# Supplementary material for: Thyroarytenoid muscle fiber orientation regulates the ability to modulate vocal fold vertical thickness
Source: PLoS One. 2025 Dec 4;20(12):e0337735. doi: 10.1371/journal.pone.0337735 (PMC12677544; doi:10.1371/journal.pone.0337735)
Supplement: S4 Data — (ZIP) [file pone.0337735.s004.zip]

Archive with 322 entries (320 files):
- Male/
- Male/contourA10TA1.csv
- Male/contourA10TA10.csv
- Male/contourA10TA11.csv
- Male/contourA10TA12.csv
- Male/contourA10TA13.csv
- Male/contourA10TA14.csv
- Male/contourA10TA15.csv
- Male/contourA10TA16.csv
- Male/contourA10TA2.csv
- Male/contourA10TA3.csv
- Male/contourA10TA4.csv
- Male/contourA10TA5.csv
- Male/contourA10TA6.csv
- Male/contourA10TA7.csv
- Male/contourA10TA8.csv
- Male/contourA10TA9.csv
- Male/contourA1TA1.csv
- Male/contourA1TA10.csv
- Male/contourA1TA11.csv
- Male/contourA1TA12.csv
- Male/contourA1TA13.csv
- Male/contourA1TA14.csv
- Male/contourA1TA15.csv
- Male/contourA1TA16.csv
- Male/contourA1TA2.csv
- Male/contourA1TA3.csv
- Male/contourA1TA4.csv
- Male/contourA1TA5.csv
- Male/contourA1TA6.csv
- Male/contourA1TA7.csv
- Male/contourA1TA8.csv
- Male/contourA1TA9.csv
- Male/contourA2TA1.csv
- Male/contourA2TA10.csv
- Male/contourA2TA11.csv
- Male/contourA2TA12.csv
- Male/contourA2TA13.csv
- Male/contourA2TA14.csv
- Male/contourA2TA15.csv
- Male/contourA2TA16.csv
- Male/contourA2TA2.csv
- Male/contourA2TA3.csv
- Male/contourA2TA4.csv
- Male/contourA2TA5.csv
- Male/contourA2TA6.csv
- Male/contourA2TA7.csv
- Male/contourA2TA8.csv
- Male/contourA2TA9.csv
- Male/contourA3TA1.csv
- Male/contourA3TA10.csv
- Male/contourA3TA11.csv
- Male/contourA3TA12.csv
- Male/contourA3TA13.csv
- Male/contourA3TA14.csv
- Male/contourA3TA15.csv
- Male/contourA3TA16.csv
- Male/contourA3TA2.csv
- Male/contourA3TA3.csv
- Male/contourA3TA4.csv
- Male/contourA3TA5.csv
- Male/contourA3TA6.csv
- Male/contourA3TA7.csv
- Male/contourA3TA8.csv
- Male/contourA3TA9.csv
- Male/contourA4TA1.csv
- Male/contourA4TA10.csv
- Male/contourA4TA11.csv
- Male/contourA4TA12.csv
- Male/contourA4TA13.csv
- Male/contourA4TA14.csv
- Male/contourA4TA15.csv
- Male/contourA4TA16.csv
- Male/contourA4TA2.csv
- Male/contourA4TA3.csv
- Male/contourA4TA4.csv
- Male/contourA4TA5.csv
- Male/contourA4TA6.csv
- Male/contourA4TA7.csv
- Male/contourA4TA8.csv
- Male/contourA4TA9.csv
- Male/contourA5TA1.csv
- Male/contourA5TA10.csv
- Male/contourA5TA11.csv
- Male/contourA5TA12.csv
- Male/contourA5TA13.csv
- Male/contourA5TA14.csv
- Male/contourA5TA15.csv
- Male/contourA5TA16.csv
- Male/contourA5TA2.csv
- Male/contourA5TA3.csv
- Male/contourA5TA4.csv
- Male/contourA5TA5.csv
- Male/contourA5TA6.csv
- Male/contourA5TA7.csv
- Male/contourA5TA8.csv
- Male/contourA5TA9.csv
- Male/contourA6TA1.csv
- Male/contourA6TA10.csv
- Male/contourA6TA11.csv
- Male/contourA6TA12.csv
- Male/contourA6TA13.csv
- Male/contourA6TA14.csv
- Male/contourA6TA15.csv
- Male/contourA6TA16.csv
- Male/contourA6TA2.csv
- Male/contourA6TA3.csv
- Male/contourA6TA4.csv
- Male/contourA6TA5.csv
- Male/contourA6TA6.csv
- Male/contourA6TA7.csv
- Male/contourA6TA8.csv
- Male/contourA6TA9.csv
- Male/contourA7TA1.csv
- Male/contourA7TA10.csv
- Male/contourA7TA11.csv
- Male/contourA7TA12.csv
- Male/contourA7TA13.csv
- Male/contourA7TA14.csv
- Male/contourA7TA15.csv
- Male/contourA7TA16.csv
- Male/contourA7TA2.csv
- Male/contourA7TA3.csv
- Male/contourA7TA4.csv
- Male/contourA7TA5.csv
- Male/contourA7TA6.csv
- Male/contourA7TA7.csv
- Male/contourA7TA8.csv
- Male/contourA7TA9.csv
- Male/contourA8TA1.csv
- Male/contourA8TA10.csv
- Male/contourA8TA11.csv
- Male/contourA8TA12.csv
- Male/contourA8TA13.csv
- Male/contourA8TA14.csv
- Male/contourA8TA15.csv
- Male/contourA8TA16.csv
- Male/contourA8TA2.csv
- Male/contourA8TA3.csv
- Male/contourA8TA4.csv
- Male/contourA8TA5.csv
- Male/contourA8TA6.csv
- Male/contourA8TA7.csv
- Male/contourA8TA8.csv
- Male/contourA8TA9.csv
- Male/contourA9TA1.csv
- Male/contourA9TA10.csv
- Male/contourA9TA11.csv
- Male/contourA9TA12.csv
- Male/contourA9TA13.csv
- Male/contourA9TA14.csv
- Male/contourA9TA15.csv
- Male/contourA9TA16.csv
- Male/contourA9TA2.csv
- Male/contourA9TA3.csv
- Male/contourA9TA4.csv
- Male/contourA9TA5.csv
- Male/contourA9TA6.csv
- Male/contourA9TA7.csv
- Male/contourA9TA8.csv
- Male/contourA9TA9.csv
- Female/
- Female/contourA10TA1.csv
- Female/contourA10TA10.csv
- Female/contourA10TA11.csv
- Female/contourA10TA12.csv
- Female/contourA10TA13.csv
- Female/contourA10TA14.csv
- Female/contourA10TA15.csv
- Female/contourA10TA16.csv
- Female/contourA10TA2.csv
- Female/contourA10TA3.csv
- Female/contourA10TA4.csv
- Female/contourA10TA5.csv
- Female/contourA10TA6.csv
- Female/contourA10TA7.csv
- Female/contourA10TA8.csv
- Female/contourA10TA9.csv
- Female/contourA1TA1.csv
- Female/contourA1TA10.csv
- Female/contourA1TA11.csv
- Female/contourA1TA12.csv
- Female/contourA1TA13.csv
- Female/contourA1TA14.csv
- Female/contourA1TA15.csv
- Female/contourA1TA16.csv
- Female/contourA1TA2.csv
- Female/contourA1TA3.csv
- Female/contourA1TA4.csv
- Female/contourA1TA5.csv
- Female/contourA1TA6.csv
- Female/contourA1TA7.csv
- Female/contourA1TA8.csv
- Female/contourA1TA9.csv
- Female/contourA2TA1.csv
- Female/contourA2TA10.csv
- Female/contourA2TA11.csv
- Female/contourA2TA12.csv
- Female/contourA2TA13.csv
- Female/contourA2TA14.csv
- Female/contourA2TA15.csv
- Female/contourA2TA16.csv
- Female/contourA2TA2.csv
- Female/contourA2TA3.csv
- Female/contourA2TA4.csv
- Female/contourA2TA5.csv
- Female/contourA2TA6.csv
- Female/contourA2TA7.csv
- Female/contourA2TA8.csv
- Female/contourA2TA9.csv
- Female/contourA3TA1.csv
- Female/contourA3TA10.csv
- Female/contourA3TA11.csv
- Female/contourA3TA12.csv
- Female/contourA3TA13.csv
- Female/contourA3TA14.csv
- Female/contourA3TA15.csv
- Female/contourA3TA16.csv
- Female/contourA3TA2.csv
- Female/contourA3TA3.csv
- Female/contourA3TA4.csv
- Female/contourA3TA5.csv
- Female/contourA3TA6.csv
- Female/contourA3TA7.csv
- Female/contourA3TA8.csv
- Female/contourA3TA9.csv
- Female/contourA4TA1.csv
- Female/contourA4TA10.csv
- Female/contourA4TA11.csv
- Female/contourA4TA12.csv
- Female/contourA4TA13.csv
- Female/contourA4TA14.csv
- Female/contourA4TA15.csv
- Female/contourA4TA16.csv
- Female/contourA4TA2.csv
- Female/contourA4TA3.csv
- Female/contourA4TA4.csv
- Female/contourA4TA5.csv
- Female/contourA4TA6.csv
- Female/contourA4TA7.csv
- Female/contourA4TA8.csv
- Female/contourA4TA9.csv
- Female/contourA5TA1.csv
- Female/contourA5TA10.csv
- Female/contourA5TA11.csv
- Female/contourA5TA12.csv
- Female/contourA5TA13.csv
- Female/contourA5TA14.csv
- Female/contourA5TA15.csv
- Female/contourA5TA16.csv
- Female/contourA5TA2.csv
- Female/contourA5TA3.csv
- Female/contourA5TA4.csv
- Female/contourA5TA5.csv
- Female/contourA5TA6.csv
- Female/contourA5TA7.csv
- Female/contourA5TA8.csv
- Female/contourA5TA9.csv
- Female/contourA6TA1.csv
- Female/contourA6TA10.csv
- Female/contourA6TA11.csv
- Female/contourA6TA12.csv
- Female/contourA6TA13.csv
- Female/contourA6TA14.csv
- Female/contourA6TA15.csv
- Female/contourA6TA16.csv
- Female/contourA6TA2.csv
- Female/contourA6TA3.csv
- Female/contourA6TA4.csv
- Female/contourA6TA5.csv
- Female/contourA6TA6.csv
- Female/contourA6TA7.csv
- Female/contourA6TA8.csv
- Female/contourA6TA9.csv
- Female/contourA7TA1.csv
- Female/contourA7TA10.csv
- Female/contourA7TA11.csv
- Female/contourA7TA12.csv
- Female/contourA7TA13.csv
- Female/contourA7TA14.csv
- Female/contourA7TA15.csv
- Female/contourA7TA16.csv
- Female/contourA7TA2.csv
- Female/contourA7TA3.csv
- Female/contourA7TA4.csv
- Female/contourA7TA5.csv
- Female/contourA7TA6.csv
- Female/contourA7TA7.csv
- Female/contourA7TA8.csv
- Female/contourA7TA9.csv
- Female/contourA8TA1.csv
- Female/contourA8TA10.csv
- Female/contourA8TA11.csv
- Female/contourA8TA12.csv
- Female/contourA8TA13.csv
- Female/contourA8TA14.csv
- Female/contourA8TA15.csv
- Female/contourA8TA16.csv
- Female/contourA8TA2.csv
- Female/contourA8TA3.csv
[truncated: 22 more entries]
