# Supplementary material for: Thyroarytenoid muscle fiber orientation regulates the ability to modulate vocal fold vertical thickness
Source: PLoS One. 2025 Dec 4;20(12):e0337735. doi: 10.1371/journal.pone.0337735 (PMC12677544; doi:10.1371/journal.pone.0337735)
Supplement: S4 Data — (ZIP) [file pone.0337735.s004.zip › Male/contourA10TA1.csv]

% Model	Angle9.mph
% Version	COMSOL 6.1.0.357
% Date	Dec 14 2024, 05:08
% Dimension	2
% Nodes	720
% Expressions	3
% Description	Line
% cpl1x	cpl1y	Displacement magnitude	u	v
-11.968005616002486	39.650844643500406	1.3624691441867569E-16	-1.0679971502263136E-20	-2.9064117642354994E-17
-12.100925229184412	39.521184251215715	1.359749870143541E-16	-1.0623022703650585E-20	-2.906417545900246E-17
-11.810234379374002	39.74293127707726	1.3643952545037175E-16	-1.0720617321294851E-20	-2.906404873280035E-17
-11.76596306338081	39.775513356632324	1.3650792423269625E-16	-1.0734946829140989E-20	-2.906402941066369E-17
-11.47739948826791	39.862189693672036	1.3668978934217377E-16	-1.0773100851882935E-20	-2.906390275740945E-17
-11.258980847445656	39.857881496438054	1.3668039177421492E-16	-1.0771200295422485E-20	-2.906380685270512E-17
-11.716143543792246	39.796222579001906	1.3655126812876754E-16	-1.0744110330569783E-20	-2.9064007578960894E-17
-11.163938214941039	39.85365079891891	1.3667175254769827E-16	-1.076917667746621E-20	-2.9063765071707066E-17
-10.796207435616262	39.85090503287166	1.3666611244938103E-16	-1.0767474094320399E-20	-2.906360362831083E-17
-10.709496869932108	39.85039381204079	1.366649673046935E-16	-1.076708646600217E-20	-2.906356561918636E-17
-10.37169574884199	39.850036177539195	1.366643253310456E-16	-1.0766327463637207E-20	-2.906341755995486E-17
-12.13512273325702	39.460672833157	1.3584817107067428E-16	-1.0596485553395378E-20	-2.906419014456193E-17
-12.240660142730178	39.24849072022055	1.354039310559943E-16	-1.0503367198664437E-20	-2.9064235207442777E-17
-12.227325367848685	39.08705965880899	1.3506546562047494E-16	-1.0432801797320242E-20	-2.9064228410762245E-17
-12.205740642978935	38.979124391808504	1.3483961297402783E-16	-1.0385596132366364E-20	-2.9064218268741054E-17
-9.681369688821853	39.850002288818345	1.3666331100729904E-16	-1.0765040684839048E-20	-2.9063115551189925E-17
-9.209886193231677	39.8500022888185	1.366639439813462E-16	-1.0763925818462871E-20	-2.90629094502702E-17
-6.503691158131879	38.96454001876737	1.3480742506126098E-16	-1.0377360576079575E-20	-2.9061737882408366E-17
-6.587351156296421	39.29642873129991	1.3550314892749583E-16	-1.052116576803761E-20	-2.9061771222563004E-17
-6.771159512318912	39.57700815680421	1.3609076397741952E-16	-1.0642900125485466E-20	-2.906184867715554E-17
-6.814129999907874	39.651652838586976	1.3624719597367598E-16	-1.0675275738765357E-20	-2.9061866700235053E-17
-7.229593906641747	39.84203493583536	1.3664615317383373E-16	-1.0758220233207606E-20	-2.906204616125822E-17
-7.181795837296288	39.83706132882147	1.366357585313548E-16	-1.0756025593760925E-20	-2.906202536292552E-17
-7.033567159296577	39.76166368437849	1.3647747630303178E-16	-1.072322285274556E-20	-2.906196140704124E-17
-7.6946177519140235	39.85300356006798	1.366694292384496E-16	-1.0763139704163385E-20	-2.9062248557380264E-17
-6.488283836647731	38.91091546805024	1.3469516038375439E-16	-1.035404107574715E-20	-2.906173161785113E-17
-10.243595360807257	39.850002288818345	1.3666436111475169E-16	-1.0765973624635673E-20	-2.9063361465009546E-17
-9.730298368089413	39.85000228881833	1.366634058940995E-16	-1.0765121993728013E-20	-2.906313692396408E-17
-9.743014193148053	39.85000228881833	1.3666338810154292E-16	-1.0765156887651253E-20	-2.9063142482650045E-17
-9.085341826788042	39.8500022888185	1.3666381594916142E-16	-1.0763729304778174E-20	-2.906285503281612E-17
-7.779783738995952	39.851154726690396	1.3666593176574595E-16	-1.0762312630000112E-20	-2.9062285696250767E-17
-7.886706964608754	39.850916601280545	1.3666500779306954E-16	-1.07624180245956E-20	-2.9062332337905746E-17
-8.209330570361047	39.849987794146756	1.366645051419118E-16	-1.0762087828298093E-20	-2.906247281737439E-17
-8.699211804792647	39.85004545472901	1.3666490465976428E-16	-1.0762778872268154E-20	-2.9062686464962613E-17
-8.427966558711145	39.8500350871401	1.3666403947770875E-16	-1.0762531713133771E-20	-2.906256812540309E-17
-12.152615457473026	38.61822056218743	1.3408349648069336E-16	-1.022832282180045E-20	-2.9064192840048694E-17
-12.150457207342695	38.60568225439725	1.3405728545519458E-16	-1.022285676955171E-20	-2.906419181304354E-17
-12.146591986235311	38.58859764700979	1.3402150192186434E-16	-1.0215436482112989E-20	-2.906419001451905E-17
-12.074238696384148	38.24828133015453	1.3330967464702227E-16	-1.0067329280702564E-20	-2.9064156146310707E-17
-6.441829287929373	38.514252064367554	1.338649598692327E-16	-1.0181987248040755E-20	-2.9061714667180974E-17
-6.4796557750756225	38.830935381536946	1.3452743112105554E-16	-1.0319391616454731E-20	-2.9061728543404343E-17
-6.431316994593285	38.355730965701305	1.3353298278050262E-16	-1.0113539817404895E-20	-2.9061711481438525E-17
-6.415000660473024	38.12021737547059	1.3304021580599767E-16	-1.001156705697666E-20	-2.9061706215304466E-17
-12.006552716049852	37.91928976266428	1.3262040432937593E-16	-9.924797281581423E-21	-2.906412452178369E-17
-11.966773292852782	37.7322909897182	1.3222952674827849E-16	-9.843762047199428E-21	-2.9064105911559484E-17
-11.899335717233097	37.41624344712912	1.315680178239636E-16	-9.707395528919292E-21	-2.906407443667788E-17
-11.86072968481382	37.23337054820751	1.311858326154463E-16	-9.628315911406756E-21	-2.906405637558315E-17
-6.405495081109018	37.81045524455644	1.3239126632362238E-16	-9.87804785444243E-21	-2.90617046214227E-17
-6.3802834672144035	37.49850283645258	1.3173925191213524E-16	-9.743510189897122E-21	-2.906169629558433E-17
-6.34327199449609	36.990127261889924	1.3067508885914653E-16	-9.525410541615895E-21	-2.9061684463873405E-17
-6.3346776499635205	36.89181710192548	1.3047001282012274E-16	-9.483161596498574E-21	-2.906168152672114E-17
-6.327277488709939	36.80573234114482	1.3029049802551542E-16	-9.446418270288546E-21	-2.906167910393259E-17
-11.839379859361392	37.12464213602315	1.309579549706895E-16	-9.581525161709307E-21	-2.9064046386575547E-17
-11.66031709327127	36.191536938073696	1.290073560799137E-16	-9.181553388073265E-21	-2.9063962175994685E-17
-11.619905720758748	35.962379473002436	1.285296777613138E-16	-9.083612608899266E-21	-2.906394301695061E-17
-11.730360249335298	36.58305483766412	1.2982738918421908E-16	-9.34864597686024E-21	-2.906399523621509E-17
-6.248695444183289	35.88284413383002	1.2836369606266065E-16	-9.051937274498326E-21	-2.9061652521164493E-17
-6.190644674951313	35.36621719878445	1.272847218975642E-16	-8.833701693913169E-21	-2.9061632427656413E-17
-6.146329446134891	34.860882297696094	1.2622961979133774E-16	-8.619205615962752E-21	-2.9061617299671894E-17
-1.0600869276340483	18.316100001774196	9.20539804098014E-17	-2.0915119915288133E-21	-2.9059750987865977E-17
-1.0459016161732135	18.37692181363064	9.217750339062875E-17	-2.114517723064012E-21	-2.905974554173544E-17
-1.1744205707972624	18.153797557800345	9.17236331303509E-17	-2.030207775643066E-21	-2.9059794406948526E-17
-1.311326192584243	17.97535615877772	9.13607803190693E-17	-1.962802063876556E-21	-2.905984642723868E-17
-1.386335587551091	17.922671465764726	9.125341682326882E-17	-1.9429779225569138E-21	-2.905987483172671E-17
-1.650548821745367	17.757514160475903	9.091833920348826E-17	-1.8808286491106123E-21	-2.9059974862252464E-17
-0.9718149006219283	18.630446296863695	9.269421720354157E-17	-2.2104676468181494E-21	-2.905971714433874E-17
-0.9542349860686515	18.852537320770427	9.314622851582145E-17	-2.2946145971375934E-21	-2.905971009589636E-17
-0.9467123425971604	18.932059856972355	9.330857524653839E-17	-2.3247762130734824E-21	-2.9059707107215254E-17
-0.9488912973033679	19.009058522305217	9.346552224549734E-17	-2.3540130409738367E-21	-2.9059707766860306E-17
-0.9602591937381534	19.185733594449147	9.382603393442653E-17	-2.4210348109842536E-21	-2.90597117484691E-17
-1.0005126263859143	19.36574217623491	9.419274820108922E-17	-2.4893708661372455E-21	-2.905972661377301E-17
-6.05347281998843	34.07388368729615	1.2459263154857124E-16	-8.289218158187208E-21	-2.9061584542671587E-17
-5.779746191862431	31.198536783186327	1.1860342602935345E-16	-7.098503518493095E-21	-2.906149258049769E-17
-5.81260308842713	31.6601371096856	1.1955879118259816E-16	-7.286690116548545E-21	-2.906150212666412E-17
-5.898916358898413	32.61341104261303	1.215488552544948E-16	-7.680885227011135E-21	-2.906153106526112E-17
-5.976331308258205	33.33624786626052	1.2304946371432775E-16	-7.980204040374012E-21	-2.906155754534822E-17
-11.555172919712001	35.57995576034233	1.2773154395471463E-16	-8.921739318308719E-21	-2.90639121464854E-17
-11.427224513094306	34.824469013294944	1.2615388222272893E-16	-8.600470414066323E-21	-2.906385116801752E-17
-11.302991741507174	34.01939293201957	1.2447413023948826E-16	-8.262432383219321E-21	-2.906379113010232E-17
-11.26269403333529	33.74326682230424	1.2390021346833375E-16	-8.145776340368189E-21	-2.906377144651109E-17
-10.87492360433819	31.536162433666846	1.1930326448742588E-16	-7.231358811407281E-21	-2.906358819886927E-17
-10.79808267178972	31.096982410679725	1.1839271822696497E-16	-7.054288141229765E-21	-2.90635518709182E-17
-10.515617328365707	29.431210118152052	1.149333990032045E-16	-6.3731939791910814E-21	-2.906341820280306E-17
-11.095255333576779	32.78560916869341	1.219002100153715E-16	-7.748914058182073E-21	-2.9063692435538834E-17
-10.374607869233792	28.677418549364212	1.1336857229731145E-16	-6.0742723442235094E-21	-2.906335228319859E-17
-1.9007542873442729	17.670028077820447	9.074041042057044E-17	-1.848110231311356E-21	-2.906006944104252E-17
-2.0779141835942943	17.606247817656115	9.06109578625859E-17	-1.824285964777411E-21	-2.906013644766655E-17
-2.421704394542373	17.610906476909	9.06203628209624E-17	-1.8265797102959738E-21	-2.906026616182525E-17
-2.5268901597962445	17.60827853304663	9.061510782231215E-17	-1.825765453580794E-21	-2.906030587208845E-17
-1.0157099330243569	19.441588102125813	9.434772808869476E-17	-2.5182053783616953E-21	-2.90597322109752E-17
-1.1062328150339649	19.65851365771074	9.479033360240627E-17	-2.6006017678402334E-21	-2.905976601753333E-17
-1.0950141199455286	19.63861486947969	9.474971152592151E-17	-2.5930387222059615E-21	-2.905976181172192E-17
-1.0936631912571904	19.634142492606518	9.47405633420696E-17	-2.59133466693485E-21	-2.905976130954512E-17
-1.2019485900933222	19.823967402584525	9.512848821255266E-17	-2.6634672908688135E-21	-2.905980191797062E-17
-1.2626663164006444	19.90610167368628	9.529599537816923E-17	-2.6945985003841703E-21	-2.905982466438653E-17
-1.3479656887537845	20.02184186709379	9.553287061643346E-17	-2.7385231554452897E-21	-2.905985665548292E-17
-1.3818036936806772	20.069240413165744	9.56297337138455E-17	-2.756578115179544E-21	-2.905986934588818E-17
-1.490043238491493	20.21081153288452	9.591938694683321E-17	-2.810262684245729E-21	-2.905990990965556E-17
-5.495158991359491	28.68268136418761	1.1337437317816652E-16	-6.082212013839649E-21	-2.906139622188579E-17
-5.507477156915547	28.790577524822243	1.1359637058547363E-16	-6.124842225687178E-21	-2.906140014208654E-17
-5.640376413522405	29.93509919763994	1.1597590785880425E-16	-6.5850496176302704E-21	-2.906144528208275E-17
-5.66674537726079	30.200894570944342	1.1652483159797957E-16	-6.691496975991764E-21	-2.906145364664111E-17
-11.232964758328787	33.56280133293661	1.2352254153628033E-16	-8.069646817966375E-21	-2.906375736720375E-17
-9.890707351552885	26.584105713780335	1.0902978174812588E-16	-5.246519714379973E-21	-2.9063135006381565E-17
-9.499209611630052	25.463046361573806	1.06715241952267E-16	-4.8136991731991645E-21	-2.906296945363045E-17
-10.251371607480321	28.08873461337165	1.1214613936912608E-16	-5.837295566952023E-21	-2.9063295792187466E-17
-9.949856872037069	26.81141811544305	1.0950147128523086E-16	-5.3369532877886556E-21	-2.9063160990326917E-17
-9.409620206466	25.28683176907262	1.0634890784949422E-16	-4.745022560440806E-21	-2.9062932904082055E-17
-8.975776833099328	24.413789608181347	1.0455722677091507E-16	-4.4128234140661985E-21	-2.906275842751192E-17
-8.450931047688341	23.67686534172989	1.0303107618281185E-16	-4.130687008203462E-21	-2.9062552127437666E-17
-8.315280225053407	23.486682331666373	1.0264250035937949E-16	-4.0594580808176756E-21	-2.906249980386872E-17
-8.109310669822081	23.245736403988893	1.0214610295021858E-16	-3.968994936377223E-21	-2.906242116916201E-17
-5.04821833795282	26.35030357792787	1.0854728015893753E-16	-5.160931763076761E-21	-2.9061238710871516E-17
-5.072511135861281	26.457154341834364	1.087662393501293E-16	-5.201682365315036E-21	-2.90612469697358E-17
-5.319014801988768	27.6151602307035	1.1116187486633412E-16	-5.657240634963329E-21	-2.9061334609031985E-17
-5.298549699956672	27.508324942348306	1.109421459017324E-16	-5.6159881512530766E-21	-2.9061327632364154E-17
-1.6547952866665352	20.435138707303928	9.637752326260779E-17	-2.895410609862701E-21	-2.905997161921717E-17
-1.7068462026965912	20.505043732104994	9.652079409991774E-17	-2.922037804252676E-21	-2.9059991146853287E-17
-1.8328638043067826	20.675856534446993	9.687009601649827E-17	-2.986939040560421E-21	-2.906003833461931E-17
-1.9146876228856835	20.78271581099791	9.708907467135651E-17	-3.02748459675252E-21	-2.906006898984822E-17
-1.9589596542270868	20.838178803681924	9.72022739134146E-17	-3.048408593480305E-21	-2.906008553495543E-17
-2.2267902915590323	21.173727916983232	9.789173338040262E-17	-3.1762931292589497E-21	-2.906018586481114E-17
-2.4765836027203294	21.524027437877677	9.860722579307273E-17	-3.309333022288889E-21	-2.906027906948154E-17
-2.510632075597485	21.56945277354053	9.870080600750753E-17	-3.3267570549235104E-21	-2.906029186809195E-17
-3.4170539347823667	18.323036770820913	9.20687763571136E-17	-2.096821083565112E-21	-2.906064087665403E-17
-3.3613588547056894	18.26201824120377	9.194483702106683E-17	-2.0737485379441105E-21	-2.906062006579951E-17
-2.8302006677410443	17.7685842180935	9.094060459545265E-17	-1.886749027189931E-21	-2.906042006942595E-17
-3.0213186080937637	17.882690433716814	9.117264617958048E-17	-1.9301303136628446E-21	-2.906049195348109E-17
-2.9853774190574067	17.85333337493745	9.11132155398349E-17	-1.91900655676721E-21	-2.906047849780665E-17
-4.904236518511963	25.91960781073081	1.0765512497787287E-16	-4.994973776832426E-21	-2.906118620235748E-17
-4.723668736196532	25.314951331292864	1.0640907770237939E-16	-4.760279016539439E-21	-2.906112018858033E-17
-4.604679940346854	25.051089745874435	1.058614920257465E-16	-4.657372009575592E-21	-2.9061075276213694E-17
-4.281370486848969	24.383328411417228	1.0449138074202233E-16	-4.402170090308803E-21	-2.906095582999568E-17
-3.2125741016240386	22.611557155864187	1.0083950541438171E-16	-3.7239392973108206E-21	-2.906055450041962E-17
-3.272014261258436	22.70654698603269	1.0103384500452877E-16	-3.7599232680983946E-21	-2.90605766554082E-17
-2.5518384799861815	21.63096481182497	9.882694879348353E-17	-3.350397818191563E-21	-2.906030737105309E-17
-2.8735384712196232	22.08009398368013	9.974995864110528E-17	-3.521444251412763E-21	-2.9060427917095284E-17
-3.1756044296995665	22.556944434453374	1.0072706602579279E-16	-3.703305792923885E-21	-2.9060540727791275E-17
-4.545571876999899	19.652622560032107	9.478038845917371E-17	-2.600794351599784E-21	-2.9061066765209676E-17
-4.424895516455141	19.524062222800467	9.45185405369218E-17	-2.552271597495532E-21	-2.906102182991508E-17
-3.958958611653594	19.00470136406695	9.345759365126131E-17	-2.3550451512614077E-21	-2.9060845351702855E-17
-3.8782730930382083	18.915322300283425	9.327617899909895E-17	-2.321267444856371E-21	-2.906081524241458E-17
-5.025563667731989	20.107549344377823	9.571409653213282E-17	-2.7745540988081755E-21	-2.9061249296532235E-17
-5.277731362781373	20.350988119887234	9.620851160127197E-17	-2.866305994672433E-21	-2.906134323362229E-17
-5.606549304112775	20.6598148798465	9.68440293687058E-17	-2.9848411571819252E-21	-2.906146915976122E-17
-6.131048509468386	21.17349677678001	9.789135888239233E-17	-3.1794517273172063E-21	-2.906166588260907E-17
-7.17416985769136	22.198608654304337	9.999257175139398E-17	-3.5692555949643166E-21	-2.9062061374678094E-17
-7.6413332318231895	22.67125431062098	1.0096990330559211E-16	-3.750329025692258E-21	-2.906224070627825E-17
-6.9150129554945305	21.927639425126234	9.944091880724022E-17	-3.467587124713709E-21	-2.906196413917377E-17
-6.31895859009996	21.343154735881807	9.8242661720594E-17	-3.245045306036649E-21	-2.906173824462388E-17
-6.618255579081206	21.642875823077	9.885387639949921E-17	-3.3595875348027973E-21	-2.906185204943689E-17
-3.6680004015474728	23.30103040805593	1.0225928179539939E-16	-3.986317481398598E-21	-2.9060725383419424E-17
-3.83446762916781	23.580833568731567	1.0283472939903123E-16	-4.094756658074955E-21	-2.9060788533655055E-17
-4.071443328978513	23.987709649252928	1.0367304852733593E-16	-4.248569153775465E-21	-2.9060876431159775E-17
-7.640251545310057	17.586782544931808	2.189969005403533E-21	1.7721761094396623E-21	1.0826018098828536E-21
-7.509356374993602	17.79911102953117	2.2303513171925173E-21	1.8158752994518812E-21	1.0671664400593475E-21
-7.6989388334005735	17.4903691638282	2.173031270139427E-21	1.7536845463300054E-21	1.0896744834003394E-21
-7.762103216471637	17.30759444679789	2.140786790247891E-21	1.7189877964833074E-21	1.0958072926540363E-21
-7.821162534822876	17.152686250634986	2.1149671865513743E-21	1.690371924945407E-21	1.10216340629201E-21
-7.87221896818102	16.9473112831706	2.0814393189710026E-21	1.6535472852514839E-21	1.1066852979535476E-21
-7.921170402924522	16.753942907049066	2.0501128654583004E-21	1.6188084403074362E-21	1.1109686964133623E-21
-7.9783869673286425	16.470761822820492	2.0067403111519387E-21	1.5700935315499548E-21	1.115594897125323E-21
-8.003886469325913	16.357472230499454	1.9894561288719986E-21	1.5503141564135713E-21	1.1177959398166162E-21
-8.041803974825056	16.197407590250943	1.9675739976932396E-21	1.5237215251205703E-21	1.1221787801361437E-21
-8.11957094103931	15.808141817188318	1.9134566689551347E-21	1.4592365334912244E-21	1.1300520463818927E-21
-8.094241908274963	15.975737091845481	1.936335890186678E-21	1.486417615009824E-21	1.1275884270695957E-21
-8.149959289733443	15.594634263864748	1.8841368463125023E-21	1.4241495104792018E-21	1.1327192623658646E-21
-4.487015489615116	14.591722761896559	1.4802115445151616E-21	1.249023698047071E-21	5.434203150643517E-22
-4.416731324563106	14.512870608922288	1.4639992229395137E-21	1.236160873809532E-21	5.326555270996673E-22
-4.329055028394281	14.412978776001905	1.4430390078552636E-21	1.2193964214553344E-21	5.188776206054075E-22
-4.19303203891211	14.248275933735142	1.4095147350837123E-21	1.1925074859575113E-21	4.977837837894612E-22
-4.178965322518646	14.23024927967746	1.405804325737225E-21	1.1894978299828247E-21	4.955390583579525E-22
-8.208595369810979	15.125877972768416	1.8253643009036487E-21	1.351353271108357E-21	1.1391190575610261E-21
-8.250106284083648	14.883579494882824	1.7977140930557656E-21	1.3152414877234342E-21	1.1438473737917727E-21
-8.184763342662869	15.304083214581624	1.847363836058585E-21	1.3787114730682263E-21	1.136601002003226E-21
-8.194040568253598	15.203367992185502	1.834101188718295E-21	1.3628393671996626E-21	1.1373212925970032E-21
-4.009503675450382	13.95499929048619	1.3530477046750399E-21	1.1452944625282675E-21	4.693887352024839E-22
-3.967321215997023	13.879167246534847	1.3383131188818298E-21	1.1327694996004062E-21	4.625776449773706E-22
-3.8768075373306097	13.684183745503944	1.3020229820056715E-21	1.1017845105022114E-21	4.483104604806412E-22
-3.8285567068758617	13.577304042901428	1.282350392834321E-21	1.0847421038357505E-21	4.408134922744961E-22
-3.679175518096213	13.165512678706849	1.2079529231716554E-21	1.0194015698311511E-21	4.171224234708961E-22
-3.5952780276413945	12.848827743115857	1.1525606396999304E-21	9.703140382677602E-22	4.03603609301603E-22
-3.8035301168690907	13.511178334388502	1.2706109444056535E-21	1.0745883099095038E-21	4.3701654702279115E-22
-3.5706258476984103	12.751547870197772	1.1351876156156433E-21	9.545382676070692E-22	3.99393257378882E-22
-3.536337058362929	12.508568926206657	1.0933775928393312E-21	9.16374954427148E-22	3.930304540437085E-22
-3.4943523373487664	12.217884679130231	1.0437436140381914E-21	8.708599230753803E-22	3.85501459602326E-22
-3.476217738039166	12.051206781698731	1.0158809774070624E-21	8.455478333451112E-22	3.821944405297268E-22
-3.4381043775288846	11.707787309160882	9.565931186412103E-22	7.901281033946602E-22	3.743173718091302E-22
-3.4175141432913065	11.442487558596586	9.127151978684916E-22	7.493108772576526E-22	3.702689394540243E-22
-3.390535492772293	10.959938069747185	8.328130429806602E-22	6.731394468272689E-22	3.6381060956297025E-22
-3.391605607580326	10.637069694303245	7.815291130895854E-22	6.225675148436133E-22	3.624940151390851E-22
-3.3957072198915474	11.125983907025887	8.594345521935965E-22	6.986020156206794E-22	3.651425001754224E-22
-3.3933099091125833	10.454525891479044	7.522583502643057E-22	5.932350713561371E-22	3.6163908767075766E-22
-3.392748642497309	10.363320317554606	7.3781757471479415E-22	5.784884989013384E-22	3.610620734404499E-22
-3.3881777990103163	10.052022617744685	6.892801401550816E-22	5.29250950864312E-22	3.593171070585865E-22
-3.379931059854188	9.65560915900371	6.2939285282883745E-22	4.668301050690666E-22	3.573029744771042E-22
-3.38003327420144	9.645525660619372	6.279199796543271E-22	4.652828931412647E-22	3.5730769987942537E-22
-3.380411775956053	9.63612711841371	6.266708355886638E-22	4.63889227467526E-22	3.573824338287121E-22
-3.4070943292007656	9.209820550583608	5.691491283619673E-22	3.966694446123865E-22	3.607315912074232E-22
-3.4177904844649305	8.97279793026408	5.403945220939842E-22	3.6066916253404475E-22	3.6332857230561546E-22
-4.670507470987797	6.528342318175511	5.967297864488824E-22	-2.944219649651451E-23	5.823909098718522E-22
-4.472672713765167	6.53165408154053	5.560086780115515E-22	-2.6403200744169396E-23	5.452872310350853E-22
-4.296096768007061	6.564113874181485	5.256539266589035E-22	-1.7066006168309587E-23	5.184622668578999E-22
-4.1907677441120486	6.6201318525786546	5.045853135413402E-22	-4.7506990932117284E-24	4.997052331845131E-22
-3.42823364007561	8.77881073484247	5.163185771734198E-22	3.2976358161671605E-22	3.6465737326328356E-22
-3.440421539484517	8.631632878187974	5.007221929005823E-22	3.0736351816621487E-22	3.6677795042048626E-22
-3.510174069952668	8.051882576425108	4.501192198572466E-22	2.2156346013778007E-22	3.789820158122898E-22
-3.4654247941708625	8.41479710425795	4.795304929793618E-22	2.7573777912400878E-22	3.7114227612204197E-22
-3.519325274558982	7.974355231943207	4.447761219439012E-22	2.1064133233454E-22	3.811636029183445E-22
-3.8048036653298265	6.960169305120867	4.518358047279702E-22	6.629182762720507E-23	4.447536713778336E-22
-3.942941641067294	6.809098812242506	4.678458829919974E-22	3.415821931750099E-23	4.644091019704059E-22
-4.081244662082278	6.715380176995773	4.874345716625776E-22	1.8285160112465198E-23	4.849333441258299E-22
-3.557899482821399	7.6388476831782866	4.318466009883881E-22	1.703953650544825E-22	3.9253733634067295E-22
-3.5506928691402093	7.692857622749482	4.302883435491585E-22	1.7314765536428795E-22	3.888352641007206E-22
-3.535122007221198	7.8370201875805385	4.38087914858876E-22	1.9219824456120803E-22	3.8540838800552823E-22
-3.5827478111781415	7.560437912809053	4.323871115370042E-22	1.5496813922385794E-22	3.9834525266956186E-22
-3.656557182300242	7.31345080673359	4.36746073136013E-22	1.218876053543548E-22	4.1649906333750236E-22
-3.741595319822733	7.091603710798701	4.450108541200418E-22	9.375634662693664E-23	4.343926456656714E-22
-12.48823622079036	29.318127189803445	1.7141406957095346E-16	7.343680733578077E-17	-1.5352628791987258E-16
-12.301573729696075	29.291730374054282	1.7017751940835914E-16	7.369214416425617E-17	-1.528735585609477E-16
-12.904182385341631	29.37659805299116	1.7448378332554357E-16	7.313297000118933E-17	-1.5360887804455574E-16
-12.704310573905445	29.35687813300677	1.7297380042067959E-16	7.336287535638105E-17	-1.5371600516583576E-16
-13.215739023882737	29.375039723105594	1.7666966438696148E-16	7.283603168388578E-17	-1.522595091609542E-16
-13.289816212405814	29.38416912499247	1.7742479323608363E-16	7.294603398624219E-17	-1.5197941648563148E-16
-13.628735756055638	29.408293625969595	1.793353670501929E-16	7.320145790694772E-17	-1.4827127101858086E-16
-13.761313265189306	29.420327221129604	1.8018455512752316E-16	7.337023558338969E-17	-1.4691529687547565E-16
-13.789831291953012	29.42263826529943	1.8024201077396137E-16	7.342284096225411E-17	-1.465098568730885E-16
-14.193507593470319	29.351006338599753	1.7928148838243926E-16	7.14025100887667E-17	-1.3924695584092326E-16
-14.343065600888547	29.30623263263965	1.7873363233235124E-16	7.057736630305574E-17	-1.3629316551529964E-16
-15.169871121939503	28.7024294022831	1.798170276892451E-16	5.59772531753019E-17	-1.213271609794758E-16
-15.025976096323706	28.826575538617305	1.7949338310635208E-16	5.905868839715275E-17	-1.2405355041554403E-16
-14.704342841257393	29.099582909420015	1.7892350753086092E-16	6.581508193093846E-17	-1.300976554096795E-16
-14.77814405518191	29.048154888872233	1.7878302102567398E-16	6.447976088208308E-17	-1.2862522587237786E-16
-15.194930389272562	28.670268692680192	1.8008296827861532E-16	5.5267656569384586E-17	-1.2099723439819216E-16
-15.552436058935607	28.262388145106144	1.836760496402938E-16	4.6632242334056516E-17	-1.1548606683472017E-16
-15.65870487864321	28.128694460225432	1.8492018138536942E-16	4.3960427889698434E-17	-1.1381882839004512E-16
-15.420870685895718	28.414489982476084	1.8214088224244986E-16	4.9402010548194414E-17	-1.1742686750184215E-16
-16.14669845066415	27.534817692946177	1.9107477218056645E-16	3.50073820756546E-17	-1.0480606655712722E-16
-16.18902508127296	27.487365967844962	1.9155899255780695E-16	3.4427980479421235E-17	-1.0388032229551822E-16
-16.090879730623392	27.60512583812312	1.9029316373969235E-16	3.6018213983702575E-17	-1.0583705736516031E-16
-15.906983759261689	27.83045491742547	1.8791307222142343E-16	3.922124447415494E-17	-1.0938332916097178E-16
-15.78801336657089	27.974288039163056	1.865767366817085E-16	4.131066177448818E-17	-1.1158992347257928E-16
-16.4224657835804	27.241242221715776	1.9337099909730165E-16	3.2021126206686595E-17	-9.862574334788194E-17
-16.636541644582238	27.015574682657572	1.9422612217609338E-16	2.9547334818023304E-17	-9.302276288545846E-17
-16.701862721366762	26.948993088668995	1.9405952411099175E-16	2.8940607317543366E-17	-9.11848011457232E-17
-16.98192097775023	26.67928029930171	1.9301997494845976E-16	2.594944840470079E-17	-8.416320952125286E-17
-17.086567607533095	26.586911131348927	1.9216443544888315E-16	2.511073813972871E-17	-8.191553938964555E-17
-16.810764952407226	26.84442366016748	1.936063208647818E-16	2.779008937737686E-17	-8.849506223347603E-17
-17.316197999609905	26.352544552541893	1.8933013920884613E-16	2.343586196786265E-17	-7.784945173543289E-17
-17.45518464052986	26.210110438215963	1.873580596045777E-16	2.2312454840862095E-17	-7.569338825126938E-17
-17.722095738557805	25.895382301413925	1.8372832647111006E-16	2.2201611291201242E-17	-7.337048882068924E-17
-17.72264017583542	25.894744071275742	1.8371984110442707E-16	2.220137363859053E-17	-7.336517865891918E-17
-17.932597821946576	25.11386146747848	1.7729844388814116E-16	2.5342574635691188E-17	-7.014378320685446E-17
-17.907096306050956	25.00313633884308	1.7641576219805026E-16	2.6480668074274642E-17	-6.930900156940049E-17
-17.75267320881764	24.32471147247125	1.7078010836827676E-16	3.350161502562739E-17	-6.403691099488251E-17
-17.92944471255859	25.1306830888716	1.7740926996407472E-16	2.528259111307555E-17	-7.019021469226088E-17
-17.722777975835573	25.894232143167198	1.8371508436059728E-16	2.220432394709782E-17	-7.336183868802866E-17
-17.728945142955695	25.871483784810497	1.835288943711098E-16	2.229556792625591E-17	-7.326870857681115E-17
-17.700264955727473	24.192801294244298	1.6910400609248977E-16	3.5411301216853635E-17	-6.166427047231185E-17
-17.492893227235577	23.675149455238873	1.6239664932485236E-16	4.3217097361018493E-17	-5.239759466123511E-17
-17.219818972655105	23.051350814888384	1.5308601474865232E-16	5.3281485500197555E-17	-3.9308641771344745E-17
-17.213682929786287	23.036984749786797	1.5285835297933167E-16	5.351367997588744E-17	-3.9013445083220875E-17
-17.20651458505761	23.021889840621302	1.526074268242749E-16	5.377680737902523E-17	-3.865465773184934E-17
-16.72944438496599	22.0265670999435	1.363949606110064E-16	6.996914748792772E-17	-1.4333228465568942E-17
-16.772330573218266	22.113599037757318	1.377506671214677E-16	6.865749544948582E-17	-1.644093565185057E-17
-16.97378539565523	22.529669064239176	1.4427924896227225E-16	6.188202203951387E-17	-2.665597806361998E-17
-16.69878402350933	21.97001521221032	1.3570699940428332E-16	7.08118250643034E-17	-1.2960151894342662E-17
-16.44523432072541	21.481646309928003	1.291851166039111E-16	7.838794531996233E-17	-1.1660046877864953E-18
-16.38784636008633	21.382208809377225	1.2838868966782398E-16	7.985964363000804E-17	1.2888705103000054E-18
-16.10429654720809	20.90765006213037	1.2369212250317502E-16	8.698277163774762E-17	1.3400494926403163E-17
-15.229590069694847	19.59839917871314	1.2263679581773483E-16	1.0266827640425114E-16	4.698483045228098E-17
-15.573303162172023	20.08692966262294	1.2112571575001758E-16	9.701828456027527E-17	3.456673467677081E-17
-15.762739830454272	20.369577854236137	1.21331804653189E-16	9.35616401217003E-17	2.726431326014298E-17
-15.676053214728174	20.229671015614727	1.2068465167390767E-16	9.532491273186527E-17	3.0868723265266697E-17
-15.004965242227517	19.29705702264412	1.2426392012085517E-16	1.0336268983726973E-16	5.489502361652695E-17
-14.347740685004595	18.43237628944785	1.2489144439326544E-16	9.773442003324026E-17	7.432735654502094E-17
-14.71316053352021	18.903140185799252	1.2609508744506522E-16	1.034003363997706E-16	6.570055397022631E-17
-14.112301424219844	18.14085757339455	1.2164904039345827E-16	9.167127773412075E-17	7.82427467010709E-17
-13.786968016309958	17.746840232171802	1.1327185424265436E-16	8.09163254313305E-17	7.82999707242496E-17
-12.572484095421888	16.31238607204104	6.985575704222462E-17	4.0840960683550465E-17	5.60726076749742E-17
-12.73923093656964	16.50237005974189	7.600677882610786E-17	4.6204225934367995E-17	5.972454525993936E-17
-13.149721100590622	16.985383718836303	9.065791512004026E-17	5.95573743265584E-17	6.779135503351652E-17
-13.560443943361147	17.474962802260926	1.0518077915113224E-16	7.316698243320535E-17	7.487174854274037E-17
-12.433087863224218	16.142914163274668	6.449949904066724E-17	3.671725597661483E-17	5.2364868184879745E-17
-11.67886765718853	15.130655135953049	3.659857353396103E-17	1.6012120379605304E-17	3.212559159676069E-17
-11.370603754574383	14.616160191779192	2.6515319302345925E-17	8.590149738235209E-18	2.4435965183461685E-17
-11.928279318244115	15.521235666230787	4.49998599656013E-17	2.2074007645522293E-17	3.856331461412949E-17
-11.098102119973685	14.067276715400904	1.9536258514745575E-17	3.975093972566692E-18	1.8411596467670158E-17
-10.94829922258624	13.75778922441979	1.566498005025951E-17	1.5205654076152376E-18	1.5073152465817443E-17
-10.566136973193167	12.955069884045642	9.265505365991733E-18	-6.717922573945692E-19	8.830580085549537E-18
-10.528617101577506	12.869997651759531	8.600457998670953E-18	-8.445525626782021E-19	8.187329171032545E-18
-10.125844678960055	12.03212679724241	5.456023232219851E-18	-8.0722249881595E-19	5.012645143742556E-18
-10.205786830641387	12.200371242765215	6.092357154030948E-18	-8.112319683854588E-19	5.654845940293983E-18
-10.11776374681346	12.014636087480781	5.413518454764612E-18	-7.985726597035693E-19	4.971730856776578E-18
-9.799033203597945	11.32040592221854	3.9492434510674196E-18	-5.660947459477124E-19	3.626288559197647E-18
-9.732454220074882	11.174895810343436	3.62982119742153E-18	-5.259808716114445E-19	3.3172873638126823E-18
-10.081694286405995	11.938670646469957	5.2559697093907126E-18	-7.716431033997701E-19	4.825913164661359E-18
-9.419861471494833	10.505758447346915	2.7831609440636263E-18	-2.844073986479038E-19	2.579516630391292E-18
-9.39945834397536	10.463080013210769	2.7224168112740422E-18	-2.6942133185627294E-19	2.5244339550402796E-18
-9.362989365785312	10.388561145610026	2.6344649013472368E-18	-2.592966799443379E-19	2.4460976465576517E-18
-9.15485933130238	9.94585479357356	2.114225221940724E-18	-1.734298386964449E-19	1.9834390138831623E-18
-12.250739993292553	19.150604908283345	1.2699383468747672E-16	1.0837416363145032E-16	5.875655380886006E-17
-12.385666050996104	19.229462944007324	1.346891830140499E-16	1.1300078733641773E-16	6.438859645767141E-17
-12.018444755085756	18.995911937273455	1.1171945235066086E-16	9.958921347742442E-17	4.8129271733677874E-17
-11.827571680933026	18.805921238230237	1.0551955699466704E-16	9.507271632869212E-17	4.422177179352128E-17
-11.71378598197753	18.69006222155872	1.013407740728851E-16	9.210966939057668E-17	4.135759044859462E-17
-11.489121580415649	18.312221504949157	9.069507695209732E-17	8.362558549921635E-17	3.4631768943402887E-17
-11.42092816915265	18.202424829191397	8.765083510849887E-17	8.116823633606491E-17	3.270804551094555E-17
-11.137081940903064	17.673975351763787	7.268177450564656E-17	6.795330968817361E-17	2.5665415700090994E-17
-11.050577560623434	17.52903972488271	6.84011874843691E-17	6.417652545984571E-17	2.3579160475048952E-17
-10.900173758069224	17.228821915447778	6.006263014294278E-17	5.646755255636954E-17	2.0456668154549238E-17
-10.59407257662658	16.86993613536655	4.894377224455412E-17	4.6388821644453955E-17	1.560115557628219E-17
-10.4015251414116	16.663994998799538	4.294043458254209E-17	4.084865866031928E-17	1.3216707009386894E-17
-9.980308680915373	16.24426542990552	3.113329336360004E-17	2.986386692681278E-17	8.761779308191382E-18
-10.52456597891735	16.788877057884427	4.644784556313155E-17	4.41248217327447E-17	1.4491087450799168E-17
-9.215934750579713	15.702403997568886	1.711434512626932E-17	1.638512362705817E-17	4.852399616383307E-18
-9.506635524164235	15.916651407254937	2.2162721853299345E-17	2.1479952352292386E-17	5.410742105677345E-18
-9.713477904294042	16.0562870014233	2.5989094931091284E-17	2.5083761568373587E-17	6.764485263173226E-18
-8.987328542896977	15.535943891824608	1.3310498720043966E-17	1.2578327910431549E-17	4.261308525372331E-18
-7.038155536202357	2.4161328913912485	5.186940311933065E-19	-4.459863236954287E-19	2.2944167804956786E-19
-7.218271698777633	2.47634434863711	5.183641834669219E-19	-4.402344823684277E-19	2.450878392430106E-19
-7.402921517489648	2.596088343862585	5.142739193870978E-19	-4.301298519703065E-19	2.608400011494633E-19
-5.610926604361966	2.56874897195521	4.760677204852682E-19	-4.295397958468897E-19	1.1818330726057322E-19
-5.791192046184306	2.4885541575675454	4.870708794738729E-19	-4.379171106860742E-19	1.311120593631385E-19
-6.090991914769232	2.367770791599311	5.02289932664164E-19	-4.496557027631338E-19	1.519729697076238E-19
-6.223300720670824	2.365865245728654	5.062492853577774E-19	-4.506855112236761E-19	1.6332692404294045E-19
-8.524776938151282	15.280293075065625	1.0029400191768388E-17	9.432535772788066E-18	3.272285142214392E-18
-8.5390176621	15.301185889469425	1.059110364643606E-17	9.966602157001667E-18	3.441994673771081E-18
-8.574275941324595	15.320887483760043	1.082239462036476E-17	1.0183381598263412E-17	3.527823126706867E-18
-5.2268760988311245	3.1984387632370352	4.203025648251605E-19	-3.787497791383496E-19	1.0254654151681145E-19
-5.323022364028059	2.954304032548915	4.410193586990057E-19	-3.9786058570652513E-19	1.0512604748292049E-19
-5.411391041049513	2.8046470279535036	4.539416466115769E-19	-4.095918405051685E-19	1.0858456924996985E-19
-5.361270108912003	2.863813885716368	4.484397995832245E-19	-4.0462866683554795E-19	1.0620054247451679E-19
-5.176470922340737	3.3654332504811606	4.0675645438706153E-19	-3.6635490777085944E-19	1.0139844557627714E-19
-4.997438755280889	4.032636318053695	3.5559644343670358E-19	-3.196283287625623E-19	9.595829029854626E-20
-5.108994509801874	3.6116460899580636	3.8676244790640435E-19	-3.4817579626446104E-19	9.969056349752258E-20
-4.991774580661376	4.054261353979088	3.5397175233575135E-19	-3.1815961758584845E-19	9.57196071585694E-20
-6.53602006808163	2.347293243898074	5.134201620653167E-19	-4.524027080676889E-19	1.8813656365923093E-19
-6.871423256057571	2.3759082864320638	5.183127515981263E-19	-4.496379474820931E-19	2.1597298841207062E-19
-6.725008134174486	2.363972974785624	5.168509772603342E-19	-4.511874798101692E-19	2.0426084018328954E-19
-7.498445287702315	2.6504749625169852	5.121769474124479E-19	-4.251560222388469E-19	2.686730467552507E-19
-7.543394316053332	2.6908233254228815	5.105098886867081E-19	-4.219988768181305E-19	2.7228382626156837E-19
-7.714537633122486	2.9137762658493207	5.004962316693884E-19	-4.0392395212187535E-19	2.8751771879797056E-19
-7.7891268079090406	3.0564766598021276	4.945698502471203E-19	-3.938018592408794E-19	2.9437737541772724E-19
-7.80527300412054	3.4063802626319237	4.762960367708344E-19	-3.6858614036103585E-19	3.002521916291941E-19
-7.804324521600502	3.2269612996167556	4.855069446748017E-19	-3.8112412032477194E-19	2.978145735716141E-19
-7.758877336072651	3.698244931275473	4.604199770810414E-19	-3.475553188979245E-19	3.0167623536362118E-19
-7.751964178591711	3.7286102673963915	4.587686252102372E-19	-3.4542663071783473E-19	3.0169786403170723E-19
-4.868412953288395	4.489722570165323	3.187044044452515E-19	-2.878773647290503E-19	8.259956049788447E-20
-4.944274103721604	4.221530184777065	3.4045435867218026E-19	-3.06560382569054E-19	9.068123842863591E-20
-4.861218645669248	4.514367912389247	3.163788077847706E-19	-2.858706246968131E-19	8.157449141384262E-20
-4.761328567585714	4.872867994409656	2.813779430932804E-19	-2.5567988892525443E-19	6.652475474022278E-20
-7.7347878369548635	3.762505605967378	4.566943993562797E-19	-3.4295636881047913E-19	3.0134031776836143E-19
-7.441188952293851	4.488511996506501	4.1439378092177213E-19	-2.875799417773891E-19	2.9828496681821287E-19
-7.462522939780039	4.43043664258904	4.1752281369132116E-19	-2.9199559134272927E-19	2.982996060176765E-19
-7.583988224902736	4.103803156183615	4.343342264328983E-19	-3.1625353878857553E-19	2.9768892463862517E-19
-7.428705960551779	4.562167039268793	4.1231461405742068E-19	-2.8183439566327174E-19	3.00395440345114E-19
-7.367225146909923	5.0179675342064245	3.998476105572161E-19	-2.456121742279014E-19	3.148655006660547E-19
-7.395373926440531	5.510469499667041	4.022623953393858E-19	-2.0553482428108145E-19	3.435784986272456E-19
-7.396628687854849	5.543415335697084	4.0220158549815787E-19	-2.0285542316366144E-19	3.4523302702774955E-19
-8.951906927477943	9.55517852325179	1.8202896526492944E-18	-1.6429419744974964E-19	1.7184056159879346E-18
-8.732770861641235	9.107630277300872	1.4489052548818682E-18	-1.3329650798497789E-19	1.3813451772560492E-18
-8.477149435408428	8.592840803667324	1.1535079446631408E-18	-1.2681249212551484E-19	1.1051992944805E-18
-8.352048182285694	8.325615036227727	1.002958871178948E-18	-1.2661510417302666E-19	9.637096705684655E-19
-8.222367325804308	8.079901469599669	9.034954803877817E-19	-1.2584585318173266E-19	8.683838413513266E-19
-4.558078678429407	5.6727023718291845	1.8225469437892781E-19	-1.6818651122473053E-19	2.8262501868668965E-20
-4.661854211303943	5.2307881209663405	2.4007424544802344E-19	-2.200132606235878E-19	4.7931560874357333E-20
-4.6736829568741065	5.179041007331088	2.4624908812589446E-19	-2.2538540035432825E-19	5.0243890263547756E-20
-4.664862639408369	5.2157017440172675	2.4199800377181603E-19	-2.2172019860362054E-19	4.84486971533166E-20
-7.642518454416541	6.7438038314408955	4.90139798990333E-19	-1.2545671902687038E-19	4.660032850760409E-19
-7.72390205946121	6.960130553786359	5.435913330330906E-19	-1.2468092957270685E-19	5.183346083436502E-19
-7.960824009101229	7.5515457825414485	6.81472408426016E-19	-1.198596885763428E-19	6.540957171353023E-19
-7.398279738095727	5.568321714484634	4.0276709728833137E-19	-2.0107837237441187E-19	3.466482643774405E-19
-7.486554017062449	6.151026864151781	4.2520159362344156E-19	-1.573092550799845E-19	3.905124539282574E-19
-7.599533786520233	6.612688047526157	4.755830206950983E-19	-1.3330022832175267E-19	4.490598466623813E-19
-4.559353287845783	5.783205763653101	1.664734794412728E-19	-1.5372510296451837E-19	2.3571955286217277E-20
-4.539973927898901	6.108340489734484	1.2173489384373127E-19	-1.116481874678942E-19	5.607966784698924E-21
-4.595870421128182	6.280367827388355	7.169914655036295E-20	-6.572513748144776E-20	1.832148715795991E-21
-11.949523827617073	29.206895619841305	1.6724637634128099E-16	7.372169212174768E-17	-1.500754743954625E-16
-11.807688642858182	29.154031813094953	1.6593211581829708E-16	7.386103145727162E-17	-1.480667350577718E-16
-12.00330605669702	29.223330979102066	1.67697217469154E-16	7.368695559288197E-17	-1.5059838020853476E-16
-11.58017196199464	29.065937130844834	1.6409954440477307E-16	7.439950133661106E-17	-1.4501031564723938E-16
-11.41683712235142	28.96940271662765	1.6288969004996786E-16	7.549536095871729E-17	-1.4173858962547312E-16
-11.219350371023808	28.853937987330728	1.6151371076604834E-16	7.707752702233675E-17	-1.377073172998681E-16
-11.063811648377435	28.68153300927144	1.6151792287190792E-16	7.965685969893717E-17	-1.3369699606727381E-16
-10.947486528223845	28.535037823889105	1.6162753034812215E-16	8.192347973115237E-17	-1.3048672166663016E-16
-10.899230615467399	28.323819733732066	1.6413848585020373E-16	8.608290254907787E-17	-1.2713732064081175E-16
-10.868467577029437	28.194812621939796	1.656187868148841E-16	8.862676033592378E-17	-1.2503703628277562E-16
-10.876511202290695	28.109887068149042	1.6861710784600112E-16	9.100852533685756E-17	-1.2426304385133724E-16
-10.899672074901286	27.854101802332053	1.7688562246994686E-16	9.779172197381241E-17	-1.2153220655762563E-16
-12.412266700730603	28.73183000599365	1.6393638275825843E-16	7.28112772245869E-17	-1.4661452963778552E-16
-12.004390987243811	28.644127827029816	1.6456664964516055E-16	7.78624924649524E-17	-1.4429931843006878E-16
-11.418956634563854	28.353076382645266	1.682949690270257E-16	8.696844120514162E-17	-1.3614846803375271E-16
-11.624144095082618	28.483083006210283	1.662168277285006E-16	8.329552131470834E-17	-1.3945507783468287E-16
-11.98757052088968	28.638168487186267	1.6461417335050424E-16	7.808378206406997E-17	-1.441264562934478E-16
-11.999455430555999	28.643021141499133	1.645684771105033E-16	7.792238499264074E-17	-1.4427096402353678E-16
-11.11438165555979	28.077094826076056	1.7223012229655057E-16	9.308953718864058E-17	-1.2847157132953134E-16
-11.390783517603357	28.330385589064328	1.6860964149714313E-16	8.74969670136557E-17	-1.3553507664979824E-16
-11.018694723095315	27.985290635821798	1.7408967272419658E-16	9.508275008402947E-17	-1.255422028398094E-16
-13.471803069018005	28.77445563984976	1.7066843982251693E-16	6.081477121712063E-17	-1.4673058608856493E-16
-13.48260549035852	28.773788416678933	1.7076219418833168E-16	6.06889995466239E-17	-1.4669061697112663E-16
-12.935354512904492	28.789110493383188	1.660728629323201E-16	6.694703679625701E-17	-1.478184435471381E-16
-12.730299209385468	28.768829272465172	1.6514805416437186E-16	6.921434984400505E-17	-1.4750921393967993E-16
-14.231290469589101	28.525879619960573	1.7897604603842048E-16	5.012426681199105E-17	-1.40699469508487E-16
-14.010448775461906	28.63328583652027	1.7644981835072347E-16	5.3578814189960414E-17	-1.4308653209448416E-16
-13.506471729136642	28.767317669153915	1.7101726039345142E-16	6.037271237585304E-17	-1.4651899167044957E-16
-14.460841527293365	28.39408003504012	1.8137805588771455E-16	4.635411046164711E-17	-1.377068936312778E-16
-14.783683682753072	28.129965573228738	1.8444365282572057E-16	4.1706733974025576E-17	-1.3229188666912577E-16
-14.975465100779633	27.963363652093868	1.8631904639482282E-16	3.9108114337696755E-17	-1.2897513559388332E-16
-14.857377166814722	28.070482248494333	1.8514361827458413E-16	4.064208495135486E-17	-1.310509742102408E-16
-15.247091508969765	27.723494694946858	1.890936155354152E-16	3.553731519129985E-17	-1.2415188005830916E-16
-15.438921475279523	27.548521108541188	1.9106088400421795E-16	3.331064727373203E-17	-1.205843201048563E-16
-15.777307067901031	27.23142152114181	1.9448517383681847E-16	2.962924882733643E-17	-1.1380286877156166E-16
-15.505550048294694	27.4862002405047	1.9178407911646079E-16	3.252320229121106E-17	-1.192978833435241E-16
-15.95882932927022	27.057658625283377	1.9633933073300105E-16	2.7714244341262497E-17	-1.0989814650076532E-16
-16.071627921968407	26.944874315391413	1.9722641134163927E-16	2.6667212043662415E-17	-1.0725220835928535E-16
-16.348879088595037	26.649360708813276	1.9923881940285098E-16	2.4218677515837387E-17	-9.971317101411499E-17
-16.427997019937784	26.555959712111072	1.994901728489069E-16	2.3634735866324476E-17	-9.733626259312937E-17
-16.656844434007954	26.17623866269756	1.9911496135277047E-16	2.2183596224240102E-17	-8.840896629981542E-17
-16.696536478621557	26.09508062700545	1.9869107194002515E-16	2.2114811464644834E-17	-8.649428188039753E-17
-16.835749776418716	25.686852448177994	1.9528501333880837E-16	2.2598212330194912E-17	-7.726687231179875E-17
-16.845061757485475	25.628453285604436	1.945949723097671E-16	2.287158329376292E-17	-7.595098620762969E-17
-16.850433340026893	25.176846057478727	1.8880872249476198E-16	2.595660525005253E-17	-6.621817619379142E-17
-16.85038673364371	25.14105029551206	1.8829347020569974E-16	2.623564594230504E-17	-6.544729721527207E-17
-16.822804208812027	24.752145786172367	1.824087323100769E-16	2.965144603658482E-17	-5.754563884021215E-17
-16.814022621155868	24.619664448408173	1.803922228593475E-16	3.0804690180124317E-17	-5.4847529580395376E-17
-16.812945472733826	24.6090037446475	1.8022941586961399E-16	3.090653731732184E-17	-5.4631382699544323E-17
-16.723937840816944	24.10943746964462	1.7146925225464238E-16	3.6505634103721234E-17	-4.3480333012986776E-17
-16.711672631053567	24.055094941481215	1.7052869016416787E-16	3.71608434715058E-17	-4.230837371429558E-17
-16.289023552988983	22.907733919851253	1.4703889037747292E-16	5.331228759417208E-17	-1.5041245650007868E-17
-16.541701583590093	23.45604246001041	1.5904661895256844E-16	4.5230855896768E-17	-2.871585864292651E-17
-16.554803726644348	23.499372302025698	1.5989476840240387E-16	4.4618578187347377E-17	-2.969418987776044E-17
-16.28488538521969	22.898119481008653	1.4682972527075633E-16	5.345755600826828E-17	-1.4804609021919547E-17
-16.26218103763534	22.856454352609262	1.4598693763747042E-16	5.411315164999502E-17	-1.3745228122681765E-17
-15.969194038819062	22.31634337785984	1.3505691843249932E-16	6.254423555569947E-17	4.320693636667632E-21
-15.890230123807179	22.1925020649246	1.3300226434986914E-16	6.445810551403156E-17	3.1900765050561435E-18
-15.611918811164477	21.76175729997115	1.2557318416689332E-16	7.132417417633197E-17	1.4364974288937835E-17
-15.389654649869971	21.467446140267274	1.220357651794705E-16	7.592274267626131E-17	2.208987919533223E-17
-15.211472875440649	21.22502075941048	1.1898413523811587E-16	7.967888864695255E-17	2.847288200807836E-17
-14.852605830718518	20.76860561637889	1.170381197821821E-16	8.657770386915575E-17	4.052935086413971E-17
-14.818368111934701	20.727265125728813	1.167812869260278E-16	8.722360668010322E-17	4.166263325537205E-17
-14.010753868674147	19.956266747716498	1.205336809047437E-16	1.0003452958849635E-16	5.991405397297661E-17
-14.087441807327457	20.012526511232718	1.1989333136486764E-16	9.916398933804399E-17	5.887202534064052E-17
-14.468160486474938	20.371519812579944	1.174881635560468E-16	9.355998098090334E-17	5.082039769470376E-17
-14.161164464278139	20.08381166702931	1.19261358106207E-16	9.806369147518116E-17	5.733083443414094E-17
-14.781086333771103	20.690256417429	1.1684238585614283E-16	8.793436720962407E-17	4.2649511014900803E-17
-12.566775432145782	19.255877513320883	1.3362814279463322E-16	1.1218893094193157E-16	6.602076057226845E-17
-13.290339014836286	19.46305631769065	1.2671347510254759E-16	1.0731450580472738E-16	6.736891712608901E-17
-13.1729303124603	19.418787275288505	1.2808629671964884E-16	1.0826463185151005E-16	6.786589780857965E-17
-12.843245224742368	19.28971157894774	1.3205472750567428E-16	1.1093945847735479E-16	6.927239241961039E-17
-13.364979556612642	19.508469790386137	1.2618353175971172E-16	1.0674374827480529E-16	6.685680606329171E-17
-13.714991928392514	19.7215588672211	1.232691720937561E-16	1.0379872921925402E-16	6.43963758782193E-17
-10.73275094914898	27.601566124654774	1.853262127834464E-16	1.0203439517604147E-16	-1.1505416881457143E-16
-10.621312259153935	27.431657608134955	1.902144046502505E-16	1.0456573937618188E-16	-1.1061217200531184E-16
-10.494472622804425	27.139762728691487	1.9659901574634183E-16	1.0729161155877471E-16	-1.03626600331868E-16
-10.440814811578786	26.97290839065918	1.9904050384183957E-16	1.0855981753431574E-16	-9.956982097999242E-17
-10.340010025599554	26.46761329405222	2.045764389065232E-16	1.1139261160310185E-16	-8.694199268711204E-17
-10.310942985096554	26.231506882359504	2.054573769707282E-16	1.1234116991340223E-16	-8.089986609572303E-17
-10.254915889396067	25.788604694922874	2.0954767588326783E-16	1.1449704071737372E-16	-6.960532223062605E-17
-10.226478276469011	25.49740684588262	2.1088310000567548E-16	1.155868797776097E-16	-6.188311618143228E-17
-10.15297056364784	24.454238785309386	2.187046643715829E-16	1.1998257933349942E-16	-3.443613258709697E-17
-10.148816922605754	23.97207807587904	2.2149784474415026E-16	1.217908089482723E-16	-2.169833992073104E-17
-10.1572747910747	24.735583520367605	2.170628096994266E-16	1.1886431534911652E-16	-4.1876134139954026E-17
-10.162097597121184	24.830116402868736	2.1665352324512985E-16	1.185201654167282E-16	-4.442140123249972E-17
-10.162546766859359	23.84260305188515	2.2183561212660526E-16	1.222176823101775E-16	-1.8454492486222274E-17
-10.199764060738538	23.17965757589045	2.2487618974121676E-16	1.2489399901542812E-16	-9.947749272724079E-19
-10.264133457042867	22.925685144978395	2.2383126921124544E-16	1.2548844667732014E-16	5.103135138873669E-18
-10.334836167150385	22.416165687077918	2.2490797704706043E-16	1.274790291410865E-16	1.8233046752340526E-17
-10.491992980100063	22.018023813554393	2.2104702339478644E-16	1.2828023799594242E-16	2.7415471824002098E-17
-11.549836964138185	20.072338696358347	1.876506162500797E-16	1.2823330985302112E-16	6.542696578393043E-17
-11.554967867880773	20.064003427239495	1.874109414184172E-16	1.2817978827083628E-16	6.553765436502428E-17
-10.551136967279964	21.796553611972193	2.2055718823995579E-16	1.2912378133650525E-16	3.2890066754582765E-17
-10.861109989919282	21.2561808403101	2.1058687362639063E-16	1.2943743162886458E-16	4.4395076958545815E-17
-10.944210941660401	21.11696785294288	2.0826693339460812E-16	1.2967923164936844E-16	4.740012992232388E-17
-11.133323225905555	20.800917117156818	2.0191254907655819E-16	1.2942917449362293E-16	5.3412624525327236E-17
-11.346534801731305	20.436488911990164	1.9479818554024785E-16	1.2904869623698607E-16	5.972957724464347E-17
-11.231518843805489	20.62710766906838	1.9925030731207181E-16	1.295252891134412E-16	5.658319314119987E-17
-11.741469854730147	19.77949816437784	1.7977598786948346E-16	1.2693046855497183E-16	6.953175181860014E-17
-11.841147224706019	19.661418434931374	1.7451683749981043E-16	1.2563831067940748E-16	7.038793876762428E-17
-11.973386913159729	19.52262481256701	1.678835590918098E-16	1.2413875326754064E-16	7.129646996152396E-17
-12.17042537041236	19.353881967026794	1.5393808218119677E-16	1.2005805824436343E-16	6.993696156170351E-17
-12.254791953417843	19.298450378205736	1.4599522596232077E-16	1.1735424824172242E-16	6.761030206029778E-17
-12.107678242949614	19.405561627556374	1.582093757151952E-16	1.212836443789584E-16	7.024320443211165E-17
-4.288326386940742	5.8070230604936794	4.7012715574432154E-18	-3.926249011313934E-18	1.8957946298670007E-18
-4.307057605244767	5.526002436139832	6.2812760087503495E-18	-5.3493779789362245E-18	2.0871377749474387E-18
-4.180171464701457	5.245978145694322	7.941074665805704E-18	-6.966909474074028E-18	1.523386446024187E-18
-4.162615861022818	5.199209053922773	8.203772256795636E-18	-7.210864203615364E-18	1.449673319842258E-18
-4.143652721141185	5.191949089536986	8.261923031101905E-18	-7.253249790768106E-18	1.3665506863895708E-18
-4.014987066173259	6.398560350145364	1.3958379002528236E-18	-7.925079103178112E-19	1.0209122168234565E-18
-4.102160277057983	6.226155071234556	2.3679609558822896E-18	-1.77461388686291E-18	1.221133956634692E-18
-4.158587255864665	6.1200098173878565	2.9765948166766182E-18	-2.38797138686364E-18	1.369921222819769E-18
-4.284793079351208	5.824858607178209	4.5964502484497406E-18	-3.8275572202895385E-18	1.876582980602635E-18
-3.6322745368198053	5.1479752237781815	8.877476150351427E-18	-7.769462898008891E-18	-1.3369663659128365E-18
-3.7520724673596213	5.133869891353276	8.903372467763979E-18	-7.777016738096832E-18	-6.18509387396937E-19
-4.068810461062704	5.185234828589743	8.37685516809985E-18	-7.34826329318991E-18	9.78924453516087E-19
-3.4079134276844885	5.238028583704212	8.642350746271927E-18	-7.358362936736462E-18	-2.639021607377233E-18
-3.870611147185512	6.723331704642558	7.309703034203335E-19	6.183710772272549E-19	3.1218972620737035E-19
-3.93550508782948	6.569124366309313	1.1249821708709551E-18	1.9453743514289404E-19	5.83181784366167E-19
-3.083077723553127	5.477621858005871	7.934858198502941E-18	-6.0878526618550314E-18	-4.6664044927441955E-18
-3.2016356353304536	5.395281637801698	8.271870476095208E-18	-6.578365978540501E-18	-3.895435505282571E-18
-2.9250367521464256	5.618751443255416	8.020507686083251E-18	-5.32221787061082E-18	-5.7690294237501425E-18
-2.808073832376915	5.742408533499555	8.010861957525745E-18	-4.674487650812183E-18	-6.4975500010531E-18
-2.561109083068193	6.012828978318681	9.436139062834976E-18	-3.231919451717199E-18	-8.372244854027003E-18
-3.6562255957727294	7.214473650128381	2.3825066104828083E-18	1.971445354437457E-18	2.3970017018555567E-19
-3.592522873141893	7.34008329807876	4.470322376098912E-18	3.605788667961841E-18	-1.542133851109903E-19
-3.54328167840365	7.470859406778205	5.0507000231361444E-18	4.073982145612331E-18	-1.743002628739281E-19
-2.1477862434435124	6.617732931249476	1.4906957340213488E-17	1.0502217447249378E-18	-1.2384640224146888E-17
-2.178221292733067	6.571855578800015	1.435258339514144E-17	6.351904782669762E-19	-1.2100223954443861E-17
-2.0648331524982755	6.7576354797203635	1.6499427485712966E-17	2.3140752042694745E-18	-1.3203469324386304E-17
-1.8849213199230619	7.066868042911974	1.996523638907945E-17	5.094948729035584E-18	-1.493913943248246E-17
-2.4120263893614973	6.229400814325045	1.1276694031521881E-17	-1.795556938572264E-18	-9.808195719452705E-18
-2.5361866250272955	6.047252036713077	9.600311015402491E-18	-3.081554160816123E-18	-8.56124261614045E-18
-3.935819787141531	17.984500048599497	9.294816081671367E-17	5.651978521013151E-17	-1.5413269142324808E-17
-3.78336958602557	17.993315823553566	9.192248720367867E-17	5.66323280706672E-17	-1.5144813507719807E-17
-3.427077741744119	7.766058137175304	1.1628224179101028E-17	9.29912865286166E-18	-9.888113641046498E-19
-3.406569881135219	7.832445527304884	1.2457516202124376E-17	9.937325612121723E-18	-1.0935458670325023E-18
-3.395983191054093	7.883794864942119	1.3106258962056646E-17	1.0429137699437493E-17	-1.1690919097231425E-18
-3.3371281060386737	8.150918617555703	1.6600579815695766E-17	1.284576602153065E-17	-1.4227490241443026E-18
-1.278169408830863	8.48437433428823	3.647475381397695E-17	1.8707516781843832E-17	-2.0921657891617264E-17
-1.4540629241815408	8.03470965362341	3.124905912734118E-17	1.4253922152692425E-17	-1.944933729335026E-17
-1.8167261401452421	7.208011822579171	2.1500624842051345E-17	6.380447312871646E-18	-1.571394661688128E-17
-1.5523830370140876	7.789776732269239	2.8301444397357585E-17	1.1803468582162827E-17	-1.8330693538297927E-17
-0.9410764433027281	9.405038530050247	4.6351235486516926E-17	2.7368005682050868E-17	-2.3022078325693805E-17
-1.0329367331417418	9.151234284338832	4.3725663511547053E-17	2.5139786163936362E-17	-2.2536556168757504E-17
-0.7679094447811552	9.95277965234512	5.124842333778747E-17	3.1630662442175965E-17	-2.365422083601435E-17
-0.33002843814312044	12.134348277380695	6.735160561767399E-17	4.601853022389378E-17	-2.4130390961980786E-17
-0.3357764586920513	12.078843485378034	6.700718658830247E-17	4.570205712190499E-17	-2.4160518263306647E-17
-3.417433509638533	17.827381727176302	9.017541378233645E-17	5.727213857849542E-17	-1.5149447546004727E-17
-3.353382382951112	17.741842308688575	9.003902271919726E-17	5.74908119855662E-17	-1.525695587741853E-17
-3.674832941632539	17.93323560833925	9.143796788399383E-17	5.67556795945479E-17	-1.5252918496057792E-17
-3.5409307277999584	17.885907081965335	9.078024145623347E-17	5.708103342650004E-17	-1.514408670074008E-17
-3.1860561960175433	17.549365365355296	8.955130227029802E-17	5.782545992905877E-17	-1.5382122178809162E-17
-2.9981130641699174	17.395321314172424	8.90423828879754E-17	5.804981530333887E-17	-1.5518100687399305E-17
-3.2165215628928006	17.57820816975883	8.961687976251771E-17	5.773355466909484E-17	-1.5383815377166605E-17
-4.1137207324417435	17.95308223849858	9.444309704582543E-17	5.635205116929097E-17	-1.5421698271713746E-17
-4.160621080742889	17.795938972454014	9.520421200199574E-17	5.64865361306053E-17	-1.5576823751359408E-17
-4.190763877417752	17.70804950350443	9.560356109244023E-17	5.641884968929249E-17	-1.5621301421226347E-17
-0.33050020850094985	12.145123827625998	6.740319760128943E-17	4.606511818785857E-17	-2.411685405819004E-17
-1.4343564303268679	16.31909273804294	8.332106284225568E-17	5.837662103831342E-17	-1.7087941418637672E-17
-1.3066176526698219	16.0680303809159	8.268324720821391E-17	5.829969122235288E-17	-1.7380212502396137E-17
-1.1152979539279455	15.611202681804269	8.149975793174149E-17	5.779472833959231E-17	-1.8180285008595377E-17
-2.4474803932797915	17.1585224792057	8.750526406900665E-17	5.8370324099416E-17	-1.5960345605563473E-17
-2.055761384167546	17.041296048986602	8.611373370084445E-17	5.855126137231111E-17	-1.614361143311995E-17
-1.9984998164489554	17.002629506016117	8.587952156393261E-17	5.851841339586364E-17	-1.624109482804929E-17
-1.5724149375605685	16.580962567434636	8.409197975235971E-17	5.860418811176824E-17	-1.671035355672109E-17
-2.9820955633715815	17.38344915169903	8.899962869368202E-17	5.80635540724566E-17	-1.5533097876890232E-17
-2.724789042326286	17.256116533629893	8.828967729015443E-17	5.822588321333629E-17	-1.5752325481249116E-17
-2.531457869203797	17.190304756335227	8.774086350236287E-17	5.836747938787163E-17	-1.5837202199113034E-17
-4.183190145794866	17.56540290424019	9.558616543943991E-17	5.640376039431279E-17	-1.5700499316553885E-17
-4.207099313692599	17.371866069837257	9.594521129728426E-17	5.660662068680357E-17	-1.5770163482055745E-17
-4.17345519997633	17.089831976884682	9.548921602407919E-17	5.681650451656032E-17	-1.5607789918053055E-17
-3.3148310309893363	8.423923301546052	2.03473609243775E-17	1.5697508661264987E-17	-1.5542688614174987E-18
-3.3001926290874843	8.663118489326514	2.346596507784445E-17	1.8178329996717352E-17	-1.6956741351332857E-18
-3.2862287614074197	8.915212706658004	2.659906849744988E-17	2.0543039732246577E-17	-1.9888565663161705E-18
-3.2794829862540458	9.153166440048345	2.97605787588336E-17	2.296731785499526E-17	-2.2507234336842096E-18
-0.3805651487088481	12.953841366376702	7.140489476664217E-17	4.973620991448073E-17	-2.3018989338596528E-17
-0.4307061904896281	13.36924122248353	7.347645728273627E-17	5.16607438871604E-17	-2.239294384119751E-17
-0.5075965103225141	13.744646939005303	7.493041917327613E-17	5.285158358784778E-17	-2.1783523026964604E-17
-0.5977318219793605	14.096499370658435	7.645050990308501E-17	5.418517472049745E-17	-2.1094968049756247E-17
-3.2676731937878696	9.605726412719452	3.5363687155556925E-17	2.697852467036663E-17	-3.0834870501624586E-18
-3.256429234120413	10.042692132374542	4.063262841127247E-17	3.0710720713026933E-17	-3.925760571670562E-18
-3.268410707882346	10.416945356274994	4.4633172235816423E-17	3.3346431228790936E-17	-4.5935395826772784E-18
-0.6591870284780542	10.31262568099423	5.455798949982036E-17	3.453681311463644E-17	-2.4070342981230595E-17
-0.42285288091859907	11.258976825610697	6.191171235755103E-17	4.102090646274135E-17	-2.4589092828437418E-17
-0.42939644071267913	11.215805729165236	6.158401190867966E-17	4.071831305834545E-17	-2.4587786205260996E-17
-0.6312573047807166	10.428088654680536	5.556904659200109E-17	3.545398240778291E-17	-2.4168878742757322E-17
-3.2903234695987535	10.897386429199772	5.0055672643672195E-17	3.7015231417041584E-17	-5.4269505107333354E-18
-2.987291544864133	17.386535233830127	8.901590742503163E-17	5.806158559314992E-17	-1.552773059580268E-17
-4.164359810315925	17.031866286091535	9.536021282834509E-17	5.682289167093505E-17	-1.5608002524008487E-17
-0.7097934901376413	14.466809880080852	7.794218161879991E-17	5.545561980136479E-17	-2.0310375730393263E-17
-0.8575672753041089	14.969271293498517	7.949183282379757E-17	5.654797539681858E-17	-1.9401575742706895E-17
-0.9532329287786547	15.217415294466539	8.041786996277793E-17	5.724107058123236E-17	-1.8854278793343442E-17
-4.1386892518049425	16.602845789463966	9.422202388818786E-17	5.676187158318072E-17	-1.5194340297680325E-17
-4.159558946386909	16.976159925336383	9.519883710645083E-17	5.676503736526999E-17	-1.5595154169050235E-17
-4.083322820670365	16.225441788462653	9.273368313735027E-17	5.653181248331393E-17	-1.477091848689774E-17
-4.075875945060494	16.183223288394085	9.2552041038491E-17	5.648709802044306E-17	-1.4744530540926022E-17
-3.9528003255732322	15.292784673108926	8.760526554514599E-17	5.534392206333232E-17	-1.301720612208167E-17
-3.9992067929440043	15.73055462668215	9.020744893740851E-17	5.608133132907929E-17	-1.395223145121526E-17
-4.068371905853679	16.139351008679608	9.230802299842923E-17	5.641331659026979E-17	-1.4677601190127762E-17
-3.903746688804401	14.691009127397303	8.369094193662457E-17	5.39232325687331E-17	-1.175511454108345E-17
-3.86987704440043	14.375574603567006	8.14345312600103E-17	5.299262047240205E-17	-1.1183695730703754E-17
-3.9256796422272324	14.820378173973397	8.4571646362026E-17	5.4212156931872924E-17	-1.2002429415636639E-17
-3.9497350317267026	15.228464150498013	8.719192846728443E-17	5.518346895112928E-17	-1.2885436219180584E-17
-3.7268568443784513	13.894308007070336	7.772325674390145E-17	5.175682574052217E-17	-1.0376232225761414E-17
-3.698215854277132	13.779058127098043	7.680312815736133E-17	5.1410090196844606E-17	-1.0184842912775059E-17
-3.6779639093146645	13.673870011895303	7.590098544514853E-17	5.098144928878504E-17	-1.0025053792162806E-17
-3.571181750067259	13.33170586472178	7.308012747200197E-17	4.991069781773159E-17	-9.470387645070658E-18
-3.4835043026903465	12.977876322076302	6.991408948155205E-17	4.833791054562249E-17	-9.063287945724003E-18
-3.404126025364066	12.339701968592273	6.437128692120167E-17	4.55788373050432E-17	-7.883696803353136E-18
-3.3488293333994186	11.895449310153229	5.995161563929656E-17	4.2998387944108324E-17	-7.219645565326306E-18
-3.300315153385468	11.14083500028607	5.2692636330011807E-17	3.872778546457808E-17	-5.8532248916091226E-18
-3.9511621749674837	15.271050023970451	8.747107335583624E-17	5.5297343563107934E-17	-1.2982048103827947E-17
-8.244373317370188	14.628658956740194	1.7619293845461242E-21	1.272289420595523E-21	1.1417468031745508E-21
-8.208489142862772	14.204433859089825	1.7031766842118128E-21	1.2026458762873053E-21	1.1355454126241384E-21
-8.193734077492797	13.966873422743047	1.6711414612245686E-21	1.163222502289528E-21	1.1332778291037758E-21
-8.232676222944097	14.462837941075223	1.7383130117050966E-21	1.2450760282527369E-21	1.1390133083810179E-21
-8.19035693955016	13.837323106092928	1.6548106260167547E-21	1.141173860579409E-21	1.133191979587813E-21
-8.113167709168138	13.369167772280294	1.5904440089521002E-21	1.0646867393853627E-21	1.12168337307177E-21
-8.077142174814208	13.181783020574018	1.5650638465338795E-21	1.0333919403939896E-21	1.1166855703553959E-21
-7.967407351985131	12.816549861797377	1.5120219534805851E-21	9.751796632680084E-22	1.0997907037101446E-21
-7.4202031915344335	11.241546128091116	1.2848143932556403E-21	7.24775588169243E-22	1.0138505066989604E-21
-7.380855782333087	11.139150568907128	1.2699289359440111E-21	7.07504401047686E-22	1.0074673313212858E-21
-7.603903539139292	11.751642921695533	1.3582276801284757E-21	8.062316291393867E-22	1.0432497821774442E-21
-7.696154479064555	11.994745340563997	1.3936400335918539E-21	8.442853982511412E-22	1.0580219051041929E-21
-7.744684776673163	12.145936214046198	1.4150539846979424E-21	8.677770355822528E-22	1.065458057693855E-21
-7.337783016568444	11.036160898112158	1.254844498719214E-21	6.902733472754982E-22	1.0004227999406178E-21
-5.478513842259125	7.328297301269693	7.485259820416133E-22	1.0353019299191967E-22	7.138626621911752E-22
-5.496335515484936	7.350666297835906	7.522464884341328E-22	1.065335912003578E-22	7.165149173926926E-22
-5.513292533723025	7.373441024034741	7.556815228849932E-22	1.101576801144829E-22	7.190250604583762E-22
-5.7782594324877365	7.704138241466704	8.138271248516997E-22	1.6023122277530093E-22	7.62510634583752E-22
-5.226288884072366	6.97442447090005	7.007987601226106E-22	4.2628319888459376E-23	6.752111489419524E-22
-5.1320395346395955	6.880771446866525	6.82456200932579E-22	2.918844491586887E-23	6.603554562177911E-22
-4.981658732436152	6.746084424883188	6.547541199377913E-22	5.815588820342993E-24	6.348860518097016E-22
-4.872230788355059	6.663668971542325	6.336214671551284E-22	-8.135860200934933E-24	6.1564612304053505E-22
-5.95993806317256	8.088641025459268	8.528639161202133E-22	2.2895857444995006E-22	7.874687171724907E-22
-6.156106083074739	8.43849134717127	8.995791442558671E-22	2.803251486753886E-22	8.161701507884061E-22
-6.3622803987511345	8.893710900037291	9.532883769708936E-22	3.567133592876044E-22	8.457176065998505E-22
-7.037730777065047	10.279206689455364	1.1475703298313982E-21	5.699098648060312E-22	9.51861788918184E-22
-6.511291309796823	9.166024915663732	9.927982684560265E-22	3.9361699503488576E-22	8.691811559683833E-22
-6.961309529005052	10.091919377967345	1.1213140518379515E-21	5.406703399683494E-22	9.399453858507159E-22
-6.976746835639336	10.11701394282087	1.1251807593675734E-21	5.440306976116767E-22	9.422267135371406E-22
-11.149672852779776	19.026028297048256	1.7358688007660166E-17	4.971876048030753E-18	8.283609618924555E-18
-11.177286946315288	19.099277703541333	1.7471933386503308E-17	5.1085740935589414E-18	8.309726172241894E-18
-9.18227086019565	22.941744559833715	1.640988752331984E-17	1.0308091966069021E-17	5.236651341092185E-18
-8.933979733519063	23.042297787756027	1.596161448298951E-17	1.0418972605862343E-17	4.802357046423117E-18
-9.497726748011418	22.723004536194928	1.6835274842185202E-17	1.001112727021881E-17	5.729626902426806E-18
-11.201816179455392	19.362671115833425	1.7664144302209243E-17	5.519952744801677E-18	8.276180208607388E-18
-11.022193536741858	18.71762456011473	1.688103770433625E-17	4.426542348169997E-18	8.165679042497877E-18
-10.948655511422155	18.634752597804788	1.662303511133185E-17	4.241088234368644E-18	8.061625976551667E-18
-10.739200803101152	18.414265673982754	1.5925315586894514E-17	3.776882184956273E-18	7.772149541177003E-18
-10.426129079411938	18.242868662510936	1.4860857163528874E-17	3.305578727450821E-18	7.260866903528909E-18
-10.351495060601314	18.19934593348884	1.4606730874350638E-17	3.1985609680506448E-18	7.136821539043952E-18
-10.276659955502009	18.164399203559437	1.4355412546253874E-17	3.1014200725477035E-18	7.017870163776854E-18
-10.051706148564318	18.092298620546728	1.357148248999477E-17	2.8573382388508998E-18	6.610830213770928E-18
-11.220597943108505	19.547650220008503	1.7799369656324898E-17	5.807274564270654E-18	8.249934320034424E-18
-11.213232813518047	19.613678726955158	1.7818989589097052E-17	5.887751878794865E-18	8.231563909547949E-18
-11.167862918473158	19.983763373685665	1.7926610066474113E-17	6.424172787396242E-18	8.084513012497042E-18
-11.119734753615504	20.180895538942224	1.7954631788687455E-17	6.663349075167192E-18	8.012185643176484E-18
-10.889962382093142	20.81510177874138	1.7904197536091275E-17	7.478489015553505E-18	7.643311807981759E-18
-10.989883259185685	20.57314650704364	1.7934198172577577E-17	7.191985244685995E-18	7.776900356804968E-18
-10.670647697607485	21.25443563231954	1.7805742609868405E-17	8.045437763428502E-18	7.327574537915806E-18
-8.656589193032165	23.077778160673812	1.533912253310951E-17	1.0399779296069232E-17	4.3558316267086956E-18
-8.262164632393056	22.97490850022338	1.423288301704025E-17	1.007310720684721E-17	3.653375936207121E-18
-8.093510801985081	22.896766634500132	1.3717773941499258E-17	9.880370128466828E-18	3.3885302978559398E-18
-7.68989912608717	22.564207698669875	1.2327226865978423E-17	9.101548306723395E-18	2.701851237868077E-18
-10.61906467426591	21.352055718189742	1.778443168404028E-17	8.158856062853676E-18	7.269737982552652E-18
-9.936768220586934	22.310409278173573	1.7347484827415437E-17	9.450144690554036E-18	6.376037557134281E-18
-9.627937960973474	22.62487940796674	1.7021223920521056E-17	9.887821102260994E-18	5.918818380981876E-18
-9.573169961095976	22.676544366109272	1.6958207486246772E-17	9.955938482162112E-18	5.8438916324370345E-18
-10.134279956953314	22.058148587414195	1.7471797513432212E-17	9.086811101517482E-18	6.6583976379941705E-18
-10.304582249602808	21.836678921374176	1.761096737306305E-17	8.798579078702919E-18	6.8708656212598935E-18
-10.555587977067566	21.45179651669559	1.7742981830277376E-17	8.277297645649312E-18	7.201726441686129E-18
-9.871150253323467	18.04329134881533	1.2956875329311454E-17	2.685364239535057E-18	6.3041436341039825E-18
-9.4491510421968	17.986087424675254	1.1395094622466863E-17	2.3128055100090053E-18	5.508623620897011E-18
-9.39405468440286	17.97674307009461	1.1193788926486256E-17	2.26852962423324E-18	5.409035602985685E-18
-9.318824933668623	17.968766098777905	1.0896579692550671E-17	2.2020770254770395E-18	5.263370720176675E-18
-8.866655676614846	17.930756511797174	9.135527936628145E-18	1.833882163485374E-18	4.3715294178275924E-18
-7.460370084706861	22.326890903804703	1.1494240425967642E-17	8.621097982772201E-18	2.3809191826816006E-18
-7.181921823170052	22.004421546653404	1.0418884395225471E-17	7.885419265255941E-18	1.9517059014815893E-18
-6.980050576019263	21.793148493492453	9.694197072549855E-18	7.455852864857305E-18	1.6825913182067368E-18
-6.576542696581086	21.409318391621486	8.337769997461827E-18	6.602874817073283E-18	1.07954349711319E-18
-8.591810565175942	17.924390418426363	7.968567804324069E-18	1.5898820845418698E-18	3.812512578950447E-18
-8.160987566235585	17.895824611247768	5.941927175419676E-18	1.1642272746222171E-18	2.8351889201596467E-18
-8.427526747689353	17.911776804777684	7.210241176901374E-18	1.4341090651541299E-18	3.4480459369399318E-18
-8.540982568507179	17.920050757602066	7.755402792683138E-18	1.5478422894586171E-18	3.708996861025792E-18
-5.864615339578987	20.755750631962357	6.222483358879959E-18	5.212185026564653E-18	-6.344015413563842E-20
-5.543802938210256	20.38074487517408	5.221568063669124E-18	4.3597650889660965E-18	-6.007638912848806E-19
-6.504364858334945	21.34437545298176	8.11536023003079E-18	6.480362279220421E-18	9.828925599920154E-19
-5.970918121132899	20.87023242852833	6.54973968514432E-18	5.428483964013784E-18	8.725649339352975E-20
-5.171797381464162	19.89737251545445	4.075926241552946E-18	3.422244244368687E-18	-9.988354069358232E-19
-5.0245480447987125	19.683822661130662	3.613309239666136E-18	2.953454342699609E-18	-1.1742984473776884E-18
-4.900152014728899	19.401774462066626	3.13016537692264E-18	2.4877103033908428E-18	-1.176148845579481E-18
-8.045165203849148	17.895237150670994	5.199483566900485E-18	1.008316208334944E-18	2.458434978721431E-18
-7.828330068792466	17.887207984644846	3.719846832309144E-18	7.350864288240933E-19	1.747441966156001E-18
-7.588389628929521	17.819549385161938	8.764436304298936E-19	1.283354549507255E-19	4.271946415541377E-19
-4.683175416995011	18.92056128922509	2.364123694413614E-18	1.747735995349508E-18	-1.2750344434692475E-18
-4.557131527726211	18.533459102138394	1.8938146817558758E-18	1.366998309339781E-18	-1.1798268057361955E-18
-4.377707594286538	17.57417867700677	9.153016377565707E-19	5.449829191923128E-19	-7.30037322022353E-19
-4.375950900357417	17.526057226949376	8.583573169946227E-19	5.027185900590131E-19	-6.937015469987978E-19
-4.484941864981501	18.19838652331461	1.4524029202435686E-18	9.62825161909478E-19	-1.0414873164519475E-18
-4.372825752777866	17.497105804998277	8.342527067526421E-19	4.89617472491323E-19	-6.739139158235149E-19
-4.260063754969469	16.957122878843833	5.913048668662045E-19	2.9716713122423976E-19	-4.704568245160322E-19
-4.2543796491463395	16.88173839584814	5.491965801972935E-19	2.736298000026264E-19	-4.3336498022873087E-19
-4.172479120773178	16.325671413989923	4.077106472923789E-19	1.5891576721978522E-19	-2.888097122129723E-19
-4.151871519508384	16.155447405066244	3.627173428620008E-19	1.206138918316285E-19	-2.416425024671177E-19
-4.144035245207647	16.121454065378032	3.611445727193195E-19	1.1691635761284954E-19	-2.373787147441132E-19
-4.072421898747817	15.289956430567175	2.2348295708187216E-19	1.9610681592947645E-20	-1.0431863601279931E-19
-4.095328121705499	15.489697359268533	2.478450549831652E-19	3.683150992671084E-20	-1.2368462583696932E-19
-4.118480058777639	15.68595857984359	2.8818883625200834E-19	5.976941578407921E-20	-1.5710296701111605E-19
-4.140149876500907	16.06180723438685	3.505917028868008E-19	1.1020117672330718E-19	-2.277646690137591E-19
-4.179593610389492	14.862900564725685	1.5272855044527636E-19	-1.4486408525858503E-20	-5.096474139844265E-20
-4.129583690004605	15.034457843656845	1.7986422859486598E-19	-5.004441830767568E-21	-6.95711648252062E-20
-4.332504046130264	14.727261534199787	7.820787544962687E-20	-2.3340922309471194E-21	-2.9579346809354346E-20
-6.864381120883843	17.824925970386563	2.194379153687794E-21	1.818861123066744E-21	9.468329353230877E-22
-7.111456277637915	17.862901719600874	2.2170923310138495E-21	1.8278219350520725E-21	9.931497165360161E-22
-7.361730330183262	17.815658423143518	2.223624396502989E-21	1.8187896159790903E-21	1.0397741636886077E-21
-6.699631952192596	17.790187728061333	2.176854699241665E-21	1.811026134617809E-21	9.161733838737896E-22
-6.471535900809904	17.65611081898578	2.135808679836877E-21	1.782566491577565E-21	8.736460944714483E-22
-6.01856299486931	16.965651538393175	1.9746751285984145E-21	1.6508897953086435E-21	7.924493656515702E-22
-6.018217814642384	16.964954947243214	1.9745209413484913E-21	1.6507592518965316E-21	7.923879450741622E-22
-6.192614293475787	17.31914560580889	2.0523172635083198E-21	1.7161502020599927E-21	8.229678401664014E-22
-6.358826975092747	17.562077889890872	2.110328202602692E-21	1.7638633486920907E-21	8.529081775588336E-22
-6.018066056155799	16.964687362149334	1.9744620137621544E-21	1.6507110183450163E-21	7.923605424937491E-22
-4.908304538333134	14.969355025422521	1.5661357066717946E-21	1.3133898300599375E-21	6.099660190209324E-22
-4.894965705707698	14.956384548239772	1.5632208037616473E-21	1.3111988582904953E-21	6.078307014105875E-22
-5.522668475480044	15.89108446419409	1.756869735009934E-21	1.4664445785135257E-21	7.107496010036586E-22
-5.590293973325887	16.02332329799043	1.783099028470387E-21	1.4881395232432702E-21	7.217611301475823E-22
-5.62503595550961	16.102423683804165	1.798548961007927E-21	1.5011898680492072E-21	7.270982499781693E-22
-5.79838945170203	16.47567517825189	1.8737927950038306E-21	1.5648885625392299E-21	7.558294867766235E-22
-5.818300420163335	16.518599132988257	1.8823647090472805E-21	1.5721459205485707E-21	7.58907321599848E-22
-6.016563718580136	16.961325465432818	1.9737689960769807E-21	1.6501219825088986E-21	7.921078515936275E-22
-4.911331118979538	14.97328547513143	1.5669747692247073E-21	1.3140485416684065E-21	6.104694919122327E-22
-5.0735700023776875	15.16993664121582	1.6091403719886246E-21	1.3466150905308912E-21	6.369864961302771E-22
-5.223708594183212	15.375437594116095	1.652273816294027E-21	1.3809816785570848E-21	6.614129009756847E-22
-5.2244114000787105	15.376332166246335	1.652462398841437E-21	1.3811288381949045E-21	6.615257979514376E-22
-5.424504479191739	15.698092793846305	1.7182520857698936E-21	1.4341864223109654E-21	6.944090405045493E-22
-5.22565127061393	15.37825402853767	1.6528552187760048E-21	1.3814466100676257E-21	6.617246553552216E-22
-4.7077301313837365	14.774519111724057	1.5223664073285787E-21	1.280351600647363E-21	5.779665635319134E-22
-4.675015183440867	14.74800878513003	1.5163703745401738E-21	1.275901489585544E-21	5.729476058496607E-22
-3.7658512309524754	7.028045440845924	4.460081667443183E-22	7.995453941870425E-23	4.378957769108943E-22
