# Supplementary material for: Thyroarytenoid muscle fiber orientation regulates the ability to modulate vocal fold vertical thickness
Source: PLoS One. 2025 Dec 4;20(12):e0337735. doi: 10.1371/journal.pone.0337735 (PMC12677544; doi:10.1371/journal.pone.0337735)
Supplement: S4 Data — (ZIP) [file pone.0337735.s004.zip › Male/contourA10TA10.csv]

% Model	Angle9.mph
% Version	COMSOL 6.1.0.357
% Date	Dec 14 2024, 05:08
% Dimension	2
% Nodes	720
% Expressions	3
% Description	Line
% cpl1x	cpl1y	Displacement magnitude	u	v
-11.968005616002486	39.650844643500406	0.7545004201906897	1.7839156257694897E-4	0.1089637267985522
-12.100925229184412	39.521184251215715	0.7534619938841852	1.773546678725685E-4	0.10896903257695711
-11.810234379374002	39.74293127707726	0.7552363725154648	1.7912874462612874E-4	0.10895945169406236
-11.76596306338081	39.775513356632324	0.755497434359814	1.7938928857689498E-4	0.10895803139873152
-11.47739948826791	39.862189693672036	0.7561914248569832	1.800796481245166E-4	0.10895288339559517
-11.258980847445656	39.857881496438054	0.7561556184972332	1.8004020739958548E-4	0.10895127886504141
-11.716143543792246	39.796222579001906	0.7556629686510246	1.795551221210433E-4	0.10895695505094224
-11.163938214941039	39.85365079891891	0.7561221919526953	1.800016525429902E-4	0.10895065658021047
-10.796207435616262	39.85090503287166	0.7560999351396744	1.799626695419239E-4	0.10894780895647779
-10.709496869932108	39.85039381204079	0.7560955061342716	1.79953161872213E-4	0.10894713349066526
-10.37169574884199	39.850036177539195	0.7560924017454045	1.7993131471056147E-4	0.10894445297968366
-12.13512273325702	39.460672833157	0.7529776353660897	1.7687144148718155E-4	0.10897128475558858
-12.240660142730178	39.24849072022055	0.751280059685892	1.7517407338677487E-4	0.10897906662377327
-12.227325367848685	39.08705965880899	0.7499871623323427	1.738862231242574E-4	0.10898423688823508
-12.205740642978935	38.979124391808504	0.7491237175754039	1.7302431111247799E-4	0.1089875917482075
-9.681369688821853	39.850002288818345	0.756088573169901	1.7988776352764773E-4	0.1089389632737815
-9.209886193231677	39.8500022888185	0.756089526556148	1.7985558017334218E-4	0.10893521940334128
-6.503691158131879	38.96454001876737	0.7489940405028561	1.7277327361440601E-4	0.1089428954236405
-6.587351156296421	39.29642873129991	0.7516521506650736	1.7539173867347428E-4	0.10893266009168766
-6.771159512318912	39.57700815680421	0.7538976305902143	1.7760789822083247E-4	0.10892489928212007
-6.814129999907874	39.651652838586976	0.7544954068104182	1.7819738260521346E-4	0.10892278784756704
-7.229593906641747	39.84203493583536	0.7560200149860492	1.7970758300233145E-4	0.10891981813763979
-7.181795837296288	39.83706132882147	0.7559802191577009	1.7966714489851688E-4	0.10891960405168179
-7.033567159296577	39.76166368437849	0.755375716478807	1.7906993239348397E-4	0.10892090902672659
-7.6946177519140235	39.85300356006798	0.7561092358652567	1.7980467605155056E-4	0.10892312957554802
-6.488283836647731	38.91091546805024	0.7485650111140069	1.7234966387536733E-4	0.10894453392467093
-10.243595360807257	39.850002288818345	0.75609220699302	1.7992136137559876E-4	0.10894343310948999
-9.730298368089413	39.85000228881833	0.7560888977169493	1.7989072294615196E-4	0.10893935158687736
-9.743014193148053	39.85000228881833	0.7560888707097575	1.7989169719927805E-4	0.10893945271374308
-9.085341826788042	39.8500022888185	0.7560890078652379	1.7984857677722416E-4	0.108934232257204
-7.779783738995952	39.851154726690396	0.7560955495240962	1.797920782874719E-4	0.10892386270090271
-7.886706964608754	39.850916601280545	0.756092675312716	1.7979558857562762E-4	0.10892471592626454
-8.209330570361047	39.849987794146756	0.7560895068617219	1.7979835945702296E-4	0.10892729485576655
-8.699211804792647	39.85004545472901	0.7560914103632432	1.7982311473796155E-4	0.10893116995385783
-8.427966558711145	39.8500350871401	0.7560887151058742	1.798106863117987E-4	0.10892902393692537
-12.152615457473026	38.61822056218743	0.7462343031292971	1.7015293239364566E-4	0.1089989646462455
-12.150457207342695	38.60568225439725	0.7461340478412052	1.7005309176036434E-4	0.10899935713646311
-12.146591986235311	38.58859764700979	0.7459972591331814	1.6991748383478447E-4	0.10899988458395901
-12.074238696384148	38.24828133015453	0.7432752940082509	1.672137780577153E-4	0.10901042845458922
-6.441829287929373	38.514252064367554	0.7453913947436553	1.6921734358113705E-4	0.10895718690097293
-6.4796557750756225	38.830935381536946	0.7479242841918194	1.7171865172106515E-4	0.10894709100104004
-6.431316994593285	38.355730965701305	0.7441222476402436	1.6796792959140457E-4	0.10896230780224685
-6.415000660473024	38.12021737547059	0.7422383368188299	1.661098709400383E-4	0.10896990857739727
-12.006552716049852	37.91928976266428	0.7406409131288463	1.6460985824770242E-4	0.1090206415715168
-11.966773292852782	37.7322909897182	0.7391455165612647	1.631287522435746E-4	0.1090264349272063
-11.899335717233097	37.41624344712912	0.7366157467126282	1.6063343905918948E-4	0.10903622553728659
-11.86072968481382	37.23337054820751	0.7351535557658107	1.5918774785748067E-4	0.10904189417423295
-6.405495081109018	37.81045524455644	0.7397580535188144	1.6367060205017044E-4	0.10898000009050735
-6.3802834672144035	37.49850283645258	0.7372635252768793	1.6121238283168653E-4	0.10899004137034823
-6.34327199449609	36.990127261889924	0.7331940907450489	1.572171740346796E-4	0.1090064352873255
-6.3346776499635205	36.89181710192548	0.7324088331507207	1.564435425400129E-4	0.10900959433234493
-6.327277488709939	36.80573234114482	0.7317210050905311	1.5576827080702026E-4	0.10901236226161186
-11.839379859361392	37.12464213602315	0.7342826913541846	1.5833180734224248E-4	0.10904527846867502
-11.66031709327127	36.191536938073696	0.7268187593245379	1.5100359052892063E-4	0.10907434711607335
-11.619905720758748	35.962379473002436	0.7249885345938915	1.4920720008218603E-4	0.10908151330906447
-11.730360249335298	36.58305483766412	0.7299546496973341	1.540695675809971E-4	0.10906210918368703
-6.248695444183289	35.88284413383002	0.7243453810262583	1.4852546090279043E-4	0.10904203174739974
-6.190644674951313	35.36621719878445	0.7202122906697515	1.4449456096607644E-4	0.10905853362972134
-6.146329446134891	34.860882297696094	0.7161730341229084	1.405404987551158E-4	0.10907476661748816
-1.0600869276340483	18.316100001774196	0.5842414924232051	1.6922187252009713E-5	0.10958093794799612
-1.0459016161732135	18.37692181363064	0.584724260797932	1.7359919287712404E-5	0.10957884235770762
-1.1744205707972624	18.153797557800345	0.5829516872745737	1.5751900601257248E-5	0.10958707984325666
-1.311326192584243	17.97535615877772	0.5815344992375199	1.4465169584431636E-5	0.10959391355144696
-1.386335587551091	17.922671465764726	0.5811156228719528	1.408513231561779E-5	0.10959617976853181
-1.650548821745367	17.757514160475903	0.5798051829899524	1.289415568846593E-5	0.10960349333851913
-0.9718149006219283	18.630446296863695	0.5867398479925853	1.918762540432733E-5	0.10956999926600464
-0.9542349860686515	18.852537320770427	0.5885039186992269	2.0785424361876966E-5	0.10956259298340765
-0.9467123425971604	18.932059856972355	0.5891364964858582	2.1358502669745242E-5	0.10955993209151715
-0.9488912973033679	19.009058522305217	0.5897483241158739	2.191242271571788E-5	0.10955742361194468
-0.9602591937381534	19.185733594449147	0.5911534467384366	2.318274557305613E-5	0.10955171480760818
-1.0005126263859143	19.36574217623491	0.5925834190540978	2.447366963729087E-5	0.10954610375066683
-6.05347281998843	34.07388368729615	0.7098914934212642	1.3441352348042917E-4	0.10909986395272714
-5.779746191862431	31.198536783186327	0.6869142752025947	1.1210186691549802E-4	0.10919205311320457
-5.81260308842713	31.6601371096856	0.6905920483474236	1.156638190981192E-4	0.10917716596065771
-5.898916358898413	32.61341104261303	0.6982192732469501	1.2306083054888523E-4	0.10914656749299123
-5.976331308258205	33.33624786626052	0.7039853208267919	1.2866812753089852E-4	0.1091234597961019
-11.555172919712001	35.57995576034233	0.7219306225335529	1.4622484662997658E-4	0.10909349272859457
-11.427224513094306	34.824469013294944	0.7158899836857404	1.4031409705845792E-4	0.10911716460827806
-11.302991741507174	34.01939293201957	0.7094522235675791	1.3405145521648538E-4	0.10914247833880128
-11.26269403333529	33.74326682230424	0.7072505383793577	1.3189865295307033E-4	0.10915117921834579
-10.87492360433819	31.536162433666846	0.6896149741697883	1.1479564484320787E-4	0.10922023178914608
-10.79808267178972	31.096982410679725	0.6861099733695153	1.1142451345708089E-4	0.10923396651503756
-10.515617328365707	29.431210118152052	0.6728162374246578	9.85561800154398E-5	0.10928615621740126
-11.095255333576779	32.78560916869341	0.6995863221316684	1.2447447820066308E-4	0.10918115081864418
-10.374607869233792	28.677418549364212	0.6667926838248305	9.275503308629266E-5	0.10930966847268914
-1.9007542873442729	17.670028077820447	0.5791100890352383	1.226336650758586E-5	0.10960815968684517
-2.0779141835942943	17.606247817656115	0.5786040536112974	1.1803939146988655E-5	0.10961152400244875
-2.421704394542373	17.610906476909	0.5786412651381938	1.1837082495535734E-5	0.10961384055902852
-2.5268901597962445	17.60827853304663	0.5786206707801591	1.181828946813284E-5	0.10961468230967684
-1.0157099330243569	19.441588102125813	0.5931868180378844	2.5018582303757117E-5	0.10954372688573245
-1.1062328150339649	19.65851365771074	0.5949111885896945	2.6570682721725695E-5	0.10953726637964771
-1.0950141199455286	19.63861486947969	0.594752990637333	2.6428577809007663E-5	0.10953783807208621
-1.0936631912571904	19.634142492606518	0.5947174015790827	2.6396460414109757E-5	0.1095379749762008
-1.2019485900933222	19.823967402584525	0.5962275091480388	2.7752540577160656E-5	0.10953253068362459
-1.2626663164006444	19.90610167368628	0.596880142081052	2.833622577316236E-5	0.10953027397985853
-1.3479656887537845	20.02184186709379	0.5978015188940539	2.916078141137868E-5	0.10952709237080477
-1.3818036936806772	20.069240413165744	0.5981783718092308	2.949855221577386E-5	0.10952578112367893
-1.490043238491493	20.21081153288452	0.5993051897376225	3.050455901961656E-5	0.10952191764768829
-5.495158991359491	28.68268136418761	0.6668164842690523	9.270525734221023E-5	0.10927246423170547
-5.507477156915547	28.790577524822243	0.667674349053994	9.353102825744773E-5	0.10926901461813508
-5.640376413522405	29.93509919763994	0.6768201701351948	1.0234603914880398E-4	0.10923244283355144
-5.66674537726079	30.200894570944342	0.6789367510807297	1.0438956862222723E-4	0.10922392599995466
-11.232964758328787	33.56280133293661	0.7058061274879498	1.304910963059425E-4	0.10915684348322917
-9.890707351552885	26.584105713780335	0.6500835365520546	7.674393377695048E-5	0.10937432711956722
-9.499209611630052	25.463046361573806	0.6411462582867687	6.825383259045318E-5	0.10940797829921227
-10.251371607480321	28.08873461337165	0.6620929228068069	8.822406710508637E-5	0.10932794761682657
-9.949856872037069	26.81141811544305	0.6518983844183864	7.84773209928112E-5	0.10936735220045005
-9.409620206466	25.28683176907262	0.6397362946188848	6.692838824606761E-5	0.10941307119776839
-8.975776833099328	24.413789608181347	0.6327962447689484	6.04426526946816E-5	0.109438408952123
-8.450931047688341	23.67686534172989	0.6269061503090563	5.4985336504967055E-5	0.1094586562161623
-8.315280225053407	23.486682331666373	0.6253964389228442	5.359930110329892E-5	0.10946388692894099
-8.109310669822081	23.245736403988893	0.6234739355343111	5.186030321737934E-5	0.10947027392439604
-5.04821833795282	26.35030357792787	0.6482126416712168	7.493247283002853E-5	0.10934579570569132
-5.072511135861281	26.457154341834364	0.6490614652760258	7.573380534467243E-5	0.10934245364087344
-5.319014801988768	27.6151602307035	0.6582978769759077	8.452638185148824E-5	0.10930621434860206
-5.298549699956672	27.508324942348306	0.6574478798400746	8.371332923179524E-5	0.10930957340689017
-1.6547952866665352	20.435138707303928	0.6010884320254284	3.209513784262261E-5	0.10951574525560824
-1.7068462026965912	20.505043732104994	0.6016450722340172	3.2592878283628905E-5	0.10951382707828915
-1.8328638043067826	20.675856534446993	0.6030034337566637	3.380355956944528E-5	0.10950912970181789
-1.9146876228856835	20.78271581099791	0.6038543361548256	3.4560721305695275E-5	0.10950621305873638
-1.9589596542270868	20.838178803681924	0.6042950775570144	3.49502688975732E-5	0.10950471148709448
-2.2267902915590323	21.173727916983232	0.6069702033034847	3.732891820149446E-5	0.10949562880145856
-2.4765836027203294	21.524027437877677	0.6097529541925077	3.9800077678001576E-5	0.10948592380547308
-2.510632075597485	21.56945277354053	0.6101154024387063	4.012385988316645E-5	0.10948467828577356
-3.4170539347823667	18.323036770820913	0.5843005412552361	1.6929011030816092E-5	0.10959763552670572
-3.3613588547056894	18.26201824120377	0.5838158136061268	1.649499131857175E-5	0.10959923685788885
-2.8302006677410443	17.7685842180935	0.5798936447893761	1.2967359481349229E-5	0.10961160256820413
-3.0213186080937637	17.882690433716814	0.5808006982624997	1.3785175716574045E-5	0.10960923296206648
-2.9853774190574067	17.85333337493745	0.5805678435611863	1.3575471795826693E-5	0.10960993805963497
-4.904236518511963	25.91960781073081	0.6447717918611329	7.171401011520673E-5	0.10935892132359093
-4.723668736196532	25.314951331292864	0.6399577057083219	6.718372804689394E-5	0.10937750142237826
-4.604679940346854	25.051089745874435	0.6378482494825305	6.522007651499149E-5	0.10938531250012073
-4.281370486848969	24.383328411417228	0.6325401075592096	6.03302182121187E-5	0.10940496727852894
-3.2125741016240386	22.611557155864187	0.6184119506104828	4.752800723195372E-5	0.10945550098489658
-3.272014261258436	22.70654698603269	0.6191666522007846	4.82042706993607E-5	0.10945280482881505
-2.5518384799861815	21.63096481182497	0.6106047634977966	4.0562691029780424E-5	0.10948295534599771
-2.8735384712196232	22.08009398368013	0.6141841340715997	4.374785896632083E-5	0.10947052398026982
-3.1756044296995665	22.556944434453374	0.6179762322280135	4.714104196169016E-5	0.10945702880123949
-4.545571876999899	19.652622560032107	0.5948727890861456	2.6327276567755545E-5	0.10956216289661794
-4.424895516455141	19.524062222800467	0.5938508996277319	2.5428116035242495E-5	0.10956551417335289
-3.958958611653594	19.00470136406695	0.5897190598935398	2.1764097763729072E-5	0.10957918604828394
-3.8782730930382083	18.915322300283425	0.5890096671936108	2.1134592086632823E-5	0.10958153901294183
-5.025563667731989	20.107549344377823	0.5984995271923952	2.9540052089230985E-5	0.10955072083455276
-5.277731362781373	20.350988119887234	0.6004302731673812	3.122508191497005E-5	0.1095445417838318
-5.606549304112775	20.6598148798465	0.602894230557377	3.341495120406184E-5	0.10953680701637107
-6.131048509468386	21.17349677678001	0.6069737491530691	3.699932911618184E-5	0.10952374054205768
-7.17416985769136	22.198608654304337	0.6151321591464759	4.426736628863534E-5	0.10949770840512935
-7.6413332318231895	22.67125431062098	0.6189100525321377	4.767982068779287E-5	0.10948564528616828
-6.9150129554945305	21.927639425126234	0.6129836525962572	4.235310955355548E-5	0.10950472001307662
-6.31895859009996	21.343154735881807	0.6083313850807379	3.821318130164829E-5	0.10951955494203452
-6.618255579081206	21.642875823077	0.6107091320582705	4.03395902445911E-5	0.10951190402908928
-3.6680004015474728	23.30103040805593	0.6239097126165599	5.246170597685587E-5	0.10943612391283902
-3.83446762916781	23.580833568731567	0.6261365626992033	5.4495109515718745E-5	0.10942813131751307
-4.071443328978513	23.987709649252928	0.6293816006731421	5.7417537227312965E-5	0.10941645262955366
-7.640251545310057	17.586782544931808	4.6816988257292515E-5	-3.782062336555649E-5	-2.3110329274085266E-5
-7.509356374993602	17.79911102953117	4.739333019222218E-5	-3.83544743800947E-5	-2.287430542668853E-5
-7.6989388334005735	17.4903691638282	4.656850838917083E-5	-3.758776541446687E-5	-2.3220237150365556E-5
-7.762103216471637	17.30759444679789	4.6102534012723886E-5	-3.7144148818775366E-5	-2.3333201306354454E-5
-7.821162534822876	17.152686250634986	4.572148642199787E-5	-3.677248471249498E-5	-2.3446036008494972E-5
-7.87221896818102	16.9473112831706	4.5230574788544396E-5	-3.629023687223693E-5	-2.3543185835934296E-5
-7.921170402924522	16.753942907049066	4.477307285847411E-5	-3.5834811307975665E-5	-2.363813554541207E-5
-7.9783869673286425	16.470761822820492	4.412688067872415E-5	-3.5181322612744584E-5	-2.375322572901653E-5
-8.003886469325913	16.357472230499454	4.387142075646561E-5	-3.491725753054538E-5	-2.3806548164568447E-5
-8.041803974825056	16.197407590250943	4.353037411596421E-5	-3.455022376385054E-5	-2.3894462827183803E-5
-8.11957094103931	15.808141817188318	4.2696239562119774E-5	-3.366186090055459E-5	-2.4071182446533366E-5
-8.094241908274963	15.975737091845481	4.305200149160378E-5	-3.4041192350568404E-5	-2.401008093694858E-5
-8.149959289733443	15.594634263864748	4.224571195552674E-5	-3.317385032868117E-5	-2.4146142708834037E-5
-4.487015489615116	14.591722761896559	3.7556002000714757E-5	-3.0737429572149235E-5	-1.529821964494654E-5
-4.416731324563106	14.512870608922288	3.731619425648696E-5	-3.0547093304932266E-5	-1.5122118597421938E-5
-4.329055028394281	14.412978776001905	3.700723388351838E-5	-3.0300583201690464E-5	-1.4898382977902973E-5
-4.19303203891211	14.248275933735142	3.650250496928542E-5	-2.9897173682904246E-5	-1.4551055533841753E-5
-4.178965322518646	14.23024927967746	3.6446592895725276E-5	-2.985213083650561E-5	-1.4514421032959416E-5
-8.208595369810979	15.125877972768416	4.1317118301445894E-5	-3.213935366559538E-5	-2.4314870842569993E-5
-8.250106284083648	14.883579494882824	4.0879565948253566E-5	-3.163264071938104E-5	-2.4421330065549486E-5
-8.184763342662869	15.304083214581624	4.1664534613337784E-5	-3.252660458823288E-5	-2.4250160829993786E-5
-8.194040568253598	15.203367992185502	4.145874698728768E-5	-3.230251875814195E-5	-2.427786713688836E-5
-4.009503675450382	13.95499929048619	3.5622983864154784E-5	-2.9179780610281445E-5	-1.4072729027373502E-5
-3.967321215997023	13.879167246534847	3.539284338034518E-5	-2.8989917368890863E-5	-1.3959103334268046E-5
-3.8768075373306097	13.684183745503944	3.480466858304108E-5	-2.8506936137103953E-5	-1.3711704883964441E-5
-3.8285567068758617	13.577304042901428	3.4487835928312644E-5	-2.824384935647914E-5	-1.3581961283533264E-5
-3.679175518096213	13.165512678706849	3.325993298412244E-5	-2.721822966347929E-5	-1.3161862443334071E-5
-3.5952780276413945	12.848827743115857	3.2313511561423566E-5	-2.6427127054203085E-5	-1.2910283806065248E-5
-3.8035301168690907	13.511178334388502	3.429175090848861E-5	-2.8082513541978473E-5	-1.351310605728901E-5
-3.5706258476984103	12.751547870197772	3.2022584785152566E-5	-2.6178088891001424E-5	-1.2834918550010077E-5
-3.536337058362929	12.508568926206657	3.129214140708316E-5	-2.5553934776842087E-5	-1.2709996595090706E-5
-3.4943523373487664	12.217884679130231	3.0429664317145194E-5	-2.481471254425987E-5	-1.2562933801248E-5
-3.476217738039166	12.051206781698731	2.9932618792039233E-5	-2.4392339534939633E-5	-1.249271924314502E-5
-3.4381043775288846	11.707787309160882	2.8898932902616818E-5	-2.3487700380548E-5	-1.2341229843453788E-5
-3.4175141432913065	11.442487558596586	2.810997513075121E-5	-2.28021924242463E-5	-1.2251133212305692E-5
-3.390535492772293	10.959938069747185	2.6668889440107323E-5	-2.1520976553189758E-5	-1.2108838996210946E-5
-3.391605607580326	10.637069694303245	2.57173287393586E-5	-2.0653622262034096E-5	-1.2064298506024176E-5
-3.3957072198915474	11.125983907025887	2.7155565683705444E-5	-2.1953033867114806E-5	-1.2144148404241543E-5
-3.3933099091125833	10.454525891479044	2.5181468034055104E-5	-2.0158736170930092E-5	-1.2041361856229258E-5
-3.392748642497309	10.363320317554606	2.491247090820783E-5	-1.990636973376335E-5	-1.2026449511681763E-5
-3.3881777990103163	10.052022617744685	2.4006818300153533E-5	-1.9062128381944935E-5	-1.1976014974474574E-5
-3.379931059854188	9.65560915900371	2.2855834679814378E-5	-1.7970578743285913E-5	-1.1909223175402802E-5
-3.38003327420144	9.645525660619372	2.2827268499708558E-5	-1.794343244699031E-5	-1.1908504118507132E-5
-3.380411775956053	9.63612711841371	2.28013830985333E-5	-1.7918097190229525E-5	-1.1908771855688146E-5
-3.4070943292007656	9.209820550583608	2.163077207616904E-5	-1.673742859634757E-5	-1.1939977515861677E-5
-3.4177904844649305	8.97279793026408	2.0996013910995775E-5	-1.6082810820498646E-5	-1.1956310054563277E-5
-4.670507470987797	6.528342318175511	1.8051023857668852E-5	-9.074345448463285E-6	-1.5572268961580722E-5
-4.472672713765167	6.53165408154053	1.754995791274153E-5	-9.094545723687886E-6	-1.4975147163947435E-5
-4.296096768007061	6.564113874181485	1.7208582731840282E-5	-9.20790602328644E-6	-1.4484453918538704E-5
-4.1907677441120486	6.6201318525786546	1.704608857986624E-5	-9.391094436284561E-6	-1.417000739783899E-5
-3.42823364007561	8.77881073484247	2.0474719332090828E-5	-1.5534540528650045E-5	-1.1968296633137862E-5
-3.440421539484517	8.631632878187974	2.009701902134849E-5	-1.5120939797576983E-5	-1.1992990588356244E-5
-3.510174069952668	8.051882576425108	1.8701669471602605E-5	-1.3504607625979125E-5	-1.2164326695321287E-5
-3.4654247941708625	8.41479710425795	1.9562490133137144E-5	-1.4526509829698706E-5	-1.2051767187283381E-5
-3.519325274558982	7.974355231943207	1.8526783057937965E-5	-1.3293046050531132E-5	-1.2191793827078525E-5
-3.8048036653298265	6.960169305120867	1.6912420825353978E-5	-1.0472013517503378E-5	-1.3111142919191242E-5
-3.942941641067294	6.809098812242506	1.6874938031974898E-5	-9.989138302325345E-6	-1.3491685099374726E-5
-4.081244662082278	6.715380176995773	1.700591499737226E-5	-9.714588101258019E-6	-1.3874028094378737E-5
-3.557899482821399	7.6388476831782866	1.7841577026765346E-5	-1.2406987203665106E-5	-1.2331267759412772E-5
-3.5506928691402093	7.692857622749482	1.7923535070275096E-5	-1.2528251224278403E-5	-1.2293706467953215E-5
-3.535122007221198	7.8370201875805385	1.82335925540386E-5	-1.2918188253130196E-5	-1.2245087224880607E-5
-3.5827478111781415	7.560437912809053	1.770896362667247E-5	-1.2159662449788923E-5	-1.2412834016126952E-5
-3.656557182300242	7.31345080673359	1.7333179902135972E-5	-1.1484911549616419E-5	-1.266265761850507E-5
-3.741595319822733	7.091603710798701	1.7063616435009858E-5	-1.0891770732510595E-5	-1.2929872283550123E-5
-12.48823622079036	29.318127189803445	1.0679649561400413	-0.35732003644542715	1.0042350347091973
-12.301573729696075	29.291730374054282	1.0630894758254432	-0.36745675237689884	0.9896377435051146
-12.904182385341631	29.37659805299116	1.08728426788167	-0.3363331615344309	1.0195586779354702
-12.704310573905445	29.35687813300677	1.0758062327480629	-0.34710135220614186	1.0147326728779194
-13.215739023882737	29.375039723105594	1.1075003112825916	-0.3202598373940651	1.0148131877732194
-13.289816212405814	29.38416912499247	1.1149506789351107	-0.31710949345072115	1.0135011590584648
-13.628735756055638	29.408293625969595	1.1453477767802271	-0.29946999422406384	0.9925441436764271
-13.761313265189306	29.420327221129604	1.1577089349925815	-0.2931197622349884	0.9847474203340234
-13.789831291953012	29.42263826529943	1.1597896710415097	-0.2921427849416159	0.9822563244042286
-14.193507593470319	29.351006338599753	1.1898873654635453	-0.26233828746356025	0.93683126412923
-14.343065600888547	29.30623263263965	1.1982937852722477	-0.2472346044911472	0.9194057105673354
-15.169871121939503	28.7024294022831	1.3088496029012773	-0.1262130997068324	0.8601662155670533
-15.025976096323706	28.826575538617305	1.2858072430065635	-0.14655865010532737	0.8685252857000685
-14.704342841257393	29.099582909420015	1.2376917900533142	-0.194035913714484	0.8885672246919766
-14.77814405518191	29.048154888872233	1.2456770387081497	-0.182369173669907	0.882297742728499
-15.194930389272562	28.670268692680192	1.3144022686214722	-0.12303909408211973	0.8590806431263229
-15.552436058935607	28.262388145106144	1.3885755583573594	-0.08315182201816879	0.8384820929333043
-15.65870487864321	28.128694460225432	1.4122792545863645	-0.0714815826927091	0.8322231394982866
-15.420870685895718	28.414489982476084	1.3605578833113614	-0.09463532577505986	0.8464439836905494
-16.14669845066415	27.534817692946177	1.513643179632322	-0.04773898115820029	0.7832283952565404
-16.18902508127296	27.487365967844962	1.521485649007612	-0.046762336044747714	0.7773416878841245
-16.090879730623392	27.60512583812312	1.5017536638640374	-0.05027307549876989	0.7892123806261293
-15.906983759261689	27.83045491742547	1.4640552150896122	-0.057618306599321434	0.809689707031752
-15.78801336657089	27.974288039163056	1.439616289286737	-0.06298695947669589	0.820971499158828
-16.4224657835804	27.241242221715776	1.5572416846247363	-0.0466028075835706	0.7442211142146501
-16.636541644582238	27.015574682657572	1.581468625685229	-0.0456232539700278	0.7069082899369403
-16.701862721366762	26.948993088668995	1.584820156435252	-0.04661268800799099	0.6946357850007332
-16.98192097775023	26.67928029930171	1.5917307006973562	-0.049150196246842165	0.6463281040789169
-17.086567607533095	26.586911131348927	1.5888044414683697	-0.051548891210385285	0.6308173807670344
-16.810764952407226	26.84442366016748	1.58668737198624	-0.047641952192247046	0.676127356978678
-17.316197999609905	26.352544552541893	1.5733115739900012	-0.060672579402073844	0.6076745618729086
-17.45518464052986	26.210110438215963	1.5629587535538783	-0.06477488147795823	0.5971379931254428
-17.722095738557805	25.895382301413925	1.5414779051890457	-0.09011754846610584	0.5930221932641275
-17.72264017583542	25.894744071275742	1.5414268442682428	-0.09016849831212655	0.5930110434468719
-17.932597821946576	25.11386146747848	1.49465720093784	-0.18160933527937673	0.5812888854619525
-17.907096306050956	25.00313633884308	1.4866214328935023	-0.20117671650362512	0.573119272312516
-17.75267320881764	24.32471147247125	1.435321401945581	-0.3221041567951926	0.5224241921897335
-17.92944471255859	25.1306830888716	1.4954430884532666	-0.179725444489213	0.581465565923431
-17.722777975835573	25.894232143167198	1.5413866576692432	-0.09023961320352063	0.5929931868450875
-17.728945142955695	25.871483784810497	1.5400338800360875	-0.09289774632583342	0.5926597503566983
-17.700264955727473	24.192801294244298	1.4211764407555738	-0.3509810238676817	0.49814622599437597
-17.492893227235577	23.675149455238873	1.3668029213025357	-0.4662199198308535	0.403299458620082
-17.219818972655105	23.051350814888384	1.3095044355155565	-0.6063133123670216	0.27281179842571857
-17.213682929786287	23.036984749786797	1.3080837598202069	-0.609482406877353	0.2698510314524732
-17.20651458505761	23.021889840621302	1.3070084392828312	-0.6130718182037306	0.26634051436721096
-16.72944438496599	22.0265670999435	1.2508459748481204	-0.8405131131515164	0.02701477216033176
-16.772330573218266	22.113599037757318	1.2545832643159422	-0.8218201843045944	0.04801579209777415
-16.97378539565523	22.529669064239176	1.2711284879452014	-0.7287833534513168	0.1486794024194725
-16.69878402350933	21.97001521221032	1.2511399318963319	-0.8521266324180545	0.01342288257269776
-16.44523432072541	21.481646309928003	1.251440198862638	-0.9546356965928882	-0.10293755893642051
-16.38784636008633	21.382208809377225	1.2563789410956936	-0.973789324071011	-0.12672468078768895
-16.10429654720809	20.90765006213037	1.276227246265794	-1.065822658148444	-0.24507984626948132
-15.229590069694847	19.59839917871314	1.4103621875150467	-1.251958544345706	-0.5754568683673036
-15.573303162172023	20.08692966262294	1.3515263555530703	-1.191806715430328	-0.45298364943315705
-15.762739830454272	20.369577854236137	1.322566087138013	-1.1521042633920373	-0.38118108249303806
-15.676053214728174	20.229671015614727	1.334644513039187	-1.1747078483130184	-0.4163981528882909
-15.004965242227517	19.29705702264412	1.4419070367308127	-1.262560032588786	-0.6505610039592912
-14.347740685004595	18.43237628944785	1.4560374502442417	-1.1907759368987316	-0.8328040080313674
-14.71316053352021	18.903140185799252	1.4712032214429382	-1.2591794176420015	-0.7504340106608839
-14.112301424219844	18.14085757339455	1.4168760092239525	-1.120228605989253	-0.8666865475078803
-13.786968016309958	17.746840232171802	1.3166526144235629	-0.9971830144366511	-0.8553803758688011
-12.572484095421888	16.31238607204104	0.7960047931269387	-0.5507831442372914	-0.5658294705654565
-12.73923093656964	16.50237005974189	0.8701135674256495	-0.6100255522320943	-0.6114239221051769
-13.149721100590622	16.985383718836303	1.0524812580392209	-0.7618322022263501	-0.716755180496284
-13.560443943361147	17.474962802260926	1.2241002094258835	-0.9123792756001882	-0.8098695724673639
-12.433087863224218	16.142914163274668	0.7324505639654432	-0.5022432944798573	-0.5243908085349883
-11.67886765718853	15.130655135953049	0.39529324166704133	-0.24129433721023189	-0.30576460803346345
-11.370603754574383	14.616160191779192	0.26019336171749224	-0.1288568618178923	-0.22170835862831162
-11.928279318244115	15.521235666230787	0.5036190716800759	-0.3279015514966115	-0.37546778826978056
-11.098102119973685	14.067276715400904	0.16743013140977392	-0.06068219282808977	-0.14934263655809432
-10.94829922258624	13.75778922441979	0.11705886805191618	-0.02372301527550441	-0.10900631211347148
-10.566136973193167	12.955069884045642	0.05077981888289574	0.005942761096663108	-0.04185928267294631
-10.528617101577506	12.869997651759531	0.04446820930202547	0.008127929946134432	-0.035195409317302646
-10.125844678960055	12.03212679724241	0.015664528016902268	0.008739299689752168	-0.00900539357073518
-10.205786830641387	12.200371242765215	0.021384511370033193	0.008517413505981397	-0.014309172634527597
-10.11776374681346	12.014636087480781	0.015449051135378264	0.008619476584371245	-0.008669738622024548
-9.799033203597945	11.32040592221854	0.009092650050319716	0.0065281937032219935	-0.0014061189041177553
-9.732454220074882	11.174895810343436	0.006627848211235652	0.005714555406385559	5.085240555374431E-4
-10.081694286405995	11.938670646469957	0.014559531726798799	0.008307327607123834	-0.007917323465276158
-9.419861471494833	10.505758447346915	0.001962778704216346	0.0016858135535768588	7.92059039968208E-4
-9.39945834397536	10.463080013210769	0.0017625376369324692	0.001430663077477343	7.511616011393809E-4
-9.362989365785312	10.388561145610026	0.0016417083116276392	0.0012748742661714471	6.415249499882454E-4
-9.15485933130238	9.94585479357356	0.001462784459034625	6.164656551061005E-5	-6.3275035461789E-5
-12.250739993292553	19.150604908283345	1.738833248462786	-1.4780837829880107	-0.7204063583711846
-12.385666050996104	19.229462944007324	1.8322746089289397	-1.5322174693252906	-0.7818564453684826
-12.018444755085756	18.995911937273455	1.5445787911526647	-1.3683486060374581	-0.6008407618756122
-11.827571680933026	18.805921238230237	1.4626764619986554	-1.3129416682335733	-0.5464062997920579
-11.71378598197753	18.69006222155872	1.4071736744622572	-1.274704526644481	-0.511716205401217
-11.489121580415649	18.312221504949157	1.2776302386819602	-1.1721847384588677	-0.4325251923498928
-11.42092816915265	18.202424829191397	1.2397743900780804	-1.1415442175415116	-0.41007139770856893
-11.137081940903064	17.673975351763787	1.0565818079053355	-0.9829426884976281	-0.32173275243202176
-11.050577560623434	17.52903972488271	1.0036681877653335	-0.9370163203780566	-0.2966051591462293
-10.900173758069224	17.228821915447778	0.8938323850811425	-0.8379901604546172	-0.25527520777328666
-10.59407257662658	16.86993613536655	0.7506714455600658	-0.7085701925376842	-0.19454398438975817
-10.4015251414116	16.663994998799538	0.6699406288397607	-0.6342348900702851	-0.1636328499470778
-9.980308680915373	16.24426542990552	0.5064247638045467	-0.48152212054035726	-0.10684459061023038
-10.52456597891735	16.788877057884427	0.7187377760710437	-0.6798943929346686	-0.1803480902965589
-9.215934750579713	15.702403997568886	0.29163206598352137	-0.27299132295373163	-0.06392468177021872
-9.506635524164235	15.916651407254937	0.3744222851943245	-0.35592177271599423	-0.06817881486115368
-9.713477904294042	16.0562870014233	0.43155068157272736	-0.41066998403501664	-0.08325350798584252
-8.987328542896977	15.535943891824608	0.23030556726737195	-0.21162821552312308	-0.05895841153788205
-7.038155536202357	2.4161328913912485	2.319863283948682E-4	-1.5775110915903007E-4	7.044930541205444E-5
-7.218271698777633	2.47634434863711	2.0702785186311966E-4	-1.5447992207175213E-4	6.221221986418429E-5
-7.402921517489648	2.596088343862585	1.8344945636469866E-4	-1.5598424727178667E-4	4.796123940219082E-5
-5.610926604361966	2.56874897195521	4.479698806276986E-4	-1.9831547189712388E-4	1.1141053340174142E-4
-5.791192046184306	2.4885541575675454	4.2785830017568225E-4	-1.9583425158280869E-4	1.1202074355663582E-4
-6.090991914769232	2.367770791599311	3.849515039756952E-4	-1.8681549187406733E-4	1.0714159410882379E-4
-6.223300720670824	2.365865245728654	3.678141382125969E-4	-1.8382776004791625E-4	1.0650931829762116E-4
-8.524776938151282	15.280293075065625	0.1714852046993026	-0.1557391508003389	-0.05544534962392602
-8.5390176621	15.301185889469425	0.18106957052012057	-0.16458089108446308	-0.0584280200144908
-8.574275941324595	15.320887483760043	0.18514084904504396	-0.1684092966922332	-0.058771537197504435
-5.2268760988311245	3.1984387632370352	4.5494285755232696E-4	-2.053935926075968E-4	1.1264340061092723E-4
-5.323022364028059	2.954304032548915	4.6057614102046573E-4	-2.0380636513020006E-4	1.1231086255214356E-4
-5.411391041049513	2.8046470279535036	4.5879554196259455E-4	-2.011064331682115E-4	1.117989055342049E-4
-5.361270108912003	2.863813885716368	4.6263182119962975E-4	-2.0263550129858194E-4	1.1236960235707845E-4
-5.176470922340737	3.3654332504811606	4.4467586414065645E-4	-2.0448557132670946E-4	1.1087462292519798E-4
-4.997438755280889	4.032636318053695	4.0401747686640157E-4	-2.0523316272876582E-4	1.0273144849304082E-4
-5.108994509801874	3.6116460899580636	4.313475572277452E-4	-2.0658200569891662E-4	1.0907503959725747E-4
-4.991774580661376	4.054261353979088	4.027347404549961E-4	-2.0539934604918767E-4	1.0242669216624648E-4
-6.53602006808163	2.347293243898074	3.1785747480829105E-4	-1.7266489420451339E-4	9.729616803503523E-5
-6.871423256057571	2.3759082864320638	2.6392440664074594E-4	-1.6203133252167118E-4	8.232214305512798E-5
-6.725008134174486	2.363972974785624	2.866011047917479E-4	-1.6652310201793755E-4	8.952254772261943E-5
-7.498445287702315	2.6504749625169852	1.7280616747179727E-4	-1.5642515173172904E-4	4.080482005834235E-5
-7.543394316053332	2.6908233254228815	1.7036379008110957E-4	-1.5842169440365947E-4	3.632526923496835E-5
-7.714537633122486	2.9137762658493207	1.7441036325686267E-4	-1.6837271490966418E-4	2.5947635631850964E-5
-7.7891268079090406	3.0564766598021276	1.84943562895844E-4	-1.7831594711246998E-4	2.0806138818893172E-5
-7.80527300412054	3.4063802626319237	2.1109173487158638E-4	-1.980051955381792E-4	3.1517968561570794E-5
-7.804324521600502	3.2269612996167556	1.9536697798439614E-4	-1.8640717461427815E-4	2.5273766339890522E-5
-7.758877336072651	3.698244931275473	2.25234357320007E-4	-2.0932943217866575E-4	4.6606925541638855E-5
-7.751964178591711	3.7286102673963915	2.2754082258092724E-4	-2.1095761251224785E-4	4.8604556430606965E-5
-4.868412953288395	4.489722570165323	3.709518033121233E-4	-2.0038802245296897E-4	8.627915236249177E-5
-4.944274103721604	4.221530184777065	3.9046117166147745E-4	-2.034696172466534E-4	9.617811371996271E-5
-4.861218645669248	4.514367912389247	3.685333742689955E-4	-1.9944969246659547E-4	8.497777298444206E-5
-4.761328567585714	4.872867994409656	3.3628263560989146E-4	-1.9032966223064092E-4	6.790111470445873E-5
-7.7347878369548635	3.762505605967378	2.2694329098630933E-4	-2.114102899167101E-4	5.1605703948321006E-5
-7.441188952293851	4.488511996506501	2.246085904486426E-4	-2.0156341195987703E-4	9.636481209113555E-5
-7.462522939780039	4.43043664258904	2.2496790737185673E-4	-2.024514670179932E-4	9.29924221152983E-5
-7.583988224902736	4.103803156183615	2.321187088893317E-4	-2.1168786515318678E-4	7.69545027036697E-5
-7.428705960551779	4.562167039268793	2.2174193559136818E-4	-1.9819905182243643E-4	9.795142442168337E-5
-7.367225146909923	5.0179675342064245	2.1052212027158397E-4	-1.7508963521829188E-4	1.0982160118634218E-4
-7.395373926440531	5.510469499667041	1.856767151300318E-4	-1.3167279294277358E-4	1.0417695477972426E-4
-7.396628687854849	5.543415335697084	1.8483195205717788E-4	-1.2920498241696728E-4	1.0375633030090022E-4
-8.951906927477943	9.55517852325179	0.001084325426395174	-6.478267110326705E-5	-4.7771972577852277E-4
-8.732770861641235	9.107630277300872	0.0010262954165913855	-2.0985378176518842E-4	-4.038392633057644E-4
-8.477149435408428	8.592840803667324	8.628962410660089E-4	-2.668666457783547E-4	-3.8741951447902623E-4
-8.352048182285694	8.325615036227727	8.642866190541343E-4	-1.8671925520226626E-4	-4.040070949556928E-4
-8.222367325804308	8.079901469599669	7.6922796921188E-4	-1.5699953583150284E-4	-3.7627961274702834E-4
-4.558078678429407	5.6727023718291845	2.3025096684876518E-4	-1.3824934824805296E-4	2.4823341943492103E-5
-4.661854211303943	5.2307881209663405	2.9319536676638755E-4	-1.7001578060814678E-4	4.5445537743529694E-5
-4.6736829568741065	5.179041007331088	2.9954301574234714E-4	-1.7279021955465755E-4	4.805197993655337E-5
-4.664862639408369	5.2157017440172675	2.952330509259167E-4	-1.7097625261459397E-4	4.596497589715343E-5
-7.642518454416541	6.7438038314408955	3.0249534871104773E-4	-6.460248893550995E-5	5.266435103090398E-7
-7.72390205946121	6.960130553786359	3.6466128036214654E-4	-6.787335441622526E-5	-5.7203172213079166E-5
-7.960824009101229	7.5515457825414485	5.760618863465977E-4	-6.463639782753708E-5	-1.9738112364258564E-4
-7.398279738095727	5.568321714484634	1.8695952212210835E-4	-1.280069972667517E-4	1.0156856379843776E-4
-7.486554017062449	6.151026864151781	2.2442959481706507E-4	-9.17273349141985E-5	7.112827853326888E-5
-7.599533786520233	6.612688047526157	2.7798747770340363E-4	-7.093687837071106E-5	5.273399885103182E-6
-4.559353287845783	5.783205763653101	2.1343434117117763E-4	-1.3091315511766394E-4	1.9027152189645193E-5
-4.539973927898901	6.108340489734484	1.6494531142176647E-4	-1.0370144833398204E-4	-3.1299946115304456E-6
-4.595870421128182	6.280367827388355	1.0693689062908873E-4	-6.764126197458201E-5	-9.983667286164337E-6
-11.949523827617073	29.206895619841305	1.0585095925560508	-0.3862475681315315	0.9437011339805518
-11.807688642858182	29.154031813094953	1.0614893813411475	-0.3985156775895755	0.9154318705862251
-12.00330605669702	29.223330979102066	1.0587221615862124	-0.3826887871771675	0.9516756375671274
-11.58017196199464	29.065937130844834	1.069551829627876	-0.4209384236639002	0.8735882172451017
-11.41683712235142	28.96940271662765	1.0843990406799817	-0.4477292507818727	0.8355219009043164
-11.219350371023808	28.853937987330728	1.104352507779901	-0.4824863303801513	0.7897660361760765
-11.063811648377435	28.68153300927144	1.1452598552790096	-0.5349491523925963	0.7486435004518563
-10.947486528223845	28.535037823889105	1.1792243755106382	-0.5777961712919254	0.7165984871227299
-10.899230615467399	28.323819733732066	1.2538540907753823	-0.6425742868979902	0.704130050841107
-10.868467577029437	28.194812621939796	1.298363730283456	-0.6814875471468481	0.6958517321160784
-10.876511202290695	28.109887068149042	1.3424499988672234	-0.7093143908707469	0.6983136576679857
-10.899672074901286	27.854101802332053	1.4647987331931334	-0.7848771136323861	0.7012634750713209
-12.412266700730603	28.73183000599365	1.041832344587388	-0.3990781403344595	0.9516733448014238
-12.004390987243811	28.644127827029816	1.096560551768872	-0.48213206944766807	0.9157533262085918
-11.418956634563854	28.353076382645266	1.2504620890358322	-0.6290164891230782	0.8282395084209129
-11.624144095082618	28.483083006210283	1.1851865354990618	-0.5725554245262348	0.8637649082412965
-11.98757052088968	28.638168487186267	1.0998687401501568	-0.48589460381981314	0.9137416734789987
-11.999455430555999	28.643021141499133	1.097162796881516	-0.4831142183904864	0.915325289412928
-11.11438165555979	28.077094826076056	1.3678361437790678	-0.7228038069250221	0.7572965654643006
-11.390783517603357	28.330385589064328	1.260628392604724	-0.6376166903234755	0.8222448925611443
-11.018694723095315	27.985290635821798	1.4100834201395314	-0.7512693269388198	0.7326875994755596
-13.471803069018005	28.77445563984976	1.0989067728622106	-0.21148000933314823	0.9982479461097583
-13.48260549035852	28.773788416678933	1.100161281729891	-0.20971419926092252	0.998425260969629
-12.935354512904492	28.789110493383188	1.0391856986359709	-0.3017382947057214	0.9846529821933543
-12.730299209385468	28.768829272465172	1.0391735892052278	-0.3391641111779409	0.9731618702890661
-14.231290469589101	28.525879619960573	1.240750090955185	-0.11956874869479908	0.9820935437693254
-14.010448775461906	28.63328583652027	1.195038653697961	-0.14048269275483566	0.9905372860501431
-13.506471729136642	28.767317669153915	1.1044371473552521	-0.20662708509964559	0.9980505330752204
-14.460841527293365	28.39408003504012	1.2834676425171954	-0.10067438330628789	0.9691090603458847
-14.783683682753072	28.129965573228738	1.3366679403737016	-0.0852668835465873	0.9414415682446681
-14.975465100779633	27.963363652093868	1.369738209018289	-0.07814892858719895	0.9243029326331398
-14.857377166814722	28.070482248494333	1.3492034564005673	-0.08182006631172244	0.935315949619917
-15.247091508969765	27.723494694946858	1.4174949353314763	-0.06828123562130588	0.8987774012209908
-15.438921475279523	27.548521108541188	1.4526878539726833	-0.06306262325511228	0.8804179944457521
-15.777307067901031	27.23142152114181	1.5129963154279187	-0.0554677637668199	0.8427011348609088
-15.505550048294694	27.4862002405047	1.4646692212018086	-0.061293545380393076	0.8733517519018852
-15.95882932927022	27.057658625283377	1.5451140365014582	-0.0520867217902691	0.8198306860595581
-16.071627921968407	26.944874315391413	1.5634225940636264	-0.05166671788923964	0.804206641079156
-16.348879088595037	26.649360708813276	1.6051500100919236	-0.05355799966904412	0.7561683070167279
-16.427997019937784	26.555959712111072	1.6142192501428354	-0.05644473202944353	0.7407167103768971
-16.656844434007954	26.17623866269756	1.6235456758962925	-0.08330278615307674	0.6736607165959506
-16.696536478621557	26.09508062700545	1.6213076058585048	-0.09127265068469918	0.6586285526982203
-16.835749776418716	25.686852448177994	1.5978993221333484	-0.13769242435212561	0.5800478457964167
-16.845061757485475	25.628453285604436	1.5913360591130368	-0.14673167167359907	0.5682856746828943
-16.850433340026893	25.176846057478727	1.5329010868432504	-0.226775288701541	0.4759346110904796
-16.85038673364371	25.14105029551206	1.5281737509330902	-0.23320462296985278	0.4686126500512616
-16.822804208812027	24.752145786172367	1.4802707651477596	-0.30295649243326694	0.39077388488834697
-16.814022621155868	24.619664448408173	1.463944776801522	-0.326667028604884	0.36428589790373933
-16.812945472733826	24.6090037446475	1.4627496864977856	-0.32861278225326535	0.3621508125056744
-16.723937840816944	24.10943746964462	1.4023445089826732	-0.42596801486735403	0.25594275249575443
-16.711672631053567	24.055094941481215	1.39623391234963	-0.4366917314025342	0.24452915342058804
-16.289023552988983	22.907733919851253	1.2736876820082794	-0.6752156033418559	-0.01943864628238736
-16.541701583590093	23.45604246001041	1.3315673243224793	-0.5560109266192068	0.11277786150604924
-16.554803726644348	23.499372302025698	1.3358135852956852	-0.5473978213264151	0.1222969942373241
-16.28488538521969	22.898119481008653	1.2728331623942413	-0.6772190443465337	-0.021734379070571352
-16.26218103763534	22.856454352609262	1.2702473568188288	-0.6861772767104204	-0.03190470564259818
-15.969194038819062	22.31634337785984	1.2362607502169665	-0.8023256100430166	-0.16408872002694364
-15.890230123807179	22.1925020649246	1.2359829599055503	-0.8292969799430777	-0.19418749147933778
-15.611918811164477	21.76175729997115	1.2358987508488448	-0.9231561781817618	-0.3006543968632385
-15.389654649869971	21.467446140267274	1.2539769191837953	-0.9850104456395219	-0.37519632784049756
-15.211472875440649	21.22502075941048	1.2683229159958804	-1.034730557077308	-0.43709893839146086
-14.852605830718518	20.76860561637889	1.3244130817061903	-1.1234202897773766	-0.5457574239492538
-14.818368111934701	20.727265125728813	1.3293357267487185	-1.1318329697994833	-0.5559902622973902
-14.010753868674147	19.956266747716498	1.4653886255352717	-1.2647282210232627	-0.7307769004395432
-14.087441807327457	20.012526511232718	1.4520103233430706	-1.2539542448217036	-0.7212135947577769
-14.468160486474938	20.371519812579944	1.3872680575271779	-1.1957931375304767	-0.6460499568240905
-14.161164464278139	20.08381166702931	1.4385689056320257	-1.2427382024506195	-0.7066086461412999
-14.781086333771103	20.690256417429	1.3351276422610407	-1.138580865528817	-0.5654955110070984
-12.566775432145782	19.255877513320883	1.7824831979430265	-1.4949489345058713	-0.7973486116118806
-13.290339014836286	19.46305631769065	1.5961193006661296	-1.362148619486647	-0.8032064142025926
-13.1729303124603	19.418787275288505	1.6245786275264393	-1.3820548942934465	-0.8082987237813163
-12.843245224742368	19.28971157894774	1.702786705780016	-1.436393942239737	-0.8210457307259723
-13.364979556612642	19.508469790386137	1.5831720369836564	-1.3529956838705037	-0.7979404175632017
-13.714991928392514	19.7215588672211	1.5182763015444882	-1.307128541042145	-0.7717070789580829
-10.73275094914898	27.601566124654774	1.5605278505987474	-0.8306155769166382	0.6467380097691233
-10.621312259153935	27.431657608134955	1.619451364929863	-0.8599227753402199	0.6079899200274134
-10.494472622804425	27.139762728691487	1.6978849495308213	-0.9059787582637919	0.5454367263800797
-10.440814811578786	26.97290839065918	1.7306646096842841	-0.9283377091758991	0.5084053054584864
-10.340010025599554	26.46761329405222	1.8196862561064209	-0.9959683584641994	0.393958557856782
-10.310942985096554	26.231506882359504	1.8467450604689677	-1.0220710317714992	0.34061793102032445
-10.254915889396067	25.788604694922874	1.9223219725085787	-1.0838868460883933	0.2426987325815784
-10.226478276469011	25.49740684588262	1.9694011864877934	-1.1251854963391066	0.17217416217322343
-10.15297056364784	24.454238785309386	2.176542818665496	-1.2908519678860793	-0.05321383449395329
-10.148816922605754	23.97207807587904	2.2618429979344534	-1.363070997889483	-0.15302344552494918
-10.1572747910747	24.735583520367605	2.1253558448847345	-1.2481499002513015	0.004967898820972348
-10.162097597121184	24.830116402868736	2.107768921586739	-1.2330583963758643	0.025454583010000708
-10.162546766859359	23.84260305188515	2.2773317428051003	-1.3802143810467673	-0.1779495602577177
-10.199764060738538	23.17965757589045	2.3772356228203293	-1.4754783898948725	-0.3100691893437002
-10.264133457042867	22.925685144978395	2.3914639313866473	-1.5045682686901256	-0.3538509788389632
-10.334836167150385	22.416165687077918	2.4483118285726446	-1.5700466761573275	-0.4482052037639127
-10.491992980100063	22.018023813554393	2.4453974634901363	-1.6057440173101722	-0.5110896765870879
-11.549836964138185	20.072338696358347	2.261870749192569	-1.687450893511795	-0.7669972355813007
-11.554967867880773	20.064003427239495	2.260063317340814	-1.6870285237689342	-0.7677467151262599
-10.551136967279964	21.796553611972193	2.4562646775542007	-1.628410312912557	-0.5474341804403059
-10.861109989919282	21.2561808403101	2.4065227067255224	-1.660821822814052	-0.6223116069340715
-10.944210941660401	21.11696785294288	2.393272803530215	-1.6692327837693206	-0.641237939264206
-11.133323225905555	20.800917117156818	2.35990703464278	-1.6821291987740081	-0.6826662910810537
-11.346534801731305	20.436488911990164	2.312535127456827	-1.6890099989058203	-0.7249729515081372
-11.231518843805489	20.62710766906838	2.3439441711441082	-1.689427873031664	-0.7037691128975769
-11.741469854730147	19.77949816437784	2.1986443746270474	-1.6712492505688568	-0.7989572310636437
-11.841147224706019	19.661418434931374	2.1533475774643485	-1.6541638038317723	-0.8068038588576059
-11.973386913159729	19.52262481256701	2.0933086749946277	-1.6329530623412896	-0.8157404888482913
-12.17042537041236	19.353881967026794	1.9800906944302428	-1.5888774885804526	-0.815596481922561
-12.254791953417843	19.298450378205736	1.9206033781122895	-1.5673036837045222	-0.8027505442083622
-12.107678242949614	19.405561627556374	2.014001763313618	-1.6016746171448109	-0.8151825059911308
-4.288326386940742	5.8070230604936794	0.02556706065781906	0.02077028680356597	-0.011111615354409297
-4.307057605244767	5.526002436139832	0.034674325351283446	0.029056240299122238	-0.012141007843120728
-4.180171464701457	5.245978145694322	0.04403090224409693	0.03841361629562054	-0.00875845912124242
-4.162615861022818	5.199209053922773	0.045521664999955934	0.03982079095460325	-0.00831266646867807
-4.143652721141185	5.191949089536986	0.045832110980523796	0.0400519517555767	-0.007822395925956127
-4.014987066173259	6.398560350145364	0.006932394041188952	0.002881400936171085	-0.00586471360433239
-4.102160277057983	6.226155071234556	0.012292904682939938	0.008359898226309058	-0.007188072000896474
-4.158587255864665	6.1200098173878565	0.015552676640169183	0.011844461812741054	-0.008072972257850124
-4.284793079351208	5.824858607178209	0.024973430051905405	0.020194132599364135	-0.011005310188595217
-3.6322745368198053	5.1479752237781815	0.04851373389825675	0.04258261164571163	0.008029822315783947
-3.7520724673596213	5.133869891353276	0.04886407787688952	0.042746561269463385	0.003820829140854151
-4.068810461062704	5.185234828589743	0.04637069594585956	0.040541824776076874	-0.005552631031175625
-3.4079134276844885	5.238028583704212	0.04686806565251199	0.039952007030737424	0.015625315805021748
-3.870611147185512	6.723331704642558	0.005517726133921168	-0.004857875527162401	-0.001752914960759629
-3.93550508782948	6.569124366309313	0.007026547698884798	-0.002847475661470023	-0.0032612349517350606
-3.083077723553127	5.477621858005871	0.04298304035720979	0.03208079090958976	0.027392931155560872
-3.2016356353304536	5.395281637801698	0.044891062799395684	0.03514280408460106	0.022941641295438853
-2.9250367521464256	5.618751443255416	0.04445151216868251	0.027375099328923902	0.03374128539945859
-2.808073832376915	5.742408533499555	0.04505175296455326	0.023385771329073206	0.03798042693297515
-2.561109083068193	6.012828978318681	0.05562275890955156	0.01451122457181483	0.048586686792394355
-3.6562255957727294	7.214473650128381	0.01486864333174548	-0.012323763692849371	-0.0015053711424612545
-3.592522873141893	7.34008329807876	0.027223527750075745	-0.022004532363873834	2.921408808564735E-4
-3.54328167840365	7.470859406778205	0.030756250920110865	-0.024860565275020032	3.318504996155101E-4
-2.1477862434435124	6.617732931249476	0.09104665809646154	-0.010398762206656267	0.07015757421775065
-2.178221292733067	6.571855578800015	0.08759902717655244	-0.007997462856133149	0.06870036936737596
-2.0648331524982755	6.7576354797203635	0.1007733598359985	-0.017582136521495456	0.07437079857248459
-1.8849213199230619	7.066868042911974	0.12210536094883293	-0.03341533008526031	0.08325452513780417
-2.4120263893614973	6.229400814325045	0.06759688864304428	0.006161295871381575	0.056369608742579985
-2.5361866250272955	6.047252036713077	0.05678202388944284	0.013603820131768947	0.0496585490202015
-3.935819787141531	17.984500048599497	0.5739619002772955	-0.32958042980267704	0.06628003363756099
-3.78336958602557	17.993315823553566	0.5685629393645081	-0.3305125067610093	0.06530784473900549
-3.427077741744119	7.766058137175304	0.07025791599697898	-0.055368721716434234	0.00326396614380158
-3.406569881135219	7.832445527304884	0.07533389152353892	-0.059001659236250614	0.00359604659901045
-3.395983191054093	7.883794864942119	0.07923925925331513	-0.061731584571748016	0.003927244373972681
-3.3371281060386737	8.150918617555703	0.10100506187144254	-0.07500281834348116	0.004939404674979965
-1.278169408830863	8.48437433428823	0.22068295312735497	-0.1113028143976885	0.11272510023416427
-1.4540629241815408	8.03470965362341	0.1897465803664482	-0.08590346940598836	0.1059402342885784
-1.8167261401452421	7.208011822579171	0.13133564280601387	-0.04070728061110747	0.08728167313594272
-1.5523830370140876	7.789776732269239	0.1721794886683667	-0.07162515210389235	0.1003384633473029
-0.9410764433027281	9.405038530050247	0.2788984033280372	-0.16032903230772255	0.12192617526826746
-1.0329367331417418	9.151234284338832	0.2634003147548334	-0.14784845877003766	0.11985226843361597
-0.7679094447811552	9.95277965234512	0.3079312322739835	-0.1841760576741483	0.12452637605149099
-0.33002843814312044	12.134348277380695	0.4048679373217158	-0.2652186826707578	0.12515225763587307
-0.3357764586920513	12.078843485378034	0.4027669729302528	-0.263430826009417	0.12534757857211942
-3.417433509638533	17.827381727176302	0.5580360460636349	-0.3342305795229724	0.06667128811336114
-3.353382382951112	17.741842308688575	0.5567034296830298	-0.33527224827038304	0.06750657330028914
-3.674832941632539	17.93323560833925	0.5656544347283775	-0.3311767689727042	0.066353201836422
-3.5409307277999584	17.885907081965335	0.561779478043358	-0.33313019224058094	0.0662002445057953
-3.1860561960175433	17.549365365355296	0.5527657740496826	-0.33665369311630644	0.06882664149818882
-2.9981130641699174	17.395321314172424	0.5490548187477826	-0.33753648389646845	0.0702137674308699
-3.2165215628928006	17.57820816975883	0.5532971871035195	-0.33621175691867106	0.06873461378952893
-4.1137207324417435	17.95308223849858	0.5820334056467595	-0.32796258796911826	0.065828082299367
-4.160621080742889	17.795938972454014	0.585630514414418	-0.3281729490540134	0.06676309751103626
-4.190763877417752	17.70804950350443	0.587517363742728	-0.3274401708254513	0.0670195351137119
-0.33050020850094985	12.145123827625998	0.40519168755152274	-0.2654835154005438	0.12507588771960404
-1.4343564303268679	16.31909273804294	0.511003309531392	-0.33803980263053524	0.0841778103956264
-1.3066176526698219	16.0680303809159	0.5061447607991215	-0.3372162909750764	0.08607114884177047
-1.1152979539279455	15.611202681804269	0.4974200890802859	-0.33386413489193134	0.09083013816553011
-2.4474803932797915	17.1585224792057	0.5390892841238276	-0.3390097362415413	0.07469692689104951
-2.055761384167546	17.041296048986602	0.5305168953340975	-0.3400690960539959	0.07708739547534815
-1.9984998164489554	17.002629506016117	0.5289846702058364	-0.33983180246329925	0.07783518355242984
-1.5724149375605685	16.580962567434636	0.5166545304716667	-0.33976556290286036	0.0817013525565059
-2.9820955633715815	17.38344915169903	0.5487489113045635	-0.33758543227575455	0.07035348359742825
-2.724789042326286	17.256116533629893	0.5440404490828397	-0.33830459674301294	0.07251998522180508
-2.531457869203797	17.190304756335227	0.540600980503695	-0.33903757628253584	0.07369293251942549
-4.183190145794866	17.56540290424019	0.5869263858813589	-0.3270478075177602	0.06761566524729917
-4.207099313692599	17.371866069837257	0.5882834939280295	-0.327694011582258	0.06817127264880463
-4.17345519997633	17.089831976884682	0.5846791140917902	-0.3284016358652027	0.06761245693636364
-3.3148310309893363	8.423923301546052	0.12349783386230069	-0.09091135458164973	0.0050560908154771295
-3.3001926290874843	8.663118489326514	0.14202687719574286	-0.10483242341789331	0.00502299082340613
-3.2862287614074197	8.915212706658004	0.16083357415591457	-0.11828334911834636	0.005978397453911984
-3.2794829862540458	9.153166440048345	0.1798707264206708	-0.13221000183086062	0.006776267650688025
-0.3805651487088481	12.953841366376702	0.43025529856403055	-0.2863841121404171	0.11880985304076508
-0.4307061904896281	13.36924122248353	0.44330299989753574	-0.2974384860880762	0.1152187339500158
-0.5075965103225141	13.744646939005303	0.4528071999536257	-0.30435406516925795	0.11177224820967528
-0.5977318219793605	14.096499370658435	0.46265844808319434	-0.31209843129641696	0.10780498563901128
-3.2676731937878696	9.605726412719452	0.21347419398066242	-0.15506198646498676	0.010456230900055876
-3.256429234120413	10.042692132374542	0.24512136741078547	-0.17630427582680624	0.014247505455578504
-3.268410707882346	10.416945356274994	0.2691510388207581	-0.19120493692762366	0.017213944293745675
-0.6591870284780542	10.31262568099423	0.3275921943609879	-0.2005278380396613	0.12618658238635727
-0.42285288091859907	11.258976825610697	0.3716982811578013	-0.2369904755440574	0.1281340476235141
-0.42939644071267913	11.215805729165236	0.3697266769715506	-0.23527648870376477	0.12816535102529925
-0.6312573047807166	10.428088654680536	0.3336085888857134	-0.20570897359903964	0.12656505253138486
-3.2903234695987535	10.897386429199772	0.30174231066841695	-0.21210382627266025	0.020828300933371523
-2.987291544864133	17.386535233830127	0.5488577415784999	-0.3375794559712276	0.0703044458943127
-4.164359810315925	17.031866286091535	0.5837269968277157	-0.32832806222587096	0.06769764826797516
-0.7097934901376413	14.466809880080852	0.4725249530902362	-0.3195473512837821	0.10326042428967398
-0.8575672753041089	14.969271293498517	0.4832617308151954	-0.3261012546520016	0.09806294835227122
-0.9532329287786547	15.217415294466539	0.48953835985621424	-0.3302626737699953	0.09481596887069894
-4.1386892518049425	16.602845789463966	0.5757376122880561	-0.32731600630009094	0.06593848874584604
-4.159558946386909	16.976159925336383	0.582604719043738	-0.3279055484029294	0.06769465873278929
-4.083322820670365	16.225441788462653	0.5659266958156329	-0.3255701617625705	0.06409106448892926
-4.075875945060494	16.183223288394085	0.564735016860616	-0.3252616178871443	0.06400993374302452
-3.9528003255732322	15.292784673108926	0.5328940122414642	-0.31784966265418185	0.05559370073593178
-3.9992067929440043	15.73055462668215	0.5495809279541914	-0.32246917063843583	0.060244154335769254
-4.068371905853679	16.139351008679608	0.5631662676143535	-0.3247901281752341	0.06369693067237285
-3.903746688804401	14.691009127397303	0.5081068468648667	-0.30942192275853153	0.04946922322850159
-3.86987704440043	14.375574603567006	0.49390347351213654	-0.3039597064048897	0.04678816973270531
-3.9256796422272324	14.820378173973397	0.5136662246747294	-0.31110655424758527	0.05064350716665738
-3.9497350317267026	15.228464150498013	0.5302748842184762	-0.3168880491432101	0.054953696286068755
-3.7268568443784513	13.894308007070336	0.47067890607224316	-0.2966703508661952	0.04313649293880516
-3.698215854277132	13.779058127098043	0.464942460130461	-0.2946327019543173	0.0422781942890601
-3.6779639093146645	13.673870011895303	0.4593699506152064	-0.29213261407855573	0.041591820065231565
-3.571181750067259	13.33170586472178	0.4418441228839667	-0.28584774366770793	0.03905447747089224
-3.4835043026903465	12.977876322076302	0.4224446987552517	-0.2767653928635262	0.03745476228718105
-3.404126025364066	12.339701968592273	0.38851680131937166	-0.26101052615661335	0.031868913923858926
-3.3488293333994186	11.895449310153229	0.3616892711420402	-0.24620374753326682	0.02899208750807708
-3.300315153385468	11.14083500028607	0.3176034075854373	-0.2218838506264828	0.022712886601306014
-3.9511621749674837	15.271050023970451	0.532037823997755	-0.3175633345657568	0.05543007490899975
-8.244373317370188	14.628658956740194	4.0302177917276365E-5	-3.1003183670100966E-5	-2.4414174098145392E-5
-8.208489142862772	14.204433859089825	3.933963218084745E-5	-2.9961317585358687E-5	-2.4360131141113377E-5
-8.193734077492797	13.966873422743047	3.881061171846675E-5	-2.9371201051476053E-5	-2.434867152691617E-5
-8.232676222944097	14.462837941075223	3.992479034242806E-5	-3.0603278070274175E-5	-2.4391233216934175E-5
-8.19035693955016	13.837323106092928	3.852895454760732E-5	-2.903580635085984E-5	-2.4357760730550355E-5
-8.113167709168138	13.369167772280294	3.744556955008038E-5	-2.785587726134678E-5	-2.422598730206588E-5
-8.077142174814208	13.181783020574018	3.7008094758321383E-5	-2.736695135177578E-5	-2.4164085537584842E-5
-7.967407351985131	12.816549861797377	3.611900872702101E-5	-2.6444414227996833E-5	-2.394477387994506E-5
-7.4202031915344335	11.241546128091116	3.2165047900037175E-5	-2.235758479869727E-5	-2.2748458428921868E-5
-7.380855782333087	11.139150568907128	3.1899317056351E-5	-2.207753906413518E-5	-2.2657232766024273E-5
-7.603903539139292	11.751642921695533	3.345120258187016E-5	-2.369307280803977E-5	-2.315803878373863E-5
-7.696154479064555	11.994745340563997	3.407401315000665E-5	-2.4325423013208824E-5	-2.336752827096912E-5
-7.744684776673163	12.145936214046198	3.4443250467921376E-5	-2.4707472350411056E-5	-2.3468467652899234E-5
-7.337783016568444	11.036160898112158	3.162168378928799E-5	-2.1791527409494565E-5	-2.2552442992741492E-5
-5.478513842259125	7.328297301269693	2.123700910268822E-5	-1.1466802664567736E-5	-1.782960381321356E-5
-5.496335515484936	7.350666297835906	2.1312533935861587E-5	-1.1527945355660324E-5	-1.787705368883072E-5
-5.513292533723025	7.373441024034741	2.138639198394704E-5	-1.1593346409298828E-5	-1.7921447991170046E-5
-5.7782594324877365	7.704138241466704	2.2546526123550336E-5	-1.253506574855652E-5	-1.86607470442461E-5
-5.226288884072366	6.97442447090005	2.008431911572046E-5	-1.040046408734104E-5	-1.7145255941226894E-5
-5.1320395346395955	6.880771446866525	1.971862413695178E-5	-1.0134777883881646E-5	-1.68854584805069E-5
-4.981658732436152	6.746084424883188	1.914371031328083E-5	-9.72417779770371E-6	-1.6457649158796252E-5
-4.872230788355059	6.663668971542325	1.8741165763120422E-5	-9.474486739082897E-6	-1.6140137816069854E-5
-5.95993806317256	8.088641025459268	2.3591441310485336E-5	-1.3695763663890073E-5	-1.9125092224207482E-5
-6.156106083074739	8.43849134717127	2.459445205012697E-5	-1.4657707872063245E-5	-1.9628555333920873E-5
-6.3622803987511345	8.893710900037291	2.582296734665882E-5	-1.5975341416294645E-5	-2.0147819648225142E-5
-7.037730777065047	10.279206689455364	2.9638039396352415E-5	-1.9749909288454766E-5	-2.1834029152726905E-5
-6.511291309796823	9.166024915663732	2.6605771240756877E-5	-1.6692581922875347E-5	-2.0534167533364602E-5
-6.961309529005052	10.091919377967345	2.915172581150437E-5	-1.925177532627956E-5	-2.165573886389836E-5
-6.976746835639336	10.11701394282087	2.922364786523137E-5	-1.9314850069750053E-5	-2.169263291580791E-5
-11.149672852779776	19.026028297048256	0.15146931160349048	-0.04152583053008409	-0.09808819711671948
-11.177286946315288	19.099277703541333	0.15236058605407737	-0.04314810684065539	-0.0985755530453243
-9.18227086019565	22.941744559833715	0.14557602515045415	-0.11632589418275044	-0.0612148016299386
-8.933979733519063	23.042297787756027	0.14284236427253022	-0.11818974936230839	-0.05585886488449208
-9.497726748011418	22.723004536194928	0.147913993268453	-0.11196149691184899	-0.06745920310744132
-11.201816179455392	19.362671115833425	0.15354637200071103	-0.04833151573799349	-0.09869903554804368
-11.022193536741858	18.71762456011473	0.1478647998890682	-0.03516427184756266	-0.09597142660088266
-10.948655511422155	18.634752597804788	0.14563646465546526	-0.03313034710185989	-0.09448723288505403
-10.739200803101152	18.414265673982754	0.1397401465866413	-0.028171293528972116	-0.09046643409922614
-10.426129079411938	18.242868662510936	0.13014605157894527	-0.023529850402446574	-0.08384455762727724
-10.351495060601314	18.19934593348884	0.12788597242179112	-0.022472457955578236	-0.0822678421396218
-10.276659955502009	18.164399203559437	0.12564046512281435	-0.0215626001309757	-0.08075638778586239
-10.051706148564318	18.092298620546728	0.11843169967139056	-0.01939376121010486	-0.07570703736956422
-11.220597943108505	19.547650220008503	0.1543674944101875	-0.051928357691558166	-0.09877431308698781
-11.213232813518047	19.613678726955158	0.15438904897941078	-0.05303086555751519	-0.09862582922889926
-11.167862918473158	19.983763373685665	0.1547640211999741	-0.0601900679939021	-0.09739523412642687
-11.119734753615504	20.180895538942224	0.15469726134355094	-0.0635929757071315	-0.0966140360417132
-10.889962382093142	20.81510177874138	0.15369081353889075	-0.07527310008345098	-0.09231221419766175
-10.989883259185685	20.57314650704364	0.15418936261245664	-0.07105829722656594	-0.09396770967274946
-10.670647697607485	21.25443563231954	0.15286789613202184	-0.08351983871183681	-0.08835441085010942
-8.656589193032165	23.077778160673812	0.1384817389079622	-0.11853389836793625	-0.050237321462062626
-8.262164632393056	22.97490850022338	0.12992508587724377	-0.11535747856498038	-0.04151455786842211
-8.093510801985081	22.896766634500132	0.12580559378672812	-0.11332968501401497	-0.03808239705641296
-7.68989912608717	22.564207698669875	0.11356198238188583	-0.10472330262944972	-0.02916161494463012
-10.61906467426591	21.352055718189742	0.152673769084111	-0.08522361858393845	-0.0875725117815424
-9.936768220586934	22.310409278173573	0.15056515604923149	-0.10384488359653163	-0.0757720798536825
-9.627937960973474	22.62487940796674	0.1490202333866669	-0.11010459900857174	-0.06990639672218105
-9.573169961095976	22.676544366109272	0.14866833427348689	-0.11110220018813612	-0.06892520458284207
-10.134279956953314	22.058148587414195	0.15099416045891328	-0.09870838838607202	-0.07942351475569696
-10.304582249602808	21.836678921374176	0.15173436759559822	-0.0945205840284009	-0.08228253103630398
-10.555587977067566	21.45179651669559	0.1523842154698636	-0.08699232760530348	-0.08662514076538956
-9.871150253323467	18.04329134881533	0.11281318274291405	-0.017921014391665407	-0.07192844345769789
-9.4491510421968	17.986087424675254	0.0983634356656687	-0.015032704599733878	-0.062297539899654225
-9.39405468440286	17.97674307009461	0.09652216779300353	-0.01468888371854546	-0.0611009944754927
-9.318824933668623	17.968766098777905	0.09382663106140954	-0.0142134561583161	-0.05936653505469835
-8.866655676614846	17.930756511797174	0.0776693512132634	-0.011657306085674519	-0.04870146351557714
-7.460370084706861	22.326890903804703	0.10616657679172992	-0.09916201465808464	-0.024775189943447917
-7.181921823170052	22.004421546653404	0.09615992972874285	-0.09079472339367681	-0.018864662628104815
-6.980050576019263	21.793148493492453	0.08988282807740072	-0.08584832006407796	-0.015111995581270457
-6.576542696581086	21.409318391621486	0.07804871708380988	-0.07591170560357713	-0.006842795854716004
-8.591810565175942	17.924390418426363	0.06714490213713202	-0.010059702055599641	-0.04196171096066534
-8.160987566235585	17.895824611247768	0.049304068916601114	-0.007555482322667489	-0.03056189604868703
-8.427526747689353	17.911776804777684	0.060460031412284974	-0.009118839328183984	-0.037708999870173864
-8.540982568507179	17.920050757602066	0.06522765016947168	-0.009786437488462741	-0.04073963040816943
-5.864615339578987	20.755750631962357	0.060629806756276244	-0.05963755536173064	0.006752087941596392
-5.543802938210256	20.38074487517408	0.05207892482834085	-0.05007444291177925	0.012467474068190787
-6.504364858334945	21.34437545298176	0.07622498483452944	-0.0744156460923218	-0.005594265697946818
-5.970918121132899	20.87023242852833	0.06327126537727017	-0.06220775351893486	0.00507653324223503
-5.171797381464162	19.89737251545445	0.04309064602203008	-0.03955340133236851	0.016496453571036327
-5.0245480447987125	19.683822661130662	0.03908780885464793	-0.03443611299766122	0.01827935693200013
-4.900152014728899	19.401774462066626	0.034775410800361284	-0.029211065958528723	0.01817776486998323
-8.045165203849148	17.895237150670994	0.042992911942569656	-0.006611595738744431	-0.026569003654405773
-7.828330068792466	17.887207984644846	0.030498997321427294	-0.005005082588313435	-0.01894266817048524
-7.588389628929521	17.819549385161938	0.007228982793166343	-8.359046642608097E-4	-0.0045047971680902445
-4.683175416995011	18.92056128922509	0.028074009808087195	-0.020910943332409636	0.018664902531854124
-4.557131527726211	18.533459102138394	0.023718640904309397	-0.016463636707706748	0.016955944900860113
-4.377707594286538	17.57417867700677	0.013020665493950322	-0.007130435466390572	0.010711032094015542
-4.375950900357417	17.526057226949376	0.012387191018943762	-0.006657806048896808	0.010261000421222074
-4.484941864981501	18.19838652331461	0.019269784365400132	-0.011866307907650683	0.015105340974147792
-4.372825752777866	17.497105804998277	0.012115075443950137	-0.006523531519383268	0.010023875539550349
-4.260063754969469	16.957122878843833	0.008747091284793427	-0.0044874221835929365	0.007148302913839685
-4.2543796491463395	16.88173839584814	0.008247278227827191	-0.0042447954374282915	0.006704962895474016
-4.172479120773178	16.325671413989923	0.005968164117868737	-0.0028673022944744365	0.004746430057959657
-4.151871519508384	16.155447405066244	0.005236158386882352	-0.002414754883355837	0.004114138978447354
-4.144035245207647	16.121454065378032	0.005153399103004842	-0.002357403573951072	0.004041693756689627
-4.072421898747817	15.289956430567175	0.0028282765369394653	-0.0010239867933499046	0.002066096945959481
-4.095328121705499	15.489697359268533	0.0032534760676901564	-0.001279493944184394	0.002390759455995848
-4.118480058777639	15.68595857984359	0.003833105641176858	-0.0015801022598217465	0.002891865475608612
-4.140149876500907	16.06180723438685	0.004981544320037565	-0.002260628642372223	0.0038983216056800904
-4.179593610389492	14.862900564725685	0.001858853848703572	-4.8252241418357767E-4	0.0013824439658080183
-4.129583690004605	15.034457843656845	0.002251094576318999	-6.755490408702199E-4	0.0016743498144174782
-4.332504046130264	14.727261534199787	9.97675870600409E-4	-3.0198415916581826E-4	7.445133662541493E-4
-6.864381120883843	17.824925970386563	4.7239616544471225E-5	-3.8434019132954754E-5	-2.1281575285771526E-5
-7.111456277637915	17.862901719600874	4.741733708779085E-5	-3.852552703570841E-5	-2.1892655841944507E-5
-7.361730330183262	17.815658423143518	4.737826838247882E-5	-3.839930308752083E-5	-2.2510299468175223E-5
-6.699631952192596	17.790187728061333	4.709083137657897E-5	-3.835152036174436E-5	-2.087443182907012E-5
-6.471535900809904	17.65611081898578	4.6660037365822015E-5	-3.801888040965657E-5	-2.0314760797072208E-5
-6.01856299486931	16.965651538393175	4.4637844535368125E-5	-3.635817015812286E-5	-1.921176174921987E-5
-6.018217814642384	16.964954947243214	4.463584398214031E-5	-3.63565048592443E-5	-1.9210921533701155E-5
-6.192614293475787	17.31914560580889	4.565551958757885E-5	-3.719867538838432E-5	-1.963576849121623E-5
-6.358826975092747	17.562077889890872	4.636975094534951E-5	-3.779089892042292E-5	-2.0038420218338218E-5
-6.018066056155799	16.964687362149334	4.46350752425287E-5	-3.635587857298824E-5	-1.921054370216368E-5
-4.908304538333134	14.969355025422521	3.878537743770626E-5	-3.167272962248547E-5	-1.637561923973959E-5
-4.894965705707698	14.956384548239772	3.874314722907041E-5	-3.1640736103680196E-5	-1.634113479674754E-5
-5.522668475480044	15.89108446419409	4.1578749800238364E-5	-3.386246119412947E-5	-1.7977676617912443E-5
-5.590293973325887	16.02332329799043	4.1964064224324935E-5	-3.416944243272217E-5	-1.8151902692753855E-5
-5.62503595550961	16.102423683804165	4.218963798990216E-5	-3.43510292705499E-5	-1.823782452065461E-5
-5.79838945170203	16.47567517825189	4.3252673505403465E-5	-3.52185295711489E-5	-1.867236976890622E-5
-5.818300420163335	16.518599132988257	4.3373538965078886E-5	-3.531682144763483E-5	-1.872017254179423E-5
-6.016563718580136	16.961325465432818	4.4625553470414614E-5	-3.6348058597431566E-5	-1.9206839570913045E-5
-4.911331118979538	14.97328547513143	3.879777513622684E-5	-3.1682321470644917E-5	-1.6383676724963886E-5
-5.0735700023776875	15.16993664121582	3.941978370644322E-5	-3.2158431082522034E-5	-1.6810204974067928E-5
-5.223708594183212	15.375437594116095	4.0051105459630706E-5	-3.265176805796629E-5	-1.720070304891833E-5
-5.2244114000787105	15.376332166246335	4.005387824784718E-5	-3.265390426616339E-5	-1.7202521946627716E-5
-5.424504479191739	15.698092793846305	4.101905864242219E-5	-3.3411748336928295E-5	-1.7723884606072353E-5
-5.22565127061393	15.37825402853767	4.005960975188247E-5	-3.265841447395401E-5	-1.720569508326668E-5
-4.7077301313837365	14.774519111724057	3.815325400576329E-5	-3.1192110438082564E-5	-1.5859176737531323E-5
-4.675015183440867	14.74800878513003	3.806851070264696E-5	-3.11275332886008E-5	-1.577756906478969E-5
-3.7658512309524754	7.028045440845924	1.6965916017657012E-5	-1.0685964400026587E-5	-1.299533875521866E-5
