# Supplementary material for: Thyroarytenoid muscle fiber orientation regulates the ability to modulate vocal fold vertical thickness
Source: PLoS One. 2025 Dec 4;20(12):e0337735. doi: 10.1371/journal.pone.0337735 (PMC12677544; doi:10.1371/journal.pone.0337735)
Supplement: S4 Data — (ZIP) [file pone.0337735.s004.zip › Male/contourA10TA11.csv]

% Model	Angle9.mph
% Version	COMSOL 6.1.0.357
% Date	Dec 14 2024, 05:08
% Dimension	2
% Nodes	720
% Expressions	3
% Description	Line
% cpl1x	cpl1y	Displacement magnitude	u	v
-11.968005616002486	39.650844643500406	0.7651675865060172	1.899184065574965E-4	0.10984582967514894
-12.100925229184412	39.521184251215715	0.764120591385709	1.888005855041213E-4	0.10985128798421913
-11.810234379374002	39.74293127707726	0.7659096264933337	1.9071279631618476E-4	0.10984140651360855
-11.76596306338081	39.775513356632324	0.7661728425861574	1.9099362892712222E-4	0.10983994109523236
-11.47739948826791	39.862189693672036	0.7668725806855092	1.917373430322635E-4	0.10983456568379112
-11.258980847445656	39.857881496438054	0.7668365097534339	1.9169423481741346E-4	0.1098328266669687
-11.716143543792246	39.796222579001906	0.7663397473255898	1.9117228990722052E-4	0.10983882249529639
-11.163938214941039	39.85365079891891	0.7668028146046911	1.916524329309619E-4	0.1098321469244068
-10.796207435616262	39.85090503287166	0.7667804131478024	1.9160932243727195E-4	0.10982907069064707
-10.709496869932108	39.85039381204079	0.7667759579188123	1.9159873798142555E-4	0.1098283411931733
-10.37169574884199	39.850036177539195	0.7667728630453066	1.9157406305255696E-4	0.10982545031612546
-12.13512273325702	39.460672833157	0.7636322383620484	1.8827965682025884E-4	0.10985359375087869
-12.240660142730178	39.24849072022055	0.7619206560554002	1.8644962592048465E-4	0.10986155470343548
-12.227325367848685	39.08705965880899	0.7606171099251011	1.8506103883483174E-4	0.10986680206929494
-12.205740642978935	38.979124391808504	0.7597465471294311	1.841316414276974E-4	0.10987020044716543
-9.681369688821853	39.850002288818345	0.7667690910284559	1.915242580350281E-4	0.10981953139592673
-9.209886193231677	39.8500022888185	0.7667700926080119	1.914878102011899E-4	0.10981549534543333
-6.503691158131879	38.96454001876737	0.759616449534575	1.8384858919460916E-4	0.10982197780051714
-6.587351156296421	39.29642873129991	0.7622964504057687	1.8667048242183756E-4	0.10981161818396648
-6.771159512318912	39.57700815680421	0.7645604167618956	1.8905876496792131E-4	0.10980382134589191
-6.814129999907874	39.651652838586976	0.7651631142344533	1.8969406246349712E-4	0.10980169671918029
-7.229593906641747	39.84203493583536	0.7667002381819115	1.9132177847505665E-4	0.10979888018943922
-7.181795837296288	39.83706132882147	0.7666601193669498	1.9127811517399832E-4	0.10979863952640455
-7.033567159296577	39.76166368437849	0.7660506568410343	1.9063445271409204E-4	0.10979989382470645
-7.6946177519140235	39.85300356006798	0.7667901390869796	1.9142751945728083E-4	0.10980247085107181
-6.488283836647731	38.91091546805024	0.7591838853668322	1.8339219550080768E-4	0.10982363528241036
-10.243595360807257	39.850002288818345	0.7667726783389023	1.915628270174681E-4	0.1098243504601514
-9.730298368089413	39.85000228881833	0.7667694115820121	1.915276564662721E-4	0.10981995001758806
-9.743014193148053	39.85000228881833	0.7667693833068744	1.9152875667959957E-4	0.10982005906053613
-9.085341826788042	39.8500022888185	0.7667695851285659	1.9147976334417751E-4	0.10981443139971767
-7.779783738995952	39.851154726690396	0.7667763249137789	1.914142788646147E-4	0.10980325706251318
-7.886706964608754	39.850916601280545	0.7667734220214778	1.9141832837611217E-4	0.10980417605977717
-8.209330570361047	39.849987794146756	0.766770170483448	1.9142252877530757E-4	0.10980695359092685
-8.699211804792647	39.85004545472901	0.7667720328888563	1.9145102215109615E-4	0.10981113041538548
-8.427966558711145	39.8500350871401	0.7667693577005479	1.9143648254716522E-4	0.10980881752372999
-12.152615457473026	38.61822056218743	0.7568333273428319	1.8103571324726633E-4	0.10988173112794652
-12.150457207342695	38.60568225439725	0.756732245079099	1.809280580943259E-4	0.1098821288916566
-12.146591986235311	38.58859764700979	0.7565943292588023	1.8078183637706906E-4	0.10988266293829403
-12.074238696384148	38.24828133015453	0.7538499221269166	1.7786684945538938E-4	0.1098933413983729
-6.441829287929373	38.514252064367554	0.7559841061303221	1.800166939265624E-4	0.10983646986141943
-6.4796557750756225	38.830935381536946	0.7585378818024332	1.827121807912965E-4	0.10982622937549402
-6.431316994593285	38.355730965701305	0.7547044965408987	1.7866990493525434E-4	0.10984166821411434
-6.415000660473024	38.12021737547059	0.7528050516370594	1.7666744732499587E-4	0.109849383759759
-12.006552716049852	37.91928976266428	0.7511938392946341	1.7505947681230972E-4	0.10990368620723802
-11.966773292852782	37.7322909897182	0.749686107523021	1.7346251520984336E-4	0.10990955345739714
-11.899335717233097	37.41624344712912	0.7471354846511042	1.707718243593023E-4	0.10991946888123688
-11.86072968481382	37.23337054820751	0.7456612323371821	1.692130844133554E-4	0.10992521010097435
-6.405495081109018	37.81045524455644	0.75030432711314	1.7403804016979962E-4	0.1098596332108128
-6.3802834672144035	37.49850283645258	0.7477892139442078	1.713880533019692E-4	0.10986982419000657
-6.34327199449609	36.990127261889924	0.7436862241973726	1.670802265027235E-4	0.10988646404429606
-6.3346776499635205	36.89181710192548	0.7428944796069817	1.662460764242161E-4	0.10988966986209348
-6.327277488709939	36.80573234114482	0.7422009664363152	1.6551769343038972E-4	0.10989247874881809
-11.839379859361392	37.12464213602315	0.7447831956701871	1.6829027010595182E-4	0.10992863870198467
-11.66031709327127	36.191536938073696	0.7372576946397581	1.6038822836461113E-4	0.1099580889908516
-11.619905720758748	35.962379473002436	0.7354123468580345	1.5845092982622928E-4	0.10996535101743928
-11.730360249335298	36.58305483766412	0.7404194273563656	1.6369468098623242E-4	0.10994568771959118
-6.248695444183289	35.88284413383002	0.7347644446142643	1.577068877251129E-4	0.10992258783890067
-6.190644674951313	35.36621719878445	0.7305972179606783	1.533571299896358E-4	0.10993932602102227
-6.146329446134891	34.860882297696094	0.7265246120464446	1.4909156310789924E-4	0.10995579827481322
-1.0600869276340483	18.316100001774196	0.5934963916738671	1.5516135785548707E-5	0.11046788285479332
-1.0459016161732135	18.37692181363064	0.5939832161830372	1.5988675571218328E-5	0.11046574673604481
-1.1744205707972624	18.153797557800345	0.5921957567390763	1.4252426229938044E-5	0.11047417669709764
-1.311326192584243	17.97535615877772	0.5907666622732146	1.2862972980953151E-5	0.11048118387896909
-1.386335587551091	17.922671465764726	0.5903442680898013	1.2452464516576783E-5	0.11048352112161597
-1.650548821745367	17.757514160475903	0.5890227909057113	1.1166017447674434E-5	0.11049107405090713
-0.9718149006219283	18.630446296863695	0.5960157028983503	1.7961940828444915E-5	0.11045672611170679
-0.9542349860686515	18.852537320770427	0.5977945718437401	1.9686482552625453E-5	0.11044919152855394
-0.9467123425971604	18.932059856972355	0.5984324464548023	2.0305057264037194E-5	0.11044648395861424
-0.9488912973033679	19.009058522305217	0.5990494006806627	2.090278642968657E-5	0.1104439357273525
-0.9602591937381534	19.185733594449147	0.6004662907342109	2.227362396428404E-5	0.11043813947620736
-1.0005126263859143	19.36574217623491	0.6019082465147566	2.366622094527391E-5	0.11043245566424584
-6.05347281998843	34.07388368729615	0.7201910756832328	1.4247678155316967E-4	0.10998125188171144
-5.779746191862431	31.198536783186327	0.6970237867256193	1.1836764848204134E-4	0.1100747802740342
-5.81260308842713	31.6601371096856	0.7007321051192192	1.2222050739919992E-4	0.11005967209832107
-5.898916358898413	32.61341104261303	0.7084223392897864	1.3021431904724015E-4	0.11002862616179729
-5.976331308258205	33.33624786626052	0.7142361814228992	1.3627362232247384E-4	0.11000518794268582
-11.555172919712001	35.57995576034233	0.7323291769240431	1.5523347473388725E-4	0.10997749197168831
-11.427224513094306	34.824469013294944	0.7262386761330968	1.4885791694514515E-4	0.11000148417442611
-11.302991741507174	34.01939293201957	0.7197477286335457	1.4209845487891907E-4	0.1100271458319337
-11.26269403333529	33.74326682230424	0.7175278229491859	1.3977592965430907E-4	0.11003596776541255
-10.87492360433819	31.536162433666846	0.699746418549372	1.2130100670484987E-4	0.11010594604638113
-10.79808267178972	31.096982410679725	0.6962123325543729	1.1765237984600211E-4	0.11011986319473643
-10.515617328365707	29.431210118152052	0.6828084721621357	1.0373589868225669E-4	0.11017275534601467
-11.095255333576779	32.78560916869341	0.7098003224990881	1.317560507245322E-4	0.11006634193287507
-10.374607869233792	28.677418549364212	0.6767349662292563	9.744668962981045E-5	0.11019657566293373
-1.9007542873442729	17.670028077820447	0.5883218405409607	1.048434454657727E-5	0.1104959303070234
-2.0779141835942943	17.606247817656115	0.5878115373950461	9.987847749192127E-6	0.11049942998941889
-2.421704394542373	17.610906476909	0.5878490318862155	1.002262614699208E-5	0.11050194062708867
-2.5268901597962445	17.60827853304663	0.5878282535673844	1.0002025494580185E-5	0.11050284389107413
-1.0157099330243569	19.441588102125813	0.6025166932022435	2.4254079107451372E-5	0.11043004712534943
-1.1062328150339649	19.65851365771074	0.6042554974718346	2.592789630424937E-5	0.1104235228067722
-1.0950141199455286	19.63861486947969	0.604095976021103	2.5774690365972835E-5	0.11042409869350754
-1.0936631912571904	19.634142492606518	0.604060089489382	2.5740050737441976E-5	0.11042423720930525
-1.2019485900933222	19.823967402584525	0.6055828234357372	2.7202140877082177E-5	0.11041875367413904
-1.2626663164006444	19.90610167368628	0.6062409185906108	2.7831236753051515E-5	0.11041648792346112
-1.3479656887537845	20.02184186709379	0.6071699912510822	2.8720063704351852E-5	0.1104132934040382
-1.3818036936806772	20.069240413165744	0.6075499940137818	2.9084054470373485E-5	0.11041197614763938
-1.490043238491493	20.21081153288452	0.608686225706759	3.0168248735485035E-5	0.11040809923897998
-5.495158991359491	28.68268136418761	0.6767594887124253	9.737397809922981E-5	0.11015635043484247
-5.507477156915547	28.790577524822243	0.6776245050607947	9.826909245249709E-5	0.11015285122967063
-5.640376413522405	29.93509919763994	0.6868460851531871	1.0781251161459901E-4	0.11011575075868989
-5.66674537726079	30.200894570944342	0.6889802718881446	1.1002592946528686E-4	0.1101071112834221
-11.232964758328787	33.56280133293661	0.7160715084896441	1.38257283884397E-4	0.11004170943825003
-9.890707351552885	26.584105713780335	0.6598872026254459	8.00986813438234E-5	0.11026204121548512
-9.499209611630052	25.463046361573806	0.6508756065669876	7.08905958710586E-5	0.11029603984497408
-10.251371607480321	28.08873461337165	0.6719962749655732	9.254320565802388E-5	0.11021509052246861
-9.949856872037069	26.81141811544305	0.6617170897059769	8.197487479200341E-5	0.11025498242931388
-9.409620206466	25.28683176907262	0.6494539731208068	6.94558033354777E-5	0.11030117219953568
-8.975776833099328	24.413789608181347	0.6424560296432714	6.242814520228754E-5	0.11032671209532334
-8.450931047688341	23.67686534172989	0.6365170754103332	5.6521420659650515E-5	0.11034703648957671
-8.315280225053407	23.486682331666373	0.6349947387487793	5.502095582532095E-5	0.11035228635982001
-8.109310669822081	23.245736403988893	0.6330562389951984	5.314115855537479E-5	0.11035867806289697
-5.04821833795282	26.35030357792787	0.658001132665442	7.81237538866987E-5	0.1102306719652323
-5.072511135861281	26.457154341834364	0.6588570502882298	7.899307714097634E-5	0.11022728549315576
-5.319014801988768	27.6151602307035	0.6681701919240756	8.851635922292212E-5	0.11019056674776939
-5.298549699956672	27.508324942348306	0.6673131055229035	8.763390047821667E-5	0.11019397066636041
-1.6547952866665352	20.435138707303928	0.6104843808832783	3.188189119502841E-5	0.11040190135005112
-1.7068462026965912	20.505043732104994	0.6110456661026474	3.241820066844136E-5	0.11039997558643112
-1.8328638043067826	20.675856534446993	0.6124153781910529	3.3722350930589425E-5	0.11039525886107313
-1.9146876228856835	20.78271581099791	0.6132733827629896	3.4538033432806884E-5	0.11039233192487043
-1.9589596542270868	20.838178803681924	0.6137178119509865	3.495751970745134E-5	0.1103908260319149
-2.2267902915590323	21.173727916983232	0.6164152308357991	3.7519222387279196E-5	0.11038171697211255
-2.4765836027203294	21.524027437877677	0.6192212523865074	4.018008652279924E-5	0.110371966327884
-2.510632075597485	21.56945277354053	0.6195867162468792	4.0528796536872494E-5	0.1103707158690225
-3.4170539347823667	18.323036770820913	0.5935557203133444	1.5513105748436387E-5	0.1104859234649181
-3.3613588547056894	18.26201824120377	0.5930669245964857	1.504522592724912E-5	0.11048752536931672
-2.8302006677410443	17.7685842180935	0.5891118949035552	1.124111631642321E-5	0.1104998515616733
-3.0213186080937637	17.882690433716814	0.5900265459965032	1.2123042405839445E-5	0.11049753025634067
-2.9853774190574067	17.85333337493745	0.5897917342900459	1.1896910946672432E-5	0.11049823046340407
-4.904236518511963	25.91960781073081	0.6545317185758677	7.463788428923134E-5	0.11024395055202449
-4.723668736196532	25.314951331292864	0.6496775596147074	6.973324733172443E-5	0.11026275818121706
-4.604679940346854	25.051089745874435	0.6475506184372428	6.761007684791862E-5	0.11027064560394784
-4.281370486848969	24.383328411417228	0.6421981843024096	6.232262857201452E-5	0.11029048508488024
-3.2125741016240386	22.611557155864187	0.6279524615229384	4.850599295899254E-5	0.11034137615288252
-3.272014261258436	22.70654698603269	0.628713470086985	4.92352883532244E-5	0.11033866195537738
-2.5518384799861815	21.63096481182497	0.6200801596993849	4.10014238494536E-5	0.11036898321472075
-2.8735384712196232	22.08009398368013	0.6236893610980012	4.4432425223800355E-5	0.11035649363727966
-3.1756044296995665	22.556944434453374	0.6275131146267946	4.808884920695349E-5	0.11034291226223955
-4.545571876999899	19.652622560032107	0.6042164671165908	2.5633826117605276E-5	0.11045038865008584
-4.424895516455141	19.524062222800467	0.6031860155965915	2.466631166138037E-5	0.11045373884837972
-3.958958611653594	19.00470136406695	0.5990196255768261	2.0722306316117395E-5	0.11046742074873289
-3.8782730930382083	18.915322300283425	0.5983042768916583	2.004445333419997E-5	0.11046977506334146
-5.025563667731989	20.107549344377823	0.6078734430003315	2.909055173592098E-5	0.1104389813310425
-5.277731362781373	20.350988119887234	0.6098203888235023	3.0901803692190226E-5	0.11043281775456232
-5.606549304112775	20.6598148798465	0.6123048567888332	3.325817034716649E-5	0.11042510933423737
-6.131048509468386	21.17349677678001	0.616418522544693	3.7112974975667576E-5	0.11041207423850588
-7.17416985769136	22.198608654304337	0.6246450008171403	4.494215828172622E-5	0.1103861093683818
-7.6413332318231895	22.67125431062098	0.6284542529031578	4.8623579766177766E-5	0.11037407288787451
-6.9150129554945305	21.927639425126234	0.6224784972526944	4.2878140752427534E-5	0.11039311295824525
-6.31895859009996	21.343154735881807	0.617787418506942	3.8419720144753034E-5	0.11040790884454249
-6.618255579081206	21.642875823077	0.6201850599661429	4.07094385178658E-5	0.11040027397504407
-3.6680004015474728	23.30103040805593	0.6334959989413488	5.382731402930209E-5	0.1103218838196115
-3.83446762916781	23.580833568731567	0.6357413966198262	5.602075156164959E-5	0.11031383328071385
-4.071443328978513	23.987709649252928	0.6390134504591785	5.917648778341151E-5	0.1103020671255743
-7.640251545310057	17.586782544931808	4.7323978242590076E-5	-3.8283979237104496E-5	-2.3310634739372667E-5
-7.509356374993602	17.79911102953117	4.7904857118411965E-5	-3.882064837445126E-5	-2.307336892975561E-5
-7.6989388334005735	17.4903691638282	4.7073481355267936E-5	-3.804978275005578E-5	-2.3421218763580654E-5
-7.762103216471637	17.30759444679789	4.660387966250584E-5	-3.760332478587986E-5	-2.3535100463597752E-5
-7.821162534822876	17.152686250634986	4.6219729011157985E-5	-3.722914046959278E-5	-2.364888688865994E-5
-7.87221896818102	16.9473112831706	4.572508266847596E-5	-3.674364938190027E-5	-2.3747092392367603E-5
-7.921170402924522	16.753942907049066	4.5264010900797984E-5	-3.628505715757449E-5	-2.3843074042726115E-5
-7.9783869673286425	16.470761822820492	4.461275461372725E-5	-3.5626823281492764E-5	-2.3959630322298776E-5
-8.003886469325913	16.357472230499454	4.4355252824159785E-5	-3.5360799749462916E-5	-2.4013608241549966E-5
-8.041803974825056	16.197407590250943	4.401136297914769E-5	-3.4990903152443486E-5	-2.410257519740459E-5
-8.11957094103931	15.808141817188318	4.317041018206993E-5	-3.4095658368005395E-5	-2.4281578913637196E-5
-8.094241908274963	15.975737091845481	4.35290869245381E-5	-3.447798914349101E-5	-2.4219604465289342E-5
-8.149959289733443	15.594634263864748	4.271614870966898E-5	-3.3603712203147826E-5	-2.435765422633803E-5
-4.487015489615116	14.591722761896559	3.800027638240317E-5	-3.1143412627984796E-5	-1.5427941316355253E-5
-4.416731324563106	14.512870608922288	3.775851361654723E-5	-3.095129403246467E-5	-1.5250044193725764E-5
-4.329055028394281	14.412978776001905	3.7446975531219485E-5	-3.070244629541403E-5	-1.5024013340775259E-5
-4.19303203891211	14.248275933735142	3.693801454593703E-5	-3.0295176152854405E-5	-1.4673124721713695E-5
-4.178965322518646	14.23024927967746	3.688162163628819E-5	-3.0249697867466737E-5	-1.4636112263460496E-5
-8.208595369810979	15.125877972768416	4.1779937978546905E-5	-3.256081009495139E-5	-2.4529011595883787E-5
-8.250106284083648	14.883579494882824	4.133896284499356E-5	-3.205021597356044E-5	-2.4636913460881943E-5
-8.184763342662869	15.304083214581624	4.213016165141404E-5	-3.2951145550249665E-5	-2.446332391732667E-5
-8.194040568253598	15.203367992185502	4.192270089187695E-5	-3.2725242698204906E-5	-2.449152722463547E-5
-4.009503675450382	13.95499929048619	3.605080108652726E-5	-2.957092089820691E-5	-1.418979593091456E-5
-3.967321215997023	13.879167246534847	3.581857504934001E-5	-2.9379215248443734E-5	-1.407496427658316E-5
-3.8768075373306097	13.684183745503944	3.5224991355412366E-5	-2.889152635664734E-5	-1.3824915523118808E-5
-3.8285567068758617	13.577304042901428	3.4905252451389355E-5	-2.862589938024102E-5	-1.3693774953648012E-5
-3.679175518096213	13.165512678706849	3.366569890778157E-5	-2.759024236098554E-5	-1.3269035886097121E-5
-3.5952780276413945	12.848827743115857	3.271003401421756E-5	-2.6791308984570563E-5	-1.3014593635002054E-5
-3.8035301168690907	13.511178334388502	3.470733921436658E-5	-2.8462995257455083E-5	-1.3624168996286451E-5
-3.5706258476984103	12.751547870197772	3.2416208716941404E-5	-2.6539790356932032E-5	-1.293835391397029E-5
-3.536337058362929	12.508568926206657	3.1678230559171876E-5	-2.5909338027811964E-5	-1.2811890343938304E-5
-3.4943523373487664	12.217884679130231	3.080691190697063E-5	-2.5162713615666705E-5	-1.2663000771675445E-5
-3.476217738039166	12.051206781698731	3.0304714441411288E-5	-2.4736082114120786E-5	-1.259189575649557E-5
-3.4381043775288846	11.707787309160882	2.926001950585741E-5	-2.3822186276196843E-5	-1.2438457119742537E-5
-3.4175141432913065	11.442487558596586	2.8462664780767092E-5	-2.3129695435408846E-5	-1.2347168101602163E-5
-3.390535492772293	10.959938069747185	2.7005791084811485E-5	-2.1835252526889133E-5	-1.22029316714064E-5
-3.391605607580326	10.637069694303245	2.6043457987105943E-5	-2.0958890078888067E-5	-1.2157642101116381E-5
-3.3957072198915474	11.125983907025887	2.7497786631685352E-5	-2.227173511929488E-5	-1.223876451540925E-5
-3.3933099091125833	10.454525891479044	2.5501467926410088E-5	-2.0458849518085282E-5	-1.2134282764667532E-5
-3.392748642497309	10.363320317554606	2.522933940286047E-5	-2.0203832141585066E-5	-1.2119139035431328E-5
-3.3881777990103163	10.052022617744685	2.431327479973746E-5	-1.9350792830512172E-5	-1.2067925321464215E-5
-3.379931059854188	9.65560915900371	2.3148833117770852E-5	-1.8247829610539737E-5	-1.2000186340207354E-5
-3.38003327420144	9.645525660619372	2.3119933442964556E-5	-1.822040163189294E-5	-1.1999453068880786E-5
-3.380411775956053	9.63612711841371	2.3093737897374887E-5	-1.819480427521517E-5	-1.1999719307700727E-5
-3.4070943292007656	9.209820550583608	2.1908678194705704E-5	-1.7001775336088723E-5	-1.203097503415795E-5
-3.4177904844649305	8.97279793026408	2.1265986234295447E-5	-1.6340350334477905E-5	-1.2047399447026388E-5
-4.670507470987797	6.528342318175511	1.825544409475661E-5	-9.258960044804988E-6	-1.5700572281429767E-5
-4.472672713765167	6.53165408154053	1.7750821110491274E-5	-9.279453242827978E-6	-1.50971144498113E-5
-4.296096768007061	6.564113874181485	1.740811187489048E-5	-9.394134773457705E-6	-1.4601462491542122E-5
-4.1907677441120486	6.6201318525786546	1.7245741826829367E-5	-9.579319999767553E-6	-1.4283709174424394E-5
-3.42823364007561	8.77881073484247	2.073801871961622E-5	-1.5786319041398227E-5	-1.2059400021607533E-5
-3.440421539484517	8.631632878187974	2.035531260250599E-5	-1.5368412818422078E-5	-1.2084303405662363E-5
-3.510174069952668	8.051882576425108	1.894065510170305E-5	-1.373532520133046E-5	-1.2257242784885906E-5
-3.4654247941708625	8.41479710425795	1.9813639179824488E-5	-1.4767844666090795E-5	-1.2143612205224012E-5
-3.519325274558982	7.974355231943207	1.8763299051972862E-5	-1.3521602376840264E-5	-1.2284995226619733E-5
-3.8048036653298265	6.960169305120867	1.7119659239881322E-5	-1.0671967188824147E-5	-1.3214327773810443E-5
-3.942941641067294	6.809098812242506	1.7078103473579268E-5	-1.0183814921722975E-5	-1.3598623860152673E-5
-4.081244662082278	6.715380176995773	1.7207880039653868E-5	-9.906432031287637E-6	-1.398483336200534E-5
-3.557899482821399	7.6388476831782866	1.8068174836725525E-5	-1.2626800425841682E-5	-1.2426147533642552E-5
-3.5506928691402093	7.692857622749482	1.8151281986436283E-5	-1.2749113802448952E-5	-1.2388064893062926E-5
-3.535122007221198	7.8370201875805385	1.8465824251530582E-5	-1.3142967527994929E-5	-1.2338905962987726E-5
-3.5827478111781415	7.560437912809053	1.7932924439327704E-5	-1.237674883360278E-5	-1.2508590180186566E-5
-3.656557182300242	7.31345080673359	1.7550252962824556E-5	-1.1695153761380045E-5	-1.2761200444636882E-5
-3.741595319822733	7.091603710798701	1.7274923991132143E-5	-1.109622776743949E-5	-1.3031267511097615E-5
-12.48823622079036	29.318127189803445	1.0651634153951746	-0.35568535926909745	1.0017662673761474
-12.301573729696075	29.291730374054282	1.0601894358884134	-0.3661216229696238	0.9867674245212799
-12.904182385341631	29.37659805299116	1.0851424691921805	-0.33405470510048907	1.0178422018562876
-12.704310573905445	29.35687813300677	1.0732763188937104	-0.3451251957523345	1.0127024011604917
-13.215739023882737	29.375039723105594	1.1061662223635822	-0.31758075034345734	1.0134989862579467
-13.289816212405814	29.38416912499247	1.1138534273961698	-0.3143078326298519	1.0122713170472675
-13.628735756055638	29.408293625969595	1.1455202499044206	-0.29615329081299396	0.9917158145349261
-13.761313265189306	29.420327221129604	1.1583767239840514	-0.2895975871187243	0.9840753255530049
-13.789831291953012	29.42263826529943	1.160563530267541	-0.2885861511814786	0.9816227117346037
-14.193507593470319	29.351006338599753	1.1924162571888317	-0.25841831419118577	0.9366495685633549
-14.343065600888547	29.30623263263965	1.20143407059087	-0.2432314743420586	0.9194187984475395
-15.169871121939503	28.7024294022831	1.3158759517087808	-0.12238894774247293	0.8615994742481501
-15.025976096323706	28.826575538617305	1.2921409719213894	-0.14264210609613304	0.8696767189620898
-14.704342841257393	29.099582909420015	1.2425185764597895	-0.18992629416042528	0.8891150208957683
-14.77814405518191	29.048154888872233	1.250841097380272	-0.17827279385185288	0.8829671271649837
-15.194930389272562	28.670268692680192	1.3215446113834595	-0.11925683226523104	0.8605622936784673
-15.552436058935607	28.262388145106144	1.3973413290122003	-0.07988811813048421	0.8406314847876621
-15.65870487864321	28.128694460225432	1.4215213840077314	-0.06839518281582246	0.8345636777042889
-15.420870685895718	28.414489982476084	1.3687630175752625	-0.09119508296629396	0.8483563358870914
-16.14669845066415	27.534817692946177	1.5248013230542774	-0.04552992821659842	0.7864987687739352
-16.18902508127296	27.487365967844962	1.5327927880224839	-0.04463337947285642	0.7806853120767847
-16.090879730623392	27.60512583812312	1.5126987486549652	-0.04795696465649059	0.7923829556003277
-15.906983759261689	27.83045491742547	1.4743289780048767	-0.054944467920192155	0.8125129420563981
-15.78801336657089	27.974288039163056	1.4493740449600154	-0.06011702552587242	0.8235447793749004
-16.4224657835804	27.241242221715776	1.5693229322007989	-0.04490789670333848	0.7480468517956025
-16.636541644582238	27.015574682657572	1.594093502897549	-0.04441035045792492	0.7111139358268944
-16.701862721366762	26.948993088668995	1.5975832196848245	-0.045583938861254246	0.6989824963503187
-16.98192097775023	26.67928029930171	1.6048545750236904	-0.04897767890663984	0.6511778839481999
-17.086567607533095	26.586911131348927	1.602021188166833	-0.05170515755860385	0.6358285865863341
-16.810764952407226	26.84442366016748	1.5995647594134423	-0.046946125626152	0.6806653168005119
-17.316197999609905	26.352544552541893	1.5866531240519006	-0.061708697113592864	0.613119410428836
-17.45518464052986	26.210110438215963	1.5764300921592012	-0.06632868898851464	0.602846340281934
-17.722095738557805	25.895382301413925	1.555222422955839	-0.0927831561745907	0.5993136121794431
-17.72264017583542	25.894744071275742	1.5551719633738075	-0.09283642734295941	0.5993037376304873
-17.932597821946576	25.11386146747848	1.508475660923948	-0.18710166606042555	0.5878548906530275
-17.907096306050956	25.00313633884308	1.5003674875872426	-0.20706852915831436	0.5795441281649458
-17.75267320881764	24.32471147247125	1.4486145346289434	-0.33048226310842244	0.528009612699255
-17.92944471255859	25.1306830888716	1.5092570019871292	-0.18515971478465001	0.5880284669231397
-17.722777975835573	25.894232143167198	1.555131578670232	-0.09290955741207658	0.5992860579481869
-17.728945142955695	25.871483784810497	1.5537809677927483	-0.09564982262251623	0.5989606069261655
-17.700264955727473	24.192801294244298	1.4343237843690484	-0.35984364206442615	0.5033898788087995
-17.492893227235577	23.675149455238873	1.379643291798367	-0.4770462324534027	0.40725406930918673
-17.219818972655105	23.051350814888384	1.3224754650136727	-0.619238255254702	0.2749995190387937
-17.213682929786287	23.036984749786797	1.3210617680369545	-0.6224574295172971	0.2719986053309163
-17.20651458505761	23.021889840621302	1.320009656855526	-0.626096964954378	0.26844277977450887
-16.72944438496599	22.0265670999435	1.2656082977506307	-0.8566836303339577	0.026216653360313237
-16.772330573218266	22.113599037757318	1.2691751863159273	-0.8377388523883773	0.04747177295828987
-16.97378539565523	22.529669064239176	1.2848739684826933	-0.743517821032861	0.14933375828633372
-16.69878402350933	21.97001521221032	1.266038378411864	-0.8684375732525381	0.012471585321786877
-16.44523432072541	21.481646309928003	1.267586688572305	-0.9721928980783299	-0.10524032467418584
-16.38784636008633	21.382208809377225	1.2727888631499213	-0.9915541861797231	-0.1292776488054976
-16.10429654720809	20.90765006213037	1.2938491466110813	-1.0845566768166301	-0.2488889645569716
-15.229590069694847	19.59839917871314	1.430144622202489	-1.2714272866233955	-0.5822973432826957
-15.573303162172023	20.08692966262294	1.3707192518013671	-1.2112928161723961	-0.45875847351743465
-15.762739830454272	20.369577854236137	1.3413762100605329	-1.1715060562895119	-0.3863137577910518
-15.676053214728174	20.229671015614727	1.3537500900754647	-1.194263240327323	-0.4218885405478275
-15.004965242227517	19.29705702264412	1.4618507935492713	-1.2819008407949843	-0.6577999234723217
-14.347740685004595	18.43237628944785	1.4751868397208727	-1.2084685607155599	-0.840990035908447
-14.71316053352021	18.903140185799252	1.4910059783384526	-1.278025569020218	-0.7581754351959281
-14.112301424219844	18.14085757339455	1.435122781845389	-1.136831630551797	-0.8748690557092407
-13.786968016309958	17.746840232171802	1.3332325888641576	-1.0121311608619208	-0.8628865876515416
-12.572484095421888	16.31238607204104	0.8058911093119747	-0.5603243215226253	-0.5695870171599458
-12.73923093656964	16.50237005974189	0.8808995604670664	-0.6202830247275295	-0.615658812491394
-13.149721100590622	16.985383718836303	1.065561245899966	-0.7739293306954815	-0.7221539344114338
-13.560443943361147	17.474962802260926	1.239403622188617	-0.926279875235072	-0.8165997498134071
-12.433087863224218	16.142914163274668	0.7415468442808911	-0.5110950130048283	-0.5277980023823589
-11.67886765718853	15.130655135953049	0.4000468780153148	-0.24601985308253324	-0.30760377493596763
-11.370603754574383	14.616160191779192	0.26288160079618755	-0.13155323960701518	-0.22287348050168443
-11.928279318244115	15.521235666230787	0.5099253524823866	-0.3341155793702502	-0.3778577991096287
-11.098102119973685	14.067276715400904	0.16878813249015445	-0.06213400786518154	-0.14976898623782603
-10.94829922258624	13.75778922441979	0.11769170033387895	-0.02448587118393567	-0.10900809744769677
-10.566136973193167	12.955069884045642	0.05089211698076736	0.0058729647747935085	-0.04122189921969911
-10.528617101577506	12.869997651759531	0.044551479071753275	0.008114937918766446	-0.03450042779656194
-10.125844678960055	12.03212679724241	0.01562504816127383	0.00883794001962471	-0.008195825593820476
-10.205786830641387	12.200371242765215	0.021365212081070853	0.008590932688034594	-0.0135226655458958
-10.11776374681346	12.014636087480781	0.015418278148438085	0.008716221307532053	-0.007859268449757054
-9.799033203597945	11.32040592221854	0.009381374319470805	0.006609591103959101	-6.792062265275369E-4
-9.732454220074882	11.174895810343436	0.006933314619763668	0.005778587627289607	0.0012250640957639698
-10.081694286405995	11.938670646469957	0.014556097460208922	0.008400119227378348	-0.007116906868195984
-9.419861471494833	10.505758447346915	0.00228247199179314	0.001681660994346761	0.001346542754003042
-9.39945834397536	10.463080013210769	0.002060284641200314	0.0014218092097196679	0.0012917713293634663
-9.362989365785312	10.388561145610026	0.0018807211485873854	0.001263639273995583	0.0011622180805758667
-9.15485933130238	9.94585479357356	0.0013656488224632907	3.3125117350741245E-5	3.373766889815855E-4
-12.250739993292553	19.150604908283345	1.7668187189770883	-1.5025783747868657	-0.7270943560021551
-12.385666050996104	19.229462944007324	1.86200959903005	-1.557907519464925	-0.7888953089262536
-12.018444755085756	18.995911937273455	1.5688891631933566	-1.3904190016827036	-0.6064608276067094
-11.827571680933026	18.805921238230237	1.4855590786817046	-1.334024527183271	-0.5512017430513148
-11.71378598197753	18.69006222155872	1.4290981600507628	-1.2950657010759588	-0.5161427400613202
-11.489121580415649	18.312221504949157	1.2975379930176112	-1.19077679055732	-0.43624651016882854
-11.42092816915265	18.202424829191397	1.2590864064693919	-1.1595954501169616	-0.41361107734028324
-11.137081940903064	17.673975351763787	1.073322728251253	-0.9986570806378003	-0.3245389873189952
-11.050577560623434	17.52903972488271	1.0196815649421662	-0.9520591674218782	-0.2992472907927809
-10.900173758069224	17.228821915447778	0.908222519090174	-0.8515358333918367	-0.25759071842864273
-10.59407257662658	16.86993613536655	0.7630215062798835	-0.7202069204922044	-0.1963966889874697
-10.4015251414116	16.663994998799538	0.6811043621884981	-0.6447560543745825	-0.16521805996757033
-9.980308680915373	16.24426542990552	0.5151155578520308	-0.48969739257567946	-0.10796033666168427
-10.52456597891735	16.788877057884427	0.7306414723724998	-0.6911173410583393	-0.18208266680539378
-9.215934750579713	15.702403997568886	0.2967403243581118	-0.27767678266812196	-0.06477756609490279
-9.506635524164235	15.916651407254937	0.3809755112868724	-0.36203810263837294	-0.06899562607052527
-9.713477904294042	16.0562870014233	0.43904069428900433	-0.4176944356279004	-0.08417154114367789
-8.987328542896977	15.535943891824608	0.23435029369394875	-0.21525983665112114	-0.05982131267741731
-7.038155536202357	2.4161328913912485	3.28708404137394E-4	-2.472980685372722E-4	1.1644811494540883E-4
-7.218271698777633	2.47634434863711	3.046691411312015E-4	-2.428009565672953E-4	1.1111892703975009E-4
-7.402921517489648	2.596088343862585	2.818768233688548E-4	-2.4232874603266483E-4	9.96157365444223E-5
-5.610926604361966	2.56874897195521	5.291678235324863E-4	-2.855283095730065E-4	1.3569216695383663E-4
-5.791192046184306	2.4885541575675454	5.117434542589192E-4	-2.846487769260688E-4	1.3900603971804377E-4
-6.090991914769232	2.367770791599311	4.7198899229818135E-4	-2.7776431077890213E-4	1.3834709164186178E-4
-6.223300720670824	2.365865245728654	4.563235111413029E-4	-2.74899779754518E-4	1.4000479410150688E-4
-8.524776938151282	15.280293075065625	0.17444094481999925	-0.15834602849955343	-0.056440845758718806
-8.5390176621	15.301185889469425	0.18419088556370966	-0.16733662237186836	-0.059478009413375846
-8.574275941324595	15.320887483760043	0.18833653971611042	-0.17123489182544277	-0.0598114585133363
-5.2268760988311245	3.1984387632370352	5.276827490735394E-4	-2.825289455580881E-4	1.333728785979629E-4
-5.323022364028059	2.954304032548915	5.365096547757791E-4	-2.847584087370474E-4	1.3369165862748896E-4
-5.411391041049513	2.8046470279535036	5.364967601178515E-4	-2.843624094171345E-4	1.3396299740015937E-4
-5.361270108912003	2.863813885716368	5.395019688101859E-4	-2.8492586714452107E-4	1.3401931862244454E-4
-5.176470922340737	3.3654332504811606	5.154149049869875E-4	-2.7911133420147223E-4	1.3123869494385641E-4
-4.997438755280889	4.032636318053695	4.6748641543413596E-4	-2.704415756272514E-4	1.2146952074018573E-4
-5.108994509801874	3.6116460899580636	4.993645909464198E-4	-2.7760650107375563E-4	1.2892475180582117E-4
-4.991774580661376	4.054261353979088	4.6598678172699183E-4	-2.7031438635775743E-4	1.2110007371348367E-4
-6.53602006808163	2.347293243898074	4.0870601659601937E-4	-2.6382736431879145E-4	1.3562897745896766E-4
-6.871423256057571	2.3759082864320638	3.575482646877185E-4	-2.5239819900626495E-4	1.2591197436720376E-4
-6.725008134174486	2.363972974785624	3.800393574107116E-4	-2.5729761207220284E-4	1.3091902051197521E-4
-7.498445287702315	2.6504749625169852	2.701430557291576E-4	-2.4179231084597752E-4	9.38279245534752E-5
-7.543394316053332	2.6908233254228815	2.6706544893787866E-4	-2.4320711424329958E-4	8.994395512510191E-5
-7.714537633122486	2.9137762658493207	2.6438613688124687E-4	-2.497846914531875E-4	8.224415308088337E-5
-7.7891268079090406	3.0564766598021276	2.717774963734972E-4	-2.5792785012225994E-4	7.827838833825883E-5
-7.80527300412054	3.4063802626319237	2.938805750510695E-4	-2.7303607579107816E-4	9.024667796349614E-5
-7.804324521600502	3.2269612996167556	2.801058587425058E-4	-2.6367680301844575E-4	8.345465074621229E-5
-7.758877336072651	3.698244931275473	3.0722000008282077E-4	-2.804281095308278E-4	1.0584585861843647E-4
-7.751964178591711	3.7286102673963915	3.0936424237781645E-4	-2.8166835764876385E-4	1.0788225407632066E-4
-4.868412953288395	4.489722570165323	4.2853256410519156E-4	-2.5915816883116677E-4	1.0201992969083669E-4
-4.944274103721604	4.221530184777065	4.5155342230497066E-4	-2.6603080179138806E-4	1.1372476694335143E-4
-4.861218645669248	4.514367912389247	4.25701960295836E-4	-2.5780877333372225E-4	1.0049294155709801E-4
-4.761328567585714	4.872867994409656	3.8762651653303734E-4	-2.4264326537374082E-4	8.019010850179989E-5
-7.7347878369548635	3.762505605967378	3.0937444286002703E-4	-2.816407559307561E-4	1.1086703239789718E-4
-7.441188952293851	4.488511996506501	3.043311510262609E-4	-2.605612855674115E-4	1.55719026351695E-4
-7.462522939780039	4.43043664258904	3.0497028640596383E-4	-2.623448972726781E-4	1.5229748353093507E-4
-7.583988224902736	4.103803156183615	3.128911378788144E-4	-2.766200409529232E-4	1.3592356286918492E-4
-7.428705960551779	4.562167039268793	3.01156545705909E-4	-2.5597854214434723E-4	1.577262719971589E-4
-7.367225146909923	5.0179675342064245	2.8576495524519543E-4	-2.2518870709578218E-4	1.7248741195351847E-4
-7.395373926440531	5.510469499667041	2.5515352632946194E-4	-1.7289724316633278E-4	1.720886560252303E-4
-7.396628687854849	5.543415335697084	2.534656819894522E-4	-1.6984503594462915E-4	1.7196680079088446E-4
-8.951906927477943	9.55517852325179	9.2110859943296E-4	-9.658866691215903E-5	-1.4439046681580608E-4
-8.732770861641235	9.107630277300872	9.456666976471381E-4	-2.4141305326726096E-4	-1.3771190239497534E-4
-8.477149435408428	8.592840803667324	7.830502135623314E-4	-2.99609163722192E-4	-1.7839906933299384E-4
-8.352048182285694	8.325615036227727	7.819093149975627E-4	-2.1713613694980844E-4	-2.2495151511381871E-4
-8.222367325804308	8.079901469599669	6.936285988437586E-4	-1.859612487055771E-4	-2.1585170367999603E-4
-4.558078678429407	5.6727023718291845	2.6395081923233344E-4	-1.728759722119333E-4	2.9528143297295565E-5
-4.661854211303943	5.2307881209663405	3.3710068137155977E-4	-2.1504237007740585E-4	5.3920528517128424E-5
-4.6736829568741065	5.179041007331088	3.445383357004976E-4	-2.1890073050173764E-4	5.6987931103049956E-5
-4.664862639408369	5.2157017440172675	3.394742763857878E-4	-2.163443703471183E-4	5.453616639797399E-5
-7.642518454416541	6.7438038314408955	3.1152508677252905E-4	-8.904653504162665E-5	9.008050047739205E-5
-7.72390205946121	6.960130553786359	3.5990456980360065E-4	-9.252269246729835E-5	4.123594852505415E-5
-7.960824009101229	7.5515457825414485	5.39428830810614E-4	-8.880229996662278E-5	-7.558865053110016E-5
-7.398279738095727	5.568321714484634	2.5383800185039954E-4	-1.6827829503844079E-4	1.700016063865595E-4
-7.486554017062449	6.151026864151781	2.621240748730218E-4	-1.2280842296728524E-4	1.4743568550954926E-4
-7.599533786520233	6.612688047526157	2.9305515525453337E-4	-9.702757471927309E-5	9.15189182267867E-5
-4.559353287845783	5.783205763653101	2.446123486343428E-4	-1.6271166586566657E-4	2.288253170375172E-5
-4.539973927898901	6.108340489734484	1.8864400077132443E-4	-1.2716523626668194E-4	-2.6622993385271063E-6
-4.595870421128182	6.280367827388355	1.2112053122062476E-4	-8.160899348464753E-5	-1.01105463804464E-5
-11.949523827617073	29.206895619841305	1.055810998346807	-0.3856097867463772	0.939877243299492
-11.807688642858182	29.154031813094953	1.0591472015116263	-0.3982551519714365	0.9111558386934412
-12.00330605669702	29.223330979102066	1.0559547290350544	-0.3819316541594218	0.9479952700236248
-11.58017196199464	29.065937130844834	1.0677839500855504	-0.4212936222513196	0.8686163357457259
-11.41683712235142	28.96940271662765	1.083379348789578	-0.4486912804673882	0.8300432321716373
-11.219350371023808	28.853937987330728	1.1042840311464517	-0.4841858961079757	0.7836960584537025
-11.063811648377435	28.68153300927144	1.1464454212493589	-0.5375641360021686	0.7421415951380692
-10.947486528223845	28.535037823889105	1.181411540522721	-0.581170444217394	0.7097468638349022
-10.899230615467399	28.323819733732066	1.2573461772889218	-0.6469467809329623	0.6972708274541811
-10.868467577029437	28.194812621939796	1.3026466659217946	-0.6864585571151216	0.6889757645195801
-10.876511202290695	28.109887068149042	1.3472365278394665	-0.7146447093178427	0.6915059739041233
-10.899672074901286	27.854101802332053	1.4710077825832495	-0.7911129696817414	0.694675869329179
-12.412266700730603	28.73183000599365	1.0394894024685506	-0.3992897501736453	0.9487067379054894
-12.004390987243811	28.644127827029816	1.0953867788359763	-0.4836894419659488	0.9119993855043823
-11.418956634563854	28.353076382645266	1.252723006462741	-0.6328775186246796	0.8233250520346511
-11.624144095082618	28.483083006210283	1.1860804130892628	-0.5755568214490451	0.8593067363477386
-11.98757052088968	28.638168487186267	1.0987698318196648	-0.48751263697282854	0.909954737503752
-11.999455430555999	28.643021141499133	1.0960019610549312	-0.4846875456459164	0.9115616978790841
-11.11438165555979	28.077094826076056	1.3723486593442555	-0.728103162398756	0.7513538233900162
-11.390783517603357	28.330385589064328	1.2631003498973707	-0.6416040923505159	0.8172530591533304
-11.018694723095315	27.985290635821798	1.415351547074716	-0.7570321159285637	0.7264216904225312
-13.471803069018005	28.77445563984976	1.0983201446695345	-0.20885614727662888	0.9970514635619757
-13.48260549035852	28.773788416678933	1.099612213901893	-0.20706925162683615	0.9972493605424821
-12.935354512904492	28.789110493383188	1.0369204614505652	-0.3004183208204631	0.9825991862809972
-12.730299209385468	28.768829272465172	1.0368610583131233	-0.3384300095555112	0.9707729165666508
-14.231290469589101	28.525879619960573	1.2437858449435977	-0.11653198132226764	0.9821312045189874
-14.010448775461906	28.63328583652027	1.1970173073052541	-0.13741985954902547	0.9902549221464767
-13.506471729136642	28.767317669153915	1.1039985959491818	-0.20396204886259012	0.9969158450948153
-14.460841527293365	28.39408003504012	1.2875558138057717	-0.0978392806151695	0.9695154277732975
-14.783683682753072	28.129965573228738	1.3421609866598405	-0.08289197380175574	0.9423922675907496
-14.975465100779633	27.963363652093868	1.376071319904503	-0.07599275291804954	0.9255946149897178
-14.857377166814722	28.070482248494333	1.3550383952348954	-0.07953723509055416	0.9364102391107877
-15.247091508969765	27.723494694946858	1.4249948891850361	-0.06639875322741931	0.900538536074941
-15.438921475279523	27.548521108541188	1.4610183569385924	-0.061357661812351375	0.882567220636733
-15.777307067901031	27.23142152114181	1.5226660592491639	-0.054180554967681635	0.8454461726909415
-15.505550048294694	27.4862002405047	1.4732533442772646	-0.0596610734003447	0.8756085946447241
-15.95882932927022	27.057658625283377	1.555464029597299	-0.05107381121504251	0.8229025007573801
-16.071627921968407	26.944874315391413	1.5741763902881911	-0.05084137629450134	0.8075160660472469
-16.348879088595037	26.649360708813276	1.6167723406039265	-0.05337625785894745	0.7599972084546793
-16.427997019937784	26.555959712111072	1.6260372491425967	-0.056542679414739935	0.7447109418112959
-16.656844434007954	26.17623866269756	1.6354934816492204	-0.08482088295951609	0.677930661653407
-16.696536478621557	26.09508062700545	1.633204450846896	-0.09313601294310579	0.6629315693481679
-16.835749776418716	25.686852448177994	1.6097014092957702	-0.14131544070150343	0.5842784469902369
-16.845061757485475	25.628453285604436	1.6030446242945782	-0.1506291895552122	0.5724856669121957
-16.850433340026893	25.176846057478727	1.5438009552505612	-0.23288957875579752	0.47958281203108943
-16.85038673364371	25.14105029551206	1.539022651190067	-0.2394848792034574	0.472213284623459
-16.822804208812027	24.752145786172367	1.4908830263745236	-0.31078979192368134	0.3936715110905051
-16.814022621155868	24.619664448408173	1.474482200163018	-0.33503364363270155	0.36695007041600686
-16.812945472733826	24.6090037446475	1.473287334423444	-0.3370224571863746	0.3647951239521906
-16.723937840816944	24.10943746964462	1.412906726585833	-0.4362202840016321	0.25769828369432485
-16.711672631053567	24.055094941481215	1.4068115717952119	-0.4471389413760951	0.24616823817746752
-16.289023552988983	22.907733919851253	1.285518547002688	-0.6895834949685578	-0.020737381264561035
-16.541701583590093	23.45604246001041	1.3424503127622056	-0.5684437319346233	0.1129081422953338
-16.554803726644348	23.499372302025698	1.3466486303821465	-0.5596900056931209	0.12254515953049083
-16.28488538521969	22.898119481008653	1.2846831166747845	-0.691616942760204	-0.023054537222146412
-16.26218103763534	22.856454352609262	1.2821890673868832	-0.7006918612710847	-0.033324314856372717
-15.969194038819062	22.31634337785984	1.2493607261481114	-0.8183809972195262	-0.1668154235365172
-15.890230123807179	22.1925020649246	1.2495041735594046	-0.8457380435832744	-0.19716309069106835
-15.611918811164477	21.76175729997115	1.2509016485155253	-0.9409408360081953	-0.3045832486717164
-15.389654649869971	21.467446140267274	1.2701694131150707	-1.0035164299421386	-0.3799343304288502
-15.211472875440649	21.22502075941048	1.285426275659819	-1.0538064305103514	-0.4424511908559011
-14.852605830718518	20.76860561637889	1.3430840097216847	-1.143406563426235	-0.5516002376358703
-14.818368111934701	20.727265125728813	1.348149877078959	-1.1518950491448396	-0.5618829664696249
-14.010753868674147	19.956266747716498	1.4859631091471468	-1.2849502838948201	-0.7376450290905415
-14.087441807327457	20.012526511232718	1.47231209671065	-1.2740519570084985	-0.728006704606644
-14.468160486474938	20.371519812579944	1.40713395255339	-1.2159085238313305	-0.6530109560123307
-14.161164464278139	20.08381166702931	1.4587359690567945	-1.2628213822714838	-0.7133774173403163
-14.781086333771103	20.690256417429	1.3540304263041283	-1.1586364154355593	-0.5714858755339073
-12.566775432145782	19.255877513320883	1.8106261309449416	-1.5198014017210386	-0.8043586711606745
-13.290339014836286	19.46305631769065	1.618777003514146	-1.3831446231434024	-0.8102104457606631
-13.1729303124603	19.418787275288505	1.6480153314890031	-1.403703755021272	-0.8152107019684295
-12.843245224742368	19.28971157894774	1.72828552047724	-1.4597085874220037	-0.8276497902434325
-13.364979556612642	19.508469790386137	1.6055676030202721	-1.3738558769364155	-0.8049490083105946
-13.714991928392514	19.7215588672211	1.5396609386817834	-1.327590968719707	-0.778806306335103
-10.73275094914898	27.601566124654774	1.5681265170999068	-0.8378230869628471	0.639428272846323
-10.621312259153935	27.431657608134955	1.6280057610618561	-0.8678639480706286	0.6001581904062517
-10.494472622804425	27.139762728691487	1.7083844869870308	-0.9152939752876789	0.5370124889759443
-10.440814811578786	26.97290839065918	1.7420651706520418	-0.938403477009397	0.4995517517229069
-10.340010025599554	26.46761329405222	1.833931609930528	-1.0082214483638106	0.38371070634175725
-10.310942985096554	26.231506882359504	1.862196576778138	-1.0351632456394706	0.3299910833414902
-10.254915889396067	25.788604694922874	1.9404356468397643	-1.0988055463932092	0.23180300981263266
-10.226478276469011	25.49740684588262	1.989915255384016	-1.1416053006938778	0.16052335744474475
-10.15297056364784	24.454238785309386	2.2072142191909645	-1.3136852300896011	-0.0655032530053961
-10.148816922605754	23.97207807587904	2.2969957235867673	-1.388506320575753	-0.16531062126150697
-10.1572747910747	24.735583520367605	2.1533425821567462	-1.269473240118551	-0.007390072151425906
-10.162097597121184	24.830116402868736	2.134802845996357	-1.25373732039832	0.013120436059855195
-10.162546766859359	23.84260305188515	2.313328199912118	-1.406265329665968	-0.1901963601051987
-10.199764060738538	23.17965757589045	2.4184957353751977	-1.5049897778893084	-0.32190200368034416
-10.264133457042867	22.925685144978395	2.4339757236356827	-1.534922748939024	-0.36521042396349473
-10.334836167150385	22.416165687077918	2.493674771548325	-1.6022779910804545	-0.4585195774971864
-10.491992980100063	22.018023813554393	2.4910123633212375	-1.638221195843067	-0.5202534054648451
-11.549836964138185	20.072338696358347	2.297508240986267	-1.7163942302293267	-0.7714520419808835
-11.554967867880773	20.064003427239495	2.2956260287354837	-1.7159297916573537	-0.7721941779687813
-10.551136967279964	21.796553611972193	2.5019758775081375	-1.6609352170391956	-0.5556491620560362
-10.861109989919282	21.2561808403101	2.4500530882518103	-1.6927391815416857	-0.6286809634449398
-10.944210941660401	21.11696785294288	2.4358222764442554	-1.7008878549844928	-0.6470394636615894
-11.133323225905555	20.800917117156818	2.400761950684247	-1.7132231333671353	-0.6877318126499402
-11.346534801731305	20.436488911990164	2.3508623040275616	-1.7192138190509727	-0.7294584828556407
-11.231518843805489	20.62710766906838	2.383754366801665	-1.720236859083554	-0.7086162701035006
-11.741469854730147	19.77949816437784	2.2315837939367458	-1.6984191520720229	-0.8036174922532104
-11.841147224706019	19.661418434931374	2.185129190694354	-1.680592638753915	-0.8116945649084991
-11.973386913159729	19.52262481256701	2.123585369131445	-1.6584923617373897	-0.820975803012086
-12.17042537041236	19.353881967026794	2.0091956816303274	-1.613876258722433	-0.8216008029779753
-12.254791953417843	19.298450378205736	1.9500934637117961	-1.5926911873913778	-0.8092742034155341
-12.107678242949614	19.405561627556374	2.0435885700551255	-1.6269549417297047	-0.820939016826356
-4.288326386940742	5.8070230604936794	0.02592359601597761	0.021058855354077827	-0.011263695200529202
-4.307057605244767	5.526002436139832	0.03516634038728292	0.029467535728961585	-0.012307377600461456
-4.180171464701457	5.245978145694322	0.04466160095066905	0.03896453174229454	-0.008871746740039016
-4.162615861022818	5.199209053922773	0.04617453879471076	0.04039270622371442	-0.00841887730998657
-4.143652721141185	5.191949089536986	0.04648946726759179	0.040627208698455194	-0.007921051511558905
-4.014987066173259	6.398560350145364	0.007016962883420381	0.0029090537067944814	-0.0059417522805483396
-4.102160277057983	6.226155071234556	0.012454532772374191	0.00846626270457336	-0.007284139786254391
-4.158587255864665	6.1200098173878565	0.015760404685214256	0.012001456660905605	-0.008181528939304418
-4.284793079351208	5.824858607178209	0.02532124366066528	0.020474232280382323	-0.011155880126432
-3.6322745368198053	5.1479752237781815	0.04920380495360402	0.04318951570627738	0.00817057612442959
-3.7520724673596213	5.133869891353276	0.04956080079786103	0.04335769441584178	0.0038990123166101954
-4.068810461062704	5.185234828589743	0.04703502931341084	0.041123586302358794	-0.005616886469307647
-3.4079134276844885	5.238028583704212	0.04753150199125181	0.0405159525193526	0.01587853590021746
-3.870611147185512	6.723331704642558	0.005608263723957226	-0.00493879686410453	-0.0017732956094098612
-3.93550508782948	6.569124366309313	0.007130250220782976	-0.002902602373631826	-0.003300688246598671
-3.083077723553127	5.477621858005871	0.043594494756027356	0.03252113026982643	0.027815073334319373
-3.2016356353304536	5.395281637801698	0.04552865757123965	0.0356313661637231	0.023300084945645783
-2.9250367521464256	5.618751443255416	0.0450970314316928	0.027742109796178544	0.03425279630003687
-2.808073832376915	5.742408533499555	0.045713833912044755	0.023690940995438635	0.0385513624351745
-2.561109083068193	6.012828978318681	0.056464616606461016	0.014678871161417738	0.049304936166581055
-3.6562255957727294	7.214473650128381	0.015095286844554842	-0.012510838363547931	-0.0015286945489593113
-3.592522873141893	7.34008329807876	0.027632368941110652	-0.022334997994613234	2.878165610167416E-4
-3.54328167840365	7.470859406778205	0.031218153084982655	-0.025233916527761777	3.2697891676312344E-4
-2.1477862434435124	6.617732931249476	0.09244567725659887	-0.01061181951527779	0.07116887937864971
-2.178221292733067	6.571855578800015	0.0889450830909608	-0.008174481700122877	0.06969279825784924
-2.0648331524982755	6.7576354797203635	0.10232089687201347	-0.01790321722314401	0.0754367547494714
-1.8849213199230619	7.066868042911974	0.12397957868070404	-0.03397398050168261	0.0844346292846533
-2.4120263893614973	6.229400814325045	0.06862751117832853	0.006200920466830422	0.05719434195118787
-2.5361866250272955	6.047252036713077	0.05764281061878324	0.013757392847594316	0.050391703557517646
-3.935819787141531	17.984500048599497	0.5827436668416486	-0.3343089280893756	0.06702500316491672
-3.78336958602557	17.993315823553566	0.5772735401962026	-0.33525974186835994	0.06604064456387743
-3.427077741744119	7.766058137175304	0.07130377305982324	-0.05618879841066598	0.003269492697094389
-3.406569881135219	7.832445527304884	0.07645663687193657	-0.05987449626394397	0.0036015744177681722
-3.395983191054093	7.883794864942119	0.080421950983657	-0.0626431377214288	0.003935804702539289
-3.3371281060386737	8.150918617555703	0.10253259201441081	-0.07610346711129795	0.00495545773873537
-1.278169408830863	8.48437433428823	0.22404959433544447	-0.11300083129412997	0.11426943861204061
-1.4540629241815408	8.03470965362341	0.19264582986597595	-0.08723460315714412	0.10740548814377787
-1.8167261401452421	7.208011822579171	0.1333506675169919	-0.04137463364427522	0.08851493943132047
-1.5523830370140876	7.789776732269239	0.17481305703093072	-0.07274601067264085	0.10173347556738316
-0.9410764433027281	9.405038530050247	0.2831434124054461	-0.16273024648544113	0.12357021281171712
-1.0329367331417418	9.151234284338832	0.2674108015560721	-0.15007134069375289	0.121474593360055
-0.7679094447811552	9.95277965234512	0.3126170643005351	-0.18691648043062886	0.12619503174816288
-0.33002843814312044	12.134348277380695	0.41103119454805376	-0.26910756098806915	0.12679130862782378
-0.3357764586920513	12.078843485378034	0.40889808156801927	-0.26729453136714415	0.1269901766837002
-3.417433509638533	17.827381727176302	0.5665966914941023	-0.3390426528596522	0.06743079923285009
-3.353382382951112	17.741842308688575	0.5652409175625934	-0.34010004905300795	0.06827987244526684
-3.674832941632539	17.93323560833925	0.5743241301026575	-0.33593632185958056	0.06710366786945621
-3.5409307277999584	17.885907081965335	0.5703946252055228	-0.33792254952024603	0.066951001441099
-3.1860561960175433	17.549365365355296	0.5612385098329397	-0.3415030362364361	0.06962213673549805
-2.9981130641699174	17.395321314172424	0.5574692564272343	-0.34240021709442336	0.0710313952924561
-3.2165215628928006	17.57820816975883	0.5617787580202664	-0.34105453452264856	0.06952841102351624
-4.1137207324417435	17.95308223849858	0.5909249817053226	-0.3326592850347247	0.06656613453349577
-4.160621080742889	17.795938972454014	0.594567335976296	-0.3328689326425715	0.06751815801016282
-4.190763877417752	17.70804950350443	0.5964787917687392	-0.33212349103223776	0.0677799765882774
-0.33050020850094985	12.145123827625998	0.41135995818651083	-0.2693760848563543	0.1267137595323347
-1.4343564303268679	16.31909273804294	0.518838905757542	-0.3429331926396553	0.08521008087039375
-1.3066176526698219	16.0680303809159	0.5139006982182277	-0.34209991788299143	0.08713113294332744
-1.1152979539279455	15.611202681804269	0.5050329618363881	-0.33870351094661205	0.09195892760263658
-2.4474803932797915	17.1585224792057	0.5473560712545951	-0.343901420125117	0.07558426875274432
-2.055761384167546	17.041296048986602	0.5386581607644866	-0.3449818483988852	0.0780123376695564
-1.9984998164489554	17.002629506016117	0.5371029744071948	-0.3447420032941157	0.07877155481183612
-1.5724149375605685	16.580962567434636	0.5245808616165507	-0.3446815926005214	0.0826965839211281
-2.9820955633715815	17.38344915169903	0.5571586057526668	-0.3424500153456246	0.07117331411171804
-2.724789042326286	17.256116533629893	0.5523798663193721	-0.34318275063950243	0.07337351887923671
-2.531457869203797	17.190304756335227	0.5488900728997481	-0.3439287257822699	0.0745651278633196
-4.183190145794866	17.56540290424019	0.5958769028920974	-0.3317254006282484	0.0683872658755433
-4.207099313692599	17.371866069837257	0.5972489443306057	-0.33237914811415026	0.06895379304670307
-4.17345519997633	17.089831976884682	0.5935864057127058	-0.3330991481971741	0.0683908783823923
-3.3148310309893363	8.423923301546052	0.12537037605875764	-0.09223794171560293	0.00506854085967188
-3.3001926290874843	8.663118489326514	0.1441788195795791	-0.1063581158179965	0.005023824622598701
-3.2862287614074197	8.915212706658004	0.16327092744798719	-0.12000380920051465	0.005984296482758583
-3.2794829862540458	9.153166440048345	0.18259701516203417	-0.13413225812101393	0.006785926415435218
-0.3805651487088481	12.953841366376702	0.43681109113200667	-0.2905686558764813	0.12035099139048552
-0.4307061904896281	13.36924122248353	0.4500597296474699	-0.30177737744354316	0.11670501709110126
-0.5075965103225141	13.744646939005303	0.45971329621479734	-0.30878853964540365	0.11320729943328037
-0.5977318219793605	14.096499370658435	0.46971785636897734	-0.31664038460198596	0.10918094936761133
-3.2676731937878696	9.605726412719452	0.21671005336933305	-0.1573152962100735	0.01050597178782044
-3.256429234120413	10.042692132374542	0.24883820800683115	-0.17886567822378488	0.01433959582843486
-3.268410707882346	10.416945356274994	0.27323375124230515	-0.19398147063250132	0.01734048067975288
-0.6591870284780542	10.31262568099423	0.3325767062660358	-0.20350152325379414	0.12787040053608764
-0.42285288091859907	11.258976825610697	0.37735420031050554	-0.2404819926237277	0.12982765453244768
-0.42939644071267913	11.215805729165236	0.3753527079760937	-0.23874369117329491	0.12986022699235025
-0.6312573047807166	10.428088654680536	0.33868418736803685	-0.20875649849254743	0.128251542960799
-3.2903234695987535	10.897386429199772	0.3063220411843396	-0.2151836494748543	0.020996063921827145
-2.987291544864133	17.386535233830127	0.5572690792779039	-0.3424438863835773	0.07112351077447827
-4.164359810315925	17.031866286091535	0.5926194306625779	-0.33302501185432776	0.06847798197881685
-0.7097934901376413	14.466809880080852	0.47973866344789673	-0.32419205642828297	0.10456957741616199
-0.8575672753041089	14.969271293498517	0.4906477474362009	-0.3308351669923585	0.09929685133987601
-0.9532329287786547	15.217415294466539	0.49702320744504475	-0.3350537126539699	0.09600222659464229
-4.1386892518049425	16.602845789463966	0.5845037673636343	-0.3320033360204712	0.06669695854200494
-4.159558946386909	16.976159925336383	0.5914797193064041	-0.33259696553477053	0.06847561400334896
-4.083322820670365	16.225441788462653	0.5745408534529726	-0.33023785416319146	0.06482593755536563
-4.075875945060494	16.183223288394085	0.5733308316161312	-0.3299255071460126	0.06474394309681829
-3.9528003255732322	15.292784673108926	0.540999228711087	-0.32242016450963773	0.05621175887549306
-3.9992067929440043	15.73055462668215	0.55794293174864	-0.3270998510846638	0.06092640685012771
-4.068371905853679	16.139351008679608	0.5717380479534905	-0.32944788278070436	0.06442676811208317
-3.903746688804401	14.691009127397303	0.5158323684428283	-0.3138793870518111	0.05000216604741706
-3.86987704440043	14.375574603567006	0.5014119470466307	-0.3083420981459803	0.04728474679080147
-3.9256796422272324	14.820378173973397	0.521476844001362	-0.31558646091474474	0.05119268942532215
-3.9497350317267026	15.228464150498013	0.5383399858702587	-0.32144557319781214	0.05556293923585365
-3.7268568443784513	13.894308007070336	0.47783306616587945	-0.30095350144552935	0.04358455745483359
-3.698215854277132	13.779058127098043	0.4720093445306286	-0.2988878270884525	0.04271495579077833
-3.6779639093146645	13.673870011895303	0.4663522364266691	-0.296352671899545	0.04201998460291477
-3.571181750067259	13.33170586472178	0.448558753225621	-0.2899804742355408	0.03944944462094864
-3.4835043026903465	12.977876322076302	0.4288647727400794	-0.28077031549063913	0.03783046182557255
-3.404126025364066	12.339701968592273	0.39441839038872273	-0.2647927026218887	0.03217168745969511
-3.3488293333994186	11.895449310153229	0.367183401435481	-0.24977424692997702	0.029260315496017163
-3.300315153385468	11.14083500028607	0.3224238381633361	-0.2251047922763788	0.02290324148675867
-3.9511621749674837	15.271050023970451	0.540129895377336	-0.3221300263660108	0.05604592040728614
-8.244373317370188	14.628658956740194	4.075609301250681E-5	-3.1414949608462456E-5	-2.462995881642852E-5
-8.208489142862772	14.204433859089825	3.97842596899159E-5	-3.0363203723211275E-5	-2.4575923892778784E-5
-8.193734077492797	13.966873422743047	3.925002958144522E-5	-2.9767411858628804E-5	-2.4564661090930558E-5
-8.232676222944097	14.462837941075223	4.037520068030803E-5	-3.10113873576392E-5	-2.46070020322449E-5
-8.19035693955016	13.837323106092928	3.896542484280564E-5	-2.9428645718347156E-5	-2.457401260437267E-5
-8.113167709168138	13.369167772280294	3.787110120240677E-5	-2.8236943485431524E-5	-2.444162681900184E-5
-8.077142174814208	13.181783020574018	3.742901858694005E-5	-2.7742975734778246E-5	-2.4379370666835846E-5
-7.967407351985131	12.816549861797377	3.653092386808584E-5	-2.6811037183332495E-5	-2.4158471838598447E-5
-7.4202031915344335	11.241546128091116	3.253490812064587E-5	-2.2681729650954787E-5	-2.2951680667429644E-5
-7.380855782333087	11.139150568907128	3.226621278810467E-5	-2.2398711285040183E-5	-2.285960071918233E-5
-7.603903539139292	11.751642921695533	3.383491354402427E-5	-2.4031141898162095E-5	-2.3364936220547534E-5
-7.696154479064555	11.994745340563997	3.44644186025456E-5	-2.4670078694220376E-5	-2.3576362077743133E-5
-7.744684776673163	12.145936214046198	3.4837492447356444E-5	-2.505605103878301E-5	-2.3678133408074466E-5
-7.337783016568444	11.036160898112158	3.1985421224499155E-5	-2.210964021814148E-5	-2.2753778430534953E-5
-5.478513842259125	7.328297301269693	2.147840793742304E-5	-1.167627153417481E-5	-1.7981700570455234E-5
-5.496335515484936	7.350666297835906	2.1554796403892057E-5	-1.1738024161870828E-5	-1.802964844552835E-5
-5.513292533723025	7.373441024034741	2.162952651162827E-5	-1.180410865222611E-5	-1.8074509729603738E-5
-5.7782594324877365	7.704138241466704	2.280325427750348E-5	-1.2755527645413231E-5	-1.8821748732837803E-5
-5.226288884072366	6.97442447090005	2.03113469023232E-5	-1.0598727973483861E-5	-1.7290127027736005E-5
-5.1320395346395955	6.880771446866525	1.9941505336275264E-5	-1.033037373328114E-5	-1.702760099580344E-5
-4.981658732436152	6.746084424883188	1.9359932361340025E-5	-9.915458198820747E-6	-1.6595251406061428E-5
-4.872230788355059	6.663668971542325	1.895288311546698E-5	-9.663198559604516E-6	-1.6274370337583317E-5
-5.95993806317256	8.088641025459268	2.3861745431834397E-5	-1.3928678785890153E-5	-1.9290970801774446E-5
-6.156106083074739	8.43849134717127	2.4876650467914168E-5	-1.4900538277560475E-5	-1.9799773885649422E-5
-6.3622803987511345	8.893710900037291	2.6120355044500866E-5	-1.6232208473035265E-5	-2.032448231975817E-5
-7.037730777065047	10.279206689455364	2.997937088015962E-5	-2.0046483348969902E-5	-2.2028205353811165E-5
-6.511291309796823	9.166024915663732	2.6912047975090645E-5	-1.6956816752099203E-5	-2.0714951450232828E-5
-6.961309529005052	10.091919377967345	2.9487619389299786E-5	-1.9543117782123734E-5	-2.1848157917960807E-5
-6.976746835639336	10.11701394282087	2.9560306027931737E-5	-1.9606841957021364E-5	-2.18854289567152E-5
-11.149672852779776	19.026028297048256	0.15232113094989408	-0.041829254842904506	-0.09950648812268797
-11.177286946315288	19.099277703541333	0.15320906516184288	-0.04347095950835793	-0.10000261286378342
-9.18227086019565	22.941744559833715	0.1466555067433173	-0.11780171990387972	-0.062188941342916956
-8.933979733519063	23.042297787756027	0.14396595714857421	-0.11970185822671657	-0.05675148993390518
-9.497726748011418	22.723004536194928	0.148929324309394	-0.11335969862177761	-0.06852836969567011
-11.201816179455392	19.362671115833425	0.15437906884321131	-0.04872328945946436	-0.10013994006295743
-11.022193536741858	18.71762456011473	0.14873147698018474	-0.035390713317558185	-0.09735187224785494
-10.948655511422155	18.634752597804788	0.14650137108584094	-0.033334711107277995	-0.09584667397259082
-10.739200803101152	18.414265673982754	0.14059944684502468	-0.028319758428142057	-0.09176949211437559
-10.426129079411938	18.242868662510936	0.1309709913448951	-0.02363074897791507	-0.08505894877646492
-10.351495060601314	18.19934593348884	0.12870330352844575	-0.022561589804388844	-0.08346186327429565
-10.276659955502009	18.164399203559437	0.1264488596758952	-0.02164238264731195	-0.08192978158891916
-10.051706148564318	18.092298620546728	0.11920554336472182	-0.01945246372423013	-0.07681546888794452
-11.220597943108505	19.547650220008503	0.15518882052829067	-0.052367343588044776	-0.1002259474903297
-11.213232813518047	19.613678726955158	0.15520624603550454	-0.053486779361921206	-0.10007766699155488
-11.167862918473158	19.983763373685665	0.15556332087748048	-0.06074547022095136	-0.09884889286934753
-11.119734753615504	20.180895538942224	0.15549004679710224	-0.06420172659315493	-0.09806273107520302
-10.889962382093142	20.81510177874138	0.1544783757876872	-0.0760627414989852	-0.09372345883287489
-10.989883259185685	20.57314650704364	0.1549769770913456	-0.07177966146187029	-0.095395627439431
-10.670647697607485	21.25443563231954	0.1536712134960212	-0.08444047536436249	-0.08972150545070913
-8.656589193032165	23.077778160673812	0.13964122567193712	-0.1200608531138065	-0.05104051521579149
-8.262164632393056	22.97490850022338	0.1310918161113539	-0.1168503265607761	-0.04218069311915611
-8.093510801985081	22.896766634500132	0.12696962212807592	-0.11479712757002894	-0.03869056824869208
-7.68989912608717	22.564207698669875	0.1146463251397811	-0.10607185603588554	-0.02962124620404666
-10.61906467426591	21.352055718189742	0.1534812531624964	-0.08617275405306365	-0.08892994607092441
-9.936768220586934	22.310409278173573	0.151485125205717	-0.10510041588146404	-0.0769677600986037
-9.627937960973474	22.62487940796674	0.15000884434073794	-0.11146844046633937	-0.07101397661130548
-9.573169961095976	22.676544366109272	0.14966813409296809	-0.11248362916340532	-0.07001776311048406
-10.134279956953314	22.058148587414195	0.15187840825540957	-0.09988140756842818	-0.0806689983012038
-10.304582249602808	21.836678921374176	0.15258538464509386	-0.09562135962394186	-0.08357055352944696
-10.555587977067566	21.45179651669559	0.15320070640131278	-0.08797205260249458	-0.08796896912940791
-9.871150253323467	18.04329134881533	0.11355937246915888	-0.017965078888893538	-0.07298698104328868
-9.4491510421968	17.986087424675254	0.09902537438580557	-0.015054748414189696	-0.06322714392250339
-9.39405468440286	17.97674307009461	0.0971738192196113	-0.014707684764905006	-0.062014663347940875
-9.318824933668623	17.968766098777905	0.09446162950903579	-0.01422905033791865	-0.06025563648033421
-8.866655676614846	17.930756511797174	0.07820087776231051	-0.011653176001975383	-0.04944233989317828
-7.460370084706861	22.326890903804703	0.1071984385150901	-0.10042625197320397	-0.025157449921942115
-7.181921823170052	22.004421546653404	0.09709596365081916	-0.09193985172733912	-0.019139553262068405
-6.980050576019263	21.793148493492453	0.09077345890113364	-0.0869187638189436	-0.015319792112097611
-6.576542696581086	21.409318391621486	0.07883981537706979	-0.07683698345558689	-0.006902237432951948
-8.591810565175942	17.924390418426363	0.06760574772519097	-0.010052831807778936	-0.04259982234434624
-8.160987566235585	17.895824611247768	0.04964551466569534	-0.00754954640947939	-0.031028875876357498
-8.427526747689353	17.911776804777684	0.060876747798854214	-0.00911118806378991	-0.03828360037652879
-8.540982568507179	17.920050757602066	0.06567591140847506	-0.009778178173091087	-0.041359878217190164
-5.864615339578987	20.755750631962357	0.06127362103301922	-0.06031822435214587	0.006885961816041353
-5.543802938210256	20.38074487517408	0.05263385517848253	-0.05062513941187961	0.012663022163734224
-6.504364858334945	21.34437545298176	0.0770034202491707	-0.07531637704514285	-0.005633587769029296
-5.970918121132899	20.87023242852833	0.06393676981620153	-0.06292750887004972	0.0051900021068301124
-5.171797381464162	19.89737251545445	0.04355651168827934	-0.03996736511636439	0.016721601161532408
-5.0245480447987125	19.683822661130662	0.039509024881351405	-0.03479011313795368	0.018514920484720664
-4.900152014728899	19.401774462066626	0.03514858242211996	-0.029513712964714556	0.018398884930350357
-8.045165203849148	17.895237150670994	0.04329112488868931	-0.006609754827822655	-0.026979727285483437
-7.828330068792466	17.887207984644846	0.030713312423202372	-0.005009231791142732	-0.019242651932786056
-7.588389628929521	17.819549385161938	0.0072788801194915214	-8.36463214087123E-4	-0.004572259768820489
-4.683175416995011	18.92056128922509	0.028362198943867843	-0.02112217304015493	0.01886069800343148
-4.557131527726211	18.533459102138394	0.023950369278759744	-0.016629694809901254	0.017124848801700912
-4.377707594286538	17.57417867700677	0.013133669938197838	-0.007209372033753078	0.010811032082686526
-4.375950900357417	17.526057226949376	0.012494505760467834	-0.006732949153681185	0.010356926428546768
-4.484941864981501	18.19838652331461	0.019455511326122485	-0.011993262475018291	0.01525032838022157
-4.372825752777866	17.497105804998277	0.012220442799324842	-0.006598009209253174	0.010118159716132514
-4.260063754969469	16.957122878843833	0.008814094798555067	-0.004542422134906816	0.007213524904384718
-4.2543796491463395	16.88173839584814	0.008311442206772096	-0.00429871096026011	0.006767818035695576
-4.172479120773178	16.325671413989923	0.006012107010684756	-0.002906658009893373	0.004793797497684192
-4.151871519508384	16.155447405066244	0.005273453085299551	-0.0024494949836809795	0.004156496993161588
-4.144035245207647	16.121454065378032	0.0051897244945772305	-0.0023912350926317233	0.004083245858509019
-4.072421898747817	15.289956430567175	0.002846345327279877	-0.001042837321187292	0.0020894718161465218
-4.095328121705499	15.489697359268533	0.003274683566869355	-0.0013012919028984682	0.002417664235122678
-4.118480058777639	15.68595857984359	0.003858437913614698	-0.0016046569104518574	0.002923263677188763
-4.140149876500907	16.06180723438685	0.005016541993044709	-0.002293240803061332	0.0039385419606546585
-4.179593610389492	14.862900564725685	0.001872334586190896	-4.955727626381984E-4	0.0014009711526039791
-4.129583690004605	15.034457843656845	0.0022669854338339245	-6.911739216941163E-4	0.0016956818965959272
-4.332504046130264	14.727261534199787	0.0010053434949525114	-3.089852699726348E-4	7.541803595920027E-4
-6.864381120883843	17.824925970386563	4.775427032343906E-5	-3.8900410484226576E-5	-2.1468839245897094E-5
-7.111456277637915	17.862901719600874	4.793149135909316E-5	-3.8992475835176175E-5	-2.2084426151176265E-5
-7.361730330183262	17.815658423143518	4.7890618300856306E-5	-3.8865681406109585E-5	-2.2706622696759145E-5
-6.699631952192596	17.790187728061333	4.760559412605943E-5	-3.881741709444713E-5	-2.1058602933971844E-5
-6.471535900809904	17.65611081898578	4.7173552140207406E-5	-3.8482865046659604E-5	-2.0494756343058784E-5
-6.01856299486931	16.965651538393175	4.513920706976377E-5	-3.681127246259989E-5	-1.938238277043796E-5
-6.018217814642384	16.964954947243214	4.51371933224817E-5	-3.680959592863514E-5	-1.938153508051959E-5
-6.192614293475787	17.31914560580889	4.616366645187201E-5	-3.765749263030399E-5	-1.9810257670359545E-5
-6.358826975092747	17.562077889890872	4.688193908995688E-5	-3.8253413328250154E-5	-2.021624111712509E-5
-6.018066056155799	16.964687362149334	4.5136419297483625E-5	-3.6808965084792765E-5	-1.938115381401096E-5
-4.908304538333134	14.969355025422521	3.9239613647292345E-5	-3.208755464714744E-5	-1.6516503001289227E-5
-4.894965705707698	14.956384548239772	3.919703325207724E-5	-3.2055259097384664E-5	-1.648165862880974E-5
-5.522668475480044	15.89108446419409	4.2056481947028786E-5	-3.4296513134835544E-5	-1.8135573589179444E-5
-5.590293973325887	16.02332329799043	4.2445005217456896E-5	-3.4606062357825555E-5	-1.831167154443928E-5
-5.62503595550961	16.102423683804165	4.267240295286671E-5	-3.4789079092544466E-5	-1.8398543000233504E-5
-5.79838945170203	16.47567517825189	4.3743811535968964E-5	-3.56633585447381E-5	-1.8837591536226045E-5
-5.818300420163335	16.518599132988257	4.38655886432553E-5	-3.576237840768135E-5	-1.8885894904844144E-5
-6.016563718580136	16.961325465432818	4.512682705136961E-5	-3.680108803329631E-5	-1.937741275261149E-5
-4.911331118979538	14.97328547513143	3.925211820253196E-5	-3.209723514990093E-5	-1.652464598740859E-5
-5.0735700023776875	15.16993664121582	3.987939457645623E-5	-3.2577725931263E-5	-1.6955675793823902E-5
-5.223708594183212	15.375437594116095	4.051604670171779E-5	-3.307546077525822E-5	-1.7350323585012218E-5
-5.2244114000787105	15.376332166246335	4.051884272462352E-5	-3.3077616215857375E-5	-1.7352161720252003E-5
-5.424504479191739	15.698092793846305	4.149214006570857E-5	-3.38420458344262E-5	-1.7879082121521337E-5
-5.22565127061393	15.37825402853767	4.052462187023631E-5	-3.308216505443499E-5	-1.7355368793974928E-5
-4.7077301313837365	14.774519111724057	3.8602260459269957E-5	-3.1602415114876704E-5	-1.5994672434616598E-5
-4.675015183440867	14.74800878513003	3.851686171895509E-5	-3.1537233732651126E-5	-1.591222838496573E-5
-3.7658512309524754	7.028045440845924	1.7175045953397545E-5	-1.0888194086230975E-5	-1.3097324646599097E-5
