# Supplementary material for: Thyroarytenoid muscle fiber orientation regulates the ability to modulate vocal fold vertical thickness
Source: PLoS One. 2025 Dec 4;20(12):e0337735. doi: 10.1371/journal.pone.0337735 (PMC12677544; doi:10.1371/journal.pone.0337735)
Supplement: S4 Data — (ZIP) [file pone.0337735.s004.zip › Male/contourA10TA12.csv]

% Model	Angle9.mph
% Version	COMSOL 6.1.0.357
% Date	Dec 14 2024, 05:08
% Dimension	2
% Nodes	720
% Expressions	3
% Description	Line
% cpl1x	cpl1y	Displacement magnitude	u	v
-11.968005616002486	39.650844643500406	0.7741101375324794	2.006548458688665E-4	0.11074638124365628
-12.100925229184412	39.521184251215715	0.7730544466140092	1.994611611007114E-4	0.11075198896598015
-11.810234379374002	39.74293127707726	0.7748583523991656	2.0150285466805418E-4	0.11074181471678633
-11.76596306338081	39.775513356632324	0.775123755248895	2.0180270529965844E-4	0.11074030538330397
-11.47739948826791	39.862189693672036	0.7758293274035519	2.0259641871571204E-4	0.11073471246928833
-11.258980847445656	39.857881496438054	0.7757929861020599	2.0254985052459403E-4	0.11073284756845503
-11.716143543792246	39.796222579001906	0.7752920503553511	2.0199338789676424E-4	0.11073914614633519
-11.163938214941039	39.85365079891891	0.7757590201745006	2.025049937033764E-4	0.11073211415687113
-10.796207435616262	39.85090503287166	0.77573647361737	2.0245796664309924E-4	0.11072882371523687
-10.709496869932108	39.85039381204079	0.775731991540619	2.0244635772700357E-4	0.11072804358038983
-10.37169574884199	39.850036177539195	0.7757289078692466	2.0241898145886817E-4	0.1107249554983416
-12.13512273325702	39.460672833157	0.7725620403091077	1.989048902168448E-4	0.1107543479609449
-12.240660142730178	39.24849072022055	0.7708362491184413	1.9695049025723606E-4	0.11076248729419472
-12.227325367848685	39.08705965880899	0.769521897212665	1.9546746481274884E-4	0.11076781490267525
-12.205740642978935	38.979124391808504	0.7686441149226021	1.944747985512735E-4	0.11077125939822563
-9.681369688821853	39.850002288818345	0.7757251887610026	2.0236318742729442E-4	0.11071863419701615
-9.209886193231677	39.8500022888185	0.7757262445746401	2.0232266000022074E-4	0.11071432425326544
-6.503691158131879	38.96454001876737	0.7685135930004361	1.9416123194815826E-4	0.11071973164492005
-6.587351156296421	39.29642873129991	0.7712158054895755	1.9717376630324872E-4	0.11070923921699607
-6.771159512318912	39.57700815680421	0.773498526429413	1.9972335284516597E-4	0.11070139479677348
-6.814129999907874	39.651652838586976	0.774106216837774	2.0040158475922288E-4	0.11069925413175005
-7.229593906641747	39.84203493583536	0.7756560392371651	2.021394421250864E-4	0.11069657176261416
-7.181795837296288	39.83706132882147	0.7756155929396594	2.0209275261160847E-4	0.1106963064399831
-7.033567159296577	39.76166368437849	0.7750010962360281	2.014055564423013E-4	0.11069751696597038
-7.6946177519140235	39.85300356006798	0.775746631155036	2.0225333330715426E-4	0.11070042356705778
-6.488283836647731	38.91091546805024	0.7680774429875992	1.9367411900384954E-4	0.11072140955725875
-10.243595360807257	39.850002288818345	0.7757287344217315	2.024065189704353E-4	0.11072378065016636
-9.730298368089413	39.85000228881833	0.7757255057701582	2.0236700650572446E-4	0.11071908123031338
-9.743014193148053	39.85000228881833	0.7757254760566685	2.023682271896411E-4	0.11071919769486567
-9.085341826788042	39.8500022888185	0.7757257478951323	2.023136133909075E-4	0.11071318832435761
-7.779783738995952	39.851154726690396	0.7757326895960948	2.022395031874302E-4	0.1107012596173008
-7.886706964608754	39.850916601280545	0.7757297545746368	2.0224407108980776E-4	0.11070224026759766
-8.209330570361047	39.849987794146756	0.7757264276034992	2.0224965987974234E-4	0.11070520398000386
-8.699211804792647	39.85004545472901	0.7757282490896493	2.0228173596114983E-4	0.11070966360654536
-8.427966558711145	39.8500350871401	0.7757255892630432	2.0226517008951043E-4	0.1107071943120772
-12.152615457473026	38.61822056218743	0.7657067436542868	1.9116836819674338E-4	0.11078295579498809
-12.150457207342695	38.60568225439725	0.7656048228430515	1.910533870649825E-4	0.11078335912060011
-12.146591986235311	38.58859764700979	0.7654657636706693	1.90897215435591E-4	0.11078390019562473
-12.074238696384148	38.24828133015453	0.7626985967876734	1.8778417240128702E-4	0.11079472160752765
-6.441829287929373	38.514252064367554	0.7648511262987421	1.9007072588702134E-4	0.11073443386755596
-6.4796557750756225	38.830935381536946	0.7674260848477221	1.929481827527384E-4	0.11072404227908415
-6.431316994593285	38.355730965701305	0.7635609040050102	1.8863267300931748E-4	0.11073971261028859
-6.415000660473024	38.12021737547059	0.7616457034996529	1.8649489160309793E-4	0.1107475473194949
-12.006552716049852	37.91928976266428	0.7600204969810721	1.847860904921231E-4	0.11080520609528297
-11.966773292852782	37.7322909897182	0.7585002580946736	1.8308052458345907E-4	0.11081115183736197
-11.899335717233097	37.41624344712912	0.7559284855048465	1.802066844680651E-4	0.11082119984972758
-11.86072968481382	37.23337054820751	0.754442003867873	1.7854197492185288E-4	0.11082701813158288
-6.405495081109018	37.81045524455644	0.7591242411831429	1.8368727996766703E-4	0.11075796003611163
-6.3802834672144035	37.49850283645258	0.7565882567038704	1.8085755442390499E-4	0.11076830667175959
-6.34327199449609	36.990127261889924	0.7524512334273011	1.7625669577094147E-4	0.11078520203473838
-6.3346776499635205	36.89181710192548	0.751652914665529	1.75365818300766E-4	0.11078845652872818
-6.327277488709939	36.80573234114482	0.7509536413537311	1.74587643053326E-4	0.11079130803554053
-11.839379859361392	37.12464213602315	0.7535566900795487	1.7755647950734146E-4	0.11083049363317395
-11.66031709327127	36.191536938073696	0.7459687626450864	1.691165582509064E-4	0.11086034771204684
-11.619905720758748	35.962379473002436	0.7441080923101704	1.670471724797577E-4	0.11086771087787842
-11.730360249335298	36.58305483766412	0.7491567086557456	1.7264842870096992E-4	0.11084777400955123
-6.248695444183289	35.88284413383002	0.743455389266674	1.6624439367544838E-4	0.11082187454829429
-6.190644674951313	35.36621719878445	0.7392535657473462	1.615956605876341E-4	0.11083885957222073
-6.146329446134891	34.860882297696094	0.7351471540107044	1.5703804967716356E-4	0.11085558092483744
-1.0600869276340483	18.316100001774196	0.6010107205285703	1.4128020277940806E-5	0.11137402787540508
-1.0459016161732135	18.37692181363064	0.6015016258928728	1.4633152474351118E-5	0.11137185077057891
-1.1744205707972624	18.153797557800345	0.5996991836490424	1.2776819029216306E-5	0.11138047210389933
-1.311326192584243	17.97535615877772	0.5982581059554605	1.1291164960246727E-5	0.11138765063561026
-1.386335587551091	17.922671465764726	0.5978321692871195	1.0852115791085198E-5	0.11139005701867236
-1.650548821745367	17.757514160475903	0.5964995897130616	9.476248553878682E-6	0.11139784233786687
-0.9718149006219283	18.630446296863695	0.6035511304229058	1.6742725409637364E-5	0.11136265125160491
-0.9542349860686515	18.852537320770427	0.6053448960151125	1.8585933650343513E-5	0.11135498544921188
-0.9467123425971604	18.932059856972355	0.6059881067961808	1.9247108749509764E-5	0.11135223020217523
-0.9488912973033679	19.009058522305217	0.6066102238124277	1.988585172933422E-5	0.11134964090684144
-0.9602591937381534	19.185733594449147	0.6080389668080501	2.1350790523754236E-5	0.11134375396117106
-1.0005126263859143	19.36574217623491	0.6094929886506367	2.283855306865448E-5	0.11133799304530291
-6.05347281998843	34.07388368729615	0.7287609703365934	1.4996578846994654E-4	0.11088140707922473
-5.779746191862431	31.198536783186327	0.7054011701581171	1.241703315193614E-4	0.1109763318117225
-5.81260308842713	31.6601371096856	0.7091403730166375	1.2829621815406054E-4	0.11096099384252835
-5.898916358898413	32.61341104261303	0.7168944624851934	1.3684994660479984E-4	0.11092948169332467
-5.976331308258205	33.33624786626052	0.7227566701856187	1.4333331982703716E-4	0.11090569824234098
-11.555172919712001	35.57995576034233	0.740999326891319	1.6360930596041233E-4	0.11088002211831938
-11.427224513094306	34.824469013294944	0.7348582834356125	1.5679800860957422E-4	0.11090435188841427
-11.302991741507174	34.01939293201957	0.7283134423389318	1.4957268244728203E-4	0.11093037941520502
-11.26269403333529	33.74326682230424	0.7260750874289088	1.4709104148330103E-4	0.11093932845887286
-10.87492360433819	31.536162433666846	0.7081459699955676	1.2732926920899155E-4	0.11101028336071792
-10.79808267178972	31.096982410679725	0.7045824681761368	1.234201507898912E-4	0.11102439311468516
-10.515617328365707	29.431210118152052	0.691067151124511	1.0852006350280788E-4	0.11107802581493259
-11.095255333576779	32.78560916869341	0.7182834485610603	1.3851238857346583E-4	0.11097012723397796
-10.374607869233792	28.677418549364212	0.6849431116303966	1.017723950710619E-4	0.11110217197506805
-1.9007542873442729	17.670028077820447	0.5957927448413998	8.746908075113809E-6	0.11140288080040411
-2.0779141835942943	17.606247817656115	0.5952781481202044	8.21568548937689E-6	0.11140651042873237
-2.421704394542373	17.610906476909	0.5953159263141193	8.251967038989063E-6	0.11140920257933903
-2.5268901597962445	17.60827853304663	0.5952949633936657	8.229665559525487E-6	0.111410163577147
-1.0157099330243569	19.441588102125813	0.6101065216625227	2.3466610891698388E-5	0.11133555106463824
-1.1062328150339649	19.65851365771074	0.6118598646126532	2.5254332676255937E-5	0.1113289561720399
-1.0950141199455286	19.63861486947969	0.6116990098568219	2.5090739975675124E-5	0.11132953697898242
-1.0936631912571904	19.634142492606518	0.6116628234909689	2.5053739668736747E-5	0.11132967722707769
-1.2019485900933222	19.823967402584525	0.6131982804471297	2.661502214619026E-5	0.11132414747670577
-1.2626663164006444	19.90610167368628	0.613861876873315	2.7286596150379532E-5	0.11132186915828207
-1.3479656887537845	20.02184186709379	0.6147987070264839	2.8235551551351435E-5	0.11131865677700008
-1.3818036936806772	20.069240413165744	0.6151818839532502	2.8624068873592985E-5	0.11131733152706193
-1.490043238491493	20.21081153288452	0.6163276039246552	2.9781399110462674E-5	0.11131343498232599
-5.495158991359491	28.68268136418761	0.6849683390116135	1.0167745684085911E-4	0.1110591122136194
-5.507477156915547	28.790577524822243	0.685840574561024	1.026377024314122E-4	0.1110555612154606
-5.640376413522405	29.93509919763994	0.6951388405220766	1.1286495641766397E-4	0.11101790875739026
-5.66674537726079	30.200894570944342	0.6972908169577133	1.1523790468500614E-4	0.11100914130059862
-11.232964758328787	33.56280133293661	0.7246066986021591	1.454682471391196E-4	0.11094515160907661
-9.890707351552885	26.584105713780335	0.6679551497824269	8.316905880848655E-5	0.11116849700298914
-9.499209611630052	25.463046361573806	0.658868469434558	7.328667177281514E-5	0.11120287634932789
-10.251371607480321	28.08873461337165	0.6801650202117245	9.651926850132701E-5	0.11112093682333099
-9.949856872037069	26.81141811544305	0.6698002545839792	8.517927171364379E-5	0.11116134840066923
-9.409620206466	25.28683176907262	0.6574350245720758	7.174928367251821E-5	0.11120805437854456
-8.975776833099328	24.413789608181347	0.6503786765743151	6.421306850596601E-5	0.11123382680667548
-8.450931047688341	23.67686534172989	0.6443903237562197	5.788484342717061E-5	0.11125425983445428
-8.315280225053407	23.486682331666373	0.6428552659501336	5.627708345261516E-5	0.11125953701703965
-8.109310669822081	23.245736403988893	0.6409006166561105	5.4265373467079266E-5	0.11126594498977373
-5.04821833795282	26.35030357792787	0.6660537666168245	8.104022095026558E-5	0.11113447723006384
-5.072511135861281	26.457154341834364	0.6669168369670062	8.197339789701033E-5	0.11113104380946434
-5.319014801988768	27.6151602307035	0.6763075447322319	9.218260378525921E-5	0.11109381825736907
-5.298549699956672	27.508324942348306	0.6754433038005544	9.123493104028392E-5	0.11109726950137079
-1.6547952866665352	20.435138707303928	0.6181407838552029	3.161013090502193E-5	0.11130720202536262
-1.7068462026965912	20.505043732104994	0.6187067531349802	3.218251588486519E-5	0.11130526566898084
-1.8328638043067826	20.675856534446993	0.6200879049083835	3.3574071645707536E-5	0.11130052229562362
-1.9146876228856835	20.78271581099791	0.6209530707793814	3.4444480690634565E-5	0.11129758038753591
-1.9589596542270868	20.838178803681924	0.6214012146222436	3.4891953471176106E-5	0.11129606767934434
-2.2267902915590323	21.173727916983232	0.6241211271222638	3.762481855006132E-5	0.11128691716809044
-2.4765836027203294	21.524027437877677	0.6269505955255449	4.046302714081067E-5	0.11127710625753426
-2.510632075597485	21.56945277354053	0.627319104286983	4.083504893968501E-5	0.11127584890218319
-3.4170539347823667	18.323036770820913	0.601070331864481	1.4115404776695641E-5	0.11139332577775338
-3.3613588547056894	18.26201824120377	0.6005774436762483	1.3615846431048796E-5	0.11139493126007786
-2.8302006677410443	17.7685842180935	0.5965893363201988	9.553003883672367E-6	0.11140724509296643
-3.0213186080937637	17.882690433716814	0.597511633275007	1.0494929231437702E-5	0.11140496332259678
-2.9853774190574067	17.85333337493745	0.5972748543757981	1.0253425200982071E-5	0.11140566041458706
-4.904236518511963	25.91960781073081	0.662555471827734	7.73034188423561E-5	0.11114792070038156
-4.723668736196532	25.314951331292864	0.6576608415272711	7.204753473599002E-5	0.11116697179129151
-4.604679940346854	25.051089745874435	0.6555162112523151	6.977479464576244E-5	0.11117494397431821
-4.281370486848969	24.383328411417228	0.6501190968897883	6.411465791004298E-5	0.11119499010258804
-3.2125741016240386	22.611557155864187	0.6357546519205058	4.934819559589444E-5	0.11124630487986249
-3.272014261258436	22.70654698603269	0.6365220177354688	5.012711324642444E-5	0.1112435690103061
-2.5518384799861815	21.63096481182497	0.6278166654295715	4.133928186755629E-5	0.11127410406846626
-2.8735384712196232	22.08009398368013	0.6314559675303285	4.500017243869068E-5	0.11126153749743005
-3.1756044296995665	22.556944434453374	0.6353116423294264	4.890282114996314E-5	0.11124785148846618
-4.545571876999899	19.652622560032107	0.6118202072493003	2.491162341417856E-5	0.1113576664141314
-4.424895516455141	19.524062222800467	0.6107811365979443	2.3880236894163162E-5	0.11136102199910698
-3.958958611653594	19.00470136406695	0.6065799356078571	1.9674504024233257E-5	0.11137473919986328
-3.8782730930382083	18.915322300283425	0.6058585961836122	1.895145156453819E-5	0.1113770992334423
-5.025563667731989	20.107549344377823	0.6155076842873097	2.8596351802270558E-5	0.11134626898849709
-5.277731362781373	20.350988119887234	0.6174709274685024	3.05254594649485E-5	0.11134010779095496
-5.606549304112775	20.6598148798465	0.6199760989780827	3.303745726493553E-5	0.11133240869387545
-6.131048509468386	21.17349677678001	0.6241241519509986	3.714485794969852E-5	0.11131937750028473
-7.17416985769136	22.198608654304337	0.6324192703272834	4.549876558115841E-5	0.1112934249190857
-7.6413332318231895	22.67125431062098	0.6362602131961708	4.9431962342144187E-5	0.1112813900764652
-6.9150129554945305	21.927639425126234	0.6302346490895526	4.3294671936177E-5	0.11130043440183479
-6.31895859009996	21.343154735881807	0.6255044312618778	3.853846806940977E-5	0.11131522263164101
-6.618255579081206	21.642875823077	0.6279221113209636	4.098086938386063E-5	0.11130758794962237
-3.6680004015474728	23.30103040805593	0.6413444014952148	5.5032284052917266E-5	0.1112266699837761
-3.83446762916781	23.580833568731567	0.6436085222845194	5.737554531328803E-5	0.11121855110919512
-4.071443328978513	23.987709649252928	0.6469078521924019	6.0749758702666946E-5	0.11120668258700639
-7.640251545310057	17.586782544931808	4.766540200956905E-5	-3.860742129140177E-5	-2.3434871017062512E-5
-7.509356374993602	17.79911102953117	4.824924499156378E-5	-3.914577363307766E-5	-2.3196962777188207E-5
-7.6989388334005735	17.4903691638282	4.7413585109581494E-5	-3.837240886831005E-5	-2.3545839363392727E-5
-7.762103216471637	17.30759444679789	4.6941620665384536E-5	-3.79241430915674E-5	-2.3660284782509112E-5
-7.821162534822876	17.152686250634986	4.655543272350253E-5	-3.754833618623189E-5	-2.3774671691369307E-5
-7.87221896818102	16.9473112831706	4.6058382107452475E-5	-3.7060772319365566E-5	-2.387357491522707E-5
-7.921170402924522	16.753942907049066	4.5594991403453734E-5	-3.660013618850291E-5	-2.397023700058645E-5
-7.9783869673286425	16.470761822820492	4.494045416824039E-5	-3.593882138054944E-5	-2.4087786374399688E-5
-8.003886469325913	16.357472230499454	4.468161830317172E-5	-3.5671517421471396E-5	-2.414220634969101E-5
-8.041803974825056	16.197407590250943	4.433586781947831E-5	-3.529974134099238E-5	-2.4231890418074822E-5
-8.11957094103931	15.808141817188318	4.349046793283675E-5	-3.439998499792473E-5	-2.4412456754326123E-5
-8.094241908274963	15.975737091845481	4.385104332862081E-5	-3.478428585902534E-5	-2.434987838049442E-5
-8.149959289733443	15.594634263864748	4.30337578591816E-5	-3.390543863817421E-5	-2.448930402153437E-5
-4.487015489615116	14.591722761896559	3.8302170201747004E-5	-3.1428608186174163E-5	-1.550449721733034E-5
-4.416731324563106	14.512870608922288	3.805915220606432E-5	-3.1235286385928123E-5	-1.5325384948849323E-5
-4.329055028394281	14.412978776001905	3.7745945796628656E-5	-3.09848543908623E-5	-1.5097797636798074E-5
-4.19303203891211	14.248275933735142	3.72342498921265E-5	-3.0574968086098795E-5	-1.4744498474857884E-5
-4.178965322518646	14.23024927967746	3.7177543784328174E-5	-3.05291939372185E-5	-1.4707229662636192E-5
-8.208595369810979	15.125877972768416	4.209259970461422E-5	-3.2857017247585535E-5	-2.4662504347740714E-5
-8.250106284083648	14.883579494882824	4.164943742692482E-5	-3.23439256251899E-5	-2.4771397175480015E-5
-8.184763342662869	15.304083214581624	4.244463774139068E-5	-3.3249366241876534E-5	-2.459613565222108E-5
-8.194040568253598	15.203367992185502	4.223608903121519E-5	-3.302226776707898E-5	-2.4624689696761423E-5
-4.009503675450382	13.95499929048619	3.634202407258444E-5	-2.9846072323016003E-5	-1.4257778337961285E-5
-3.967321215997023	13.879167246534847	3.6108424591301416E-5	-2.9653116026999473E-5	-1.4142125604805334E-5
-3.8768075373306097	13.684183745503944	3.551128499393587E-5	-2.9162243277354533E-5	-1.389027798942035E-5
-3.8285567068758617	13.577304042901428	3.518963438521574E-5	-2.889489919602529E-5	-1.3758188018450968E-5
-3.679175518096213	13.165512678706849	3.394236970451594E-5	-2.785245402632871E-5	-1.3330289062752554E-5
-3.5952780276413945	12.848827743115857	3.298056618275742E-5	-2.7048233058894977E-5	-1.3073896779301902E-5
-3.8035301168690907	13.511178334388502	3.499051964912527E-5	-2.873093816004393E-5	-1.3688073341744704E-5
-3.5706258476984103	12.751547870197772	3.2684799493274726E-5	-2.6795031946201642E-5	-1.2997057093626894E-5
-3.536337058362929	12.508568926206657	3.19417547603455E-5	-2.6160317784439978E-5	-1.286953439231636E-5
-3.4943523373487664	12.217884679130231	3.106449576194843E-5	-2.5408687752476468E-5	-1.2719387079515357E-5
-3.476217738039166	12.051206781698731	3.055883877304988E-5	-2.4979183968494317E-5	-1.2647671745693326E-5
-3.4381043775288846	11.707787309160882	2.9506677678383457E-5	-2.4059006129239912E-5	-1.2492883049524035E-5
-3.4175141432913065	11.442487558596586	2.8703648836748882E-5	-2.3361799998771366E-5	-1.2400774087336812E-5
-3.390535492772293	10.959938069747185	2.723602857920582E-5	-2.205840392758714E-5	-1.2255195820934384E-5
-3.391605607580326	10.637069694303245	2.6266319230374288E-5	-2.117595403229527E-5	-1.2209384503208676E-5
-3.3957072198915474	11.125983907025887	2.7731638470822337E-5	-2.2497873333055096E-5	-1.2291391098710581E-5
-3.3933099091125833	10.454525891479044	2.5720114827953675E-5	-2.067242052457794E-5	-1.2185723989251951E-5
-3.392748642497309	10.363320317554606	2.5445826621134712E-5	-2.0415607748224088E-5	-1.217041906712771E-5
-3.3881777990103163	10.052022617744685	2.452260401157908E-5	-1.9556620601038387E-5	-1.2118665614474069E-5
-3.379931059854188	9.65560915900371	2.334888966538059E-5	-1.8445959164842394E-5	-1.2050284657918176E-5
-3.38003327420144	9.645525660619372	2.331976041985865E-5	-1.841834155720688E-5	-1.2049541653132009E-5
-3.380411775956053	9.63612711841371	2.3293350848469095E-5	-1.839256871546758E-5	-1.2049807230016852E-5
-3.4070943292007656	9.209820550583608	2.2098222239651762E-5	-1.719120632026962E-5	-1.2081083391828953E-5
-3.4177904844649305	8.97279793026408	2.14500062103123E-5	-1.6525220697674246E-5	-1.2097583534039465E-5
-4.670507470987797	6.528342318175511	1.8389855477553403E-5	-9.394965038679209E-6	-1.577584457483724E-5
-4.472672713765167	6.53165408154053	1.7883089969356094E-5	-9.415680115498435E-6	-1.5168070340429856E-5
-4.296096768007061	6.564113874181485	1.7539882615803187E-5	-9.531303305941087E-6	-1.4669130183595432E-5
-4.1907677441120486	6.6201318525786546	1.737788648891697E-5	-9.717864937767513E-6	-1.4349133157883853E-5
-3.42823364007561	8.77881073484247	2.0917354765494047E-5	-1.5967309234354935E-5	-1.2109586789486415E-5
-3.440421539484517	8.631632878187974	2.0531118381251982E-5	-1.554652459330749E-5	-1.2134631640580364E-5
-3.510174069952668	8.051882576425108	1.9102746441118633E-5	-1.3902259567240916E-5	-1.2308647876056532E-5
-3.4654247941708625	8.41479710425795	1.9984406741812988E-5	-1.494186584474584E-5	-1.2194299982913014E-5
-3.519325274558982	7.974355231943207	1.8923636863467448E-5	-1.3687105553605029E-5	-1.2336600200659735E-5
-3.8048036653298265	6.960169305120867	1.72584705722987E-5	-1.0818598135572503E-5	-1.3272806515054863E-5
-3.942941641067294	6.809098812242506	1.7213530174479852E-5	-1.0326791307885427E-5	-1.3659584250488544E-5
-4.081244662082278	6.715380176995773	1.7342069604401054E-5	-1.0047511221362887E-5	-1.404836121299089E-5
-3.557899482821399	7.6388476831782866	1.822149558147279E-5	-1.2786652081619866E-5	-1.2478956403372385E-5
-3.5506928691402093	7.692857622749482	1.830537485525382E-5	-1.2909577955559057E-5	-1.2440484119265898E-5
-3.535122007221198	7.8370201875805385	1.8623110231749484E-5	-1.3305994839164536E-5	-1.2390951172325788E-5
-3.5827478111781415	7.560437912809053	1.8084256253378077E-5	-1.2534719904584112E-5	-1.2562001974333412E-5
-3.656557182300242	7.31345080673359	1.769653634580732E-5	-1.184862112280155E-5	-1.2816551970050322E-5
-3.741595319822733	7.091603710798701	1.7416901678358694E-5	-1.1245955985318707E-5	-1.308855608202073E-5
-12.48823622079036	29.318127189803445	1.0620756284413106	-0.3545235530115587	0.998831990909447
-12.301573729696075	29.291730374054282	1.0570467074631547	-0.3651885917809157	0.9835103154527054
-12.904182385341631	29.37659805299116	1.0825520906145607	-0.33239989435100625	1.015541860098825
-12.704310573905445	29.35687813300677	1.0703897183864584	-0.34370131775095947	1.0101323541656615
-13.215739023882737	29.375039723105594	1.1042137246959844	-0.3156272716491174	1.0115626595846865
-13.289816212405814	29.38416912499247	1.1120861754041982	-0.3122598260936316	1.0104117800004813
-13.628735756055638	29.408293625969595	1.1447607781092821	-0.2937188873671595	0.9902271498102034
-13.761313265189306	29.420327221129604	1.1580103064428828	-0.2870082324795473	0.9827313225774901
-13.789831291953012	29.42263826529943	1.1602822898526504	-0.2859711873292583	0.9803142462256612
-14.193507593470319	29.351006338599753	1.1935337662469743	-0.2555508411753762	0.9357647245916073
-14.343065600888547	29.30623263263965	1.203039757452829	-0.24031819169799754	0.9187120231060167
-15.169871121939503	28.7024294022831	1.3205243180762776	-0.11973111936882361	0.8621019578772232
-15.025976096323706	28.826575538617305	1.2962482391198518	-0.13989330549203421	0.8699426496637188
-14.704342841257393	29.099582909420015	1.245448529404149	-0.18698091274055995	0.8888725608753616
-14.77814405518191	29.048154888872233	1.2540355108777357	-0.1753493864791749	0.882828971717519
-15.194930389272562	28.670268692680192	1.3262831576515601	-0.11663482434356129	0.8611056670161437
-15.552436058935607	28.262388145106144	1.40335090527119	-0.07771335151561809	0.841747318996886
-15.65870487864321	28.128694460225432	1.427903467502051	-0.06637387886491548	0.8358446870560337
-15.420870685895718	28.414489982476084	1.3743328250590046	-0.08886820562208031	0.8492672228258898
-16.14669845066415	27.534817692946177	1.5326994668014458	-0.044243613116405754	0.7886013740779874
-16.18902508127296	27.487365967844962	1.5408100461075804	-0.04341388262066451	0.7828550557156794
-16.090879730623392	27.60512583812312	1.5204281965802622	-0.0465811414044637	0.7943964184096659
-15.906983759261689	27.83045491742547	1.4815263480626877	-0.05327043567878334	0.8142170780303866
-15.78801336657089	27.974288039163056	1.456162335264454	-0.058279864318038214	0.8250308067116827
-16.4224657835804	27.241242221715776	1.5779658306875306	-0.04404180020924553	0.7506525181393617
-16.636541644582238	27.015574682657572	1.603180633461692	-0.04394166330841899	0.7140762073616937
-16.701862721366762	26.948993088668995	1.6067874299122173	-0.04526691436078483	0.7020751948354484
-16.98192097775023	26.67928029930171	1.614375515186268	-0.04936740560142937	0.6547449503544878
-17.086567607533095	26.586911131348927	1.6116323818792657	-0.05236506732080414	0.6395485849240934
-16.810764952407226	26.84442366016748	1.6088715596057617	-0.04690400415526609	0.6839386613920893
-17.316197999609905	26.352544552541893	1.5964109942971834	-0.06308845861064033	0.6172268970553892
-17.45518464052986	26.210110438215963	1.5863210267970842	-0.06813214745109367	0.6071851070785133
-17.722095738557805	25.895382301413925	1.5654025850377606	-0.09547735399513124	0.6041494450015634
-17.72264017583542	25.894744071275742	1.5653527693005225	-0.09553249514403207	0.6041406605216914
-17.932597821946576	25.11386146747848	1.5188411701040885	-0.1920437898186124	0.5929387066033108
-17.907096306050956	25.00313633884308	1.5106884065027584	-0.2123203841647419	0.5845174264648533
-17.75267320881764	24.32471147247125	1.4586586169441995	-0.33766259340786736	0.532328834296483
-17.92944471255859	25.1306830888716	1.519616480263566	-0.19005566847808505	0.5931095507110444
-17.722777975835573	25.894232143167198	1.5653123222489709	-0.0956072121155597	0.6041231573695238
-17.728945142955695	25.871483784810497	1.563967095376957	-0.09841279215629281	0.6038049094890507
-17.700264955727473	24.192801294244298	1.4442648375546012	-0.3673914933620114	0.5074484919297622
-17.492893227235577	23.675149455238873	1.3894035500153816	-0.4860842545053673	0.41033251244248053
-17.219818972655105	23.051350814888384	1.3324148947561294	-0.6298583298152496	0.27672541082505736
-17.213682929786287	23.036984749786797	1.3310088548215693	-0.6331153639444639	0.27369397607783674
-17.20651458505761	23.021889840621302	1.3299773217829813	-0.6367923631714278	0.2701034507339782
-16.72944438496599	22.0265670999435	1.2770899083701095	-0.8697034115218076	0.025664806066299936
-16.772330573218266	22.113599037757318	1.2805151203296432	-0.8505756029013296	0.047114022103270176
-16.97378539565523	22.529669064239176	1.295503882218891	-0.7554924205551427	0.1498896775436237
-16.69878402350933	21.97001521221032	1.2776285634970268	-0.881558098201257	0.011804765923165251
-16.44523432072541	21.481646309928003	1.2801713243838662	-0.9862059286175776	-0.10691858104703192
-16.38784636008633	21.382208809377225	1.2855814529790157	-1.0057173042292522	-0.13114155612245304
-16.10429654720809	20.90765006213037	1.3075956967266311	-1.0994191315774262	-0.25168090359064915
-15.229590069694847	19.59839917871314	1.445449859773654	-1.286672972168795	-0.5873058501214826
-15.573303162172023	20.08692966262294	1.38563854537882	-1.2266316300897484	-0.46300063866914143
-15.762739830454272	20.369577854236137	1.3560281744134717	-1.1868227068538597	-0.3900884164305882
-15.676053214728174	20.229671015614727	1.3686250276422318	-1.2096805553005756	-0.4259290975719645
-15.004965242227517	19.29705702264412	1.4772326712832848	-1.2970100650480272	-0.6630733060543417
-14.347740685004595	18.43237628944785	1.4897797407370477	-1.2221913225914305	-0.8468606317440911
-14.71316053352021	18.903140185799252	1.5061974035709125	-1.292689878796815	-0.7637780074758223
-14.112301424219844	18.14085757339455	1.448954838598523	-1.1496790666522991	-0.8806917066769444
-13.786968016309958	17.746840232171802	1.3457463684628794	-1.0237008551455329	-0.8681560373467776
-12.572484095421888	16.31238607204104	0.8132853262816977	-0.5677152287389833	-0.5720875471863582
-12.73923093656964	16.50237005974189	0.8889780694948657	-0.6282295411445806	-0.6185032506705206
-13.149721100590622	16.985383718836303	1.07538652208715	-0.7832961575150837	-0.7258420365612089
-13.560443943361147	17.474962802260926	1.2509307756725692	-0.9370383754688812	-0.8212792642086355
-12.433087863224218	16.142914163274668	0.748341938441123	-0.517951930324512	-0.530051820850441
-11.67886765718853	15.130655135953049	0.4035521823749144	-0.24967640388643964	-0.30878840412952546
-11.370603754574383	14.616160191779192	0.26481858207473247	-0.13364311621390845	-0.22359407679794402
-11.928279318244115	15.521235666230787	0.5146104755264801	-0.3389239399366467	-0.37942260961714724
-11.098102119973685	14.067276715400904	0.16972455691539554	-0.06326382395599606	-0.14996301186747973
-10.94829922258624	13.75778922441979	0.1180841106181425	-0.02508578238895305	-0.10889852294053498
-10.566136973193167	12.955069884045642	0.050932382460210084	0.005814896428438399	-0.04066080492367209
-10.528617101577506	12.869997651759531	0.04457469676645303	0.00810114379560903	-0.03389914057214313
-10.125844678960055	12.03212679724241	0.015609212443036816	0.008913855095739776	-0.007529358549112694
-10.205786830641387	12.200371242765215	0.021353841837133205	0.0086467353238237	-0.012869243756162434
-10.11776374681346	12.014636087480781	0.01540964244154607	0.00879069853820538	-0.007192465944672052
-9.799033203597945	11.32040592221854	0.009646961244892551	0.00667194291291383	-8.988018488651221E-5
-9.732454220074882	11.174895810343436	0.0072227981790493135	0.0058274627491112455	0.0018040528473560328
-10.081694286405995	11.938670646469957	0.01457220609782318	0.008471526483301847	-0.0064592304097067805
-9.419861471494833	10.505758447346915	0.0026047868760735956	0.0016784501989803521	0.0017926337734091447
-9.39945834397536	10.463080013210769	0.0023636258949040214	0.0014149770070266718	0.0017267070822889646
-9.362989365785312	10.388561145610026	0.00213997861860108	0.0012549702705906534	0.0015812134167011015
-9.15485933130238	9.94585479357356	0.0013449646999293082	1.1261963851709071E-5	6.601257016859029E-4
-12.250739993292553	19.150604908283345	1.7882640572445565	-1.5214996517503327	-0.7317263705774271
-12.385666050996104	19.229462944007324	1.884791344146796	-1.5777574374011585	-0.7937364926922226
-12.018444755085756	18.995911937273455	1.5875396970176676	-1.4074779321417579	-0.6103529814340461
-11.827571680933026	18.805921238230237	1.5031086978779808	-1.3503160588720298	-0.5544642934833381
-11.71378598197753	18.69006222155872	1.4459108594590637	-1.3107983601652344	-0.5191284657560866
-11.489121580415649	18.312221504949157	1.312783110518333	-1.2051159676165066	-0.43872968841030835
-11.42092816915265	18.202424829191397	1.2738669104237443	-1.173506833063425	-0.4159677864937549
-11.137081940903064	17.673975351763787	1.086119321284909	-1.0107477886672973	-0.32639122164014855
-11.050577560623434	17.52903972488271	1.031917533503918	-0.963626332441188	-0.3009929262532789
-10.900173758069224	17.228821915447778	0.9192057313000049	-0.8619389902456025	-0.25911903420165905
-10.59407257662658	16.86993613536655	0.772435881355348	-0.7291285294025296	-0.19762047814999106
-10.4015251414116	16.663994998799538	0.6896100126481404	-0.6528163253209938	-0.16626243205968372
-9.980308680915373	16.24426542990552	0.521726437595001	-0.495947772744431	-0.10869812248726328
-10.52456597891735	16.788877057884427	0.7397132182626591	-0.6997180160733791	-0.18322660088905499
-9.215934750579713	15.702403997568886	0.30061258726942586	-0.2812497872040458	-0.06537095307882743
-9.506635524164235	15.916651407254937	0.38595278980960457	-0.36670671499317353	-0.06954338216338408
-9.713477904294042	16.0562870014233	0.44473410099893435	-0.4230608463714557	-0.0847799094125592
-8.987328542896977	15.535943891824608	0.23740825234662688	-0.21802471213670105	-0.060436636345201994
-7.038155536202357	2.4161328913912485	4.096678159491034E-4	-3.196140990938596E-4	1.536081502871261E-4
-7.218271698777633	2.47634434863711	3.86116119964497E-4	-3.141271768351656E-4	1.506298931458495E-4
-7.402921517489648	2.596088343862585	3.6319261522669476E-4	-3.120569973653201E-4	1.4134899260419238E-4
-5.610926604361966	2.56874897195521	5.985126936776241E-4	-3.559512389230249E-4	1.5529373454051433E-4
-5.791192046184306	2.4885541575675454	5.832478642262845E-4	-3.5636623665619637E-4	1.6079285770675289E-4
-6.090991914769232	2.367770791599311	5.463530028163169E-4	-3.5120810407780593E-4	1.6354657668461264E-4
-6.223300720670824	2.365865245728654	5.317449813170487E-4	-3.484434091703959E-4	1.6705462501618573E-4
-8.524776938151282	15.280293075065625	0.17667446364644562	-0.1603265416505906	-0.05718013070690157
-8.5390176621	15.301185889469425	0.18654954569931614	-0.16943019573662965	-0.06025773344586733
-8.574275941324595	15.320887483760043	0.1907513693948468	-0.17338191440570005	-0.06058179569616172
-5.2268760988311245	3.1984387632370352	5.892945083723842E-4	-3.448029271434542E-4	1.5009720062343163E-4
-5.323022364028059	2.954304032548915	6.009750585591587E-4	-3.501188934508328E-4	1.5094464877857174E-4
-5.411391041049513	2.8046470279535036	6.026453684476017E-4	-3.515864217156139E-4	1.5185070954994566E-4
-5.361270108912003	2.863813885716368	6.048705980873508E-4	-3.5136908564792986E-4	1.5149053925518987E-4
-5.176470922340737	3.3654332504811606	5.752233886284581E-4	-3.3935519520287953E-4	1.4766740257689864E-4
-4.997438755280889	4.032636318053695	5.206797557716478E-4	-3.230654230548456E-4	1.3658530084077706E-4
-5.108994509801874	3.6116460899580636	5.566638555044403E-4	-3.349362055234153E-4	1.4493727462502098E-4
-4.991774580661376	4.054261353979088	5.18979083240583E-4	-3.227007705997162E-4	1.3616367759879748E-4
-6.53602006808163	2.347293243898074	4.86158940621726E-4	-3.374463103457799E-4	1.665898673787056E-4
-6.871423256057571	2.3759082864320638	4.37065177687655E-4	-3.2537625582267305E-4	1.611233489325677E-4
-6.725008134174486	2.363972974785624	4.590340010833794E-4	-3.3060379942156655E-4	1.643565495585723E-4
-7.498445287702315	2.6504749625169852	3.511729059963078E-4	-3.1073092971291354E-4	1.3666847995244012E-4
-7.543394316053332	2.6908233254228815	3.4760296683398117E-4	-3.1167495083676876E-4	1.3326652286711584E-4
-7.714537633122486	2.9137762658493207	3.4162078510309413E-4	-3.1552391549396293E-4	1.2773184162087527E-4
-7.7891268079090406	3.0564766598021276	3.467083354400754E-4	-3.2220909305800336E-4	1.247165334076661E-4
-7.80527300412054	3.4063802626319237	3.653522829917381E-4	-3.3360799410864494E-4	1.3769649712866465E-4
-7.804324521600502	3.2269612996167556	3.533473925029133E-4	-3.260623638288982E-4	1.3046376558163442E-4
-7.758877336072651	3.698244931275473	3.7705166630097977E-4	-3.378161195659481E-4	1.537028725900645E-4
-7.751964178591711	3.7286102673963915	3.789921044924966E-4	-3.3874205782171037E-4	1.5576992092701032E-4
-4.868412953288395	4.489722570165323	4.765904304479261E-4	-3.065744628309926E-4	1.1471952896180448E-4
-4.944274103721604	4.221530184777065	5.026626346403205E-4	-3.1651332470059934E-4	1.278801156145169E-4
-4.861218645669248	4.514367912389247	4.734120199961629E-4	-3.0489289487156175E-4	1.1301068568907536E-4
-4.761328567585714	4.872867994409656	4.3035213179746585E-4	-2.8484178725239617E-4	9.010780205025027E-5
-7.7347878369548635	3.762505605967378	3.791153919540275E-4	-3.383254870528105E-4	1.587400606681496E-4
-7.441188952293851	4.488511996506501	3.700150346753576E-4	-3.0815460792450326E-4	2.0364344924691537E-4
-7.462522939780039	4.43043664258904	3.709708415723239E-4	-3.106631842099285E-4	2.0018434811609542E-4
-7.583988224902736	4.103803156183615	3.804990309453351E-4	-3.2901694101796235E-4	1.8354994253503104E-4
-7.428705960551779	4.562167039268793	3.665051454565969E-4	-3.0258621369637134E-4	2.0598744483802945E-4
-7.367225146909923	5.0179675342064245	3.482423717584513E-4	-2.65585820497143E-4	2.2306766175998E-4
-7.395373926440531	5.510469499667041	3.1473513603045666E-4	-2.0612499132929583E-4	2.268945757939236E-4
-7.396628687854849	5.543415335697084	3.1270426358772046E-4	-2.0260082169380877E-4	2.2701317740408386E-4
-8.951906927477943	9.55517852325179	8.618341522569269E-4	-1.2113711080464094E-4	1.2429239364053705E-4
-8.732770861641235	9.107630277300872	9.342015088101188E-4	-2.6595850049071496E-4	7.679558155680193E-5
-8.477149435408428	8.592840803667324	7.574267921006601E-4	-3.251824684388499E-4	-9.750305597474877E-6
-8.352048182285694	8.325615036227727	7.399111812487523E-4	-2.4100816979646944E-4	-8.047999621875461E-5
-8.222367325804308	8.079901469599669	6.55804588739734E-4	-2.0875255629807115E-4	-8.641076355101513E-5
-4.558078678429407	5.6727023718291845	2.918991287411649E-4	-2.0079373137821575E-4	3.3337909185589224E-5
-4.661854211303943	5.2307881209663405	3.7359140259099683E-4	-2.513548734387758E-4	6.0764741605557E-5
-4.6736829568741065	5.179041007331088	3.81945108347919E-4	-2.5608865876824576E-4	6.420340501790448E-5
-4.664862639408369	5.2157017440172675	3.7624734235281614E-4	-2.5293259802577634E-4	6.145773672091258E-5
-7.642518454416541	6.7438038314408955	3.378503886155631E-4	-1.0863647685713018E-4	1.6231761518829282E-4
-7.72390205946121	6.960130553786359	3.7722108374383973E-4	-1.1223222031688985E-4	1.2067171444898867E-4
-7.960824009101229	7.5515457825414485	5.280125363845145E-4	-1.0801542229527282E-4	2.269860415915721E-5
-7.398279738095727	5.568321714484634	3.1204990442145603E-4	-2.007342086436127E-4	2.252268349494268E-4
-7.486554017062449	6.151026864151781	3.0572730178715976E-4	-1.47813888424979E-4	2.0900689519634562E-4
-7.599533786520233	6.612688047526157	3.226013742584881E-4	-1.1795709843624304E-4	1.6109022491421975E-4
-4.559353287845783	5.783205763653101	2.7041358367847843E-4	-1.8834794421969045E-4	2.6008771512897303E-5
-4.539973927898901	6.108340489734484	2.0815296324760502E-4	-1.460787827692827E-4	-2.2650537291049443E-6
-4.595870421128182	6.280367827388355	1.3275889881836426E-4	-9.286276967869512E-5	-1.0189258789593774E-5
-11.949523827617073	29.206895619841305	1.0528796893267869	-0.385214900661868	0.935869581910012
-11.807688642858182	29.154031813094953	1.056528025222542	-0.39814763497783034	0.9068041436646982
-12.00330605669702	29.223330979102066	1.052958383788506	-0.38144546120121864	0.9440984971494097
-11.58017196199464	29.065937130844834	1.0656634676632328	-0.42165357341567056	0.8637323635173935
-11.41683712235142	28.96940271662765	1.0818751038038583	-0.4495044105508217	0.8247734432967964
-11.219350371023808	28.853937987330728	1.1035625484406855	-0.485546731296904	0.7779772981644579
-11.063811648377435	28.68153300927144	1.1467189968248686	-0.5396024618610358	0.7360902619512978
-10.947486528223845	28.535037823889105	1.1824776288895205	-0.5837726110931883	0.7034249728706841
-10.899230615467399	28.323819733732066	1.2594004428017107	-0.6502946922431193	0.6909218164635293
-10.868467577029437	28.194812621939796	1.3053012702624631	-0.6902532155175768	0.6826015843590086
-10.876511202290695	28.109887068149042	1.350264889855847	-0.7187119553757877	0.6851697335493295
-10.899672074901286	27.854101802332053	1.4750934024808136	-0.7958661517763624	0.6884649858461469
-12.412266700730603	28.73183000599365	1.036842455780276	-0.39959187568309845	0.9454042802838177
-12.004390987243811	28.644127827029816	1.0936859358494277	-0.4849686288544189	0.908056450116287
-11.418956634563854	28.353076382645266	1.253731085771922	-0.6358453238711459	0.8184625303997879
-11.624144095082618	28.483083006210283	1.186015454845704	-0.5778910602553987	0.8548020532400544
-11.98757052088968	28.638168487186267	1.09712826736348	-0.4888360353134744	0.9059851154189471
-11.999455430555999	28.643021141499133	1.0943115504375778	-0.48597834118225913	0.9076108310905195
-11.11438165555979	28.077094826076056	1.3751147035565219	-0.7321408181570187	0.7456632283819427
-11.390783517603357	28.330385589064328	1.2642742913935807	-0.6446642968714213	0.812329416067022
-11.018694723095315	27.985290635821798	1.418706362632436	-0.7614242877537234	0.7204717628965435
-13.471803069018005	28.77445563984976	1.0969300726355493	-0.2071011351077586	0.9952208908049383
-13.48260549035852	28.773788416678933	1.0982507232720844	-0.20529915850871036	0.9954361408935306
-12.935354512904492	28.789110493383188	1.0342770363249159	-0.2996130827027925	0.9800496705985554
-12.730299209385468	28.768829272465172	1.0342014846075314	-0.3380470477662716	0.9679468315217679
-14.231290469589101	28.525879619960573	1.245198063847516	-0.11451971724922085	0.9813525656857205
-14.010448775461906	28.63328583652027	1.1976095734463785	-0.13537685217247958	0.9892017084174414
-13.506471729136642	28.767317669153915	1.1027223868963483	-0.2021789017401242	0.9951375633096937
-14.460841527293365	28.39408003504012	1.2897967484974466	-0.09598956952469445	0.969061615352641
-14.783683682753072	28.129965573228738	1.3455272649875019	-0.08142443949142471	0.9424225153657892
-14.975465100779633	27.963363652093868	1.3801067611835007	-0.07470772509161963	0.925925077982382
-14.857377166814722	28.070482248494333	1.3586786349514062	-0.07814436641853992	0.9365663514100407
-15.247091508969765	27.723494694946858	1.4299556132731468	-0.06534999667638816	0.9012833499258989
-15.438921475279523	27.548521108541188	1.466638497916605	-0.060453600085773065	0.8836538553404081
-15.777307067901031	27.23142152114181	1.5293509613981493	-0.0536312147344369	0.8470588047373849
-15.505550048294694	27.4862002405047	1.4790743934949673	-0.05881828500460458	0.8767907774412742
-15.95882932927022	27.057658625283377	1.5626918760065933	-0.050755747574467755	0.8248105525208311
-16.071627921968407	26.944874315391413	1.5817302033417788	-0.05067584587630329	0.8096408031234098
-16.348879088595037	26.649360708813276	1.6250273371714758	-0.05374306935192344	0.7626048671136582
-16.427997019937784	26.555959712111072	1.6344519463017597	-0.05714094445386621	0.7474694599471091
-16.656844434007954	26.17623866269756	1.644037807837067	-0.08656293333058326	0.6809997337600632
-16.696536478621557	26.09508062700545	1.6417146840757817	-0.0951581402991746	0.666048148770087
-16.835749776418716	25.686852448177994	1.6181936289408558	-0.14476333562465274	0.5874230701887143
-16.845061757485475	25.628453285604436	1.6114707210387655	-0.1542955075973365	0.5756177555613935
-16.850433340026893	25.176846057478727	1.551652528393597	-0.23830188713662648	0.48234570348011074
-16.85038673364371	25.14105029551206	1.5468404311161383	-0.24502790529871565	0.4749447179508237
-16.822804208812027	24.752145786172367	1.4985850762002784	-0.3175412261536327	0.39590797118580373
-16.814022621155868	24.619664448408173	1.4821499457533103	-0.342200478281492	0.36902340909339076
-16.812945472733826	24.6090037446475	1.4809569573515495	-0.34422284971465983	0.36685395272726923
-16.723937840816944	24.10943746964462	1.420682774009322	-0.4448193867559678	0.2591147325670325
-16.711672631053567	24.055094941481215	1.414608109258807	-0.4558849620437319	0.24749808856746452
-16.289023552988983	22.907733919851253	1.294540273824304	-0.7013024152381183	-0.021587398234244364
-16.541701583590093	23.45604246001041	1.3505798561641977	-0.5786844508579375	0.1131087948891143
-16.554803726644348	23.499372302025698	1.3547332002023251	-0.5698243872885822	0.12283564404873867
-16.28488538521969	22.898119481008653	1.2937217903652016	-0.7033586345724735	-0.023919648191034284
-16.26218103763534	22.856454352609262	1.2913069084836208	-0.7125200852294341	-0.034264189700203396
-15.969194038819062	22.31634337785984	1.2594603796570711	-0.8313462711449634	-0.1687389517670749
-15.890230123807179	22.1925020649246	1.2599500075504722	-0.8589888393515458	-0.19927181318170958
-15.611918811164477	21.76175729997115	1.262524551952241	-0.9551760112194063	-0.3073980712598505
-15.389654649869971	21.467446140267274	1.2827537967460958	-1.0182778656881193	-0.38336527551133803
-15.211472875440649	21.22502075941048	1.2987463002359037	-1.0689846666115765	-0.4463402000032687
-14.852605830718518	20.76860561637889	1.3576215742286957	-1.1592391267025564	-0.5558111703674051
-14.818368111934701	20.727265125728813	1.3627964255950509	-1.1677786300296784	-0.5661259578306558
-14.010753868674147	19.956266747716498	1.5018719079531153	-1.3008469812568328	-0.7424883487427021
-14.087441807327457	20.012526511232718	1.4880102905155437	-1.2898577870257495	-0.7327972074030807
-14.468160486474938	20.371519812579944	1.4225337836321974	-1.2317544008009398	-0.6580371069445261
-14.161164464278139	20.08381166702931	1.4743343555912225	-1.2786205360742406	-0.7181632657732764
-14.781086333771103	20.690256417429	1.368741538455718	-1.174508515327541	-0.5758004679542463
-12.566775432145782	19.255877513320883	1.8322215941647344	-1.5390696765788197	-0.8091751929836997
-13.290339014836286	19.46305631769065	1.6362414520001152	-1.399552195432347	-0.8150787001631148
-13.1729303124603	19.418787275288505	1.666068180499079	-1.420608751433678	-0.8199845244764152
-12.843245224742368	19.28971157894774	1.7479056465104341	-1.4778808378801955	-0.8321303989102924
-13.364979556612642	19.508469790386137	1.622835510996821	-1.3901685389786342	-0.8098276136532863
-13.714991928392514	19.7215588672211	1.5561866582054673	-1.343645601708762	-0.7838064278910009
-10.73275094914898	27.601566124654774	1.5733187021440387	-0.8433593813982263	0.6326480233111307
-10.621312259153935	27.431657608134955	1.6339752952949995	-0.8739975924395049	0.5929807319879723
-10.494472622804425	27.139762728691487	1.7159585561157438	-0.9225379647640395	0.5293865379009396
-10.440814811578786	26.97290839065918	1.7503844281868453	-0.9462580627004278	0.4915941389233299
-10.340010025599554	26.46761329405222	1.8445888311989072	-1.0178463071981807	0.37467839054680363
-10.310942985096554	26.231506882359504	1.8738787399131087	-1.0454745053734327	0.32069336067394716
-10.254915889396067	25.788604694922874	1.954306259607292	-1.1105750330070914	0.22240176165763476
-10.226478276469011	25.49740684588262	2.0058032694741064	-1.1546079574197967	0.15055709354440217
-10.15297056364784	24.454238785309386	2.2315441304118595	-1.331982214449058	-0.07572482023379748
-10.148816922605754	23.97207807587904	2.325026457992348	-1.40891743507375	-0.17540669691521657
-10.1572747910747	24.735583520367605	2.175452698455305	-1.286545507342883	-0.017744876568865475
-10.162097597121184	24.830116402868736	2.1561223027435545	-1.2702723148105908	0.002759047742283322
-10.162546766859359	23.84260305188515	2.342051981049123	-1.427181443746591	-0.20022748779519506
-10.199764060738538	23.17965757589045	2.4515346143875423	-1.5287367569725647	-0.33142237394184904
-10.264133457042867	22.925685144978395	2.468047420107651	-1.5593369393658492	-0.37427484297625974
-10.334836167150385	22.416165687077918	2.530073165052352	-1.62820084694365	-0.466556647507149
-10.491992980100063	22.018023813554393	2.5275640052020716	-1.6642954307062645	-0.5272188851241894
-11.549836964138185	20.072338696358347	2.3251949532260103	-1.7390801656687793	-0.7740764421216115
-11.554967867880773	20.064003427239495	2.3232498534351516	-1.7385792718435003	-0.7748135025898917
-10.551136967279964	21.796553611972193	2.5385767614011794	-1.6870192819734575	-0.5617436919087848
-10.861109989919282	21.2561808403101	2.48473191472371	-1.7182360334039697	-0.6330849084391432
-10.944210941660401	21.11696785294288	2.4696374844804048	-1.7261371675882744	-0.6509202449562809
-11.133323225905555	20.800917117156818	2.4330402847079116	-1.73790780855306	-0.6909137447476282
-11.346534801731305	20.436488911990164	2.380899440635421	-1.7430462798296702	-0.7321021748417006
-11.231518843805489	20.62710766906838	2.415083012244903	-1.7446177385115538	-0.7116023969538318
-11.741469854730147	19.77949816437784	2.256973723640243	-1.7195682874279727	-0.8064145440962116
-11.841147224706019	19.661418434931374	2.2095637025745543	-1.7011329774271782	-0.8146787820598173
-11.973386913159729	19.52262481256701	2.1467929713687015	-1.6782903067450445	-0.8242563019409699
-12.17042537041236	19.353881967026794	2.0314396899407914	-1.6332192250834843	-0.8255283677504989
-12.254791953417843	19.298450378205736	1.9726605674852673	-1.6123214374846597	-0.8136640269572275
-12.107678242949614	19.405561627556374	2.066235519073906	-1.6465338135843224	-0.8246711823596999
-4.288326386940742	5.8070230604936794	0.026221204871616454	0.021305681918616922	-0.011383437306713241
-4.307057605244767	5.526002436139832	0.035577285012139435	0.029817536399965865	-0.012438210202245465
-4.180171464701457	5.245978145694322	0.04518924286113874	0.039431158622798126	-0.00895729122690991
-4.162615861022818	5.199209053922773	0.046720715879684835	0.04087686743945194	-0.008498323451029056
-4.143652721141185	5.191949089536986	0.04703940651261117	0.041114138144541124	-0.007994131030529775
-4.014987066173259	6.398560350145364	0.007082927303758713	0.0029365184322140887	-0.005998725472522318
-4.102160277057983	6.226155071234556	0.012586490410432439	0.00855970956393817	-0.007356678230470798
-4.158587255864665	6.1200098173878565	0.01593265937819017	0.012137320262690729	-0.008264853034821669
-4.284793079351208	5.824858607178209	0.025611448420381256	0.020713927562580777	-0.011274369160699679
-3.6322745368198053	5.1479752237781815	0.049784314832064684	0.04370231364705978	0.00829951622956518
-3.7520724673596213	5.133869891353276	0.05014531906060084	0.04387418849238491	0.003975231617272739
-4.068810461062704	5.185234828589743	0.04759119506112869	0.041615878884411886	-0.005660981597272028
-3.4079134276844885	5.238028583704212	0.04809190268804946	0.040992694807858235	0.01610205174196921
-3.870611147185512	6.723331704642558	0.005678961697491144	-0.005002673330659143	-0.001785764690714422
-3.93550508782948	6.569124366309313	0.00721159660228529	-0.0029439084321104215	-0.0033273463863104733
-3.083077723553127	5.477621858005871	0.04411640443930187	0.03289415997610599	0.0281803574963014
-3.2016356353304536	5.395281637801698	0.046070193369659077	0.03604489547068608	0.02361186208961466
-2.9250367521464256	5.618751443255416	0.04564893392030206	0.028053629205501245	0.034692838928511424
-2.808073832376915	5.742408533499555	0.046280459606869745	0.023950633656562047	0.03904122636241095
-2.561109083068193	6.012828978318681	0.0571788016051736	0.014823460230528832	0.04991778955429734
-3.6562255957727294	7.214473650128381	0.015280045865368054	-0.01266444485423763	-0.0015421970767337087
-3.592522873141893	7.34008329807876	0.02796625071497005	-0.022606152812302337	2.9216045385950507E-4
-3.54328167840365	7.470859406778205	0.031595371076870174	-0.025540261897708874	3.3189498932971E-4
-2.1477862434435124	6.617732931249476	0.09361412209327864	-0.010784645618243174	0.07202594160821141
-2.178221292733067	6.571855578800015	0.09007046738257767	-0.008317329163323922	0.07053417819112105
-2.0648331524982755	6.7576354797203635	0.10361041515892472	-0.01816580380440927	0.07633914861798735
-1.8849213199230619	7.066868042911974	0.1255351935678621	-0.03443407868010435	0.08543191735922025
-2.4120263893614973	6.229400814325045	0.06949575620581733	0.006238726337850803	0.057895917205770406
-2.5361866250272955	6.047252036713077	0.05837252592140521	0.013890210986596091	0.051016999137249115
-3.935819787141531	17.984500048599497	0.5898723348488986	-0.33816761524251804	0.06768685715466255
-3.78336958602557	17.993315823553566	0.5843442183867356	-0.3391339964797696	0.06669164903249948
-3.427077741744119	7.766058137175304	0.07216010962087262	-0.05686454129016666	0.0032900638133431573
-3.406569881135219	7.832445527304884	0.07737612605790435	-0.060594041906033264	0.0036229536267758555
-3.395983191054093	7.883794864942119	0.08139052717042991	-0.06339460274504025	0.003960149515525826
-3.3371281060386737	8.150918617555703	0.10378244044249962	-0.07701043137463423	0.00498953109258978
-1.278169408830863	8.48437433428823	0.22682129694530784	-0.11440163399004072	0.1155667741727002
-1.4540629241815408	8.03470965362341	0.19503691980450277	-0.08833328917217556	0.10863773213457853
-1.8167261401452421	7.208011822579171	0.1350212246604383	-0.04192490818402545	0.08955612451856179
-1.5523830370140876	7.789776732269239	0.17698754603635783	-0.07367144628113484	0.10290802401247014
-0.9410764433027281	9.405038530050247	0.2866296759391685	-0.16470827117642173	0.12494984985405483
-1.0329367331417418	9.151234284338832	0.2707064448392349	-0.1519029775417705	0.12283628780974143
-0.7679094447811552	9.95277965234512	0.31646113151403077	-0.18917232099375697	0.12759515040988392
-0.33002843814312044	12.134348277380695	0.4160712012915098	-0.27230203730207303	0.1281685666300823
-0.3357764586920513	12.078843485378034	0.4139121357908985	-0.27046846423507165	0.1283703042342088
-3.417433509638533	17.827381727176302	0.5735475856978791	-0.34297169853334686	0.0681018428908343
-3.353382382951112	17.741842308688575	0.5721739791732048	-0.34404256368424024	0.06896199222276762
-3.674832941632539	17.93323560833925	0.5813623754021904	-0.3398211491728885	0.06776865250613065
-3.5409307277999584	17.885907081965335	0.5773891768349784	-0.3418348614325375	0.06761552654175557
-3.1860561960175433	17.549365365355296	0.5681208739677984	-0.3454644651992367	0.07032168659002952
-2.9981130641699174	17.395321314172424	0.5643058459475997	-0.3463744768717745	0.07174821145128674
-3.2165215628928006	17.57820816975883	0.5686679963005293	-0.3450103785944807	0.07022671428651928
-4.1137207324417435	17.95308223849858	0.5981434868401417	-0.3364917857351396	0.06722337264332344
-4.160621080742889	17.795938972454014	0.6018246488593902	-0.33670157890897867	0.0681898084314705
-4.190763877417752	17.70804950350443	0.6037572700138937	-0.335946176454563	0.06845628779310649
-0.33050020850094985	12.145123827625998	0.4164039943096891	-0.27257356435037083	0.1280900616283954
-1.4343564303268679	16.31909273804294	0.5252157018576561	-0.34693863314058826	0.08609669272535761
-1.3066176526698219	16.0680303809159	0.5202145759735639	-0.34609845824613283	0.08803984726589006
-1.1152979539279455	15.611202681804269	0.5112335715383479	-0.3426674511889538	0.09292304965243486
-2.4474803932797915	17.1585224792057	0.5540757367729858	-0.3479006755553424	0.07635598465946591
-2.055761384167546	17.041296048986602	0.5452773160736889	-0.34899949498718574	0.07881343577994715
-1.9984998164489554	17.002629506016117	0.5437038590727951	-0.34875778643331945	0.07958182575140878
-1.5724149375605685	16.580962567434636	0.5310294260681637	-0.3487044456707113	0.08355340460350837
-2.9820955633715815	17.38344915169903	0.5639914707457895	-0.3464250537468555	0.07189186509786588
-2.724789042326286	17.256116533629893	0.559157226266339	-0.34716997636234775	0.07411860390273015
-2.531457869203797	17.190304756335227	0.5556274308072766	-0.34792726490080683	0.07532473845396284
-4.183190145794866	17.56540290424019	0.6031480829745622	-0.3355441418001073	0.06907273152177057
-4.207099313692599	17.371866069837257	0.6045346601492767	-0.3362051464006515	0.06964841704395866
-4.17345519997633	17.089831976884682	0.6008274414155552	-0.33693688095885854	0.0690817838481121
-3.3148310309893363	8.423923301546052	0.12690245580454154	-0.09333089403527424	0.005101582748409465
-3.3001926290874843	8.663118489326514	0.14593935519594542	-0.10761491468569445	0.005048550543016227
-3.2862287614074197	8.915212706658004	0.1652648840432751	-0.12142070926789121	0.0060145348826941
-3.2794829862540458	9.153166440048345	0.1848273886162608	-0.13571496465147748	0.0068207528548374155
-0.3805651487088481	12.953841366376702	0.44216666930545484	-0.2940037995205179	0.12164879608353218
-0.4307061904896281	13.36924122248353	0.4555768958827383	-0.30533804822400745	0.1179583200041361
-0.5075965103225141	13.744646939005303	0.4653499634120334	-0.31242662714132585	0.11441911448495491
-0.5977318219793605	14.096499370658435	0.4754773929337719	-0.3203656153386708	0.11034484685512255
-3.2676731937878696	9.605726412719452	0.21935650399135864	-0.1591694946527006	0.010575683109811686
-3.256429234120413	10.042692132374542	0.25187739710717383	-0.18097256804286665	0.014445881396482469
-3.268410707882346	10.416945356274994	0.27657101241786813	-0.19626445403634105	0.017476387180794497
-0.6591870284780542	10.31262568099423	0.3366632141014604	-0.20594844380976968	0.129283146241973
-0.42285288091859907	11.258976825610697	0.38198461492946184	-0.24335218764116	0.13124903133991556
-0.42939644071267913	11.215805729165236	0.37995892566078915	-0.24159402465108282	0.13128261423642562
-0.6312573047807166	10.428088654680536	0.3428446011408296	-0.21126383539655438	0.12966654548539233
-3.2903234695987535	10.897386429199772	0.3100644521026359	-0.21771498685965793	0.021167691484043426
-2.987291544864133	17.386535233830127	0.5641032464133052	-0.3464187771142207	0.07184145660736745
-4.164359810315925	17.031866286091535	0.5998489413735903	-0.33686260895166836	0.06917037355505529
-0.7097934901376413	14.466809880080852	0.48562170282489825	-0.3280003762865764	0.10567934621134661
-0.8575672753041089	14.969271293498517	0.4966679812604268	-0.3347150357765699	0.10034585161036932
-0.9532329287786547	15.217415294466539	0.5031223197558645	-0.3389795453730826	0.09701262351372593
-4.1386892518049425	16.602845789463966	0.5916340017399924	-0.3358353132015758	0.06737071973472322
-4.159558946386909	16.976159925336383	0.5986954969453749	-0.33643030083535275	0.06916844451639495
-4.083322820670365	16.225441788462653	0.5815499881053299	-0.33405557569602595	0.06547951173874032
-4.075875945060494	16.183223288394085	0.5803253469230841	-0.3337403232995481	0.06539671188081553
-3.9528003255732322	15.292784673108926	0.5475992784070622	-0.3261623239147229	0.05676681537698315
-3.9992067929440043	15.73055462668215	0.5647498368842612	-0.3308895619387727	0.061535340626194805
-4.068371905853679	16.139351008679608	0.5787132485269535	-0.33325786394980605	0.06507599193326097
-3.903746688804401	14.691009127397303	0.5221262650572236	-0.3175311619571415	0.050485814346331426
-3.86987704440043	14.375574603567006	0.5075306134342071	-0.31193341482888115	0.04773774422937424
-3.9256796422272324	14.820378173973397	0.5278393858909548	-0.31925617354667546	0.051690039832933604
-3.9497350317267026	15.228464150498013	0.5449076880884096	-0.32517734159797834	0.05611060513412319
-3.7268568443784513	13.894308007070336	0.48366533477255036	-0.30446497327630345	0.04399608929558083
-3.698215854277132	13.779058127098043	0.4777710561267379	-0.3023766989929098	0.04311683839684882
-3.6779639093146645	13.673870011895303	0.47204543949570044	-0.29981309373901643	0.042414506217810094
-3.571181750067259	13.33170586472178	0.4540352262794861	-0.2933702927940384	0.03981540430906159
-3.4835043026903465	12.977876322076302	0.4341024850085252	-0.28405627740396616	0.038179415163738184
-3.404126025364066	12.339701968592273	0.39923545460802184	-0.26789748301301997	0.03245870426920295
-3.3488293333994186	11.895449310153229	0.3716694397933127	-0.2527063863806714	0.029517580926585442
-3.300315153385468	11.14083500028607	0.326362176753895	-0.22775149955128085	0.023094204883120684
-3.9511621749674837	15.271050023970451	0.5467193571850999	-0.3258691533139538	0.056599105202502366
-8.244373317370188	14.628658956740194	4.106285845114803E-5	-3.1704727946122204E-5	-2.4764575713939756E-5
-8.208489142862772	14.204433859089825	4.00847341524768E-5	-3.064627935414974E-5	-2.471056099786778E-5
-8.193734077492797	13.966873422743047	3.9546957328257104E-5	-3.004662554546449E-5	-2.4699442065682842E-5
-8.232676222944097	14.462837941075223	4.067960743655641E-5	-3.1298698016539864E-5	-2.4741609078681322E-5
-8.19035693955016	13.837323106092928	3.926032297789997E-5	-2.970555047592667E-5	-2.4708980382097872E-5
-8.113167709168138	13.369167772280294	3.81585305403932E-5	-2.850581372837525E-5	-2.4576214431881312E-5
-8.077142174814208	13.181783020574018	3.771327583918284E-5	-2.800839038743428E-5	-2.4513733879957706E-5
-7.967407351985131	12.816549861797377	3.680903046836019E-5	-2.707003674595387E-5	-2.4291789979393246E-5
-7.4202031915344335	11.241546128091116	3.278409426630284E-5	-2.2911787585090743E-5	-2.307790398021099E-5
-7.380855782333087	11.139150568907128	3.251333804849315E-5	-2.2626735578275858E-5	-2.2985240304718267E-5
-7.603903539139292	11.751642921695533	3.409365125601358E-5	-2.4270683134086852E-5	-2.3493659490720555E-5
-7.696154479064555	11.994745340563997	3.4727762230038054E-5	-2.4914096043459175E-5	-2.370640626447935E-5
-7.744684776673163	12.145936214046198	3.510346134283948E-5	-2.530273687141653E-5	-2.3808736967189056E-5
-7.337783016568444	11.036160898112158	3.2230349171615485E-5	-2.233557539294685E-5	-2.2878709620659987E-5
-5.478513842259125	7.328297301269693	2.1638322601618726E-5	-1.18289717606136E-5	-1.807304544978661E-5
-5.496335515484936	7.350666297835906	2.1715301495618715E-5	-1.1891123428227717E-5	-1.8121328254812714E-5
-5.513292533723025	7.373441024034741	2.1790634577245067E-5	-1.1957666169853548E-5	-1.8166504396464732E-5
-5.7782594324877365	7.704138241466704	2.2973752339708522E-5	-1.2915532390309603E-5	-1.8919145137376025E-5
-5.226288884072366	6.97442447090005	2.046120156301379E-5	-1.0743867821412103E-5	-1.737659811430916E-5
-5.1320395346395955	6.880771446866525	2.0088525257254163E-5	-1.047375647287518E-5	-1.7112234472591033E-5
-4.981658732436152	6.746084424883188	1.95023567742875E-5	-1.0055924385991942E-5	-1.667680783608633E-5
-4.872230788355059	6.663668971542325	1.909221592848176E-5	-9.801940081894443E-6	-1.6353638173597237E-5
-5.95993806317256	8.088641025459268	2.404183066722418E-5	-1.4097139121337383E-5	-1.9391650349631452E-5
-6.156106083074739	8.43849134717127	2.5064964939615786E-5	-1.5075590608185354E-5	-1.9904078027240178E-5
-6.3622803987511345	8.893710900037291	2.6319313860218177E-5	-1.6416758528742154E-5	-2.043248235889057E-5
-7.037730777065047	10.279206689455364	3.0208762219005834E-5	-2.025779856131634E-5	-2.2148209063838068E-5
-6.511291309796823	9.166024915663732	2.711710391383248E-5	-1.7146247790496816E-5	-2.0825775556566225E-5
-6.961309529005052	10.091919377967345	2.9713250500336896E-5	-1.975088674428463E-5	-2.1966957650505448E-5
-6.976746835639336	10.11701394282087	2.9786455064027428E-5	-1.9815043911534913E-5	-2.2004485258004103E-5
-11.149672852779776	19.026028297048256	0.1529596662243454	-0.04206189378037935	-0.10064698866850583
-11.177286946315288	19.099277703541333	0.15384418988016302	-0.04371889611746038	-0.10115016368384365
-9.18227086019565	22.941744559833715	0.14749640582350826	-0.11897691770135373	-0.06297891396349223
-8.933979733519063	23.042297787756027	0.14484572192650982	-0.12090665225556942	-0.057475770546031785
-9.497726748011418	22.723004536194928	0.14971409738467706	-0.1144718344627299	-0.0693947899254013
-11.201816179455392	19.362671115833425	0.15500022560231191	-0.04902588817687485	-0.10129911599792268
-11.022193536741858	18.71762456011473	0.1493847981561686	-0.03556265672344377	-0.09846194427504391
-10.948655511422155	18.634752597804788	0.14715465477841116	-0.03348936479228525	-0.09694005899448441
-10.739200803101152	18.414265673982754	0.1412517166543854	-0.028430431526404815	-0.09281809724522175
-10.426129079411938	18.242868662510936	0.13160028602958068	-0.02370409906029376	-0.08603718981971609
-10.351495060601314	18.19934593348884	0.1293275930031267	-0.02262563807420086	-0.08442398579449982
-10.276659955502009	18.164399203559437	0.12706697594469024	-0.021699069066282006	-0.08287549684909143
-10.051706148564318	18.092298620546728	0.11979897107581627	-0.019492536560636792	-0.07770971036062574
-11.220597943108505	19.547650220008503	0.15579996046996603	-0.05270734288619993	-0.10139416235571597
-11.213232813518047	19.613678726955158	0.15581395107043428	-0.05384033622996417	-0.10124616322680961
-11.167862918473158	19.983763373685665	0.15615596291004608	-0.061178154261642	-0.10001988898632933
-11.119734753615504	20.180895538942224	0.15607748110215214	-0.06467722025830626	-0.09923012005791809
-10.889962382093142	20.81510177874138	0.15506292264369964	-0.07668333391958784	-0.09486236701716055
-10.989883259185685	20.57314650704364	0.15556081194906096	-0.07234531894137565	-0.09654740677366164
-10.670647697607485	21.25443563231954	0.1542702984790674	-0.08516641311842049	-0.09082593407059102
-8.656589193032165	23.077778160673812	0.14055379803531645	-0.1212780115127253	-0.0516925597940712
-8.262164632393056	22.97490850022338	0.13201443015749212	-0.1180405231759312	-0.04272199371087782
-8.093510801985081	22.896766634500132	0.12789182356752665	-0.11596703361207379	-0.0391848761223193
-7.68989912608717	22.564207698669875	0.11550622968864441	-0.10714613677239601	-0.029995163493025764
-10.61906467426591	21.352055718189742	0.15408420784535193	-0.0869216832726226	-0.09002677886846659
-9.936768220586934	22.310409278173573	0.15218660103417947	-0.10609671490195441	-0.07793589414685831
-9.627937960973474	22.62487940796674	0.15077005517752395	-0.11255260395112367	-0.07191134861805101
-9.573169961095976	22.676544366109272	0.15043918961626437	-0.11358206630147362	-0.07090306586344292
-10.134279956953314	22.058148587414195	0.15254894885480133	-0.10081116332015747	-0.08167677572948713
-10.304582249602808	21.836678921374176	0.1532267310960615	-0.09649258617316989	-0.08461239651578617
-10.555587977067566	21.45179651669559	0.15381173215093813	-0.08874574046538561	-0.08905495691486781
-9.871150253323467	18.04329134881533	0.1141328787510624	-0.017993546988766783	-0.0738415897384661
-9.4491510421968	17.986087424675254	0.09953638270814594	-0.015065981361602523	-0.06397900340621802
-9.39405468440286	17.97674307009461	0.09767723311562075	-0.014716329192564475	-0.06275383154330742
-9.318824933668623	17.968766098777905	0.09495251111998722	-0.014235191091746953	-0.06097511156546562
-8.866655676614846	17.930756511797174	0.07861365482874974	-0.011643642034227816	-0.05004320615023233
-7.460370084706861	22.326890903804703	0.10801691682952266	-0.101432373267048	-0.025468578819645992
-7.181921823170052	22.004421546653404	0.09783745344097103	-0.09285004891187694	-0.019363317650423945
-6.980050576019263	21.793148493492453	0.09147893071959179	-0.08776860306405948	-0.01548912189659395
-6.576542696581086	21.409318391621486	0.07946540401356346	-0.07756979531182616	-0.006951042168801659
-8.591810565175942	17.924390418426363	0.0679644977995996	-0.01004169644054841	-0.04311778717334753
-8.160987566235585	17.895824611247768	0.04991262268769048	-0.00754019544001905	-0.03140872124116045
-8.427526747689353	17.911776804777684	0.061201704265169805	-0.009099765859461845	-0.03875033374219214
-8.540982568507179	17.920050757602066	0.06602507566875547	-0.009765973688355727	-0.04186347353745045
-5.864615339578987	20.755750631962357	0.06178038013875693	-0.060853434420952784	0.006991874776127916
-5.543802938210256	20.38074487517408	0.05306880031589209	-0.05105609995139142	0.012817082383090227
-6.504364858334945	21.34437545298176	0.0776188743886583	-0.0760292595647736	-0.005666174976041057
-5.970918121132899	20.87023242852833	0.06446098797511199	-0.06349427003850344	0.005279828745089302
-5.171797381464162	19.89737251545445	0.04391980061987631	-0.04028928734334784	0.016897684595231686
-5.0245480447987125	19.683822661130662	0.03983645477556429	-0.035064517621560036	0.018698454713111063
-4.900152014728899	19.401774462066626	0.035437944941686846	-0.029748218317947002	0.018570020746690064
-8.045165203849148	17.895237150670994	0.04352470893234568	-0.006604341257864405	-0.02731403024447892
-7.828330068792466	17.887207984644846	0.03088189604751533	-0.005009653732283296	-0.019487214132378874
-7.588389628929521	17.819549385161938	0.007317987947475199	-8.363946693622502E-4	-0.0046271120353919394
-4.683175416995011	18.92056128922509	0.028583169569484045	-0.021284756298521577	0.0190097256881671
-4.557131527726211	18.533459102138394	0.024126543610430266	-0.016757278812625277	0.01725252647373873
-4.377707594286538	17.57417867700677	0.013217554520804385	-0.007269974545997641	0.010885661082363444
-4.375950900357417	17.526057226949376	0.012574080205574621	-0.006790702566242769	0.010428479246773134
-4.484941864981501	18.19838652331461	0.019596019689633988	-0.012091103988849801	0.015359199586727497
-4.372825752777866	17.497105804998277	0.012298588973391145	-0.006655314771112432	0.010188526222154711
-4.260063754969469	16.957122878843833	0.008862610394058638	-0.0045847656187128485	0.00726182611556753
-4.2543796491463395	16.88173839584814	0.008357992683394651	-0.004340364600223202	0.006814520967504024
-4.172479120773178	16.325671413989923	0.006043719872521025	-0.0029371817423800837	0.004829246716356655
-4.151871519508384	16.155447405066244	0.00530013984934241	-0.002476502467492746	0.004188301490625631
-4.144035245207647	16.121454065378032	0.00521568351117963	-0.0024175241011291705	0.0041144408929590075
-4.072421898747817	15.289956430567175	0.0028591660791950236	-0.0010576554489066135	0.0021072236882709507
-4.095328121705499	15.489697359268533	0.003289731280801637	-0.0013183664012625025	0.0024380771726512755
-4.118480058777639	15.68595857984359	0.003876424349748368	-0.0016237902535454194	0.0029469905649050143
-4.140149876500907	16.06180723438685	0.005041547760282614	-0.0023185861764652474	0.003968752123743933
-4.179593610389492	14.862900564725685	0.0018821820981033243	-5.059891411575208E-4	0.0014152584849978552
-4.129583690004605	15.034457843656845	0.0022785004189317935	-7.035785548135415E-4	0.0017120587339153888
-4.332504046130264	14.727261534199787	0.0010109662848595822	-3.1453120466493973E-4	7.61630719630875E-4
-6.864381120883843	17.824925970386563	4.810109125329246E-5	-3.922555398432121E-5	-2.1584619331669847E-5
-7.111456277637915	17.862901719600874	4.8277795749190715E-5	-3.931799845746496E-5	-2.220318557211457E-5
-7.361730330183262	17.815658423143518	4.8235624594191744E-5	-3.919090812774544E-5	-2.2828395803746585E-5
-6.699631952192596	17.790187728061333	4.7952615220531065E-5	-3.9142231791193795E-5	-2.117232758460417E-5
-6.471535900809904	17.65611081898578	4.751999546530859E-5	-3.880646959957538E-5	-2.0605720922992154E-5
-6.01856299486931	16.965651538393175	4.5478150981780125E-5	-3.712787971771237E-5	-1.9487013020570826E-5
-6.018217814642384	16.964954947243214	4.5476128912972504E-5	-3.712619592147845E-5	-1.948616024412627E-5
-6.192614293475787	17.31914560580889	4.6506888169815314E-5	-3.797778929477569E-5	-1.9917528299905232E-5
-6.358826975092747	17.562077889890872	4.7227620286035155E-5	-3.857606699808146E-5	-2.032575565528863E-5
-6.018066056155799	16.964687362149334	4.547535152382547E-5	-3.712556208890144E-5	-1.9485776634650522E-5
-4.908304538333134	14.969355025422521	3.954793607257422E-5	-3.2378761124974015E-5	-1.6600667960763836E-5
-4.894965705707698	14.956384548239772	3.9505128505258804E-5	-3.2346260437410195E-5	-1.6565577792657237E-5
-5.522668475480044	15.89108446419409	4.2380152388674905E-5	-3.4600617068524066E-5	-1.8231431730529035E-5
-5.590293973325887	16.02332329799043	4.2770769329864875E-5	-3.491187287570163E-5	-1.840882074203225E-5
-5.62503595550961	16.102423683804165	4.29993499020947E-5	-3.509582845891556E-5	-1.849635026954871E-5
-5.79838945170203	16.47567517825189	4.407619451891726E-5	-3.597457938681985E-5	-1.8938504666497086E-5
-5.818300420163335	16.518599132988257	4.4198555907808446E-5	-3.607407273855971E-5	-1.898715339425721E-5
-6.016563718580136	16.961325465432818	4.546571402419588E-5	-3.711764783844723E-5	-1.9482010153059817E-5
-4.911331118979538	14.97328547513143	3.956051066699551E-5	-3.2388501609148114E-5	-1.6608869610852685E-5
-5.0735700023776875	15.16993664121582	4.0191220882583825E-5	-3.287195068939894E-5	-1.7042982877097877E-5
-5.223708594183212	15.375437594116095	4.083135598341321E-5	-3.3372643853220954E-5	-1.744048108981773E-5
-5.2244114000787105	15.376332166246335	4.0834167126242894E-5	-3.337481223080711E-5	-1.744233241194961E-5
-5.424504479191739	15.698092793846305	4.181276784790537E-5	-3.414365014432064E-5	-1.797307749449851E-5
-5.22565127061393	15.37825402853767	4.0839977322177613E-5	-3.337938686561436E-5	-1.7445562847603587E-5
-4.7077301313837365	14.774519111724057	3.8907190095778025E-5	-3.18905518870273E-5	-1.6075157691470926E-5
-4.675015183440867	14.74800878513003	3.882137407646369E-5	-3.1824960804537973E-5	-1.5992145149619715E-5
-3.7658512309524754	7.028045440845924	1.7315350777480592E-5	-1.103638319637987E-5	-1.3154991396039159E-5
