# Supplementary material for: Thyroarytenoid muscle fiber orientation regulates the ability to modulate vocal fold vertical thickness
Source: PLoS One. 2025 Dec 4;20(12):e0337735. doi: 10.1371/journal.pone.0337735 (PMC12677544; doi:10.1371/journal.pone.0337735)
Supplement: S4 Data — (ZIP) [file pone.0337735.s004.zip › Male/contourA10TA13.csv]

% Model	Angle9.mph
% Version	COMSOL 6.1.0.357
% Date	Dec 14 2024, 05:08
% Dimension	2
% Nodes	720
% Expressions	3
% Description	Line
% cpl1x	cpl1y	Displacement magnitude	u	v
-11.968005616002486	39.650844643500406	0.7818314055070725	2.108421135517628E-4	0.11164626113899331
-12.100925229184412	39.521184251215715	0.7807670571717306	2.0957616477781176E-4	0.11165201513931675
-11.810234379374002	39.74293127707726	0.7825857661096848	2.1174119202092064E-4	0.11164155523593575
-11.76596306338081	39.775513356632324	0.7828533464184937	2.1205915753675077E-4	0.11164000307701358
-11.47739948826791	39.862189693672036	0.7835647275640188	2.1290048839768728E-4	0.11163420031993695
-11.258980847445656	39.857881496438054	0.7835281158167462	2.1285061212491268E-4	0.11163221562339289
-11.716143543792246	39.796222579001906	0.7830230254991579	2.1226128959822327E-4	0.11163880449809759
-11.163938214941039	39.85365079891891	0.7834938813681722	2.1280283880830642E-4	0.11163143120855865
-10.796207435616262	39.85090503287166	0.7834711912054731	2.1275205341971258E-4	0.11162793678289065
-10.709496869932108	39.85039381204079	0.7834666822055195	2.1273945982625312E-4	0.11162710842180368
-10.37169574884199	39.850036177539195	0.7834636104718208	2.127094807028188E-4	0.11162383249023436
-12.13512273325702	39.460672833157	0.7802706157244308	2.0898622967851585E-4	0.11165442667877432
-12.240660142730178	39.24849072022055	0.7785306815882217	2.0691335916637988E-4	0.11166274238999968
-12.227325367848685	39.08705965880899	0.7772055720083401	2.05340375209598E-4	0.11166815133524613
-12.205740642978935	38.979124391808504	0.7763206045023607	2.0428743968010183E-4	0.11167164303561539
-9.681369688821853	39.850002288818345	0.7834599409127054	2.1264790775803513E-4	0.1116171278847159
-9.209886193231677	39.8500022888185	0.7834610537787092	2.1260344578763343E-4	0.11161255704481024
-6.503691158131879	38.96454001876737	0.7761896588498518	2.0394451483272E-4	0.11161696735170462
-6.587351156296421	39.29642873129991	0.7789139830028293	2.0713860757183903E-4	0.11160633837200505
-6.771159512318912	39.57700815680421	0.7812153723872872	2.0984181381136026E-4	0.11159844012385871
-6.814129999907874	39.651652838586976	0.7818280329890902	2.1056093527932717E-4	0.11159628192027982
-7.229593906641747	39.84203493583536	0.7833904963350038	2.1240369429983204E-4	0.11159372153981713
-7.181795837296288	39.83706132882147	0.7833497241584841	2.123541205556134E-4	0.11159343288379604
-7.033567159296577	39.76166368437849	0.7827302148848518	2.1162546259749973E-4	0.11159460401217788
-7.6946177519140235	39.85300356006798	0.7834817769853976	2.125253737905744E-4	0.11159782172530217
-6.488283836647731	38.91091546805024	0.7757499395970231	2.0342814834923417E-4	0.11161866634931135
-10.243595360807257	39.850002288818345	0.7834634488204097	2.126958357050424E-4	0.11162258620133728
-9.730298368089413	39.85000228881833	0.7834602547314579	2.1265213284318084E-4	0.11161760198142143
-9.743014193148053	39.85000228881833	0.7834602234991184	2.1265346970270472E-4	0.111617725515951
-9.085341826788042	39.8500022888185	0.783460567437916	2.125934342496259E-4	0.11161135255408822
-7.779783738995952	39.851154726690396	0.7834677100844972	2.1251098955114056E-4	0.1115987052963877
-7.886706964608754	39.850916601280545	0.7834647412544572	2.1251605892901412E-4	0.11159974467323042
-8.209330570361047	39.849987794146756	0.7834613448182017	2.1252299782443303E-4	0.11160288573933198
-8.699211804792647	39.85004545472901	0.7834631262778047	2.125585323719974E-4	0.11160761472495583
-8.427966558711145	39.8500350871401	0.7834604785304783	2.1254000912907835E-4	0.11160499646535924
-12.152615457473026	38.61822056218743	0.7733591922141814	2.0078049772570062E-4	0.11168350824221208
-12.150457207342695	38.60568225439725	0.773256436969207	2.0065853812769327E-4	0.11168391724633552
-12.146591986235311	38.58859764700979	0.7731162397635558	2.0049288879610567E-4	0.11168446553450659
-12.074238696384148	38.24828133015453	0.7703264224941031	1.971911941578695E-4	0.11169543344330467
-6.441829287929373	38.514252064367554	0.7724972104148846	1.9960772340891413E-4	0.11163188339400068
-6.4796557750756225	38.830935381536946	0.775093250623251	2.026584789422235E-4	0.1116213382865917
-6.431316994593285	38.355730965701305	0.7711964251108366	1.9808274979036012E-4	0.11163724350766598
-6.415000660473024	38.12021737547059	0.7692655437438972	1.958160913241439E-4	0.11164519885523871
-12.006552716049852	37.91928976266428	0.7676264067065416	1.9401146434730747E-4	0.11170606096797736
-11.966773292852782	37.7322909897182	0.7660937224712753	1.9220245125084923E-4	0.11171208715198722
-11.899335717233097	37.41624344712912	0.7635009008446805	1.8915415944637936E-4	0.11172227105207974
-11.86072968481382	37.23337054820751	0.7620022503655255	1.8738851445484431E-4	0.11172816829066803
-6.405495081109018	37.81045524455644	0.7667234388550919	1.9283875645968314E-4	0.1116557764594418
-6.3802834672144035	37.49850283645258	0.7641666864413241	1.898378425973135E-4	0.11166628080477434
-6.34327199449609	36.990127261889924	0.75999579108814	1.8495787986759016E-4	0.11168343492724349
-6.3346776499635205	36.89181710192548	0.759190932606612	1.8401297095041653E-4	0.1116867387627951
-6.327277488709939	36.80573234114482	0.7584859301635317	1.8318736557624033E-4	0.11168963347024044
-11.839379859361392	37.12464213602315	0.7611096923673714	1.863433187621514E-4	0.11173169176971591
-11.66031709327127	36.191536938073696	0.7534596471136616	1.7739108239003202E-4	0.11176195880409684
-11.619905720758748	35.962379473002436	0.7515837367900442	1.7519588446305087E-4	0.11176942526535476
-11.730360249335298	36.58305483766412	0.7566736836913548	1.811376595673447E-4	0.11174920896725929
-6.248695444183289	35.88284413383002	0.7509262625511122	1.7433696089834918E-4	0.11172066361858804
-6.190644674951313	35.36621719878445	0.7466900221229115	1.694034132403774E-4	0.11173789937423881
-6.146329446134891	34.860882297696094	0.7425499765381685	1.6456760850587537E-4	0.11175487328370973
-1.0600869276340483	18.316100001774196	0.6073130723844321	1.2766130089285963E-5	0.11227988512694592
-1.0459016161732135	18.37692181363064	0.6078080191750939	1.3302284464928517E-5	0.11227766713792822
-1.1744205707972624	18.153797557800345	0.6059907351052726	1.1331643410896956E-5	0.11228647749776607
-1.311326192584243	17.97535615877772	0.6045377873808672	9.754413365226702E-6	0.11229382462339602
-1.386335587551091	17.922671465764726	0.6041083404816352	9.288193246780697E-6	0.11229629844138991
-1.650548821745367	17.757514160475903	0.6027647671963743	7.827198557127627E-6	0.11230431005265586
-0.9718149006219283	18.630446296863695	0.6098743865207799	1.55416060045045E-5	0.1122682895357123
-0.9542349860686515	18.852537320770427	0.6116829098731921	1.7497758028065582E-5	0.11226049200114943
-0.9467123425971604	18.932059856972355	0.6123314096153333	1.8199481081270713E-5	0.11225768892611913
-0.9488912973033679	19.009058522305217	0.6129586425729946	1.8877257837956127E-5	0.11225505817587755
-0.9602591937381534	19.185733594449147	0.6143991324864888	2.0431754855973286E-5	0.11224907947098861
-1.0005126263859143	19.36574217623491	0.6158651096708398	2.201007638023635E-5	0.11224323962953772
-6.05347281998843	34.07388368729615	0.7361114500703798	1.5705948496492488E-4	0.11178107806686127
-5.779746191862431	31.198536783186327	0.7125602155167122	1.2965704206237272E-4	0.11187741967341595
-5.81260308842713	31.6601371096856	0.7163300975910603	1.3404317128219142E-4	0.1118618488933267
-5.898916358898413	32.61341104261303	0.7241477079706355	1.431304885729195E-4	0.11182986386449945
-5.976331308258205	33.33624786626052	0.7300579844480004	1.5001798604219918E-4	0.11180572976190463
-11.555172919712001	35.57995576034233	0.7484495109947382	1.7154806399411133E-4	0.11178191031795437
-11.427224513094306	34.824469013294944	0.7422581830254453	1.6432171172490605E-4	0.1118065845842057
-11.302991741507174	34.01939293201957	0.7356597356104569	1.5665257507476972E-4	0.11183298505966374
-11.26269403333529	33.74326682230424	0.7334030380296898	1.540193681352027E-4	0.11184206357031264
-10.87492360433819	31.536162433666846	0.7153270337174145	1.330314281981282E-4	0.11191401574087638
-10.79808267178972	31.096982410679725	0.7117343066847551	1.2887399031598433E-4	0.11192832225885468
-10.515617328365707	29.431210118152052	0.6981082063623816	1.1303641872275935E-4	0.11198271088190245
-11.095255333576779	32.78560916869341	0.7255475938661816	1.4490828561652998E-4	0.11187329587574404
-10.374607869233792	28.677418549364212	0.6919339522352245	1.0585152975104066E-4	0.11200719024360108
-1.9007542873442729	17.670028077820447	0.6020520833531018	7.05247397771255E-6	0.11230952464938437
-2.0779141835942943	17.606247817656115	0.60153323469529	6.488189571196892E-6	0.11231327993452182
-2.421704394542373	17.610906476909	0.6015712933947306	6.525885917300707E-6	0.11231614472293999
-2.5268901597962445	17.60827853304663	0.6015501479975055	6.50196087626476E-6	0.11231716075757563
-1.0157099330243569	19.441588102125813	0.6164836846956802	2.267638977344195E-5	0.11224076348536736
-1.1062328150339649	19.65851365771074	0.6182514362968965	2.4572489233194397E-5	0.11223409474626506
-1.0950141199455286	19.63861486947969	0.6180892600486955	2.439901481939759E-5	0.1122346808484625
-1.0936631912571904	19.634142492606518	0.6180527764091578	2.4359768167094636E-5	0.11223482288300164
-1.2019485900933222	19.823967402584525	0.6196008455615805	2.601542181875471E-5	0.11222924330561332
-1.2626663164006444	19.90610167368628	0.6202698936442874	2.672740179933867E-5	0.1122269504993012
-1.3479656887537845	20.02184186709379	0.6212144154229858	2.7733557316723797E-5	0.11222371755754657
-1.3818036936806772	20.069240413165744	0.6216007389851622	2.8145404801171833E-5	0.11222238324012662
-1.490043238491493	20.21081153288452	0.6227558661213737	2.9372302031833628E-5	0.11221846365364858
-5.495158991359491	28.68268136418761	0.6919598615592457	1.0573497025715919E-4	0.11196142907655438
-5.507477156915547	28.790577524822243	0.6928392611383605	1.0675732597899046E-4	0.11195782547634092
-5.640376413522405	29.93509919763994	0.7022137564446065	1.1763651899681648E-4	0.11191961250798223
-5.66674537726079	30.200894570944342	0.704383397300792	1.2016157536764291E-4	0.11191071512644069
-11.232964758328787	33.56280133293661	0.7319226314075726	1.52297364714339E-4	0.111847969817116
-9.890707351552885	26.584105713780335	0.6748066961876121	8.60512911997287E-5	0.11207439742368093
-9.499209611630052	25.463046361573806	0.6656454654046355	7.552589955352587E-5	0.11210917331126502
-10.251371607480321	28.08873461337165	0.6871166991908567	1.0026511429658724E-4	0.11202621108672114
-9.949856872037069	26.81141811544305	0.6766669247859256	8.818924587167475E-5	0.1120671563720218
-9.409620206466	25.28683176907262	0.664200279992625	7.389073492237579E-5	0.11211440019977414
-8.975776833099328	24.413789608181347	0.6570859956609402	6.586979580751584E-5	0.11214042064837984
-8.450931047688341	23.67686534172989	0.6510485735598882	5.9139956720717064E-5	0.11216097954759457
-8.315280225053407	23.486682331666373	0.649500906071179	5.742998148120561E-5	0.11216628851493401
-8.109310669822081	23.245736403988893	0.6475302290599739	5.5292668658088715E-5	0.11217271929721818
-5.04821833795282	26.35030357792787	0.672890117287065	8.37754193303483E-5	0.11203785910339915
-5.072511135861281	26.457154341834364	0.6737602806062557	8.476948497843805E-5	0.11203437768648615
-5.319014801988768	27.6151602307035	0.6832280301899901	9.563258808361377E-5	0.1119966340637467
-5.298549699956672	27.508324942348306	0.6823566904527623	9.462271147374207E-5	0.11200013363390077
-1.6547952866665352	20.435138707303928	0.62458393850668	3.13104927612282E-5	0.11221219041659986
-1.7068462026965912	20.505043732104994	0.6251545531941659	3.191719202482709E-5	0.11221024182663916
-1.8328638043067826	20.675856534446993	0.6265470463496998	3.33918732406539E-5	0.11220546782946203
-1.9146876228856835	20.78271581099791	0.6274193140718478	3.4314330261581006E-5	0.11220250838212033
-1.9589596542270868	20.838178803681924	0.6278711393711844	3.478841283818433E-5	0.11220098747953802
-2.2267902915590323	21.173727916983232	0.6306133679141419	3.768404999833531E-5	0.11219178718229968
-2.4765836027203294	21.524027437877677	0.633466077573639	4.069088606787334E-5	0.11218190810244583
-2.510632075597485	21.56945277354053	0.6338376085216899	4.1085079051949574E-5	0.11218064278215416
-3.4170539347823667	18.323036770820913	0.6073729654888227	1.2744179222211223E-5	0.11230037960551757
-3.3613588547056894	18.26201824120377	0.6068760245560185	1.2214484537389461E-5	0.11230199036861756
-2.8302006677410443	17.7685842180935	0.6028551485504735	7.905462200941386E-6	0.11231430762843087
-3.0213186080937637	17.882690433716814	0.6037850188321032	8.90447843611859E-6	0.11231205998009962
-2.9853774190574067	17.85333337493745	0.6035462927892	8.648348087191664E-6	0.11231275500980593
-4.904236518511963	25.91960781073081	0.6693631336483805	7.979945193455216E-5	0.11205147286186426
-4.723668736196532	25.314951331292864	0.6644283289929216	7.420881767037114E-5	0.11207077443473301
-4.604679940346854	25.051089745874435	0.662266120701882	7.179359228763534E-5	0.11207883547758136
-4.281370486848969	24.383328411417228	0.6568246860446716	6.57784851662914E-5	0.11209909907662113
-3.2125741016240386	22.611557155864187	0.6423423964829106	5.010797844922594E-5	0.11215087208741281
-3.272014261258436	22.70654698603269	0.6431160653220798	5.093410658944287E-5	0.11214811264265333
-2.5518384799861815	21.63096481182497	0.6343392539366633	4.161937140998493E-5	0.11217888445460819
-2.8735384712196232	22.08009398368013	0.6380084199848634	4.549889696666495E-5	0.11216623073217974
-3.1756044296995665	22.556944434453374	0.6418957521678401	4.963574994739163E-5	0.1121524303757718
-4.545571876999899	19.652622560032107	0.6182111644428105	2.418276962671842E-5	0.11226456080066478
-4.424895516455141	19.524062222800467	0.6171635548614689	2.3090667549417173E-5	0.11226792545843245
-3.958958611653594	19.00470136406695	0.6129278482044437	1.863607828503272E-5	0.11228169223644695
-3.8782730930382083	18.915322300283425	0.6122005768244486	1.7870046634311345E-5	0.1122840604608548
-5.025563667731989	20.107549344377823	0.6219288968165938	2.8084268270459057E-5	0.11225315883137549
-5.277731362781373	20.350988119887234	0.6239082791494344	3.0125352882558366E-5	0.11224699242605068
-5.606549304112775	20.6598148798465	0.6264339960873385	3.278532680978757E-5	0.11223929273726911
-6.131048509468386	21.17349677678001	0.6306161236120411	3.713278273929174E-5	0.11222624953465517
-7.17416985769136	22.198608654304337	0.6389793152584157	4.598572031665759E-5	0.11220027735940213
-7.6413332318231895	22.67125431062098	0.6428517294767859	5.01585239925856E-5	0.1121882296914104
-6.9150129554945305	21.927639425126234	0.6367767448501276	4.364839004767575E-5	0.11220730072578819
-6.31895859009996	21.343154735881807	0.6320077100220901	3.860900656641959E-5	0.11222209950567033
-6.618255579081206	21.642875823077	0.634445248933225	4.119659886934522E-5	0.11221445584624587
-3.6680004015474728	23.30103040805593	0.6479780084780072	5.6137245337088333E-5	0.11213108013662265
-3.83446762916781	23.580833568731567	0.650260709612287	5.86230985652177E-5	0.1121228875372252
-4.071443328978513	23.987709649252928	0.653587110618941	6.220527113997052E-5	0.11211090895720816
-7.640251545310057	17.586782544931808	4.79128457965283E-5	-3.885051655832835E-5	-2.3516849857419054E-5
-7.509356374993602	17.79911102953117	4.849878174184935E-5	-3.938997715935124E-5	-2.3278595081179025E-5
-7.6989388334005735	17.4903691638282	4.766009637208247E-5	-3.8614956482297404E-5	-2.3628054677047325E-5
-7.762103216471637	17.30759444679789	4.718646328160914E-5	-3.816542442945379E-5	-2.3742875741368753E-5
-7.821162534822876	17.152686250634986	4.679882733635178E-5	-3.7788470212560564E-5	-2.3857675050855135E-5
-7.87221896818102	16.9473112831706	4.630009726978793E-5	-3.7299451578955846E-5	-2.3957076529109717E-5
-7.921170402924522	16.753942907049066	4.583507224414586E-5	-3.683736810805027E-5	-2.405422364421342E-5
-7.9783869673286425	16.470761822820492	4.517822861791592E-5	-3.61738627933529E-5	-2.417249680407589E-5
-8.003886469325913	16.357472230499454	4.491844685012511E-5	-3.590564258150902E-5	-2.422723793421296E-5
-8.041803974825056	16.197407590250943	4.4571377227135654E-5	-3.553251937073815E-5	-2.4317448625714497E-5
-8.11957094103931	15.808141817188318	4.3722832677730856E-5	-3.462953336439155E-5	-2.449916411033743E-5
-8.094241908274963	15.975737091845481	4.4084748659705295E-5	-3.501524573564329E-5	-2.4436137752291105E-5
-8.149959289733443	15.594634263864748	4.326438106517888E-5	-3.4133114085586484E-5	-2.4576583917265407E-5
-4.487015489615116	14.591722761896559	3.852248624006377E-5	-3.164388617407004E-5	-1.555153424935181E-5
-4.416731324563106	14.512870608922288	3.827859798550801E-5	-3.1449683979379147E-5	-1.5371534983967695E-5
-4.329055028394281	14.412978776001905	3.7964225143564996E-5	-3.1198088560034945E-5	-1.514280910496052E-5
-4.19303203891211	14.248275933735142	3.7450620995361195E-5	-3.0786281982569035E-5	-1.4787749923502492E-5
-4.178965322518646	14.23024927967746	3.739369456779514E-5	-3.0740290147570304E-5	-1.475029361367987E-5
-8.208595369810979	15.125877972768416	4.231974266720554E-5	-3.3080748027605415E-5	-2.4751168204796527E-5
-8.250106284083648	14.883579494882824	4.187506955938672E-5	-3.2565909606773045E-5	-2.48607914529686E-5
-8.184763342662869	15.304083214581624	4.2673050219085105E-5	-3.3474527629998305E-5	-2.4684291196881572E-5
-8.194040568253598	15.203367992185502	4.2463734565803315E-5	-3.3246572278680546E-5	-2.4713109649067118E-5
-4.009503675450382	13.95499929048619	3.655486994493904E-5	-3.005398765896351E-5	-1.4298551578222713E-5
-3.967321215997023	13.879167246534847	3.632029403114763E-5	-2.986011228908708E-5	-1.418229658443976E-5
-3.8768075373306097	13.684183745503944	3.5720633458423645E-5	-2.9366910006764513E-5	-1.3929134480332911E-5
-3.8285567068758617	13.577304042901428	3.53976263138435E-5	-2.9098309590038615E-5	-1.3796349873297465E-5
-3.679175518096213	13.165512678706849	3.4144859111080375E-5	-2.8050898839644815E-5	-1.3366136956896345E-5
-3.5952780276413945	12.848827743115857	3.317866385289401E-5	-2.724281924920324E-5	-1.3108318708441583E-5
-3.8035301168690907	13.511178334388502	3.5197660599531195E-5	-2.8933578140958822E-5	-1.3725864378572362E-5
-3.5706258476984103	12.751547870197772	3.288149582322142E-5	-2.6988384611639235E-5	-1.3031037238014655E-5
-3.536337058362929	12.508568926206657	3.213478291540956E-5	-2.63505562258782E-5	-1.2902735626537428E-5
-3.4943523373487664	12.217884679130231	3.1253225773812874E-5	-2.5595269439947294E-5	-1.2751661307088395E-5
-3.476217738039166	12.051206781698731	3.074506831655671E-5	-2.516367414652886E-5	-1.2679498584551102E-5
-3.4381043775288846	11.707787309160882	2.968745732005454E-5	-2.4238894989849837E-5	-1.2523710343210153E-5
-3.4175141432913065	11.442487558596586	2.8880302327738732E-5	-2.3538252871713326E-5	-1.243099925797406E-5
-3.390535492772293	10.959938069747185	2.740481253314067E-5	-2.2228320485249817E-5	-1.2284432143947718E-5
-3.391605607580326	10.637069694303245	2.642967167674939E-5	-2.1341435743612333E-5	-1.2238235469363731E-5
-3.3957072198915474	11.125983907025887	2.7903064703634917E-5	-2.2669964641176422E-5	-1.2320894529370872E-5
-3.3933099091125833	10.454525891479044	2.5880351573058168E-5	-2.0835350285895877E-5	-1.2214347979939667E-5
-3.392748642497309	10.363320317554606	2.560446216438884E-5	-2.0577227234174687E-5	-1.2198923708111262E-5
-3.3881777990103163	10.052022617744685	2.467594798491213E-5	-1.971390579585793E-5	-1.2146772689242917E-5
-3.379931059854188	9.65560915900371	2.3495364302209592E-5	-1.859764958081319E-5	-1.2077927854228635E-5
-3.38003327420144	9.645525660619372	2.346606511595296E-5	-1.8569894379426972E-5	-1.2077177796870859E-5
-3.380411775956053	9.63612711841371	2.3439496715780835E-5	-1.854399492528629E-5	-1.207744322011162E-5
-3.4070943292007656	9.209820550583608	2.2236827569265525E-5	-1.73365788749856E-5	-1.2108728989336974E-5
-3.4177904844649305	8.97279793026408	2.1584476568862077E-5	-1.6667301399033503E-5	-1.2125295043177982E-5
-4.670507470987797	6.528342318175511	1.8484368019723956E-5	-9.501770613816275E-6	-1.582176914949825E-5
-4.472672713765167	6.53165408154053	1.797623334064619E-5	-9.522661323672326E-6	-1.5210828303179277E-5
-4.296096768007061	6.564113874181485	1.7632953238909082E-5	-9.639002155425575E-6	-1.470953659650893E-5
-4.1907677441120486	6.6201318525786546	1.747143886448598E-5	-9.826582911366928E-6	-1.4387898616072016E-5
-3.42823364007561	8.77881073484247	2.104829336074118E-5	-1.6106574743799504E-5	-1.2137296723341973E-5
-3.440421539484517	8.631632878187974	2.065938269546863E-5	-1.5683716898242652E-5	-1.2162444350945509E-5
-3.510174069952668	8.051882576425108	1.9220551644041545E-5	-1.4031418214897516E-5	-1.2337238677448496E-5
-3.4654247941708625	8.41479710425795	2.0108854414295372E-5	-1.5076120831477358E-5	-1.2222374726486681E-5
-3.519325274558982	7.974355231943207	1.9040104508588877E-5	-1.38152429060385E-5	-1.2365341140974179E-5
-3.8048036653298265	6.960169305120867	1.7357981166579885E-5	-1.0933309954344702E-5	-1.3306617728130684E-5
-3.942941641067294	6.809098812242506	1.731012332820557E-5	-1.043878279636199E-5	-1.369516836943055E-5
-4.081244662082278	6.715380176995773	1.743745515668007E-5	-1.015813375497667E-5	-1.4085785225655685E-5
-3.557899482821399	7.6388476831782866	1.833262067717355E-5	-1.2910852287595125E-5	-1.2508615099209214E-5
-3.5506928691402093	7.692857622749482	1.8417063374938256E-5	-1.3034158438583614E-5	-1.2469836093759318E-5
-3.535122007221198	7.8370201875805385	1.8737241723891145E-5	-1.3432383159184849E-5	-1.2420026587748167E-5
-3.5827478111781415	7.560437912809053	1.8193782709127224E-5	-1.265752593918103E-5	-1.2592104977784668E-5
-3.656557182300242	7.31345080673359	1.780209309884023E-5	-1.1968231561960729E-5	-1.2848098770833883E-5
-3.741595319822733	7.091603710798701	1.751901845553076E-5	-1.1362960008402374E-5	-1.3121512773117473E-5
-12.48823622079036	29.318127189803445	1.0591366563565727	-0.3543645881597174	0.9956957205211676
-12.301573729696075	29.291730374054282	1.0541142818792317	-0.3652046569275055	0.9801119615716362
-12.904182385341631	29.37659805299116	1.0799263837422848	-0.3318608732200127	1.0129380785670599
-12.704310573905445	29.35687813300677	1.0675674363045686	-0.3433408928738311	1.0073000077288279
-13.215739023882737	29.375039723105594	1.1020555973718558	-0.31486152684494506	1.0092773731751843
-13.289816212405814	29.38416912499247	1.1100653865053363	-0.3114198341569779	1.0081929339142326
-13.628735756055638	29.408293625969595	1.1435157955055844	-0.29257950453465204	0.9883322810224981
-13.761313265189306	29.420327221129604	1.1570676373785118	-0.2857483702011227	0.9809630036196046
-13.789831291953012	29.42263826529943	1.1594067242660613	-0.28469165834689003	0.9785772262852733
-14.193507593470319	29.351006338599753	1.1937575002521674	-0.25407891971660534	0.9344000445819749
-14.343065600888547	29.30623263263965	1.2036473913603527	-0.23881847173114668	0.917503814768994
-15.169871121939503	28.7024294022831	1.3235195244889155	-0.11847006053478723	0.861915197242412
-15.025976096323706	28.826575538617305	1.29881579236127	-0.1385553499658533	0.8695574502857015
-14.704342841257393	29.099582909420015	1.2470896765948942	-0.1854726319539283	0.8880596644229122
-14.77814405518191	29.048154888872233	1.2558828226799428	-0.17386321143042557	0.8821047912227482
-15.194930389272562	28.670268692680192	1.3293507150480162	-0.11540261397937766	0.8609535597518324
-15.552436058935607	28.262388145106144	1.4074458155479517	-0.07684241940562048	0.8420849017883744
-15.65870487864321	28.128694460225432	1.4323003812643096	-0.06562874657917513	0.8363246689397204
-15.420870685895718	28.414489982476084	1.378068810648831	-0.08787574740545588	0.8494287809016423
-16.14669845066415	27.534817692946177	1.5383567428906546	-0.04409271372893307	0.7898050749107108
-16.18902508127296	27.487365967844962	1.54656720213356	-0.043317941782838466	0.7841188479285657
-16.090879730623392	27.60512583812312	1.5259449331613737	-0.04635738759554865	0.7955210833213688
-15.906983759261689	27.83045491742547	1.4865993990062636	-0.05280355718317724	0.8150673048730812
-15.78801336657089	27.974288039163056	1.4608940719365548	-0.057683976773341666	0.8256907062584129
-16.4224657835804	27.241242221715776	1.5842534892975648	-0.044233825257264506	0.7523016153920874
-16.636541644582238	27.015574682657572	1.6098499630455558	-0.04446431780015651	0.7160470307864054
-16.701862721366762	26.948993088668995	1.6135600145935136	-0.045915399148603285	0.7041621079594922
-16.98192097775023	26.67928029930171	1.6214357151492644	-0.050606117203858846	0.6572541159370988
-17.086567607533095	26.586911131348927	1.6187810179315612	-0.05382831315863927	0.6421921194099143
-16.810764952407226	26.84442366016748	1.6157389723796118	-0.04778206010971777	0.6861861976447782
-17.316197999609905	26.352544552541893	1.6037186406965596	-0.06514633290116964	0.6201972729260946
-17.45518464052986	26.210110438215963	1.5937625100953652	-0.0705386934059325	0.6103494744215034
-17.722095738557805	25.895382301413925	1.5731401539534775	-0.09859959739252251	0.607719926281291
-17.72264017583542	25.894744071275742	1.5730909960732364	-0.09865624209353722	0.6077120314558284
-17.932597821946576	25.11386146747848	1.5268457187250908	-0.1969635432492648	0.5967174594537483
-17.907096306050956	25.00313633884308	1.518672892897384	-0.2174848370238471	0.5882068626504827
-17.75267320881764	24.32471147247125	1.4665174246959463	-0.3443487746514912	0.5354910201938065
-17.92944471255859	25.1306830888716	1.5276137124904547	-0.19493827580519804	0.5968860668753195
-17.722777975835573	25.894232143167198	1.5730505779048172	-0.09873220788306594	0.6076946817209815
-17.728945142955695	25.871483784810497	1.5717131014759527	-0.10159002231292097	0.607382481341137
-17.700264955727473	24.192801294244298	1.4520662145068113	-0.3743641124451498	0.5104051748090729
-17.492893227235577	23.675149455238873	1.3971656590967099	-0.4942170537878103	0.4125147460983888
-17.219818972655105	23.051350814888384	1.3404710124345858	-0.6392281972929393	0.27783289061383293
-17.213682929786287	23.036984749786797	1.3390747403473031	-0.6425147624158678	0.2747772883495237
-17.20651458505761	23.021889840621302	1.3380638649578653	-0.6462208432227154	0.27115901775666273
-16.72944438496599	22.0265670999435	1.286646585854624	-0.880915658456175	0.024957393257484313
-16.772330573218266	22.113599037757318	1.2899388268486718	-0.8616494550276834	0.046561441552104565
-16.97378539565523	22.529669064239176	1.3042584450887262	-0.7659126669404781	0.15006587053176634
-16.69878402350933	21.97001521221032	1.2872815761260807	-0.8928454993830698	0.011007013913002808
-16.44523432072541	21.481646309928003	1.2907024232393516	-0.9981566055581269	-0.10851191804816676
-16.38784636008633	21.382208809377225	1.2962918246898374	-1.0177800711938618	-0.132879586928819
-16.10429654720809	20.90765006213037	1.319130682608767	-1.112002845622277	-0.25414370195713787
-15.229590069694847	19.59839917871314	1.45821642737936	-1.2994101417344504	-0.5914750739024675
-15.573303162172023	20.08692966262294	1.3981327977087878	-1.2395105518795093	-0.46659223409377476
-15.762739830454272	20.369577854236137	1.368315025562107	-1.199719204155739	-0.39332089901417916
-15.676053214728174	20.229671015614727	1.381095348483197	-1.2226426248946756	-0.4293699666615762
-15.004965242227517	19.29705702264412	1.4900271841954393	-1.3096022526623403	-0.6674262929875734
-14.347740685004595	18.43237628944785	1.5017951943304473	-1.233547196576477	-0.8515940429556665
-14.71316053352021	18.903140185799252	1.5187795288158243	-1.3048649179993128	-0.768356449877307
-14.112301424219844	18.14085757339455	1.4602972577434254	-1.1602871141446043	-0.8853471754640097
-13.786968016309958	17.746840232171802	1.3559765686283387	-1.0332552172091685	-0.8723249052605795
-12.572484095421888	16.31238607204104	0.8192955966260617	-0.57380894561764	-0.5740150422043219
-12.73923093656964	16.50237005974189	0.895550419516722	-0.6347847186095887	-0.6207050461971169
-13.149721100590622	16.985383718836303	1.0833949636470759	-0.7910276873095137	-0.7287207742676665
-13.560443943361147	17.474962802260926	1.260342244826465	-0.9459205891513605	-0.8249624590992046
-12.433087863224218	16.142914163274668	0.7538629203731422	-0.5236049237786647	-0.5317857454466602
-11.67886765718853	15.130655135953049	0.40638478757991486	-0.25268719453292027	-0.30969252097653
-11.370603754574383	14.616160191779192	0.2663712850788764	-0.13536590949283817	-0.22413611154887925
-11.928279318244115	15.521235666230787	0.5184067871338489	-0.3428835076517597	-0.38062217991318936
-11.098102119973685	14.067276715400904	0.1704634178074801	-0.06419724128987248	-0.15008895669266054
-10.94829922258624	13.75778922441979	0.11838063426585041	-0.025584947518302613	-0.10878336907979155
-10.566136973193167	12.955069884045642	0.05095443042963712	0.005765324733354353	-0.040189157907596376
-10.528617101577506	12.869997651759531	0.044584167645394815	0.00808809852259091	-0.03339589720615864
-10.125844678960055	12.03212679724241	0.015613526828625924	0.008976990363955816	-0.0069779863040256435
-10.205786830641387	12.200371242765215	0.021356550985318884	0.00869286097270269	-0.012327461639712607
-10.11776374681346	12.014636087480781	0.015419870041364647	0.008852669628666036	-0.006640913124629712
-9.799033203597945	11.32040592221854	0.009887493972773878	0.006723582951073157	3.952337033579405E-4
-9.732454220074882	11.174895810343436	0.007488057808799212	0.0058680898786315355	0.0022803339282805603
-10.081694286405995	11.938670646469957	0.01460377824717485	0.00853096101382706	-0.005915444569022389
-9.419861471494833	10.505758447346915	0.002896953238162852	0.0016767018860659201	0.0021586179828426374
-9.39945834397536	10.463080013210769	0.0026395942214972917	0.001410262995555425	0.0020835393824940453
-9.362989365785312	10.388561145610026	0.002388095886060407	0.0012487383283177587	0.0019250025281889527
-9.15485933130238	9.94585479357356	0.0013891217599813353	-5.823161241973944E-6	9.250387649292647E-4
-12.250739993292553	19.150604908283345	1.805843248085533	-1.5371016694455064	-0.7353402227662083
-12.385666050996104	19.229462944007324	1.9034433752067266	-1.5941109640374809	-0.7975061699397982
-12.018444755085756	18.995911937273455	1.60286712563204	-1.4215611437989404	-0.613404582194752
-11.827571680933026	18.805921238230237	1.5175312797319735	-1.36376377121406	-0.5569972951698555
-11.71378598197753	18.69006222155872	1.459726375561285	-1.3237827548121184	-0.5214316583006785
-11.489121580415649	18.312221504949157	1.325295498057171	-1.216933015783407	-0.44063506300129335
-11.42092816915265	18.202424829191397	1.28599251285962	-1.184965162240946	-0.41777401068864434
-11.137081940903064	17.673975351763787	1.0966034144467063	-1.0206926505364533	-0.3278064743009722
-11.050577560623434	17.52903972488271	1.0419378048271497	-0.973135805756417	-0.30232746393796406
-10.900173758069224	17.228821915447778	0.9281913635891723	-0.8704835491125126	-0.2602875414483734
-10.59407257662658	16.86993613536655	0.7801273133896569	-0.7364461062812899	-0.19855690849421975
-10.4015251414116	16.663994998799538	0.6965542706302121	-0.6594230596767893	-0.16706022964996387
-9.980308680915373	16.24426542990552	0.5271131508307869	-0.5010618646559606	-0.10926240402968214
-10.52456597891735	16.788877057884427	0.7471220265314619	-0.7067695828437875	-0.18410103391914456
-9.215934750579713	15.702403997568886	0.30375691699139185	-0.28416729430957643	-0.06583446404222189
-9.506635524164235	15.916651407254937	0.3900009479857494	-0.3705213747648128	-0.06996411992219442
-9.713477904294042	16.0562870014233	0.44936925715282716	-0.42744901346152714	-0.08524533909544048
-8.987328542896977	15.535943891824608	0.23988548822468875	-0.22027939378014882	-0.06092248952217965
-7.038155536202357	2.4161328913912485	4.773537582405243E-4	-3.792671892671718E-4	1.8425611853344298E-4
-7.218271698777633	2.47634434863711	4.540507732589494E-4	-3.7296394233241883E-4	1.8321510617758867E-4
-7.402921517489648	2.596088343862585	4.3078826037746187E-4	-3.6957581281206437E-4	1.7576430642048598E-4
-5.610926604361966	2.56874897195521	6.574997319660088E-4	-4.140490981966281E-4	1.714651519680295E-4
-5.791192046184306	2.4885541575675454	6.439734682394421E-4	-4.1553102560976574E-4	1.7876717184316318E-4
-6.090991914769232	2.367770791599311	6.094558267085743E-4	-4.117952336304253E-4	1.8433627804163876E-4
-6.223300720670824	2.365865245728654	5.956389599616386E-4	-4.091121605646674E-4	1.8936987514117464E-4
-8.524776938151282	15.280293075065625	0.17848285265430772	-0.16193838032692198	-0.05777485764828839
-8.5390176621	15.301185889469425	0.1884592658438499	-0.17113400775697896	-0.06088494771982542
-8.574275941324595	15.320887483760043	0.19270660195244305	-0.17512954612932305	-0.06120078984380056
-5.2268760988311245	3.1984387632370352	6.415523727023153E-4	-3.961769960260936E-4	1.638885078311911E-4
-5.323022364028059	2.954304032548915	6.557047265619783E-4	-4.040402763549732E-4	1.6517444832517172E-4
-5.411391041049513	2.8046470279535036	6.588647344755194E-4	-4.070455907192074E-4	1.6660575417884384E-4
-5.361270108912003	2.863813885716368	6.604100489331946E-4	-4.061843332524347E-4	1.6590136609687174E-4
-5.176470922340737	3.3654332504811606	6.259048984463656E-4	-3.8905243783749236E-4	1.6121382006657552E-4
-4.997438755280889	4.032636318053695	5.655469043743243E-4	-3.664678567715129E-4	1.4904667422123996E-4
-5.108994509801874	3.6116460899580636	6.051289932172144E-4	-3.8222662361873965E-4	1.5813912861715174E-4
-4.991774580661376	4.054261353979088	5.636679043777555E-4	-3.6590700344198135E-4	1.485820037509611E-4
-6.53602006808163	2.347293243898074	5.516265702328291E-4	-3.9817589179988965E-4	1.9212966183668596E-4
-6.871423256057571	2.3759082864320638	5.039831512995991E-4	-3.8557607001433677E-4	1.9016600950625545E-4
-6.725008134174486	2.363972974785624	5.255172300515534E-4	-3.910742825713047E-4	1.919371757029999E-4
-7.498445287702315	2.6504749625169852	4.1853840148036803E-4	-3.6759893375657E-4	1.7199611178885817E-4
-7.543394316053332	2.6908233254228815	4.146093279089175E-4	-3.68154681540312E-4	1.6899107110918718E-4
-7.714537633122486	2.9137762658493207	4.064012354263228E-4	-3.6975420017374913E-4	1.6524027500240755E-4
-7.7891268079090406	3.0564766598021276	4.0990521838314985E-4	-3.7523673038174205E-4	1.6300784366692897E-4
-7.80527300412054	3.4063802626319237	4.25802945737255E-4	-3.835752222092763E-4	1.7682223599892373E-4
-7.804324521600502	3.2269612996167556	4.1519979282371477E-4	-3.775262104861569E-4	1.6922590211969812E-4
-7.758877336072651	3.698244931275473	4.358901737378487E-4	-3.85154845945989E-4	1.931640849236161E-4
-7.751964178591711	3.7286102673963915	4.3765101671003467E-4	-3.8582128028176644E-4	1.95256380020934E-4
-4.868412953288395	4.489722570165323	5.170360732089103E-4	-3.4567504397110165E-4	1.2518901310746135E-4
-4.944274103721604	4.221530184777065	5.457303849698612E-4	-3.5814679593868133E-4	1.3954968585574144E-4
-4.861218645669248	4.514367912389247	5.135632520193591E-4	-3.4371921883182645E-4	1.2333025885570678E-4
-4.761328567585714	4.872867994409656	4.6625498791683713E-4	-3.1963545159878953E-4	9.828498175605076E-5
-7.7347878369548635	3.762505605967378	4.377425468799051E-4	-3.8508324851791966E-4	1.9821396987168568E-4
-7.441188952293851	4.488511996506501	4.2462815778630776E-4	-3.473979625882394E-4	2.431494030546396E-4
-7.462522939780039	4.43043664258904	4.258867320934837E-4	-3.505059164268188E-4	2.3966047180839703E-4
-7.583988224902736	4.103803156183615	4.3706522585118063E-4	-3.7223276267508857E-4	2.228178968292495E-4
-7.428705960551779	4.562167039268793	4.2081664261136166E-4	-3.410146034804418E-4	2.457680099892706E-4
-7.367225146909923	5.0179675342064245	4.003148311007317E-4	-2.988809796435376E-4	2.6474445934716135E-4
-7.395373926440531	5.510469499667041	3.650122945760525E-4	-2.33495885293806E-4	2.720337025004712E-4
-7.396628687854849	5.543415335697084	3.6278990531899634E-4	-2.2958193654538017E-4	2.723490818829954E-4
-8.951906927477943	9.55517852325179	8.752811279143986E-4	-1.4056024155067456E-4	3.447997324827081E-4
-8.732770861641235	9.107630277300872	9.581447083700993E-4	-2.856132904803134E-4	2.5287475362095394E-4
-8.477149435408428	8.592840803667324	7.636245867015077E-4	-3.4576590222517147E-4	1.2876064550049247E-4
-8.352048182285694	8.325615036227727	7.253251355252711E-4	-2.6028526483785864E-4	3.814136021240618E-5
-8.222367325804308	8.079901469599669	6.432796796244101E-4	-2.2718754421647744E-4	1.9865794488503727E-5
-4.558078678429407	5.6727023718291845	3.1534584258808814E-4	-2.238047775813309E-4	3.648580373219082E-5
-4.661854211303943	5.2307881209663405	4.042376804079155E-4	-2.812901906027846E-4	6.640885065307756E-5
-4.6736829568741065	5.179041007331088	4.133648265937528E-4	-2.8674636991335293E-4	7.01532413768918E-5
-4.664862639408369	5.2157017440172675	4.071320503753694E-4	-2.83095364709895E-4	6.716540818218365E-5
-7.642518454416541	6.7438038314408955	3.700747973290688E-4	-1.246880573892505E-4	2.217179940801258E-4
-7.72390205946121	6.960130553786359	4.038435032696038E-4	-1.283521727942803E-4	1.8598481152286653E-4
-7.960824009101229	7.5515457825414485	5.314660546381548E-4	-1.2365503475355723E-4	1.0345231475825265E-4
-7.398279738095727	5.568321714484634	3.615820224023418E-4	-2.274663700350477E-4	2.7070822544649766E-4
-7.486554017062449	6.151026864151781	3.4792464553981415E-4	-1.6837637261490294E-4	2.596842677916232E-4
-7.599533786520233	6.612688047526157	3.5641750810156255E-4	-1.3512113568829438E-4	2.183041162526989E-4
-4.559353287845783	5.783205763653101	2.9203354509585845E-4	-2.094788933374528E-4	2.8594204076926762E-5
-4.539973927898901	6.108340489734484	2.2445414150655259E-4	-1.6166907693433667E-4	-1.9281764293277386E-6
-4.595870421128182	6.280367827388355	1.424656443612315E-4	-1.0213783630171058E-4	-1.0241823893705249E-5
-11.949523827617073	29.206895619841305	1.0502176356623696	-0.3856457812345454	0.9318671064782874
-11.807688642858182	29.154031813094953	1.0541654408735277	-0.3987980794268459	0.9025310631450811
-12.00330605669702	29.223330979102066	1.0502258115564354	-0.3818066048124931	0.9401837697752811
-11.58017196199464	29.065937130844834	1.0637768442512194	-0.42266079990675515	0.8590385572446186
-11.41683712235142	28.96940271662765	1.0805327504771698	-0.4508542750340394	0.8197750353695157
-11.219350371023808	28.853937987330728	1.102911378483038	-0.4873083324053372	0.7726252600532166
-11.063811648377435	28.68153300927144	1.1469049335213541	-0.5418734415992035	0.7304701363536661
-10.947486528223845	28.535037823889105	1.183327385309791	-0.5864688999136886	0.6975851208687929
-10.899230615467399	28.323819733732066	1.261036728692301	-0.6535591120724267	0.6850379253432082
-10.868467577029437	28.194812621939796	1.307416453743331	-0.6938573730206636	0.6766844410710218
-10.876511202290695	28.109887068149042	1.3526695610935808	-0.7225267310047503	0.6792676195115059
-10.899672074901286	27.854101802332053	1.4783148169200557	-0.8002060627333861	0.6826171944962195
-12.412266700730603	28.73183000599365	1.0343650505527637	-0.4005922501078643	0.9419793023183336
-12.004390987243811	28.644127827029816	1.0920920033621289	-0.4866941262541911	0.9040999015244295
-11.418956634563854	28.353076382645266	1.2544391387293194	-0.638830707791882	0.8137488645331203
-11.624144095082618	28.483083006210283	1.1858254407786837	-0.5804008000906167	0.8503811819910846
-11.98757052088968	28.638168487186267	1.0955860244612088	-0.49059437077622525	0.9020063279804398
-11.999455430555999	28.643021141499133	1.092727390243369	-0.4877124633398789	0.9036476212124743
-11.11438165555979	28.077094826076056	1.377269064359575	-0.7359306425753267	0.7402534310614535
-11.390783517603357	28.330385589064328	1.2651204214791854	-0.6477181867804117	0.8075652077378166
-11.018694723095315	27.985290635821798	1.421339548201023	-0.765488636828816	0.7148450789349629
-13.471803069018005	28.77445563984976	1.0951177523734406	-0.2065666245625986	0.993030473305628
-13.48260549035852	28.773788416678933	1.0964585618384042	-0.204753527333807	0.9932604477035809
-12.935354512904492	28.789110493383188	1.0316226178212071	-0.29979311372933815	0.977254972459367
-12.730299209385468	28.768829272465172	1.0316009119751597	-0.33853854487766666	0.9649205079137266
-14.231290469589101	28.525879619960573	1.2455260527802594	-0.11380886013248481	0.9800508353470212
-14.010448775461906	28.63328583652027	1.1972968602832472	-0.13464203584824433	0.9876680442547596
-13.506471729136642	28.767317669153915	1.100994746301275	-0.20162435589251668	0.9929913776447472
-14.460841527293365	28.39408003504012	1.2907821192390234	-0.09540548000116852	0.9680412202953528
-14.783683682753072	28.129965573228738	1.3474367304072516	-0.08114757312189941	0.9418252060206455
-14.975465100779633	27.963363652093868	1.3825667947337181	-0.07457521675870986	0.9255867215065308
-14.857377166814722	28.070482248494333	1.3608136040160026	-0.07792560471842176	0.9360778161464146
-15.247091508969765	27.723494694946858	1.4331752102495559	-0.06540872482810554	0.9013024941654912
-15.438921475279523	27.548521108541188	1.4704024749876758	-0.060618472233660035	0.88397232878355
-15.777307067901031	27.23142152114181	1.5339984997442009	-0.05408637761566949	0.8478339201306716
-15.505550048294694	27.4862002405047	1.4830044478035271	-0.05903208329328956	0.8771926866206465
-15.95882932927022	27.057658625283377	1.5677912692222846	-0.051402379424218075	0.8258481389555712
-16.071627921968407	26.944874315391413	1.5871036829597347	-0.0514486123714155	0.8108733501912927
-16.348879088595037	26.649360708813276	1.6309896389080967	-0.05496638274418433	0.7642692424173497
-16.427997019937784	26.555959712111072	1.6405490495025747	-0.0585588933034822	0.7492671158922588
-16.656844434007954	26.17623866269756	1.6502675420993191	-0.08891612795250457	0.6830993478424521
-16.696536478621557	26.09508062700545	1.647923581221368	-0.09773968313861363	0.6681960404915186
-16.835749776418716	25.686852448177994	1.6244551402072955	-0.14850465499633453	0.5896311478219476
-16.845061757485475	25.628453285604436	1.617687632450299	-0.15821060038895834	0.5778202005780368
-16.850433340026893	25.176846057478727	1.557485579439842	-0.24360808152150276	0.48427268981269295
-16.85038673364371	25.14105029551206	1.552653666699968	-0.2504379303917996	0.47684849432400817
-16.822804208812027	24.752145786172367	1.5043971030839915	-0.323905381217555	0.39743780419993124
-16.814022621155868	24.619664448408173	1.487965995920482	-0.34889278834263626	0.3704307228059656
-16.812945472733826	24.6090037446475	1.4867769161948816	-0.35094189795003683	0.36824992834348375
-16.723937840816944	24.10943746964462	1.4267151044422905	-0.45261985296807444	0.2600120125772599
-16.711672631053567	24.055094941481215	1.4206700681217372	-0.46379958505343377	0.24832697116811897
-16.289023552988983	22.907733919851253	1.301943068517313	-0.7115596206196235	-0.022466754202546898
-16.541701583590093	23.45604246001041	1.3570651619765854	-0.5877626208278258	0.11304468770517925
-16.554803726644348	23.499372302025698	1.3611706643788175	-0.5788191754898433	0.12284362073127013
-16.28488538521969	22.898119481008653	1.3011411896614131	-0.713633600033475	-0.024810293231644145
-16.26218103763534	22.856454352609262	1.2988022094899752	-0.7228615491441637	-0.03521403412930395
-15.969194038819062	22.31634337785984	1.267888599202183	-0.8425554035078842	-0.17046749745503376
-15.890230123807179	22.1925020649246	1.2686856944757114	-0.8704170285773674	-0.20114392778967147
-15.611918811164477	21.76175729997115	1.2722827484933648	-0.9673508145813058	-0.30981958968978435
-15.389654649869971	21.467446140267274	1.2933430260725314	-1.030850149338563	-0.3862787273788362
-15.211472875440649	21.22502075941048	1.3099729897424814	-1.08187257696998	-0.4496180138360758
-14.852605830718518	20.76860561637889	1.3698563302101816	-1.172613782097829	-0.5593138571605349
-14.818368111934701	20.727265125728813	1.3751197242082862	-1.1811887391195806	-0.5696501075980235
-14.010753868674147	19.956266747716498	1.5151533791123055	-1.3141858943489007	-0.7463819296590594
-14.087441807327457	20.012526511232718	1.5011226992502171	-1.3031268173133417	-0.7366531264079259
-14.468160486474938	20.371519812579944	1.435428006405623	-1.2450752097792446	-0.6621572498966901
-14.161164464278139	20.08381166702931	1.4873691936846882	-1.291888106845339	-0.7220253262600271
-14.781086333771103	20.690256417429	1.3811152595889977	-1.1879047287369684	-0.5793794670027996
-12.566775432145782	19.255877513320883	1.8499527701507876	-1.5549977794507863	-0.8129101536997062
-13.290339014836286	19.46305631769065	1.6507292764025783	-1.4132453700805403	-0.8189199996892067
-13.1729303124603	19.418787275288505	1.6810172380194297	-1.4346965612313813	-0.8237287515809893
-12.843245224742368	19.28971157894774	1.7640924677615657	-1.4929748079772982	-0.8355913902413821
-13.364979556612642	19.508469790386137	1.6371707494721908	-1.403792106515458	-0.8136838082860334
-13.714991928392514	19.7215588672211	1.569954059294137	-1.3570898730462546	-0.7878062073150691
-10.73275094914898	27.601566124654774	1.577435080357024	-0.8483259247665007	0.62631594461025
-10.621312259153935	27.431657608134955	1.638731268191935	-0.8794482161560309	0.5863225618212402
-10.494472622804425	27.139762728691487	1.7220724161757124	-0.9288999873432136	0.5223626840707432
-10.440814811578786	26.97290839065918	1.7571339772144514	-0.9531287704338682	0.484297181956895
-10.340010025599554	26.46761329405222	1.8533267681859873	-1.0261887306347743	0.366486252653206
-10.310942985096554	26.231506882359504	1.8835158177208828	-1.0543941298325996	0.31229287467045064
-10.254915889396067	25.788604694922874	1.9658376892514529	-1.1207152516588328	0.21399500534379634
-10.226478276469011	25.49740684588262	2.0191158110202316	-1.165819006968919	0.14170444377781954
-10.15297056364784	24.454238785309386	2.2521444029880096	-1.3477198394197192	-0.08463394884823074
-10.148816922605754	23.97207807587904	2.3487945790695894	-1.426440974637993	-0.18413344130120715
-10.1572747910747	24.735583520367605	2.1941500897345607	-1.301250612294907	-0.026815633102822898
-10.162097597121184	24.830116402868736	2.1741375064107307	-1.2845149814519643	-0.006335409318523354
-10.162546766859359	23.84260305188515	2.3664146872666736	-1.445135773243563	-0.20887584196142336
-10.199764060738538	23.17965757589045	2.479654698754654	-1.549160968888922	-0.3395186689829301
-10.264133457042867	22.925685144978395	2.497070287948286	-1.580314757385144	-0.3819427741852398
-10.334836167150385	22.416165687077918	2.5611331036412013	-1.650497470060336	-0.4732591547165898
-10.491992980100063	22.018023813554393	2.5586817961690027	-1.6866544675646429	-0.5329369129668347
-11.549836964138185	20.072338696358347	2.3479868032946642	-1.7579386852752992	-0.7758603586487599
-11.554967867880773	20.064003427239495	2.345987106626594	-1.757405321973538	-0.7765937141904266
-10.551136967279964	21.796553611972193	2.56968277816794	-1.7093378956054008	-0.5666541961794105
-10.861109989919282	21.2561808403101	2.5139724977375755	-1.7398877982548269	-0.6364292063629817
-10.944210941660401	21.11696785294288	2.498055709053808	-1.7475119923038742	-0.6537805940381691
-11.133323225905555	20.800917117156818	2.4599761097650736	-1.7586669386543452	-0.6931297522259072
-11.346534801731305	20.436488911990164	2.40580238382692	-1.7629806706499245	-0.7338741451688813
-11.231518843805489	20.62710766906838	2.4411259100814187	-1.7650499055062152	-0.7136729427739946
-11.741469854730147	19.77949816437784	2.277764846261692	-1.7370710088387336	-0.8083618753337563
-11.841147224706019	19.661418434931374	2.229554834374759	-1.718115388689771	-0.8167800428813802
-11.973386913159729	19.52262481256701	2.165759607882495	-1.6946290720065142	-0.8266136781855122
-12.17042537041236	19.353881967026794	2.049628043983583	-1.6491908229910948	-0.8284420418309649
-12.254791953417843	19.298450378205736	1.9911331909598986	-1.6285237825048218	-0.8169971588082519
-12.107678242949614	19.405561627556374	2.084766239176295	-1.6627095170672053	-0.8274163653238671
-4.288326386940742	5.8070230604936794	0.02647718331335233	0.02152247302134449	-0.01148099228747007
-4.307057605244767	5.526002436139832	0.03593092210238823	0.030123613335540138	-0.012544669762772031
-4.180171464701457	5.245978145694322	0.045643951759552916	0.03983759851399999	-0.00902406287071547
-4.162615861022818	5.199209053922773	0.047191384724547404	0.0412983912020023	-0.008559706109165842
-4.143652721141185	5.191949089536986	0.04751332664191882	0.0415380267031594	-0.00804999301343195
-4.014987066173259	6.398560350145364	0.007136176938519381	0.00296345643061203	-0.006042199223314722
-4.102160277057983	6.226155071234556	0.012697763431596239	0.00864360939035146	-0.00741329793173745
-4.158587255864665	6.1200098173878565	0.016079968110467205	0.01225781892592409	-0.008331021265507275
-4.284793079351208	5.824858607178209	0.02586096536093327	0.020924538429151977	-0.011370852064039889
-3.6322745368198053	5.1479752237781815	0.05028700769399177	0.04414803902357414	0.008419042117166674
-3.7520724673596213	5.133869891353276	0.05065028775023098	0.044323217032657874	0.004049043804985759
-4.068810461062704	5.185234828589743	0.04807077631128373	0.04204433015135594	-0.005691712635945728
-3.4079134276844885	5.238028583704212	0.04857891125708777	0.041407265143580355	0.01630344416405089
-3.870611147185512	6.723331704642558	0.005736097336957535	-0.005054836231854431	-0.0017930666531770947
-3.93550508782948	6.569124366309313	0.007277636748054832	-0.0029758718964261284	-0.0033455465457674907
-3.083077723553127	5.477621858005871	0.044574007835404036	0.03321913457972261	0.028504262180236252
-3.2016356353304536	5.395281637801698	0.04654301848288798	0.03640488549940767	0.023889491347593828
-2.9250367521464256	5.618751443255416	0.046133486417372874	0.028325478243205568	0.035081166965483225
-2.808073832376915	5.742408533499555	0.04677834149044614	0.024177755967484556	0.039472572295702404
-2.561109083068193	6.012828978318681	0.05780166783344566	0.014951360604677258	0.05045494463701859
-3.6562255957727294	7.214473650128381	0.015435626432706979	-0.012794640606101717	-0.0015493102330700025
-3.592522873141893	7.34008329807876	0.02824785277893571	-0.02283583081583831	3.019102537782705E-4
-3.54328167840365	7.470859406778205	0.031913525899800003	-0.02579974860472638	3.4291553301555764E-4
-2.1477862434435124	6.617732931249476	0.0946194772976985	-0.010929449101992013	0.07277286150356543
-2.178221292733067	6.571855578800015	0.09103965754322152	-0.008436428173106919	0.07126766234567616
-2.0648331524982755	6.7576354797203635	0.10471770718981596	-0.018387496002426815	0.07712485194217314
-1.8849213199230619	7.066868042911974	0.12686635465519558	-0.03482504035471615	0.0862989700270303
-2.4120263893614973	6.229400814325045	0.070248463401234	0.006274852439431279	0.05850926948896082
-2.5361866250272955	6.047252036713077	0.05900854295294037	0.014007971125223735	0.05156485715769363
-3.935819787141531	17.984500048599497	0.5958506983418597	-0.3414198907115803	0.06828677560317373
-3.78336958602557	17.993315823553566	0.590273762459608	-0.3423996007046583	0.06728171107427189
-3.427077741744119	7.766058137175304	0.07288406935208427	-0.05743911254049872	0.0033198636108037914
-3.406569881135219	7.832445527304884	0.07815362142180228	-0.061206107882015096	0.003654065499424559
-3.395983191054093	7.883794864942119	0.08220951697206097	-0.06403382342467703	0.003994143671840132
-3.3371281060386737	8.150918617555703	0.10483833325973117	-0.07778162672059613	0.0050345342474483416
-1.278169408830863	8.48437433428823	0.2291759013130536	-0.11559385994799198	0.11668898821599152
-1.4540629241815408	8.03470965362341	0.19707138938187999	-0.08926878364759837	0.10970462465307187
-1.8167261401452421	7.208011822579171	0.13644927952190672	-0.04239300458633344	0.09046057951646314
-1.5523830370140876	7.789776732269239	0.1788396400802806	-0.07445964919050331	0.10392598246876682
-0.9410764433027281	9.405038530050247	0.2895847405381845	-0.16638960508531975	0.1261422185296558
-1.0329367331417418	9.151234284338832	0.2735014571603385	-0.15346026649839456	0.12401334546040485
-0.7679094447811552	9.95277965234512	0.3197162332824336	-0.19108858660440758	0.1288051112286388
-0.33002843814312044	12.134348277380695	0.4203266312465384	-0.2750105462456783	0.12936034961570128
-0.3357764586920513	12.078843485378034	0.41814591355504277	-0.2731596569801137	0.12956448457756103
-3.417433509638533	17.827381727176302	0.5793781662274085	-0.3462849192286147	0.06870742668892199
-3.353382382951112	17.741842308688575	0.5779903573803472	-0.3473676248446344	0.06957677332919533
-3.674832941632539	17.93323560833925	0.5872653146760898	-0.34309606266220216	0.06837015722792582
-3.5409307277999584	17.885907081965335	0.5832559209396242	-0.34513348579511127	0.06821610225381869
-3.1860561960175433	17.549365365355296	0.5738961879059284	-0.34880649498660465	0.07095062605551965
-2.9981130641699174	17.395321314172424	0.5700439744312414	-0.34972815744732644	0.07239108600171199
-3.2165215628928006	17.57820816975883	0.5744488433634226	-0.34834752636040095	0.07085471106230445
-4.1137207324417435	17.95308223849858	0.6041977546842573	-0.3397218185458439	0.06782019753801674
-4.160621080742889	17.795938972454014	0.6079130922884635	-0.339932299349551	0.06879918875847606
-4.190763877417752	17.70804950350443	0.6098643955316897	-0.3391687913434537	0.06906980317743863
-0.33050020850094985	12.145123827625998	0.42066277202101793	-0.2752845977157043	0.1292810441102871
-1.4343564303268679	16.31909273804294	0.5305760368537539	-0.3503239483651557	0.08687850572550992
-1.3066176526698219	16.0680303809159	0.5255235061379744	-0.34947877783820447	0.08883988974162065
-1.1152979539279455	15.611202681804269	0.5164497470946934	-0.34601976802979784	0.09376921405646868
-2.4474803932797915	17.1585224792057	0.5597180721192245	-0.35127710112274657	0.07704358470495055
-2.055761384167546	17.041296048986602	0.5508364203219304	-0.3523923385069237	0.07952478870072974
-1.9984998164489554	17.002629506016117	0.5492479255161047	-0.35214922694106926	0.08030078969170942
-1.5724149375605685	16.580962567434636	0.5364484795015406	-0.3521036204622065	0.08431044843071496
-2.9820955633715815	17.38344915169903	0.5697265733110438	-0.3497794559865227	0.07253615313512898
-2.724789042326286	17.256116533629893	0.5648469730120147	-0.3505355046657911	0.07478450294924653
-2.531457869203797	17.190304756335227	0.5612842843803577	-0.35130287189318254	0.07600233391169224
-4.183190145794866	17.56540290424019	0.6092503021854804	-0.3387639944138393	0.06969399654589092
-4.207099313692599	17.371866069837257	0.6106509533446237	-0.3394319665928161	0.07027758884446142
-4.17345519997633	17.089831976884682	0.6069082345481028	-0.3401748496700595	0.06970752732081922
-3.3148310309893363	8.423923301546052	0.1281967111323206	-0.09426009502310177	0.005147201753653628
-3.3001926290874843	8.663118489326514	0.14742648463016683	-0.10868326846298296	0.005088078953401773
-3.2862287614074197	8.915212706658004	0.16694911893733072	-0.12262489704611002	0.0060597923938238984
-3.2794829862540458	9.153166440048345	0.18671134687064855	-0.13705977145530998	0.006871067537787438
-0.3805651487088481	12.953841366376702	0.4466843533618021	-0.2969146920668152	0.12277397933316758
-0.4307061904896281	13.36924122248353	0.4602289065351751	-0.30835441545519315	0.11904620864358689
-0.5075965103225141	13.744646939005303	0.47010082786177076	-0.3155077987638416	0.11547228966525042
-0.5977318219793605	14.096499370658435	0.48033006681439944	-0.3235198039931001	0.11135787512226372
-3.2676731937878696	9.605726412719452	0.22159128838186132	-0.16074415110144674	0.01065710877509358
-3.256429234120413	10.042692132374542	0.25444333066275354	-0.18276117875704456	0.014559715155599713
-3.268410707882346	10.416945356274994	0.2793877528361004	-0.1982018938153025	0.017616372349741144
-0.6591870284780542	10.31262568099423	0.34012162319220557	-0.20802632015098452	0.13050396350929958
-0.42285288091859907	11.258976825610697	0.385898294915921	-0.24578735919981243	0.13247766012863152
-0.42939644071267913	11.215805729165236	0.38385236368939873	-0.24401244073028008	0.13251207337661766
-0.6312573047807166	10.428088654680536	0.34636496405049	-0.21339275638185737	0.13088932950509471
-3.2903234695987535	10.897386429199772	0.3132222775254826	-0.21986240208346963	0.021339413110850542
-2.987291544864133	17.386535233830127	0.5698394164177094	-0.34977303716989633	0.0724852498704758
-4.164359810315925	17.031866286091535	0.6059204858953914	-0.34010071216580195	0.06979731103299425
-0.7097934901376413	14.466809880080852	0.4905765848407496	-0.3312240142175965	0.10664706262372581
-0.8575672753041089	14.969271293498517	0.5017358309568094	-0.33799802176518073	0.10126285072427166
-0.9532329287786547	15.217415294466539	0.5082552695834351	-0.3423007707158886	0.09789730505567042
-4.1386892518049425	16.602845789463966	0.5976248051120228	-0.3390703937075773	0.06798133913890014
-4.159558946386909	16.976159925336383	0.6047558500843038	-0.3396650064049867	0.06979569807189187
-4.083322820670365	16.225441788462653	0.5874410102303756	-0.3372799989145855	0.066072391116426
-4.075875945060494	16.183223288394085	0.5862043189978491	-0.3369624497957984	0.06598883402297648
-3.9528003255732322	15.292784673108926	0.5531503756912168	-0.3293259359932345	0.057274177984251315
-3.9992067929440043	15.73055462668215	0.5704731723547395	-0.33409205871857073	0.062089274057526914
-4.068371905853679	16.139351008679608	0.5845761742290668	-0.3364760465620087	0.06566501683344288
-3.903746688804401	14.691009127397303	0.5274222153767084	-0.3206200191625441	0.05093147342203757
-3.86987704440043	14.375574603567006	0.5126803536960579	-0.314971932284434	0.0481568092329425
-3.9256796422272324	14.820378173973397	0.5331925684164854	-0.32235986112303255	0.052147597795548443
-3.9497350317267026	15.228464150498013	0.5504318252743516	-0.3283323485940747	0.05661158518230486
-3.7268568443784513	13.894308007070336	0.4885758348547363	-0.3074370686442844	0.04437874256746033
-3.698215854277132	13.779058127098043	0.48262260835035065	-0.30532995335185087	0.043491027019110645
-3.6779639093146645	13.673870011895303	0.47683966514219744	-0.3027424969803297	0.042782220427529966
-3.571181750067259	13.33170586472178	0.45864811275878625	-0.29624069523770735	0.04015789871388556
-3.4835043026903465	12.977876322076302	0.43851540443382875	-0.28683948317482433	0.03850657390356512
-3.404126025364066	12.339701968592273	0.4032957868712832	-0.2705284349919742	0.032731766207967944
-3.3488293333994186	11.895449310153229	0.3754519505216094	-0.2551919058446189	0.029764344581166554
-3.300315153385468	11.14083500028607	0.3296847331805769	-0.22999631332618314	0.023282929035908943
-3.9511621749674837	15.271050023970451	0.5522616393175138	-0.3290302683204108	0.057104838762244245
-8.244373317370188	14.628658956740194	4.128577106899099E-5	-3.1923824287004686E-5	-2.485405736833012E-5
-8.208489142862772	14.204433859089825	4.0303030012183335E-5	-3.086044387475648E-5	-2.4800053813143604E-5
-8.193734077492797	13.966873422743047	3.976263760023569E-5	-3.0257940769495507E-5	-2.478903978820503E-5
-8.232676222944097	14.462837941075223	4.090079881514695E-5	-3.151598601068401E-5	-2.483107837234122E-5
-8.19035693955016	13.837323106092928	3.9474491898685516E-5	-2.9915154494627758E-5	-2.4798717406224625E-5
-8.113167709168138	13.369167772280294	3.836718035702866E-5	-2.8709483529399956E-5	-2.4665681427132604E-5
-8.077142174814208	13.181783020574018	3.7919564845075525E-5	-2.820950077458036E-5	-2.460304157900416E-5
-7.967407351985131	12.816549861797377	3.7010775839105274E-5	-2.7266415914692223E-5	-2.438033998473302E-5
-7.4202031915344335	11.241546128091116	3.2964356064608995E-5	-2.3086888309606627E-5	-2.3161215263650022E-5
-7.380855782333087	11.139150568907128	3.2692053916229965E-5	-2.280033677337725E-5	-2.3068117903830413E-5
-7.603903539139292	11.751642921695533	3.4281026444639846E-5	-2.4452751185937694E-5	-2.3578822757715876E-5
-7.696154479064555	11.994745340563997	3.491855888206613E-5	-2.509944504778963E-5	-2.3792549096707514E-5
-7.744684776673163	12.145936214046198	3.5296199649084254E-5	-2.5490045836278774E-5	-2.3895291039259554E-5
-7.337783016568444	11.036160898112158	3.2407416892226994E-5	-2.2507640098379337E-5	-2.2961060196708803E-5
-5.478513842259125	7.328297301269693	2.1751768518650823E-5	-1.1947865808248893E-5	-1.8130663636495605E-5
-5.496335515484936	7.350666297835906	2.1829182262519036E-5	-1.2010298912781236E-5	-1.817918912660646E-5
-5.513292533723025	7.373441024034741	2.1904964145561097E-5	-1.2077172610421344E-5	-1.822459402770837E-5
-5.7782594324877365	7.704138241466704	2.3095062490838637E-5	-1.3039655736877444E-5	-1.8981191200847472E-5
-5.226288884072366	6.97442447090005	2.056707296263778E-5	-1.085726663572401E-5	-1.7430674934489852E-5
-5.1320395346395955	6.880771446866525	2.0192309354467104E-5	-1.058590693244613E-5	-1.716497831263584E-5
-4.981658732436152	6.746084424883188	1.9602728208960075E-5	-1.016595085498331E-5	-1.6727306398383046E-5
-4.872230788355059	6.663668971542325	1.9190303375208094E-5	-9.910717297027005E-6	-1.64024632702983E-5
-5.95993806317256	8.088641025459268	2.4170419500629625E-5	-1.4227440324318346E-5	-1.945608113108808E-5
-6.156106083074739	8.43849134717127	2.5199684731827117E-5	-1.5210612944613795E-5	-1.9971161020274614E-5
-6.3622803987511345	8.893710900037291	2.6462061004921944E-5	-1.6558698699568908E-5	-2.0502274615522482E-5
-7.037730777065047	10.279206689455364	3.037421565039403E-5	-2.0419171082931112E-5	-2.2226886785168758E-5
-6.511291309796823	9.166024915663732	2.726435594086762E-5	-1.7291670397113573E-5	-2.0897653873348668E-5
-6.961309529005052	10.091919377967345	2.987589999252232E-5	-1.9909668736779604E-5	-2.2044741657785734E-5
-6.976746835639336	10.11701394282087	2.9949482861666078E-5	-1.9974136932567548E-5	-2.2082457844158476E-5
-11.149672852779776	19.026028297048256	0.1534794181402135	-0.04225347463489342	-0.10160649748557916
-11.177286946315288	19.099277703541333	0.15436072640568713	-0.043923185019823965	-0.10211557836735707
-9.18227086019565	22.941744559833715	0.14819199847819897	-0.11996049558291069	-0.06364715798855708
-8.933979733519063	23.042297787756027	0.1455756588821994	-0.12191542065384567	-0.05808875133830144
-9.497726748011418	22.723004536194928	0.15036039092885597	-0.11540197931609389	-0.0701272472671482
-11.201816179455392	19.362671115833425	0.15550427127396826	-0.04927573022372053	-0.1022744778661725
-11.022193536741858	18.71762456011473	0.14991834012494737	-0.03570379242465203	-0.0993959587161407
-10.948655511422155	18.634752597804788	0.1476887477870081	-0.033616158661478754	-0.0978601618489412
-10.739200803101152	18.414265673982754	0.14178642990757007	-0.028520667141235745	-0.09370088347125496
-10.426129079411938	18.242868662510936	0.13211744628480135	-0.02376327029295166	-0.086861269798679
-10.351495060601314	18.19934593348884	0.12984098088941345	-0.022677043666827646	-0.0852346463829219
-10.276659955502009	18.164399203559437	0.12757554949570932	-0.021744333971974235	-0.08367245073627963
-10.051706148564318	18.092298620546728	0.12028792186461873	-0.019523919841321718	-0.0784637353592228
-11.220597943108505	19.547650220008503	0.15629508711974807	-0.052988332755563354	-0.1023772816030619
-11.213232813518047	19.613678726955158	0.1563060766769214	-0.05413267769606507	-0.10222956675434236
-11.167862918473158	19.983763373685665	0.15663482071464374	-0.06153652956401283	-0.10100584750183479
-11.119734753615504	20.180895538942224	0.15655177363428982	-0.06507148654619177	-0.1002132246625016
-10.889962382093142	20.81510177874138	0.15553469916028476	-0.07719926566934437	-0.09582232431844166
-10.989883259185685	20.57314650704364	0.15603190556050547	-0.07281510453955276	-0.09751790882838571
-10.670647697607485	21.25443563231954	0.1547546458097363	-0.08577082489657586	-0.09175744017219384
-8.656589193032165	23.077778160673812	0.1413132805600061	-0.12229753244367121	-0.05224466756081514
-8.262164632393056	22.97490850022338	0.13278451904077818	-0.11903784443206668	-0.04318073133853837
-8.093510801985081	22.896766634500132	0.12866244227520007	-0.11694746888980563	-0.03960389297272182
-7.68989912608717	22.564207698669875	0.11622535004843496	-0.10804644434951331	-0.03031236189653823
-10.61906467426591	21.352055718189742	0.15457195132742918	-0.08754544738092179	-0.09095199867183476
-9.936768220586934	22.310409278173573	0.15275998546906366	-0.10692886603836974	-0.07875376120884944
-9.627937960973474	22.62487940796674	0.15139558690275254	-0.11345902763954223	-0.07266983322662943
-9.573169961095976	22.676544366109272	0.15107337514440053	-0.11450056449624285	-0.07165142413147252
-10.134279956953314	22.058148587414195	0.15309552590560524	-0.10158728362674814	-0.08252771290794958
-10.304582249602808	21.836678921374176	0.15374780419434547	-0.09721929404546226	-0.08549187151254685
-10.555587977067566	21.45179651669559	0.15430654285315754	-0.08939038964410724	-0.08997111909474667
-9.871150253323467	18.04329134881533	0.11460592194219663	-0.018015199053012878	-0.07456252394692749
-9.4491510421968	17.986087424675254	0.09995866116515591	-0.0150731802231569	-0.06461390753832687
-9.39405468440286	17.97674307009461	0.09809336669693958	-0.014721342910198687	-0.06337811917305645
-9.318824933668623	17.968766098777905	0.09535839272382379	-0.01423810350156915	-0.061582850747051
-8.866655676614846	17.930756511797174	0.07895556719435273	-0.01163327469219478	-0.0505513845244633
-7.460370084706861	22.326890903804703	0.10870149646401148	-0.10227535433779393	-0.025732599593683316
-7.181921823170052	22.004421546653404	0.09845718505263477	-0.09361244948000147	-0.019553065571312034
-6.980050576019263	21.793148493492453	0.09206854712596117	-0.08848018981293891	-0.01563269765430058
-6.576542696581086	21.409318391621486	0.07998784374923718	-0.07818293867695995	-0.006992037233353055
-8.591810565175942	17.924390418426363	0.06826182525409756	-0.010030131415294305	-0.043556004973495
-8.160987566235585	17.895824611247768	0.05013432848874923	-0.007530483544333704	-0.031730391691776515
-8.427526747689353	17.911776804777684	0.06147117782211152	-0.009088068154910743	-0.03914533923906363
-8.540982568507179	17.920050757602066	0.06631452106326956	-0.009753515494688256	-0.04228959299765342
-5.864615339578987	20.755750631962357	0.06220293701215174	-0.061299906200242865	0.007081597973963811
-5.543802938210256	20.38074487517408	0.05343089345599183	-0.051414785631551	0.012947056594137585
-6.504364858334945	21.34437545298176	0.07813282691912804	-0.07662556540566327	-0.00569344571654239
-5.970918121132899	20.87023242852833	0.0648981709997964	-0.06396735848945592	0.005356064888671499
-5.171797381464162	19.89737251545445	0.044221872303371164	-0.04055633229647954	0.0170455490664859
-5.0245480447987125	19.683822661130662	0.040108395601239986	-0.03529173149292849	0.018852246169697124
-4.900152014728899	19.401774462066626	0.03567812658825024	-0.02994232530638119	0.01871296338937025
-8.045165203849148	17.895237150670994	0.04371866480074915	-0.006598186645186484	-0.027597211435687333
-7.828330068792466	17.887207984644846	0.031022134458711416	-0.005008798221933743	-0.01969456217248643
-7.588389628929521	17.819549385161938	0.007350405887646517	-8.36105960065566E-4	-0.004673500712085218
-4.683175416995011	18.92056128922509	0.02876590530718349	-0.021418839873381404	0.019133093251015823
-4.557131527726211	18.533459102138394	0.024271832825240498	-0.016862408163279746	0.01735778678357326
-4.377707594286538	17.57417867700677	0.013286051115565616	-0.007319841822470946	0.010946633255148323
-4.375950900357417	17.526057226949376	0.01263902991044618	-0.006838246941996939	0.010486911568282698
-4.484941864981501	18.19838652331461	0.019711752162506042	-0.012171813959775565	0.015448594160436169
-4.372825752777866	17.497105804998277	0.012362384367180883	-0.006702523636259627	0.0102460066220689
-4.260063754969469	16.957122878843833	0.008901700968846852	-0.0046197033847927655	0.007301044670693554
-4.2543796491463395	16.88173839584814	0.008395546611770081	-0.004374801702751767	0.006852515815068715
-4.172479120773178	16.325671413989923	0.0060690686421370505	-0.0029624640556561123	0.004858177178484003
-4.151871519508384	16.155447405066244	0.005321460512976658	-0.0024988981499691333	0.00421429316507277
-4.144035245207647	16.121454065378032	0.005236399642871053	-0.0024393164981138813	0.004139929664618967
-4.072421898747817	15.289956430567175	0.002869329135133411	-0.0010700323579585736	0.0021217984051860633
-4.095328121705499	15.489697359268533	0.0033016703461197206	-0.0013325972481190702	0.0024548340837049765
-4.118480058777639	15.68595857984359	0.0038906978768515916	-0.0016396817718753493	0.0029664233422878753
-4.140149876500907	16.06180723438685	0.005061497138975335	-0.002339598932668579	0.00399344004495955
-4.179593610389492	14.862900564725685	0.001890128079047921	-5.147643304713026E-4	0.0014270913061266094
-4.129583690004605	15.034457843656845	0.002287749073516358	-7.139979008111293E-4	0.0017255885185459912
-4.332504046130264	14.727261534199787	0.0010155032906587443	-3.191797279304519E-4	7.677997421749669E-4
-6.864381120883843	17.824925970386563	4.8352554270900086E-5	-3.9469680002932514E-5	-2.1660582765304227E-5
-7.111456277637915	17.862901719600874	4.852878802059209E-5	-3.9562411643657026E-5	-2.2281306659144325E-5
-7.361730330183262	17.815658423143518	4.8485640375411993E-5	-3.9435161838988504E-5	-2.2908703462910778E-5
-6.699631952192596	17.790187728061333	4.8204291858861306E-5	-3.9386114669395824E-5	-2.124679685821226E-5
-6.471535900809904	17.65611081898578	4.777140067411787E-5	-3.9049502754325826E-5	-2.0678194172021944E-5
-6.01856299486931	16.965651538393175	4.572450395105446E-5	-3.736596227383982E-5	-1.9554834377455063E-5
-6.018217814642384	16.964954947243214	4.572247616255679E-5	-3.736427331868993E-5	-1.955397784758139E-5
-6.192614293475787	17.31914560580889	4.675617820496797E-5	-3.8218487428019326E-5	-1.9987302366510258E-5
-6.358826975092747	17.562077889890872	4.747854605111259E-5	-3.881842213468191E-5	-2.039717392857405E-5
-6.018066056155799	16.964687362149334	4.5721696441786E-5	-3.736363733894058E-5	-1.9553592506048345E-5
-4.908304538333134	14.969355025422521	3.9772736374073126E-5	-3.2598470068394E-5	-1.665330140746023E-5
-4.894965705707698	14.956384548239772	3.9729769545960286E-5	-3.256581829796769E-5	-1.6618030193648623E-5
-5.522668475480044	15.89108446419409	4.26157976125921E-5	-3.4829731982898E-5	-1.8292728883441254E-5
-5.590293973325887	16.02332329799043	4.3007892807847106E-5	-3.514222274727094E-5	-1.8471077336472085E-5
-5.62503595550961	16.102423683804165	4.323730379095991E-5	-3.532685080502231E-5	-1.855909781543393E-5
-5.79838945170203	16.47567517825189	4.4317975580965834E-5	-3.62088222009068E-5	-1.9003562826757287E-5
-5.818300420163335	16.518599132988257	4.444074305621047E-5	-3.630865230778012E-5	-1.9052468542208632E-5
-6.016563718580136	16.961325465432818	4.571202738797323E-5	-3.735569654847088E-5	-1.9549807129697376E-5
-4.911331118979538	14.97328547513143	3.978536058751391E-5	-3.260825459252411E-5	-1.6661546445680184E-5
-5.0735700023776875	15.16993664121582	4.0418489648502115E-5	-3.30938713689142E-5	-1.709793693108663E-5
-5.223708594183212	15.375437594116095	4.106108617799813E-5	-3.3596726896424286E-5	-1.749754593395299E-5
-5.2244114000787105	15.376332166246335	4.1063907956630646E-5	-3.359890472460613E-5	-1.7499407002084978E-5
-5.424504479191739	15.698092793846305	4.2046257412129125E-5	-3.4370952010583164E-5	-1.8032989154562877E-5
-5.22565127061393	15.37825402853767	4.1069740051134424E-5	-3.3603498104687654E-5	-1.750265477349896E-5
-4.7077301313837365	14.774519111724057	3.912961131811658E-5	-3.210799993613518E-5	-1.612508051434371E-5
-4.675015183440867	14.74800878513003	3.904350825177918E-5	-3.204210755498997E-5	-1.6041650890728713E-5
-3.7658512309524754	7.028045440845924	1.7416105012952036E-5	-1.1152243399291032E-5	-1.3188209720986931E-5
