# Supplementary material for: Thyroarytenoid muscle fiber orientation regulates the ability to modulate vocal fold vertical thickness
Source: PLoS One. 2025 Dec 4;20(12):e0337735. doi: 10.1371/journal.pone.0337735 (PMC12677544; doi:10.1371/journal.pone.0337735)
Supplement: S4 Data — (ZIP) [file pone.0337735.s004.zip › Male/contourA10TA14.csv]

% Model	Angle9.mph
% Version	COMSOL 6.1.0.357
% Date	Dec 14 2024, 05:08
% Dimension	2
% Nodes	720
% Expressions	3
% Description	Line
% cpl1x	cpl1y	Displacement magnitude	u	v
-11.968005616002486	39.650844643500406	0.7886381054808201	2.2060035714467136E-4	0.11247652710035191
-12.100925229184412	39.521184251215715	0.7875657781473995	2.192649832436646E-4	0.11248241942072515
-11.810234379374002	39.74293127707726	0.7893981302523884	2.2154849478552875E-4	0.11247168886260887
-11.76596306338081	39.775513356632324	0.7896677175739363	2.2188386293959858E-4	0.11247009611596454
-11.47739948826791	39.862189693672036	0.7903844542982266	2.227709330047577E-4	0.11246409322249708
-11.258980847445656	39.857881496438054	0.7903475947603062	2.227178687022747E-4	0.11246199334843694
-11.716143543792246	39.796222579001906	0.7898386723512449	2.2209699325828684E-4	0.11246886009245727
-11.163938214941039	39.85365079891891	0.790313113884228	2.2266728824473238E-4	0.11246115985326056
-10.796207435616262	39.85090503287166	0.7902902944998687	2.2261287000579618E-4	0.11245746938865755
-10.709496869932108	39.85039381204079	0.7902857612983685	2.22599323306352E-4	0.11245659468081148
-10.37169574884199	39.850036177539195	0.7902827033968843	2.225668197257835E-4	0.11245313826111171
-12.13512273325702	39.460672833157	0.7870656180510586	2.1864270726164932E-4	0.1124848804053132
-12.240660142730178	39.24849072022055	0.7853126510138189	2.1645601808303481E-4	0.11249336193819295
-12.227325367848685	39.08705965880899	0.7839776283355869	2.1479660863386163E-4	0.1124988462529427
-12.205740642978935	38.979124391808504	0.7830860403893651	2.1368576945799458E-4	0.11250238144873084
-9.681369688821853	39.850002288818345	0.7902790839602467	2.2249963512035954E-4	0.11244606539163804
-9.209886193231677	39.8500022888185	0.7902802537906135	2.2245135406012137E-4	0.11244124390352789
-6.503691158131879	38.96454001876737	0.7829547483907973	2.1331440592538885E-4	0.11244468115208009
-6.587351156296421	39.29642873129991	0.7856994475029605	2.16682894045771E-4	0.11243392671171988
-6.771159512318912	39.57700815680421	0.7880180377262755	2.1953365951651497E-4	0.11242598158065148
-6.814129999907874	39.651652838586976	0.7886352778900427	2.202920578288662E-4	0.11242380781342688
-7.229593906641747	39.84203493583536	0.790209386361103	2.2223558615919265E-4	0.11242136787829726
-7.181795837296288	39.83706132882147	0.7901683142980995	2.2218324018972925E-4	0.11242105672417457
-7.033567159296577	39.76166368437849	0.7895441868921492	2.2141475445887219E-4	0.11242218871468021
-7.6946177519140235	39.85300356006798	0.7903012982861579	2.223647682769732E-4	0.11242570684612882
-6.488283836647731	38.91091546805024	0.7825117403747084	2.1276994179174552E-4	0.1124463994826826
-10.243595360807257	39.850002288818345	0.7902825537297858	2.2255202719778487E-4	0.11245182333031083
-9.730298368089413	39.85000228881833	0.7902793945541075	2.2250425456086425E-4	0.11244656548869741
-9.743014193148053	39.85000228881833	0.7902793618042084	2.2250570417833601E-4	0.11244669581595336
-9.085341826788042	39.8500022888185	0.7902797778317556	2.2244040532083223E-4	0.11243997354863973
-7.779783738995952	39.851154726690396	0.7902871156089509	2.223498577446576E-4	0.11242663603215798
-7.886706964608754	39.850916601280545	0.7902841143256112	2.223554151282874E-4	0.11242773181799033
-8.209330570361047	39.849987794146756	0.7902806528701107	2.223636736057439E-4	0.11243104323794872
-8.699211804792647	39.85004545472901	0.7902823938823038	2.2240256788256992E-4	0.11243603098537994
-8.427966558711145	39.8500350871401	0.7902797585138731	2.2238214206381755E-4	0.11243326962472833
-12.152615457473026	38.61822056218743	0.78010247555768	2.0998619468021718E-4	0.112514402635188
-12.150457207342695	38.60568225439725	0.7799989515018249	2.0985753066886273E-4	0.11251481687929252
-12.146591986235311	38.58859764700979	0.779857705694412	2.0968277601844055E-4	0.11251537180346446
-12.074238696384148	38.24828133015453	0.7770470188907341	2.0619984617389737E-4	0.11252647460612006
-6.441829287929373	38.514252064367554	0.779234674236359	2.0874104899238236E-4	0.11245979484872361
-6.4796557750756225	38.830935381536946	0.7818501390807637	2.1195826499081224E-4	0.1124491077145077
-6.431316994593285	38.355730965701305	0.7779241558414298	2.0713257957222236E-4	0.11246523040050838
-6.415000660473024	38.12021737547059	0.775978825894341	2.0474212789327138E-4	0.11247329758584874
-12.006552716049852	37.91928976266428	0.7743268089662954	2.0284561410387496E-4	0.11253723389615142
-11.966773292852782	37.7322909897182	0.7727826583264292	2.0093722061165285E-4	0.11254333414797445
-11.899335717233097	37.41624344712912	0.7701704424035598	1.977213359285773E-4	0.11255364316549668
-11.86072968481382	37.23337054820751	0.7686605803171997	1.9585872537666952E-4	0.11255961311752284
-6.405495081109018	37.81045524455644	0.7734176996960807	2.0160175805889513E-4	0.11248402825248394
-6.3802834672144035	37.49850283645258	0.7708418125590666	1.9843639840368127E-4	0.11249467872946367
-6.34327199449609	36.990127261889924	0.7666397069428122	1.9328831506902074E-4	0.1125120726689987
-6.3346776499635205	36.89181710192548	0.7658288235296397	1.9229150066368825E-4	0.11251542221188893
-6.327277488709939	36.80573234114482	0.7651185431533679	1.9142032787463958E-4	0.11251835693614948
-11.839379859361392	37.12464213602315	0.7677613471413813	1.9475618006869287E-4	0.11256318082282603
-11.66031709327127	36.191536938073696	0.7600540702977008	1.853117880333392E-4	0.11259382856015056
-11.619905720758748	35.962379473002436	0.7581641205390776	1.8299572621740517E-4	0.11260139032134758
-11.730360249335298	36.58305483766412	0.7632921469733505	1.8926462514969115E-4	0.11258091623425792
-6.248695444183289	35.88284413383002	0.7575022921352513	1.820827115354429E-4	0.11254981657946325
-6.190644674951313	35.36621719878445	0.7532343437312621	1.7687551736792997E-4	0.11256728428145037
-6.146329446134891	34.860882297696094	0.7490633104626208	1.717724434018118E-4	0.11258449209944693
-1.0600869276340483	18.316100001774196	0.6128130944230857	1.1429603193107857E-5	0.11311552872623458
-1.0459016161732135	18.37692181363064	0.6133117598771356	1.1995539371923049E-5	0.11311327250738716
-1.1744205707972624	18.153797557800345	0.6114808177639358	9.915154476315895E-6	0.1131222605984754
-1.311326192584243	17.97535615877772	0.6100169466393208	8.250002607318055E-6	0.11312976658968628
-1.386335587551091	17.922671465764726	0.6095842688938605	7.757694036500063E-6	0.11313230426582455
-1.650548821745367	17.757514160475903	0.6082305786681388	6.214964322357723E-6	0.1131405303629855
-0.9718149006219283	18.630446296863695	0.6153936458427893	1.4359427704250442E-5	0.11310372819171388
-0.9542349860686515	18.852537320770427	0.6172157493778416	1.642400340244751E-5	0.11309580791817413
-0.9467123425971604	18.932059856972355	0.6178691167209477	1.7164653171141354E-5	0.11309296026122892
-0.9488912973033679	19.009058522305217	0.6185010576659975	1.7879899956157627E-5	0.11309029100574873
-0.9602591937381534	19.185733594449147	0.61995235814969	1.952036729615961E-5	0.11308422717699251
-1.0005126263859143	19.36574217623491	0.6214293367820796	2.118561062641066E-5	0.1130783145884437
-6.05347281998843	34.07388368729615	0.7425765691171613	1.6384551001106767E-4	0.11261104701982289
-5.779746191862431	31.198536783186327	0.7188489867128321	1.3489870274375145E-4	0.11270870009102696
-5.81260308842713	31.6601371096856	0.7226471217931651	1.3953497997961836E-4	0.11269291364096025
-5.898916358898413	32.61341104261303	0.7305232531917927	1.4913510127223816E-4	0.1126604907896269
-5.976331308258205	33.33624786626052	0.7364778032942264	1.5641098285148415E-4	0.11263603233152295
-11.555172919712001	35.57995576034233	0.755006439222984	1.7914619864319614E-4	0.11261403578542498
-11.427224513094306	34.824469013294944	0.7487687841528501	1.7152110464253243E-4	0.11263902804518272
-11.302991741507174	34.01939293201957	0.7421209521832267	1.6342555355866663E-4	0.11266577298641187
-11.26269403333529	33.74326682230424	0.7398473586888676	1.6064673548283053E-4	0.11267497113878436
-10.87492360433819	31.536162433666846	0.7216360461088486	1.3848051407179993E-4	0.11274784346686946
-10.79808267178972	31.096982410679725	0.7180164042182596	1.340843679862106E-4	0.11276233144333718
-10.515617328365707	29.431210118152052	0.7042882661993808	1.173457344435074E-4	0.11281741762523426
-11.095255333576779	32.78560916869341	0.7319331320973986	1.5102401380602193E-4	0.11270660348750855
-10.374607869233792	28.677418549364212	0.6980677648257689	1.0974041606901456E-4	0.11284220409360748
-1.9007542873442729	17.670028077820447	0.607512520209152	5.396660790553842E-6	0.11314591259485483
-2.0779141835942943	17.606247817656115	0.606989758098421	4.800629994677748E-6	0.1131497874496015
-2.421704394542373	17.610906476909	0.6070280724726712	4.83967326808849E-6	0.11315281806238017
-2.5268901597962445	17.60827853304663	0.607006758555812	4.8141862936575895E-6	0.11315388689224481
-1.0157099330243569	19.441588102125813	0.6220525521516922	2.188864450040653E-5	0.11307580692027877
-1.1062328150339649	19.65851365771074	0.6238335633548597	2.3888758762031716E-5	0.11306907092965339
-1.0950141199455286	19.63861486947969	0.6236701709897401	2.370580123789583E-5	0.11306966178126171
-1.0936631912571904	19.634142492606518	0.6236334137487172	2.3664398507597316E-5	0.11306980545574973
-1.2019485900933222	19.823967402584525	0.6251930899003484	2.5410618159257393E-5	0.11306418123152387
-1.2626663164006444	19.90610167368628	0.6258671546139977	2.6161369163144036E-5	0.11306187589638911
-1.3479656887537845	20.02184186709379	0.6268187553191734	2.7222413997107325E-5	0.11305862516053139
-1.3818036936806772	20.069240413165744	0.6272079747082899	2.7656647684435375E-5	0.1130572829332917
-1.490043238491493	20.21081153288452	0.6283717594976821	2.8950296057671223E-5	0.1130533436059519
-5.495158991359491	28.68268136418761	0.6980943294704249	1.0960275700644027E-4	0.11279384689929418
-5.507477156915547	28.790577524822243	0.698980324621953	1.1068483406691281E-4	0.11279019462151728
-5.640376413522405	29.93509919763994	0.7084250346802156	1.2219075224763394E-4	0.11275146282155067
-5.66674537726079	30.200894570944342	0.7106109411769437	1.2486205186682667E-4	0.11274244522182206
-11.232964758328787	33.56280133293661	0.7383558787559863	1.588294201644635E-4	0.11268095412284257
-9.890707351552885	26.584105713780335	0.6808122265906162	8.878948394712123E-5	0.11291022273854515
-9.499209611630052	25.463046361573806	0.6715823527372993	7.764587729505907E-5	0.11294536021974357
-10.251371607480321	28.08873461337165	0.6932144420717348	1.0383363873361474E-4	0.11286146075784129
-9.949856872037069	26.81141811544305	0.6826863844070747	9.105021476549027E-5	0.11290289677928135
-9.409620206466	25.28683176907262	0.6701263540157609	7.591675106066902E-5	0.11295063102366032
-8.975776833099328	24.413789608181347	0.6629587391427522	6.74299683894433E-5	0.11297687476728713
-8.450931047688341	23.67686534172989	0.6568761326725364	6.031426642970679E-5	0.11299754195714454
-8.315280225053407	23.486682331666373	0.6553168607221304	5.850610082026073E-5	0.11300287818995144
-8.109310669822081	23.245736403988893	0.6533314289412276	5.624817922480757E-5	0.11300932674845407
-5.04821833795282	26.35030357792787	0.6788816878851617	8.637207750197488E-5	0.1128712602666776
-5.072511135861281	26.457154341834364	0.6797583799328415	8.742468371058234E-5	0.11286773454732284
-5.319014801988768	27.6151602307035	0.6892970753405084	9.891634011013146E-5	0.11282951294936021
-5.298549699956672	27.508324942348306	0.6884192003938938	9.784664296136763E-5	0.11283305711744118
-1.6547952866665352	20.435138707303928	0.6302135368123783	3.0993504333597006E-5	0.1130470354653277
-1.7068462026965912	20.505043732104994	0.6307884271462525	3.163312834457942E-5	0.11304507630416945
-1.8328638043067826	20.675856534446993	0.6321913579575827	3.318755902464645E-5	0.11304027577191153
-1.9146876228856835	20.78271581099791	0.6330701621678048	3.415995115649949E-5	0.11303730127978483
-1.9589596542270868	20.838178803681924	0.6335253752385899	3.465955800776542E-5	0.11303577344070202
-2.2267902915590323	21.173727916983232	0.6362881456419703	3.771134963771989E-5	0.11302653097549563
-2.4765836027203294	21.524027437877677	0.6391622436562225	4.087993906487046E-5	0.11301659231110335
-2.510632075597485	21.56945277354053	0.6395365568756808	4.1295403443199445E-5	0.11301532010467073
-3.4170539347823667	18.323036770820913	0.6128732318426148	1.1398535748072936E-5	0.11313717211341216
-3.3613588547056894	18.26201824120377	0.6123725622725932	1.0839921508814807E-5	0.11313878692069332
-2.8302006677410443	17.7685842180935	0.6083215357545573	6.294626923429734E-6	0.11315109919584322
-3.0213186080937637	17.882690433716814	0.6092583735334279	7.348438537680175E-6	0.11314888622249117
-2.9853774190574067	17.85333337493745	0.6090178563770379	7.078270813850931E-6	0.11314957877930995
-4.904236518511963	25.91960781073081	0.6753282850081115	8.216626001067896E-5	0.11288503035387959
-4.723668736196532	25.314951331292864	0.6703564914711988	7.625393155835391E-5	0.11290456236283816
-4.604679940346854	25.051089745874435	0.6681780942964757	7.370182453205145E-5	0.11291270433479009
-4.281370486848969	24.383328411417228	0.6626958628981445	6.734576214051968E-5	0.11293316568231929
-3.2125741016240386	22.611557155864187	0.648105078579033	5.0807384119776524E-5	0.11298534918516248
-3.272014261258436	22.70654698603269	0.6488845484327113	5.167881841537405E-5	0.11298256868372053
-2.5518384799861815	21.63096481182497	0.6400419616692764	4.185853533221681E-5	0.11301354984898734
-2.8735384712196232	22.08009398368013	0.6437386179922913	4.5947817040916246E-5	0.11300081996318445
-3.1756044296995665	22.556944434453374	0.6476550881933069	5.030938798948987E-5	0.11298691777394844
-4.545571876999899	19.652622560032107	0.6237927067711672	2.3453380434311156E-5	0.1131012225649362
-4.424895516455141	19.524062222800467	0.6227372402878784	2.2303049423592294E-5	0.11310459376830964
-3.958958611653594	19.00470136406695	0.618469779055909	1.7609749092723978E-5	0.11311839942447753
-3.8782730930382083	18.915322300283425	0.6177370502747445	1.680248838078362E-5	0.11312077401074289
-5.025563667731989	20.107549344377823	0.6275382874646138	2.7562796065734834E-5	0.11308982389664626
-5.277731362781373	20.350988119887234	0.6295325179908795	2.9711229573899964E-5	0.11308365659097935
-5.606549304112775	20.6598148798465	0.632077148140405	3.2513143233231514E-5	0.11307596154663573
-6.131048509468386	21.17349677678001	0.6362906300699558	3.709077375064432E-5	0.11306291550249749
-7.17416985769136	22.198608654304337	0.6447164755053627	4.642245639370678E-5	0.11303694193234605
-7.6413332318231895	22.67125431062098	0.6486178665491226	5.082524912506022E-5	0.11302489001714386
-6.9150129554945305	21.927639425126234	0.6424973898492508	4.39572931840325E-5	0.11304397402332796
-6.31895859009996	21.343154735881807	0.6376926280327245	3.864625672623613E-5	0.11305877300031512
-6.618255579081206	21.642875823077	0.6401484411667768	4.1373126042137704E-5	0.11305112580907944
-3.6680004015474728	23.30103040805593	0.6537829118490067	5.716793898940883E-5	0.11296541792293058
-3.83446762916781	23.580833568731567	0.6560827180327158	5.979067083840534E-5	0.11295715918796137
-4.071443328978513	23.987709649252928	0.6594340414585373	6.357249048299608E-5	0.11294508170241156
-7.640251545310057	17.586782544931808	4.809549128094888E-5	-3.9036491636617956E-5	-2.3571222439080297E-5
-7.509356374993602	17.79911102953117	4.868291988000708E-5	-3.957665733211723E-5	-2.333281366461851E-5
-7.6989388334005735	17.4903691638282	4.784207491739314E-5	-3.88005706319397E-5	-2.368256610512373E-5
-7.762103216471637	17.30759444679789	4.73672517850631E-5	-3.8350152654849154E-5	-2.3797640070381946E-5
-7.821162534822876	17.152686250634986	4.6978573119076567E-5	-3.7972383119407965E-5	-2.391272745373179E-5
-7.87221896818102	16.9473112831706	4.64786610514197E-5	-3.748233979350672E-5	-2.4012496714722576E-5
-7.921170402924522	16.753942907049066	4.6012472459283386E-5	-3.701922394560341E-5	-2.4110001159795382E-5
-7.9783869673286425	16.470761822820492	4.5353990723121574E-5	-3.6354144484693196E-5	-2.422882254225188E-5
-8.003886469325913	16.357472230499454	4.5093530252698734E-5	-3.608526025435056E-5	-2.4283805890983054E-5
-8.041803974825056	16.197407590250943	4.4745511762509275E-5	-3.571115538201219E-5	-2.4374417351047196E-5
-8.11957094103931	15.808141817188318	4.389471341971468E-5	-3.480581994352486E-5	-2.4557010721211898E-5
-8.094241908274963	15.975737091845481	4.425758944244753E-5	-3.519256161777091E-5	-2.4493638483405002E-5
-8.149959289733443	15.594634263864748	4.3435004156101787E-5	-3.430802534575911E-5	-2.463487323173536E-5
-4.487015489615116	14.591722761896559	3.8686208116782666E-5	-3.1809253077644744E-5	-1.5579658603195226E-5
-4.416731324563106	14.512870608922288	3.844169844961181E-5	-3.1614389197743904E-5	-1.5398991129624344E-5
-4.329055028394281	14.412978776001905	3.8126484486983945E-5	-3.1361915562854684E-5	-1.5169405290658498E-5
-4.19303203891211	14.248275933735142	3.76115078574745E-5	-3.094865983880628E-5	-1.4813019423172764E-5
-4.178965322518646	14.23024927967746	3.755442152134605E-5	-3.090250323456403E-5	-1.4775421451066268E-5
-8.208595369810979	15.125877972768416	4.2487879105599414E-5	-3.325278030930558E-5	-2.4810536507794498E-5
-8.250106284083648	14.883579494882824	4.204214831116728E-5	-3.273669389135399E-5	-2.4920719630676703E-5
-8.184763342662869	15.304083214581624	4.284208820911085E-5	-3.364759743676797E-5	-2.474326534889769E-5
-8.194040568253598	15.203367992185502	4.263222375085219E-5	-3.341901550597863E-5	-2.4772291239868847E-5
-4.009503675450382	13.95499929048619	3.671320226428981E-5	-3.0213806317062208E-5	-1.4321950054089097E-5
-3.967321215997023	13.879167246534847	3.64779103769707E-5	-3.0019235933036246E-5	-1.4205238193568534E-5
-3.8768075373306097	13.684183745503944	3.5876407428223856E-5	-2.9524279133223077E-5	-1.3951082200922361E-5
-3.8285567068758617	13.577304042901428	3.55524083204725E-5	-2.925473302548463E-5	-1.3817771779183632E-5
-3.679175518096213	13.165512678706849	3.429559268185662E-5	-2.820358220034633E-5	-1.338580325335445E-5
-3.5952780276413945	12.848827743115857	3.332615782488634E-5	-2.739260130803285E-5	-1.3126902905016678E-5
-3.8035301168690907	13.511178334388502	3.535182169627399E-5	-2.9089423640036983E-5	-1.3747006471141054E-5
-3.5706258476984103	12.751547870197772	3.302794599857209E-5	-2.7137234422430013E-5	-1.3049283528719845E-5
-3.536337058362929	12.508568926206657	3.2278492601022986E-5	-2.6497058484104187E-5	-1.2920384959859605E-5
-3.4943523373487664	12.217884679130231	3.139372730094897E-5	-2.5739017356530105E-5	-1.2768598942698132E-5
-3.476217738039166	12.051206781698731	3.088370563786451E-5	-2.5305851292514524E-5	-1.2696094225272728E-5
-3.4381043775288846	11.707787309160882	2.9821986339014375E-5	-2.4377591825679596E-5	-1.253953357221857E-5
-3.4175141432913065	11.442487558596586	2.9011735107346608E-5	-2.367436538088444E-5	-1.2446360604748314E-5
-3.390535492772293	10.959938069747185	2.75302955691176E-5	-2.2359502497837096E-5	-1.2299030823028658E-5
-3.391605607580326	10.637069694303245	2.6551026861693185E-5	-2.1469277839994352E-5	-1.2252534225542287E-5
-3.3957072198915474	11.125983907025887	2.8030540644386045E-5	-2.2802781588555754E-5	-1.2335699567190978E-5
-3.3933099091125833	10.454525891479044	2.5999328836259556E-5	-2.09612645087926E-5	-1.2228466383705993E-5
-3.392748642497309	10.363320317554606	2.5722213920926863E-5	-2.0702151941402273E-5	-1.221294923882593E-5
-3.3881777990103163	10.052022617744685	2.4789663022304034E-5	-1.983556448256141E-5	-1.216049094250714E-5
-3.379931059854188	9.65560915900371	2.3603829807963643E-5	-1.8715101772604968E-5	-1.2091295631342157E-5
-3.38003327420144	9.645525660619372	2.3574400943468945E-5	-1.8687243368863466E-5	-1.2090540193566744E-5
-3.380411775956053	9.63612711841371	2.354771121022059E-5	-1.8661249515786935E-5	-1.209080571778417E-5
-3.4070943292007656	9.209820550583608	2.233922652889184E-5	-1.7449283722941783E-5	-1.2122091515357961E-5
-3.4177904844649305	8.97279793026408	2.1683692915941295E-5	-1.6777549192747166E-5	-1.2138715950107438E-5
-4.670507470987797	6.528342318175511	1.855115917805401E-5	-9.58567686731661E-6	-1.5848893917833017E-5
-4.472672713765167	6.53165408154053	1.8042105269925722E-5	-9.606714891170852E-6	-1.5235547619662172E-5
-4.296096768007061	6.564113874181485	1.7698959572331166E-5	-9.723625213573079E-6	-1.4732522326639821E-5
-4.1907677441120486	6.6201318525786546	1.7537935347963533E-5	-9.911990426570609E-6	-1.4409643326053259E-5
-3.42823364007561	8.77881073484247	2.114476991304485E-5	-1.6214708190116614E-5	-1.2150713164013284E-5
-3.440421539484517	8.631632878187974	2.0753779541176784E-5	-1.5790305875634008E-5	-1.2175939191253856E-5
-3.510174069952668	8.051882576425108	1.930677799321467E-5	-1.4132037634322726E-5	-1.2351320501836131E-5
-3.4654247941708625	8.41479710425795	2.0200286326009644E-5	-1.5180530336381656E-5	-1.2236068111595817E-5
-3.519325274558982	7.974355231943207	1.9125288490417655E-5	-1.3915110018996E-5	-1.2379540963928378E-5
-3.8048036653298265	6.960169305120867	1.7429678293032285E-5	-1.1023327516445414E-5	-1.332473041557359E-5
-3.942941641067294	6.809098812242506	1.7379328702855422E-5	-1.052669934318811E-5	-1.3714582068584308E-5
-4.081244662082278	6.715380176995773	1.7505559193136318E-5	-1.0245028938450148E-5	-1.4106556886141025E-5
-3.557899482821399	7.6388476831782866	1.8413668818208455E-5	-1.3007901948610496E-5	-1.2523553917026022E-5
-3.5506928691402093	7.692857622749482	1.8498520317752237E-5	-1.3131438093225346E-5	-1.2484519987976715E-5
-3.535122007221198	7.8370201875805385	1.8820603763535233E-5	-1.3530976599051818E-5	-1.2434494108931684E-5
-3.5827478111781415	7.560437912809053	1.8273531687170724E-5	-1.275350228773571E-5	-1.2607386378597843E-5
-3.656557182300242	7.31345080673359	1.787869658453154E-5	-1.2061871136021593E-5	-1.2864506803798761E-5
-3.741595319822733	7.091603710798701	1.7592869087758574E-5	-1.1454736091778863E-5	-1.3138993313567851E-5
-12.48823622079036	29.318127189803445	1.0569415681834682	-0.3551504241856813	0.9930181828816189
-12.301573729696075	29.291730374054282	1.0519591958405228	-0.3661288374130911	0.9772279687278835
-12.904182385341631	29.37659805299116	1.077922263545935	-0.33234350408835817	1.010687141663698
-12.704310573905445	29.35687813300677	1.0654354831234802	-0.3439671066267129	1.0048658248964673
-13.215739023882737	29.375039723105594	1.100391068700842	-0.31516231173408404	1.0072837794144736
-13.289816212405814	29.38416912499247	1.1085027447128568	-0.31166002004693666	1.006252379549133
-13.628735756055638	29.408293625969595	1.142550121799515	-0.2925769717991875	0.9866529354453373
-13.761313265189306	29.420327221129604	1.1563346461654596	-0.28564809108230316	0.9793858565886874
-13.789831291953012	29.42263826529943	1.1587264294618762	-0.2845755888761435	0.9770255679656834
-14.193507593470319	29.351006338599753	1.1939382127994047	-0.25380106744450914	0.9331482936797413
-14.343065600888547	29.30623263263965	1.204125704939922	-0.23851869597946646	0.9163788443508991
-15.169871121939503	28.7024294022831	1.3258419544280886	-0.11833989281383592	0.8616115153119585
-15.025976096323706	28.826575538617305	1.3008048548380637	-0.1383687212491845	0.869093513901811
-14.704342841257393	29.099582909420015	1.248362664813659	-0.18515881733928774	0.8872512292452127
-14.77814405518191	29.048154888872233	1.2573130132711052	-0.17356603454097635	0.8813675515804352
-15.194930389272562	28.670268692680192	1.3317302324528024	-0.1152941715181574	0.8606780739325461
-15.552436058935607	28.262388145106144	1.4106416615563426	-0.07700355627917073	0.8422091576391995
-15.65870487864321	28.128694460225432	1.4357357109613318	-0.065885231679405	0.8365652399369197
-15.420870685895718	28.414489982476084	1.3809767982280041	-0.08794860427745768	0.8494095911150394
-16.14669845066415	27.534817692946177	1.5428203480266067	-0.04478746029535433	0.7906501762916243
-16.18902508127296	27.487365967844962	1.5511130548975394	-0.044054033322267754	0.7850149417771806
-16.090879730623392	27.60512583812312	1.5302938218300866	-0.046998113077544534	0.7962999821017986
-15.906983759261689	27.83045491742547	1.4905853135787928	-0.05326319147117235	0.8156153445841363
-15.78801336657089	27.974288039163056	1.4645990692258715	-0.05805159661640594	0.8260800164940926
-16.4224657835804	27.241242221715776	1.5892449798029298	-0.045184380743781005	0.7535270837439354
-16.636541644582238	27.015574682657572	1.615161002619984	-0.04567117412232934	0.7175506279688568
-16.701862721366762	26.948993088668995	1.6189600040226941	-0.0472216020162045	0.7057661625295977
-16.98192097775023	26.67928029930171	1.6270823239024343	-0.052387613541843694	0.6592258593428512
-17.086567607533095	26.586911131348927	1.6245062462114355	-0.05579255149952428	0.6442802638969377
-16.810764952407226	26.84442366016748	1.6212202435259429	-0.04927346928330331	0.6879300314548075
-17.316197999609905	26.352544552541893	1.6095906447250061	-0.06759920850706494	0.6225631664404356
-17.45518464052986	26.210110438215963	1.5997563775437862	-0.07327822673544938	0.6128794737684198
-17.722095738557805	25.895382301413925	1.5794098517283472	-0.10192401816695802	0.6105865680765196
-17.72264017583542	25.894744071275742	1.5793613064102423	-0.10198189418197291	0.610579412255875
-17.932597821946576	25.11386146747848	1.5333951789280809	-0.2017494826563542	0.5997566274182685
-17.907096306050956	25.00313633884308	1.5252124026771827	-0.22246692486473474	0.5911727253531445
-17.75267320881764	24.32471147247125	1.4729951868086035	-0.35055060713515684	0.5380257965647255
-17.92944471255859	25.1306830888716	1.5341559443037633	-0.19969397106455467	0.5999233914901965
-17.722777975835573	25.894232143167198	1.5793209530878467	-0.10205886976105184	0.6105621909472155
-17.728945142955695	25.871483784810497	1.577991594993713	-0.1049591556779798	0.6102549950218397
-17.700264955727473	24.192801294244298	1.4585048704387065	-0.3807919627053346	0.5127746305427486
-17.492893227235577	23.675149455238873	1.4036081759156271	-0.5015565318848821	0.4142640709734059
-17.219818972655105	23.051350814888384	1.3472058648576506	-0.647539191298353	0.2787209706010801
-17.213682929786287	23.036984749786797	1.345819018198721	-0.6508489746231453	0.2756461766295009
-17.20651458505761	23.021889840621302	1.344826713991539	-0.6545779094134532	0.27200564638808084
-16.72944438496599	22.0265670999435	1.294706735253719	-0.8906547959834876	0.024393675397030523
-16.772330573218266	22.113599037757318	1.2978845783567121	-0.8712834339170088	0.04612179445862724
-16.97378539565523	22.529669064239176	1.311623078024094	-0.7750475436550395	0.15021022205972112
-16.69878402350933	21.97001521221032	1.2954220007738524	-0.9026408472238578	0.010372144227382625
-16.44523432072541	21.481646309928003	1.299576727073821	-1.00844757236795	-0.10977251185274019
-16.38784636008633	21.382208809377225	1.3053147056397165	-1.028155375733203	-0.13425279429618717
-16.10429654720809	20.90765006213037	1.3288400734307668	-1.1227709179850633	-0.2560812075206428
-15.229590069694847	19.59839917871314	1.4688599780689588	-1.3101719793777304	-0.594734784088709
-15.573303162172023	20.08692966262294	1.4086000973775177	-1.2504471755450437	-0.4694133500436759
-15.762739830454272	20.369577854236137	1.3786305115138902	-1.2106999162166727	-0.39586374791594847
-15.676053214728174	20.229671015614727	1.3915581386338685	-1.2336650368118316	-0.4320777421626072
-15.004965242227517	19.29705702264412	1.5006539627728683	-1.3202093616367845	-0.6708081264276305
-14.347740685004595	18.43237628944785	1.511635926156224	-1.2430306697880291	-0.855192732256675
-14.71316053352021	18.903140185799252	1.5291692421687642	-1.3150753775263277	-0.7718880309254488
-14.112301424219844	18.14085757339455	1.4695310743468473	-1.1691230968607857	-0.8888478291394954
-13.786968016309958	17.746840232171802	1.3642646817209176	-1.0412195372509647	-0.8753933052657213
-12.572484095421888	16.31238607204104	0.8241147693410815	-0.5789012593233458	-0.575308458010561
-12.73923093656964	16.50237005974189	0.9008282975336559	-0.6402608864634346	-0.6222084208127632
-13.149721100590622	16.985383718836303	1.089849581142324	-0.797480393781835	-0.7307479204093597
-13.560443943361147	17.474962802260926	1.2679500253612432	-0.9533256883842873	-0.8276330936170626
-12.433087863224218	16.142914163274668	0.7582838362085437	-0.5283301617050334	-0.5329363570257624
-11.67886765718853	15.130655135953049	0.40861500778437587	-0.25520218673941353	-0.3102595564606789
-11.370603754574383	14.616160191779192	0.2675526445836123	-0.13680608301013966	-0.22444306918142415
-11.928279318244115	15.521235666230787	0.5214239602518179	-0.34618926225127056	-0.3813999100214648
-11.098102119973685	14.067276715400904	0.17098743121832216	-0.06498051471408525	-0.15008305618215007
-10.94829922258624	13.75778922441979	0.11854738206839752	-0.02600718384143586	-0.10859419298740236
-10.566136973193167	12.955069884045642	0.05093105890881359	0.005721122928219944	-0.03973505966989988
-10.528617101577506	12.869997651759531	0.04455434509928363	0.008074618397256199	-0.03291863199674132
-10.125844678960055	12.03212679724241	0.015618509027326853	0.009028893075275508	-0.006480667021429769
-10.205786830641387	12.200371242765215	0.02135232568032614	0.008730193645489975	-0.01183404141562815
-10.11776374681346	12.014636087480781	0.01543024854081918	0.008903622245382369	-0.006143760594321294
-9.799033203597945	11.32040592221854	0.010108357522301334	0.006766042056928465	8.258931257887237E-4
-9.732454220074882	11.174895810343436	0.0077357110826872634	0.005901296006234392	0.0027016358980925404
-10.081694286405995	11.938670646469957	0.01463419384260706	0.008579810428949461	-0.00542594378687389
-9.419861471494833	10.505758447346915	0.0031677551920849586	0.001674899325585997	0.0024810546063671135
-9.39945834397536	10.463080013210769	0.0028963497233192113	0.0014059902280827805	0.002397930647672651
-9.362989365785312	10.388561145610026	0.002628894746601781	0.001243205007246265	0.002227964285389782
-9.15485933130238	9.94585479357356	0.0014826681809424224	-2.0262078773575557E-5	0.0011587719527253214
-12.250739993292553	19.150604908283345	1.82045017495329	-1.5501723526030915	-0.737895079893624
-12.385666050996104	19.229462944007324	1.9189295995949975	-1.6078007079632473	-0.8001776320848374
-12.018444755085756	18.995911937273455	1.6155840594692439	-1.4333255011426556	-0.6155879219238177
-11.827571680933026	18.805921238230237	1.5294884957177468	-1.3749890617500617	-0.5587595040821911
-11.71378598197753	18.69006222155872	1.4711676369053286	-1.334609425075061	-0.5230103167827985
-11.489121580415649	18.312221504949157	1.335638014228884	-1.2267619024811076	-0.441915968569049
-11.42092816915265	18.202424829191397	1.296008927988154	-1.1944875630216498	-0.41898256409778506
-11.137081940903064	17.673975351763787	1.1052534933794473	-1.028943356025117	-0.3287390653510541
-11.050577560623434	17.52903972488271	1.0502020447220124	-0.9810206218535618	-0.303208000623145
-10.900173758069224	17.228821915447778	0.9355932725038412	-0.8775593358861435	-0.26105664891588576
-10.59407257662658	16.86993613536655	0.7864564304992403	-0.7424955220678289	-0.19917410337571692
-10.4015251414116	16.663994998799538	0.7022657089543022	-0.6648802979786805	-0.167582728425311
-9.980308680915373	16.24426542990552	0.531538148002848	-0.5052779310311065	-0.10963452903542797
-10.52456597891735	16.788877057884427	0.7532169912153398	-0.7125964105708744	-0.18467516532979328
-9.215934750579713	15.702403997568886	0.3063324067980736	-0.2865658668565033	-0.06617029970500042
-9.506635524164235	15.916651407254937	0.39332257807110343	-0.37366082921014543	-0.07024959991886733
-9.713477904294042	16.0562870014233	0.4531753388021853	-0.43106409559135656	-0.08555407603461343
-8.987328542896977	15.535943891824608	0.24191038530730086	-0.22213050765582454	-0.061288706187828536
-7.038155536202357	2.4161328913912485	5.376603991963197E-4	-4.3204288784609454E-4	2.1138780008706474E-4
-7.218271698777633	2.47634434863711	5.144893962856799E-4	-4.250170041461763E-4	2.1205987587671142E-4
-7.402921517489648	2.596088343862585	4.908240331942476E-4	-4.204625846968796E-4	2.0622657773286844E-4
-5.610926604361966	2.56874897195521	7.107024791963619E-4	-4.6545382093357004E-4	1.8579120575025888E-4
-5.791192046184306	2.4885541575675454	6.986791403217457E-4	-4.678793453787813E-4	1.946888577481327E-4
-6.090991914769232	2.367770791599311	6.662360022268818E-4	-4.6540093403089704E-4	2.027492072104469E-4
-6.223300720670824	2.365865245728654	6.530687183766808E-4	-4.627896183244659E-4	2.0913251596255556E-4
-8.524776938151282	15.280293075065625	0.1799603331108365	-0.16325988761928611	-0.05824886529888777
-8.5390176621	15.301185889469425	0.1900195653723981	-0.17253094454647433	-0.06138486065161338
-8.574275941324595	15.320887483760043	0.19430406530154684	-0.1765625692097754	-0.06169257165199275
-5.2268760988311245	3.1984387632370352	6.886299816383576E-4	-4.4163195197942286E-4	1.761054919856451E-4
-5.323022364028059	2.954304032548915	7.050317354267363E-4	-4.5174960725365897E-4	1.777805782162218E-4
-5.411391041049513	2.8046470279535036	7.095600637018105E-4	-4.5611567735572126E-4	1.7967736284101225E-4
-5.361270108912003	2.863813885716368	7.104882374450748E-4	-4.5468479511767175E-4	1.7866812511643007E-4
-5.176470922340737	3.3654332504811606	6.715375703167437E-4	-4.3302275249048087E-4	1.732135140018648E-4
-4.997438755280889	4.032636318053695	6.058314908306342E-4	-4.0486518737542563E-4	1.6008475341627764E-4
-5.108994509801874	3.6116460899580636	6.487180367239349E-4	-4.2406630738286424E-4	1.698331909158094E-4
-4.991774580661376	4.054261353979088	6.037875683969741E-4	-4.0413063207511924E-4	1.595819646641489E-4
-6.53602006808163	2.347293243898074	6.103489872468583E-4	-4.5190591293236816E-4	2.1474461816716785E-4
-6.871423256057571	2.3759082864320638	5.638150972499639E-4	-4.3883611678724194E-4	2.1587864496558747E-4
-6.725008134174486	2.363972974785624	5.849992711552917E-4	-4.445741796258283E-4	2.1635695084052086E-4
-7.498445287702315	2.6504749625169852	4.7834901655481973E-4	-4.1790993491021744E-4	2.0326484411387508E-4
-7.543394316053332	2.6908233254228815	4.741244191750374E-4	-4.181222024428163E-4	2.0061044370642904E-4
-7.714537633122486	2.9137762658493207	4.6414382698389085E-4	-4.177319194658902E-4	1.9843645101994938E-4
-7.7891268079090406	3.0564766598021276	4.664162524129872E-4	-4.221507846351085E-4	1.9689579513282996E-4
-7.80527300412054	3.4063802626319237	4.7996874113890236E-4	-4.277818662154862E-4	2.114486884610812E-4
-7.804324521600502	3.2269612996167556	4.7055558461318707E-4	-4.230568741071391E-4	2.0353043091586912E-4
-7.758877336072651	3.698244931275473	4.885326029531055E-4	-4.2703508366626113E-4	2.280879683617161E-4
-7.751964178591711	3.7286102673963915	4.901312627702633E-4	-4.274718336523165E-4	2.3020266363072168E-4
-4.868412953288395	4.489722570165323	5.533012869100087E-4	-3.802637647396256E-4	1.3446350720322116E-4
-4.944274103721604	4.221530184777065	5.843765142075019E-4	-3.9497798740410555E-4	1.4988671576443628E-4
-4.861218645669248	4.514367912389247	5.495634862058862E-4	-3.7806510186907987E-4	1.3247201883427704E-4
-4.761328567585714	4.872867994409656	4.984159148630892E-4	-3.504116538142222E-4	1.0553032112784354E-4
-7.7347878369548635	3.762505605967378	4.901401113906024E-4	-4.264490501613546E-4	2.331490948899179E-4
-7.441188952293851	4.488511996506501	4.731591740012199E-4	-3.821059572440006E-4	2.7811110306127706E-4
-7.462522939780039	4.43043664258904	4.7470694406029595E-4	-3.857449704278146E-4	2.7459609410024376E-4
-7.583988224902736	4.103803156183615	4.8749146018349905E-4	-4.1046152668683714E-4	2.5757075184969073E-4
-7.428705960551779	4.562167039268793	4.6907144993262544E-4	-3.7500045389007316E-4	2.8097199011193263E-4
-7.367225146909923	5.0179675342064245	4.466467860666304E-4	-3.283190342003154E-4	3.016228547369445E-4
-7.395373926440531	5.510469499667041	4.1004358549822316E-4	-2.576864282736654E-4	3.119750084541515E-4
-7.396628687854849	5.543415335697084	4.076885330920053E-4	-2.534274458847497E-4	3.124644130115275E-4
-8.951906927477943	9.55517852325179	9.370281369004627E-4	-1.5700856059485877E-4	5.394922728312746E-4
-8.732770861641235	9.107630277300872	0.0010009133635728753	-3.0231829284219265E-4	4.0834223312321237E-4
-8.477149435408428	8.592840803667324	7.887744523161433E-4	-3.6331669432488874E-4	2.5122342846820185E-4
-8.352048182285694	8.325615036227727	7.288945294738339E-4	-2.7680033989800856E-4	1.430496177204775E-4
-8.222367325804308	8.079901469599669	6.472308094512839E-4	-2.430333731197562E-4	1.1386161936341422E-4
-4.558078678429407	5.6727023718291845	3.3632597657596284E-4	-2.4415175537516505E-4	3.9282089442148215E-5
-4.661854211303943	5.2307881209663405	4.316799545487123E-4	-3.077651204948893E-4	7.141206965173375E-5
-4.6736829568741065	5.179041007331088	4.415020331967422E-4	-3.138607539124242E-4	7.54269655714506E-5
-4.664862639408369	5.2157017440172675	4.347885705712336E-4	-3.0977158681267617E-4	7.222479822166209E-5
-7.642518454416541	6.7438038314408955	4.046295746140885E-4	-1.3878313017959406E-4	2.7425237838038226E-4
-7.72390205946121	6.960130553786359	4.348651819136933E-4	-1.4247012787779124E-4	2.4377026489828194E-4
-7.960824009101229	7.5515457825414485	5.441329699377512E-4	-1.3726201544518457E-4	1.7490037967092984E-4
-7.398279738095727	5.568321714484634	4.061457452477948E-4	-2.510898745084757E-4	3.109518498795744E-4
-7.486554017062449	6.151026864151781	3.8837047542689747E-4	-1.8651211602946686E-4	3.0452145560522643E-4
-7.599533786520233	6.612688047526157	3.917414876959575E-4	-1.5021023362630186E-4	2.689076780318841E-4
-4.559353287845783	5.783205763653101	3.113640801957469E-4	-2.2816310690681142E-4	3.089306621279246E-5
-4.539973927898901	6.108340489734484	2.3900117503675058E-4	-1.754524330193628E-4	-1.6190446641705754E-6
-4.595870421128182	6.280367827388355	1.5111434279977662E-4	-1.1033400459899083E-4	-1.0276383509910211E-5
-11.949523827617073	29.206895619841305	1.048343575977771	-0.3868981774039555	0.9285041550719443
-11.807688642858182	29.154031813094953	1.052563088228769	-0.4002226135574188	0.898955709534057
-12.00330605669702	29.223330979102066	1.0482829069434032	-0.3830042719107294	0.9368893556848805
-11.58017196199464	29.065937130844834	1.0626060320527928	-0.42436457281734075	0.8551323469728455
-11.41683712235142	28.96940271662765	1.0798337478581554	-0.4528239258854406	0.8156281538612639
-11.219350371023808	28.853937987330728	1.1028124690429562	-0.48959591551573955	0.7681999317710231
-11.063811648377435	28.68153300927144	1.1475108280859327	-0.5445535896660298	0.7258290595631041
-10.947486528223845	28.535037823889105	1.1844898911849282	-0.5894780115557521	0.6927657540838446
-10.899230615467399	28.323819733732066	1.2628329938823657	-0.6570126241236723	0.6801695324636826
-10.868467577029437	28.194812621939796	1.3095996330412392	-0.6975762310921958	0.6717812739854028
-10.876511202290695	28.109887068149042	1.3550790784846785	-0.7264130675367866	0.6743674855255071
-10.899672074901286	27.854101802332053	1.4813587939429755	-0.8045061225449534	0.6777360923225026
-12.412266700730603	28.73183000599365	1.0326127232059605	-0.40230237333227875	0.9390661982998814
-12.004390987243811	28.644127827029816	1.0911444975306914	-0.4889675552597757	0.9007618773068538
-11.418956634563854	28.353076382645266	1.2554381931111043	-0.6420802891901288	0.8098078547444512
-11.624144095082618	28.483083006210283	1.186075561845159	-0.5832810919367142	0.8466737319455058
-11.98757052088968	28.638168487186267	1.094683173526318	-0.49289324824184805	0.8986504307462544
-11.999455430555999	28.643021141499133	1.0917888228711645	-0.48999260353893004	0.9003042253468951
-11.11438165555979	28.077094826076056	1.3794531456151473	-0.7397983864049082	0.7357325499574745
-11.390783517603357	28.330385589064328	1.2662341520220004	-0.651020006196326	0.8035829123673085
-11.018694723095315	27.985290635821798	1.4239119804272247	-0.7695735810288671	0.7101447395611655
-13.471803069018005	28.77445563984976	1.0936093125971968	-0.20707006461797525	0.9911007249980397
-13.48260549035852	28.773788416678933	1.0949637986731542	-0.20524820273751052	0.9913426183861923
-12.935354512904492	28.789110493383188	1.0295801584749245	-0.3008650697292067	0.9748445811937748
-12.730299209385468	28.768829272465172	1.0296572503434507	-0.33985192365712047	0.9623265124024414
-14.231290469589101	28.525879619960573	1.2456351367889877	-0.11415627162543085	0.9788317788431329
-14.010448775461906	28.63328583652027	1.1969088036769222	-0.13498064614293268	0.9862655641593769
-13.506471729136642	28.767317669153915	1.0995480183803457	-0.202111854482695	0.9910971581310654
-14.460841527293365	28.39408003504012	1.29140654700284	-0.09584211283949587	0.9670512035661252
-14.783683682753072	28.129965573228738	1.34881019337698	-0.08181623654441648	0.9411849962418163
-14.975465100779633	27.963363652093868	1.3843882427413932	-0.07534876645842045	0.9251590419757856
-14.857377166814722	28.070482248494333	1.3623712234594618	-0.07863644804035586	0.9355276627665987
-15.247091508969765	27.723494694946858	1.435611319312185	-0.06632226030577223	0.9011667009565371
-15.438921475279523	27.548521108541188	1.4732841684111566	-0.06159612598775283	0.8840871451200029
-15.777307067901031	27.23142152114181	1.5376058102593684	-0.055276112921436804	0.8483233183243565
-15.505550048294694	27.4862002405047	1.4860208229306313	-0.060044364691658386	0.8773756381736063
-15.95882932927022	27.057658625283377	1.5717706440570733	-0.052736150860314614	0.8265586852245218
-16.071627921968407	26.944874315391413	1.5913128761365467	-0.05287600144281239	0.8117527780067405
-16.348879088595037	26.649360708813276	1.635686915515303	-0.05674882295172479	0.7655202655391685
-16.427997019937784	26.555959712111072	1.6453597938483822	-0.06049806980277291	0.7506315557056229
-16.656844434007954	26.17623866269756	1.6551911527053833	-0.09160952844936696	0.6847368683003284
-16.696536478621557	26.09508062700545	1.6528302716096197	-0.10062002335708048	0.6698793710381606
-16.835749776418716	25.686852448177994	1.6294267964781255	-0.15234019958829775	0.5913870635078562
-16.845061757485475	25.628453285604436	1.6226246824882744	-0.16218810223780922	0.5795744207416713
-16.850433340026893	25.176846057478727	1.5621260431973527	-0.24871960974555168	0.48581332871590266
-16.85038673364371	25.14105029551206	1.5572807818972931	-0.25563421654602175	0.47837148326250134
-16.822804208812027	24.752145786172367	1.5090605693949655	-0.3298674402897138	0.39867248275220163
-16.814022621155868	24.619664448408173	1.4926459117815687	-0.3551183609204157	0.3715716407675
-16.812945472733826	24.6090037446475	1.4914608385784143	-0.3571889376269497	0.36938182263272673
-16.723937840816944	24.10943746964462	1.4316212546999167	-0.4597116822109486	0.2607518965999266
-16.711672631053567	24.055094941481215	1.4256051085624641	-0.47098037324666303	0.24901258143689273
-16.289023552988983	22.907733919851253	1.308122057648551	-0.7205924176590222	-0.02312436055836639
-16.541701583590093	23.45604246001041	1.3624035222603867	-0.5958509727708079	0.1130197925768582
-16.554803726644348	23.499372302025698	1.36646547499603	-0.5868419755527288	0.12287697345453825
-16.28488538521969	22.898119481008653	1.307335023110572	-0.7226803996508858	-0.025476196512013476
-16.26218103763534	22.856454352609262	1.3050626679395023	-0.7319597584304445	-0.03592658128253051
-15.969194038819062	22.31634337785984	1.2749583814299401	-0.8523195846654924	-0.17179385690230004
-15.890230123807179	22.1925020649246	1.2760168992424596	-0.8803514802304662	-0.20258013362962854
-15.611918811164477	21.76175729997115	1.280465612216763	-0.9778598058916083	-0.3116752250541719
-15.389654649869971	21.467446140267274	1.302229259171225	-1.041661960277317	-0.388528271132501
-15.211472875440649	21.22502075941048	1.3194026514615156	-1.09292695777912	-0.4521592312394461
-14.852605830718518	20.76860561637889	1.3801164495733225	-1.1840336662449704	-0.5620020582733575
-14.818368111934701	20.727265125728813	1.3854517982987409	-1.192633720282637	-0.5723515081015248
-14.010753868674147	19.956266747716498	1.5262130594610621	-1.3254921052669122	-0.7492736312922741
-14.087441807327457	20.012526511232718	1.5120439705296456	-1.3143817392638575	-0.739518620821003
-14.468160486474938	20.371519812579944	1.4461947007243665	-1.2563996622611713	-0.66531026835318
-14.161164464278139	20.08381166702931	1.4982293375522056	-1.3031464223618001	-0.7249057232148147
-14.781086333771103	20.690256417429	1.3914870482494148	-1.1993344816566758	-0.5821231513310392
-12.566775432145782	19.255877513320883	1.8646793962158705	-1.5683617507537488	-0.8155117395825238
-13.290339014836286	19.46305631769065	1.6627577561174411	-1.4247787103547176	-0.8216971833571074
-13.1729303124603	19.418787275288505	1.6934241312650633	-1.4465510956559995	-0.826401096742813
-12.843245224742368	19.28971157894774	1.777528681871206	-1.5056564851956244	-0.8379747017024075
-13.364979556612642	19.508469790386137	1.6490758665162548	-1.4152744377856754	-0.8164805934951269
-13.714991928392514	19.7215588672211	1.5814052849834004	-1.3684541334120461	-0.7907666780192697
-10.73275094914898	27.601566124654774	1.581190605102502	-0.8531305557208388	0.6210235451600489
-10.621312259153935	27.431657608134955	1.6429993307687354	-0.884643132897466	0.5807624442934524
-10.494472622804425	27.139762728691487	1.7274737704193674	-0.9348365744841722	0.5165004108127838
-10.440814811578786	26.97290839065918	1.7630564552915524	-0.9594787356780887	0.4781974457327087
-10.340010025599554	26.46761329405222	1.8609061165876208	-1.0337448882439735	0.3596016024818818
-10.310942985096554	26.231506882359504	1.8918634505166363	-1.062425194677268	0.30523355308318045
-10.254915889396067	25.788604694922874	1.9758157487919172	-1.1297542148486535	0.20698329686096964
-10.226478276469011	25.49740684588262	2.030658652690588	-1.175782137461062	0.13432388856370708
-10.15297056364784	24.454238785309386	2.2700243176200003	-1.3615386249183667	-0.09200852364238923
-10.148816922605754	23.97207807587904	2.369420453750541	-1.4417700413520014	-0.19131464399286585
-10.1572747910747	24.735583520367605	2.2103780505373236	-1.3141972579578196	-0.03435391936394309
-10.162097597121184	24.830116402868736	2.18977203704799	-1.297065878319601	-0.013900502096959151
-10.162546766859359	23.84260305188515	2.387562404897975	-1.4608355403587552	-0.21597530471326817
-10.199764060738538	23.17965757589045	2.5041752307062035	-1.5670467733764761	-0.3460832096583006
-10.264133457042867	22.925685144978395	2.5224134755074727	-1.5986711137314993	-0.38811342995298564
-10.334836167150385	22.416165687077918	2.588330949687	-1.6700329659465996	-0.478526033621683
-10.491992980100063	22.018023813554393	2.585891890490239	-1.706202062748134	-0.5372930349587477
-11.549836964138185	20.072338696358347	2.367186744645878	-1.7739091389456796	-0.776624044469965
-11.554967867880773	20.064003427239495	2.3651379149178644	-1.7733464495256752	-0.7773549330635948
-10.551136967279964	21.796553611972193	2.5968764035958873	-1.7288438836830362	-0.5702678192082136
-10.861109989919282	21.2561808403101	2.5393663163764906	-1.758693041824419	-0.6385930893887591
-10.944210941660401	21.11696785294288	2.5226524366592153	-1.7660159694865818	-0.6554915608828268
-11.133323225905555	20.800917117156818	2.483084701264363	-1.776499231634708	-0.6942277003431919
-11.346534801731305	20.436488911990164	2.4269873400445676	-1.779992788541589	-0.7346045368217844
-11.231518843805489	20.62710766906838	2.4633500471128595	-1.7825223307745817	-0.7146573250510015
-11.741469854730147	19.77949816437784	2.2951615559323297	-1.7518320640735534	-0.8092986507235157
-11.841147224706019	19.661418434931374	2.246261285677406	-1.7324181954411024	-0.8178385595880793
-11.973386913159729	19.52262481256701	2.1815778201991054	-1.7083593040783653	-0.8279020238938699
-12.17042537041236	19.353881967026794	2.064775627153169	-1.6625876802878596	-0.8301818173472955
-12.254791953417843	19.298450378205736	2.0065194939839923	-1.6421206249252962	-0.819149681638389
-12.107678242949614	19.405561627556374	2.10022986142441	-1.6762982648926013	-0.8290045255588251
-4.288326386940742	5.8070230604936794	0.026702477937006	0.021714797552753077	-0.011564965389700914
-4.307057605244767	5.526002436139832	0.03624228168855677	0.030394749066948654	-0.012636261511494298
-4.180171464701457	5.245978145694322	0.046044557894693756	0.040197137500749956	-0.009080434561675569
-4.162615861022818	5.199209053922773	0.04760605246157443	0.04167121487922401	-0.008611280085988366
-4.143652721141185	5.191949089536986	0.04793086219974558	0.04191292667560104	-0.008096688276252225
-4.014987066173259	6.398560350145364	0.007181778683872748	0.0029882216930021033	-0.006078535402047007
-4.102160277057983	6.226155071234556	0.01279487912237652	0.008718590924002402	-0.007461123237120927
-4.158587255864665	6.1200098173878565	0.01620927595423337	0.012365062573534188	-0.008387343546588757
-4.284793079351208	5.824858607178209	0.026080538529522673	0.02111140519420709	-0.011453883506900147
-3.6322745368198053	5.1479752237781815	0.05073068898111829	0.044541985166421535	0.008527374556283097
-3.7520724673596213	5.133869891353276	0.05109558050192162	0.04472012713943552	0.004116995469000975
-4.068810461062704	5.185234828589743	0.04849339578643306	0.0424232253948132	-0.005716204363626138
-3.4079134276844885	5.238028583704212	0.049009318231541754	0.041773699117276644	0.016484042834434054
-3.870611147185512	6.723331704642558	0.00578521934938051	-0.005099869658789995	-0.001798293949069497
-3.93550508782948	6.569124366309313	0.007334465238282534	-0.003002873974432518	-0.0033599065548040145
-3.083077723553127	5.477621858005871	0.04497981482049825	0.03350648880075784	0.028792900297956784
-3.2016356353304536	5.395281637801698	0.04696165018989694	0.03672315573125769	0.02413730964653542
-2.9250367521464256	5.618751443255416	0.04656348103115693	0.028565951487578005	0.03542654461191619
-2.808073832376915	5.742408533499555	0.047220341859124215	0.02437877376577097	0.039855863627435546
-2.561109083068193	6.012828978318681	0.05835319878605107	0.015064890704115166	0.050931354065585493
-3.6562255957727294	7.214473650128381	0.015571521294807537	-0.012908649742213882	-0.0015540477076239985
-3.592522873141893	7.34008329807876	0.028493937688086633	-0.02303688001656784	3.1248433485538265E-4
-3.54328167840365	7.470859406778205	0.03219155521274384	-0.026026892123862364	3.548652527981912E-4
-2.1477862434435124	6.617732931249476	0.09550522829516939	-0.011056035886707285	0.07343372267529377
-2.178221292733067	6.571855578800015	0.09189384520524137	-0.008540403676376087	0.07191672743605505
-2.0648331524982755	6.7576354797203635	0.10569250795435653	-0.01858169628907752	0.07781974581113285
-1.8849213199230619	7.066868042911974	0.12803666803701821	-0.03516811326748878	0.08706529511572043
-2.4120263893614973	6.229400814325045	0.07091349350571757	0.006307561394783911	0.059052682428124045
-2.5361866250272955	6.047252036713077	0.059571593780462256	0.014112562484376503	0.05205068528123243
-3.935819787141531	17.984500048599497	0.6010657180708497	-0.34426032876751517	0.06882399166624473
-3.78336958602557	17.993315823553566	0.5954462033491498	-0.3452517836506515	0.06781008381159821
-3.427077741744119	7.766058137175304	0.07351726088445584	-0.057942763052641705	0.0033499247167486216
-3.406569881135219	7.832445527304884	0.07883370063514951	-0.061742709594117685	0.0036854568093239917
-3.395983191054093	7.883794864942119	0.08292590756647159	-0.06459422742753745	0.004028171998834705
-3.3371281060386737	8.150918617555703	0.10576180731288286	-0.07845762245990084	0.005079094776782728
-1.278169408830863	8.48437433428823	0.23124009669320172	-0.11663977734060238	0.11767857185764738
-1.4540629241815408	8.03470965362341	0.19885603881343944	-0.09008974002109343	0.11064584795364611
-1.8167261401452421	7.208011822579171	0.13770427976482502	-0.04280386326562538	0.09125968060998699
-1.5523830370140876	7.789776732269239	0.18046497033626727	-0.07515149127466718	0.10482442590236701
-0.9410764433027281	9.405038530050247	0.29217307599835607	-0.16786359370203138	0.12719314901586898
-1.0329367331417418	9.151234284338832	0.27595012372400907	-0.15482569265071858	0.12505088805415723
-0.7679094447811552	9.95277965234512	0.32256627504728175	-0.1927680110702879	0.1298714455427003
-0.33002843814312044	12.134348277380695	0.4240483675928641	-0.27738220460542096	0.13041095310255196
-0.3357764586920513	12.078843485378034	0.42184880034330074	-0.2755161941149318	0.13061717907481582
-3.417433509638533	17.827381727176302	0.5844648637909313	-0.3491792629193527	0.06924892613184552
-3.353382382951112	17.741842308688575	0.5830649060328879	-0.350272484997826	0.0701262681339535
-3.674832941632539	17.93323560833925	0.5924147752407082	-0.3459565325706616	0.06890842188509488
-3.5409307277999584	17.885907081965335	0.5883739928008354	-0.3480148838819744	0.0687533840972673
-3.1860561960175433	17.549365365355296	0.5789353853575953	-0.35172654615026416	0.07151232201922628
-2.9981130641699174	17.395321314172424	0.5750511389443222	-0.3526586886865106	0.07296475209952527
-3.2165215628928006	17.57820816975883	0.5794927927578141	-0.3512632511539977	0.07141561908812459
-4.1137207324417435	17.95308223849858	0.6094790914614692	-0.34254272063665103	0.06835498646883685
-4.160621080742889	17.795938972454014	0.6132247364308452	-0.3427539758915933	0.0693451080578038
-4.190763877417752	17.70804950350443	0.6151926308926683	-0.3419834779484212	0.06961941732516333
-0.33050020850094985	12.145123827625998	0.42438741835003085	-0.27765845783663023	0.13033094972264161
-1.4343564303268679	16.31909273804294	0.5352563662803234	-0.35328412309806667	0.08757216344058541
-1.3066176526698219	16.0680303809159	0.5301594285333581	-0.3524348892046456	0.08954933458848101
-1.1152979539279455	15.611202681804269	0.5210054644359471	-0.34895185190906547	0.09451874434481022
-2.4474803932797915	17.1585224792057	0.5646424874524382	-0.3542281284973722	0.07765581072601772
-2.055761384167546	17.041296048986602	0.5556886370002123	-0.3553580624690863	0.08015742978131435
-1.9984998164489554	17.002629506016117	0.5540871264027928	-0.3551137895141085	0.08094004093838283
-1.5724149375605685	16.580962567434636	0.5411795508423257	-0.35507560133698673	0.08498258039709408
-2.9820955633715815	17.38344915169903	0.5747311315109671	-0.3527106413992523	0.07311103809951813
-2.724789042326286	17.256116533629893	0.569812389485321	-0.3534767274734012	0.07537801791668589
-2.531457869203797	17.190304756335227	0.566221248312686	-0.35425310321903153	0.07660588636092323
-4.183190145794866	17.56540290424019	0.6145746632284298	-0.34157646348050097	0.07025040832357325
-4.207099313692599	17.371866069837257	0.6159881996980889	-0.3422508052847748	0.07084099087292692
-4.17345519997633	17.089831976884682	0.6122151689765272	-0.3430038763460844	0.07026785962185801
-3.3148310309893363	8.423923301546052	0.1293287109040832	-0.09507451376849874	0.005192777153618957
-3.3001926290874843	8.663118489326514	0.14872714685157998	-0.1096195779345556	0.005128578373248561
-3.2862287614074197	8.915212706658004	0.16842217521315886	-0.12368016364553307	0.0061056149863678005
-3.2794829862540458	9.153166440048345	0.18835912060154164	-0.13823816750719425	0.006921672784662653
-0.3805651487088481	12.953841366376702	0.450634068035933	-0.29946289939827136	0.1237664998789321
-0.4307061904896281	13.36924122248353	0.46429539933382996	-0.3109946028573647	0.1200062102759232
-0.5075965103225141	13.744646939005303	0.47425311118584607	-0.3182044074303675	0.11640204931670341
-0.5977318219793605	14.096499370658435	0.4845707542343374	-0.3262800117084349	0.1122526404361204
-3.2676731937878696	9.605726412719452	0.2235457213924209	-0.1621236706437663	0.010735400124242647
-3.256429234120413	10.042692132374542	0.25668723003958177	-0.1843279227041678	0.014666783082667806
-3.268410707882346	10.416945356274994	0.281850715836115	-0.1998987754983989	0.017746640160132915
-0.6591870284780542	10.31262568099423	0.343149001970385	-0.2098470779023892	0.1315798027214133
-0.42285288091859907	11.258976825610697	0.38932250896635606	-0.2479203290974747	0.1335603984500485
-0.42939644071267913	11.215805729165236	0.3872589389499365	-0.2461307730563015	0.13359553443736952
-0.6312573047807166	10.428088654680536	0.3494463728747862	-0.21525813518746847	0.1319668925585775
-3.2903234695987535	10.897386429199772	0.3159832235041335	-0.22174292479443225	0.021497897498552222
-2.987291544864133	17.386535233830127	0.5748448971305503	-0.35270409176814504	0.0730597076103664
-4.164359810315925	17.031866286091535	0.6112194938550226	-0.3429299459418857	0.07035867014532288
-0.7097934901376413	14.466809880080852	0.4949059829020209	-0.33404464859648864	0.10750235051225193
-0.8575672753041089	14.969271293498517	0.5061631077280355	-0.34087012463783767	0.1020740116553656
-0.9532329287786547	15.217415294466539	0.512738990871748	-0.34520607981515905	0.09868030942922545
-4.1386892518049425	16.602845789463966	0.6028542176457095	-0.3418976156219794	0.0685282541988956
-4.159558946386909	16.976159925336383	0.6100452057996946	-0.34249134384641966	0.07035731885961674
-4.083322820670365	16.225441788462653	0.5925839776412738	-0.34009842120286427	0.06660357824886683
-4.075875945060494	16.183223288394085	0.5913368463620976	-0.3397789231715339	0.06651933433297938
-3.9528003255732322	15.292784673108926	0.5579978749815512	-0.33209233599144655	0.05772984584004112
-3.9992067929440043	15.73055462668215	0.5754705039811265	-0.3368919648291388	0.06258600312521917
-4.068371905853679	16.139351008679608	0.5896947558489718	-0.3392891252321041	0.06619277603231168
-3.903746688804401	14.691009127397303	0.5320476915876452	-0.3233216761259563	0.051332737416851425
-3.86987704440043	14.375574603567006	0.5171785434829766	-0.3176298576319486	0.04853459477688973
-3.9256796422272324	14.820378173973397	0.5378678548937116	-0.32507435945465324	0.05255937232376738
-3.9497350317267026	15.228464150498013	0.5552558639297515	-0.33109129155227746	0.057061627300793304
-3.7268568443784513	13.894308007070336	0.49286565948767846	-0.3100373187853871	0.044724243394377056
-3.698215854277132	13.779058127098043	0.4868610914200871	-0.3079138274570037	0.043829026084598245
-3.6779639093146645	13.673870011895303	0.4810281884481023	-0.30530558888217535	0.04311447875574552
-3.571181750067259	13.33170586472178	0.4626785938967065	-0.298752448270279	0.0404677526040656
-3.4835043026903465	12.977876322076302	0.4423715534884527	-0.28927521180027793	0.038802706605870485
-3.404126025364066	12.339701968592273	0.40684442622401656	-0.27283136295417276	0.032980036151528655
-3.3488293333994186	11.895449310153229	0.3787581818840181	-0.2573678434011073	0.029989260990900365
-3.300315153385468	11.14083500028607	0.33258951191242486	-0.23196196492914584	0.023456481457738664
-3.9511621749674837	15.271050023970451	0.5571014707026234	-0.3317945098122541	0.05755906671351035
-8.244373317370188	14.628658956740194	4.145081403168765E-5	-3.209243479333721E-5	-2.491405321861264E-5
-8.208489142862772	14.204433859089825	4.046461214308501E-5	-3.102533351145402E-5	-2.4860071408843356E-5
-8.193734077492797	13.966873422743047	3.99222493242482E-5	-3.0420673858252588E-5	-2.484914533471739E-5
-8.232676222944097	14.462837941075223	4.1064560306328E-5	-3.1683239640892865E-5	-2.4891067550916337E-5
-8.19035693955016	13.837323106092928	3.9632952152471264E-5	-3.0076583089599975E-5	-2.4858934767753916E-5
-8.113167709168138	13.369167772280294	3.8521466183753926E-5	-2.8866405844602663E-5	-2.472571959251474E-5
-8.077142174814208	13.181783020574018	3.8072050074496034E-5	-2.8364469943967904E-5	-2.4662970501748307E-5
-7.967407351985131	12.816549861797377	3.7159821344386026E-5	-2.7417791768666735E-5	-2.4439717920301723E-5
-7.4202031915344335	11.241546128091116	3.309701611953023E-5	-2.3222112985082294E-5	-2.321665360543032E-5
-7.380855782333087	11.139150568907128	3.282352267506719E-5	-2.2934417474168632E-5	-2.3123226968987704E-5
-7.603903539139292	11.751642921695533	3.4419125866414524E-5	-2.4593263388531088E-5	-2.3635660401487337E-5
-7.696154479064555	11.994745340563997	3.505926924618541E-5	-2.524244131590758E-5	-2.3850129448417657E-5
-7.744684776673163	12.145936214046198	3.543838348645664E-5	-2.5634526655215846E-5	-2.395317813399719E-5
-7.337783016568444	11.036160898112158	3.2537614612346426E-5	-2.2640550646463326E-5	-2.3015767133629328E-5
-5.478513842259125	7.328297301269693	2.183302988777537E-5	-1.2040823146518375E-5	-1.8166588860905247E-5
-5.496335515484936	7.350666297835906	2.1910772809594908E-5	-1.2103460540328427E-5	-1.8215296019354812E-5
-5.513292533723025	7.373441024034741	2.1986898189664828E-5	-1.2170581524944003E-5	-1.8260872638161053E-5
-5.7782594324877365	7.704138241466704	2.3182340608974347E-5	-1.3136481196834795E-5	-1.9020470530001048E-5
-5.226288884072366	6.97442447090005	2.064248008984394E-5	-1.0946088726357392E-5	-1.746393970501331E-5
-5.1320395346395955	6.880771446866525	2.0266134771572824E-5	-1.067381534124863E-5	-1.7197243255140218E-5
-4.981658732436152	6.746084424883188	1.967394226874319E-5	-1.0252258402956968E-5	-1.6757875135543743E-5
-4.872230788355059	6.663668971542325	1.9259776198164967E-5	-9.996090192743021E-6	-1.6431765032372022E-5
-5.95993806317256	8.088641025459268	2.4263362606573722E-5	-1.4328947778139471E-5	-1.9497146953637362E-5
-6.156106083074739	8.43849134717127	2.5297320087477996E-5	-1.5315613661168177E-5	-2.0014230840259422E-5
-6.3622803987511345	8.893710900037291	2.6565911505943228E-5	-1.6668921650554642E-5	-2.054739131643845E-5
-7.037730777065047	10.279206689455364	3.0495487131123086E-5	-2.0543991646414614E-5	-2.2278781371348957E-5
-6.511291309796823	9.166024915663732	2.7371630251667396E-5	-1.7404457635357342E-5	-2.0944362309384383E-5
-6.961309529005052	10.091919377967345	2.99950224880228E-5	-2.0032532459832136E-5	-2.20959552151872E-5
-6.976746835639336	10.11701394282087	3.006888967994279E-5	-2.009723114181017E-5	-2.213381419593995E-5
-11.149672852779776	19.026028297048256	0.1538997058068327	-0.04241139023621885	-0.1024239914689261
-11.177286946315288	19.099277703541333	0.15477795473168082	-0.04409177938882858	-0.10293810600324785
-9.18227086019565	22.941744559833715	0.1487723980744396	-0.12079324910062694	-0.06421959263343682
-8.933979733519063	23.042297787756027	0.14618699905399773	-0.12276985485163318	-0.058614047260025025
-9.497726748011418	22.723004536194928	0.15089651500031032	-0.11618888601570228	-0.07075439771423138
-11.201816179455392	19.362671115833425	0.15591032122446458	-0.04948279223706356	-0.10310571403462175
-11.022193536741858	18.71762456011473	0.15035164094815814	-0.035819280672523754	-0.10019172231761936
-10.948655511422155	18.634752597804788	0.1481231416946882	-0.033719639354626234	-0.0986441619253231
-10.739200803101152	18.414265673982754	0.14222294105217637	-0.028593445310167154	-0.09445333679127962
-10.426129079411938	18.242868662510936	0.13254112562641152	-0.02381000594762587	-0.08756411631158263
-10.351495060601314	18.19934593348884	0.1302619581407533	-0.02271723677969416	-0.08592617692523577
-10.276659955502009	18.164399203559437	0.12799289159451754	-0.021779367272637806	-0.08435238159063328
-10.051706148564318	18.092298620546728	0.12068997339032275	-0.01954728649583653	-0.07910743215887012
-11.220597943108505	19.547650220008503	0.1566931740821783	-0.05322167787562267	-0.10321532277256043
-11.213232813518047	19.613678726955158	0.15670156545725852	-0.05437567137591204	-0.10306790499866723
-11.167862918473158	19.983763373685665	0.15701878502132743	-0.061835391789713055	-0.10184684798544584
-11.119734753615504	20.180895538942224	0.15693190527113565	-0.0654008928211715	-0.10105197128538668
-10.889962382093142	20.81510177874138	0.15591345362921522	-0.07763218353196774	-0.09664210719353979
-10.989883259185685	20.57314650704364	0.15640966384539234	-0.07320868106737696	-0.09834642837150925
-10.670647697607485	21.25443563231954	0.1551450915080136	-0.08627914285146415	-0.09255345584929653
-8.656589193032165	23.077778160673812	0.1419517273417912	-0.12316136621741414	-0.052717950299550384
-8.262164632393056	22.97490850022338	0.1334340226663851	-0.11988305475119465	-0.04357422360827277
-8.093510801985081	22.896766634500132	0.12931322399811584	-0.11777839070399831	-0.03996335544021303
-7.68989912608717	22.564207698669875	0.11683303182995992	-0.10880919601242725	-0.030584603223883344
-10.61906467426591	21.352055718189742	0.15496556457223906	-0.08807029370247191	-0.09174273711364384
-9.936768220586934	22.310409278173573	0.15323067037990187	-0.10763174535519346	-0.07945366619761668
-9.627937960973474	22.62487940796674	0.1519129806557127	-0.11422555422679377	-0.07331918739661399
-9.573169961095976	22.676544366109272	0.1515985711953746	-0.11527744324603074	-0.0722921556160043
-10.134279956953314	22.058148587414195	0.15354225047469444	-0.10224233031898719	-0.08325560231867592
-10.304582249602808	21.836678921374176	0.15417154579011672	-0.0978320306009033	-0.08624401462780916
-10.555587977067566	21.45179651669559	0.1547066015046542	-0.08993310985656175	-0.0907541818507979
-9.871150253323467	18.04329134881533	0.11499549705435694	-0.018030355612967695	-0.07517824503493589
-9.4491510421968	17.986087424675254	0.10030743351110148	-0.015076245651841543	-0.06515674399520464
-9.39405468440286	17.97674307009461	0.09843722341258189	-0.014722556503237134	-0.06391196556565801
-9.318824933668623	17.968766098777905	0.09569392254910421	-0.014237562772641316	-0.06210262348210643
-8.866655676614846	17.930756511797174	0.07923901659677206	-0.011621512231884686	-0.050986584989771946
-7.460370084706861	22.326890903804703	0.10928002713705165	-0.1029891519226383	-0.025959225456007706
-7.181921823170052	22.004421546653404	0.09898040679185904	-0.09425759998714585	-0.019715846989032636
-6.980050576019263	21.793148493492453	0.09256628579728825	-0.08908194151711443	-0.01575585652722566
-6.576542696581086	21.409318391621486	0.08042837277616645	-0.07870073852277484	-0.007027047217045569
-8.591810565175942	17.924390418426363	0.06850863292273918	-0.01001763245165214	-0.04393145513940834
-8.160987566235585	17.895824611247768	0.05031889017842798	-0.007520083635802731	-0.032006303846391734
-8.427526747689353	17.911776804777684	0.06169509555072264	-0.00907562737273237	-0.03948389640925483
-8.540982568507179	17.920050757602066	0.06655487275612026	-0.009740279624572313	-0.04265473161861688
-5.864615339578987	20.755750631962357	0.06255829149927383	-0.06167531034911065	0.007157873201528837
-5.543802938210256	20.38074487517408	0.05373465462339022	-0.05171549010521259	0.013057072120873653
-6.504364858334945	21.34437545298176	0.07856614858963341	-0.0771289364429325	-0.005716722249196918
-5.970918121132899	20.87023242852833	0.06526596656970529	-0.06436550130842184	0.0054209645933898844
-5.171797381464162	19.89737251545445	0.0444746462044415	-0.04077929419315322	0.01717003894629393
-5.0245480447987125	19.683822661130662	0.04033556176544723	-0.03548104903912879	0.018981380191971518
-4.900152014728899	19.401774462066626	0.03587854294592995	-0.03010403615752191	0.018832481836593227
-8.045165203849148	17.895237150670994	0.0438802565412265	-0.006591123432859756	-0.027840219848262727
-7.828330068792466	17.887207984644846	0.031139315623175526	-0.005006731800567091	-0.019872699329358784
-7.588389628929521	17.819549385161938	0.0073774121515189665	-8.356255404983519E-4	-0.004713274879262721
-4.683175416995011	18.92056128922509	0.028917462243727363	-0.02153008204770807	0.01923507697501296
-4.557131527726211	18.533459102138394	0.02439175989595966	-0.01694953581907768	0.017444374423269043
-4.377707594286538	17.57417867700677	0.013341805699702664	-0.007361190684793732	0.010996316829250008
-4.375950900357417	17.526057226949376	0.012691869692916915	-0.006877703094980895	0.010534508889417466
-4.484941864981501	18.19838652331461	0.01980707613953349	-0.012238866336813602	0.015521784588578691
-4.372825752777866	17.497105804998277	0.012414296616591295	-0.0067417335359488545	0.010292849081282163
-4.260063754969469	16.957122878843833	0.008932961391643818	-0.0046487655858800745	0.007332816248705958
-4.2543796491463395	16.88173839584814	0.008425627306061747	-0.004403517557727465	0.006883376308581387
-4.172479120773178	16.325671413989923	0.006089221944198758	-0.0029836086376759823	0.004881799823458108
-4.151871519508384	16.155447405066244	0.005338332004482973	-0.002517661527442601	0.004235566799915339
-4.144035245207647	16.121454065378032	0.005252770878703887	-0.0024575687609916714	0.004160788796355471
-4.072421898747817	15.289956430567175	0.002877288773509623	-0.0010804912514273941	0.002133821138649419
-4.095328121705499	15.489697359268533	0.0033110300942596265	-0.0013445915808290498	0.002468649236611224
-4.118480058777639	15.68595857984359	0.003901897611761123	-0.0016530242598997418	0.0029823976326910293
-4.140149876500907	16.06180723438685	0.005077257398839975	-0.0023572008287554317	0.004013650384665707
-4.179593610389492	14.862900564725685	0.0018965019398824601	-5.222580519398551E-4	0.0014369613435506485
-4.129583690004605	15.034457843656845	0.0022951226972084708	-7.228632858464477E-4	0.0017368383497810937
-4.332504046130264	14.727261534199787	0.0010191523593649327	-3.231288145632325E-4	7.729421506868069E-4
-6.864381120883843	17.824925970386563	4.853827698500022E-5	-3.9656228985680096E-5	-2.171064248074436E-5
-7.111456277637915	17.862901719600874	4.8714070724751E-5	-3.9749177296165015E-5	-2.233294626035368E-5
-7.361730330183262	17.815658423143518	4.8670163427501166E-5	-3.962185892379939E-5	-2.2961946435886198E-5
-6.699631952192596	17.790187728061333	4.839023705797803E-5	-3.957248438997504E-5	-2.1295755809531408E-5
-6.471535900809904	17.65611081898578	4.795728267044589E-5	-3.9235281940480293E-5	-2.072569147806342E-5
-6.01856299486931	16.965651538393175	4.5906991972414506E-5	-3.754823010334909E-5	-1.9598841364647286E-5
-6.018217814642384	16.964954947243214	4.5904960228412306E-5	-3.754653746450648E-5	-1.9597981997439174E-5
-6.192614293475787	17.31914560580889	4.694069677594705E-5	-3.840262010559576E-5	-2.003279040118143E-5
-6.358826975092747	17.562077889890872	4.766414011233051E-5	-3.90037168959602E-5	-2.044389083059489E-5
-6.018066056155799	16.964687362149334	4.590417887235826E-5	-3.754589992401123E-5	-1.959759534259683E-5
-4.908304538333134	14.969355025422521	3.9939688763626054E-5	-3.276719165499068E-5	-1.6685674583323355E-5
-4.894965705707698	14.956384548239772	3.9896606624479326E-5	-3.2734425617697826E-5	-1.6650265665384922E-5
-5.522668475480044	15.89108446419409	4.2790630949531054E-5	-3.50054728026803E-5	-1.833173252231805E-5
-5.590293973325887	16.02332329799043	4.3183796550063833E-5	-3.5318875594711255E-5	-1.8510817569986484E-5
-5.62503595550961	16.102423683804165	4.341380367424005E-5	-3.5503993341238903E-5	-1.8599216565268566E-5
-5.79838945170203	16.47567517825189	4.449722708187177E-5	-3.638832244791734E-5	-1.90454545108597E-5
-5.818300420163335	16.518599132988257	4.4620281743582216E-5	-3.6488394989246796E-5	-1.909455742684565E-5
-6.016563718580136	16.961325465432818	4.589448746194032E-5	-3.753793997935122E-5	-1.959379550412645E-5
-4.911331118979538	14.97328547513143	3.995234923059955E-5	-3.2777009352405055E-5	-1.6693952780776094E-5
-5.0735700023776875	15.16993664121582	4.058723521774686E-5	-3.3264255400741854E-5	-1.7132080599445424E-5
-5.223708594183212	15.375437594116095	4.12316226350126E-5	-3.3768729482277236E-5	-1.753330412567715E-5
-5.2244114000787105	15.376332166246335	4.1234452119064E-5	-3.3770914383955844E-5	-1.7535172633208107E-5
-5.424504479191739	15.698092793846305	4.2219524815306295E-5	-3.4545351072229144E-5	-1.8070928625797547E-5
-5.22565127061393	15.37825402853767	4.1240300079559615E-5	-3.3775521681773505E-5	-1.7538433690318928E-5
-4.7077301313837365	14.774519111724057	3.929484096368629E-5	-3.227501185543155E-5	-1.6155391939515433E-5
-4.675015183440867	14.74800878513003	3.9208534173095644E-5	-3.2208891988857736E-5	-1.6071646657536996E-5
-3.7658512309524754	7.028045440845924	1.748883487447211E-5	-1.1243137828989169E-5	-1.3205874848971757E-5
