# Supplementary material for: Thyroarytenoid muscle fiber orientation regulates the ability to modulate vocal fold vertical thickness
Source: PLoS One. 2025 Dec 4;20(12):e0337735. doi: 10.1371/journal.pone.0337735 (PMC12677544; doi:10.1371/journal.pone.0337735)
Supplement: S4 Data — (ZIP) [file pone.0337735.s004.zip › Male/contourA10TA15.csv]

% Model	Angle9.mph
% Version	COMSOL 6.1.0.357
% Date	Dec 14 2024, 05:08
% Dimension	2
% Nodes	720
% Expressions	3
% Description	Line
% cpl1x	cpl1y	Displacement magnitude	u	v
-11.968005616002486	39.650844643500406	0.7946593978463374	2.3002985267744146E-4	0.11323230681008652
-12.100925229184412	39.521184251215715	0.7935798128315925	2.2862729226968644E-4	0.1132383295770224
-11.810234379374002	39.74293127707726	0.795424575005326	2.310254652290861E-4	0.11322734292579476
-11.76596306338081	39.775513356632324	0.7956959880490397	2.3137767452282502E-4	0.11322571175758667
-11.47739948826791	39.862189693672036	0.7964175979630932	2.323090043057432E-4	0.11321951745161485
-11.258980847445656	39.857881496438054	0.7963805147021501	2.322528485298408E-4	0.11321730599014193
-11.716143543792246	39.796222579001906	0.7958681034116598	2.3160144767873564E-4	0.11322444004095521
-11.163938214941039	39.85365079891891	0.7963458106209437	2.3219954789765193E-4	0.1132164248798197
-10.796207435616262	39.85090503287166	0.7963228768071771	2.321415992368356E-4	0.11321254460971743
-10.709496869932108	39.85039381204079	0.7963183222412298	2.3212712542746493E-4	0.11321162503172688
-10.37169574884199	39.850036177539195	0.7963152797316305	2.3209216286918633E-4	0.11320799392529392
-12.13512273325702	39.460672833157	0.7930762705243496	2.2797371884008681E-4	0.11324083681715702
-12.240660142730178	39.24849072022055	0.7913114501990363	2.2567687978826233E-4	0.11324947323245935
-12.227325367848685	39.08705965880899	0.7899674121561452	2.2393383152736107E-4	0.11325502622346809
-12.205740642978935	38.979124391808504	0.789069803740982	2.2276695481444387E-4	0.1132586006607712
-9.681369688821853	39.850002288818345	0.7963117108516878	2.320195080513406E-4	0.11320056465299463
-9.209886193231677	39.8500022888185	0.7963129366177925	2.3196750475618783E-4	0.11319550059714327
-6.503691158131879	38.96454001876737	0.7889382423982113	2.223679203753932E-4	0.11319797283913922
-6.587351156296421	39.29642873129991	0.7917014706864409	2.259051582339328E-4	0.11318710575762964
-6.771159512318912	39.57700815680421	0.7940357023402537	2.2889870648364077E-4	0.11317912266608829
-6.814129999907874	39.651652838586976	0.7946571069648101	2.2969511050637134E-4	0.11317693580912896
-7.229593906641747	39.84203493583536	0.7962418025805523	2.3173615062658024E-4	0.11317461744633628
-7.181795837296288	39.83706132882147	0.7962004581940038	2.3168112099954843E-4	0.11317428439085278
-7.033567159296577	39.76166368437849	0.7955721319170704	2.3087409551751488E-4	0.1131753765202484
-7.6946177519140235	39.85300356006798	0.7963342850027294	2.3187260630442647E-4	0.1131791877675651
-6.488283836647731	38.91091546805024	0.7884922436360939	2.2179626914727637E-4	0.11319970846244307
-10.243595360807257	39.850002288818345	0.7963151420290275	2.3207625205741753E-4	0.11320661256012725
-9.730298368089413	39.85000228881833	0.796312018177208	2.3202451195458552E-4	0.11320108991217295
-9.743014193148053	39.85000228881833	0.7963119839373143	2.3202607147006297E-4	0.11320122681345901
-9.085341826788042	39.8500022888185	0.7963124710360134	2.3195564236888107E-4	0.11319416650432818
-7.779783738995952	39.851154726690396	0.7963199965602036	2.3185719020507546E-4	0.1131801610443157
-7.886706964608754	39.850916601280545	0.796316964650451	2.318632240885887E-4	0.11318131140996174
-8.209330570361047	39.849987794146756	0.7963134423059266	2.3187277380401153E-4	0.11318478765551432
-8.699211804792647	39.85004545472901	0.7963151427659315	2.3191494374489346E-4	0.11319002581217388
-8.427966558711145	39.8500350871401	0.7963125203531605	2.3189266252530478E-4	0.11318712597202793
-12.152615457473026	38.61822056218743	0.7860660932126902	2.1888096162802273E-4	0.11327076326619825
-12.150457207342695	38.60568225439725	0.7859618700377218	2.1874580938677313E-4	0.11327118225010806
-12.146591986235311	38.58859764700979	0.7858196706500199	2.1856224317913655E-4	0.11327174314486498
-12.074238696384148	38.24828133015453	0.7829900059324773	2.1490392743251714E-4	0.11328296750177055
-6.441829287929373	38.514252064367554	0.7851930456087233	2.1756565766216604E-4	0.11321326591461855
-6.4796557750756225	38.830935381536946	0.7878261748874924	2.209439450641624E-4	0.11320244970382776
-6.431316994593285	38.355730965701305	0.783873675886358	2.158763930371248E-4	0.11321877028061113
-6.415000660473024	38.12021737547059	0.7819152064676	2.133661552703306E-4	0.11322693947237733
-12.006552716049852	37.91928976266428	0.780251431571843	2.1138082901849415E-4	0.1132938456183036
-11.966773292852782	37.7322909897182	0.778696854096297	2.0937626315041367E-4	0.1133000126093612
-11.899335717233097	37.41624344712912	0.7760670016862765	2.0599819696724188E-4	0.11331043436032598
-11.86072968481382	37.23337054820751	0.7745469444941435	2.0404175240059874E-4	0.11331646985085089
-6.405495081109018	37.81045524455644	0.7793367818092504	2.1006802443801628E-4	0.11323781007497236
-6.3802834672144035	37.49850283645258	0.7767434942884657	2.067435362645958E-4	0.11324859372465007
-6.34327199449609	36.990127261889924	0.7725130061686459	2.0133599791547505E-4	0.11326620630547912
-6.3346776499635205	36.89181710192548	0.7716966441883962	2.0028895524462674E-4	0.11326959748315345
-6.327277488709939	36.80573234114482	0.7709815646220827	1.9937368568971584E-4	0.11327256865744646
-11.839379859361392	37.12464213602315	0.7736416408914368	2.0288371162079119E-4	0.1133200774853385
-11.66031709327127	36.191536938073696	0.7658823212451346	1.9296307014220193E-4	0.11335106900292641
-11.619905720758748	35.962379473002436	0.7639796058686199	1.905300496536336E-4	0.1133587169375482
-11.730360249335298	36.58305483766412	0.7691422594979012	1.9711550081080134E-4	0.11333800976900874
-6.248695444183289	35.88284413383002	0.7633138600976037	1.8956459771687803E-4	0.1133044195474473
-6.190644674951313	35.36621719878445	0.7590170790057078	1.8409258182229242E-4	0.11332209804760897
-6.146329446134891	34.860882297696094	0.7548178673455883	1.7873086633736994E-4	0.11333951886857263
-1.0600869276340483	18.316100001774196	0.6176465343250199	1.0123864435221547E-5	0.11387595113137158
-1.0459016161732135	18.37692181363064	0.618148578740013	1.0718603106130024E-5	0.11387365952440315
-1.1744205707972624	18.153797557800345	0.6163052251283154	8.532078655194681E-6	0.1138828136918102
-1.311326192584243	17.97535615877772	0.6148314273720248	6.7818912302501474E-6	0.11389046867900715
-1.386335587551091	17.922671465764726	0.6143958131709866	6.264349689595553E-6	0.11389306674291969
-1.650548821745367	17.757514160475903	0.6130329286940622	4.642566002334116E-6	0.11390149597820463
-0.9718149006219283	18.630446296863695	0.6202445670982628	1.3202966589332044E-5	0.11386396058169329
-0.9542349860686515	18.852537320770427	0.6220790106627698	1.537239827501883E-5	0.11385592739309305
-0.9467123425971604	18.932059856972355	0.62273680145693	1.6150695117161462E-5	0.11385303869240153
-0.9488912973033679	19.009058522305217	0.6233730205593916	1.6902178142504554E-5	0.11385033420471564
-0.9602591937381534	19.185733594449147	0.6248341448197376	1.862578477520663E-5	0.11384419265731699
-1.0005126263859143	19.36574217623491	0.6263211200673275	2.0375081345070735E-5	0.11383821440695988
-6.05347281998843	34.07388368729615	0.7482872876837467	1.703986100681079E-4	0.11336639181088673
-5.779746191862431	31.198536783186327	0.7243993585041695	1.3995704921244864E-4	0.11346523797559488
-5.81260308842713	31.6601371096856	0.7282231784279002	1.448354620090193E-4	0.11344925502802186
-5.898916358898413	32.61341104261303	0.736152524255727	1.5493191776503747E-4	0.11341643368877519
-5.976331308258205	33.33624786626052	0.7421473269198817	1.625837124094461E-4	0.11339168046883577
-11.555172919712001	35.57995576034233	0.7608005966713728	1.864853281942905E-4	0.11337150753687544
-11.427224513094306	34.824469013294944	0.7545208156481017	1.784743721541454E-4	0.11339678758562535
-11.302991741507174	34.01939293201957	0.7478280789993431	1.699661583314267E-4	0.11342384461641677
-11.26269403333529	33.74326682230424	0.7455391235106196	1.6704643243938474E-4	0.1134331512608233
-10.87492360433819	31.536162433666846	0.7272047829600685	1.4373984630732108E-4	0.113506855757942
-10.79808267178972	31.096982410679725	0.7235606724400743	1.3911263032727173E-4	0.11352150771912284
-10.515617328365707	29.431210118152052	0.7097397643673159	1.2150183678258841E-4	0.11357722492543558
-11.095255333576779	32.78560916869341	0.7375714457949258	1.569285344475845E-4	0.11346514545154715
-10.374607869233792	28.677418549364212	0.7034772177629569	1.1348947415940657E-4	0.11360228864522176
-1.9007542873442729	17.670028077820447	0.6123099846952796	3.7821113870358436E-6	0.11390703806107176
-2.0779141835942943	17.606247817656115	0.6117836654452358	3.1553748210763976E-6	0.11391102689684979
-2.421704394542373	17.610906476909	0.6118222096266468	3.195715494224451E-6	0.11391421801083035
-2.5268901597962445	17.60827853304663	0.6118007418848699	3.168716543232773E-6	0.11391533783373883
-1.0157099330243569	19.441588102125813	0.6269485522927566	2.1113625016292823E-5	0.1138356782288385
-1.1062328150339649	19.65851365771074	0.6287416121809173	2.3214314767928656E-5	0.11382888285379965
-1.0950141199455286	19.63861486947969	0.6285771147639972	2.302218822438463E-5	0.11382947777982255
-1.0936631912571904	19.634142492606518	0.6285401088875832	2.297870057760045E-5	0.1138296229237458
-1.2019485900933222	19.823967402584525	0.6301103322684878	2.4812487637586265E-5	0.11382396047051443
-1.2626663164006444	19.90610167368628	0.6307889552439437	2.5600721794714972E-5	0.11382164516020046
-1.3479656887537845	20.02184186709379	0.6317469886568909	2.6714835490003782E-5	0.11381838023347268
-1.3818036936806772	20.069240413165744	0.6321388394323185	2.7170712069110628E-5	0.11381703159177378
-1.490043238491493	20.21081153288452	0.6333104914474665	2.8528893818775828E-5	0.11381307686494932
-5.495158991359491	28.68268136418761	0.7035044081141869	1.1333118595632287E-4	0.11355141908308544
-5.507477156915547	28.790577524822243	0.7043963982619192	1.1447108127861574E-4	0.113547722545873
-5.640376413522405	29.93509919763994	0.7139049482710904	1.265836825953175E-4	0.11350851883634684
-5.66674537726079	30.200894570944342	0.7161056409109937	1.293965589704969E-4	0.11349939192851834
-11.232964758328787	33.56280133293661	0.7440375737262169	1.651368839434026E-4	0.11343920374383162
-9.890707351552885	26.584105713780335	0.6861050574732958	9.142463699545137E-5	0.11367103724112004
-9.499209611630052	25.463046361573806	0.6768127875976807	7.968257402099843E-5	0.11370649498814461
-10.251371607480321	28.08873461337165	0.6985911016707846	1.0727260473964006E-4	0.11362175797092877
-9.949856872037069	26.81141811544305	0.6879918789605655	9.380419884843912E-5	0.11366363511858504
-9.409620206466	25.28683176907262	0.6753469581716297	7.786251576275341E-5	0.11371180364556217
-8.975776833099328	24.413789608181347	0.6681308749471491	6.892490872327319E-5	0.11373824047174787
-8.450931047688341	23.67686534172989	0.6620071956537472	6.143584156655686E-5	0.11375899307161293
-8.315280225053407	23.486682331666373	0.6604373788926907	5.953267946275438E-5	0.11376435068394712
-8.109310669822081	23.245736403988893	0.658438537283605	5.7158101548906285E-5	0.11377081011299942
-5.04821833795282	26.35030357792787	0.6841618606481278	8.887008198285206E-5	0.11362972272255473
-5.072511135861281	26.457154341834364	0.6850444861179485	8.997935664916983E-5	0.11362615692822833
-5.319014801988768	27.6151602307035	0.6946476762549841	1.0207941569973993E-4	0.11358750320924002
-5.298549699956672	27.508324942348306	0.6937638613648052	1.009518003189166E-4	0.11359108772383834
-1.6547952866665352	20.435138707303928	0.6351647219372559	3.0673623237031674E-5	0.11380674081559292
-1.7068462026965912	20.505043732104994	0.6357434977506066	3.1345078083615575E-5	0.11380477325299469
-1.8328638043067826	20.675856534446993	0.6371559132298004	3.297660118793667E-5	0.11379995150793257
-1.9146876228856835	20.78271581099791	0.6380406574221525	3.399726535608631E-5	0.11379696525034931
-1.9589596542270868	20.838178803681924	0.6384989487737677	3.45215424283076E-5	0.11379543214734182
-2.2267902915590323	21.173727916983232	0.6412803876904484	3.7724282463611366E-5	0.11378615764159825
-2.4765836027203294	21.524027437877677	0.6441739207905515	4.104921763709606E-5	0.11377617046349316
-2.510632075597485	21.56945277354053	0.6445507627463324	4.148524554021548E-5	0.1137748927797133
-3.4170539347823667	18.323036770820913	0.6177068776990035	1.0083891976216102E-5	0.11389870586987975
-3.3613588547056894	18.26201824120377	0.617202820537597	9.497316627129796E-6	0.11390032299814945
-2.8302006677410443	17.7685842180935	0.6131244003268291	4.723556689919638E-6	0.11391261759713708
-3.0213186080937637	17.882690433716814	0.6140675678953562	5.830354968374615E-6	0.11391044113378886
-2.9853774190574067	17.85333337493745	0.6138254236559635	5.546613953626784E-6	0.11391113053402352
-4.904236518511963	25.91960781073081	0.6805844408378503	8.44418187278353E-5	0.11364363282870397
-4.723668736196532	25.314951331292864	0.6755790257246655	7.821816720333355E-5	0.11366337201985646
-4.604679940346854	25.051089745874435	0.6733859110089885	7.553361933221027E-5	0.11367158541687798
-4.281370486848969	24.383328411417228	0.6678666024082294	6.884770929059764E-5	0.1136922207384881
-3.2125741016240386	22.611557155864187	0.6531772054391618	5.1470030097874314E-5	0.11374475529261882
-3.272014261258436	22.70654698603269	0.6539619468590187	5.2385268312839714E-5	0.11374195688823563
-2.5518384799861815	21.63096481182497	0.6450595840012845	4.2076257088123984E-5	0.11377311258658315
-2.8735384712196232	22.08009398368013	0.6487812240861328	4.636830662820426E-5	0.11376032071852424
-3.1756044296995665	22.556944434453374	0.6527241739231122	5.094712273659846E-5	0.11374633242378504
-4.545571876999899	19.652622560032107	0.6287002032060962	2.2734459395121207E-5	0.11386266451588106
-4.424895516455141	19.524062222800467	0.6276375980326792	2.1527852108479065E-5	0.11386603869974393
-3.958958611653594	19.00470136406695	0.6233412822102535	1.660380985150136E-5	0.1138798684274539
-3.8782730930382083	18.915322300283425	0.6226035952851917	1.575669606577532E-5	0.113882246838515
-5.025563667731989	20.107549344377823	0.6324710915765642	2.7044844939944387E-5	0.11385128090506472
-5.277731362781373	20.350988119887234	0.634478811890766	2.9296999336935393E-5	0.11384511906910609
-5.606549304112775	20.6598148798465	0.6370406310515275	3.2236115364138795E-5	0.11383743657688276
-6.131048509468386	21.17349677678001	0.6412826018090343	3.703616913587296E-5	0.11382440118894835
-7.17416985769136	22.198608654304337	0.6497653828336257	4.683064289083097E-5	0.1137984530757356
-7.6413332318231895	22.67125431062098	0.653693112034631	5.145584005297598E-5	0.11378640944262987
-6.9150129554945305	21.927639425126234	0.6475312919296984	4.4241904140880016E-5	0.11380548652199717
-6.31895859009996	21.343154735881807	0.6426940636351961	3.866827648267351E-5	0.11382027040531409
-6.618255579081206	21.642875823077	0.645166481252297	4.1529774227162E-5	0.11381262763317498
-3.6680004015474728	23.30103040805593	0.6588934128679927	5.815091423425863E-5	0.11372470718662167
-3.83446762916781	23.580833568731567	0.6612087654979851	6.090601617971997E-5	0.11371639174443166
-4.071443328978513	23.987709649252928	0.6645827408674087	6.488091095412224E-5	0.11370422914979034
-7.640251545310057	17.586782544931808	4.824171120637503E-5	-3.9189622685438755E-5	-2.36107140479707E-5
-7.509356374993602	17.79911102953117	4.883030569868462E-5	-3.973028612635386E-5	-2.3372255554046202E-5
-7.6989388334005735	17.4903691638282	4.7987773854393455E-5	-3.8953439754273514E-5	-2.3722142018802325E-5
-7.762103216471637	17.30759444679789	4.751202066446606E-5	-3.850234083484375E-5	-2.3837395658925743E-5
-7.821162534822876	17.152686250634986	4.712252232490146E-5	-3.812393882817269E-5	-2.3952696766544578E-5
-7.87221896818102	16.9473112831706	4.6621697984102746E-5	-3.7633107564407926E-5	-2.405275136035536E-5
-7.921170402924522	16.753942907049066	4.6154603373925556E-5	-3.7169190673456776E-5	-2.415053263628384E-5
-7.9783869673286425	16.470761822820492	4.549484931807495E-5	-3.650288451161667E-5	-2.426978823078215E-5
-8.003886469325913	16.357472230499454	4.5233857586822566E-5	-3.623347994322627E-5	-2.432496318385914E-5
-8.041803974825056	16.197407590250943	4.4885095825746116E-5	-3.585860424324837E-5	-2.441589478939953E-5
-8.11957094103931	15.808141817188318	4.4032536846371165E-5	-3.4951426015506974E-5	-2.4599190303069733E-5
-8.094241908274963	15.975737091845481	4.439616178326368E-5	-3.533897592191249E-5	-2.4535539505543797E-5
-8.149959289733443	15.594634263864748	4.35718403303154E-5	-3.445254651876228E-5	-2.467740976004055E-5
-4.487015489615116	14.591722761896559	3.881820882952539E-5	-3.194597233190735E-5	-1.5598068073163143E-5
-4.416731324563106	14.512870608922288	3.8573226316370224E-5	-3.17505788058779E-5	-1.5416865756285224E-5
-4.329055028394281	14.412978776001905	3.825736685963807E-5	-3.149740020702011E-5	-1.5186590414432939E-5
-4.19303203891211	14.248275933735142	3.774133787785828E-5	-3.108298061226098E-5	-1.4829142017384997E-5
-4.178965322518646	14.23024927967746	3.7684127930534744E-5	-3.103669142882598E-5	-1.4791430443193497E-5
-8.208595369810979	15.125877972768416	4.262278121869788E-5	-3.339504606221996E-5	-2.4853950274774885E-5
-8.250106284083648	14.883579494882824	4.217624188536617E-5	-3.2878002306043885E-5	-2.4964582627761575E-5
-8.184763342662869	15.304083214581624	4.297768801117407E-5	-3.3790671507961995E-5	-2.4786360133623907E-5
-8.194040568253598	15.203367992185502	4.2767396124371585E-5	-3.356159752116933E-5	-2.481555516182262E-5
-4.009503675450382	13.95499929048619	3.684105580102588E-5	-3.0346075166042248E-5	-1.4336572076947227E-5
-3.967321215997023	13.879167246534847	3.660520417318822E-5	-3.0150946007553015E-5	-1.4219492649249104E-5
-3.8768075373306097	13.684183745503944	3.600226298747575E-5	-2.9654582744855596E-5	-1.396453881774784E-5
-3.8285567068758617	13.577304042901428	3.5677489059004E-5	-2.938427877908124E-5	-1.3830805928359039E-5
-3.679175518096213	13.165512678706849	3.441749249540334E-5	-2.833012985394248E-5	-1.3397425028323142E-5
-3.5952780276413945	12.848827743115857	3.344550402320559E-5	-2.7516826428299813E-5	-1.3137654261809944E-5
-3.8035301168690907	13.511178334388502	3.547641778669014E-5	-2.9218507352739147E-5	-1.375981630506701E-5
-3.5706258476984103	12.751547870197772	3.314646332572609E-5	-2.726071071094914E-5	-1.3059761658628732E-5
-3.536337058362929	12.508568926206657	3.239482591576217E-5	-2.6618652662290737E-5	-1.2930380145851927E-5
-3.4943523373487664	12.217884679130231	3.150750568709535E-5	-2.58584042412609E-5	-1.27780175052569E-5
-3.476217738039166	12.051206781698731	3.099599995940575E-5	-2.5423982018864925E-5	-1.2705236645720273E-5
-3.4381043775288846	11.707787309160882	2.9930983940225384E-5	-2.4492926455391843E-5	-1.2548047836787116E-5
-3.4175141432913065	11.442487558596586	2.9118254821120965E-5	-2.3787631628149243E-5	-1.2454501264787185E-5
-3.390535492772293	10.959938069747185	2.7632025958791237E-5	-2.246881580749756E-5	-1.230655288459479E-5
-3.391605607580326	10.637069694303245	2.664941857038514E-5	-2.157591710991812E-5	-1.2259812254670437E-5
-3.3957072198915474	11.125983907025887	2.8133873225080305E-5	-2.291340284031118E-5	-1.2343389143567254E-5
-3.3933099091125833	10.454525891479044	2.6095791429870512E-5	-2.106635694169058E-5	-1.2235595564832296E-5
-3.392748642497309	10.363320317554606	2.5817680020121356E-5	-2.080645090132864E-5	-1.222000286501051E-5
-3.3881777990103163	10.052022617744685	2.4881854356880077E-5	-1.9937247891463994E-5	-1.2167295539250382E-5
-3.379931059854188	9.65560915900371	2.3691754961386678E-5	-1.8813423015381446E-5	-1.2097820902839712E-5
-3.38003327420144	9.645525660619372	2.3662220764272638E-5	-1.8785482240342955E-5	-1.2097061159175363E-5
-3.380411775956053	9.63612711841371	2.3635432265238743E-5	-1.8759413385475368E-5	-1.2097326926479987E-5
-3.4070943292007656	9.209820550583608	2.2422181354358048E-5	-1.7543812584011378E-5	-1.2128610353937757E-5
-3.4177904844649305	8.97279793026408	2.1764040012548546E-5	-1.687012519245404E-5	-1.2145287404202003E-5
-4.670507470987797	6.528342318175511	1.8603524821607523E-5	-9.657329508191062E-6	-1.5866416146001427E-5
-4.472672713765167	6.53165408154053	1.8093843138381918E-5	-9.678493378786529E-6	-1.5251135630877535E-5
-4.296096768007061	6.564113874181485	1.7750961614312617E-5	-9.795875398166277E-6	-1.4746746553626445E-5
-4.1907677441120486	6.6201318525786546	1.759044456119876E-5	-9.98487679315452E-6	-1.4422872664275239E-5
-3.42823364007561	8.77881073484247	2.122286024522838E-5	-1.6305596510342475E-5	-1.2157279886750067E-5
-3.440421539484517	8.631632878187974	2.0830151092974993E-5	-1.5879969053195782E-5	-1.2182569698788449E-5
-3.510174069952668	8.051882576425108	1.9376362953947403E-5	-1.4216974192612705E-5	-1.2358422514464295E-5
-3.4654247941708625	8.41479710425795	2.0274206716486914E-5	-1.5268469097027732E-5	-1.2242858787840248E-5
-3.519325274558982	7.974355231943207	1.9194007294783246E-5	-1.39994547120999E-5	-1.2386740346785562E-5
-3.8048036653298265	6.960169305120867	1.7486939149541675E-5	-1.1099953166313505E-5	-1.3335112932235744E-5
-3.942941641067294	6.809098812242506	1.7434354636814045E-5	-1.060161533265197E-5	-1.3725985454921432E-5
-4.081244662082278	6.715380176995773	1.7559539322887157E-5	-1.0319134951791658E-5	-1.411902989267485E-5
-3.557899482821399	7.6388476831782866	1.847895761032018E-5	-1.309008106374143E-5	-1.253137235458413E-5
-3.5506928691402093	7.692857622749482	1.856413625790104E-5	-1.3213767893022168E-5	-1.2492120693086837E-5
-3.535122007221198	7.8370201875805385	1.888780527730323E-5	-1.3614328713068001E-5	-1.2441916959101043E-5
-3.5827478111781415	7.560437912809053	1.8337702715037327E-5	-1.2834809863091893E-5	-1.261548325611803E-5
-3.656557182300242	7.31345080673359	1.7940198661247705E-5	-1.2141351534753787E-5	-1.2873527192687536E-5
-3.741595319822733	7.091603710798701	1.7652011531886414E-5	-1.1532785614017566E-5	-1.3148876976700454E-5
-12.48823622079036	29.318127189803445	1.0554007703436428	-0.356759380291397	0.99073892516497
-12.301573729696075	29.291730374054282	1.0504900295929578	-0.3678503840973044	0.9747813248583035
-12.904182385341631	29.37659805299116	1.0764646309196064	-0.33370222989007964	1.0087598716682304
-12.704310573905445	29.35687813300677	1.0639092741458003	-0.34544579997950725	1.0027870758457111
-13.215739023882737	29.375039723105594	1.0991654608767003	-0.3163693208635907	1.0055711557150755
-13.289816212405814	29.38416912499247	1.1073496907937384	-0.31281538780140056	1.0045833745745396
-13.628735756055638	29.408293625969595	1.1418481046374138	-0.29352692499889593	0.9852008728164385
-13.761313265189306	29.420327221129604	1.1558083492845894	-0.2865151369230201	0.9780187886654825
-13.789831291953012	29.42263826529943	1.158241092483935	-0.28542939664266836	0.9756798461569902
-14.193507593470319	29.351006338599753	1.1941244914782754	-0.25451002027029873	0.9320530015765953
-14.343065600888547	29.30623263263965	1.2045413833718936	-0.23920861534848664	0.9153901910337104
-15.169871121939503	28.7024294022831	1.3276853542497855	-0.11914925947126916	0.8613116560534758
-15.025976096323706	28.826575538617305	1.302386847949336	-0.13913600911047164	0.8686589920778947
-14.704342841257393	29.099582909420015	1.2493890990740892	-0.18582910709781525	0.886527658510706
-14.77814405518191	29.048154888872233	1.258459094058201	-0.17424885194519488	0.8807037172549426
-15.194930389272562	28.670268692680192	1.3336187524164718	-0.11612060534486536	0.8604021052634238
-15.552436058935607	28.262388145106144	1.4131808136439978	-0.07803974558851359	0.8422718587403613
-15.65870487864321	28.128694460225432	1.4384654365100422	-0.06699695265469269	0.8367265382276093
-15.420870685895718	28.414489982476084	1.3832849670928757	-0.08891668626349582	0.8493513901304852
-16.14669845066415	27.534817692946177	1.5463892176972862	-0.04624579532506232	0.7913271975173312
-16.18902508127296	27.487365967844962	1.554749736423387	-0.04554563348108651	0.7857355996294244
-16.090879730623392	27.60512583812312	1.533769070917347	-0.04841338784716977	0.7969205111195857
-15.906983759261689	27.83045491742547	1.4937642675458116	-0.05453345294791821	0.8160388179360825
-15.78801336657089	27.974288039163056	1.4675465415697366	-0.05925083026563546	0.8263676940606586
-16.4224657835804	27.241242221715776	1.593254848832074	-0.04684917092611864	0.7545308217548394
-16.636541644582238	27.015574682657572	1.6194378103119624	-0.04754689917831913	0.7187938602910444
-16.701862721366762	26.948993088668995	1.6233128756871955	-0.0491805262049691	0.7070958792391923
-16.98192097775023	26.67928029930171	1.6316456175261007	-0.054748409674370155	0.6608723573573362
-17.086567607533095	26.586911131348927	1.6291397548013222	-0.058308023930344635	0.6460259731261276
-16.810764952407226	26.84442366016748	1.6256423637459534	-0.05138889935271031	0.6893797810489414
-17.316197999609905	26.352544552541893	1.6143631396976263	-0.07052856992621118	0.6245411790216817
-17.45518464052986	26.210110438215963	1.6046417654474028	-0.07644999052125045	0.6149952094536244
-17.722095738557805	25.895382301413925	1.58456148972054	-0.10558290928095083	0.6129811646355545
-17.72264017583542	25.894744071275742	1.5845135344038264	-0.10564181219880152	0.6129746226235298
-17.932597821946576	25.11386146747848	1.5388576865042896	-0.20662229912438904	0.6022952590948273
-17.907096306050956	25.00313633884308	1.5306777772849978	-0.22750122885280397	0.5936498298526711
-17.75267320881764	24.32471147247125	1.478478529458035	-0.3565884250795846	0.5401421331865265
-17.92944471255859	25.1306830888716	1.539610877566593	-0.20454158911517947	0.6024604876594062
-17.722777975835573	25.894232143167198	1.584473290365029	-0.1057196193352636	0.6129575071178951
-17.728945142955695	25.871483784810497	1.5831529546358047	-0.1086551834275013	0.612654486822074
-17.700264955727473	24.192801294244298	1.463971082152438	-0.3870134503886102	0.5147537562185059
-17.492893227235577	23.675149455238873	1.409144036833868	-0.50851784577192	0.4157290597050884
-17.219818972655105	23.051350814888384	1.3530757055559612	-0.6552878506954951	0.27946815918405976
-17.213682929786287	23.036984749786797	1.3516989311111824	-0.6586164586070283	0.2763774163955361
-17.20651458505761	23.021889840621302	1.3507246545099862	-0.6623638338420172	0.2727182436099189
-16.72944438496599	22.0265670999435	1.3018373501251699	-0.8995403359046137	0.023927371080954565
-16.772330573218266	22.113599037757318	1.3049091038542584	-0.8800871406892421	0.045759418466904254
-16.97378539565523	22.529669064239176	1.3181047950947535	-0.783460095027408	0.1503367100293594
-16.69878402350933	21.97001521221032	1.3026240953920605	-0.9115690897725393	0.009847111788928367
-16.44523432072541	21.481646309928003	1.3074357240554773	-1.0177530365379313	-0.11081427442055808
-16.38784636008633	21.382208809377225	1.3133035523195997	-1.0375249271443634	-0.135386688187792
-16.10429654720809	20.90765006213037	1.3374338783151143	-1.1324392737413478	-0.2576799820785894
-15.229590069694847	19.59839917871314	1.4781860513939917	-1.319702322466934	-0.5974156269161559
-15.573303162172023	20.08692966262294	1.4178188880066829	-1.260182768394754	-0.4717441722202092
-15.762739830454272	20.369577854236137	1.3877348066343203	-1.2205026697048076	-0.3979668229489234
-15.676053214728174	20.229671015614727	1.4007857142042934	-1.2434903725387607	-0.4343184369665554
-15.004965242227517	19.29705702264412	1.5099282107284746	-1.329572751966886	-0.6735741707254155
-14.347740685004595	18.43237628944785	1.5201016683328774	-1.2513265939850373	-0.8580767691611366
-14.71316053352021	18.903140185799252	1.5381831159423518	-1.324047210189574	-0.7747589535888892
-14.112301424219844	18.14085757339455	1.4774256065719493	-1.1768304691039368	-0.8916202520430174
-13.786968016309958	17.746840232171802	1.371314478290254	-1.0481673201294859	-0.877770110108404
-12.572484095421888	16.31238607204104	0.8281666128162257	-0.5833443894279373	-0.5762067706035916
-12.73923093656964	16.50237005974189	0.905273781201462	-0.6450395044829021	-0.6232761692634355
-13.149721100590622	16.985383718836303	1.0953072857977435	-0.8031095008158518	-0.7322428860285215
-13.560443943361147	17.474962802260926	1.2744055098809712	-0.959784558876605	-0.8296684035388457
-12.433087863224218	16.142914163274668	0.7619957532529462	-0.5324530803437708	-0.5337242070947095
-11.67886765718853	15.130655135953049	0.4104557944207542	-0.2573941473667175	-0.3106171297478354
-11.370603754574383	14.616160191779192	0.2684949174998738	-0.13806234556479663	-0.22460495717623202
-11.928279318244115	15.521235666230787	0.5239378925252898	-0.34907033621209954	-0.3819144439489927
-11.098102119973685	14.067276715400904	0.17137241365473035	-0.06566522029243137	-0.1499979662387094
-10.94829922258624	13.75778922441979	0.11862957628420674	-0.0263785980944808	-0.10836255713082273
-10.566136973193167	12.955069884045642	0.050875924414168744	0.0056817571075339305	-0.039296614122475995
-10.528617101577506	12.869997651759531	0.04449639156505526	0.00806214565644427	-0.03246231122289698
-10.125844678960055	12.03212679724241	0.015623306627159937	0.009074677636925321	-0.0060209450314828005
-10.205786830641387	12.200371242765215	0.02134258358488906	0.008763021687451005	-0.01137484239328344
-10.11776374681346	12.014636087480781	0.01544012107373342	0.008948589327879043	-0.0056844190387243315
-9.799033203597945	11.32040592221854	0.010315061161013871	0.006803257730804315	0.0012193538702362846
-9.732454220074882	11.174895810343436	0.00797041149119643	0.0059303688938201924	0.0030855843926828846
-10.081694286405995	11.938670646469957	0.014663168080139578	0.008622914694977253	-0.004974106326320445
-9.419861471494833	10.505758447346915	0.0034217392048758104	0.0016735930879031395	0.002773973841355515
-9.39945834397536	10.463080013210769	0.0031381942265064394	0.001402523882042627	0.002683572567572393
-9.362989365785312	10.388561145610026	0.0028623167331942555	0.0012386269901212394	0.0025032875795041316
-9.15485933130238	9.94585479357356	0.0016079264638911245	-3.261007964336691E-5	0.0013715002863221922
-12.250739993292553	19.150604908283345	1.8330780482399347	-1.5615842986287218	-0.7398162328460322
-12.385666050996104	19.229462944007324	1.9323155512452521	-1.6197618197947596	-0.8021854654627056
-12.018444755085756	18.995911937273455	1.626593918711134	-1.4435978737149995	-0.617224987602867
-11.827571680933026	18.805921238230237	1.5398422286309614	-1.3847877048967872	-0.5600426240591014
-11.71378598197753	18.69006222155872	1.4810729230964759	-1.344056709190502	-0.5241381337651695
-11.489121580415649	18.312221504949157	1.3445817227962171	-1.235324562200053	-0.4428057573728091
-11.42092816915265	18.202424829191397	1.3046664798534644	-1.202777863941245	-0.4198163813734749
-11.137081940903064	17.673975351763787	1.1127193398069888	-1.0361127448801806	-0.3293679644204273
-11.050577560623434	17.52903972488271	1.0573314822976507	-0.9878674122669301	-0.3038024347932222
-10.900173758069224	17.228821915447778	0.9419713193953799	-0.8836957635305072	-0.2615749140406867
-10.59407257662658	16.86993613536655	0.7919036556911597	-0.7477329026347237	-0.1995904971156482
-10.4015251414116	16.663994998799538	0.7071786213475646	-0.6696012581146431	-0.16793191236938804
-9.980308680915373	16.24426542990552	0.5353385484830951	-0.5089177535736787	-0.10988494002367794
-10.52456597891735	16.788877057884427	0.7584612045227338	-0.7176387946718334	-0.18506039522038323
-9.215934750579713	15.702403997568886	0.3085369052576684	-0.2886312644201564	-0.06642418234004964
-9.506635524164235	15.916651407254937	0.3961711201463561	-0.3763666019803649	-0.07044868602553053
-9.713477904294042	16.0562870014233	0.4564421738536081	-0.43418274266097856	-0.08576328591353008
-8.987328542896977	15.535943891824608	0.24363929090299685	-0.2237221971286373	-0.061577876424336084
-7.038155536202357	2.4161328913912485	5.932160292822029E-4	-4.8044300507744855E-4	2.3627410226069887E-4
-7.218271698777633	2.47634434863711	5.701063691539929E-4	-4.7275423795465515E-4	2.385152444765122E-4
-7.402921517489648	2.596088343862585	5.460114413154688E-4	-4.6713045364284124E-4	2.341623094222658E-4
-5.610926604361966	2.56874897195521	7.601970885759431E-4	-5.126053413028022E-4	1.9894117442136942E-4
-5.791192046184306	2.4885541575675454	7.495195160859122E-4	-5.158951785359469E-4	2.0930271684447315E-4
-6.090991914769232	2.367770791599311	7.189356789247019E-4	-5.145675971236182E-4	2.1964783556399653E-4
-6.223300720670824	2.365865245728654	7.063259290563716E-4	-5.120212431131382E-4	2.2726843771736456E-4
-8.524776938151282	15.280293075065625	0.18122188001070386	-0.16439458899104653	-0.058644720419385475
-8.5390176621	15.301185889469425	0.19135185337213484	-0.17373040915551705	-0.061802344859429974
-8.574275941324595	15.320887483760043	0.1956680044315719	-0.17779315799214954	-0.06210203120672398
-5.2268760988311245	3.1984387632370352	7.324110715536992E-4	-4.833270100349662E-4	1.8731498716365364E-4
-5.323022364028059	2.954304032548915	7.509151174130273E-4	-4.955126981081055E-4	1.893492774568432E-4
-5.411391041049513	2.8046470279535036	7.567271822604823E-4	-5.011267031241857E-4	1.9167443420147834E-4
-5.361270108912003	2.863813885716368	7.57082414344544E-4	-4.991737474572525E-4	1.9038506187177713E-4
-5.176470922340737	3.3654332504811606	7.139592817816962E-4	-4.7335467169973516E-4	1.8422238405329494E-4
-4.997438755280889	4.032636318053695	6.432080086448179E-4	-4.400803523830495E-4	1.7020791772819492E-4
-5.108994509801874	3.6116460899580636	6.89209743618825E-4	-4.6244262403161276E-4	1.805601256092034E-4
-4.991774580661376	4.054261353979088	6.410079244637464E-4	-4.391863244859494E-4	1.696700867835317E-4
-6.53602006808163	2.347293243898074	6.647035074458851E-4	-5.011837204928068E-4	2.3549450593278974E-4
-6.871423256057571	2.3759082864320638	6.19057976336981E-4	-4.876811879719445E-4	2.394659370995063E-4
-6.725008134174486	2.363972974785624	6.399584412452166E-4	-4.936396224290461E-4	2.3876001820142076E-4
-7.498445287702315	2.6504749625169852	5.333107552453727E-4	-4.6405017167626953E-4	2.3193888766583445E-4
-7.543394316053332	2.6908233254228815	5.288269155236854E-4	-4.639476590535168E-4	2.2960525579970823E-4
-7.714537633122486	2.9137762658493207	5.173231610262461E-4	-4.6173414679043625E-4	2.2887518462147918E-4
-7.7891268079090406	3.0564766598021276	5.185662551008798E-4	-4.651783572541803E-4	2.279678571193629E-4
-7.80527300412054	3.4063802626319237	5.300267854610213E-4	-4.683275060409491E-4	2.431988085234482E-4
-7.804324521600502	3.2269612996167556	5.216696009021067E-4	-4.648162759837305E-4	2.3498478625461142E-4
-7.758877336072651	3.698244931275473	5.371460961191032E-4	-4.6544642185685956E-4	2.601117648401452E-4
-7.751964178591711	3.7286102673963915	5.385946055108049E-4	-4.65672481108617E-4	2.6224711173846035E-4
-4.868412953288395	4.489722570165323	5.869161282678857E-4	-4.1198174446434966E-4	1.429675761751699E-4
-4.944274103721604	4.221530184777065	6.202178647490284E-4	-4.287550681553092E-4	1.5936623168697557E-4
-4.861218645669248	4.514367912389247	5.829320395517628E-4	-4.095601070239252E-4	1.4085425652356846E-4
-4.761328567585714	4.872867994409656	5.28207105577392E-4	-3.7863070335328997E-4	1.1217262987621188E-4
-7.7347878369548635	3.762505605967378	5.384977185378872E-4	-4.643881355126979E-4	2.6518319031009873E-4
-7.441188952293851	4.488511996506501	5.177792154961163E-4	-4.139267997537481E-4	3.101646441774092E-4
-7.462522939780039	4.43043664258904	5.196059180455801E-4	-4.1805387599591745E-4	3.0662637348201696E-4
-7.583988224902736	4.103803156183615	5.339510924241583E-4	-4.455197719370348E-4	2.8943733981701115E-4
-7.428705960551779	4.562167039268793	5.134315927945609E-4	-4.0615742251615323E-4	3.132456777582271E-4
-7.367225146909923	5.0179675342064245	4.892645096213505E-4	-3.5529580275709695E-4	3.354207008591912E-4
-7.395373926440531	5.510469499667041	4.516192522146489E-4	-2.7983980292594707E-4	3.4856654970777943E-4
-7.396628687854849	5.543415335697084	4.491606407261792E-4	-2.7526394312908626E-4	3.492145736609102E-4
-8.951906927477943	9.55517852325179	0.0010286986964916133	-1.7122215759915362E-4	7.167990399741833E-4
-8.732770861641235	9.107630277300872	0.0010555136149030834	-3.169066164687943E-4	5.499970724000356E-4
-8.477149435408428	8.592840803667324	8.267884641500018E-4	-3.7874155391597595E-4	3.6296870390801453E-4
-8.352048182285694	8.325615036227727	7.460941103929935E-4	-2.913980352016226E-4	2.388138877201094E-4
-8.222367325804308	8.079901469599669	6.633605477399217E-4	-2.5709199768087464E-4	1.9967960405208428E-4
-4.558078678429407	5.6727023718291845	3.557470042108077E-4	-2.6280100506153675E-4	4.1847105284041353E-5
-4.661854211303943	5.2307881209663405	4.570945884441682E-4	-3.320357559959865E-4	7.599705571381102E-5
-4.6736829568741065	5.179041007331088	4.675616371501899E-4	-3.3871819752063326E-4	8.025995537846615E-5
-4.664862639408369	5.2157017440172675	4.6040205820797485E-4	-3.342268821993775E-4	7.686115304313797E-5
-7.642518454416541	6.7438038314408955	4.400477960852773E-4	-1.5159490303614173E-4	3.222959067635942E-4
-7.72390205946121	6.960130553786359	4.681761058068551E-4	-1.552622718557287E-4	2.9661606602775475E-4
-7.960824009101229	7.5515457825414485	5.635356622165115E-4	-1.4949285664007654E-4	2.402018578314789E-4
-7.398279738095727	5.568321714484634	4.47396329259396E-4	-2.727210332595381E-4	3.4781820776878103E-4
-7.486554017062449	6.151026864151781	4.271533646386775E-4	-2.0307901334985505E-4	3.455706592070077E-4
-7.599533786520233	6.612688047526157	4.274554061368899E-4	-1.6394352531236015E-4	3.1519290146963055E-4
-4.559353287845783	5.783205763653101	3.2924898004214843E-4	-2.452889708850348E-4	3.300250643152991E-5
-4.539973927898901	6.108340489734484	2.524450042939927E-4	-1.880872114512695E-4	-1.334017830945866E-6
-4.595870421128182	6.280367827388355	1.5909945091882577E-4	-1.1784574423347307E-4	-1.030430120514436E-5
-11.949523827617073	29.206895619841305	1.0471751248285177	-0.3888855202200966	0.9256668294701607
-11.807688642858182	29.154031813094953	1.0516493302194079	-0.40234773484052255	0.8959466955032452
-12.00330605669702	29.223330979102066	1.0470452083466197	-0.38494765321880187	0.9341071771900066
-11.58017196199464	29.065937130844834	1.0620963789713043	-0.42671241116425285	0.8518551833803586
-11.41683712235142	28.96940271662765	1.0797450171021776	-0.4553819701662816	0.8121549278816673
-11.219350371023808	28.853937987330728	1.1032597405119158	-0.4924039965883732	0.7645003044272779
-11.063811648377435	28.68153300927144	1.1485676163044718	-0.5476702963355912	0.7219492724127593
-10.947486528223845	28.535037823889105	1.1860255691586215	-0.5928537854829311	0.6887357813376694
-10.899230615467399	28.323819733732066	1.2648930116265182	-0.6607434266458818	0.6760858490600012
-10.868467577029437	28.194812621939796	1.3119806982087776	-0.7015188223034023	0.6676609730624892
-10.876511202290695	28.109887068149042	1.3576415346825086	-0.730491886012844	0.6702412720852354
-10.899672074901286	27.854101802332053	1.4844238264349001	-0.8089178873080478	0.6735996148178847
-12.412266700730603	28.73183000599365	1.0315154827493136	-0.4046654428350479	0.9365890389995615
-12.004390987243811	28.644127827029816	1.0908124706264049	-0.4917796704567138	0.8979333435438294
-11.418956634563854	28.353076382645266	1.2568058785992156	-0.645664446301341	0.8064812755906986
-11.624144095082618	28.483083006210283	1.1868002304375458	-0.5865727951064937	0.8435399343262003
-11.98757052088968	28.638168487186267	1.0943911955082162	-0.4957255158259547	0.895807018248461
-11.999455430555999	28.643021141499133	1.091465337841017	-0.4928100600530317	0.8974712113644968
-11.11438165555979	28.077094826076056	1.3818144687271159	-0.743864813078519	0.7319055078845789
-11.390783517603357	28.330385589064328	1.2676996478896017	-0.6546447430731219	0.8002213859971848
-11.018694723095315	27.985290635821798	1.426594431121631	-0.7738150404437054	0.7061639742258141
-13.471803069018005	28.77445563984976	1.0923887450519576	-0.20845635622725248	0.9894355840740499
-13.48260549035852	28.773788416678933	1.0937515680489491	-0.20662736818145755	0.9896874583565902
-12.935354512904492	28.789110493383188	1.0280810463318895	-0.30271824820501425	0.9727833166615132
-12.730299209385468	28.768829272465172	1.0283010525532434	-0.34189701564691544	0.9601141206723929
-14.231290469589101	28.525879619960573	1.245622175411583	-0.11539855079689881	0.9777573642954711
-14.010448775461906	28.63328583652027	1.1965096586002582	-0.13622413160372274	0.9850405129708035
-13.506471729136642	28.767317669153915	1.0983708424270786	-0.20348498597460454	0.9894616266617661
-14.460841527293365	28.39408003504012	1.2917989351203625	-0.09714816741505367	0.9661702382484394
-14.783683682753072	28.129965573228738	1.3498156185215744	-0.08330332892509486	0.940603509066876
-14.975465100779633	27.963363652093868	1.385761709429817	-0.07691462713215627	0.9247580177803043
-14.857377166814722	28.070482248494333	1.3635286975603358	-0.08015457205762082	0.9350234435988305
-15.247091508969765	27.723494694946858	1.4374870407909934	-0.06799464155280852	0.9010121872562238
-15.438921475279523	27.548521108541188	1.4755266837837995	-0.063308642973384	0.8841479469464552
-15.777307067901031	27.23142152114181	1.5404463584069041	-0.057156239038306675	0.84869733521106
-15.505550048294694	27.4862002405047	1.4883733693382832	-0.06178304357385227	0.8774934802403453
-15.95882932927022	27.057658625283377	1.5749190923728555	-0.054731616979769186	0.8271221240283104
-16.071627921968407	26.944874315391413	1.5946542025412809	-0.054946558888466626	0.8124642523037741
-16.348879088595037	26.649360708813276	1.6394346113288718	-0.05911434146910264	0.766552041764569
-16.427997019937784	26.555959712111072	1.6492022876430723	-0.06299605884620549	0.7517598317607349
-16.656844434007954	26.17623866269756	1.659133094333785	-0.09473939022760365	0.6861093190225415
-16.696536478621557	26.09508062700545	1.6567597504813358	-0.10390712749288311	0.6712933504251808
-16.835749776418716	25.686852448177994	1.633438547943845	-0.15643777264410366	0.5928717204240512
-16.845061757485475	25.628453285604436	1.626611184841351	-0.16640451092333908	0.5810587680065175
-16.850433340026893	25.176846057478727	1.565901252736188	-0.25388532874454306	0.48711930039233553
-16.85038673364371	25.14105029551206	1.5610492274354615	-0.2608707191127704	0.47966291113333276
-16.822804208812027	24.752145786172367	1.5129108156055313	-0.335735905131523	0.399729685299812
-16.814022621155868	24.619664448408173	1.496527716582486	-0.3612043342638692	0.3725531363119003
-16.812945472733826	24.6090037446475	1.4953472907136818	-0.3632926852031443	0.37035578149391185
-16.723937840816944	24.10943746964462	1.435764267925155	-0.4664951554006689	0.26140301179439274
-16.711672631053567	24.055094941481215	1.429779920321199	-0.47783575284385693	0.2496185552121428
-16.289023552988983	22.907733919851253	1.3135453188081796	-0.728959483606329	-0.02362463023148139
-16.541701583590093	23.45604246001041	1.3670067935419277	-0.6034393880832932	0.11303563681582829
-16.554803726644348	23.499372302025698	1.371025620759579	-0.5943772130251466	0.12294198489303448
-16.28488538521969	22.898119481008653	1.312772453344876	-0.7310587610459495	-0.02598294510610885
-16.26218103763534	22.856454352609262	1.3105630083254856	-0.7403789758012984	-0.03647198605857378
-15.969194038819062	22.31634337785984	1.2812182313581304	-0.8612628466355579	-0.1728481157607459
-15.890230123807179	22.1925020649246	1.2825118871815424	-0.8894300630096885	-0.20372289818796796
-15.611918811164477	21.76175729997115	1.2877166454200935	-0.9873906123939433	-0.3131553944708065
-15.389654649869971	21.467446140267274	1.310101580174174	-1.0514265040176505	-0.39033981748663915
-15.211472875440649	21.22502075941048	1.3277582250811832	-1.102878936529236	-0.45421991543344564
-14.852605830718518	20.76860561637889	1.3891810540051321	-1.1942586780002689	-0.5641692443151213
-14.818368111934701	20.727265125728813	1.394576801372897	-1.2028756558516325	-0.5745276184770681
-14.010753868674147	19.956266747716498	1.5359083064540362	-1.3355481825083562	-0.7515352775879531
-14.087441807327457	20.012526511232718	1.5216252382598416	-1.3244019553872641	-0.7417603589293531
-14.468160486474938	20.371519812579944	1.455663697708264	-1.2665021120467297	-0.6678415659098862
-14.161164464278139	20.08381166702931	1.5077611242388456	-1.3131741889083934	-0.7271652950253297
-14.781086333771103	20.690256417429	1.4006448192951897	-1.2095607013848302	-0.5843329160983639
-12.566775432145782	19.255877513320883	1.8774079980742866	-1.5800441734698052	-0.8174409788253125
-13.290339014836286	19.46305631769065	1.6732309356676096	-1.4349549391588754	-0.8238205271117413
-13.1729303124603	19.418787275288505	1.704205941384297	-1.4569895113293476	-0.8284182512609115
-12.843245224742368	19.28971157894774	1.789153391747273	-1.5167678901876063	-0.839700505069519
-13.364979556612642	19.508469790386137	1.6594504801487866	-1.4254159054783817	-0.8186259654718031
-13.714991928392514	19.7215588672211	1.5914187511639528	-1.378527719985371	-0.793082841010806
-10.73275094914898	27.601566124654774	1.5848308192652456	-0.857958364889617	0.6165265961613438
-10.621312259153935	27.431657608134955	1.6470594538381107	-0.8897934672142438	0.5760396478873561
-10.494472622804425	27.139762728691487	1.7324963720653548	-0.9406048700050523	0.5115157910477646
-10.440814811578786	26.97290839065918	1.768512645658547	-0.9655920397772672	0.4729984733842533
-10.340010025599554	26.46761329405222	1.8677630290233036	-1.0408743017115398	0.3536863151419004
-10.310942985096554	26.231506882359504	1.8993798456656188	-1.069949992144744	0.2991666088775533
-10.254915889396067	25.788604694922874	1.9847560701947118	-1.1381347991098223	0.20098534462954787
-10.226478276469011	25.49740684588262	2.0410018385871105	-1.184980394092274	0.1279962076698955
-10.15297056364784	24.454238785309386	2.286071853364439	-1.3741770179841315	-0.09827695648748698
-10.148816922605754	23.97207807587904	2.387939416300293	-1.4557528237370911	-0.197370053984764
-10.1572747910747	24.735583520367605	2.224935996055482	-1.3260579374621742	-0.040797256793290264
-10.162097597121184	24.830116402868736	2.203795147239883	-1.308570699778921	-0.020372573761603837
-10.162546766859359	23.84260305188515	2.406553469357615	-1.4751475050482703	-0.2219441510177694
-10.199764060738538	23.17965757589045	2.5263138754863954	-1.5833785553166155	-0.35152967141242325
-10.264133457042867	22.925685144978395	2.5453154833205	-1.6154120408427957	-0.3931901031400502
-10.334836167150385	22.416165687077918	2.6129475700102835	-1.6878689215120488	-0.4827507341541596
-10.491992980100063	22.018023813554393	2.6104237380521287	-1.723966512396871	-0.5406795173411229
-11.549836964138185	20.072338696358347	2.3839151173101802	-1.7879997213405183	-0.7767579696730701
-11.554967867880773	20.064003427239495	2.381821596646223	-1.787409709331957	-0.7774873541269876
-10.551136967279964	21.796553611972193	2.621322615832561	-1.7465142882495215	-0.5729607305298949
-10.861109989919282	21.2561808403101	2.5619699594354044	-1.7755851681097023	-0.6399300049641635
-10.944210941660401	21.11696785294288	2.5444594733106736	-1.782574594025482	-0.6563997304102157
-11.133323225905555	20.800917117156818	2.503422039115051	-1.7923506582083841	-0.6945696510234057
-11.346534801731305	20.436488911990164	2.4455525227841566	-1.7950733571175599	-0.7346801897156496
-11.231518843805489	20.62710766906838	2.4828487789970843	-1.7980140543464915	-0.714937946641347
-11.741469854730147	19.77949816437784	2.3102753051635556	-1.7648172495357628	-0.8096314294887321
-11.841147224706019	19.661418434931374	2.26074869321997	-1.7449749026920287	-0.8182962692153839
-11.973386913159729	19.52262481256701	2.195273986184259	-1.720386032827059	-0.8285955608845745
-12.17042537041236	19.353881967026794	2.0778655936829145	-1.674294494887743	-0.8312812369700604
-12.254791953417843	19.298450378205736	2.0198134142731705	-1.653995142348509	-0.8206425164256452
-12.107678242949614	19.405561627556374	2.1135974435108498	-1.688178266264625	-0.8299618949194077
-4.288326386940742	5.8070230604936794	0.026901542587531236	0.021885652202342207	-0.011638000821786202
-4.307057605244767	5.526002436139832	0.036517475625818044	0.030635391851361857	-0.012715894156094924
-4.180171464701457	5.245978145694322	0.046398800607243565	0.040515950730054116	-0.00912875863320304
-4.162615861022818	5.199209053922773	0.047972731311996836	0.04200177405874634	-0.008655329815084574
-4.143652721141185	5.191949089536986	0.048300079118781335	0.04224531748493332	-0.008136413790879139
-4.014987066173259	6.398560350145364	0.007221277850795602	0.003010721709254921	-0.0061094545845329935
-4.102160277057983	6.226155071234556	0.01288017025910931	0.008785514789980988	-0.007502144813409125
-4.158587255864665	6.1200098173878565	0.016323303781663637	0.012460526773484382	-0.008435929841522437
-4.284793079351208	5.824858607178209	0.02627452597918299	0.021277425496027683	-0.0115260880785851
-3.6322745368198053	5.1479752237781815	0.0511235035099978	0.0448910889566812	0.008625066581835305
-3.7520724673596213	5.133869891353276	0.05148958179545373	0.04507188893810019	0.0041789117232643004
-4.068810461062704	5.185234828589743	0.04886716588150201	0.042759132740841116	-0.005736254357412282
-3.4079134276844885	5.238028583704212	0.04939072206455511	0.04209842471617296	0.016645728699196977
-3.870611147185512	6.723331704642558	0.005827944633168469	-0.00513915112853202	-0.0018021730793008387
-3.93550508782948	6.569124366309313	0.007383904585910352	-0.003026072895521381	-0.003371570338819061
-3.083077723553127	5.477621858005871	0.04534027036815609	0.033761177040426416	0.02905018269190649
-3.2016356353304536	5.395281637801698	0.04733308558194507	0.03700523143627929	0.024358467037181537
-2.9250367521464256	5.618751443255416	0.04694561637742676	0.02877912650362967	0.035733983644573704
-2.808073832376915	5.742408533499555	0.047613266448015015	0.024557019967755885	0.04019683320390514
-2.561109083068193	6.012828978318681	0.05884266986618276	0.0151657117892396	0.0513545918097453
-3.6562255957727294	7.214473650128381	0.015690999394978707	-0.013009060535289286	-0.0015573093548983381
-3.592522873141893	7.34008329807876	0.02871034500951357	-0.023213892097296948	3.2302568116015026E-4
-3.54328167840365	7.470859406778205	0.03243605519926539	-0.026226878993549294	3.6677692422696994E-4
-2.1477862434435124	6.617732931249476	0.09628864720190175	-0.011167501877642177	0.07401981515267765
-2.178221292733067	6.571855578800015	0.09264952906489313	-0.008631893483740468	0.07249241812791778
-2.0648331524982755	6.7576354797203635	0.10655422607011912	-0.01875288322387422	0.0784358377646799
-1.8849213199230619	7.066868042911974	0.12907026328536886	-0.03547080689586003	0.08774437892674676
-2.4120263893614973	6.229400814325045	0.07150281481531295	0.006336919638001509	0.05953508067704555
-2.5361866250272955	6.047252036713077	0.06007121508401045	0.014205474360224225	0.052482243947966134
-3.935819787141531	17.984500048599497	0.6056466873841806	-0.3467568745970532	0.06930394369942895
-3.78336958602557	17.993315823553566	0.5999897963481498	-0.34775872569155686	0.06828212203108257
-3.427077741744119	7.766058137175304	0.07407439627928508	-0.058386599581307444	0.003378739804635921
-3.406569881135219	7.832445527304884	0.07943213473596965	-0.06221563499813315	0.0037155442072356847
-3.395983191054093	7.883794864942119	0.08355630921378	-0.06508812614431193	0.004060646972384582
-3.3371281060386737	8.150918617555703	0.10657439992906234	-0.0790533245072168	0.005121374464819947
-1.278169408830863	8.48437433428823	0.23305954275244628	-0.1175621322471798	0.1185540247334424
-1.4540629241815408	8.03470965362341	0.20042976124058798	-0.09081391175389461	0.11147880175709493
-1.8167261401452421	7.208011822579171	0.1388123645722198	-0.04316640126010496	0.09196763096059088
-1.5523830370140876	7.789776732269239	0.18189860880720854	-0.07576187906648772	0.10561977178414131
-0.9410764433027281	9.405038530050247	0.29445313120759536	-0.1691627443944398	0.12812251151421367
-1.0329367331417418	9.151234284338832	0.27810746269939507	-0.15602928749588102	0.12596848811716138
-0.7679094447811552	9.95277965234512	0.3250762023174143	-0.19424787650509776	0.13081434994406418
-0.33002843814312044	12.134348277380695	0.4273234523296374	-0.27947066380628754	0.13134005467451404
-0.3357764586920513	12.078843485378034	0.42510735028771973	-0.27759136499317594	0.13154811808444583
-3.417433509638533	17.827381727176302	0.588933516867898	-0.3517236367912342	0.06973225054285065
-3.353382382951112	17.741842308688575	0.5875230283420829	-0.3528262117590705	0.07061660000177777
-3.674832941632539	17.93323560833925	0.5969383279077982	-0.3484708600117774	0.06938909650601505
-3.5409307277999584	17.885907081965335	0.5928700954359045	-0.3505477499480441	0.06923309420591058
-3.1860561960175433	17.549365365355296	0.5833627328424547	-0.3542938575751299	0.07201328258744462
-2.9981130641699174	17.395321314172424	0.5794505926827238	-0.355235403141697	0.07347611424341986
-3.2165215628928006	17.57820816975883	0.5839242702975858	-0.35382672094300766	0.07191590830296507
-4.1137207324417435	17.95308223849858	0.6141183519767467	-0.34502201340017147	0.0688329739459147
-4.160621080742889	17.795938972454014	0.617890902989672	-0.34523404982710615	0.0698329867188325
-4.190763877417752	17.70804950350443	0.6198735439222951	-0.34445745982938025	0.07011059835403036
-0.33050020850094985	12.145123827625998	0.42766505310805775	-0.2797488501994045	0.1312594385409176
-1.4343564303268679	16.31909273804294	0.5393703959351688	-0.355888178535129	0.0881881836517173
-1.3066176526698219	16.0680303809159	0.5342347056600238	-0.35503556216653187	0.09017914935504512
-1.1152979539279455	15.611202681804269	0.5250107009902801	-0.35153167859732115	0.09518367169161111
-2.4474803932797915	17.1585224792057	0.5689697598132194	-0.35682326076037346	0.07820076519465383
-2.055761384167546	17.041296048986602	0.5599527485344609	-0.35796634374011943	0.08072013045048053
-1.9984998164489554	17.002629506016117	0.5583398681720619	-0.35772109108965244	0.08150852998018268
-1.5724149375605685	16.580962567434636	0.545337867940279	-0.3576898454133307	0.08557974367928914
-2.9820955633715815	17.38344915169903	0.579128316043439	-0.3552879458896521	0.07362346228414678
-2.724789042326286	17.256116533629893	0.5741754535144161	-0.3560630582947425	0.07590667094865461
-2.531457869203797	17.190304756335227	0.5705594709390849	-0.3568474839376419	0.07714325553435017
-4.183190145794866	17.56540290424019	0.6192524174527849	-0.344048616234499	0.07074758724452421
-4.207099313692599	17.371866069837257	0.620677632859009	-0.3447287282099249	0.07134437168776336
-4.17345519997633	17.089831976884682	0.6168783697266562	-0.3454910357554656	0.0707685036993249
-3.3148310309893363	8.423923301546052	0.13032484919351073	-0.09579214007332093	0.005236230991570421
-3.3001926290874843	8.663118489326514	0.1498716872328708	-0.11044455603787484	0.005167698602172692
-3.2862287614074197	8.915212706658004	0.1697184259753397	-0.12460989992968641	0.0061495944449322226
-3.2794829862540458	9.153166440048345	0.18980914828828255	-0.13927632542468965	0.006970067663040071
-0.3805651487088481	12.953841366376702	0.45410894025751813	-0.3017063915577757	0.12464458968309156
-0.4307061904896281	13.36924122248353	0.4678726121761576	-0.31331884625463025	0.12085574516284495
-0.5075965103225141	13.744646939005303	0.4779054225969595	-0.32057812563794535	0.11722504683034493
-0.5977318219793605	14.096499370658435	0.4883004787393366	-0.32870951663101894	0.1130449187639651
-3.2676731937878696	9.605726412719452	0.2252655017020842	-0.1633388425063072	0.010808423773489248
-3.256429234120413	10.042692132374542	0.2586616451632045	-0.1857078821985583	0.014765368116614493
-3.268410707882346	10.416945356274994	0.2840177303839687	-0.20139321584323744	0.017865823243866152
-0.6591870284780542	10.31262568099423	0.34581469665294723	-0.211451278341728	0.13253106108561252
-0.42285288091859907	11.258976825610697	0.3923366032802404	-0.24979903306852763	0.13451773687722335
-0.42939644071267913	11.215805729165236	0.3902575507511727	-0.2479966097243144	0.13455350797404392
-0.6312573047807166	10.428088654680536	0.35215951925699673	-0.21690157831134402	0.1329196652309377
-3.2903234695987535	10.897386429199772	0.31841226567903025	-0.2233989376786108	0.021642169194826713
-2.987291544864133	17.386535233830127	0.5792428866856393	-0.3552812770540353	0.0735717591928961
-4.164359810315925	17.031866286091535	0.6158758176277371	-0.34541734350359965	0.07086020812087201
-0.7097934901376413	14.466809880080852	0.4987133658421359	-0.3365271159848443	0.10825998751489263
-0.8575672753041089	14.969271293498517	0.5100560786625452	-0.343397595314682	0.1027929662511548
-0.9532329287786547	15.217415294466539	0.5166813390867344	-0.34776261388439983	0.09937455670569104
-4.1386892518049425	16.602845789463966	0.6074499104634172	-0.34438364131943555	0.06901698458650991
-4.159558946386909	16.976159925336383	0.6146931177109223	-0.34497624054354586	0.0708590792321863
-4.083322820670365	16.225441788462653	0.5971040950820707	-0.34257703634435954	0.0670783455771686
-4.075875945060494	16.183223288394085	0.5958478364755435	-0.34225586167246047	0.06699348279031267
-3.9528003255732322	15.292784673108926	0.5622590835077108	-0.3345259238796016	0.05813773322549479
-3.9992067929440043	15.73055462668215	0.5798630785370703	-0.3393547104165075	0.06303021494742428
-4.068371905853679	16.139351008679608	0.5941935273041677	-0.3417631119085231	0.06666449356123823
-3.903746688804401	14.691009127397303	0.5361142029258942	-0.32569871046897453	0.05169249445315119
-3.86987704440043	14.375574603567006	0.5211333996669757	-0.31996860452778964	0.048873563919909005
-3.9256796422272324	14.820378173973397	0.5419780509928422	-0.3274626088560555	0.05292843949146851
-3.9497350317267026	15.228464150498013	0.5594964989506876	-0.33351836274272983	0.05746453889438611
-3.7268568443784513	13.894308007070336	0.4966376854398008	-0.3123255895715227	0.04503454517312319
-3.698215854277132	13.779058127098043	0.49058806747039274	-0.3101877557226412	0.04413266892924035
-3.6779639093146645	13.673870011895303	0.4847113087657268	-0.3075612822787915	0.043413024951941444
-3.571181750067259	13.33170586472178	0.4662229740872348	-0.3009631401497568	0.04074637942133122
-3.4835043026903465	12.977876322076302	0.4457628629925282	-0.29141916790151046	0.03906907730287397
-3.404126025364066	12.339701968592273	0.40996564723077333	-0.2748587080175857	0.03320397068864209
-3.3488293333994186	11.895449310153229	0.38166643451097276	-0.2592835887578623	0.030192442907775827
-3.300315153385468	11.14083500028607	0.33514497947686456	-0.2336928418592352	0.023614124057064537
-3.9511621749674837	15.271050023970451	0.5613559567479995	-0.3342262148681662	0.05796567816296695
-8.244373317370188	14.628658956740194	4.158327046258892E-5	-3.223199915283589E-5	-2.4957965567403707E-5
-8.208489142862772	14.204433859089825	4.059428301567989E-5	-3.116190632881608E-5	-2.4904000577246652E-5
-8.193734077492797	13.966873422743047	4.005032793590391E-5	-3.0555509041215E-5	-2.4893145707707585E-5
-8.232676222944097	14.462837941075223	4.119599037621642E-5	-3.1821717257654304E-5	-2.4934972311611388E-5
-8.19035693955016	13.837323106092928	3.9760092569185504E-5	-3.0210362513476852E-5	-2.4903026811618005E-5
-8.113167709168138	13.369167772280294	3.8645227374278795E-5	-2.8996546672402508E-5	-2.4769676243317833E-5
-8.077142174814208	13.181783020574018	3.8194345412282334E-5	-2.8493029239489075E-5	-2.4706844301719152E-5
-7.967407351985131	12.816549861797377	3.727933388572812E-5	-2.7543450190475776E-5	-2.4483158978405943E-5
-7.4202031915344335	11.241546128091116	3.320320984772976E-5	-2.333475241574135E-5	-2.3256935895931726E-5
-7.380855782333087	11.139150568907128	3.292874094489537E-5	-2.3046132302090862E-5	-2.316324379753039E-5
-7.603903539139292	11.751642921695533	3.452974922831533E-5	-2.4710163242580114E-5	-2.367706779787485E-5
-7.696154479064555	11.994745340563997	3.517201510439023E-5	-2.5361339369458984E-5	-2.3892135412599646E-5
-7.744684776673163	12.145936214046198	3.555232306317211E-5	-2.57546201448636E-5	-2.3995428934400927E-5
-7.337783016568444	11.036160898112158	3.264179169462674E-5	-2.2751321117670723E-5	-2.3055458704726694E-5
-5.478513842259125	7.328297301269693	2.1897153952558466E-5	-1.2119677640237731E-5	-1.8191144996611894E-5
-5.496335515484936	7.350666297835906	2.1975162728998847E-5	-1.2182473891450921E-5	-1.8239996908104315E-5
-5.513292533723025	7.373441024034741	2.2051568061987267E-5	-1.2249791482599737E-5	-1.8285710656012216E-5
-5.7782594324877365	7.704138241466704	2.325136075270131E-5	-1.3218387000685995E-5	-1.904772156541073E-5
-5.226288884072366	6.97442447090005	2.0701790200541947E-5	-1.10216405546565E-5	-1.7486371237466798E-5
-5.1320395346395955	6.880771446866525	2.0324168347277915E-5	-1.0748652482333377E-5	-1.7218877503361122E-5
-4.981658732436152	6.746084424883188	1.9729853247064627E-5	-1.0325815532803634E-5	-1.677815018342528E-5
-4.872230788355059	6.663668971542325	1.9314279167816832E-5	-1.0068904241745265E-5	-1.6451023426857753E-5
-5.95993806317256	8.088641025459268	2.43370732875339E-5	-1.4414612960976458E-5	-1.952582315830396E-5
-6.156106083074739	8.43849134717127	2.5374858571792324E-5	-1.540403688993201E-5	-2.0044516203886297E-5
-6.3622803987511345	8.893710900037291	2.6648568565176246E-5	-1.676152832134103E-5	-2.0579320451554907E-5
-7.037730777065047	10.279206689455364	3.0592368206724606E-5	-2.0648262043220076E-5	-2.2316191862925783E-5
-6.511291309796823	9.166024915663732	2.7457062425823183E-5	-1.749908341876887E-5	-2.0977578899631424E-5
-6.961309529005052	10.091919377967345	3.009015042304709E-5	-2.0135232102127644E-5	-2.213281508102777E-5
-6.976746835639336	10.11701394282087	3.0164245867973243E-5	-2.0200113368663266E-5	-2.2170788978929853E-5
-11.149672852779776	19.026028297048256	0.15427238895013615	-0.04255186546826149	-0.10315793756518063
-11.177286946315288	19.099277703541333	0.1551478460078986	-0.044241799883347734	-0.10367656916261372
-9.18227086019565	22.941744559833715	0.14929342567301485	-0.12153950933506907	-0.06473459537548515
-8.933979733519063	23.042297787756027	0.1467363006740263	-0.12353567947381487	-0.059086738459491826
-9.497726748011418	22.723004536194928	0.15137702869551753	-0.1168938601528108	-0.071318488701836
-11.201816179455392	19.362671115833425	0.15627015425251117	-0.049667240534536805	-0.10385205436920308
-11.022193536741858	18.71762456011473	0.1507361877955271	-0.035921825335314544	-0.10090616698078266
-10.948655511422155	18.634752597804788	0.1485087727906687	-0.03381145790862698	-0.09934807218173697
-10.739200803101152	18.414265673982754	0.14261074862466294	-0.028657818734494845	-0.09512900225349166
-10.426129079411938	18.242868662510936	0.13291778255785922	-0.02385109304068768	-0.08819535278571819
-10.351495060601314	18.19934593348884	0.13063628531788474	-0.022752467315831096	-0.08654728730447446
-10.276659955502009	18.164399203559437	0.12836403925314974	-0.021809981092202158	-0.08496309869800119
-10.051706148564318	18.092298620546728	0.12104765974196158	-0.01956746051333652	-0.0796857071553881
-11.220597943108505	19.547650220008503	0.15704585133506546	-0.05342964407575731	-0.10396782456397308
-11.213232813518047	19.613678726955158	0.15705192363931328	-0.054592288425515945	-0.10382068828901714
-11.167862918473158	19.983763373685665	0.1573589023075998	-0.06210203770472	-0.10260215842290932
-11.119734753615504	20.180895538942224	0.15726867379008014	-0.0656949362698539	-0.10180531086303654
-10.889962382093142	20.81510177874138	0.15624943302539096	-0.07801907682759351	-0.09737865357912527
-10.989883259185685	20.57314650704364	0.15674453513713266	-0.07356026016649203	-0.09909073891132839
-10.670647697607485	21.25443563231954	0.15549198178681603	-0.08673370764318926	-0.09326882013820528
-8.656589193032165	23.077778160673812	0.14252590800854623	-0.12393575744356752	-0.05314391390502081
-8.262164632393056	22.97490850022338	0.13401851444285434	-0.12064091604045521	-0.04392849521027048
-8.093510801985081	22.896766634500132	0.12989898546314688	-0.11852350017356278	-0.040287012670209565
-7.68989912608717	22.564207698669875	0.11737992926412236	-0.10949327383039043	-0.030829770454069448
-10.61906467426591	21.352055718189742	0.15531542268603415	-0.08853970631844735	-0.09245339172223274
-9.936768220586934	22.310409278173573	0.15365127477307142	-0.10826110963543392	-0.08008302485048058
-9.627937960973474	22.62487940796674	0.1523763165544853	-0.11491216995532715	-0.07390320874636266
-9.573169961095976	22.676544366109272	0.15206907115900575	-0.11597337493700792	-0.07286844351215936
-10.134279956953314	22.058148587414195	0.15394093684884874	-0.10282872929009386	-0.08391000418469939
-10.304582249602808	21.836678921374176	0.15454912359055606	-0.09838038643064498	-0.08692016033647915
-10.555587977067566	21.45179651669559	0.15506241653047673	-0.09041859059856729	-0.09145796172720896
-9.871150253323467	18.04329134881533	0.11534218888844049	-0.01804317435903594	-0.0757314626893597
-9.4491510421968	17.986087424675254	0.10061794550551059	-0.015078237488872413	-0.06564462168465043
-9.39405468440286	17.97674307009461	0.09874338669254934	-0.014722885915954163	-0.06439178673711314
-9.318824933668623	17.968766098777905	0.09599268709628986	-0.014236321911466567	-0.06256981188455742
-8.866655676614846	17.930756511797174	0.07949148752585472	-0.0116101901641298	-0.051377890933937825
-7.460370084706861	22.326890903804703	0.10980051218912852	-0.10362932319783646	-0.0261633020764008
-7.181921823170052	22.004421546653404	0.09945084625859268	-0.09483623012227715	-0.01986231949848312
-6.980050576019263	21.793148493492453	0.09301363448193437	-0.08962162509666675	-0.015866602621228063
-6.576542696581086	21.409318391621486	0.08082394396573735	-0.07916510066019004	-0.0070581933457509365
-8.591810565175942	17.924390418426363	0.06872843004593285	-0.01000570437413514	-0.044269043106730785
-8.160987566235585	17.895824611247768	0.05048325324681975	-0.007510183823093736	-0.03225443072539537
-8.427526747689353	17.911776804777684	0.061894516388654196	-0.009063796995390696	-0.03978833087926692
-8.540982568507179	17.920050757602066	0.06676892594974101	-0.00972769472943234	-0.04298305823596519
-5.864615339578987	20.755750631962357	0.0628769534399998	-0.06201174089275022	0.007226978709663659
-5.543802938210256	20.38074487517408	0.05400686999258668	-0.051984819816341656	0.01315648290683562
-6.504364858334945	21.34437545298176	0.07895519196076398	-0.07758032888453822	-0.005737294240117056
-5.970918121132899	20.87023242852833	0.06559584053766816	-0.06472236985903616	0.005479844631974592
-5.171797381464162	19.89737251545445	0.0447011365474812	-0.04097879750797182	0.017282313236212866
-5.0245480447987125	19.683822661130662	0.0405390671287961	-0.0356503685228754	0.01909774792387347
-4.900152014728899	19.401774462066626	0.03605814762318109	-0.030248666221666463	0.018940098471042957
-8.045165203849148	17.895237150670994	0.04402418057665354	-0.00658429676494529	-0.028058783820032948
-7.828330068792466	17.887207984644846	0.031243761616711753	-0.00500451454267288	-0.02003297663219488
-7.588389628929521	17.819549385161938	0.0074014293266641195	-8.351211931399607E-4	-0.00474901579964764
-4.683175416995011	18.92056128922509	0.029053306271138904	-0.021629491037973757	0.019326652740863454
-4.557131527726211	18.533459102138394	0.02449929810870899	-0.01702738504265954	0.01752201978837097
-4.377707594286538	17.57417867700677	0.013391858477786827	-0.007398152170864062	0.011040736437108074
-4.375950900357417	17.526057226949376	0.012739317621574394	-0.006912980705188875	0.010577058207770199
-4.484941864981501	18.19838652331461	0.01989265209089653	-0.012298816450307289	0.01558733611093036
-4.372825752777866	17.497105804998277	0.01246091819838375	-0.006776800605378649	0.010334729112790366
-4.260063754969469	16.957122878843833	0.008960972502819497	-0.0046747939794849706	0.007361164779461829
-4.2543796491463395	16.88173839584814	0.008452594519636881	-0.004429253553668369	0.006910932706902601
-4.172479120773178	16.325671413989923	0.0061072506882353115	-0.0030025744006161215	0.004902915870473786
-4.151871519508384	16.155447405066244	0.0053534079765386764	-0.0025344996911684904	0.004254591966027562
-4.144035245207647	16.121454065378032	0.005267391519955577	-0.002473946302737532	0.00417944160699168
-4.072421898747817	15.289956430567175	0.0028843669532004484	-0.0010899063647274592	0.0021445878164555185
-4.095328121705499	15.489697359268533	0.0033193619798338753	-0.0013553797308298722	0.0024810213410313645
-4.118480058777639	15.68595857984359	0.003911869678369153	-0.0016650084141182323	0.0029966912994510327
-4.140149876500907	16.06180723438685	0.005091328801079406	-0.002372995866438091	0.004031723578645039
-4.179593610389492	14.862900564725685	0.0019022079816210097	-5.290249699865744E-4	0.0014458293705049855
-4.129583690004605	15.034457843656845	0.002301713587553859	-7.30860682555716E-4	0.0017469367860891052
-4.332504046130264	14.727261534199787	0.0010224126621946712	-3.2668514089767087E-4	7.775625652785091E-4
-6.864381120883843	17.824925970386563	4.868701713643777E-5	-3.9809704503433785E-5	-2.1746764349666363E-5
-7.111456277637915	17.862901719600874	4.886240697195697E-5	-3.99028312929851E-5	-2.2370327410333285E-5
-7.361730330183262	17.815658423143518	4.88178734534204E-5	-3.9775488377860184E-5	-2.3000607733540653E-5
-6.699631952192596	17.790187728061333	4.8539192836813714E-5	-3.972581554176346E-5	-2.1330998000871103E-5
-6.471535900809904	17.65611081898578	4.8106269028145156E-5	-3.938815952392926E-5	-2.07597717554124E-5
-6.01856299486931	16.965651538393175	4.605348161996903E-5	-3.769838347185925E-5	-1.963011244238026E-5
-6.018217814642384	16.964954947243214	4.605144689295027E-5	-3.7696687963147E-5	-1.962925078374882E-5
-6.192614293475787	17.31914560580889	4.708871617361566E-5	-3.8554223486754606E-5	-2.006525999110377E-5
-6.358826975092747	17.562077889890872	4.781293744727043E-5	-3.9156216124400585E-5	-2.0477348070458077E-5
-6.018066056155799	16.964687362149334	4.605066429420379E-5	-3.7696049194810104E-5	-1.962886306763751E-5
-4.908304538333134	14.969355025422521	4.007416189446101E-5	-3.2906613114934277E-5	-1.6707507418658653E-5
-4.894965705707698	14.956384548239772	4.0030991004161675E-5	-3.287375509299451E-5	-1.667198742731333E-5
-5.522668475480044	15.89108446419409	4.293122217720686E-5	-3.515049597596065E-5	-1.835893798096245E-5
-5.590293973325887	16.02332329799043	4.3325218649475E-5	-3.5464621708771614E-5	-1.8538621261990218E-5
-5.62503595550961	16.102423683804165	4.355568610677406E-5	-3.565012399463103E-5	-1.8627328686430873E-5
-5.79838945170203	16.47567517825189	4.4641238812769854E-5	-3.653631364030656E-5	-1.9075007345228466E-5
-5.818300420163335	16.518599132988257	4.476451291142959E-5	-3.663657527740697E-5	-1.9124270668853936E-5
-6.016563718580136	16.961325465432818	4.604095575611165E-5	-3.768807427368544E-5	-1.9625051482876287E-5
-4.911331118979538	14.97328547513143	4.008685057517027E-5	-3.29164574449478E-5	-1.6715812450850054E-5
-5.0735700023776875	15.16993664121582	4.0723096359215484E-5	-3.3405009529801965E-5	-1.7155344783587627E-5
-5.223708594183212	15.375437594116095	4.136887395751177E-5	-3.3910777754319856E-5	-1.755787606136743E-5
-5.2244114000787105	15.376332166246335	4.137170939734436E-5	-3.3912968311015114E-5	-1.7559750586540606E-5
-5.424504479191739	15.698092793846305	4.23588971804439E-5	-3.468930898434143E-5	-1.809726950668828E-5
-5.22565127061393	15.37825402853767	4.1377569651482994E-5	-3.3917586679443905E-5	-1.7563022422191424E-5
-4.7077301313837365	14.774519111724057	3.942798804099049E-5	-3.241305713162398E-5	-1.617556168752378E-5
-4.675015183440867	14.74800878513003	3.9341527701629005E-5	-3.234675438323428E-5	-1.6091562574077515E-5
-3.7658512309524754	7.028045440845924	1.754700485381126E-5	-1.1320471028154388E-5	-1.3215898845368251E-5
