# Supplementary material for: Thyroarytenoid muscle fiber orientation regulates the ability to modulate vocal fold vertical thickness
Source: PLoS One. 2025 Dec 4;20(12):e0337735. doi: 10.1371/journal.pone.0337735 (PMC12677544; doi:10.1371/journal.pone.0337735)
Supplement: S4 Data — (ZIP) [file pone.0337735.s004.zip › Male/contourA10TA16.csv]

% Model	Angle9.mph
% Version	COMSOL 6.1.0.357
% Date	Dec 14 2024, 05:08
% Dimension	2
% Nodes	720
% Expressions	3
% Description	Line
% cpl1x	cpl1y	Displacement magnitude	u	v
-11.968005616002486	39.650844643500406	0.8001598074970482	2.3920057922219976E-4	0.11395318837862922
-12.100925229184412	39.521184251215715	0.7990733064670141	2.377326219417533E-4	0.11395933730881672
-11.810234379374002	39.74293127707726	0.8009298943313319	2.402424007092333E-4	0.11394810276656
-11.76596306338081	39.775513356632324	0.8012030472579313	2.406110023389226E-4	0.11394643440314617
-11.47739948826791	39.862189693672036	0.8019293017595375	2.415854100705205E-4	0.1139400543155317
-11.258980847445656	39.857881496438054	0.8018920058040668	2.4152624123043807E-4	0.11393773420447184
-11.716143543792246	39.796222579001906	0.801376268620701	2.4084513438329865E-4	0.11394512807242389
-11.163938214941039	39.85365079891891	0.8018570895553088	2.4147029056172442E-4	0.11393680671662675
-10.796207435616262	39.85090503287166	0.8018340480750882	2.4140889598702966E-4	0.11393274166818737
-10.709496869932108	39.85039381204079	0.8018294733840078	2.4139351667630356E-4	0.11393177840891898
-10.37169574884199	39.850036177539195	0.8018264467869491	2.413561502789086E-4	0.1139279772595615
-12.13512273325702	39.460672833157	0.7985665413137109	2.3704858515220188E-4	0.11396188919342093
-12.240660142730178	39.24849072022055	0.7967904267354993	2.3464452950267695E-4	0.11397067503743832
-12.227325367848685	39.08705965880899	0.7954377984313495	2.3282007041380387E-4	0.1139762938592252
-12.205740642978935	38.979124391808504	0.7945344539020084	2.3159864829577174E-4	0.11397990581256702
-9.681369688821853	39.850002288818345	0.801822927648338	2.4127814526759823E-4	0.11392020106729286
-9.209886193231677	39.8500022888185	0.8018242088113353	2.4122250166560923E-4	0.11391490090243125
-6.503691158131879	38.96454001876737	0.7944026542159969	2.3117258502184973E-4	0.11391642830563409
-6.587351156296421	39.29642873129991	0.7971835375726138	2.348740623244668E-4	0.11390545367654792
-6.771159512318912	39.57700815680421	0.7995326720517697	2.3800657740692267E-4	0.1138974354011565
-6.814129999907874	39.651652838586976	0.8001580445458275	2.3883997157301417E-4	0.11389523627314847
-7.229593906641747	39.84203493583536	0.8017528265668821	2.409759203936828E-4	0.11389303743185986
-7.181795837296288	39.83706132882147	0.8017112228835531	2.4091827806629431E-4	0.11389268302868379
-7.033567159296577	39.76166368437849	0.8010788960388249	2.4007374201512414E-4	0.11389373588799734
-7.6946177519140235	39.85300356006798	0.8018458512274313	2.41119464190801E-4	0.11389783300180753
-6.488283836647731	38.91091546805024	0.7939538058964334	2.3057447392678138E-4	0.11391818042326833
-10.243595360807257	39.850002288818345	0.8018263209953898	2.4133914588209934E-4	0.11392653122581091
-9.730298368089413	39.85000228881833	0.8018232317714811	2.4128352522678897E-4	0.11392075081858598
-9.743014193148053	39.85000228881833	0.8018231960554302	2.412851922230892E-4	0.11392089411904552
-9.085341826788042	39.8500022888185	0.801823753439147	2.4120974564720873E-4	0.11391350477067012
-7.779783738995952	39.851154726690396	0.8018314620202474	2.4110355838574094E-4	0.11389884918051355
-7.886706964608754	39.850916601280545	0.8018284002208216	2.4111005887079894E-4	0.11390005266837547
-8.209330570361047	39.849987794146756	0.8018248199326689	2.4112087456055228E-4	0.11390368933714255
-8.699211804792647	39.85004545472901	0.8018264803236264	2.411662486943801E-4	0.11390917122790839
-8.427966558711145	39.8500350871401	0.8018238704951758	2.4114215236219577E-4	0.11390613660099155
-12.152615457473026	38.61822056218743	0.7915115483102918	2.2753120477714676E-4	0.11399220379756864
-12.150457207342695	38.60568225439725	0.7914066590627384	2.273897371484963E-4	0.11399262731602644
-12.146591986235311	38.58859764700979	0.791263551115206	2.2719759423296294E-4	0.11399319391459448
-12.074238696384148	38.24828133015453	0.7884158051560524	2.2336856834236475E-4	0.11400453444344508
-6.441829287929373	38.514252064367554	0.7906335209647541	2.2614753541555307E-4	0.11393189314319149
-6.4796557750756225	38.830935381536946	0.793283480334658	2.2968258910308718E-4	0.1139209532903726
-6.431316994593285	38.355730965701305	0.7893057177542739	2.2437963357613315E-4	0.11393746349028952
-6.415000660473024	38.12021737547059	0.787334729330144	2.2175281105719853E-4	0.11394573048670403
-12.006552716049852	37.91928976266428	0.7856597330865043	2.1968110830734101E-4	0.11401552614869334
-11.966773292852782	37.7322909897182	0.7840952217568391	2.175829344777491E-4	0.11402175692262712
-11.899335717233097	37.41624344712912	0.7814485659740253	2.1404701255598843E-4	0.11403228641214297
-11.86072968481382	37.23337054820751	0.7799187957275953	2.119992370911401E-4	0.11403838454340479
-6.405495081109018	37.81045524455644	0.7847398223945257	2.1830113352078472E-4	0.11395673534321173
-6.3802834672144035	37.49850283645258	0.782129957029208	2.1482176605136386E-4	0.11396764665106465
-6.34327199449609	36.990127261889924	0.777872426642135	2.0916169901462624E-4	0.1139854688416266
-6.3346776499635205	36.89181710192548	0.7770508454489672	2.080657686692442E-4	0.11398889992529707
-6.327277488709939	36.80573234114482	0.7763311940461508	2.0710757826216205E-4	0.11399190603551736
-11.839379859361392	37.12464213602315	0.7790077081084661	2.1078718265113276E-4	0.11404203035911496
-11.66031709327127	36.191536938073696	0.7711988062937531	2.0040300532433886E-4	0.11407335062116297
-11.619905720758748	35.962379473002436	0.7692839302109824	1.9785614781987635E-4	0.11408108098969832
-11.730360249335298	36.58305483766412	0.7744795738652204	2.04749700799991E-4	0.11406015085900807
-6.248695444183289	35.88284413383002	0.768614470050706	1.9683960155315714E-4	0.11402413193081726
-6.190644674951313	35.36621719878445	0.7642902209375887	1.9110982272195834E-4	0.1140420123502422
-6.146329446134891	34.860882297696094	0.7600641637860719	1.8549636520543436E-4	0.11405963731216516
-1.0600869276340483	18.316100001774196	0.6220157074603734	8.847195479306307E-6	0.11460121913436762
-1.0459016161732135	18.37692181363064	0.6225209674048039	9.469953229569289E-6	0.11459889346701255
-1.1744205707972624	18.153797557800345	0.620665801603663	7.180173274888557E-6	0.11460820785598114
-1.311326192584243	17.97535615877772	0.6191825565195266	5.347260035199165E-6	0.1146160067180655
-1.386335587551091	17.922671465764726	0.6187441473004948	4.805170386377674E-6	0.11461866321269829
-1.650548821745367	17.757514160475903	0.6173725128213201	3.1064790023959935E-6	0.11462728907605874
-0.9718149006219283	18.630446296863695	0.6246303779490145	1.2071518212338162E-5	0.11458904562468422
-0.9542349860686515	18.852537320770427	0.6264765655442126	1.434295250073139E-5	0.11458090392704603
-0.9467123425971604	18.932059856972355	0.6271385666481955	1.5157872884088576E-5	0.11457797577675746
-0.9488912973033679	19.009058522305217	0.6277788575007974	1.594460564204147E-5	0.11457523747810916
-0.9602591937381534	19.185733594449147	0.629249331867728	1.7749087858932697E-5	0.11456902138922176
-1.0005126263859143	19.36574217623491	0.6307458210769615	1.958014494070826E-5	0.11456298034655046
-6.05347281998843	34.07388368729615	0.753491826770849	1.7676957955689858E-4	0.1140868148325806
-5.779746191862431	31.198536783186327	0.7294511544997321	1.4487300744004186E-4	0.11418680414837809
-5.81260308842713	31.6601371096856	0.7332994349002322	1.499871306670955E-4	0.11417063285478024
-5.898916358898413	32.61341104261303	0.7412794762695566	1.6056672555141822E-4	0.11413742965914933
-5.976331308258205	33.33624786626052	0.7473126174789899	1.6858444262996924E-4	0.11411239409978108
-11.555172919712001	35.57995576034233	0.7660846031597689	1.936214404218769E-4	0.11409401044722309
-11.427224513094306	34.824469013294944	0.7597646894862923	1.8523491982708846E-4	0.11411956586188707
-11.302991741507174	34.01939293201957	0.753029175177521	1.7632504460507405E-4	0.1141469215935837
-11.26269403333529	33.74326682230424	0.7507255870075794	1.732681718018416E-4	0.11415633210118126
-10.87492360433819	31.536162433666846	0.7322740537604212	1.4885158367895573E-4	0.11423083267771912
-10.79808267178972	31.096982410679725	0.7286066401796597	1.4399942668129876E-4	0.11424564147247163
-10.515617328365707	29.431210118152052	0.7146973718863173	1.2553964729511926E-4	0.11430196236475992
-11.095255333576779	32.78560916869341	0.7427069883117337	1.626682811049397E-4	0.1141886724555407
-10.374607869233792	28.677418549364212	0.7083947811186586	1.1713100238005194E-4	0.11432729116755291
-1.9007542873442729	17.670028077820447	0.6166449185747687	2.205016970667604E-6	0.1146329861431917
-2.0779141835942943	17.606247817656115	0.6161152137494066	1.5484081316174102E-6	0.11463708548120632
-2.421704394542373	17.610906476909	0.616153975489653	1.5900084968705177E-6	0.11464043276630576
-2.5268901597962445	17.60827853304663	0.6161323611112651	1.5615381264776722E-6	0.114641602181707
-1.0157099330243569	19.441588102125813	0.631377267030769	2.0353230686726154E-5	0.11456041689048
-1.1062328150339649	19.65851365771074	0.6331817944038536	2.2551748136186358E-5	0.11455356505234877
-1.0950141199455286	19.63861486947969	0.633016245227186	2.235070342171258E-5	0.11455416382211789
-1.0936631912571904	19.634142492606518	0.6329790026838242	2.2305187720791105E-5	0.11455431036859313
-1.2019485900933222	19.823967402584525	0.634559265023077	2.422414720688799E-5	0.1145486118697247
-1.2626663164006444	19.90610167368628	0.6352422262236989	2.504883637770524E-5	0.11454628735027647
-1.3479656887537845	20.02184186709379	0.6362063826340527	2.6214565342569816E-5	0.11454300931601681
-1.3818036936806772	20.069240413165744	0.6366007379862901	2.6691491516203883E-5	0.11454165471944
-1.490043238491493	20.21081153288452	0.6377798783359223	2.811243630568823E-5	0.11453768586521634
-5.495158991359491	28.68268136418761	0.708422576715392	1.16952500468332E-4	0.11427397621355831
-5.507477156915547	28.790577524822243	0.7093202746643331	1.1814868468141617E-4	0.11427023727232004
-5.640376413522405	29.93509919763994	0.7188896320260779	1.3085188130014763E-4	0.1142305813881792
-5.66674537726079	30.200894570944342	0.7211044046066163	1.338025870471156E-4	0.11422134976178101
-11.232964758328787	33.56280133293661	0.74921444284999	1.7126885238856492E-4	0.1141624510964555
-9.890707351552885	26.584105713780335	0.6909115536853938	9.398181624625548E-5	0.11439673702813093
-9.499209611630052	25.463046361573806	0.6815598697994668	8.165718281896303E-5	0.11443249940943283
-10.251371607480321	28.08873461337165	0.7034774306875062	1.1061228165385365E-4	0.1143469637728004
-9.949856872037069	26.81141811544305	0.6928104364533278	9.647704330274307E-5	0.11438926220541766
-9.409620206466	25.28683176907262	0.6800846770653212	7.974862379410931E-5	0.11443784381043486
-8.975776833099328	24.413789608181347	0.6728224527713491	7.03722552855438E-5	0.11446446312686476
-8.450931047688341	23.67686534172989	0.6666596602593262	6.251984913119068E-5	0.11448529429856544
-8.315280225053407	23.486682331666373	0.6650798069983894	6.052425306398816E-5	0.11449067154375583
-8.109310669822081	23.245736403988893	0.6630681982554449	5.803618461870317E-5	0.11449714007169337
-5.04821833795282	26.35030357792787	0.6889563173860256	9.129365610930879E-5	0.11435313193531405
-5.072511135861281	26.457154341834364	0.6898445909995982	9.245809384854896E-5	0.11434952778744305
-5.319014801988768	27.6151602307035	0.6995091994795624	1.0515037631564811E-4	0.1143104606281612
-5.298549699956672	27.508324942348306	0.6986197294176082	1.0396637331975705E-4	0.11431408375016158
-1.6547952866665352	20.435138707303928	0.6396459614908077	3.0355897040968938E-5	0.11453132401578395
-1.7068462026965912	20.505043732104994	0.6402284359252791	3.105830972981633E-5	0.11452934870097639
-1.8328638043067826	20.675856534446993	0.6416498791837799	3.276480560452787E-5	0.11452450734590539
-1.9146876228856835	20.78271581099791	0.642540277635354	3.383241496074668E-5	0.11452151028523973
-1.9589596542270868	20.838178803681924	0.6430014987336519	3.438068125767724E-5	0.1145199723941431
-2.2267902915590323	21.173727916983232	0.6458007099598879	3.773021777088106E-5	0.11451066873405255
-2.4765836027203294	21.524027437877677	0.6487127411617012	4.120718719511386E-5	0.11450063645467302
-2.510632075597485	21.56945277354053	0.6490919907222417	4.1663214053813524E-5	0.1144993537146851
-3.4170539347823667	18.323036770820913	0.6220762402431829	8.798507911001007E-6	0.11462505507787722
-3.3613588547056894	18.26201824120377	0.621568959544912	8.184736829385604E-6	0.11462667409743496
-2.8302006677410443	17.7685842180935	0.6174644702222647	3.1887486975063567E-6	0.11463894853564911
-3.0213186080937637	17.882690433716814	0.6184136610947399	4.347088544556627E-6	0.11463680827682358
-2.9853774190574067	17.85333337493745	0.6181699687859941	4.050144989194988E-6	0.11463749442994137
-4.904236518511963	25.91960781073081	0.685356025756231	8.664889145082198E-5	0.11436717570309118
-4.723668736196532	25.314951331292864	0.6803185976618549	8.012223928402985E-5	0.11438711286498603
-4.604679940346854	25.051089745874435	0.6781114659483499	7.730880919771055E-5	0.11439539418096054
-4.281370486848969	24.383328411417228	0.67255686078962	7.030195199239467E-5	0.11441619482501009
-3.2125741016240386	22.611557155864187	0.6577735720641585	5.2107814959845316E-5	0.11446906039388546
-3.272014261258436	22.70654698603269	0.6585633312409859	5.306565714205402E-5	0.1144662451342381
-2.5518384799861815	21.63096481182497	0.6496040642647739	4.2281339696032626E-5	0.1144975642210419
-2.8735384712196232	22.08009398368013	0.6533494890503374	4.677058251333728E-5	0.11448471473649928
-3.1756044296995665	22.556944434453374	0.6573176451945874	5.156068012101357E-5	0.11447064550978898
-4.545571876999899	19.652622560032107	0.6331398517294647	2.2028424166232018E-5	0.11458893240016478
-4.424895516455141	19.524062222800467	0.6320704529246617	2.076709619142297E-5	0.1145923087123563
-3.958958611653594	19.00470136406695	0.6277466735418503	1.5618663943941345E-5	0.11460615873899446
-3.8782730930382083	18.915322300283425	0.6270042687121963	1.4732794308042924E-5	0.11460854033515583
-5.025563667731989	20.107549344377823	0.6369348318095902	2.6534245525147184E-5	0.11457756617884876
-5.277731362781373	20.350988119887234	0.6389553884819892	2.8887234560985486E-5	0.11457141112144409
-5.606549304112775	20.6598148798465	0.6415335724972155	3.195977876125128E-5	0.11456374270531702
-6.131048509468386	21.17349677678001	0.6458026562394918	3.697608492281736E-5	0.11455072077769808
-7.17416985769136	22.198608654304337	0.6543396343783421	4.722062250262194E-5	0.11452480364505727
-7.6413332318231895	22.67125431062098	0.6582924432394782	5.206216183066565E-5	0.11451277095820257
-6.9150129554945305	21.927639425126234	0.6520912636892531	4.451170856564562E-5	0.11453183677103523
-6.31895859009996	21.343154735881807	0.6472231302522434	3.868271625614505E-5	0.1145466024263874
-6.618255579081206	21.642875823077	0.6497113509340955	4.167513591494011E-5	0.11453896576921901
-3.6680004015474728	23.30103040805593	0.6635263148624987	5.9100273031743265E-5	0.11444890270892889
-3.83446762916781	23.580833568731567	0.6658564688091517	6.198414224744719E-5	0.1144405337578206
-4.071443328978513	23.987709649252928	0.669252011063837	6.614685432343993E-5	0.1144282907714329
-7.640251545310057	17.586782544931808	4.8359304702666204E-5	-3.931807204488508E-5	-2.363750362633939E-5
-7.509356374993602	17.79911102953117	4.8948807102469066E-5	-3.9859066766950264E-5	-2.3399083949774315E-5
-7.6989388334005735	17.4903691638282	4.81049620681537E-5	-3.90817071604897E-5	-2.3748970076351876E-5
-7.762103216471637	17.30759444679789	4.76284872454848E-5	-3.8630092237999954E-5	-2.386434272695278E-5
-7.821162534822876	17.152686250634986	4.7238347589551974E-5	-3.825120486339777E-5	-2.3979796246139127E-5
-7.87221896818102	16.9473112831706	4.6736828722854915E-5	-3.775977642021099E-5	-2.408006917061586E-5
-7.921170402924522	16.753942907049066	4.626903529750595E-5	-3.729524457926823E-5	-2.4178061718374336E-5
-7.9783869673286425	16.470761822820492	4.5608304594613896E-5	-3.662799150250117E-5	-2.429765962367842E-5
-8.003886469325913	16.357472230499454	4.53469001176673E-5	-3.6358182024694234E-5	-2.435298529788618E-5
-8.041803974825056	16.197407590250943	4.4997560954122653E-5	-3.59827053520421E-5	-2.444417265543015E-5
-8.11957094103931	15.808141817188318	4.4143640139692814E-5	-3.5074092737967625E-5	-2.4628030137212084E-5
-8.094241908274963	15.975737091845481	4.450784274258982E-5	-3.5462272519455245E-5	-2.4564154111051144E-5
-8.149959289733443	15.594634263864748	4.3682174677708305E-5	-3.457436230877498E-5	-2.4706538350997547E-5
-4.487015489615116	14.591722761896559	3.892557102492524E-5	-3.206135248180446E-5	-1.5607891622781647E-5
-4.416731324563106	14.512870608922288	3.8680241248423564E-5	-3.1865534294351804E-5	-1.542626104296503E-5
-4.329055028394281	14.412978776001905	3.83639006815573E-5	-3.16117882246037E-5	-1.5195432201945895E-5
-4.19303203891211	14.248275933735142	3.7847088809676856E-5	-3.119643171554246E-5	-1.4837132364915864E-5
-4.178965322518646	14.23024927967746	3.778978559033305E-5	-3.11500355297908E-5	-1.4799329572608774E-5
-8.208595369810979	15.125877972768416	4.273163282503543E-5	-3.3515113400529764E-5	-2.4883798606631314E-5
-8.250106284083648	14.883579494882824	4.228449159245583E-5	-3.2997353852782974E-5	-2.4994791911951608E-5
-8.184763342662869	15.304083214581624	4.30870700100232E-5	-3.391135980631104E-5	-2.481594845822609E-5
-8.194040568253598	15.203367992185502	4.2876449631109106E-5	-3.368190275063652E-5	-2.484528283546935E-5
-4.009503675450382	13.95499929048619	3.694531183204526E-5	-3.0457878463060642E-5	-1.4343358048276227E-5
-3.967321215997023	13.879167246534847	3.670902942588216E-5	-3.0262298885774697E-5	-1.4225982294923956E-5
-3.8768075373306097	13.684183745503944	3.610498333942799E-5	-2.97648067012953E-5	-1.3970387491652473E-5
-3.8285567068758617	13.577304042901428	3.5779613581375776E-5	-2.9493894626624694E-5	-1.3836314793633512E-5
-3.679175518096213	13.165512678706849	3.45171467226421E-5	-2.8437339564865577E-5	-1.3401796028114674E-5
-3.5952780276413945	12.848827743115857	3.3543163870491396E-5	-2.762217610933534E-5	-1.3141324425460834E-5
-3.8035301168690907	13.511178334388502	3.5578169895946755E-5	-2.9327753793140556E-5	-1.3765145363734987E-5
-3.5706258476984103	12.751547870197772	3.324346837001932E-5	-2.7365457744132024E-5	-1.3063210195714472E-5
-3.536337058362929	12.508568926206657	3.2490095183014176E-5	-2.6721889463368546E-5	-1.2933436908410617E-5
-3.4943523373487664	12.217884679130231	3.160074658340932E-5	-2.595987081297807E-5	-1.2780605547349378E-5
-3.476217738039166	12.051206781698731	3.108806304494469E-5	-2.552444431098681E-5	-1.2707601378675745E-5
-3.4381043775288846	11.707787309160882	3.0020399381400388E-5	-2.459113880398076E-5	-1.2549899400544409E-5
-3.4175141432913065	11.442487558596586	2.920568755446785E-5	-2.3884188659562328E-5	-1.2456050045365874E-5
-3.390535492772293	10.959938069747185	2.7715592399654872E-5	-2.2562202055291666E-5	-1.2307598438339105E-5
-3.391605607580326	10.637069694303245	2.6730269324193064E-5	-2.16671629348682E-5	-1.2260658653079732E-5
-3.3957072198915474	11.125983907025887	2.8218730955951782E-5	-2.3007835059447248E-5	-1.2344571028320998E-5
-3.3933099091125833	10.454525891479044	2.6175066267380407E-5	-2.1156360794841085E-5	-1.2236318088892633E-5
-3.392748642497309	10.363320317554606	2.589613788479934E-5	-2.0895818302350216E-5	-1.2220663682775143E-5
-3.3881777990103163	10.052022617744685	2.4957636429107228E-5	-2.0024521065022215E-5	-1.2167754118582901E-5
-3.379931059854188	9.65560915900371	2.37640408181501E-5	-1.8898012095035725E-5	-1.2098057856596648E-5
-3.38003327420144	9.645525660619372	2.3734420345656926E-5	-1.887000568815212E-5	-1.2097294683106307E-5
-3.380411775956053	9.63612711841371	2.370755063112321E-5	-1.8843877473897507E-5	-1.2097560840859083E-5
-3.4070943292007656	9.209820550583608	2.249034274835907E-5	-1.7625376564723734E-5	-1.2128839936429504E-5
-3.4177904844649305	8.97279793026408	2.1830035467755394E-5	-1.6950142972494797E-5	-1.214556594778214E-5
-4.670507470987797	6.528342318175511	1.8644483345731626E-5	-9.720792966731733E-6	-1.587543544065751E-5
-4.472672713765167	6.53165408154053	1.813443917354563E-5	-9.742066689428201E-6	-1.5258596080404202E-5
-4.296096768007061	6.564113874181485	1.779196823768376E-5	-9.859844771636548E-6	-1.4753142645678538E-5
-4.1907677441120486	6.6201318525786546	1.7632006062784535E-5	-1.004936496376891E-5	-1.4428470323618431E-5
-3.42823364007561	8.77881073484247	2.128696787301203E-5	-1.638426986458488E-5	-1.215755328718705E-5
-3.440421539484517	8.631632878187974	2.0892812888660257E-5	-1.595767536539088E-5	-1.2182895110584418E-5
-3.510174069952668	8.051882576425108	1.9433271477686314E-5	-1.4290959561363748E-5	-1.2359126124177255E-5
-3.4654247941708625	8.41479710425795	2.033480476823948E-5	-1.5344819273068455E-5	-1.2243313625535164E-5
-3.519325274558982	7.974355231943207	1.9250180351185955E-5	-1.4072978533897276E-5	-1.2387525126452386E-5
-3.8048036653298265	6.960169305120867	1.7533059161551183E-5	-1.1167492228492539E-5	-1.3338500054842593E-5
-3.942941641067294	6.809098812242506	1.7478377575712152E-5	-1.0667753130434376E-5	-1.3730166814470324E-5
-4.081244662082278	6.715380176995773	1.7602513177101255E-5	-1.0384632993678995E-5	-1.412404776251152E-5
-3.557899482821399	7.6388476831782866	1.8532220774070258E-5	-1.3161977124411351E-5	-1.2532682708501758E-5
-3.5506928691402093	7.692857622749482	1.861766548220161E-5	-1.3285745434115758E-5	-1.2493241436617346E-5
-3.535122007221198	7.8370201875805385	1.8942684795152654E-5	-1.3687089884327015E-5	-1.2442890663996956E-5
-3.5827478111781415	7.560437912809053	1.8389970627738878E-5	-1.2905994125619335E-5	-1.2617020988732543E-5
-3.656557182300242	7.31345080673359	1.7990127027501204E-5	-1.2211124189964999E-5	-1.2875827836190787E-5
-3.741595319822733	7.091603710798701	1.7699841508041283E-5	-1.1601483608353104E-5	-1.31518728556398E-5
-12.48823622079036	29.318127189803445	1.0541845492105737	-0.35875144463377423	0.9886671009693562
-12.301573729696075	29.291730374054282	1.0493521439453442	-0.36993864164639945	0.9725678041702414
-12.904182385341631	29.37659805299116	1.075291145689131	-0.3354780455931886	1.006991170289203
-12.704310573905445	29.35687813300677	1.0626909675804779	-0.3473264984521689	1.0008873504888844
-13.215739023882737	29.375039723105594	1.0981749553701934	-0.3180131739884187	1.0039898689516908
-13.289816212405814	29.38416912499247	1.1064176911979953	-0.31441337475341613	1.0030398716700382
-13.628735756055638	29.408293625969595	1.141290543507008	-0.29494436271299623	0.9838463966311628
-13.761313265189306	29.420327221129604	1.155396653090111	-0.2878594421095341	0.9767384216870689
-13.789831291953012	29.42263826529943	1.1578638907134269	-0.2867621292531468	0.9744181273952615
-14.193507593470319	29.351006338599753	1.1943140623207877	-0.2557102779801529	0.9310114266503271
-14.343065600888547	29.30623263263965	1.2049224275367072	-0.24039195303275054	0.9144426757155815
-15.169871121939503	28.7024294022831	1.3292570808716524	-0.12042546866449315	0.8609714756399941
-15.025976096323706	28.826575538617305	1.303738898419543	-0.14037822912277056	0.8681999732384217
-14.704342841257393	29.099582909420015	1.2502777005650136	-0.18699146894502727	0.8858137402690055
-14.77814405518191	29.048154888872233	1.2594462323877305	-0.17542139023539421	0.8800424297623252
-15.194930389272562	28.670268692680192	1.3352286272185134	-0.11741142842234008	0.860083152151606
-15.552436058935607	28.262388145106144	1.4153440673788469	-0.07950706199986832	0.8422536982319551
-15.65870487864321	28.128694460225432	1.4407907111171905	-0.06852864302825028	0.8367961926601728
-15.420870685895718	28.414489982476084	1.3852506665497235	-0.0903266739479499	0.8492263410220429
-16.14669845066415	27.534817692946177	1.5494436872808015	-0.04807120486025661	0.7918587507732736
-16.18902508127296	27.487365967844962	1.5578634458684184	-0.04739953038314338	0.7863064148410106
-16.090879730623392	27.60512583812312	1.536742095249224	-0.05020212573700546	0.797401358654498
-15.906983759261689	27.83045491742547	1.4964794201237535	-0.05619789348533807	0.8163427507486005
-15.78801336657089	27.974288039163056	1.470059336013358	-0.06085683333251953	0.8265502843433402
-16.4224657835804	27.241242221715776	1.596698617778085	-0.04885066550939678	0.755356932864095
-16.636541644582238	27.015574682657572	1.6231181184485666	-0.049731619604990174	0.7198366890750694
-16.701862721366762	26.948993088668995	1.6270618261246852	-0.05143823766962891	0.7082166461375805
-16.98192097775023	26.67928029930171	1.635586338641457	-0.05735908254740581	0.6622787765259616
-17.086567607533095	26.586911131348927	1.6331462239704764	-0.06105382938130238	0.647521266594953
-16.810764952407226	26.84442366016748	1.6294549476172129	-0.05378409575373123	0.6906086528545103
-17.316197999609905	26.352544552541893	1.6185051375970372	-0.07363384397362865	0.6262415693930925
-17.45518464052986	26.210110438215963	1.6088906357267225	-0.07976510504090745	0.6168175958742967
-17.722095738557805	25.895382301413925	1.5890662750554403	-0.10931346413233999	0.6150508951578715
-17.72264017583542	25.894744071275742	1.5890188881276404	-0.1093732432709152	0.6150448992974535
-17.932597821946576	25.11386146747848	1.5436846076347766	-0.21140334111384396	0.604507508810074
-17.907096306050956	25.00313633884308	1.5355144575390227	-0.23242219101980707	0.5958100984767407
-17.75267320881764	24.32471147247125	1.4833756792767523	-0.3623781668580149	0.5419987160502386
-17.92944471255859	25.1306830888716	1.5444301955246917	-0.20930080936537673	0.6046711130484878
-17.722777975835573	25.894232143167198	1.5889787763233276	-0.10945176474476483	0.6150278892572261
-17.728945142955695	25.871483784810497	1.5876677904340823	-0.11241786042738398	0.6147290003239683
-17.700264955727473	24.192801294244298	1.468862853879788	-0.39296181754683285	0.516493659345026
-17.492893227235577	23.675149455238873	1.4141382853417035	-0.5151046129221417	0.41703184475184085
-17.219818972655105	23.051350814888384	1.3584177242420554	-0.6625581928955866	0.2801522799071351
-17.213682929786287	23.036984749786797	1.3570510965447857	-0.6659030949831816	0.27704783054387255
-17.20651458505761	23.021889840621302	1.356094106541946	-0.6696663616853286	0.273372437385114
-16.72944438496599	22.0265670999435	1.3083710199988088	-0.9077821197096096	0.023555227609620696
-16.772330573218266	22.113599037757318	1.3113441561386905	-0.8882599951868532	0.045478116263827126
-16.97378539565523	22.529669064239176	1.3240315498481503	-0.7913017477502784	0.15048175687735793
-16.69878402350933	21.97001521221032	1.3092227081215058	-0.9198464337943735	0.009423953701365319
-16.44523432072541	21.481646309928003	1.314631472454332	-1.026341452436949	-0.1116860807918866
-16.38784636008633	21.382208809377225	1.3206156531677684	-1.04616673014074	-0.1363384947469423
-16.10429654720809	20.90765006213037	1.3452901698957924	-1.141328208423337	-0.25903653322021564
-15.229590069694847	19.59839917871314	1.4866507017604542	-1.3284025244328743	-0.5997205704159759
-15.573303162172023	20.08692966262294	1.4262181661367557	-1.2690966516151805	-0.4737462468470508
-15.762739830454272	20.369577854236137	1.3960408427767068	-1.2294903993875916	-0.39976913554445054
-15.676053214728174	20.229671015614727	1.4092003698915547	-1.2524927131863106	-0.43624258627726525
-15.004965242227517	19.29705702264412	1.5183223870596494	-1.338105443956116	-0.6759472915276319
-14.347740685004595	18.43237628944785	1.5276903437190241	-1.2588479388853027	-0.8605268219441613
-14.71316053352021	18.903140185799252	1.546309326077174	-1.3322023002993433	-0.7772160726343282
-14.112301424219844	18.14085757339455	1.4844714434194666	-1.1838045839657214	-0.8939583535015974
-13.786968016309958	17.746840232171802	1.3775824542399628	-1.0544526160050864	-0.8797454125009581
-12.572484095421888	16.31238607204104	0.8317344910096892	-0.5873517479894949	-0.5768962913019067
-12.73923093656964	16.50237005974189	0.9091948064309247	-0.6493528108330091	-0.6241103878273343
-13.149721100590622	16.985383718836303	1.100135991112989	-0.8081948333148496	-0.7334441623054885
-13.560443943361147	17.474962802260926	1.2801336116238435	-0.9656241184666698	-0.83134101813312
-12.433087863224218	16.142914163274668	0.765260694423567	-0.5361705249312607	-0.5343220185418003
-11.67886765718853	15.130655135953049	0.4120538352249783	-0.25936585164324155	-0.31086896797894725
-11.370603754574383	14.616160191779192	0.2692944866527439	-0.13919314218770906	-0.22469802051599236
-11.928279318244115	15.521235666230787	0.5261356548648304	-0.35166370925746016	-0.38229324227779926
-11.098102119973685	14.067276715400904	0.17167828511348399	-0.06628182899671799	-0.14988308825915636
-10.94829922258624	13.75778922441979	0.11866789016943295	-0.026714729089403137	-0.10812352439417967
-10.566136973193167	12.955069884045642	0.050805271669594726	0.005646617782849904	-0.038884897008556275
-10.528617101577506	12.869997651759531	0.0444245909032458	0.008051169643926711	-0.0320358538433629
-10.125844678960055	12.03212679724241	0.01563019405534469	0.009117059766543697	-0.005597774830377533
-10.205786830641387	12.200371242765215	0.02133197247300872	0.008793564630967655	-0.01095084253554315
-10.11776374681346	12.014636087480781	0.01545172399170604	0.008990240886520642	-0.005261698578017436
-9.799033203597945	11.32040592221854	0.010509074781412265	0.0068372565554776	0.0015791350851283195
-9.732454220074882	11.174895810343436	0.008192421690466587	0.005957005156187978	0.003436216635677392
-10.081694286405995	11.938670646469957	0.01469271720839378	0.00866283498830343	-0.004558513518652217
-9.419861471494833	10.505758447346915	0.0036582864312675522	0.0016730123472953298	0.0030407862772954225
-9.39945834397536	10.463080013210769	0.003364417701225423	0.0013999956143424177	0.0029437681429095664
-9.362989365785312	10.388561145610026	0.003084063292041546	0.0012350831786273554	0.0027541222597547003
-9.15485933130238	9.94585479357356	0.0017468524144927874	-4.3206452331469E-5	0.0015654724724712202
-12.250739993292553	19.150604908283345	1.8443382488309883	-1.5718705240360786	-0.741367298268262
-12.385666050996104	19.229462944007324	1.9442381748348319	-1.6305400876696248	-0.8038008010629618
-12.018444755085756	18.995911937273455	1.636447203308852	-1.4528719142252575	-0.6185542740880313
-11.827571680933026	18.805921238230237	1.5491141637327885	-1.393634442071249	-0.5610602908948241
-11.71378598197753	18.69006222155872	1.4899470762146156	-1.3525870325751654	-0.525019129363628
-11.489121580415649	18.312221504949157	1.3525910314999672	-1.2430503501783758	-0.44348477068422193
-11.42092816915265	18.202424829191397	1.3124170209081714	-1.2102549377647323	-0.4204484860842057
-11.137081940903064	17.673975351763787	1.1193949778877388	-1.0425702371530918	-0.3298333376676701
-11.050577560623434	17.52903972488271	1.063703117886615	-0.9940305368516331	-0.3042424079210627
-10.900173758069224	17.228821915447778	0.9476655792669517	-0.8892135441341829	-0.2619573713671697
-10.59407257662658	16.86993613536655	0.7967599238880785	-0.7524347769061168	-0.19989737409452663
-10.4015251414116	16.663994998799538	0.7115554075473828	-0.6738363205526819	-0.16818645350752182
-9.980308680915373	16.24426542990552	0.5387164870482385	-0.5121757920802567	-0.11006729726991968
-10.52456597891735	16.788877057884427	0.76313482801909	-0.7221636294996311	-0.18534261981510516
-9.215934750579713	15.702403997568886	0.31048777116574344	-0.2904754079789643	-0.06662836524507341
-9.506635524164235	15.916651407254937	0.39869734334716095	-0.3787843392992681	-0.07059748323773793
-9.713477904294042	16.0562870014233	0.4593427736134532	-0.4369719611279165	-0.08591586341950061
-8.987328542896977	15.535943891824608	0.24516437718621217	-0.22514101891319638	-0.061818632099375846
-7.038155536202357	2.4161328913912485	6.442266129555344E-4	-5.247545218343532E-4	2.59059460638072E-4
-7.218271698777633	2.47634434863711	6.211355925864816E-4	-5.164588996890535E-4	2.627365584532632E-4
-7.402921517489648	2.596088343862585	5.966128605976194E-4	-5.098560069945406E-4	2.597380256662489E-4
-5.610926604361966	2.56874897195521	8.059594229453406E-4	-5.557759575169291E-4	2.1098274249254986E-4
-5.791192046184306	2.4885541575675454	7.964917179164741E-4	-5.598567996338671E-4	2.2268485000637926E-4
-6.090991914769232	2.367770791599311	7.675775431452119E-4	-5.595822923416412E-4	2.3512223256236963E-4
-6.223300720670824	2.365865245728654	7.554531793338489E-4	-5.570951295468468E-4	2.438754322050169E-4
-8.524776938151282	15.280293075065625	0.1823351332248242	-0.16540424999758824	-0.05898890051250942
-8.5390176621	15.301185889469425	0.19252754391167484	-0.17479765735122552	-0.062165290621970765
-8.574275941324595	15.320887483760043	0.19687151795702815	-0.17888826503885727	-0.06245722700840882
-5.2268760988311245	3.1984387632370352	7.728808947040912E-4	-5.215007003626197E-4	1.9757655801244504E-4
-5.323022364028059	2.954304032548915	7.9333552176002E-4	-5.355805165957895E-4	1.9994092114061071E-4
-5.411391041049513	2.8046470279535036	8.003414538989962E-4	-5.423374394968667E-4	2.0265910976409644E-4
-5.361270108912003	2.863813885716368	8.001680004127037E-4	-5.399065132840561E-4	2.011129179839998E-4
-5.176470922340737	3.3654332504811606	7.531619940331203E-4	-5.10279259905043E-4	1.9429974045758575E-4
-4.997438755280889	4.032636318053695	6.776985830098353E-4	-4.7231593218612306E-4	1.7947321441880883E-4
-5.108994509801874	3.6116460899580636	7.266083499382624E-4	-4.9757529879703E-4	1.9037869583968933E-4
-4.991774580661376	4.054261353979088	6.753522534106752E-4	-4.712757514963683E-4	1.7890328909926778E-4
-6.53602006808163	2.347293243898074	7.147738851438731E-4	-5.462994455792664E-4	2.5449436744171016E-4
-6.871423256057571	2.3759082864320638	6.698562925168875E-4	-5.324003311602465E-4	2.610626180022447E-4
-6.725008134174486	2.363972974785624	6.905243618882499E-4	-5.385604921875608E-4	2.5927280335633367E-4
-7.498445287702315	2.6504749625169852	5.836928949768678E-4	-5.062928280023982E-4	2.5819027125205385E-4
-7.543394316053332	2.6908233254228815	5.789791005336804E-4	-5.059020910636461E-4	2.5615011746205096E-4
-7.714537633122486	2.9137762658493207	5.66141676268078E-4	-5.02019551652093E-4	2.5674138621971387E-4
-7.7891268079090406	3.0564766598021276	5.665048710103142E-4	-5.045711937101447E-4	2.5641354239306496E-4
-7.80527300412054	3.4063802626319237	5.760893100679206E-4	-5.054472031328439E-4	2.722651218990854E-4
-7.804324521600502	3.2269612996167556	5.686754170614971E-4	-5.03047775453794E-4	2.637803620502883E-4
-7.758877336072651	3.698244931275473	5.818593563979346E-4	-5.006106893053941E-4	2.8942825988803903E-4
-7.751964178591711	3.7286102673963915	5.83169526050952E-4	-5.006436944496701E-4	2.915824611532561E-4
-4.868412953288395	4.489722570165323	6.179134694630289E-4	-4.410126592491663E-4	1.5075083705243364E-4
-4.944274103721604	4.221530184777065	6.532816489828075E-4	-4.5967282463879437E-4	1.680423518342333E-4
-4.861218645669248	4.514367912389247	6.137018319749046E-4	-4.383867614172628E-4	1.4852600945509538E-4
-4.761328567585714	4.872867994409656	5.556653995449856E-4	-4.0445694359272927E-4	1.1825225092433279E-4
-7.7347878369548635	3.762505605967378	5.829579597419077E-4	-4.991195570658762E-4	2.945087855007553E-4
-7.441188952293851	4.488511996506501	5.586962302265935E-4	-4.430490360076207E-4	3.395021109609362E-4
-7.462522939780039	4.43043664258904	5.607872358213838E-4	-4.476236170330761E-4	3.359431718429816E-4
-7.583988224902736	4.103803156183615	5.766154715297555E-4	-4.776109338591923E-4	3.1860780781284976E-4
-7.428705960551779	4.562167039268793	5.541066504781481E-4	-4.346709480274907E-4	3.4278325313164936E-4
-7.367225146909923	5.0179675342064245	5.283560467851944E-4	-3.799772221015295E-4	3.663459372800992E-4
-7.395373926440531	5.510469499667041	4.898488885806568E-4	-3.000999028524725E-4	3.820398515178072E-4
-7.396628687854849	5.543415335697084	4.8730564593571415E-4	-2.952337066837178E-4	3.8283245651132044E-4
-8.951906927477943	9.55517852325179	0.0011342158677261013	-1.836100619212535E-4	8.785051780593837E-4
-8.732770861641235	9.107630277300872	0.0011168834857000808	-3.298059747539123E-4	6.792171141456011E-4
-8.477149435408428	8.592840803667324	8.726823765162127E-4	-3.924655158212444E-4	4.649778496633232E-4
-8.352048182285694	8.325615036227727	7.728116257242551E-4	-3.04446066813797E-4	3.262311371084319E-4
-8.222367325804308	8.079901469599669	6.878790826758578E-4	-2.6968912865464015E-4	2.780216328744764E-4
-4.558078678429407	5.6727023718291845	3.736385006015359E-4	-2.7986484983622695E-4	4.41978273620999E-5
-4.661854211303943	5.2307881209663405	4.805154189893114E-4	-3.542457131918878E-4	8.019390897671102E-5
-4.6736829568741065	5.179041007331088	4.915777569308538E-4	-3.614655115374879E-4	8.468365486461447E-5
-4.664862639408369	5.2157017440172675	4.8400642941303127E-4	-3.5660589792764296E-4	8.110492357296927E-5
-7.642518454416541	6.7438038314408955	4.7484226161476756E-4	-1.6325791534471592E-4	3.6619818145333037E-4
-7.72390205946121	6.960130553786359	5.018891363977817E-4	-1.6688397534603058E-4	3.449077833802268E-4
-7.960824009101229	7.5515457825414485	5.87421957454684E-4	-1.605464656022519E-4	2.998531426419105E-4
-7.398279738095727	5.568321714484634	4.8538777556337697E-4	-2.9250178861249033E-4	3.8154158809975E-4
-7.486554017062449	6.151026864151781	4.636505676761857E-4	-2.1820702988937086E-4	3.8310589769681495E-4
-7.599533786520233	6.612688047526157	4.622547955706839E-4	-1.764550968310763E-4	3.5749170460196915E-4
-4.559353287845783	5.783205763653101	3.4571900733538764E-4	-2.609591778124047E-4	3.493670368282495E-5
-4.539973927898901	6.108340489734484	2.6481412172118016E-4	-1.9964854922237526E-4	-1.0690467706174344E-6
-4.595870421128182	6.280367827388355	1.6644048641978367E-4	-1.2471876188045617E-4	-1.0324523740044753E-5
-11.949523827617073	29.206895619841305	1.0463262323996232	-0.3911989396948228	0.9231222006642789
-11.807688642858182	29.154031813094953	1.0510339262601325	-0.4047763609297603	0.8932578530409001
-12.00330605669702	29.223330979102066	1.0461308899370194	-0.38722406736134163	0.9316087345511103
-11.58017196199464	29.065937130844834	1.06185082039516	-0.4293264978515586	0.848940380672298
-11.41683712235142	28.96940271662765	1.0798766065142378	-0.4581693422204493	0.8090745373886535
-11.219350371023808	28.853937987330728	1.1038721538525	-0.49539658628541894	0.7612287616811162
-11.063811648377435	28.68153300927144	1.1497171543331395	-0.5509160185728977	0.7185219852367993
-10.947486528223845	28.535037823889105	1.18759511936464	-0.5963118528350471	0.6851778537994264
-10.899230615467399	28.323819733732066	1.2669102492547113	-0.6644970152920429	0.6724730450247342
-10.868467577029437	28.194812621939796	1.314272807915173	-0.7054486724022558	0.664011453044587
-10.876511202290695	28.109887068149042	1.3600844521913182	-0.734537263820508	0.6665811663150663
-10.899672074901286	27.854101802332053	1.4872776099583773	-0.8132418250675952	0.6699106566244957
-12.412266700730603	28.73183000599365	1.0307250643751822	-0.40730097687055233	0.9343473104989561
-12.004390987243811	28.644127827029816	1.0907253823201333	-0.4947881864745755	0.8953902070470963
-11.418956634563854	28.353076382645266	1.258215095505915	-0.6493093460975596	0.8035107196341671
-11.624144095082618	28.483083006210283	1.1876481198948257	-0.5899753513782298	0.8407341952290899
-11.98757052088968	28.638168487186267	1.0943398069379766	-0.49875062525289804	0.893251029560101
-11.999455430555999	28.643021141499133	1.0913860995400397	-0.49582299739060953	0.8949241996477811
-11.11438165555979	28.077094826076056	1.3840772470953797	-0.7479018619372501	0.7284906633955088
-11.390783517603357	28.330385589064328	1.2691941289072293	-0.6583226821770014	0.7972203493377952
-11.018694723095315	27.985290635821798	1.4291305796515603	-0.7779991701370164	0.7026141488420019
-13.471803069018005	28.77445563984976	1.0913376604494032	-0.2102698248835208	0.987895378200441
-13.48260549035852	28.773788416678933	1.0927062030174617	-0.20843480761418012	0.9881559392697975
-12.935354512904492	28.789110493383188	1.026868982599872	-0.30492970612388837	0.9709012414355477
-12.730299209385468	28.768829272465172	1.0272404092008491	-0.3442671032250694	0.9581018527764904
-14.231290469589101	28.525879619960573	1.2455566258224415	-0.11707765386072981	0.9767323311990168
-14.010448775461906	28.63328583652027	1.1961197088938513	-0.13790973152677455	0.9838843318559709
-13.506471729136642	28.767317669153915	1.0973535690544916	-0.20528717670902166	0.9879471799842141
-14.460841527293365	28.39408003504012	1.2920770825771863	-0.09887523006984528	0.9653164235407825
-14.783683682753072	28.129965573228738	1.3506268606891165	-0.08518178780881824	0.9400177094720504
-14.975465100779633	27.963363652093868	1.3868927007585312	-0.07885857460051404	0.9243322301354122
-14.857377166814722	28.070482248494333	1.3644727150588296	-0.08205807012410549	0.9345065554570278
-15.247091508969765	27.723494694946858	1.4390521221856207	-0.07002877687561274	0.9008042407510053
-15.438921475279523	27.548521108541188	1.4774111484478094	-0.06536952260449705	0.8841339324769812
-15.777307067901031	27.23142152114181	1.5428536718556969	-0.05936027822482737	0.8489592532259786
-15.505550048294694	27.4862002405047	1.490353332217049	-0.06386566089446856	0.8775299548899961
-15.95882932927022	27.057658625283377	1.5775958370221497	-0.05703390220321797	0.8275550853454186
-16.071627921968407	26.944874315391413	1.5975021510408542	-0.05731211806934495	0.8130330020110433
-16.348879088595037	26.649360708813276	1.6426426679603625	-0.06173683610114372	0.7674105144166199
-16.427997019937784	26.555959712111072	1.6524947605094282	-0.06573537127847195	0.7527051523845694
-16.656844434007954	26.17623866269756	1.6625238704756078	-0.0980276996782131	0.6872848243310375
-16.696536478621557	26.09508062700545	1.660143559245444	-0.10733204930803766	0.6725087207051764
-16.835749776418716	25.686852448177994	1.6369208944972302	-0.160570855265979	0.5941621225283319
-16.845061757485475	25.628453285604436	1.630075282084136	-0.17064027592513747	0.5823508217558537
-16.850433340026893	25.176846057478727	1.5692127937638032	-0.25894424822215817	0.48826479544027995
-16.85038673364371	25.14105029551206	1.564357829329611	-0.2659912025356493	0.4807967255185784
-16.822804208812027	24.752145786172367	1.5163248864792886	-0.3414043745195863	0.40067202257871193
-16.814022621155868	24.619664448408173	1.4999811210640706	-0.3670614305754014	0.37343409015814183
-16.812945472733826	24.6090037446475	1.4988055794503587	-0.3691652594456923	0.3712303190516293
-16.723937840816944	24.10943746964462	1.4394877293158699	-0.472949462119759	0.2620062925106175
-16.711672631053567	24.055094941481215	1.433535943738002	-0.48435194454255315	0.25018314848206696
-16.289023552988983	22.907733919851253	1.3185262313292594	-0.7367945502808408	-0.0239983059994063
-16.541701583590093	23.45604246001041	1.3711943187296072	-0.610590124150337	0.1130959785316036
-16.554803726644348	23.499372302025698	1.3751710759296085	-0.6014818825067444	0.12304498939517156
-16.28488538521969	22.898119481008653	1.317766835956685	-0.7389035932109255	-0.026361885825804152
-16.26218103763534	22.856454352609262	1.315617166491344	-0.7482591670644151	-0.03688492183243957
-15.969194038819062	22.31634337785984	1.2869892391667217	-0.8695922208953636	-0.17370888792797745
-15.890230123807179	22.1925020649246	1.2884996650309084	-0.8978757721982997	-0.2046610688451801
-15.611918811164477	21.76175729997115	1.2943897423630273	-0.9962158472138427	-0.3143871088980771
-15.389654649869971	21.467446140267274	1.3173338222060529	-1.0604443072692498	-0.39186786737889373
-15.211472875440649	21.22502075941048	1.335426336271249	-1.1120498668523737	-0.45597377749625156
-14.852605830718518	20.76860561637889	1.3974781362634678	-1.2036588505722283	-0.5660086218401555
-14.818368111934701	20.727265125728813	1.402927459118593	-1.212289539731546	-0.5763742329770981
-14.010753868674147	19.956266747716498	1.5447181920152664	-1.3447577601010057	-0.7534302391490308
-14.087441807327457	20.012526511232718	1.5303374297393548	-1.3335826034902238	-0.7436386320379653
-14.468160486474938	20.371519812579944	1.464294520134331	-1.2757695405335907	-0.669993461543823
-14.161164464278139	20.08381166702931	1.5164331813728444	-1.3223655063470634	-0.7290595901302265
-14.781086333771103	20.690256417429	1.409023490590814	-1.218958959469233	-0.5862093152493697
-12.566775432145782	19.255877513320883	1.8887678300239021	-1.5905881148927454	-0.8189876454558604
-13.290339014836286	19.46305631769065	1.6826833162772588	-1.4442324921432623	-0.8255758977095764
-13.1729303124603	19.418787275288505	1.7139158907502494	-1.4664874616846804	-0.8300707471967873
-12.843245224742368	19.28971157894774	1.799572859271788	-1.5268323859204949	-0.8410764655145779
-13.364979556612642	19.508469790386137	1.668822414637857	-1.4346681862068804	-0.8204037993792532
-13.714991928392514	19.7215588672211	1.6004957070539432	-1.387737170445002	-0.7950275568359224
-10.73275094914898	27.601566124654774	1.5881644964383008	-0.8626374175099808	0.6125115768888463
-10.621312259153935	27.431657608134955	1.6507462969907776	-0.8947474044782724	0.5718235036586121
-10.494472622804425	27.139762728691487	1.7370341373021605	-0.9460943401173809	0.507074814409036
-10.440814811578786	26.97290839065918	1.773435877556373	-0.9713893381896791	0.4683643014808377
-10.340010025599554	26.46761329405222	1.873921418199934	-1.0475708128484296	0.3483903246938961
-10.310942985096554	26.231506882359504	1.906126029148277	-1.0769883769900486	0.29374809500526244
-10.254915889396067	25.788604694922874	1.9927773898936363	-1.14592444940685	0.19563478683893623
-10.226478276469011	25.49740684588262	2.050297987440037	-1.1935159856598523	0.12233624579354582
-10.15297056364784	24.454238785309386	2.30059389040355	-1.385870593463328	-0.1038141618081257
-10.148816922605754	23.97207807587904	2.4047295933842223	-1.4686718364422782	-0.2026775435815858
-10.1572747910747	24.735583520367605	2.2380891203374675	-1.3370425391376541	-0.04651832557819267
-10.162097597121184	24.830116402868736	2.216459014992553	-1.319229621184004	-0.02612726979169607
-10.162546766859359	23.84260305188515	2.423783588123792	-1.4883657015712475	-0.22716199248769953
-10.199764060738538	23.17965757589045	2.5465005545788055	-1.5985256154500387	-0.3562200749847124
-10.264133457042867	22.925685144978395	2.5661893065525727	-1.630915442547793	-0.3975331240937351
-10.334836167150385	22.416165687077918	2.6353625891679835	-1.7043535079005063	-0.48629465265991456
-10.491992980100063	22.018023813554393	2.6326895747982837	-1.7403274287358415	-0.5434631102615551
-11.549836964138185	20.072338696358347	2.3988222123093403	-1.8007608412016796	-0.7766101519688866
-11.554967867880773	20.064003427239495	2.3966884208431356	-1.800145828586967	-0.7773387445031622
-10.551136967279964	21.796553611972193	2.6434716882943956	-1.7627562943562372	-0.5751127154261909
-10.861109989919282	21.2561808403101	2.5823576890705167	-1.7910426600253346	-0.640839858559669
-10.944210941660401	21.11696785294288	2.5640963959797523	-1.797702561106873	-0.6569142101632711
-11.133323225905555	20.800917117156818	2.5216584691902497	-1.8067819009747332	-0.6945611834840272
-11.346534801731305	20.436488911990164	2.462154428330863	-1.808772167776425	-0.7344589008942856
-11.231518843805489	20.62710766906838	2.500294999018521	-1.8120883691089866	-0.7148925135624076
-11.741469854730147	19.77949816437784	2.32373084007146	-1.7765721361231945	-0.8096869271910913
-11.841147224706019	19.661418434931374	2.2736447469463483	-1.756337697275967	-0.8184711643112184
-11.973386913159729	19.52262481256701	2.2074674385646316	-1.7312630173482915	-0.8289962221156016
-12.17042537041236	19.353881967026794	2.0894947952567686	-1.6848588988254842	-0.8320328542796263
-12.254791953417843	19.298450378205736	2.031630338703111	-1.6646992230807245	-0.8217625580523922
-12.107678242949614	19.405561627556374	2.1254768170554015	-1.6989021773213135	-0.8305870081509467
-4.288326386940742	5.8070230604936794	0.02708310135362359	0.02204267407989204	-0.011703136939739204
-4.307057605244767	5.526002436139832	0.036768540724716255	0.03085623050990252	-0.012786875211989726
-4.180171464701457	5.245978145694322	0.04672217500696173	0.040808123880916015	-0.009170967795649292
-4.162615861022818	5.199209053922773	0.048307457138592524	0.04230466460621935	-0.008693599125471897
-4.143652721141185	5.191949089536986	0.04863712444994924	0.04254987441076555	-0.008170724961677095
-4.014987066173259	6.398560350145364	0.0072563350820542254	0.003032089899958501	-0.006136152022239041
-4.102160277057983	6.226155071234556	0.012957336652379563	0.008847461384365207	-0.0075379915978745285
-4.158587255864665	6.1200098173878565	0.01642705247145689	0.01254854020812158	-0.008478748774361677
-4.284793079351208	5.824858607178209	0.026451427831429848	0.021430024504729653	-0.011590467993647028
-3.6322745368198053	5.1479752237781815	0.05148272807061206	0.04521076061280156	0.00871657686849709
-3.7520724673596213	5.133869891353276	0.051849577119195675	0.04539402561857926	0.004237683650053305
-4.068810461062704	5.185234828589743	0.049208444883618696	0.04306688155287087	-0.005752558458376076
-3.4079134276844885	5.238028583704212	0.049739963672045084	0.042395802278209584	0.01679576141040588
-3.870611147185512	6.723331704642558	0.005865983070055728	-0.005174272444972768	-0.0018047784410769503
-3.93550508782948	6.569124366309313	0.007427976486259976	-0.0030463228783588927	-0.0033809184168264806
-3.083077723553127	5.477621858005871	0.04567140765271831	0.03399452707600528	0.029287566414558305
-3.2016356353304536	5.395281637801698	0.04767378841678571	0.03726362677387253	0.024562832621622815
-2.9250367521464256	5.618751443255416	0.047296867830518036	0.028974531419338416	0.036017144158517644
-2.808073832376915	5.742408533499555	0.04797455790371508	0.024720508669571588	0.040510617653426756
-2.561109083068193	6.012828978318681	0.05929158837502704	0.015258484599585728	0.05174340868973176
-3.6562255957727294	7.214473650128381	0.015799137643998994	-0.013100169470007831	-0.0015590855647101163
-3.592522873141893	7.34008329807876	0.0289063063603112	-0.023374448112736958	3.342229169151517E-4
-3.54328167840365	7.470859406778205	0.03265745576917155	-0.026408274101847436	3.794286915535996E-4
-2.1477862434435124	6.617732931249476	0.09700364981906706	-0.01126836527079347	0.07455705752606827
-2.178221292733067	6.571855578800015	0.09333945418664448	-0.008714551555510142	0.07302019276155118
-2.0648331524982755	6.7576354797203635	0.1073400930617606	-0.018908155158872633	0.07900037175296715
-1.8849213199230619	7.066868042911974	0.1300116424733832	-0.035745906576723795	0.08836625860235786
-2.4120263893614973	6.229400814325045	0.07204215295290153	0.0063644982021156486	0.05997781576170538
-2.5361866250272955	6.047252036713077	0.06052934351831183	0.014291025159899275	0.05287864958078528
-3.935819787141531	17.984500048599497	0.6097864696891875	-0.3490163971871258	0.06974936720496248
-3.78336958602557	17.993315823553566	0.6040957852542704	-0.3500277306052715	0.06872019186175056
-3.427077741744119	7.766058137175304	0.07457932749052407	-0.05878973890168965	0.0034081229765777444
-3.406569881135219	7.832445527304884	0.07997454033667771	-0.0626452628004692	0.0037462365284808615
-3.395983191054093	7.883794864942119	0.08412769490186872	-0.06553680527186115	0.004093599891941064
-3.3371281060386737	8.150918617555703	0.10731074632273384	-0.07959440016553711	0.0051639520401997145
-1.278169408830863	8.48437433428823	0.23471201663815044	-0.11840044457633073	0.11935407682211382
-1.4540629241815408	8.03470965362341	0.201859936472357	-0.09147227279316428	0.11224031668051913
-1.8167261401452421	7.208011822579171	0.13982119372990942	-0.04349598954696077	0.09261573369677056
-1.5523830370140876	7.789776732269239	0.18320200133253203	-0.07631689227084733	0.10634719504380505
-0.9410764433027281	9.405038530050247	0.2965221520012717	-0.17034279351408754	0.1289714825716355
-1.0329367331417418	9.151234284338832	0.28006554020242	-0.1571226726014916	0.12680678406571919
-0.7679094447811552	9.95277965234512	0.32735294208216303	-0.19559168916838776	0.13167563539000854
-0.33002843814312044	12.134348277380695	0.4302909267623345	-0.2813655597601035	0.13218904807418355
-0.3357764586920513	12.078843485378034	0.4280599131794835	-0.2794742352190782	0.1323987705585178
-3.417433509638533	17.827381727176302	0.5929722294038271	-0.354026954385	0.07018017827529831
-3.353382382951112	17.741842308688575	0.5915524224337081	-0.3551381321539745	0.07107083673637003
-3.674832941632539	17.93323560833925	0.601026381930647	-0.3507466682979819	0.06983489653918565
-3.5409307277999584	17.885907081965335	0.5969334817749852	-0.3528405027781394	0.06967787946919013
-3.1860561960175433	17.549365365355296	0.5873647015074184	-0.3566183642141375	0.07247700129303211
-2.9981130641699174	17.395321314172424	0.5834276808101746	-0.357568658543652	0.07394908257785567
-3.2165215628928006	17.57820816975883	0.5879299099521257	-0.3561477013926367	0.07237904832487924
-4.1137207324417435	17.95308223849858	0.6183109236611859	-0.3472658487727492	0.06927683972468426
-4.160621080742889	17.795938972454014	0.6221082076801696	-0.3474787372298409	0.07028592944111584
-4.190763877417752	17.70804950350443	0.6241044199449169	-0.34669670810456965	0.07056659319699071
-0.33050020850094985	12.145123827625998	0.4306348235286442	-0.28164549358824476	0.13210787858127326
-1.4343564303268679	16.31909273804294	0.5430917160147436	-0.35824773746891664	0.0887547615380295
-1.3066176526698219	16.0680303809159	0.5379213639686851	-0.3573922939960916	0.09075810319315278
-1.1152979539279455	15.611202681804269	0.5286346497893399	-0.35386987718303375	0.09579424508606967
-2.4474803932797915	17.1585224792057	0.5728822579915592	-0.35917367374016107	0.07870372474134332
-2.055761384167546	17.041296048986602	0.5638084800890858	-0.3603289305252915	0.08123888085998007
-1.9984998164489554	17.002629506016117	0.5621854054080955	-0.3600828404023574	0.0820324880563012
-1.5724149375605685	16.580962567434636	0.5490988178347029	-0.3600583925027507	0.0861293443012751
-2.9820955633715815	17.38344915169903	0.5831033802386303	-0.3576217539901142	0.07409737895001749
-2.724789042326286	17.256116533629893	0.5781200179383901	-0.3584052838141563	0.07639507521716168
-2.531457869203797	17.190304756335227	0.5744817739436116	-0.35919715408607544	0.07763940268447544
-4.183190145794866	17.56540290424019	0.6234807685041668	-0.3462863642289098	0.07120902870860532
-4.207099313692599	17.371866069837257	0.6249170390247846	-0.3469719281522955	0.07181148808400571
-4.17345519997633	17.089831976884682	0.6210946029064648	-0.3477429501921562	0.07123307480032887
-3.3148310309893363	8.423923301546052	0.13122753648454719	-0.09644390661082325	0.005280264025225803
-3.3001926290874843	8.663118489326514	0.15090882374460854	-0.1111937701398801	0.005208027979201225
-3.2862287614074197	8.915212706658004	0.17089303023033892	-0.12545418029060612	0.006194595848052304
-3.2794829862540458	9.153166440048345	0.19112311935050347	-0.14021898191516738	0.007019373749935187
-0.3805651487088481	12.953841366376702	0.4572563154651158	-0.3037414508974215	0.12544749814038797
-0.4307061904896281	13.36924122248353	0.4711121492029293	-0.3154268877683589	0.1216328605104576
-0.5075965103225141	13.744646939005303	0.481212462658188	-0.32273081056088654	0.1179782100020486
-0.5977318219793605	14.096499370658435	0.49167714481078295	-0.3309125616987325	0.1137703401259541
-3.2676731937878696	9.605726412719452	0.22682375560432977	-0.1644420016169288	0.010880458763770386
-3.256429234120413	10.042692132374542	0.2604504945767963	-0.18696046486431073	0.014860940984490712
-3.268410707882346	10.416945356274994	0.28598085664830963	-0.20274952956131667	0.017980343993834812
-0.6591870284780542	10.31262568099423	0.3482321946564545	-0.2129077723157023	0.13339994401609245
-0.42285288091859907	11.258976825610697	0.39506870231290453	-0.25150410443797594	0.1353922232917821
-0.42939644071267913	11.215805729165236	0.39297567299308495	-0.24969003196243691	0.13542856544801268
-0.6312573047807166	10.428088654680536	0.35461988941757994	-0.2183936218516052	0.13378992942885146
-3.2903234695987535	10.897386429199772	0.3206125442080931	-0.22490167772422848	0.02177981833482464
-2.987291544864133	17.386535233830127	0.5832186715163572	-0.35761497212661025	0.07404534266941785
-4.164359810315925	17.031866286091535	0.6200859501990402	-0.3476695438717166	0.07132557409930668
-0.7097934901376413	14.466809880080852	0.5021598453354752	-0.338777921402613	0.10895413849871452
-0.8575672753041089	14.969271293498517	0.513579353434194	-0.34568885088639995	0.10345224512044186
-0.9532329287786547	15.217415294466539	0.5202489546716068	-0.35008002664805016	0.1000115320162779
-4.1386892518049425	16.602845789463966	0.6116059317638698	-0.346635090413598	0.06947059826765743
-4.159558946386909	16.976159925336383	0.618895737605643	-0.347226232989999	0.07132463362572791
-4.083322820670365	16.225441788462653	0.6011923023300513	-0.3448221722785496	0.06751912863418655
-4.075875945060494	16.183223288394085	0.5999278530260275	-0.34449952427637365	0.06743368475312757
-3.9528003255732322	15.292784673108926	0.5661141707706854	-0.33673114759613604	0.05851730998171297
-3.9992067929440043	15.73055462668215	0.583836544749221	-0.3415859734092217	0.06344298314864089
-4.068371905853679	16.139351008679608	0.5982625435942374	-0.34400414132018703	0.06710246587017403
-3.903746688804401	14.691009127397303	0.539793783378024	-0.32785316936943454	0.0520280936058717
-3.86987704440043	14.375574603567006	0.5247122829451621	-0.3220885912936051	0.049190142519442995
-3.9256796422272324	14.820378173973397	0.5456970170151298	-0.32962713284689316	0.05327256092972047
-3.9497350317267026	15.228464150498013	0.5633330400781583	-0.33571773338537947	0.0578395703886868
-3.7268568443784513	13.894308007070336	0.5000516081303381	-0.3144001505953416	0.04532478223746755
-3.698215854277132	13.779058127098043	0.493961341905916	-0.3122493968330058	0.04441678977479605
-3.6779639093146645	13.673870011895303	0.4880449878899245	-0.30960645726603586	0.043692461337223105
-3.571181750067259	13.33170586472178	0.4694313893922587	-0.30296773364279084	0.04100747783323132
-3.4835043026903465	12.977876322076302	0.4488330282641485	-0.29336346181769074	0.03931881346647917
-3.404126025364066	12.339701968592273	0.4127917837714884	-0.27669759584831555	0.0334147913668693
-3.3488293333994186	11.895449310153229	0.3843000614736708	-0.2610214934906264	0.03038415879669814
-3.300315153385468	11.14083500028607	0.3374596186009168	-0.2352633863974606	0.023764058729853217
-3.9511621749674837	15.271050023970451	0.5652049864796843	-0.3364297517383745	0.0583440861233381
-8.244373317370188	14.628658956740194	4.169019738430915E-5	-3.2349947058828405E-5	-2.498820778191317E-5
-8.208489142862772	14.204433859089825	4.069895693873783E-5	-3.127743948562592E-5	-2.4934254347774086E-5
-8.193734077492797	13.966873422743047	4.015370645669449E-5	-3.066963531762719E-5	-2.4923456880367277E-5
-8.232676222944097	14.462837941075223	4.1302092954781234E-5	-3.193879259555534E-5	-2.496520508694246E-5
-8.19035693955016	13.837323106092928	3.986269884489146E-5	-3.0323629189151217E-5	-2.4933413639329996E-5
-8.113167709168138	13.369167772280294	3.874507887913993E-5	-2.910686039759961E-5	-2.4799962849660175E-5
-8.077142174814208	13.181783020574018	3.8292992272150696E-5	-2.8602055044449855E-5	-2.4737069354100043E-5
-7.967407351985131	12.816549861797377	3.737571493141561E-5	-2.7650123716898184E-5	-2.451304602456611E-5
-7.4202031915344335	11.241546128091116	3.328867418351762E-5	-2.3430900264972173E-5	-2.3284284067041705E-5
-7.380855782333087	11.139150568907128	3.301339708647529E-5	-2.3141530078643584E-5	-2.31903768819913E-5
-7.603903539139292	11.751642921695533	3.4618854619885154E-5	-2.4809753138676833E-5	-2.370532401888397E-5
-7.696154479064555	11.994745340563997	3.526286040422393E-5	-2.5462539793549626E-5	-2.392087604224002E-5
-7.744684776673163	12.145936214046198	3.5644141980092837E-5	-2.5856785869053993E-5	-2.4024365030949182E-5
-7.337783016568444	11.036160898112158	3.2725584713083354E-5	-2.2845954494679806E-5	-2.3082327241828436E-5
-5.478513842259125	7.328297301269693	2.194775958137125E-5	-1.2188854997581326E-5	-1.820578217360856E-5
-5.496335515484936	7.350666297835906	2.2025984606613662E-5	-1.2251772966746331E-5	-1.82547491567038E-5
-5.513292533723025	7.373441024034741	2.2102620596206602E-5	-1.2319246299987782E-5	-1.8300572251060534E-5
-5.7782594324877365	7.704138241466704	2.3305989887830584E-5	-1.3289953447048863E-5	-1.9064526458985597E-5
-5.226288884072366	6.97442447090005	2.0748375316808873E-5	-1.1088183626118345E-5	-1.7499314078800968E-5
-5.1320395346395955	6.880771446866525	2.036971644653719E-5	-1.0814642890601128E-5	-1.72311857302115E-5
-4.981658732436152	6.746084424883188	1.977365967417566E-5	-1.0390783154578194E-5	-1.6789368871841676E-5
-4.872230788355059	6.663668971542325	1.935693945429548E-5	-1.0133282792916311E-5	-1.6461425332867302E-5
-5.95993806317256	8.088641025459268	2.4395657719853142E-5	-1.448919996945409E-5	-1.9543762522220908E-5
-6.156106083074739	8.43849134717127	2.5436601342039123E-5	-1.5480786049690474E-5	-2.00637489222214E-5
-6.3622803987511345	8.893710900037291	2.671459212470646E-5	-1.6841627215814632E-5	-2.059987467941197E-5
-7.037730777065047	10.279206689455364	3.067013222442754E-5	-2.0737666750832888E-5	-2.2341199012613533E-5
-6.511291309796823	9.166024915663732	2.752535264149559E-5	-1.7580758850487152E-5	-2.0999178812657318E-5
-6.961309529005052	10.091919377967345	3.0166469636919217E-5	-2.0223374982810424E-5	-2.215737486696061E-5
-6.976746835639336	10.11701394282087	3.0240748739553192E-5	-2.0288400137432353E-5	-2.219544146173081E-5
-11.149672852779776	19.026028297048256	0.15461462603224302	-0.04267988943538886	-0.10382944623492447
-11.177286946315288	19.099277703541333	0.155487543264553	-0.04437852711838666	-0.10435220343769976
-9.18227086019565	22.941744559833715	0.1497746650420781	-0.1222212973133508	-0.0652065387275651
-8.933979733519063	23.042297787756027	0.14724344642855394	-0.12423540866112323	-0.05951997597514393
-9.497726748011418	22.723004536194928	0.1518209512690109	-0.1175378260226065	-0.07183530739023218
-11.201816179455392	19.362671115833425	0.15660076371205747	-0.04983537564908759	-0.1045349153080147
-11.022193536741858	18.71762456011473	0.15108920557074523	-0.03601526157862737	-0.10155986501770012
-10.948655511422155	18.634752597804788	0.14886278153141796	-0.033895114540502785	-0.09999215795795147
-10.739200803101152	18.414265673982754	0.14296673945697688	-0.02871643975273811	-0.09574731889687363
-10.426129079411938	18.242868662510936	0.13326359159461973	-0.0238884552116231	-0.08877311754513673
-10.351495060601314	18.19934593348884	0.13097997072223339	-0.02278447974421078	-0.08711581389238031
-10.276659955502009	18.164399203559437	0.12870481779978507	-0.021837776053827758	-0.08552213625581517
-10.051706148564318	18.092298620546728	0.12137614805521044	-0.01958570890299187	-0.08021513186439713
-11.220597943108505	19.547650220008503	0.15737000131542567	-0.053619230214051586	-0.10465634118266862
-11.213232813518047	19.613678726955158	0.15737398996550792	-0.05478977359809779	-0.10450947025944667
-11.167862918473158	19.983763373685665	0.1576718171132688	-0.06234517541302298	-0.10329332304098601
-11.119734753615504	20.180895538942224	0.15757866202913748	-0.06596309964442558	-0.10249470613625564
-10.889962382093142	20.81510177874138	0.15655918130099836	-0.07837206258948806	-0.09805283490506275
-10.989883259185685	20.57314650704364	0.15705305687588006	-0.07388097345858971	-0.09977196744202285
-10.670647697607485	21.25443563231954	0.1558120677489478	-0.0871485438114183	-0.09392373279397648
-8.656589193032165	23.077778160673812	0.14305581540622514	-0.1246433706687001	-0.05353439363895918
-8.262164632393056	22.97490850022338	0.1345575084729132	-0.12133346732439955	-0.04425334777273949
-8.093510801985081	22.896766634500132	0.13043895640359	-0.1192044075138998	-0.04058383136695756
-7.68989912608717	22.564207698669875	0.11788363467399592	-0.11011836661092059	-0.03105469330391129
-10.61906467426591	21.352055718189742	0.15563832679192666	-0.08896811809080676	-0.09310401890920209
-9.936768220586934	22.310409278173573	0.15403988744073455	-0.10883583512630293	-0.0806594953318404
-9.627937960973474	22.62487940796674	0.1528043827023052	-0.11553931621973695	-0.07443824941304997
-9.573169961095976	22.676544366109272	0.15250376836070048	-0.11660905141897258	-0.0733964184249745
-10.134279956953314	22.058148587414195	0.15430926484566593	-0.10336415302839289	-0.08450932338534012
-10.304582249602808	21.836678921374176	0.1548978580069941	-0.09888099349870264	-0.08753933339828833
-10.555587977067566	21.45179651669559	0.15539089071365925	-0.09086170261652057	-0.09210231846561097
-9.871150253323467	18.04329134881533	0.11566063301647915	-0.018054690231406687	-0.0762380103605658
-9.4491510421968	17.986087424675254	0.10090329342195155	-0.01507982985616409	-0.0660914632955434
-9.39405468440286	17.97674307009461	0.09902475798511576	-0.014722953387528659	-0.06483126832769391
-9.318824933668623	17.968766098777905	0.09626727869082108	-0.014234948899373965	-0.06299773975245056
-8.866655676614846	17.930756511797174	0.07972367848809975	-0.01159955201906906	-0.05173643389382819
-7.460370084706861	22.326890903804703	0.11027955140387558	-0.10421423913305583	-0.02635058808823857
-7.181921823170052	22.004421546653404	0.0998834680844322	-0.09536483706988505	-0.01999679995634207
-6.980050576019263	21.793148493492453	0.0934246958618454	-0.09011458878592211	-0.015968358309096604
-6.576542696581086	21.409318391621486	0.08118682594610117	-0.07958914246076092	-0.0070869899413848175
-8.591810565175942	17.924390418426363	0.06893062004611991	-0.009994514444084439	-0.044578409527259416
-8.160987566235585	17.895824611247768	0.05063451679492359	-0.007500854055125548	-0.03248188302961729
-8.427526747689353	17.911776804777684	0.062077991238325955	-0.00905269623575298	-0.040067344049677836
-8.540982568507179	17.920050757602066	0.06696584722553738	-0.009715901441449324	-0.04328395019517445
-5.864615339578987	20.755750631962357	0.06316832205059142	-0.062318667629473225	0.007289928062769216
-5.543802938210256	20.38074487517408	0.05425536915590867	-0.052230345947297946	0.01324708867366883
-6.504364858334945	21.34437545298176	0.07931196269197524	-0.0779924942585564	-0.005756411013061617
-5.970918121132899	20.87023242852833	0.06589762468592042	-0.06504800213278006	0.005533456501341599
-5.171797381464162	19.89737251545445	0.044907539935669316	-0.041160489030522246	0.01738457891573978
-5.0245480447987125	19.683822661130662	0.040724370271911906	-0.03580447261297177	0.019203703901637694
-4.900152014728899	19.401774462066626	0.03622164227197337	-0.03038026421293108	0.019037986237602292
-8.045165203849148	17.895237150670994	0.04415665258159287	-0.006577801597646133	-0.02825913059629289
-7.828330068792466	17.887207984644846	0.031339932119356276	-0.005002276162485404	-0.02017988914245067
-7.588389628929521	17.819549385161938	0.007423513937468057	-8.346093977561066E-4	-0.004781758778057443
-4.683175416995011	18.92056128922509	0.02917677166064039	-0.021719808004844122	0.019409737900385284
-4.557131527726211	18.533459102138394	0.024596983814103225	-0.017098082738242246	0.017592379917534415
-4.377707594286538	17.57417867700677	0.013437258454763804	-0.007431658330582803	0.011080865718037255
-4.375950900357417	17.526057226949376	0.0127823539219975	-0.006944960593250883	0.010615489934814166
-4.484941864981501	18.19838652331461	0.01997038550708612	-0.012353251687308747	0.015646653873179192
-4.372825752777866	17.497105804998277	0.01250320540773358	-0.006808594938252693	0.010372558281438038
-4.260063754969469	16.957122878843833	0.008986299434912555	-0.004698379105584274	0.007386716592303976
-4.2543796491463395	16.88173839584814	0.008476982857708993	-0.004452586335461879	0.006935783839730677
-4.172479120773178	16.325671413989923	0.00612353254950243	-0.003019770123723225	0.0049219762092345505
-4.151871519508384	16.155447405066244	0.0053670128585016665	-0.002549767619022509	0.004271771472332095
-4.144035245207647	16.121454065378032	0.005280582200637498	-0.0024887947177281078	0.004196284194995742
-4.072421898747817	15.289956430567175	0.0028907513985634925	-0.0010984496191290363	0.002154325841556376
-4.095328121705499	15.489697359268533	0.0033268747902347236	-0.0013651660586431877	0.0024922097273328203
-4.118480058777639	15.68595857984359	0.003920859413825538	-0.001675872679589255	0.0030096086464065316
-4.140149876500907	16.06180723438685	0.005104023134899865	-0.0023873159201403815	0.004048043904514791
-4.179593610389492	14.862900564725685	0.0019073857508052363	-5.351739020904454E-4	0.0014538681040604927
-4.129583690004605	15.034457843656845	0.002307683085094433	-7.381246047439955E-4	0.0017560846339027135
-4.332504046130264	14.727261534199787	0.0010253647489805817	-3.299111230258882E-4	7.817531930514543E-4
-6.864381120883843	17.824925970386563	4.880671906104902E-5	-3.993831137536807E-5	-2.1770943787488187E-5
-7.111456277637915	17.862901719600874	4.898172108693811E-5	-4.003158721543683E-5	-2.2395509781898625E-5
-7.361730330183262	17.815658423143518	4.893665715468697E-5	-3.990425601189566E-5	-2.3026811530503428E-5
-6.699631952192596	17.790187728061333	4.8659113601435885E-5	-3.9854305184914654E-5	-2.1354474345947753E-5
-6.471535900809904	17.65611081898578	4.822630887731868E-5	-3.95163041277884E-5	-2.0782325437948076E-5
-6.01856299486931	16.965651538393175	4.6171775318134525E-5	-3.782443268328358E-5	-1.9650397670842162E-5
-6.018217814642384	16.964954947243214	4.6169738412825905E-5	-3.7822734955665464E-5	-1.9649534152901514E-5
-6.192614293475787	17.31914560580889	4.720812480705816E-5	-3.868139069347596E-5	-2.0086519868035627E-5
-6.358826975092747	17.562077889890872	4.793287435425905E-5	-3.9284066692781227E-5	-2.0499403963703876E-5
-6.018066056155799	16.964687362149334	4.6168954896561714E-5	-3.7822095225434754E-5	-1.964914557462153E-5
-4.908304538333134	14.969355025422521	4.01833535202359E-5	-3.302417807743565E-5	-1.6720096154763218E-5
-4.894965705707698	14.956384548239772	4.014011627988508E-5	-3.2991245751324445E-5	-1.6684486299511925E-5
-5.522668475480044	15.89108446419409	4.3045067737754776E-5	-3.527253317931142E-5	-1.8375900698927476E-5
-5.590293973325887	16.02332329799043	4.343969703432088E-5	-3.558723067122458E-5	-1.855607247462356E-5
-5.62503595550961	16.102423683804165	4.367051251785266E-5	-3.5773033236714445E-5	-1.864503263943522E-5
-5.79838945170203	16.47567517825189	4.475768109587594E-5	-3.666068549654876E-5	-1.9093888893708438E-5
-5.818300420163335	16.518599132988257	4.4881118387885364E-5	-3.6761093428419734E-5	-1.9143283336661356E-5
-6.016563718580136	16.961325465432818	4.6159233546986244E-5	-3.7814108673205127E-5	-1.964532439381684E-5
-4.911331118979538	14.97328547513143	4.0196063725955034E-5	-3.303404384111305E-5	-1.6728422998701475E-5
-5.0735700023776875	15.16993664121582	4.083333724291107E-5	-3.352364485470991E-5	-1.716909515704556E-5
-5.223708594183212	15.375437594116095	4.148017161367324E-5	-3.403044913858285E-5	-1.7572690471068918E-5
-5.2244114000787105	15.376332166246335	4.148301154660156E-5	-3.4032644220976554E-5	-1.7574569882821873E-5
-5.424504479191739	15.698092793846305	4.2471810080026226E-5	-3.481050169960766E-5	-1.8113525680849898E-5
-5.22565127061393	15.37825402853767	4.14888811246408E-5	-3.40372713888779E-5	-1.757785050521496E-5
-4.7077301313837365	14.774519111724057	3.953618817125505E-5	-3.252951047352599E-5	-1.6186804851396908E-5
-4.675015183440867	14.74800878513003	3.9449617381672425E-5	-3.246306024434049E-5	-1.6102601301714288E-5
-3.7658512309524754	7.028045440845924	1.7593959830831385E-5	-1.1388583200241697E-5	-1.3218998571447028E-5
