# Supplementary material for: Thyroarytenoid muscle fiber orientation regulates the ability to modulate vocal fold vertical thickness
Source: PLoS One. 2025 Dec 4;20(12):e0337735. doi: 10.1371/journal.pone.0337735 (PMC12677544; doi:10.1371/journal.pone.0337735)
Supplement: S4 Data — (ZIP) [file pone.0337735.s004.zip › Male/contourA10TA2.csv]

% Model	Angle9.mph
% Version	COMSOL 6.1.0.357
% Date	Dec 14 2024, 05:08
% Dimension	2
% Nodes	720
% Expressions	3
% Description	Line
% cpl1x	cpl1y	Displacement magnitude	u	v
-11.968005616002486	39.650844643500406	0.45091813838480155	5.4620542097778195E-5	0.08764177310211413
-12.100925229184412	39.521184251215715	0.450090787439362	5.4334896251063286E-5	0.08764480575789828
-11.810234379374002	39.74293127707726	0.45150422991584316	5.482443690661112E-5	0.08763947993182863
-11.76596306338081	39.775513356632324	0.4517123025564129	5.48963275064466E-5	0.08763869387823614
-11.47739948826791	39.862189693672036	0.4522654734593514	5.508780604842183E-5	0.08763622624082831
-11.258980847445656	39.857881496438054	0.4522368428627702	5.5078342309268764E-5	0.08763583743044272
-11.716143543792246	39.796222579001906	0.45184417109684427	5.4942303225756756E-5	0.08763814644870864
-11.163938214941039	39.85365079891891	0.4522104436052145	5.506824642161226E-5	0.08763571794046929
-10.796207435616262	39.85090503287166	0.45219304541611194	5.5059954255101386E-5	0.08763496815397054
-10.709496869932108	39.85039381204079	0.45218952887471997	5.505807851080054E-5	0.08763478881476126
-10.37169574884199	39.850036177539195	0.45218736018460937	5.50545623011474E-5	0.0876340553426366
-12.13512273325702	39.460672833157	0.4497049246556345	5.4201771621917605E-5	0.08764615958400326
-12.240660142730178	39.24849072022055	0.4483530362495224	5.37346583746291E-5	0.08765087452549476
-12.227325367848685	39.08705965880899	0.44732311191883334	5.338050528118788E-5	0.08765425626404802
-12.205740642978935	38.979124391808504	0.446635698780951	5.3143631069118555E-5	0.08765648936816371
-9.681369688821853	39.850002288818345	0.45218412174712197	5.504895301226729E-5	0.08763254434628576
-9.209886193231677	39.8500022888185	0.45218563604239614	5.504394293294611E-5	0.08763151251614953
-6.503691158131879	38.96454001876737	0.44653501598908196	5.310304752429388E-5	0.08764436928683408
-6.587351156296421	39.29642873129991	0.44865219134908374	5.382617592591549E-5	0.08763751651898058
-6.771159512318912	39.57700815680421	0.45044045949344824	5.443838423463722E-5	0.08763197038909536
-6.814129999907874	39.651652838586976	0.450916528105112	5.460115245947453E-5	0.08763048192280132
-7.229593906641747	39.84203493583536	0.4521307305323123	5.501785202306918E-5	0.08762735516454792
-7.181795837296288	39.83706132882147	0.45209907223860246	5.5006871706079974E-5	0.08762735603929796
-7.033567159296577	39.76166368437849	0.45161743078043304	5.4842046907758705E-5	0.08762863001463525
-7.6946177519140235	39.85300356006798	0.4522017256773468	5.504213122334964E-5	0.08762813792866272
-6.488283836647731	38.91091546805024	0.44619336171875595	5.298575640376725E-5	0.08764547209578415
-10.243595360807257	39.850002288818345	0.45218737059623804	5.505292215086622E-5	0.08763377539184258
-9.730298368089413	39.85000228881833	0.4521844139475761	5.5049300452429064E-5	0.08763265135760927
-9.743014193148053	39.85000228881833	0.45218437121035415	5.5049460286103795E-5	0.08763267917463058
-9.085341826788042	39.8500022888185	0.45218521178430937	5.504313591539056E-5	0.08763123991089355
-7.779783738995952	39.851154726690396	0.4521910350445435	5.503786625733768E-5	0.08762836328192063
-7.886706964608754	39.850916601280545	0.45218838333668343	5.503825357767417E-5	0.08762860207370686
-8.209330570361047	39.849987794146756	0.4521866686448641	5.50362019605241E-5	0.0876293258384009
-8.699211804792647	39.85004545472901	0.4521880732928545	5.5038942346336994E-5	0.08763039493426004
-8.427966558711145	39.8500350871401	0.45218550527677126	5.503813384434858E-5	0.0876298022037792
-12.152615457473026	38.61822056218743	0.44433461678156183	5.235400339716354E-5	0.0876639986686115
-12.150457207342695	38.60568225439725	0.44425482827115126	5.2326562126092514E-5	0.08766425883681815
-12.146591986235311	38.58859764700979	0.44414591625545435	5.228929535766882E-5	0.08766461134094951
-12.074238696384148	38.24828133015453	0.4419792074755939	5.154545568334826E-5	0.08767164284185629
-6.441829287929373	38.514252064367554	0.44366658708451256	5.212034057170302E-5	0.0876537773865516
-6.4796557750756225	38.830935381536946	0.4456829628994957	5.28114558834368E-5	0.0876471484421314
-6.431316994593285	38.355730965701305	0.44265614880985527	5.1776075802629554E-5	0.08765711453987601
-6.415000660473024	38.12021737547059	0.44115632718894293	5.126309404222861E-5	0.0876620698639477
-12.006552716049852	37.91928976266428	0.439881421923655	5.08291229772474E-5	0.08767844588239371
-11.966773292852782	37.7322909897182	0.438691462262623	5.042197835816249E-5	0.08768230956128345
-11.899335717233097	37.41624344712912	0.4366777993456182	4.97365767240656E-5	0.0876888393991653
-11.86072968481382	37.23337054820751	0.4355142859323037	4.933910970167699E-5	0.08769261851046674
-6.405495081109018	37.81045524455644	0.43918126275419556	5.059107681143517E-5	0.08766861434496759
-6.3802834672144035	37.49850283645258	0.4371963026296255	4.991419469390594E-5	0.08767517131247447
-6.34327199449609	36.990127261889924	0.4339569881540077	4.881646486309845E-5	0.08768586600853082
-6.3346776499635205	36.89181710192548	0.43333251196046285	4.8603852020343454E-5	0.08768793086258728
-6.327277488709939	36.80573234114482	0.4327857515824457	4.8418985349710594E-5	0.08768973972739559
-11.839379859361392	37.12464213602315	0.4348207493644627	4.91036902271311E-5	0.08769486912020359
-11.66031709327127	36.191536938073696	0.4288819742787884	4.709146084310401E-5	0.08771419165717836
-11.619905720758748	35.962379473002436	0.42742708742914776	4.6598839422630245E-5	0.08771894457310325
-11.730360249335298	36.58305483766412	0.43137824446697937	4.79322871510169E-5	0.08770607286470782
-6.248695444183289	35.88284413383002	0.42691887096091385	4.643201897438258E-5	0.08770912863280649
-6.190644674951313	35.36621719878445	0.4236326783211892	4.53330270200091E-5	0.08771995627946703
-6.146329446134891	34.860882297696094	0.4204198422314547	4.425171821099886E-5	0.08773057027180656
-1.0600869276340483	18.316100001774196	0.31604791766699863	1.1165134124398935E-5	0.08807112194263027
-1.0459016161732135	18.37692181363064	0.31642684845960733	1.1282439286684976E-5	0.0880698073226777
-1.1744205707972624	18.153797557800345	0.31503480413763274	1.0852323206282671E-5	0.08807477722812335
-1.311326192584243	17.97535615877772	0.3139219080403608	1.0508385050305007E-5	0.08807881781681651
-1.386335587551091	17.922671465764726	0.3135927240434372	1.0407117945904536E-5	0.0880800773428586
-1.650548821745367	17.757514160475903	0.3125645603763373	1.0089709372805174E-5	0.08808408172757307
-0.9718149006219283	18.630446296863695	0.3180109867891533	1.1771807257240095E-5	0.08806429859600312
-0.9542349860686515	18.852537320770427	0.31939691848489077	1.2200740522124213E-5	0.0880595637833447
-0.9467123425971604	18.932059856972355	0.319894446146089	1.2354524156059421E-5	0.08805786606292945
-0.9488912973033679	19.009058522305217	0.32037547277706746	1.250354246185421E-5	0.08805624034714568
-0.9602591937381534	19.185733594449147	0.32148038309632776	1.2845146163164559E-5	0.08805252266900546
-1.0005126263859143	19.36574217623491	0.3226044109439594	1.3193325891809172E-5	0.0880487899094094
-6.05347281998843	34.07388368729615	0.4154315594980903	4.2588687499929415E-5	0.08774705438125208
-5.779746191862431	31.198536783186327	0.39718106881136916	3.658234363037869E-5	0.08780741937271312
-5.81260308842713	31.6601371096856	0.40009533644554807	3.753168670133572E-5	0.08779770251110937
-5.898916358898413	32.61341104261303	0.4061578590077145	3.952093681169025E-5	0.08777768163060116
-5.976331308258205	33.33624786626052	0.4107326088092442	4.102980227122405E-5	0.08776252326045378
-11.555172919712001	35.57995576034233	0.4249961037985047	4.578392755659452E-5	0.08772688180588711
-11.427224513094306	34.824469013294944	0.4201917918087067	4.41657802845238E-5	0.08774256216345047
-11.302991741507174	34.01939293201957	0.41507491243918704	4.246200305698045E-5	0.08775929631730858
-11.26269403333529	33.74326682230424	0.4133262393739334	4.187377566233264E-5	0.08776504041477236
-10.87492360433819	31.536162433666846	0.39931836369958273	3.725660913947071E-5	0.08781082417929835
-10.79808267178972	31.096982410679725	0.39654067385904707	3.636344965737169E-5	0.08781993549507522
-10.515617328365707	29.431210118152052	0.38599345775340527	3.292712013816404E-5	0.08785451392740737
-11.095255333576779	32.78560916869341	0.40723371332531993	3.986984378643577E-5	0.08778490835794558
-10.374607869233792	28.677418549364212	0.38121939789450054	3.141478464777971E-5	0.08787013573944805
-1.9007542873442729	17.670028077820447	0.31201877496234603	9.922354565973616E-6	0.08808641503426629
-2.0779141835942943	17.606247817656115	0.31162162916804215	9.800491300876166E-6	0.08808810624264088
-2.421704394542373	17.610906476909	0.31165064557983246	9.811693518170754E-6	0.08808866911137225
-2.5268901597962445	17.60827853304663	0.311634526311603	9.807390966652747E-6	0.08808892725111003
-1.0157099330243569	19.441588102125813	0.3230792156254739	1.334026260145165E-5	0.08804721375050967
-1.1062328150339649	19.65851365771074	0.32443545385473355	1.3760036920095611E-5	0.0880427964352652
-1.0950141199455286	19.63861486947969	0.324310997530859	1.3721509166820757E-5	0.08804319601314717
-1.0936631912571904	19.634142492606518	0.3242829788099098	1.3712826782914792E-5	0.08804328807677296
-1.2019485900933222	19.823967402584525	0.3254713519887407	1.4080318991861428E-5	0.0880394787621889
-1.2626663164006444	19.90610167368628	0.3259846190199721	1.4238910703824546E-5	0.0880378568926602
-1.3479656887537845	20.02184186709379	0.3267100771905017	1.4462728230789152E-5	0.08803557109738126
-1.3818036936806772	20.069240413165744	0.32700673335452335	1.4554691200517529E-5	0.08803463291853748
-1.490043238491493	20.21081153288452	0.32789385536247706	1.482822510687128E-5	0.0880318442915742
-5.495158991359491	28.68268136418761	0.3812366076727118	3.144451526129622E-5	0.08786015746691124
-5.507477156915547	28.790577524822243	0.38191464893469224	3.16599800483276E-5	0.08785789482376263
-5.640376413522405	29.93509919763994	0.389170552358108	3.398831425616198E-5	0.08783390960981091
-5.66674537726079	30.200894570944342	0.3908459270144473	3.452583331947565E-5	0.08782832880794526
-11.232964758328787	33.56280133293661	0.4121764949341748	4.1489395989579454E-5	0.08776878836922476
-9.890707351552885	26.584105713780335	0.3679802921053956	2.7221872015687532E-5	0.08791334394624568
-9.499209611630052	25.463046361573806	0.3609114670820407	2.5023963048919366E-5	0.08793623660238656
-10.251371607480321	28.08873461337165	0.37749151098701855	3.021386013686371E-5	0.0878823099940729
-9.949856872037069	26.81141811544305	0.3694191764881022	2.7679962796441386E-5	0.08790866419823722
-9.409620206466	25.28683176907262	0.3597936891735298	2.467492141064118E-5	0.087939781214567
-8.975776833099328	24.413789608181347	0.3543162199499752	2.2986145651645008E-5	0.0879573768656903
-8.450931047688341	23.67686534172989	0.3496551367264855	2.1551234605558685E-5	0.08797192853681002
-8.315280225053407	23.486682331666373	0.3484659621292415	2.118856670129648E-5	0.08797568858120347
-8.109310669822081	23.245736403988893	0.3469480977133439	2.0727822828846843E-5	0.08798038881526066
-5.04821833795282	26.35030357792787	0.3665041116521038	2.6778595305315507E-5	0.08790870004122393
-5.072511135861281	26.457154341834364	0.36717362642068246	2.6985260702511076E-5	0.08790648139371653
-5.319014801988768	27.6151602307035	0.3744862445549064	2.929263500891075E-5	0.08788242872826775
-5.298549699956672	27.508324942348306	0.3738148510638932	2.90834120658305E-5	0.08788465350686608
-1.6547952866665352	20.435138707303928	0.32929716071035614	1.526195517935832E-5	0.08802741245934045
-1.7068462026965912	20.505043732104994	0.32973575814083605	1.5397621650498112E-5	0.0880260329565778
-1.8328638043067826	20.675856534446993	0.3308053448880018	1.572825870246929E-5	0.08802265935207455
-1.9146876228856835	20.78271581099791	0.33147573109056205	1.593485916895649E-5	0.08802055461691075
-1.9589596542270868	20.838178803681924	0.33182248781113405	1.6041426779661966E-5	0.0880194653727361
-2.2267902915590323	21.173727916983232	0.3339321850950801	1.6692524035222044E-5	0.08801287682757322
-2.4765836027203294	21.524027437877677	0.3361229742482854	1.7369710372998254E-5	0.08800593964649235
-2.510632075597485	21.56945277354053	0.3364091469703148	1.745840681121694E-5	0.08800504369629553
-3.4170539347823667	18.323036770820913	0.3160939713170862	1.1189703924791884E-5	0.08807551100686649
-3.3613588547056894	18.26201824120377	0.31571364482745007	1.1072050812745415E-5	0.0880766960725888
-2.8302006677410443	17.7685842180935	0.3126333792176114	1.0118266379432386E-5	0.08808611760544936
-3.0213186080937637	17.882690433716814	0.3133453610620198	1.033943091482006E-5	0.08808406969181476
-2.9853774190574067	17.85333337493745	0.31316287761984785	1.0282716136778017E-5	0.08808462230059291
-4.904236518511963	25.91960781073081	0.36378023592132464	2.5936211670038434E-5	0.0879175459069336
-4.723668736196532	25.314951331292864	0.3599741432604314	2.4745168071263322E-5	0.08793000412265531
-4.604679940346854	25.051089745874435	0.3583028670275893	2.42229994848784E-5	0.0879353588058406
-4.281370486848969	24.383328411417228	0.35411390775953455	2.292696792238527E-5	0.08794888074298796
-3.2125741016240386	22.611557155864187	0.3429521476965224	1.947904596878303E-5	0.08798432980408757
-3.272014261258436	22.70654698603269	0.3435468411750529	1.966204633041953E-5	0.08798243253014258
-2.5518384799861815	21.63096481182497	0.33679505724888015	1.757864027817225E-5	0.08800382104131453
-2.8735384712196232	22.08009398368013	0.33961868878630813	1.8449117999080192E-5	0.08799493143915468
-3.1756044296995665	22.556944434453374	0.3426082562116327	1.937403555682858E-5	0.08798541529509625
-4.545571876999899	19.652622560032107	0.32440559625311555	1.3760321287253587E-5	0.08804954485486777
-4.424895516455141	19.524062222800467	0.32360274480651663	1.351290704271812E-5	0.0880520365136242
-3.958958611653594	19.00470136406695	0.320352034783204	1.2507008416080025E-5	0.08806212847197309
-3.8782730930382083	18.915322300283425	0.31979542188077253	1.2334794085748179E-5	0.08806386640601842
-5.025563667731989	20.107549344377823	0.3272639368260303	1.4646323017583874E-5	0.08804084690284553
-5.277731362781373	20.350988119887234	0.32877997628395306	1.51138037193921E-5	0.08803617337567243
-5.606549304112775	20.6598148798465	0.3307241971172479	1.571778725379685E-5	0.08803027795333855
-6.131048509468386	21.17349677678001	0.3339328013260231	1.670892577742081E-5	0.08802040797089984
-7.17416985769136	22.198608654304337	0.340363155203166	1.8693452647794943E-5	0.08800072341135709
-7.6413332318231895	22.67125431062098	0.3433499179906754	1.9614948765447634E-5	0.08799163144573907
-6.9150129554945305	21.927639425126234	0.33867342722744836	1.8175910036515893E-5	0.08800596378121367
-6.31895859009996	21.343154735881807	0.3350064157817227	1.7042882348703993E-5	0.08801718523669076
-6.618255579081206	21.642875823077	0.3368779173626858	1.7625755940706307E-5	0.08801142045384769
-3.6680004015474728	23.30103040805593	0.3472930950966649	2.0813453753814936E-5	0.08797061012899315
-3.83446762916781	23.580833568731567	0.3490519336375444	2.136427410437318E-5	0.08796501027789863
-4.071443328978513	23.987709649252928	0.3516146971452746	2.214645058760824E-5	0.08795684800329157
-7.640251545310057	17.586782544931808	1.5617094354265896E-5	-1.266582560917042E-5	-7.683760670112606E-6
-7.509356374993602	17.79911102953117	1.5846352942087964E-5	-1.2896886862332246E-5	-7.593125201900029E-6
-7.6989388334005735	17.4903691638282	1.5519662039376962E-5	-1.2566829755355226E-5	-7.725671972206072E-6
-7.762103216471637	17.30759444679789	1.5335475423579195E-5	-1.2379797623079989E-5	-7.765422646031165E-6
-7.821162534822876	17.152686250634986	1.5186601274281504E-5	-1.222478876908036E-5	-7.805748036086917E-6
-7.87221896818102	16.9473112831706	1.4993794990077468E-5	-1.2024742987965931E-5	-7.837304040892902E-6
-7.921170402924522	16.753942907049066	1.4814077036426057E-5	-1.1836322295441654E-5	-7.867840061244803E-6
-7.9783869673286425	16.470761822820492	1.4562502606632722E-5	-1.1569720771868606E-5	-7.902510756714649E-6
-8.003886469325913	16.357472230499454	1.4462732094560733E-5	-1.1461964187390442E-5	-7.918815628124059E-6
-8.041803974825056	16.197407590250943	1.4332723711903559E-5	-1.1315171759713463E-5	-7.9475003768815E-6
-8.11957094103931	15.808141817188318	1.401293469766881E-5	-1.0959449115405445E-5	-8.001956535541311E-6
-8.094241908274963	15.975737091845481	1.4148747070519334E-5	-1.1110161869921062E-5	-7.984180435059316E-6
-8.149959289733443	15.594634263864748	1.3840053820010661E-5	-1.07656697968157E-5	-8.022704409746125E-6
-4.487015489615116	14.591722761896559	1.1852951042193333E-5	-9.817906914260678E-6	-4.663836055328388E-6
-4.416731324563106	14.512870608922288	1.1762756790738667E-5	-9.745776728218364E-6	-4.600575146565907E-6
-4.329055028394281	14.412978776001905	1.1646545084119244E-5	-9.652265946703727E-6	-4.520014574728321E-6
-4.19303203891211	14.248275933735142	1.1458133582098124E-5	-9.500417830896715E-6	-4.395590567000331E-6
-4.178965322518646	14.23024927967746	1.1437288156081215E-5	-9.483465040619047E-6	-4.382444156164E-6
-8.208595369810979	15.125877972768416	1.3487658712802848E-5	-1.036021522155704E-5	-8.069750868265951E-6
-8.250106284083648	14.883579494882824	1.3321110799608807E-5	-1.0160703316753443E-5	-8.101687848259666E-6
-8.184763342662869	15.304083214581624	1.3619625558413404E-5	-1.0512323104751396E-5	-8.051527387332835E-6
-8.194040568253598	15.203367992185502	1.3540952156608994E-5	-1.0424150399044493E-5	-8.058141422282686E-6
-4.009503675450382	13.95499929048619	1.1134070284986827E-5	-9.231618433635677E-6	-4.226183152123613E-6
-3.967321215997023	13.879167246534847	1.1049458934255804E-5	-9.160504005577603E-6	-4.185894480674956E-6
-3.8768075373306097	13.684183745503944	1.0836391020967009E-5	-8.981726283266137E-6	-4.099638106414151E-6
-3.8285567068758617	13.577304042901428	1.0721262560830133E-5	-8.883851897393378E-6	-4.0544174991929005E-6
-3.679175518096213	13.165512678706849	1.0279888611750983E-5	-8.505370201389757E-6	-3.910106346344437E-6
-3.5952780276413945	12.848827743115857	9.944471624524336E-6	-8.216845270218854E-6	-3.825889975616374E-6
-3.8035301168690907	13.511178334388502	1.0651042239574507E-5	-8.824555265387857E-6	-4.030881660059111E-6
-3.5706258476984103	12.751547870197772	9.840685306094284E-6	-8.125359953024953E-6	-3.8004236700442856E-6
-3.536337058362929	12.508568926206657	9.584581330328297E-6	-7.899588188490284E-6	-3.7603491305746046E-6
-3.4943523373487664	12.217884679130231	9.281385414133144E-6	-7.631205806203133E-6	-3.7130904393072703E-6
-3.476217738039166	12.051206781698731	9.108517110135778E-6	-7.479662490499483E-6	-3.6914035729999E-6
-3.4381043775288846	11.707787309160882	8.74676122955559E-6	-7.153203241599351E-6	-3.6432357730908068E-6
-3.4175141432913065	11.442487558596586	8.47352713380063E-6	-6.9083653744511625E-6	-3.616283548016889E-6
-3.390535492772293	10.959938069747185	7.975821666564536E-6	-6.452297995274253E-6	-3.574302564978429E-6
-3.391605607580326	10.637069694303245	7.650524103454778E-6	-6.146334597817789E-6	-3.5641053763275764E-6
-3.3957072198915474	11.125983907025887	8.143271144910101E-6	-6.6057651902961715E-6	-3.5838043318107452E-6
-3.3933099091125833	10.454525891479044	7.466518527675115E-6	-5.970775990457055E-6	-3.5587386890409138E-6
-3.392748642497309	10.363320317554606	7.374677714020059E-6	-5.881964040502326E-6	-3.5548698827469275E-6
-3.3881777990103163	10.052022617744685	7.065412635977434E-6	-5.5846370341030985E-6	-3.5421070970096004E-6
-3.379931059854188	9.65560915900371	6.675619358174074E-6	-5.203667808202889E-6	-3.5253060108625315E-6
-3.38003327420144	9.645525660619372	6.665964182611467E-6	-5.194189454700093E-6	-3.5252189271956526E-6
-3.380411775956053	9.63612711841371	6.657361927258645E-6	-5.1854589911423114E-6	-3.5254865636269683E-6
-3.4070943292007656	9.209820550583608	6.2653900920892386E-6	-4.7742968821803E-6	-3.542264464483556E-6
-3.4177904844649305	8.97279793026408	6.056480655513644E-6	-4.549231756795726E-6	-3.552390915939906E-6
-4.670507470987797	6.528342318175511	5.306423908475535E-6	-2.139149645078724E-6	-4.832673772179891E-6
-4.472672713765167	6.53165408154053	5.114549725243867E-6	-2.1482864663210027E-6	-4.620923216007447E-6
-4.296096768007061	6.564113874181485	4.984186647327862E-6	-2.1920620215885527E-6	-4.45338855610045E-6
-4.1907677441120486	6.6201318525786546	4.9127590858491085E-6	-2.2585554318473363E-6	-4.343002608673947E-6
-3.42823364007561	8.77881073484247	5.8834606456484E-6	-4.359393790306959E-6	-3.5588697450159905E-6
-3.440421539484517	8.631632878187974	5.760375171604401E-6	-4.218204009744459E-6	-3.5692269933530777E-6
-3.510174069952668	8.051882576425108	5.31290118954312E-6	-3.668349975809158E-6	-3.634945332427502E-6
-3.4654247941708625	8.41479710425795	5.587698879173885E-6	-4.015829194702741E-6	-3.5924164674297814E-6
-3.519325274558982	7.974355231943207	5.258206784707859E-6	-3.5970023292888826E-6	-3.645780666794037E-6
-3.8048036653298265	6.960169305120867	4.8183457042773845E-6	-2.6506197295735425E-6	-3.9832394953546434E-6
-3.942941641067294	6.809098812242506	4.824071320938953E-6	-2.474249452083916E-6	-4.113449438544852E-6
-4.081244662082278	6.715380176995773	4.885603312203501E-6	-2.37912003785166E-6	-4.2436802241000574E-6
-3.557899482821399	7.6388476831782866	5.054984578878288E-6	-3.309398935906982E-6	-3.7001126551437764E-6
-3.5506928691402093	7.692857622749482	5.073585543437507E-6	-3.3435602707068106E-6	-3.68452628724251E-6
-3.535122007221198	7.8370201875805385	5.168985884559698E-6	-3.472675382308223E-6	-3.6665587179900445E-6
-3.5827478111781415	7.560437912809053	5.016968877350341E-6	-3.2212641282678465E-6	-3.730453692481056E-6
-3.656557182300242	7.31345080673359	4.919414365064827E-6	-2.9974136991149764E-6	-3.823697299710845E-6
-3.741595319822733	7.091603710798701	4.855978835317522E-6	-2.8028823544286483E-6	-3.919513017877956E-6
-12.48823622079036	29.318127189803445	0.5955918392964801	-0.244617550688972	0.5419479459775524
-12.301573729696075	29.291730374054282	0.5912577413029674	-0.24609864796108866	0.5372053259625331
-12.904182385341631	29.37659805299116	0.608269990282037	-0.24176562945394733	0.5460561270825679
-12.704310573905445	29.35687813300677	0.6015409290237468	-0.2435714996505703	0.5448941416790778
-13.215739023882737	29.375039723105594	0.619403862653009	-0.23909374020408103	0.5427590308882411
-13.289816212405814	29.38416912499247	0.6230700960643262	-0.238966372630349	0.541967264849431
-13.628735756055638	29.408293625969595	0.6363897607023391	-0.23714607084739792	0.5302362622033483
-13.761313265189306	29.420327221129604	0.6419114205533308	-0.23673678383269287	0.5258967024334232
-13.789831291953012	29.42263826529943	0.6427915455918003	-0.23680077685259115	0.5245027772365846
-14.193507593470319	29.351006338599753	0.651446469429559	-0.22822413368714278	0.498679590389273
-14.343065600888547	29.30623263263965	0.652938102781624	-0.22282509947051599	0.4881472610528361
-15.169871121939503	28.7024294022831	0.68286464999529	-0.1614885373308021	0.44142132879130386
-15.025976096323706	28.826575538617305	0.6761252790615889	-0.1728730717271284	0.44901875917985734
-14.704342841257393	29.099582909420015	0.6623357996398695	-0.19875430736651606	0.4664563233103599
-14.77814405518191	29.048154888872233	0.6641207134513462	-0.19306205098285817	0.4617996468326095
-15.194930389272562	28.670268692680192	0.6849129008272626	-0.15920392852515672	0.4404357008249089
-15.552436058935607	28.262388145106144	0.712325780068104	-0.13116287688813633	0.42398852439381934
-15.65870487864321	28.128694460225432	0.7213732946124297	-0.12268416105288996	0.419106990828931
-15.420870685895718	28.414489982476084	0.7013724961782906	-0.13969044504224817	0.4297850902333029
-16.14669845066415	27.534817692946177	0.7622586459611805	-0.0989569850317841	0.38865364129536584
-16.18902508127296	27.487365967844962	0.7654424988022943	-0.09758569733678374	0.3853002055038891
-16.090879730623392	27.60512583812312	0.7573388199080187	-0.10160745812563185	0.39220916755401997
-15.906983759261689	27.83045491742547	0.7418873960353276	-0.10982558791379234	0.404488486189512
-15.78801336657089	27.974288039163056	0.7324366908117579	-0.11527011425897454	0.4118127230357863
-16.4224657835804	27.241242221715776	0.7790240712918772	-0.09307160565861904	0.3661505681616415
-16.636541644582238	27.015574682657572	0.7877084096968813	-0.0879274381976088	0.3451397341253569
-16.701862721366762	26.948993088668995	0.7883880184219687	-0.08687639651460281	0.3381567486816861
-16.98192097775023	26.67928029930171	0.7888614369039817	-0.08073763584974607	0.3116051529585406
-17.086567607533095	26.586911131348927	0.7865096096365343	-0.07936904009216751	0.30328447453434004
-16.810764952407226	26.84442366016748	0.7882893405213827	-0.0845234688570675	0.3280040304030688
-17.316197999609905	26.352544552541893	0.7770016101730579	-0.07759447654765037	0.2896933443960662
-17.45518464052986	26.210110438215963	0.7701803954937112	-0.07597817849409538	0.28293525591863145
-17.722095738557805	25.895382301413925	0.7569943132112643	-0.08186700760711081	0.277815854254073
-17.72264017583542	25.894744071275742	0.7569631388399711	-0.081878832966541	0.27780335406253065
-17.932597821946576	25.11386146747848	0.7335365367379318	-0.10952964308515611	0.2685631718248074
-17.907096306050956	25.00313633884308	0.7303150659706952	-0.11635471693994849	0.2650511555753436
-17.75267320881764	24.32471147247125	0.7096888638183647	-0.1585209642904125	0.24296495101718904
-17.92944471255859	25.1306830888716	0.7339457915215758	-0.10897264859325786	0.2686933298032524
-17.722777975835573	25.894232143167198	0.756945401207228	-0.08190163189785388	0.27779219099939334
-17.728945142955695	25.871483784810497	0.7562670870479863	-0.08270527940933221	0.2775266731391975
-17.700264955727473	24.192801294244298	0.7038207732886284	-0.16896044017784834	0.23277273882091043
-17.492893227235577	23.675149455238873	0.67996907582118	-0.2110324929627102	0.19289836667631893
-17.219818972655105	23.051350814888384	0.6491077754192754	-0.264120950152428	0.13715365942098617
-17.213682929786287	23.036984749786797	0.6483258494108668	-0.26532266406886795	0.13589720078438614
-17.20651458505761	23.021889840621302	0.6475330747916215	-0.26669009583308345	0.13436652302478264
-16.72944438496599	22.0265670999435	0.5987383520081336	-0.35190265148962474	0.029691139814941155
-16.772330573218266	22.113599037757318	0.6026985540890789	-0.34498850662919434	0.03880607490433695
-16.97378539565523	22.529669064239176	0.6214689144028875	-0.3096977189883464	0.08278618701850139
-16.69878402350933	21.97001521221032	0.5971419547934125	-0.3563147625479311	0.0237675142860359
-16.44523432072541	21.481646309928003	0.5813528979900092	-0.3956179202036113	-0.02699506957909023
-16.38784636008633	21.382208809377225	0.5803524966060252	-0.40310534359543393	-0.03753635977435353
-16.10429654720809	20.90765006213037	0.5727676916412368	-0.43917262358122333	-0.08974974279284764
-15.229590069694847	19.59839917871314	0.5981812270727143	-0.5166805101935639	-0.23728719413561664
-15.573303162172023	20.08692966262294	0.5823455557379287	-0.49046519860287685	-0.18216562609769194
-15.762739830454272	20.369577854236137	0.5766281817865377	-0.4736109535222659	-0.15003151180979968
-15.676053214728174	20.229671015614727	0.5775704704929511	-0.4826986798730432	-0.1656004289283544
-15.004965242227517	19.29705702264412	0.6079783611400211	-0.5199801513852204	-0.2721556556640544
-14.347740685004595	18.43237628944785	0.6088499145427276	-0.48878544341159624	-0.355444775691543
-14.71316053352021	18.903140185799252	0.6171259347807159	-0.5180994872827009	-0.31842118363506555
-14.112301424219844	18.14085757339455	0.5926489684918335	-0.45932954027239425	-0.3720079682801217
-13.786968016309958	17.746840232171802	0.5523752997873168	-0.4072483893315967	-0.3722859992786557
-12.572484095421888	16.31238607204104	0.33550199146918075	-0.20936183200178288	-0.2619848393183567
-12.73923093656964	16.50237005974189	0.36674177044678996	-0.23584755888189562	-0.28048799221035436
-13.149721100590622	16.985383718836303	0.44268256825002067	-0.3032249308090778	-0.322313564851907
-13.560443943361147	17.474962802260926	0.5143323033499769	-0.37006742825750344	-0.35678222959936445
-12.433087863224218	16.142914163274668	0.30849268883352543	-0.18875516013331678	-0.2436487184365296
-11.67886765718853	15.130655135953049	0.1684604532345117	-0.08381134111176829	-0.14506166289504668
-11.370603754574383	14.616160191779192	0.11669382656543587	-0.043101269383558065	-0.10794652944600047
-11.928279318244115	15.521235666230787	0.2114713694022702	-0.11643442427704895	-0.17622023803224185
-11.098102119973685	14.067276715400904	0.0809990593940914	-0.018720460836867202	-0.0776964227259504
-10.94829922258624	13.75778922441979	0.06155838126220737	-0.0056977623817254346	-0.061014487791939506
-10.566136973193167	12.955069884045642	0.03231373188961789	0.003867534896277248	-0.031830995707108005
-10.528617101577506	12.869997651759531	0.029315469680057875	0.004548448466670254	-0.02884467050101563
-10.125844678960055	12.03212679724241	0.016628850806495746	0.003876441510436217	-0.015635780987688398
-10.205786830641387	12.200371242765215	0.019190110941522447	0.003987589978766936	-0.01830721150799908
-10.11776374681346	12.014636087480781	0.016457765214191237	0.0038322791436306573	-0.015462435133030921
-9.799033203597945	11.32040592221854	0.011279245555612803	0.002828622427234136	-0.010357540069652633
-9.732454220074882	11.174895810343436	0.01006916954579365	0.002571178865429933	-0.009122831617915817
-10.081694286405995	11.938670646469957	0.0158977831030721	0.0037037567316258804	-0.014912947655532739
-9.419861471494833	10.505758447346915	0.007615659438491034	0.0011353481733259031	-0.006965550699566473
-9.39945834397536	10.463080013210769	0.007449737086975475	0.001047058312805149	-0.006811155947518312
-9.362989365785312	10.388561145610026	0.007218421124456144	9.865146825001054E-4	-0.006610013896285625
-9.15485933130238	9.94585479357356	0.0058762278208327814	5.078509156722239E-4	-0.005438233306562408
-12.250739993292553	19.150604908283345	0.6639129229006921	-0.5676574307704381	-0.29659061365271466
-12.385666050996104	19.229462944007324	0.6986803579444048	-0.586899616020386	-0.32416657442055247
-12.018444755085756	18.995911937273455	0.5928359644245068	-0.5293687311479041	-0.24474701999864493
-11.827571680933026	18.805921238230237	0.5613028904303723	-0.5075264931485565	-0.22309229275148276
-11.71378598197753	18.69006222155872	0.5399112392054948	-0.49293905404546523	-0.2078162218592867
-11.489121580415649	18.312221504949157	0.4874928592538499	-0.4515090463295728	-0.1740815167514434
-11.42092816915265	18.202424829191397	0.4722799612929457	-0.4392400488223513	-0.16452757255788622
-11.137081940903064	17.673975351763787	0.3970695277448376	-0.37359166244283204	-0.1277040241887718
-11.050577560623434	17.52903972488271	0.37533262439909687	-0.3545953502403564	-0.11689266441797533
-10.900173758069224	17.228821915447778	0.33128949105244015	-0.3143893467067906	-0.09985177423989308
-10.59407257662658	16.86993613536655	0.2731923993398625	-0.2614628333751703	-0.0747323397315672
-10.4015251414116	16.663994998799538	0.24133620545354662	-0.23186972366202677	-0.062383875781550975
-9.980308680915373	16.24426542990552	0.17794466352148036	-0.1722096558820667	-0.03985358881249336
-10.52456597891735	16.788877057884427	0.26019977379601716	-0.24966485360444973	-0.06892067945767774
-9.215934750579713	15.702403997568886	0.1000685401372633	-0.09623714072075785	-0.022241496031602293
-9.506635524164235	15.916651407254937	0.1291918998485144	-0.12568106549065278	-0.02400476263008116
-9.713477904294042	16.0562870014233	0.15009693266418173	-0.1457794798452426	-0.030262374082433256
-8.987328542896977	15.535943891824608	0.07837451976315368	-0.07436131412367784	-0.02014481655076857
-7.038155536202357	2.4161328913912485	0.00131755061712971	0.0011399796186832428	-5.898226863528978E-4
-7.218271698777633	2.47634434863711	0.0013221559409529156	0.001125069568556426	-6.348139269631535E-4
-7.402921517489648	2.596088343862585	0.0013165420118022256	0.001096982653352923	-6.812421884044656E-4
-5.610926604361966	2.56874897195521	0.0011581983764204096	0.0010837616175453399	-2.661065193011612E-4
-5.791192046184306	2.4885541575675454	0.0011916063174498858	0.001107263182546657	-3.030344969150244E-4
-6.090991914769232	2.367770791599311	0.0012417709751558932	0.0011419650796128363	-3.641157734688639E-4
-6.223300720670824	2.365865245728654	0.0012556638313953278	0.001145430242834056	-3.960472276800656E-4
-8.524776938151282	15.280293075065625	0.05895066309763069	-0.05528638197225468	-0.017505470533025844
-8.5390176621	15.301185889469425	0.06225042624838376	-0.05841771787355722	-0.018432101817423895
-8.574275941324595	15.320887483760043	0.06360208267886029	-0.059728494648433585	-0.018678986759686853
-5.2268760988311245	3.1984387632370352	0.001000351509295397	9.408676233044333E-4	-2.1617354064654235E-4
-5.323022364028059	2.954304032548915	0.0010574138944690632	9.943416168709412E-4	-2.2544088013248787E-4
-5.411391041049513	2.8046470279535036	0.0010942399586827054	0.001027646582228287	-2.365917051854631E-4
-5.361270108912003	2.863813885716368	0.0010780586858659686	0.0010134523046169577	-2.2914298479013862E-4
-5.176470922340737	3.3654332504811606	9.642743004765841E-4	9.06859919017689E-4	-2.1210126324174212E-4
-4.997438755280889	4.032636318053695	8.267412579757302E-4	7.767930977742006E-4	-1.9417936561073385E-4
-5.108994509801874	3.6116460899580636	9.103524906689776E-4	8.560833821608749E-4	-2.059750813429263E-4
-4.991774580661376	4.054261353979088	8.223460448203879E-4	7.726607465250734E-4	-1.9345727538088377E-4
-6.53602006808163	2.347293243898074	0.001285612425586878	0.0011533077117943259	-4.6817565231308607E-4
-6.871423256057571	2.3759082864320638	0.0013102975851378082	0.0011486983297455677	-5.495351780150738E-4
-6.725008134174486	2.363972974785624	0.001301143016662496	0.001151634876607588	-5.150269566135796E-4
-7.498445287702315	2.6504749625169852	0.0013137643103509327	0.0010832718616290947	-7.043855945328472E-4
-7.543394316053332	2.6908233254228815	0.0013103214152646611	0.001074082731693368	-7.152903724155794E-4
-7.714537633122486	2.9137762658493207	0.0012852746756735782	0.0010217203465016512	-7.584965012870548E-4
-7.7891268079090406	3.0564766598021276	0.001268615279321237	9.910228103069177E-4	-7.778567511875885E-4
-7.80527300412054	3.4063802626319237	0.0012125818855724174	9.162208583200825E-4	-7.889043854469343E-4
-7.804324521600502	3.2269612996167556	0.0012414911988317479	9.539424164649272E-4	-7.850220984426506E-4
-7.758877336072651	3.698244931275473	0.0011635328732507322	8.553623295818797E-4	-7.870071184740818E-4
-7.751964178591711	3.7286102673963915	0.0011582391889981654	8.490576033556897E-4	-7.863555037486456E-4
-4.868412953288395	4.489722570165323	7.321378379734834E-4	6.91011855696129E-4	-1.6246579004716483E-4
-4.944274103721604	4.221530184777065	7.877778813306024E-4	7.413900279429331E-4	-1.8157576256572046E-4
-4.861218645669248	4.514367912389247	7.264818980906031E-4	6.859046239597253E-4	-1.601230280225611E-4
-4.761328567585714	4.872867994409656	6.404134447756395E-4	6.080847506564878E-4	-1.2568100852716302E-4
-7.7347878369548635	3.762505605967378	0.0011518449815701435	8.421878649857753E-4	-7.843497680851987E-4
-7.441188952293851	4.488511996506501	0.00102825378076361	6.936313214863396E-4	-7.58889866500732E-4
-7.462522939780039	4.43043664258904	0.0010373021867152658	7.053973672378843E-4	-7.602229351595155E-4
-7.583988224902736	4.103803156183615	0.0010850945919797556	7.691688536020547E-4	-7.652096092374582E-4
-7.428705960551779	4.562167039268793	0.001023002569631387	6.789098388054842E-4	-7.637303285183195E-4
-7.367225146909923	5.0179675342064245	9.912730051310284E-4	5.87043742236414E-4	-7.96202492180645E-4
-7.395373926440531	5.510469499667041	0.00100719120124123	4.908146811323941E-4	-8.712168124189271E-4
-7.396628687854849	5.543415335697084	0.001007624526984358	4.842492824807818E-4	-8.755670321407975E-4
-8.951906927477943	9.55517852325179	0.005128717497878082	4.5955204210222287E-4	-0.004784852363462488
-8.732770861641235	9.107630277300872	0.004073392211016508	3.4187405491684303E-4	-0.003838733417267143
-8.477149435408428	8.592840803667324	0.0032309796533889863	3.10019029182206E-4	-0.0030622811325490525
-8.352048182285694	8.325615036227727	0.0028175584891889506	3.185672280017662E-4	-0.0026771329435769384
-8.222367325804308	8.079901469599669	0.0025347573624995242	3.152804351584264E-4	-0.0024115586777666413
-4.558078678429407	5.6727023718291845	4.1007487480813253E-4	3.953800047972524E-4	-4.677762453991505E-5
-4.661854211303943	5.2307881209663405	5.429509690708767E-4	5.197729247909566E-4	-8.634514977480065E-5
-4.6736829568741065	5.179041007331088	5.574772303798189E-4	5.330527231752366E-4	-9.116052814304656E-5
-4.664862639408369	5.2157017440172675	5.473979149261488E-4	5.239065609428557E-4	-8.736059268652783E-5
-7.642518454416541	6.7438038314408955	0.0012955410658010234	3.0193851002798585E-4	-0.0012278853532464527
-7.72390205946121	6.960130553786359	0.0014581370521420502	3.0288929589554665E-4	-0.0013821875949591488
-7.960824009101229	7.5515457825414485	0.0018772809163147802	2.995470750385523E-4	-0.001783763616482556
-7.398279738095727	5.568321714484634	0.0010101459760657894	4.7993535098059465E-4	-8.799476715737429E-4
-7.486554017062449	6.151026864151781	0.001089773953870238	3.7566938877642584E-4	-0.0010050456915016233
-7.599533786520233	6.612688047526157	0.0012512472387287827	3.2057039700475904E-4	-0.0011802031253585951
-4.559353287845783	5.783205763653101	3.7424515963472E-4	3.6083067778100864E-4	-3.854424301528714E-5
-4.539973927898901	6.108340489734484	2.7391109989953065E-4	2.6233795561651747E-4	-5.128679523471707E-6
-4.595870421128182	6.280367827388355	1.626402620368265E-4	1.5292696530082455E-4	-1.1913606425015772E-6
-11.949523827617073	29.206895619841305	0.5831827813601363	-0.2476487232167179	0.5209333460339716
-11.807688642858182	29.154031813094953	0.5811020045514336	-0.24951875371255755	0.5104877922780621
-12.00330605669702	29.223330979102066	0.5843305606238327	-0.24722055206898494	0.5238727343797233
-11.58017196199464	29.065937130844834	0.5792640833383736	-0.2538918757705395	0.49504574430084874
-11.41683712235142	28.96940271662765	0.5796885347167562	-0.26016504856291756	0.47944257408901575
-11.219350371023808	28.853937987330728	0.5809122443065036	-0.26883929019969255	0.46049573401889166
-11.063811648377435	28.68153300927144	0.5898779632351407	-0.2848230801569361	0.44160975128928703
-10.947486528223845	28.535037823889105	0.5976392890193729	-0.2980192268959725	0.4268531579538572
-10.899230615467399	28.323819733732066	0.6223624014281497	-0.3209112980101496	0.41660739939836877
-10.868467577029437	28.194812621939796	0.637068573285925	-0.33466817480341776	0.410170407581236
-10.876511202290695	28.109887068149042	0.6554427085657402	-0.34612339212623155	0.4086833989067177
-10.899672074901286	27.854101802332053	0.7066415784026571	-0.3780948187597508	0.40220623057797
-12.412266700730603	28.73183000599365	0.5742242148764555	-0.24893976184726685	0.5168096189080973
-12.004390987243811	28.644127827029816	0.5860843699854764	-0.274476970259813	0.5026475002822474
-11.418956634563854	28.353076382645266	0.6296508352256648	-0.32192607017915886	0.4633377428803157
-11.624144095082618	28.483083006210283	0.6096682481777913	-0.30314833299917776	0.4795191139912772
-11.98757052088968	28.638168487186267	0.5869072259635628	-0.27564365856094564	0.5017841969753085
-11.999455430555999	28.643021141499133	0.5862024628461894	-0.2747798643471825	0.5024809684047911
-11.11438165555979	28.077094826076056	0.6695356117811578	-0.3546115133894743	0.4306460442858142
-11.390783517603357	28.330385589064328	0.6329394586146508	-0.32481762154090915	0.46060791110204
-11.018694723095315	27.985290635821798	0.6850966620866439	-0.364897540057044	0.41846528476953304
-13.471803069018005	28.77445563984976	0.6074709264224699	-0.1887471555686329	0.5294186401653408
-13.48260549035852	28.773788416678933	0.6080190395967432	-0.18812757510007708	0.5293749896800668
-12.935354512904492	28.789110493383188	0.5812693085822003	-0.21895075129012032	0.5280644163646888
-12.730299209385468	28.768829272465172	0.5779074732886035	-0.23047505866227092	0.5242953659929227
-14.231290469589101	28.525879619960573	0.6633600221572293	-0.14697477336431874	0.5121199683585014
-14.010448775461906	28.63328583652027	0.645327777186538	-0.15854558407804117	0.5191701304240925
-13.506471729136642	28.767317669153915	0.6097197795315604	-0.1868305169930611	0.5288922978309868
-14.460841527293365	28.39408003504012	0.6805551355787103	-0.1345157208128708	0.5027618685646091
-14.783683682753072	28.129965573228738	0.7022273498409288	-0.12036244067811372	0.48473364135665625
-14.975465100779633	27.963363652093868	0.7154861066268988	-0.11326987839932896	0.47365757331429503
-14.857377166814722	28.070482248494333	0.7072348226295752	-0.11714727504822894	0.4806396489198934
-15.247091508969765	27.723494694946858	0.7346107827754431	-0.10391888755054687	0.45740293227367657
-15.438921475279523	27.548521108541188	0.7483318055675217	-0.09860515168846981	0.4454339177688284
-15.777307067901031	27.23142152114181	0.7720772696548428	-0.09000379082673302	0.42222269454295147
-15.505550048294694	27.4862002405047	0.7531911566758386	-0.09672733741829588	0.44106754114425284
-15.95882932927022	27.057658625283377	0.7848281600332817	-0.08556527918530557	0.40854130427787383
-16.071627921968407	26.944874315391413	0.7918037546516772	-0.0834634602166108	0.39914083322216504
-16.348879088595037	26.649360708813276	0.8079390888929018	-0.07899194333956028	0.3714720733582351
-16.427997019937784	26.555959712111072	0.8112679863597365	-0.0783543382101655	0.36261683370224007
-16.656844434007954	26.17623866269756	0.8157505707366618	-0.08050597389124507	0.32772202206086043
-16.696536478621557	26.09508062700545	0.8150028938503429	-0.08200630579374035	0.32010480302514643
-16.835749776418716	25.686852448177994	0.804671607190177	-0.09292548294707766	0.2820765412359741
-16.845061757485475	25.628453285604436	0.8021239241787192	-0.09542006911740447	0.2765284958697669
-16.850433340026893	25.176846057478727	0.779425032952192	-0.11855622456302117	0.23472099830708
-16.85038673364371	25.14105029551206	0.7774711909708991	-0.12052241801915706	0.2314347588978729
-16.822804208812027	24.752145786172367	0.7552384268256245	-0.14288023265139702	0.19762957813926166
-16.814022621155868	24.619664448408173	0.7476300642042253	-0.15045835945531696	0.18610161192030528
-16.812945472733826	24.6090037446475	0.7470189511567802	-0.15109244837742478	0.18517404387628458
-16.723937840816944	24.10943746964462	0.7154072912310452	-0.18441852390396565	0.13780277564227308
-16.711672631053567	24.055094941481215	0.7120070346244916	-0.18815593193304284	0.1328065436221009
-16.289023552988983	22.907733919851253	0.6322853075833867	-0.27610030545438385	0.017409123601104505
-16.541701583590093	23.45604246001041	0.6727224050431612	-0.23226912845009481	0.07549914939086223
-16.554803726644348	23.499372302025698	0.6755882104588599	-0.22902491630937746	0.07962158984080883
-16.28488538521969	22.898119481008653	0.6315962540638476	-0.2768636325060834	0.01640467214491985
-16.26218103763534	22.856454352609262	0.6290045402281627	-0.28030543401959646	0.011891240051044534
-15.969194038819062	22.31634337785984	0.5953026600461329	-0.32466828387066254	-0.04668641748533922
-15.890230123807179	22.1925020649246	0.5899997805752637	-0.3347334253329434	-0.06027663783559129
-15.611918811164477	21.76175729997115	0.5709339073221157	-0.3702367594869892	-0.1079487312123199
-15.389654649869971	21.467446140267274	0.5655043039279722	-0.394325798932577	-0.14111134613058585
-15.211472875440649	21.22502075941048	0.560776441701508	-0.4138020982052266	-0.168608153369172
-14.852605830718518	20.76860561637889	0.5674818949594403	-0.44945828885888106	-0.21975954548038729
-14.818368111934701	20.727265125728813	0.5678614285394982	-0.45279671008700884	-0.22454790861204327
-14.010753868674147	19.956266747716498	0.6059510721644564	-0.5129732236932278	-0.30477816600290647
-14.087441807327457	20.012526511232718	0.6017075044981788	-0.5085578961239091	-0.3004443618141105
-14.468160486474938	20.371519812579944	0.580521003172037	-0.48138162025743025	-0.2640720240997333
-14.161164464278139	20.08381166702931	0.5972239889044567	-0.5033770400953287	-0.2935758986224609
-14.781086333771103	20.690256417429	0.5691362149347232	-0.45592215151996396	-0.22879232441554614
-12.566775432145782	19.255877513320883	0.6900234627998512	-0.5802077428397926	-0.3311860478199119
-13.290339014836286	19.46305631769065	0.6467058974301615	-0.5501746163205102	-0.33769693939196205
-13.1729303124603	19.418787275288505	0.6544124674814195	-0.5552766187825267	-0.33965901111155317
-12.843245224742368	19.28971157894774	0.6761954575940414	-0.569572524864322	-0.3450221712354503
-13.364979556612642	19.508469790386137	0.643063443678775	-0.5472049075576441	-0.33533662879946724
-13.714991928392514	19.7215588672211	0.623770231076271	-0.53149593733816	-0.3238326312566081
-10.73275094914898	27.601566124654774	0.7546314641417375	-0.39791238564602777	0.37684283189966866
-10.621312259153935	27.431657608134955	0.7840798648107266	-0.4101585245458301	0.3593778228314791
-10.494472622804425	27.139762728691487	0.8207410055880482	-0.4260649917819946	0.3311068627456766
-10.440814811578786	26.97290839065918	0.8363325385668895	-0.4337640478989249	0.3148048525347262
-10.340010025599554	26.46761329405222	0.8712911384524673	-0.4535163097428694	0.2640091627195416
-10.310942985096554	26.231506882359504	0.8802933428555373	-0.4607592990248666	0.2396270497360275
-10.254915889396067	25.788604694922874	0.9050692969251066	-0.4771977366503912	0.19397667927229653
-10.226478276469011	25.49740684588262	0.9163704757388687	-0.4865145571823808	0.1624944826939948
-10.15297056364784	24.454238785309386	0.9666520382963415	-0.5249460111079342	0.05157131730535861
-10.148816922605754	23.97207807587904	0.985079071510025	-0.5423930430396106	6.507792270666829E-4
-10.1572747910747	24.735583520367605	0.9554676708764599	-0.5145137460630669	0.081456834387629
-10.162097597121184	24.830116402868736	0.9519757631411079	-0.5112387281518319	0.0917114087550568
-10.162546766859359	23.84260305188515	0.9881641932288409	-0.5470601611113126	-0.012149510240010932
-10.199764060738538	23.17965757589045	1.0093681007215936	-0.5724860961893853	-0.08109694698254015
-10.264133457042867	22.925685144978395	1.0082915530954832	-0.5807339025986143	-0.10499043605832419
-10.334836167150385	22.416165687077918	1.019603108789399	-0.6001850080795754	-0.1567986971396313
-10.491992980100063	22.018023813554393	1.0103856855742779	-0.6134605380966898	-0.1921853240433699
-11.549836964138185	20.072338696358347	0.9146943452670251	-0.6523352762193021	-0.33448006901965366
-11.554967867880773	20.064003427239495	0.9138590758372601	-0.6521992257257144	-0.33488284868533347
-10.551136967279964	21.796553611972193	1.0119691287126489	-0.622092828002077	-0.2134008142400865
-10.861109989919282	21.2561808403101	0.9827028100461901	-0.6361136229145077	-0.25647926839943735
-10.944210941660401	21.11696785294288	0.9763516906684402	-0.6404102490279735	-0.26761073528663404
-11.133323225905555	20.800917117156818	0.9583660151648052	-0.6459853959076005	-0.2899944210648838
-11.346534801731305	20.436488911990164	0.9369376596047986	-0.6505152999857706	-0.31320768903072055
-11.231518843805489	20.62710766906838	0.9512322193254256	-0.6496584128604879	-0.3016924889239585
-11.741469854730147	19.77949816437784	0.8866838054964301	-0.6491321125675736	-0.34949587397410886
-11.841147224706019	19.661418434931374	0.8665555260946718	-0.6444014088127333	-0.35184238319549643
-11.973386913159729	19.52262481256701	0.8404713183379333	-0.638394262932731	-0.35426246701191966
-12.17042537041236	19.353881967026794	0.7829828478231662	-0.6181804640301541	-0.3483131937434286
-12.254791953417843	19.298450378205736	0.7482154860484347	-0.6057694925429823	-0.33827997706719815
-12.107678242949614	19.405561627556374	0.8000100490049916	-0.6237073230801281	-0.3499040354104195
-4.288326386940742	5.8070230604936794	0.01532971520295054	0.012896147179352464	-0.006161078509431181
-4.307057605244767	5.526002436139832	0.020652188022105063	0.017784222384043605	-0.006718157590076929
-4.180171464701457	5.245978145694322	0.026172525081134462	0.02323155391804104	-0.0047258789179171964
-4.162615861022818	5.199209053922773	0.027042189431892075	0.0240501959954289	-0.00446005043024977
-4.143652721141185	5.191949089536986	0.027226750661591085	0.02418497212190176	-0.004174733923634111
-4.014987066173259	6.398560350145364	0.004083919235897047	0.002282423583347397	-0.0030386572914205337
-4.102160277057983	6.226155071234556	0.007357384745431373	0.005538675078113235	-0.00379686991333816
-4.158587255864665	6.1200098173878565	0.00941858923159511	0.00759741453365675	-0.004352443636675247
-4.284793079351208	5.824858607178209	0.014973572182190266	0.01255443579962278	-0.006098212734606286
-3.6322745368198053	5.1479752237781815	0.029146276573008556	0.025723123362138823	0.005148958654849093
-3.7520724673596213	5.133869891353276	0.029215518540786026	0.025799426296224413	0.002663273365132638
-4.068810461062704	5.185234828589743	0.02758703057843738	0.0244789956823397	-0.0028448875311791505
-3.4079134276844885	5.238028583704212	0.028378286158276013	0.024243626490074555	0.009628691879295104
-3.870611147185512	6.723331704642558	0.002679070790498267	-0.002388155463305397	-7.7613067534439E-4
-3.93550508782948	6.569124366309313	0.0037239722737373825	-0.0010658196084479834	-0.0015835832526679382
-3.083077723553127	5.477621858005871	0.02636646818417887	0.019735679203652212	0.016634115506668178
-3.2016356353304536	5.395281637801698	0.027359661906825535	0.021489813020130227	0.013977054858065517
-2.9250367521464256	5.618751443255416	0.027127610804612814	0.0170330061498241	0.02042326233246005
-2.808073832376915	5.742408533499555	0.02741278720172176	0.01473922910046667	0.022966374960313764
-2.561109083068193	6.012828978318681	0.03299937275506733	0.009647976499226225	0.02931152789949283
-3.6562255957727294	7.214473650128381	0.008191755768280209	-0.00688602008567509	-4.032303639070404E-4
-3.592522873141893	7.34008329807876	0.015166103704666244	-0.012352857156242429	9.155458382663217E-4
-3.54328167840365	7.470859406778205	0.017134724396138706	-0.01395653577351001	0.0010349680402129441
-2.1477862434435124	6.617732931249476	0.05228055747459152	-0.004641791028134934	0.04228483172030296
-2.178221292733067	6.571855578800015	0.05039018898936526	-0.003257889236728408	0.041396327971383706
-2.0648331524982755	6.7576354797203635	0.05765785942525661	-0.008769291609049048	0.04484627309958252
-1.8849213199230619	7.066868042911974	0.06941730505863301	-0.01788315701803353	0.050279957548447156
-2.4120263893614973	6.229400814325045	0.0395201115225737	0.004861814224454667	0.03397861981997291
-2.5361866250272955	6.047252036713077	0.033624629490230235	0.009128093919611223	0.029951827242597352
-3.935819787141531	17.984500048599497	0.31502814063477425	-0.18791521248249068	0.045412080500129064
-3.78336958602557	17.993315823553566	0.31183827737150305	-0.18836548419608973	0.04475481549827072
-3.427077741744119	7.766058137175304	0.039499247329162226	-0.031519214394237105	0.0038048906513878647
-3.406569881135219	7.832445527304884	0.04235393197603569	-0.033637453366819905	0.004137894630838
-3.395983191054093	7.883794864942119	0.044529038782078964	-0.035228048083570766	0.004392373255976966
-3.3371281060386737	8.150918617555703	0.05639383200516812	-0.042934632581902055	0.0053499719150455005
-1.278169408830863	8.48437433428823	0.12416133904184012	-0.06273338630565628	0.06835846804841514
-1.4540629241815408	8.03470965362341	0.1069753646774865	-0.048082117426581514	0.06411852354333691
-1.8167261401452421	7.208011822579171	0.07453668497296005	-0.022075420896598197	0.05269953664443064
-1.5523830370140876	7.789776732269239	0.09720268776626494	-0.039909798748347	0.060710578766122
-0.9410764433027281	9.405038530050247	0.15647680458866733	-0.09096782999853609	0.0742522268413295
-1.0329367331417418	9.151234284338832	0.14789822058590224	-0.08376777319381176	0.07291021784475425
-0.7679094447811552	9.95277965234512	0.17248635221162095	-0.10470558678313573	0.07598649689002901
-0.33002843814312044	12.134348277380695	0.22560016353451595	-0.1513212099585994	0.07710036217550666
-0.3357764586920513	12.078843485378034	0.2244566043668481	-0.15029225433643628	0.07719750490839
-3.417433509638533	17.827381727176302	0.30600681803505514	-0.19041890419377008	0.04526463434955731
-3.353382382951112	17.741842308688575	0.30539936372053544	-0.19104930560791938	0.04569348257790931
-3.674832941632539	17.93323560833925	0.31023435097225405	-0.18873363406073457	0.04526713117927452
-3.5409307277999584	17.885907081965335	0.3080663951958032	-0.18981354923533988	0.045080703144696185
-3.1860561960175433	17.549365365355296	0.3034636415712142	-0.19191330779125362	0.04633389218068751
-2.9981130641699174	17.395321314172424	0.3015748217179379	-0.19247302354560464	0.04702325380773949
-3.2165215628928006	17.57820816975883	0.3037197025231249	-0.19164723659379904	0.04629920670687768
-4.1137207324417435	17.95308223849858	0.31975409216429174	-0.1871393231521175	0.045239338102677246
-4.160621080742889	17.795938972454014	0.3220568907941493	-0.1873896027237113	0.04574442295481217
-4.190763877417752	17.70804950350443	0.32325705412789063	-0.18704390366358858	0.045878992011550455
-0.33050020850094985	12.145123827625998	0.2257739279017165	-0.1514735800690661	0.07705856849612772
-1.4343564303268679	16.31909273804294	0.2814301322031303	-0.19290011556864572	0.05432841960857942
-1.3066176526698219	16.0680303809159	0.2789949771624722	-0.19247835926539422	0.05536321698021685
-1.1152979539279455	15.611202681804269	0.2745992604389669	-0.19061736020911152	0.05802050593402737
-2.4474803932797915	17.1585224792057	0.2962504663709707	-0.19336165406533956	0.049329464470371835
-2.055761384167546	17.041296048986602	0.29155919513346096	-0.1939508884349153	0.05053416536611985
-1.9984998164489554	17.002629506016117	0.290738866527124	-0.193817156440318	0.050936625168279
-1.5724149375605685	16.580962567434636	0.28430902477854936	-0.193838218561995	0.0529724457939233
-2.9820955633715815	17.38344915169903	0.301417848019079	-0.19250509747917646	0.04709450843484224
-2.724789042326286	17.256116533629893	0.2989229629815742	-0.19294412660908733	0.048208017023215706
-2.531457869203797	17.190304756335227	0.2970616420359208	-0.19337235804020425	0.04878983416064645
-4.183190145794866	17.56540290424019	0.3230809369963465	-0.18688091939458504	0.04617440866588776
-4.207099313692599	17.371866069837257	0.3241079492274632	-0.1873699112958217	0.046454874111457656
-4.17345519997633	17.089831976884682	0.3223696436932951	-0.18786167379977114	0.04603663657135523
-3.3148310309893363	8.423923301546052	0.0689037606040467	-0.052174213395912966	0.005655024771689126
-3.3001926290874843	8.663118489326514	0.07927845589057009	-0.060227677025761095	0.005920554122006948
-3.2862287614074197	8.915212706658004	0.08977673650919252	-0.06795602807568274	0.006718092658332959
-3.2794829862540458	9.153166440048345	0.10041218776312316	-0.07594953395520143	0.007420927797753479
-0.3805651487088481	12.953841366376702	0.23924321694744982	-0.16349499702728257	0.07362489809433781
-0.4307061904896281	13.36924122248353	0.2462717535675468	-0.16984527499267216	0.07164809806508383
-0.5075965103225141	13.744646939005303	0.251288946575513	-0.17381090629102885	0.06973078703733103
-0.5977318219793605	14.096499370658435	0.2565327912747049	-0.1782506823534878	0.06752229110218178
-3.2676731937878696	9.605726412719452	0.11912957281571115	-0.08903205806516942	0.009903337550357535
-3.256429234120413	10.042692132374542	0.136739769428104	-0.10118979795595875	0.01242628918912639
-3.268410707882346	10.416945356274994	0.15004761530985894	-0.10970905534974595	0.014370844350150704
-0.6591870284780542	10.31262568099423	0.18332537245178673	-0.11411582880493554	0.07710436002369579
-0.42285288091859907	11.258976825610697	0.2075393546733534	-0.1350737800738932	0.0785752233131101
-0.42939644071267913	11.215805729165236	0.20645595058895821	-0.13408920284623937	0.07857713283126708
-0.6312573047807166	10.428088654680536	0.18664579770954903	-0.11709348334783175	0.07737407280120118
-3.2903234695987535	10.897386429199772	0.16810193499814063	-0.121638454944834	0.016771024762428123
-2.987291544864133	17.386535233830127	0.30147546960707644	-0.19250107223104312	0.04706916978362737
-4.164359810315925	17.031866286091535	0.3218921553974917	-0.18783626407650444	0.04606698913491772
-0.7097934901376413	14.466809880080852	0.26175655749848437	-0.18251443750747678	0.06498065488581929
-0.8575672753041089	14.969271293498517	0.26730229980275566	-0.18624097071938672	0.06206589434999153
-0.9532329287786547	15.217415294466539	0.27059417042495115	-0.18860956646935445	0.06024905547144672
-4.1386892518049425	16.602845789463966	0.3178195079112148	-0.18734537950713354	0.04494466435968457
-4.159558946386909	16.976159925336383	0.32131195929716233	-0.1876057428621969	0.046048233066430695
-4.083322820670365	16.225441788462653	0.3126376466649886	-0.18638995879528003	0.04376991424624427
-4.075875945060494	16.183223288394085	0.3120058576728539	-0.18621818388298414	0.04371085565497848
-3.9528003255732322	15.292784673108926	0.2948771670364745	-0.1820320330490597	0.038602227257804766
-3.9992067929440043	15.73055462668215	0.30388859507583177	-0.18465639555448712	0.04140623347871829
-4.068371905853679	16.139351008679608	0.3111601595024915	-0.18595122736928696	0.04351644214021849
-3.903746688804401	14.691009127397303	0.2814378907692587	-0.17722602050735978	0.03492061194452357
-3.86987704440043	14.375574603567006	0.2737100782749162	-0.17411167132157143	0.0332854635721853
-3.9256796422272324	14.820378173973397	0.28445567841705904	-0.17818945748267734	0.03563319168166729
-3.9497350317267026	15.228464150498013	0.2934567807705914	-0.1814841898168274	0.03821653525742375
-3.7268568443784513	13.894308007070336	0.2610379379717224	-0.16994230312017194	0.031000666944207236
-3.698215854277132	13.779058127098043	0.25790308146789287	-0.16877841619736197	0.03046314091431762
-3.6779639093146645	13.673870011895303	0.25484479563680923	-0.16734992011287667	0.030025022697414448
-3.571181750067259	13.33170586472178	0.24525805627063257	-0.1637612755752617	0.028416037969194573
-3.4835043026903465	12.977876322076302	0.23459536049520024	-0.15856673850417727	0.027345964929673686
-3.404126025364066	12.339701968592273	0.21597490587815504	-0.14956062045663174	0.02385790003416085
-3.3488293333994186	11.895449310153229	0.2011716808935497	-0.14110400821271982	0.0219852864543202
-3.300315153385468	11.14083500028607	0.17688689423279025	-0.12722127105997094	0.01799016505107922
-3.9511621749674837	15.271050023970451	0.2944144028022074	-0.18186929626795761	0.03850176539689883
-8.244373317370188	14.628658956740194	1.3105224538083374E-5	-9.91895528564279E-6	-8.092803605772807E-6
-8.208489142862772	14.204433859089825	1.274857569103948E-5	-9.523840260233192E-6	-8.062485518493221E-6
-8.193734077492797	13.966873422743047	1.255308853340685E-5	-9.300530513411224E-6	-8.052509123406069E-6
-8.232676222944097	14.462837941075223	1.2963750615245088E-5	-9.76553042416735E-6	-8.079746196104128E-6
-8.19035693955016	13.837323106092928	1.245060760596405E-5	-9.175282612070035E-6	-8.053000328091376E-6
-8.113167709168138	13.369167772280294	1.2054205223931707E-5	-8.736655688357172E-6	-7.992355537183369E-6
-8.077142174814208	13.181783020574018	1.1895551573890244E-5	-8.556830154695656E-6	-7.965249586045002E-6
-7.967407351985131	12.816549861797377	1.15705857537233E-5	-8.218832136609371E-6	-7.873870647542941E-6
-7.4202031915344335	11.241546128091116	1.0147118519109523E-5	-6.74622112779939E-6	-7.399355133727391E-6
-7.380855782333087	11.139150568907128	1.0051944393558582E-5	-6.64560697047214E-6	-7.363841443913621E-6
-7.603903539139292	11.751642921695533	1.0609423066348457E-5	-7.225956063340805E-6	-7.56111763348578E-6
-7.696154479064555	11.994745340563997	1.083236322525378E-5	-7.451931635294953E-6	-7.64289839925223E-6
-7.744684776673163	12.145936214046198	1.0965737527719273E-5	-7.590116288330702E-6	-7.683666400731656E-6
-7.337783016568444	11.036160898112158	9.953672699623406E-6	-6.543931390024584E-6	-7.323961595659636E-6
-5.478513842259125	7.328297301269693	6.392904524167098E-6	-2.965319275420913E-6	-5.619957638673052E-6
-5.496335515484936	7.350666297835906	6.41835771106454E-6	-2.985614188398992E-6	-5.636355449936781E-6
-5.513292533723025	7.373441024034741	6.443310999302573E-6	-3.008031322611151E-6	-5.651784430173041E-6
-5.7782594324877365	7.704138241466704	6.838843670757199E-6	-3.326523361538061E-6	-5.911294933813048E-6
-5.226288884072366	6.97442447090005	6.007659642101094E-6	-2.595123678750914E-6	-5.3825785110029515E-6
-5.1320395346395955	6.880771446866525	5.883357453352149E-6	-2.506010602837147E-6	-5.292488148642942E-6
-4.981658732436152	6.746084424883188	5.6864775156448635E-6	-2.36301838170665E-6	-5.142600757200293E-6
-4.872230788355059	6.663668971542325	5.546217004523914E-6	-2.276378735480201E-6	-5.030770256026192E-6
-5.95993806317256	8.088641025459268	7.183583241746243E-6	-3.7312959713646757E-6	-6.071697400433052E-6
-6.156106083074739	8.43849134717127	7.521348213909644E-6	-4.05697031466533E-6	-6.248584397571967E-6
-6.3622803987511345	8.893710900037291	7.935233723761281E-6	-4.514462445783447E-6	-6.432467599092965E-6
-7.037730777065047	10.279206689455364	9.254494973959612E-6	-5.8231681892288456E-6	-7.050488483558575E-6
-6.511291309796823	9.166024915663732	8.202116888353492E-6	-4.755652934891294E-6	-6.571251138367159E-6
-6.961309529005052	10.091919377967345	9.083202419285807E-6	-5.647444313411789E-6	-6.982893949837247E-6
-6.976746835639336	10.11701394282087	9.108165035881716E-6	-5.66899510296299E-6	-6.996312522446287E-6
-11.149672852779776	19.026028297048256	0.07999501981138218	-0.021623351634697294	-0.04479961702841233
-11.177286946315288	19.099277703541333	0.08049803138747656	-0.022365969736896738	-0.04499610076827733
-9.18227086019565	22.941744559833715	0.0760501999968424	-0.054407479433903415	-0.027723555486156834
-8.933979733519063	23.042297787756027	0.07424233052858258	-0.05517307450310634	-0.025307467151422722
-9.497726748011418	22.723004536194928	0.07770394074377647	-0.05253525783891266	-0.03052299649065194
-11.201816179455392	19.362671115833425	0.08126177173288768	-0.024691333062632867	-0.04496190417195661
-11.022193536741858	18.71762456011473	0.07791797928522685	-0.01870582041940487	-0.04394139505668453
-10.948655511422155	18.634752597804788	0.07672420666695655	-0.017751253444493867	-0.0432950936131574
-10.739200803101152	18.414265673982754	0.0735365386399918	-0.015419190263976635	-0.041534559681524016
-10.426129079411938	18.242868662510936	0.06853465144439086	-0.01317146698937912	-0.03858223263961899
-10.351495060601314	18.19934593348884	0.06734914714566823	-0.012662742735505427	-0.03787417487149555
-10.276659955502009	18.164399203559437	0.06617574378457275	-0.012216612228507402	-0.037199128021754305
-10.051706148564318	18.092298620546728	0.06246481323520644	-0.011127592741818598	-0.034918433273751354
-11.220597943108505	19.547650220008503	0.08179609588637651	-0.026307656386992583	-0.044926346456401395
-11.213232813518047	19.613678726955158	0.08184576587084515	-0.026789403060810527	-0.0448443370547882
-11.167862918473158	19.983763373685665	0.0821964946708286	-0.029967951223973173	-0.04417362600425586
-11.119734753615504	20.180895538942224	0.08223797294122487	-0.03145125888479888	-0.04378834526663972
-10.889962382093142	20.81510177874138	0.08183692193574055	-0.03655575066152641	-0.04173670420340228
-10.989883259185685	20.57314650704364	0.08205108107265137	-0.034728400436549504	-0.042510855468407154
-10.670647697607485	21.25443563231954	0.08138070270716055	-0.040156015834395445	-0.039906528927255644
-8.656589193032165	23.077778160673812	0.07158391273631451	-0.05523010467769957	-0.022802178642811144
-8.262164632393056	22.97490850022338	0.06667743584239268	-0.05363638121458627	-0.018891537378144564
-8.093510801985081	22.896766634500132	0.06436097415842178	-0.05265476629765029	-0.01738503459452078
-7.68989912608717	22.564207698669875	0.05787376228682476	-0.04857755256233734	-0.013459855039212331
-10.61906467426591	21.352055718189742	0.08127487595098523	-0.040891538609251064	-0.03955232399460307
-9.936768220586934	22.310409278173573	0.0796579853915288	-0.049020408414639734	-0.03424037766816308
-9.627937960973474	22.62487940796674	0.07845386778955277	-0.051744643752112185	-0.031611414093638456
-9.573169961095976	22.676544366109272	0.07820564551293067	-0.05217456877814036	-0.031174689877214664
-10.134279956953314	22.058148587414195	0.08006453782083142	-0.04676497972059201	-0.03589110053925726
-10.304582249602808	21.836678921374176	0.08060836544115808	-0.044948365864968635	-0.037161299166981715
-10.555587977067566	21.45179651669559	0.08109256998608305	-0.04165444460561605	-0.03913223040144509
-9.871150253323467	18.04329134881533	0.059563173987161225	-0.010379598438598814	-0.03321277082305356
-9.4491510421968	17.986087424675254	0.05217388775350909	-0.008840136271417661	-0.02884527857137468
-9.39405468440286	17.97674307009461	0.05122508028895736	-0.008658497912498899	-0.028301565369188892
-9.318824933668623	17.968766098777905	0.049836003289384506	-0.008396736213780889	-0.027516003207912164
-8.866655676614846	17.930756511797174	0.04155366173983793	-0.006986395428807597	-0.02268050980068669
-7.460370084706861	22.326890903804703	0.05398688620216281	-0.04599774615451276	-0.011580229391175999
-7.181921823170052	22.004421546653404	0.04887123410277962	-0.04208909826432604	-0.009069370625767133
-6.980050576019263	21.793148493492453	0.04553501301401643	-0.03979875081052414	-0.007484420231660854
-6.576542696581086	21.409318391621486	0.03925998797952125	-0.03519515877627181	-0.003998008898794461
-8.591810565175942	17.924390418426363	0.03612021649487118	-0.006047570451416715	-0.019650230694806755
-8.160987566235585	17.895824611247768	0.026795830919623814	-0.004496861267461819	-0.014466714379027263
-8.427526747689353	17.911776804777684	0.032627167516886206	-0.0054737748605721975	-0.017715993730917923
-8.540982568507179	17.920050757602066	0.03512695934180208	-0.005889584682283145	-0.0190956918532229
-5.864615339578987	20.755750631962357	0.029752698943128826	-0.027700953566700607	0.00201232569597528
-5.543802938210256	20.38074487517408	0.025209635520896737	-0.023259478275111975	0.004624650715642391
-6.504364858334945	21.34437545298176	0.03825656104824617	-0.03451515734577491	-0.0034604031143771648
-5.970918121132899	20.87023242852833	0.03121187262637961	-0.028872464790667282	0.0012605568876041615
-5.171797381464162	19.89737251545445	0.020293404622694765	-0.018399802128743627	0.0065521437776788335
-5.0245480447987125	19.683822661130662	0.01820516367843423	-0.01598840083397834	0.007418629055090113
-4.900152014728899	19.401774462066626	0.016014617235456843	-0.01350185732170003	0.0074319030100818105
-8.045165203849148	17.895237150670994	0.023438004493451355	-0.0039006724311781	-0.012567064755168047
-7.828330068792466	17.887207984644846	0.016757527078383055	-0.0028769484554369636	-0.008962519233475748
-7.588389628929521	17.819549385161938	0.003973722283462494	-4.8638218121331204E-4	-0.002165419637819563
-4.683175416995011	18.92056128922509	0.012569332796407442	-0.00957538206036823	0.007847112345749932
-4.557131527726211	18.533459102138394	0.010462707116241086	-0.0074972214171184146	0.007187422190555435
-4.377707594286538	17.57417867700677	0.005551746319954942	-0.0030875606189368437	0.004544824041648648
-4.375950900357417	17.526057226949376	0.005260452635949395	-0.0028640409031432624	0.004344852770579319
-4.484941864981501	18.19838652331461	0.008332219285462957	-0.005306342143286569	0.006409332859993253
-4.372825752777866	17.497105804998277	0.005134470013336351	-0.0027992533810449337	0.004236219840907954
-4.260063754969469	16.957122878843833	0.003724637658358657	-0.0018407907766975987	0.0030124167546460895
-4.2543796491463395	16.88173839584814	0.003496942284740077	-0.001727589332425426	0.002807703527367102
-4.172479120773178	16.325671413989923	0.00257234573439889	-0.0011285969775833254	0.001960654908959243
-4.151871519508384	16.155447405066244	0.0022761017804760093	-9.302444754165506E-4	0.0016866781455081967
-4.144035245207647	16.121454065378032	0.0022488200886179835	-9.078563442348625E-4	0.0016581266417455157
-4.072421898747817	15.289956430567175	0.0012951666088617884	-3.4133678899040374E-4	8.348501481877332E-4
-4.095328121705499	15.489697359268533	0.0014704791277795816	-4.478566552022727E-4	9.647608309857089E-4
-4.118480058777639	15.68595857984359	0.0017201894578604052	-5.803697186184748E-4	0.0011767591913158975
-4.140149876500907	16.06180723438685	0.002178480868864091	-8.678735203716323E-4	0.001598948193296137
-4.179593610389492	14.862900564725685	8.542760567049666E-4	-1.1336599262474631E-4	5.302689847525836E-4
-4.129583690004605	15.034457843656845	0.0010274813112933741	-1.8895695281790086E-4	6.524346115468252E-4
-4.332504046130264	14.727261534199787	4.520140393540201E-4	-8.359414633796525E-5	2.910925468549906E-4
-6.864381120883843	17.824925970386563	1.5718044783506223E-5	-1.2925047191908624E-5	-6.935641864953888E-6
-7.111456277637915	17.862901719600874	1.5816138328712375E-5	-1.2967494776189284E-5	-7.188036488165308E-6
-7.361730330183262	17.815658423143518	1.5825315243047844E-5	-1.2914921852722584E-5	-7.443278702696552E-6
-6.699631952192596	17.790187728061333	1.5640197818810102E-5	-1.2887310160326683E-5	-6.768385154348709E-6
-6.471535900809904	17.65611081898578	1.543986035933564E-5	-1.2740752846633731E-5	-6.537841978838814E-6
-6.01856299486931	16.965651538393175	1.4588316073923397E-5	-1.2037073023530041E-5	-6.095726323767457E-6
-6.018217814642384	16.964954947243214	1.45874890141924E-5	-1.2036372320665236E-5	-6.095392765016946E-6
-6.192614293475787	17.31914560580889	1.5006654377626855E-5	-1.2388908609816933E-5	-6.262607418694624E-6
-6.358826975092747	17.562077889890872	1.531122125920399E-5	-1.2642649308820996E-5	-6.425236017380873E-6
-6.018066056155799	16.964687362149334	1.458717380292374E-5	-1.203611268658669E-5	-6.095243709533522E-6
-4.908304538333134	14.969355025422521	1.2321554926472201E-5	-1.0175365363302665E-5	-5.053304631462902E-6
-4.894965705707698	14.956384548239772	1.2305541707850348E-5	-1.0163153157160773E-5	-5.040843301104917E-6
-5.522668475480044	15.89108446419409	1.3384577728768155E-5	-1.1026856014056116E-5	-5.634924350731659E-6
-5.590293973325887	16.02332329799043	1.3531802243475777E-5	-1.1147497028074094E-5	-5.698234723303612E-6
-5.62503595550961	16.102423683804165	1.361862387594257E-5	-1.1219791786874871E-5	-5.729170414448013E-6
-5.79838945170203	16.47567517825189	1.4035191570136746E-5	-1.1569304846932691E-5	-5.891115197541166E-6
-5.818300420163335	16.518599132988257	1.408273172893964E-5	-1.1609143092071199E-5	-5.908763423304504E-6
-6.016563718580136	16.961325465432818	1.4583373003694952E-5	-1.2032906454151185E-5	-6.093835096756481E-6
-4.911331118979538	14.97328547513143	1.232623060660247E-5	-1.0179044928649187E-5	-5.056220119396802E-6
-5.0735700023776875	15.16993664121582	1.256099709168459E-5	-1.0361424480793976E-5	-5.21036803727261E-6
-5.223708594183212	15.375437594116095	1.2800810213904624E-5	-1.0552581307256413E-5	-5.351806275657017E-6
-5.2244114000787105	15.376332166246335	1.2801860340491863E-5	-1.0553404034047352E-5	-5.352463475108953E-6
-5.424504479191739	15.698092793846305	1.3169316321094628E-5	-1.0848675932247804E-5	-5.541856304667384E-6
-5.22565127061393	15.37825402853767	1.2804048133940447E-5	-1.055516776882937E-5	-5.353613371043723E-6
-4.7077301313837365	14.774519111724057	1.2081486022842191E-5	-9.991550073972943E-6	-4.8666107404974876E-6
-4.675015183440867	14.74800878513003	1.204900145855459E-5	-9.96685317155441E-6	-4.837120460829459E-6
-3.7658512309524754	7.028045440845924	4.827580217691541E-6	-2.727643312748065E-6	-3.9422102538647325E-6
