# Supplementary material for: Thyroarytenoid muscle fiber orientation regulates the ability to modulate vocal fold vertical thickness
Source: PLoS One. 2025 Dec 4;20(12):e0337735. doi: 10.1371/journal.pone.0337735 (PMC12677544; doi:10.1371/journal.pone.0337735)
Supplement: S4 Data — (ZIP) [file pone.0337735.s004.zip › Male/contourA10TA3.csv]

% Model	Angle9.mph
% Version	COMSOL 6.1.0.357
% Date	Dec 14 2024, 05:08
% Dimension	2
% Nodes	720
% Expressions	3
% Description	Line
% cpl1x	cpl1y	Displacement magnitude	u	v
-11.968005616002486	39.650844643500406	0.5827479168122569	8.503390986477906E-5	0.10508987911486128
-12.100925229184412	39.521184251215715	0.5817522311885261	8.458488518247066E-5	0.10509428702176374
-11.810234379374002	39.74293127707726	0.5834533277414603	8.535424858290728E-5	0.10508652957301828
-11.76596306338081	39.775513356632324	0.5837037061316491	8.546723143927765E-5	0.10508538423789371
-11.47739948826791	39.862189693672036	0.5843693039172467	8.576792183148599E-5	0.10508174558115521
-11.258980847445656	39.857881496438054	0.5843348420285213	8.575271944628705E-5	0.10508112261561305
-11.716143543792246	39.796222579001906	0.5838624032764672	8.55394382281267E-5	0.10508458113534916
-11.163938214941039	39.85365079891891	0.5843029770977473	8.573672199996058E-5	0.10508092308460398
-10.796207435616262	39.85090503287166	0.5842818633187972	8.572310974100229E-5	0.10507973717635392
-10.709496869932108	39.85039381204079	0.5842776122130582	8.571998873862648E-5	0.10507945388378664
-10.37169574884199	39.850036177539195	0.5842748426809461	8.57138715445105E-5	0.10507830035881316
-12.13512273325702	39.460672833157	0.5812878438662219	8.437561488668286E-5	0.1050962474954899
-12.240660142730178	39.24849072022055	0.5796606627034028	8.364121352338674E-5	0.10510307131233029
-12.227325367848685	39.08705965880899	0.5784210948563198	8.308435630287699E-5	0.10510793990348047
-12.205740642978935	38.979124391808504	0.5775936112602644	8.271187007225299E-5	0.1051111511273121
-9.681369688821853	39.850002288818345	0.5842708893856711	8.570357332047954E-5	0.1050759260775604
-9.209886193231677	39.8500022888185	0.5842723818805646	8.569478468903398E-5	0.10507430502304341
-6.503691158131879	38.96454001876737	0.5774705767932528	8.26416243152625E-5	0.1050920657797783
-6.587351156296421	39.29642873129991	0.5800188255356655	8.377786499793989E-5	0.10508221478280083
-6.771159512318912	39.57700815680421	0.5821712767098192	8.47397691417458E-5	0.10507427483069058
-6.814129999907874	39.651652838586976	0.5827442995553305	8.49955288898065E-5	0.10507214212258775
-7.229593906641747	39.84203493583536	0.5842058113573337	8.565039021335595E-5	0.10506775377158563
-7.181795837296288	39.83706132882147	0.5841676874631722	8.56330936499842E-5	0.10506774154836396
-7.033567159296577	39.76166368437849	0.5835880192775001	8.537407447141226E-5	0.10506953549575077
-7.6946177519140235	39.85300356006798	0.5842913614971303	8.568910820298758E-5	0.10506901301930943
-6.488283836647731	38.91091546805024	0.5770593400887646	8.245738642769869E-5	0.10509365054058513
-10.243595360807257	39.850002288818345	0.5842747787220985	8.571103440893568E-5	0.10507786029580356
-9.730298368089413	39.85000228881833	0.5842712382450143	8.570422746356421E-5	0.10507609419810454
-9.743014193148053	39.85000228881833	0.5842711959728167	8.570450436268675E-5	0.10507613791101421
-9.085341826788042	39.8500022888185	0.584271853723396	8.569325565340605E-5	0.10507387685944171
-7.779783738995952	39.851154726690396	0.5842784392107268	8.568257847098757E-5	0.10506936178120335
-7.886706964608754	39.850916601280545	0.5842753858345531	8.568332864191007E-5	0.10506973611844413
-8.209330570361047	39.849987794146756	0.5842731087640199	8.568073547502719E-5	0.10507087023287445
-8.699211804792647	39.85004545472901	0.5842749188321428	8.568598495419128E-5	0.1050725495864746
-8.427966558711145	39.8500350871401	0.5842719216574228	8.568412015925127E-5	0.1050716186546986
-12.152615457473026	38.61822056218743	0.5748238970563216	8.147030488832427E-5	0.10512195529586117
-12.150457207342695	38.60568225439725	0.5747278401250338	8.142715437934285E-5	0.10512232952224182
-12.146591986235311	38.58859764700979	0.5745967371131362	8.136855374384334E-5	0.10512283629416687
-12.074238696384148	38.24828133015453	0.5719883936786389	8.019905929880108E-5	0.10513294642454166
-6.441829287929373	38.514252064367554	0.5740177527177819	8.109760849919827E-5	0.10510560504548386
-6.4796557750756225	38.830935381536946	0.5764450413670371	8.218351166205213E-5	0.1050960636524451
-6.431316994593285	38.355730965701305	0.572801415232258	8.0556495876102E-5	0.1051104108091182
-6.415000660473024	38.12021737547059	0.5709959729429035	7.975040343039344E-5	0.10511754663393416
-12.006552716049852	37.91928976266428	0.5694632776168385	7.907282982793738E-5	0.10514272882112718
-11.966773292852782	37.7322909897182	0.5680306174336117	7.843264170932246E-5	0.10514828413677095
-11.899335717233097	37.41624344712912	0.5656064416866906	7.735484621770454E-5	0.1051576729194676
-11.86072968481382	37.23337054820751	0.5642056106931097	7.672990031545815E-5	0.10516310677159747
-6.405495081109018	37.81045524455644	0.5686185792266412	7.869411952781503E-5	0.10512697426877302
-6.3802834672144035	37.49850283645258	0.5662287573956434	7.763009737009766E-5	0.10513641553728273
-6.34327199449609	36.990127261889924	0.5623291052665403	7.590409197825822E-5	0.10515181571722088
-6.3346776499635205	36.89181710192548	0.5615771218748343	7.55697951781123E-5	0.10515478867692495
-6.327277488709939	36.80573234114482	0.5609186222804369	7.527898072225244E-5	0.10515739311797904
-11.839379859361392	37.12464213602315	0.5633708093354048	7.635977772528258E-5	0.10516634337187543
-11.66031709327127	36.191536938073696	0.5562204149276384	7.319550035719832E-5	0.10519413195483748
-11.619905720758748	35.962379473002436	0.5544682105541013	7.242070632276636E-5	0.10520096833138697
-11.730360249335298	36.58305483766412	0.5592255910525028	7.451789675521039E-5	0.10518245444502083
-6.248695444183289	35.88284413383002	0.5538542637983203	7.215422417937774E-5	0.10518530958883532
-6.190644674951313	35.36621719878445	0.5498966564170698	7.04245794959532E-5	0.10520089543090792
-6.146329446134891	34.860882297696094	0.5460279411205081	6.872348374261062E-5	0.1052161771613759
-1.0600869276340483	18.316100001774196	0.4201068828180203	1.64984911006863E-5	0.10570555079512027
-1.0459016161732135	18.37692181363064	0.42056535009693724	1.668386783749895E-5	0.10570365269870573
-1.1744205707972624	18.153797557800345	0.41888138589139856	1.6004001772381884E-5	0.105710848495123
-1.311326192584243	17.97535615877772	0.4175350980283577	1.5460312398119662E-5	0.10571670745594575
-1.386335587551091	17.922671465764726	0.4171369732196717	1.5300171160635665E-5	0.10571854246037207
-1.650548821745367	17.757514160475903	0.4158928251293057	1.4798251887833052E-5	0.10572438337363203
-0.9718149006219283	18.630446296863695	0.4224811780404262	1.7457294961966966E-5	0.10569569507132916
-0.9542349860686515	18.852537320770427	0.42415746734841475	1.8134988254251073E-5	0.10568886776700374
-0.9467123425971604	18.932059856972355	0.4247590175952733	1.8377972655275634E-5	0.1056864194302782
-0.9488912973033679	19.009058522305217	0.42534067067026604	1.861335178788003E-5	0.10568407744860095
-0.9602591937381534	19.185733594449147	0.4266766781084494	1.9152959996207147E-5	0.10567872356644004
-1.0005126263859143	19.36574217623491	0.42803592618209296	1.9702753733300653E-5	0.10567335566286308
-6.05347281998843	34.07388368729615	0.5400182276759927	6.610479045030276E-5	0.10523990370807598
-5.779746191862431	31.198536783186327	0.5180312843296988	5.663819454672428E-5	0.105326808243937
-5.81260308842713	31.6601371096856	0.5215448343738928	5.813629636679371E-5	0.10531281631053144
-5.898916358898413	32.61341104261303	0.5288470215400175	6.127185949716612E-5	0.10528399189708629
-5.976331308258205	33.33624786626052	0.534360222121754	6.365016264375575E-5	0.10526217164015718
-11.555172919712001	35.57995576034233	0.5515404227009071	7.113848427435346E-5	0.10521238566644806
-11.427224513094306	34.824469013294944	0.54575513262115	6.859307089781819E-5	0.10523494144524415
-11.302991741507174	34.01939293201957	0.539592070253424	6.591093324307792E-5	0.10525901639369303
-11.26269403333529	33.74326682230424	0.5374854737602952	6.49854202620642E-5	0.10526728097056265
-10.87492360433819	31.536162433666846	0.5206098153590066	5.771073216452127E-5	0.10533313650567316
-10.79808267178972	31.096982410679725	0.5172609040762367	5.630032503574551E-5	0.10534624207475922
-10.515617328365707	29.431210118152052	0.5045495361413241	5.087929989374502E-5	0.1053959827114917
-11.095255333576779	32.78560916869341	0.5301473734784157	6.182805990280299E-5	0.10529585945904696
-10.374607869233792	28.677418549364212	0.49879356723655643	4.8486482222782345E-5	0.10541845074948297
-1.9007542873442729	17.670028077820447	0.4152325457243636	1.4533479702417953E-5	0.1057278125701507
-2.0779141835942943	17.606247817656115	0.414752027380153	1.4340679604057795E-5	0.10573029696013587
-2.421704394542373	17.610906476909	0.41478725209052913	1.4358000252188372E-5	0.10573120002183078
-2.5268901597962445	17.60827853304663	0.414767745003767	1.4351080416080979E-5	0.105731600128707
-1.0157099330243569	19.441588102125813	0.4286098973537118	1.993478070295618E-5	0.10567108858626334
-1.1062328150339649	19.65851365771074	0.43024962529114247	2.0597409067339456E-5	0.10566474771236109
-1.0950141199455286	19.63861486947969	0.4300991681997209	2.0536609476751858E-5	0.10566532048020978
-1.0936631912571904	19.634142492606518	0.43006530377967433	2.05229036775352E-5	0.10566545277708288
-1.2019485900933222	19.823967402584525	0.4315018221179072	2.110286998606605E-5	0.10565999275241945
-1.2626663164006444	19.90610167368628	0.43212237834202566	2.1353083181900702E-5	0.10565767196041365
-1.3479656887537845	20.02184186709379	0.43299916737684396	2.1706245826334137E-5	0.10565440107356265
-1.3818036936806772	20.069240413165744	0.43335771762929076	2.1851291115381677E-5	0.10565305823965235
-1.490043238491493	20.21081153288452	0.4344299225274416	2.228281399709714E-5	0.10564906893609018
-5.495158991359491	28.68268136418761	0.4988142920961985	4.8524491419798895E-5	0.10540272297581212
-5.507477156915547	28.790577524822243	0.4996324672118705	4.8865398637303215E-5	0.10539946599601685
-5.640376413522405	29.93509919763994	0.5083776931835176	5.254367205010003E-5	0.10536494038648908
-5.66674537726079	30.200894570944342	0.5103983386799427	5.339324278246816E-5	0.10535690632337111
-11.232964758328787	33.56280133293661	0.5361012979249364	6.438065215701413E-5	0.10527267271137883
-9.890707351552885	26.584105713780335	0.4828298970577993	4.185547789037547E-5	0.10548057098365357
-9.499209611630052	25.463046361573806	0.4743011784082085	3.837377246573145E-5	0.10551344658670544
-10.251371607480321	28.08873461337165	0.49430024324533384	4.659013762790033E-5	0.10543595727034955
-9.949856872037069	26.81141811544305	0.4845645440761221	4.257918081346348E-5	0.10547384470235449
-9.409620206466	25.28683176907262	0.4729534845504078	3.782192411494974E-5	0.10551852944978889
-8.975776833099328	24.413789608181347	0.4663401973412806	3.5147479727177105E-5	0.10554376457636704
-8.450931047688341	23.67686534172989	0.46071684628553466	3.287747178489375E-5	0.10556459015683439
-8.315280225053407	23.486682331666373	0.4592800931041036	3.2303146558738336E-5	0.10556997134638467
-8.109310669822081	23.245736403988893	0.45744742388489495	3.1574434028952684E-5	0.10557668864627928
-5.04821833795282	26.35030357792787	0.4810469475385788	4.11465358704173E-5	0.10547255325291371
-5.072511135861281	26.457154341834364	0.48185542776781004	4.147414524214637E-5	0.10546936235948494
-5.319014801988768	27.6151602307035	0.49067521580960316	4.512312948358917E-5	0.10543476794227913
-5.298549699956672	27.508324942348306	0.48986485379506434	4.4791477027100674E-5	0.10543796829483262
-1.6547952866665352	20.435138707303928	0.4361261874279194	2.2966810721037432E-5	0.10564272686827895
-1.7068462026965912	20.505043732104994	0.4366561350040299	2.3180762665129684E-5	0.10564075298033175
-1.8328638043067826	20.675856534446993	0.43794874007050894	2.3702072168268382E-5	0.10563592533845306
-1.9146876228856835	20.78271581099791	0.43875877735741114	2.402786443808215E-5	0.10563291433649108
-1.9589596542270868	20.838178803681924	0.43917794832499246	2.4195878635886248E-5	0.1056313565537245
-2.2267902915590323	21.173727916983232	0.44172628829027993	2.522215118193211E-5	0.10562193406601404
-2.4765836027203294	21.524027437877677	0.44437389937585015	2.6289388218464586E-5	0.10561200387367982
-2.510632075597485	21.56945277354053	0.44471943267073233	2.6429156466076705E-5	0.10561072188559102
-3.4170539347823667	18.323036770820913	0.4201630181928358	1.6533702398581724E-5	0.105712505215169
-3.3613588547056894	18.26201824120377	0.4197027812438891	1.6347978795652423E-5	0.10571419802821073
-2.8302006677410443	17.7685842180935	0.4159764631421501	1.484192089363656E-5	0.10572763250955503
-3.0213186080937637	17.882690433716814	0.4168379538636426	1.5191129488828703E-5	0.10572473258354914
-2.9853774190574067	17.85333337493745	0.4166170396107583	1.5101579920635086E-5	0.10572551929367731
-4.904236518511963	25.91960781073081	0.4777613228228528	3.9813486096254916E-5	0.1054852628659462
-4.723668736196532	25.314951331292864	0.473168663591488	3.792979735615085E-5	0.10550316862262582
-4.604679940346854	25.051089745874435	0.4711532320361531	3.7105018318200944E-5	0.10551085369326271
-4.281370486848969	24.383328411417228	0.4660954093433528	3.50562615556899E-5	0.10553025577026291
-3.2125741016240386	22.611557155864187	0.4526222442366341	2.9614598251846833E-5	0.10558105835468926
-3.272014261258436	22.70654698603269	0.4533406841474496	2.990335347100497E-5	0.10557833986466886
-2.5518384799861815	21.63096481182497	0.44518554635198077	2.6618593433761127E-5	0.1056089709329602
-2.8735384712196232	22.08009398368013	0.44859579182072273	2.79907813026018E-5	0.10559624624574646
-3.1756044296995665	22.556944434453374	0.4522069733762848	2.9448927757772357E-5	0.10558261278212924
-4.545571876999899	19.652622560032107	0.43021382495361676	2.0588027515195248E-5	0.10567538850094738
-4.424895516455141	19.524062222800467	0.4292427726986414	2.019803879187146E-5	0.10567894696851854
-3.958958611653594	19.00470136406695	0.425312871008712	1.8612186138024828E-5	0.10569336555352518
-3.8782730930382083	18.915322300283425	0.42463934719835456	1.8340579502918973E-5	0.1056958484804415
-5.025563667731989	20.107549344377823	0.433667351537335	2.1984059017221935E-5	0.10566298261604323
-5.277731362781373	20.350988119887234	0.43550121285179977	2.27202809423596E-5	0.10565631471253566
-5.606549304112775	20.6598148798465	0.4378492854491094	2.367171108655508E-5	0.10564790711065952
-6.131048509468386	21.17349677678001	0.44172829740653663	2.5232788380252115E-5	0.10563382375469364
-7.17416985769136	22.198608654304337	0.44949663749688185	2.8361742142538973E-5	0.10560573719315602
-7.6413332318231895	22.67125431062098	0.45310136249682587	2.9815875717578895E-5	0.10559276185099989
-6.9150129554945305	21.927639425126234	0.4474539806175745	2.754478524215401E-5	0.10561321937783373
-6.31895859009996	21.343154735881807	0.44302399931390135	2.575881242553317E-5	0.1056292302402388
-6.618255579081206	21.642875823077	0.445285818153631	2.6677288810516886E-5	0.10562100317573513
-3.6680004015474728	23.30103040805593	0.4578632493429332	3.172010964189321E-5	0.1055614078329521
-3.83446762916781	23.580833568731567	0.4599863876517055	3.2588639485181667E-5	0.10555338191394975
-4.071443328978513	23.987709649252928	0.4630802531705832	3.3824184641365755E-5	0.10554168177084476
-7.640251545310057	17.586782544931808	2.6489840236925925E-5	-2.129849554496025E-5	-1.3185319846625358E-5
-7.509356374993602	17.79911102953117	2.685091082641838E-5	-2.165280603732956E-5	-1.3038593734336815E-5
-7.6989388334005735	17.4903691638282	2.633552585587206E-5	-2.1145740664189975E-5	-1.3253187862683948E-5
-7.762103216471637	17.30759444679789	2.6044201976223347E-5	-2.085657440553277E-5	-1.33195402850245E-5
-7.821162534822876	17.152686250634986	2.5807841242017865E-5	-2.0616117480169466E-5	-1.3386293797208677E-5
-7.87221896818102	16.9473112831706	2.5501731475028672E-5	-2.0304992892457658E-5	-1.3440435231186283E-5
-7.921170402924522	16.753942907049066	2.5216653068647714E-5	-2.001186307117274E-5	-1.3493106103068585E-5
-7.9783869673286425	16.470761822820492	2.481587771621833E-5	-1.9594943576705074E-5	-1.3554357356477556E-5
-8.003886469325913	16.357472230499454	2.465727949097328E-5	-1.942656206630502E-5	-1.358301794494415E-5
-8.041803974825056	16.197407590250943	2.444853403222518E-5	-1.919543065592862E-5	-1.3631848773887624E-5
-8.11957094103931	15.808141817188318	2.3936037709349324E-5	-1.8635508200348303E-5	-1.3726800669891889E-5
-8.094241908274963	15.975737091845481	2.4154130971188233E-5	-1.8873424769475456E-5	-1.3695107244003727E-5
-8.149959289733443	15.594634263864748	2.365919059711592E-5	-1.832972857268104E-5	-1.3764680793313812E-5
-4.487015489615116	14.591722761896559	2.0579468306212688E-5	-1.683093832752554E-5	-8.37886650556243E-6
-4.416731324563106	14.512870608922288	2.0433494650650144E-5	-1.6715265475730732E-5	-8.27518234414251E-6
-4.329055028394281	14.412978776001905	2.0245589204190334E-5	-1.6565457150669494E-5	-8.143339346624443E-6
-4.19303203891211	14.248275933735142	1.9939852253952435E-5	-1.632134971873863E-5	-7.939184616743969E-6
-4.178965322518646	14.23024927967746	1.9906041293974535E-5	-1.629410788122939E-5	-7.917641228482408E-6
-8.208595369810979	15.125877972768416	2.3091752364859723E-5	-1.7686427230543823E-5	-1.384983729838579E-5
-8.250106284083648	14.883579494882824	2.282359517729919E-5	-1.7370114049946927E-5	-1.3906023258933191E-5
-8.184763342662869	15.304083214581624	2.3304256760894283E-5	-1.792765991635729E-5	-1.38169587992045E-5
-8.194040568253598	15.203367992185502	2.3177962964452314E-5	-1.778798952846794E-5	-1.3829818387746879E-5
-4.009503675450382	13.95499929048619	1.9411622536122456E-5	-1.5888279822517162E-5	-7.659922455288555E-6
-3.967321215997023	13.879167246534847	1.9273769577850214E-5	-1.5773759502586477E-5	-7.5935998744965085E-6
-3.8768075373306097	13.684183745503944	1.8924367339682757E-5	-1.5484299907438083E-5	-7.4504876625126646E-6
-3.8285567068758617	13.577304042901428	1.8735838902046475E-5	-1.5326140448189037E-5	-7.375465975080138E-6
-3.679175518096213	13.165512678706849	1.8010363574353524E-5	-1.4712540488597193E-5	-7.134665567781899E-6
-3.5952780276413945	12.848827743115857	1.7455983501552566E-5	-1.4242384891674212E-5	-6.992553065698674E-6
-3.8035301168690907	13.511178334388502	1.8620113615378107E-5	-1.5229791170420237E-5	-7.3360653895539905E-6
-3.5706258476984103	12.751547870197772	1.7285166891527705E-5	-1.4093868445509642E-5	-6.949835270968809E-6
-3.536337058362929	12.508568926206657	1.6860793379379383E-5	-1.3724847376174762E-5	-6.881081176216982E-6
-3.4943523373487664	12.217884679130231	1.6358881349921794E-5	-1.3286787828294609E-5	-6.800104681882776E-6
-3.476217738039166	12.051206781698731	1.6071348042821674E-5	-1.3038095018677455E-5	-6.76222407051274E-6
-3.4381043775288846	11.707787309160882	1.5472358603544917E-5	-1.2504258850001994E-5	-6.679443402440332E-6
-3.4175141432913065	11.442487558596586	1.501756410163595E-5	-1.2101777195817131E-5	-6.63171532071701E-6
-3.390535492772293	10.959938069747185	1.4189303667129534E-5	-1.1351353451649937E-5	-6.557001251297979E-6
-3.391605607580326	10.637069694303245	1.364618691859769E-5	-1.0845838702485971E-5	-6.536472355025107E-6
-3.3957072198915474	11.125983907025887	1.4468529131030845E-5	-1.160424685924404E-5	-6.574658344226585E-6
-3.3933099091125833	10.454525891479044	1.3339837932295094E-5	-1.0556621308862628E-5	-6.525916605623489E-6
-3.392748642497309	10.363320317554606	1.3186643818446901E-5	-1.0409804272362486E-5	-6.518605942278086E-6
-3.3881777990103163	10.052022617744685	1.2670446962016534E-5	-9.918245613738294E-6	-6.494144952172908E-6
-3.379931059854188	9.65560915900371	1.2017749440517039E-5	-9.28572848097069E-6	-6.461565311289164E-6
-3.38003327420144	9.645525660619372	1.2001564679984998E-5	-9.269987978607027E-6	-6.4613043747880535E-6
-3.380411775956053	9.63612711841371	1.198704263548667E-5	-9.255392312460096E-6	-6.461616141792266E-6
-3.4070943292007656	9.209820550583608	1.1329043586891293E-5	-8.572035427402972E-6	-6.485362815684685E-6
-3.4177904844649305	8.97279793026408	1.0975504501050057E-5	-8.195450203777055E-6	-6.498697661017139E-6
-4.670507470987797	6.528342318175511	9.58810526789919E-6	-4.163823015174056E-6	-8.610118354310917E-6
-4.472672713765167	6.53165408154053	9.280318175325086E-6	-4.176866400888447E-6	-8.261546688845141E-6
-4.296096768007061	6.564113874181485	9.068069700281507E-6	-4.245534828412571E-6	-7.97980195738964E-6
-4.1907677441120486	6.6201318525786546	8.957458045558774E-6	-4.3534588741207695E-6	-7.796950244220046E-6
-3.42823364007561	8.77881073484247	1.068437630134837E-5	-7.87910635817353E-6	-6.507840419689179E-6
-3.440421539484517	8.631632878187974	1.0475742861905547E-5	-7.642031384794271E-6	-6.523673573425297E-6
-3.510174069952668	8.051882576425108	9.713049629009703E-6	-6.716870202007602E-6	-6.628168089181136E-6
-3.4654247941708625	8.41479710425795	1.0181935542189771E-5	-7.301605758743259E-6	-6.560140568211444E-6
-3.519325274558982	7.974355231943207	9.618749661247641E-6	-6.596205455734312E-6	-6.645111398140911E-6
-3.8048036653298265	6.960169305120867	8.817370746325034E-6	-4.990619699269948E-6	-7.18924273323237E-6
-3.942941641067294	6.809098812242506	8.820883674740353E-6	-4.705025271506107E-6	-7.408530617504799E-6
-4.081244662082278	6.715380176995773	8.916587564076502E-6	-4.546478489632219E-6	-7.627974762948049E-6
-3.557899482821399	7.6388476831782866	9.258849854885105E-6	-6.099279268712632E-6	-6.729809368597754E-6
-3.5506928691402093	7.692857622749482	9.29737179487211E-6	-6.1634398153230375E-6	-6.706436649739251E-6
-3.535122007221198	7.8370201875805385	9.463031675975503E-6	-6.3840177999101565E-6	-6.677579960920767E-6
-3.5827478111781415	7.560437912809053	9.191968112930919E-6	-5.954787925955316E-6	-6.778382724257417E-6
-3.656557182300242	7.31345080673359	9.009479073744516E-6	-5.572674577068335E-6	-6.9272399765520526E-6
-3.741595319822733	7.091603710798701	8.886132097947218E-6	-5.238215469494033E-6	-7.083546989347147E-6
-12.48823622079036	29.318127189803445	0.8351965718810463	-0.3219343089899507	0.7697928537924033
-12.301573729696075	29.291730374054282	0.8304851253354602	-0.32555644986801563	0.7620839289587047
-12.904182385341631	29.37659805299116	0.8500033811861039	-0.31462969567032517	0.7766351715109756
-12.704310573905445	29.35687813300677	0.8418062354004282	-0.31873613603074336	0.7746860719586062
-13.215739023882737	29.375039723105594	0.8637017729904312	-0.3084259877041895	0.7718024906400002
-13.289816212405814	29.38416912499247	0.8685269329335736	-0.3076507111751172	0.7705952109606066
-13.628735756055638	29.408293625969595	0.886065932043592	-0.30192887253131384	0.7534165335794412
-13.761313265189306	29.420327221129604	0.8933482943517772	-0.30013377390823026	0.7470438786933654
-13.789831291953012	29.42263826529943	0.8944752061867633	-0.299968785700129	0.7450110530730909
-14.193507593470319	29.351006338599753	0.9066818496434135	-0.2841579538876818	0.7080050403652176
-14.343065600888547	29.30623263263965	0.9090140489789745	-0.27502106071224564	0.693269599594354
-15.169871121939503	28.7024294022831	0.9594200021668822	-0.18423805340894897	0.6327413584013086
-15.025976096323706	28.826575538617305	0.9481380332648995	-0.20054819825814119	0.6422448622864204
-14.704342841257393	29.099582909420015	0.9250114864599737	-0.23796900287032174	0.6642697322399852
-14.77814405518191	29.048154888872233	0.9281755770835788	-0.2294112918895863	0.6581497369454867
-15.194930389272562	28.670268692680192	0.9626372994295647	-0.18122175028550003	0.63150069059801
-15.552436058935607	28.262388145106144	1.0054879416757359	-0.1439018352162693	0.610257310904486
-15.65870487864321	28.128694460225432	1.0195425938057627	-0.13275251420380324	0.6039541110918194
-15.420870685895718	28.414489982476084	0.9886694704594974	-0.1550166748711727	0.6179621669728398
-16.14669845066415	27.534817692946177	1.0818020227886718	-0.10374319353889414	0.5613798530392702
-16.18902508127296	27.487365967844962	1.0866502321367952	-0.10213462959055652	0.5565849660689101
-16.090879730623392	27.60512583812312	1.0743584532306532	-0.10696342950392676	0.5664105051963977
-15.906983759261689	27.83045491742547	1.0508797015844358	-0.11687012960396853	0.5837748319191134
-15.78801336657089	27.974288039163056	1.0363441901238177	-0.123483870734456	0.5939217117178486
-16.4224657835804	27.241242221715776	1.1079006999589662	-0.09736751790684857	0.5291746191354132
-16.636541644582238	27.015574682657572	1.12192490673644	-0.09171543742365747	0.49910862812840195
-16.701862721366762	26.948993088668995	1.1233573134342492	-0.09068741658010515	0.48909986298165276
-16.98192097775023	26.67928029930171	1.125704442064714	-0.0842737462807382	0.4506884439596942
-17.086567607533095	26.586911131348927	1.1228149400202927	-0.08310763930329328	0.4385276453044355
-16.810764952407226	26.84442366016748	1.1238285117250357	-0.08823504844138833	0.4744026668010036
-17.316197999609905	26.352544552541893	1.1101244595482656	-0.08236564215237985	0.419052243122067
-17.45518464052986	26.210110438215963	1.1011404273391352	-0.0810854309218108	0.40956736429294593
-17.722095738557805	25.895382301413925	1.0831865004475383	-0.09144565812383144	0.4028026689579888
-17.72264017583542	25.894744071275742	1.0831439246486008	-0.09146628906903986	0.40278611472500253
-17.932597821946576	25.11386146747848	1.049314240911654	-0.13705571741570424	0.3909467549837922
-17.907096306050956	25.00313633884308	1.0442917656920692	-0.1480598379141235	0.38575285042486795
-17.75267320881764	24.32471147247125	1.0121709049976928	-0.21602635532821582	0.35321434992512263
-17.92944471255859	25.1306830888716	1.049900934066108	-0.13612590206550865	0.3911163856553458
-17.722777975835573	25.894232143167198	1.0831172908596587	-0.09150320108356566	0.4027709126617445
-17.728945142955695	25.871483784810497	1.0821382044603358	-0.09282825184287864	0.40243159170023585
-17.700264955727473	24.192801294244298	1.0031834498119139	-0.23279874807137935	0.3377964840334024
-17.492893227235577	23.675149455238873	0.9669630609748687	-0.299935291759006	0.27738059243367696
-17.219818972655105	23.051350814888384	0.9230383371324878	-0.3837917655448133	0.19362099999690655
-17.213682929786287	23.036984749786797	0.9219273146181123	-0.3856821147410396	0.19172770359939045
-17.20651458505761	23.021889840621302	0.920880267169958	-0.38784292021145794	0.18944036425674105
-16.72944438496599	22.0265670999435	0.8590389973619266	-0.5235248454471796	0.03282088644221751
-16.772330573218266	22.113599037757318	0.8638680957904394	-0.5124577069393209	0.04650575934849503
-16.97378539565523	22.529669064239176	0.8864814379174726	-0.45645572696559367	0.11237068567644606
-16.69878402350933	21.97001521221032	0.8575188005395449	-0.5305361548700285	0.02394173938478322
-16.44523432072541	21.481646309928003	0.8417942686622595	-0.5926691792996914	-0.05202405618316738
-16.38784636008633	21.382208809377225	0.8420108418161905	-0.6044917180913144	-0.0677485849342213
-16.10429654720809	20.90765006213037	0.8395377710631899	-0.6613402781594129	-0.14578977628974704
-15.229590069694847	19.59839917871314	0.8998700974701511	-0.7833187915510555	-0.36582973359579585
-15.573303162172023	20.08692966262294	0.8686430972583392	-0.7422022722490317	-0.28376629750926907
-15.762739830454272	20.369577854236137	0.8552457297197873	-0.7157708887514528	-0.23586666300636375
-15.676053214728174	20.229671015614727	0.8592818915448276	-0.7300888135312399	-0.259111061890007
-15.004965242227517	19.29705702264412	0.9180061206358183	-0.7896573617183619	-0.41786215822114625
-14.347740685004595	18.43237628944785	0.925055539346511	-0.7439694796375607	-0.5424692258951875
-14.71316053352021	18.903140185799252	0.9355437729105666	-0.7879091439051813	-0.4869203946402292
-14.112301424219844	18.14085757339455	0.9009592387734893	-0.6991922954943386	-0.5667646706090196
-13.786968016309958	17.746840232171802	0.8392602560867592	-0.6203868561567898	-0.5647819176052165
-12.572484095421888	16.31238607204104	0.5075217509296597	-0.32543768586425004	-0.3891187935115675
-12.73923093656964	16.50237005974189	0.5552103891161344	-0.36478382204844195	-0.41800094305126134
-13.149721100590622	16.985383718836303	0.6715039714293289	-0.4651139866618348	-0.4838115252548734
-13.560443943361147	17.474962802260926	0.780949568262981	-0.56474070583871	-0.5391412202291428
-12.433087863224218	16.142914163274668	0.46657254069286136	-0.29448133196231724	-0.3613929159269429
-11.67886765718853	15.130655135953049	0.2527694731089962	-0.13419052786265545	-0.21302886806942073
-11.370603754574383	14.616160191779192	0.17188185199573625	-0.06964620675945736	-0.15700153839009057
-11.928279318244115	15.521235666230787	0.3193089979150314	-0.18521853502120716	-0.2598869078426674
-11.098102119973685	14.067276715400904	0.11599752659443008	-0.0308356062279476	-0.11063718659965241
-10.94829922258624	13.75778922441979	0.08568167053652866	-0.010019507612246079	-0.08499587614863054
-10.566136973193167	12.955069884045642	0.04175017736511785	0.005457069513139369	-0.041044941796037966
-10.528617101577506	12.869997651759531	0.03732891574733315	0.00655110643556898	-0.03659089637271917
-10.125844678960055	12.03212679724241	0.018744519477293657	0.0058018962621298065	-0.017702978612996016
-10.205786830641387	12.200371242765215	0.022485947223109093	0.005908145570042995	-0.021525117518291913
-10.11776374681346	12.014636087480781	0.018504600905841558	0.0057315786611104765	-0.017456615212121843
-9.799033203597945	11.32040592221854	0.011911144922367426	0.004240804949497145	-0.01078743694355742
-9.732454220074882	11.174895810343436	0.010270596896530194	0.003810688351610799	-0.009138580744076752
-10.081694286405995	11.938670646469957	0.017777500709912793	0.005532430714870966	-0.016744842686174703
-9.419861471494833	10.505758447346915	0.007616823169087495	0.0014974847179772366	-0.006888682119967772
-9.39945834397536	10.463080013210769	0.007456125901842696	0.0013543750387818533	-0.006738898438332295
-9.362989365785312	10.388561145610026	0.007242974429171672	0.0012599997954207169	-0.006558028136558973
-9.15485933130238	9.94585479357356	0.006034433825050361	5.16792680603602E-4	-0.005518467210842273
-12.250739993292553	19.150604908283345	1.0380434815334585	-0.8832577932339254	-0.46026979221713377
-12.385666050996104	19.229462944007324	1.0919104614618722	-0.9130150132707839	-0.5019676142680086
-12.018444755085756	18.995911937273455	0.926964308354523	-0.8233722055729917	-0.3815956690217043
-11.827571680933026	18.805921238230237	0.8781669069240339	-0.7901102122792658	-0.348155936025239
-11.71378598197753	18.69006222155872	0.8450135724170761	-0.7676727352538377	-0.32507422920279233
-11.489121580415649	18.312221504949157	0.7647792171752181	-0.7047668277769865	-0.27320391998118043
-11.42092816915265	18.202424829191397	0.7414265477599066	-0.68606942444381	-0.25848085895502204
-11.137081940903064	17.673975351763787	0.6262989094276962	-0.5863032499579257	-0.20123309718892787
-11.050577560623434	17.52903972488271	0.5930077413266068	-0.5574224756055635	-0.18455780784514694
-10.900173758069224	17.228821915447778	0.5250988675219	-0.49589259238759986	-0.15790647796741497
-10.59407257662658	16.86993613536655	0.43586263437509154	-0.41501459492183435	-0.11868801603272977
-10.4015251414116	16.663994998799538	0.38643967877969054	-0.369312761673492	-0.09921436220048081
-9.980308680915373	16.24426542990552	0.28747687373876263	-0.27650081996797626	-0.06359536196473113
-10.52456597891735	16.788877057884427	0.41591141158735445	-0.3970138976165184	-0.10959445685113271
-9.215934750579713	15.702403997568886	0.16311199098122062	-0.1553487534771645	-0.03619848995701658
-9.506635524164235	15.916651407254937	0.21011638862132928	-0.20273946849697871	-0.038969626300169924
-9.713477904294042	16.0562870014233	0.243397255000678	-0.23470592286354405	-0.048658923774385264
-8.987328542896977	15.535943891824608	0.12816513521520895	-0.12017822321869098	-0.032953840109774285
-7.038155536202357	2.4161328913912485	0.0012772906998838335	0.0011088273449751877	-5.767120746982197E-4
-7.218271698777633	2.47634434863711	0.0012854843348899384	0.0010945902669880938	-6.23757107882303E-4
-7.402921517489648	2.596088343862585	0.0012837312569419156	0.0010660502277789383	-6.736066199610233E-4
-5.610926604361966	2.56874897195521	0.0010939130597014065	0.00104314024626509	-2.4245546241434857E-4
-5.791192046184306	2.4885541575675454	0.0011287285870623413	0.0010673114269629527	-2.7937250748382635E-4
-6.090991914769232	2.367770791599311	0.0011832391519708836	0.0011042150520191728	-3.4177059239913845E-4
-6.223300720670824	2.365865245728654	0.001198797739663743	0.0011083800075801966	-3.7397660662938083E-4
-8.524776938151282	15.280293075065625	0.09615048517347129	-0.08912201783076448	-0.029483722300707213
-8.5390176621	15.301185889469425	0.101525707015234	-0.09417151595880735	-0.03105432307613064
-8.574275941324595	15.320887483760043	0.10374898872676827	-0.09630263541971111	-0.031382394166617124
-5.2268760988311245	3.1984387632370352	9.347955488429664E-4	8.981190374069995E-4	-1.9221700194135385E-4
-5.323022364028059	2.954304032548915	9.915932745763524E-4	9.521388125947935E-4	-2.015361523209314E-4
-5.411391041049513	2.8046470279535036	0.0010289422211959501	9.861743161339797E-4	-2.12806153972104E-4
-5.361270108912003	2.863813885716368	0.0010122918242190916	9.71576590521608E-4	-2.0521613776094283E-4
-5.176470922340737	3.3654332504811606	8.996319817618649E-4	8.642211410571216E-4	-1.8856045944573227E-4
-4.997438755280889	4.032636318053695	7.647762321026771E-4	7.336309425714702E-4	-1.7249880933418348E-4
-5.108994509801874	3.6116460899580636	8.463311890038653E-4	8.128177972236739E-4	-1.828563927583301E-4
-4.991774580661376	4.054261353979088	7.6043925855339E-4	7.294496919475044E-4	-1.7184471626881056E-4
-6.53602006808163	2.347293243898074	0.0012345263637153474	0.0011188251476035049	-4.484782006881138E-4
-6.871423256057571	2.3759082864320638	0.0012660598484206067	0.0011166087005440896	-5.335682262856262E-4
-6.725008134174486	2.363972974785624	0.0012538384397440695	0.0011185456839579366	-4.972890281499372E-4
-7.498445287702315	2.6504749625169852	0.0012829429330301454	0.00105217668300421	-6.984624530445597E-4
-7.543394316053332	2.6908233254228815	0.001280300768987671	0.001042500081089479	-7.104237816111684E-4
-7.714537633122486	2.9137762658493207	0.00125719344784813	9.87671848887809E-4	-7.561451944280918E-4
-7.7891268079090406	3.0564766598021276	0.001240528255945013	9.546154196454282E-4	-7.767403715142332E-4
-7.80527300412054	3.4063802626319237	0.001180541819688467	8.751032214816591E-4	-7.854012563342711E-4
-7.804324521600502	3.2269612996167556	0.0012119306252543023	9.15572342740779E-4	-7.829201930635238E-4
-7.758877336072651	3.698244931275473	0.0011276344883837078	8.114939749790235E-4	-7.800953789310823E-4
-7.751964178591711	3.7286102673963915	0.0011217866878218312	8.048020008712652E-4	-7.789917509722482E-4
-4.868412953288395	4.489722570165323	6.737556653755933E-4	6.487155412654633E-4	-1.443858018981717E-4
-4.944274103721604	4.221530184777065	7.272234397283585E-4	6.985322727705686E-4	-1.6133077067187688E-4
-4.861218645669248	4.514367912389247	6.684507827086541E-4	6.4380526256382E-4	-1.4232727987432774E-4
-4.761328567585714	4.872867994409656	5.864906546697267E-4	5.677842259174425E-4	-1.1158861321987855E-4
-7.7347878369548635	3.762505605967378	0.0011148537574054204	7.978129839839963E-4	-7.76310582643163E-4
-7.441188952293851	4.488511996506501	9.86441965511307E-4	6.511338209119998E-4	-7.408751929543044E-4
-7.462522939780039	4.43043664258904	9.957903113053997E-4	6.627276894374611E-4	-7.429511815163971E-4
-7.583988224902736	4.103803156183615	0.0010441401410892777	7.245261313645166E-4	-7.514421301314473E-4
-7.428705960551779	4.562167039268793	9.817850378189973E-4	6.371360378882038E-4	-7.454288528909163E-4
-7.367225146909923	5.0179675342064245	9.537559367870589E-4	5.502631081780743E-4	-7.756607373452949E-4
-7.395373926440531	5.510469499667041	9.803878024224925E-4	4.6355806214984314E-4	-8.526348920130024E-4
-7.396628687854849	5.543415335697084	9.814765883625722E-4	4.575245953935246E-4	-8.57119496809359E-4
-8.951906927477943	9.55517852325179	0.005356655020302804	4.467166809103559E-4	-0.004946622400590441
-8.732770861641235	9.107630277300872	0.004264558938099109	3.0234336321885446E-4	-0.0039733231912918235
-8.477149435408428	8.592840803667324	0.003391927375005972	2.610838347785251E-4	-0.0031791192264352492
-8.352048182285694	8.325615036227727	0.002974920907577284	2.8730446765374076E-4	-0.002791019878088216
-8.222367325804308	8.079901469599669	0.0026767180849286056	2.893036221557919E-4	-0.002515927353069506
-4.558078678429407	5.6727023718291845	3.7275898975418486E-4	3.6605143072498145E-4	-4.192962748535523E-5
-4.661854211303943	5.2307881209663405	4.959506633152278E-4	4.8376959265048646E-4	-7.71448992407204E-5
-4.6736829568741065	5.179041007331088	5.094972342206192E-4	4.964704181018493E-4	-8.139839819386129E-5
-4.664862639408369	5.2157017440172675	5.000823284730167E-4	4.877025918045957E-4	-7.805186153621082E-5
-7.642518454416541	6.7438038314408955	0.0013166872968780642	2.903276009495686E-4	-0.001236186480541964
-7.72390205946121	6.960130553786359	0.0014992028787789637	2.91373835988595E-4	-0.0014044829248088628
-7.960824009101229	7.5515457825414485	0.0019656395539744144	2.9032998510896595E-4	-0.0018410070775883537
-7.398279738095727	5.568321714484634	9.848463725107587E-4	4.534947515909021E-4	-8.620359608110794E-4
-7.486554017062449	6.151026864151781	0.0010820566026452545	3.5742253105892116E-4	-9.952370975691708E-4
-7.599533786520233	6.612688047526157	0.001267617929673187	3.074712862608074E-4	-0.001186954967179776
-4.559353287845783	5.783205763653101	3.3902339667774364E-4	3.3298021524634644E-4	-3.4940536979932756E-5
-4.539973927898901	6.108340489734484	2.452584652735294E-4	2.4012771011411527E-4	-6.3253444333340875E-6
-4.595870421128182	6.280367827388355	1.4700856822665422E-4	1.3836127647198518E-4	-3.827053519246168E-6
-11.949523827617073	29.206895619841305	0.8222310309856627	-0.3309098887568486	0.7360841795815445
-11.807688642858182	29.154031813094953	0.8208358275603451	-0.33532319905932595	0.719515541119236
-12.00330605669702	29.223330979102066	0.8233425895157017	-0.32975385121310635	0.7407305131098263
-11.58017196199464	29.065937130844834	0.8208847119830578	-0.34441318761299533	0.6950592765655482
-11.41683712235142	28.96940271662765	0.8243756227512242	-0.3564709536297208	0.6711492715882206
-11.219350371023808	28.853937987330728	0.8297003283507637	-0.372684016200993	0.6421878850865208
-11.063811648377435	28.68153300927144	0.8473046319450297	-0.40027123403422254	0.6142238575845844
-10.947486528223845	28.535037823889105	0.8622651187578949	-0.42287097677455443	0.5924453973178666
-10.899230615467399	28.323819733732066	0.9036730586010304	-0.4601394762365832	0.5797530591203527
-10.868467577029437	28.194812621939796	0.9283239519756405	-0.4825364311160085	0.5716792545633831
-10.876511202290695	28.109887068149042	0.9566225768270582	-0.5001336212692908	0.5710412056820082
-10.899672074901286	27.854101802332053	1.035219733301594	-0.5488293114577505	0.5658936871592759
-12.412266700730603	28.73183000599365	0.808918325476539	-0.3344108619325785	0.733675020848265
-12.004390987243811	28.644127827029816	0.833801301245028	-0.37816067717550383	0.7119712414744875
-11.418956634563854	28.353076382645266	0.9113598721642525	-0.4580342974430628	0.6537499050086903
-11.624144095082618	28.483083006210283	0.8769940620475642	-0.4267307821592988	0.6775678060790933
-11.98757052088968	28.638168487186267	0.8353719539979555	-0.38015577425940456	0.710675404207707
-11.999455430555999	28.643021141499133	0.8340640834955146	-0.37867926926910245	0.7117138546262707
-11.11438165555979	28.077094826076056	0.9771151607868322	-0.5116077534365981	0.6060811979189875
-11.390783517603357	28.330385589064328	0.9168776862013164	-0.4628480536596915	0.649732826041106
-11.018694723095315	27.985290635821798	1.0019174293631894	-0.5282059621116573	0.5887952144218391
-13.471803069018005	28.77445563984976	0.848868668035151	-0.23260822915212867	0.7555791721991433
-13.48260549035852	28.773788416678933	0.8496174708674962	-0.23158648928534015	0.7555583039571742
-12.935354512904492	28.789110493383188	0.8130232448096427	-0.28291380253880216	0.7518117922193494
-12.730299209385468	28.768829272465172	0.8106338888420495	-0.302724427839447	0.7456622214891113
-14.231290469589101	28.525879619960573	0.9312090753622023	-0.1690317395340138	0.7335140399823586
-14.010448775461906	28.63328583652027	0.9042511492101065	-0.18560646122780658	0.7427154029532628
-13.506471729136642	28.767317669153915	0.8521044557673114	-0.22956438719604175	0.7549518399955625
-14.460841527293365	28.39408003504012	0.9566306337798285	-0.15174335511708376	0.7209220378096369
-14.783683682753072	28.129965573228738	0.9884799808942168	-0.13382940538189406	0.6961562315353466
-14.975465100779633	27.963363652093868	1.0081402414355403	-0.12516957773596415	0.6808843287990076
-14.857377166814722	28.070482248494333	0.9958735799674776	-0.12977618141038696	0.6905334679343748
-15.247091508969765	27.723494694946858	1.0365753866289018	-0.11381232032632085	0.658441042573821
-15.438921475279523	27.548521108541188	1.0572652494877486	-0.10743389921602294	0.6419054810467505
-15.777307067901031	27.23142152114181	1.0932377933852373	-0.09711776970596497	0.6094638490769431
-15.505550048294694	27.4862002405047	1.0645492247942225	-0.10519426326685967	0.635830681775964
-15.95882932927022	27.057658625283377	1.1126143467622376	-0.09181515003077954	0.590195653844212
-16.071627921968407	26.944874315391413	1.1234334301607944	-0.08947202584901401	0.5769398749224216
-16.348879088595037	26.649360708813276	1.148457051362053	-0.08488998668208782	0.5376204822940427
-16.427997019937784	26.555959712111072	1.153791100132854	-0.08455626245605102	0.5249812818257108
-16.656844434007954	26.17623866269756	1.1607044094029355	-0.09130655619650029	0.4741990133152532
-16.696536478621557	26.09508062700545	1.1595715192847338	-0.09425653136937595	0.4630414038944344
-16.835749776418716	25.686852448177994	1.1442505034471966	-0.11410199932266034	0.40661519312439326
-16.845061757485475	25.628453285604436	1.140308597053562	-0.11840978037975032	0.39832731535786203
-16.850433340026893	25.176846057478727	1.1050535089905835	-0.15787099294757267	0.3353192334473111
-16.85038673364371	25.14105029551206	1.1020802620432109	-0.16117177512950587	0.3303689936696328
-16.822804208812027	24.752145786172367	1.0691892739118813	-0.19843131687956014	0.27917575730405614
-16.814022621155868	24.619664448408173	1.0579479853771008	-0.21106728969433375	0.26172556832182603
-16.812945472733826	24.6090037446475	1.057065858598969	-0.21211484228047403	0.26031934754752534
-16.723937840816944	24.10943746964462	1.0119671407260733	-0.26655002201852657	0.18921949844131936
-16.711672631053567	24.055094941481215	1.007186068152129	-0.2726110228349796	0.18169423499809143
-16.289023552988983	22.907733919851253	0.9002778926922227	-0.41265906649703965	0.008639566935877547
-16.541701583590093	23.45604246001041	0.9536554244957786	-0.34270302072639447	0.09562757560767807
-16.554803726644348	23.499372302025698	0.9574646615386189	-0.337600696007411	0.10182158778953031
-16.28488538521969	22.898119481008653	0.8993970019921749	-0.4138608647091482	0.007129729219754766
-16.26218103763534	22.856454352609262	0.8962520797901418	-0.41929395941563274	3.803683393673041E-4
-15.969194038819062	22.31634337785984	0.8552159741809087	-0.48941294978651684	-0.08725100139556335
-15.890230123807179	22.1925020649246	0.8498871043808336	-0.5054064968712877	-0.10752712437394721
-15.611918811164477	21.76175729997115	0.8309351115066489	-0.5614358437128897	-0.17873872693053072
-15.389654649869971	21.467446140267274	0.8299876099050735	-0.5994360604702914	-0.2280926854369423
-15.211472875440649	21.22502075941048	0.8289122408251866	-0.6300040045218734	-0.26913652336625427
-14.852605830718518	20.76860561637889	0.8495300555483445	-0.6855494810470895	-0.3449693319772515
-14.818368111934701	20.727265125728813	0.8511297137667801	-0.6907763040282299	-0.35206785526613366
-14.010753868674147	19.956266747716498	0.923590318180164	-0.783291663992089	-0.47135290567108845
-14.087441807327457	20.012526511232718	0.9162796926041076	-0.7764253264943561	-0.46488481188983655
-14.468160486474938	20.371519812579944	0.8781312600768816	-0.7347073107628488	-0.4109075057369237
-14.161164464278139	20.08381166702931	0.9084051516343324	-0.7684803402197891	-0.45464967293545044
-14.781086333771103	20.690256417429	0.8538990292955144	-0.6955450523974066	-0.358368910074185
-12.566775432145782	19.255877513320883	1.0741613287238914	-0.8988697410801365	-0.5128316055385949
-13.290339014836286	19.46305631769065	0.9948212167812305	-0.8432519094588145	-0.5211655841558617
-13.1729303124603	19.418787275288505	1.0081796952058915	-0.8520637771590536	-0.5244084972648172
-12.843245224742368	19.28971157894774	1.045700441464005	-0.87671491958378	-0.5331845486158002
-13.364979556612642	19.508469790386137	0.9882839507683725	-0.8382730554985904	-0.5175267457305504
-13.714991928392514	19.7215588672211	0.9540484814517279	-0.8118685826608676	-0.4997253239786895
-10.73275094914898	27.601566124654774	1.1025768880565276	-0.5779020396245481	0.529383525892529
-10.621312259153935	27.431657608134955	1.1440327074853305	-0.5960323883004808	0.5040366297140959
-10.494472622804425	27.139762728691487	1.1956086646656616	-0.6212182179951087	0.46221791598177475
-10.440814811578786	26.97290839065918	1.217293237376735	-0.6332793609593597	0.43803273199338505
-10.340010025599554	26.46761329405222	1.2678495380910544	-0.6660840345773685	0.36277466130180414
-10.310942985096554	26.231506882359504	1.2812208001516754	-0.6784272386312865	0.32656859614281103
-10.254915889396067	25.788604694922874	1.3188462932418885	-0.7069259249924551	0.25874952118588324
-10.226478276469011	25.49740684588262	1.3374038681702691	-0.7240241361210482	0.21199998383267632
-10.15297056364784	24.454238785309386	1.4205086765657997	-0.7936165152695043	0.04954066410882888
-10.148816922605754	23.97207807587904	1.452278607531943	-0.8251204588572436	-0.024612023236736454
-10.1572747910747	24.735583520367605	1.4012568494460533	-0.7748596759541141	0.09305655149810724
-10.162097597121184	24.830116402868736	1.395106862476776	-0.7688042826479674	0.10801586133300656
-10.162546766859359	23.84260305188515	1.4580272140008583	-0.8333198688169673	-0.04322376277121976
-10.199764060738538	23.17965757589045	1.495887412099185	-0.8778779986391477	-0.14320408511456056
-10.264133457042867	22.925685144978395	1.4972840167556356	-0.8923622770964924	-0.1778897157688452
-10.334836167150385	22.416165687077918	1.5194985655971858	-0.9257881128603698	-0.25283818058139884
-10.491992980100063	22.018023813554393	1.5114569425129538	-0.9482593307751372	-0.3042498547348667
-11.549836964138185	20.072338696358347	1.397531254150886	-1.013765587140071	-0.5115041119087407
-11.554967867880773	20.064003427239495	1.3964226985968764	-1.0135877962246205	-0.5121003563394464
-10.551136967279964	21.796553611972193	1.516544911940185	-0.9626629468932968	-0.3349019642610724
-10.861109989919282	21.2561808403101	1.4820078315389658	-0.9861459720558201	-0.3974449899924849
-10.944210941660401	21.11696785294288	1.4747189624964765	-0.9930614325245761	-0.4135273356059221
-11.133323225905555	20.800917117156818	1.4531944997497326	-1.002776825873779	-0.4462992204683365
-11.346534801731305	20.436488911990164	1.4260475819888099	-1.01035499859508	-0.48010376946774824
-11.231518843805489	20.62710766906838	1.444582211747687	-1.008642552875894	-0.4632710602636103
-11.741469854730147	19.77949816437784	1.3596061132853552	-1.008870035372516	-0.5338107739937354
-11.841147224706019	19.661418434931374	1.331231184208006	-1.001284293362537	-0.5375734239928487
-11.973386913159729	19.52262481256701	1.2941369181372142	-0.9914978384799082	-0.5415661633994965
-12.17042537041236	19.353881967026794	1.2119159344784505	-0.9601482582617626	-0.5344604124958595
-12.254791953417843	19.298450378205736	1.1627020784792013	-0.9413945653060003	-0.5211937595204631
-12.107678242949614	19.405561627556374	1.2361603450095136	-0.9686698064466812	-0.5364935561981604
-4.288326386940742	5.8070230604936794	0.019750743228857892	0.016508869883077693	-0.008050882358552178
-4.307057605244767	5.526002436139832	0.02668352185899665	0.022862385353800398	-0.00878210372371338
-4.180171464701457	5.245978145694322	0.03386098509184799	0.02996595811012087	-0.006177081856699096
-4.162615861022818	5.199209053922773	0.03499433686361632	0.03103362063863566	-0.005829997076867624
-4.143652721141185	5.191949089536986	0.035233353218304876	0.03120880606994316	-0.0054567834825386555
-4.014987066173259	6.398560350145364	0.005201974392786262	0.0027420276851931355	-0.004014325298478644
-4.102160277057983	6.226155071234556	0.009424239363038496	0.006958730717123398	-0.005003035686001909
-4.158587255864665	6.1200098173878565	0.012063719717268027	0.009630766147724724	-0.00571285385410005
-4.284793079351208	5.824858607178209	0.01928947477160443	0.016065395261478013	-0.007969644585794172
-3.6322745368198053	5.1479752237781815	0.03761433258608288	0.03316993313760949	0.006694236876459495
-3.7520724673596213	5.133869891353276	0.037744049476944444	0.03328257134917275	0.0034614795242812915
-4.068810461062704	5.185234828589743	0.035686742329113015	0.03158628798821527	-0.0037218699458385195
-3.4079134276844885	5.238028583704212	0.036556185076974	0.03121038212066606	0.012519560293488151
-3.870611147185512	6.723331704642558	0.0036826749888603755	-0.0032760026533353746	-0.0010505832107526561
-3.93550508782948	6.569124366309313	0.004947937496384608	-0.0016119128002348485	-0.002105946897915777
-3.083077723553127	5.477621858005871	0.03389958884765695	0.025283817710906122	0.021590689304100172
-3.2016356353304536	5.395281637801698	0.035212655176539154	0.027590464515353533	0.018152963478895816
-2.9250367521464256	5.618751443255416	0.03497082908680197	0.021734605773854318	0.026487602290109435
-2.808073832376915	5.742408533499555	0.03539388899989082	0.018724808975423297	0.02976978166713856
-2.561109083068193	6.012828978318681	0.042927925446772465	0.012040556564811362	0.037957553350007674
-3.6562255957727294	7.214473650128381	0.010850827867260517	-0.009087965852534897	-6.576007985745222E-4
-3.592522873141893	7.34008329807876	0.02001039801040454	-0.016269068560424677	9.618750757582322E-4
-3.54328167840365	7.470859406778205	0.022607527381263627	-0.018380994909523593	0.0010877455616365034
-2.1477862434435124	6.617732931249476	0.06856333958120728	-0.006695418990415047	0.05465639794755077
-2.178221292733067	6.571855578800015	0.06605987858929062	-0.004885632170326947	0.05351969816771198
-2.0648331524982755	6.7576354797203635	0.07566645677837729	-0.012097858821106835	0.05793582234464346
-1.8849213199230619	7.066868042911974	0.09121432411097194	-0.024021080025868002	0.06488140505939893
-2.4120263893614973	6.229400814325045	0.051599033459531075	0.005762302369321639	0.04397155201794903
-2.5361866250272955	6.047252036713077	0.04376423061148459	0.011357849173773362	0.03878440777814272
-3.935819787141531	17.984500048599497	0.4166020251361702	-0.2454136341190679	0.05650307407130141
-3.78336958602557	17.993315823553566	0.4124947258292093	-0.24604873903643695	0.05568048693453078
-3.427077741744119	7.766058137175304	0.05196409283275754	-0.0413336128330481	0.004294773468460832
-3.406569881135219	7.832445527304884	0.055718696241008364	-0.0440889922697931	0.004674194709556582
-3.395983191054093	7.883794864942119	0.05858539243089571	-0.04615432281198148	0.0049834826422841035
-3.3371281060386737	8.150918617555703	0.0743285799895261	-0.05615844145830612	0.006115744175242092
-1.278169408830863	8.48437433428823	0.16336558079214214	-0.0825625356641875	0.08790385044504812
-1.4540629241815408	8.03470965362341	0.14072502123502048	-0.06346762040521854	0.08254228685982594
-1.8167261401452421	7.208011822579171	0.09796989018367129	-0.029505259760212347	0.06798848101014811
-1.5523830370140876	7.789776732269239	0.12785308153556676	-0.05278300954015736	0.0781929389405939
-0.9410764433027281	9.405038530050247	0.20593395344034116	-0.11934757533807062	0.0952954634645938
-1.0329367331417418	9.151234284338832	0.19462441777950729	-0.10997323952941801	0.0936179142606922
-0.7679094447811552	9.95277965234512	0.22706051169284536	-0.1372318517040404	0.09744280266720537
-0.33002843814312044	12.134348277380695	0.2972648793190867	-0.19791771083930587	0.09855173520973592
-0.3357764586920513	12.078843485378034	0.29575075215115065	-0.1965789911607569	0.09868494999681114
-3.417433509638533	17.827381727176302	0.40484322149035123	-0.24879566441779155	0.056450966294286614
-3.353382382951112	17.741842308688575	0.4039941711558933	-0.24961075304027452	0.05703222979990555
-3.674832941632539	17.93323560833925	0.41039086842739003	-0.24654352049066589	0.05638457811050046
-3.5409307277999584	17.885907081965335	0.4075544949149569	-0.24798340959200935	0.056178903260021146
-3.1860561960175433	17.549365365355296	0.4013522091414243	-0.2507214769086114	0.05791335259021897
-2.9981130641699174	17.395321314172424	0.39880529643663803	-0.2514409657952714	0.05885094138267011
-3.2165215628928006	17.57820816975883	0.40170364445834467	-0.2503774757786341	0.05786139360116018
-4.1137207324417435	17.95308223849858	0.4227162930422774	-0.24432003756805207	0.056252873037095155
-4.160621080742889	17.795938972454014	0.4256338378924496	-0.24459194196472134	0.0569365122906246
-4.190763877417752	17.70804950350443	0.42715885099603756	-0.24410914165505487	0.05712291533597697
-0.33050020850094985	12.145123827625998	0.29749588776506125	-0.19811583110558573	0.09849646184995059
-1.4343564303268679	16.31909273804294	0.3719523810058748	-0.25204132146497976	0.06862398593844275
-1.3066176526698219	16.0680303809159	0.36864453601220737	-0.25148344059408945	0.06998755012548269
-1.1152979539279455	15.611202681804269	0.3626822727405817	-0.24905181977572702	0.07347022484312205
-2.4474803932797915	17.1585224792057	0.3917374097604711	-0.25261207743551245	0.06195373006044346
-2.055761384167546	17.041296048986602	0.38554651387747346	-0.25340902771173374	0.06358367584296505
-1.9984998164489554	17.002629506016117	0.38445700868842136	-0.2532371627979383	0.06411841449015504
-1.5724149375605685	16.580962567434636	0.37584041029073345	-0.253272471025877	0.06683407509337769
-2.9820955633715815	17.38344915169903	0.39859426509808754	-0.2514820837090354	0.05894713674712189
-2.724789042326286	17.256116533629893	0.39527472453185075	-0.25205858803672754	0.060445674479270024
-2.531457869203797	17.190304756335227	0.39281312643876937	-0.2526241574955055	0.061236960585211775
-4.183190145794866	17.56540290424019	0.42687876959353166	-0.24387738701201753	0.057531821805595726
-4.207099313692599	17.371866069837257	0.4281380971115005	-0.24447312906750104	0.05792081566776862
-4.17345519997633	17.089831976884682	0.42576374118685895	-0.24509797713821774	0.057417693481807586
-3.3148310309893363	8.423923301546052	0.09081831270494876	-0.06816683247254637	0.006428191533555243
-3.3001926290874843	8.663118489326514	0.10446088773041934	-0.07865030156409741	0.006655645232267853
-3.2862287614074197	8.915212706658004	0.11828307626854273	-0.08873243171879346	0.007597820211213656
-3.2794829862540458	9.153166440048345	0.13228313057416613	-0.09916336817508305	0.00842025135671929
-0.3805651487088481	12.953841366376702	0.3153954813463634	-0.21375023854875175	0.09395575824974639
-0.4307061904896281	13.36924122248353	0.32472903805591635	-0.22201143574049748	0.09134606937332496
-0.5075965103225141	13.744646939005303	0.3314327575456775	-0.22716877816006065	0.08882653314642273
-0.5977318219793605	14.096499370658435	0.33842130030915457	-0.23294475872923176	0.0859233901328039
-3.2676731937878696	9.605726412719452	0.1569349317207927	-0.11624157055993158	0.011510907142859855
-3.256429234120413	10.042692132374542	0.18013700194322457	-0.13211439504261863	0.014663082824807876
-3.268410707882346	10.416945356274994	0.19769104845324093	-0.14323502137528488	0.017104697796560497
-0.6591870284780542	10.31262568099423	0.24136575130015164	-0.1494880088421131	0.09882232396564411
-0.42285288091859907	11.258976825610697	0.2733541363511467	-0.17677972260501	0.10057836119203056
-0.42939644071267913	11.215805729165236	0.2719235721490628	-0.17549750409811074	0.10058818355449609
-0.6312573047807166	10.428088654680536	0.24574569032393834	-0.1533668953902233	0.0991492698299777
-3.2903234695987535	10.897386429199772	0.2215070790924328	-0.15881787053808677	0.02010863904121283
-2.987291544864133	17.386535233830127	0.39867102138166766	-0.25147677081488257	0.0589130737624031
-4.164359810315925	17.031866286091535	0.42511896984178316	-0.24506180283050585	0.05746518051663889
-0.7097934901376413	14.466809880080852	0.3453952993925604	-0.23849186660866123	0.08258896245918032
-0.8575672753041089	14.969271293498517	0.3528577104848155	-0.24334356430105775	0.07877283012207482
-0.9532329287786547	15.217415294466539	0.3572652026977065	-0.2464281821100189	0.0763894195946291
-4.1386892518049425	16.602845789463966	0.4196329486830104	-0.24441391210033286	0.05604502364283091
-4.159558946386909	16.976159925336383	0.42434100821275733	-0.2447596358552774	0.05744795626048529
-4.083322820670365	16.225441788462653	0.41271878368952813	-0.24317494413644775	0.05455509620445266
-4.075875945060494	16.183223288394085	0.41187678421097695	-0.24295177465732307	0.054482584692350976
-3.9528003255732322	15.292784673108926	0.3891161204278686	-0.2375234201001568	0.04790969712892784
-3.9992067929440043	15.73055462668215	0.4010796844521187	-0.2409297650690554	0.05152283567864424
-4.068371905853679	16.139351008679608	0.4107540579315101	-0.24260500738543467	0.05423412028049789
-3.903746688804401	14.691009127397303	0.3712959570075733	-0.23127858522044545	0.0431613175406997
-3.86987704440043	14.375574603567006	0.3610592848323969	-0.22722568163329834	0.04106101065123477
-3.9256796422272324	14.820378173973397	0.37529606444849306	-0.2325288933293987	0.04407862548843478
-3.9497350317267026	15.228464150498013	0.3872328550578028	-0.236811079247783	0.047412840797824034
-3.7268568443784513	13.894308007070336	0.34428469843018206	-0.2218077737378029	0.03814340347833644
-3.698215854277132	13.779058127098043	0.3401371051092647	-0.22029369540303695	0.03745748489028962
-3.6779639093146645	13.673870011895303	0.3360956868882501	-0.21843294225534854	0.03690218289743357
-3.571181750067259	13.33170586472178	0.32341165762782853	-0.21376180716561027	0.03485461014779815
-3.4835043026903465	12.977876322076302	0.30932560963668865	-0.20699513950568632	0.03351275463334184
-3.404126025364066	12.339701968592273	0.284708504849257	-0.1952583217017314	0.029064633499815383
-3.3488293333994186	11.895449310153229	0.26517001088835845	-0.18422629611639896	0.026706599780484543
-3.300315153385468	11.14083500028607	0.2330919407633451	-0.16610709318412858	0.02164496125072095
-3.9511621749674837	15.271050023970451	0.38850195778217184	-0.23731190549338058	0.04778087933479853
-8.244373317370188	14.628658956740194	2.247512968110326E-5	-1.69844788621319E-5	-1.389552102472966E-5
-8.208489142862772	14.204433859089825	2.1897385778578154E-5	-1.635116797635152E-5	-1.3852749580475434E-5
-8.193734077492797	13.966873422743047	2.1580572018079432E-5	-1.5993091206954177E-5	-1.3840099658757166E-5
-8.232676222944097	14.462837941075223	2.2246868330035798E-5	-1.6739527167429284E-5	-1.3877240494607579E-5
-8.19035693955016	13.837323106092928	2.1413668525249495E-5	-1.5791396783745754E-5	-1.3842592691432632E-5
-8.113167709168138	13.369167772280294	2.0768814879772134E-5	-1.5083244238467498E-5	-1.3751600868144892E-5
-8.077142174814208	13.181783020574018	2.051010205771055E-5	-1.4791925639061942E-5	-1.3710245131782742E-5
-7.967407351985131	12.816549861797377	1.9981284427108884E-5	-1.4243021936773008E-5	-1.3568630123072725E-5
-7.4202031915344335	11.241546128091116	1.7653103281132434E-5	-1.1835035859076824E-5	-1.2821378958680792E-5
-7.380855782333087	11.139150568907128	1.7497386326696062E-5	-1.1670478874177264E-5	-1.2765123160202406E-5
-7.603903539139292	11.751642921695533	1.840940279846924E-5	-1.2620514989708109E-5	-1.3076369799199581E-5
-7.696154479064555	11.994745340563997	1.8774845325492415E-5	-1.2991458831367198E-5	-1.32058307184235E-5
-7.744684776673163	12.145936214046198	1.8992876149653886E-5	-1.3217156679123484E-5	-1.3269647703150856E-5
-7.337783016568444	11.036160898112158	1.7335854649329378E-5	-1.1503407480014111E-5	-1.270141319241491E-5
-5.478513842259125	7.328297301269693	1.1402753138270714E-5	-5.543760009549932E-6	-9.916883634439468E-6
-5.496335515484936	7.350666297835906	1.1445520744233558E-5	-5.578409935489274E-6	-9.944232811123927E-6
-5.513292533723025	7.373441024034741	1.14873782416374E-5	-5.615969338784644E-6	-9.969891352533406E-6
-5.7782594324877365	7.704138241466704	1.2147456828357832E-5	-6.153613956569683E-6	-1.039884415837997E-5
-5.226288884072366	6.97442447090005	1.0754731438390445E-5	-4.9275626677520884E-6	-9.521830352898476E-6
-5.1320395346395955	6.880771446866525	1.0546714005985663E-5	-4.776230437395983E-6	-9.371841346340306E-6
-4.981658732436152	6.746084424883188	1.0218503124342299E-5	-4.538545245106241E-6	-9.123716727357589E-6
-4.872230788355059	6.663668971542325	9.986508501403354E-6	-4.394074367945766E-6	-8.939055256211679E-6
-5.95993806317256	8.088641025459268	1.2730468691531802E-5	-6.824907576865647E-6	-1.066654289451784E-5
-6.156106083074739	8.43849134717127	1.329790611170933E-5	-7.374308917427045E-6	-1.095909017668759E-5
-6.3622803987511345	8.893710900037291	1.3992177956602597E-5	-8.134981691875413E-6	-1.1262298433960207E-5
-7.037730777065047	10.279206689455364	1.618391878222854E-5	-1.03141141487001E-5	-1.2264803664386057E-5
-6.511291309796823	9.166024915663732	1.4438739614419917E-5	-8.543306522022099E-6	-1.1489309784425164E-5
-6.961309529005052	10.091919377967345	1.5901450777121165E-5	-1.0023970205559901E-5	-1.2156626401813734E-5
-6.976746835639336	10.11701394282087	1.5942998401380905E-5	-1.0060161553838602E-5	-1.217849182866266E-5
-11.149672852779776	19.026028297048256	0.11258631450144209	-0.03042174808381109	-0.06532500308438924
-11.177286946315288	19.099277703541333	0.11329347765250207	-0.03151259449070705	-0.0656247841132035
-9.18227086019565	22.941744559833715	0.1068322572377188	-0.07892607530456516	-0.04038641608899423
-8.933979733519063	23.042297787756027	0.1043620535068829	-0.08008019888599655	-0.03685319433189958
-9.497726748011418	22.723004536194928	0.10909582131109871	-0.07614708341277548	-0.044491256165980514
-11.201816179455392	19.362671115833425	0.11433345534525906	-0.034944161387785055	-0.06560698053940117
-11.022193536741858	18.71762456011473	0.10968985284024163	-0.026142161003246445	-0.06401867362634629
-10.948655511422155	18.634752597804788	0.10799463403981165	-0.024750536358936093	-0.06305427085897454
-10.739200803101152	18.414265673982754	0.1034889896351011	-0.021359237927982735	-0.06043307856353975
-10.426129079411938	18.242868662510936	0.09635978151108988	-0.01812220155547814	-0.05606352067053952
-10.351495060601314	18.19934593348884	0.0946738315627429	-0.017389722203273155	-0.05501744840081031
-10.276659955502009	18.164399203559437	0.09300520536532492	-0.016750970020902808	-0.054020113799396405
-10.051706148564318	18.092298620546728	0.08770637222212384	-0.015205471766703726	-0.05065849410796918
-11.220597943108505	19.547650220008503	0.11505927609269968	-0.03732893405443427	-0.06557918938992735
-11.213232813518047	19.613678726955158	0.11511446551537374	-0.03804320339107486	-0.06546361853129001
-11.167862918473158	19.983763373685665	0.11555629533770224	-0.04274663294928393	-0.06451271596063146
-11.119734753615504	20.180895538942224	0.115578228108286	-0.044946023063621304	-0.06395556639853452
-10.889962382093142	20.81510177874138	0.1149196484482743	-0.052512001668140115	-0.06096597129073661
-10.989883259185685	20.57314650704364	0.1152628107465146	-0.0498004198135373	-0.06209887057735655
-10.670647697607485	21.25443563231954	0.11423179182142958	-0.05784364374272139	-0.058283487881754324
-8.656589193032165	23.077778160673812	0.1006861296291542	-0.08021055674617761	-0.03317751252539379
-8.262164632393056	22.97490850022338	0.093872422583965	-0.07796046454273409	-0.027450986256652404
-8.093510801985081	22.896766634500132	0.09064278555397942	-0.07655967554455212	-0.025232259090668556
-7.68989912608717	22.564207698669875	0.08153435676950808	-0.07070655167717761	-0.01945175768247888
-10.61906467426591	21.352055718189742	0.11407040013731709	-0.05893528846583455	-0.057761669336435555
-9.936768220586934	22.310409278173573	0.1117825162904518	-0.07095128853548952	-0.04994810197884231
-9.627937960973474	22.62487940796674	0.11013170059294375	-0.07497265145303196	-0.046090385225134305
-9.573169961095976	22.676544366109272	0.10978789655679588	-0.0756095223932028	-0.045448191785911585
-10.134279956953314	22.058148587414195	0.11234217451554465	-0.06762151888112714	-0.052372040179495455
-10.304582249602808	21.836678921374176	0.1131085220203322	-0.06493593924038116	-0.05424427458528471
-10.555587977067566	21.45179651669559	0.1138041451167063	-0.06006579477903482	-0.05714087941855829
-9.871150253323467	18.04329134881533	0.08357071094236543	-0.014150188719167473	-0.04814691923620603
-9.4491510421968	17.986087424675254	0.07302177437869342	-0.01200722183947087	-0.041732212035626146
-9.39405468440286	17.97674307009461	0.07167101070633242	-0.011754965004032607	-0.04093430263560295
-9.318824933668623	17.968766098777905	0.06969717074825425	-0.011394735438378096	-0.03978290593744625
-8.866655676614846	17.930756511797174	0.05790934282359034	-0.009461587343348375	-0.032692451455758165
-7.460370084706861	22.326890903804703	0.07606719080726064	-0.06698467833791047	-0.016658801810908966
-7.181921823170052	22.004421546653404	0.06884573550383166	-0.061343731371891544	-0.012917516724860332
-6.980050576019263	21.793148493492453	0.06418011236581579	-0.05803539887527157	-0.010547463596138257
-6.576542696581086	21.409318391621486	0.0554326816146984	-0.05137476856679529	-0.005327232843767998
-8.591810565175942	17.924390418426363	0.05020780572140924	-0.008185698007512544	-0.028252042301456413
-8.160987566235585	17.895824611247768	0.03706570396045602	-0.006113436420406927	-0.02069001940098121
-8.427526747689353	17.911776804777684	0.04528268857677686	-0.0074166791775788065	-0.025429945352690674
-8.540982568507179	17.920050757602066	0.04880170576140785	-0.007971821339821272	-0.02744124277039567
-5.864615339578987	20.755750631962357	0.04236510384066054	-0.04051585323254234	0.0035911830759922324
-5.543802938210256	20.38074487517408	0.03610074688176849	-0.03406974724927436	0.00745501561876413
-6.504364858334945	21.34437545298176	0.054049515653483114	-0.05038866339691056	-0.004525326654822261
-5.970918121132899	20.87023242852833	0.044360287104025474	-0.04222046570481749	0.002475365353133119
-5.171797381464162	19.89737251545445	0.02941581787877212	-0.026982548456015956	0.010277384050344193
-5.0245480447987125	19.683822661130662	0.026528176247663005	-0.023482032512887576	0.011543602126946667
-4.900152014728899	19.401774462066626	0.02347213288994853	-0.01986519879118697	0.011552871512315509
-8.045165203849148	17.895237150670994	0.03237374390549991	-0.005314556155904204	-0.017967125784473018
-7.828330068792466	17.887207984644846	0.023056599702651205	-0.0039514447666338425	-0.012793746479304098
-7.588389628929521	17.819549385161938	0.005467415717119936	-6.640046369174885E-4	-0.0030771545882945952
-4.683175416995011	18.92056128922509	0.01871593932943266	-0.014162452550111245	0.012102719876428115
-4.557131527726211	18.533459102138394	0.015743539146734743	-0.011118418425303537	0.011060077618970068
-4.377707594286538	17.57417867700677	0.0085534522010776	-0.004672838582902467	0.007003075058042471
-4.375950900357417	17.526057226949376	0.008122908876650823	-0.004344736794378664	0.006701297680852517
-4.484941864981501	18.19838652331461	0.01268024512320818	-0.007918975755387513	0.009869791256053792
-4.372825752777866	17.497105804998277	0.007935798533727844	-0.004249638976978873	0.006538669723387446
-4.260063754969469	16.957122878843833	0.00576959910880019	-0.0028488900011140877	0.004659831996433868
-4.2543796491463395	16.88173839584814	0.005426359689732442	-0.002679651189344867	0.00435299933963875
-4.172479120773178	16.325671413989923	0.0039633034137652855	-0.0017727625008832452	0.003053345251931627
-4.151871519508384	16.155447405066244	0.0034943457926220932	-0.0014732017844007192	0.0026333702355911493
-4.144035245207647	16.121454065378032	0.003446390643575291	-0.0014381328188203023	0.0025879867065809127
-4.072421898747817	15.289956430567175	0.001940575991256467	-5.733504277757949E-4	0.0013075344693365405
-4.095328121705499	15.489697359268533	0.0022170143610116687	-7.373139461782752E-4	0.0015124526577287548
-4.118480058777639	15.68595857984359	0.0026021386472853242	-9.374151917471467E-4	0.0018397762500303489
-4.140149876500907	16.06180723438685	0.003335155503690104	-0.0013765660441295094	0.0024955086723169543
-4.179593610389492	14.862900564725685	0.001272786587911494	-2.22978382736576E-4	8.459581910826347E-4
-4.129583690004605	15.034457843656845	0.0015374988219721598	-3.422413105997221E-4	0.0010351564209771166
-4.332504046130264	14.727261534199787	6.768555465235539E-4	-1.5202379495613373E-4	4.6070036202520466E-4
-6.864381120883843	17.824925970386563	2.6683912336309407E-5	-2.170062575365334E-5	-1.2015708622292625E-5
-7.111456277637915	17.862901719600874	2.6824364579212627E-5	-2.176366327985131E-5	-1.2408285993083694E-5
-7.361730330183262	17.815658423143518	2.6825707364695133E-5	-2.16814588342225E-5	-1.2805279441490093E-5
-6.699631952192596	17.790187728061333	2.657093326603387E-5	-2.1644263087641626E-5	-1.175517798990235E-5
-6.471535900809904	17.65611081898578	2.6270033604537092E-5	-2.1421586387855987E-5	-1.1396405484464882E-5
-6.01856299486931	16.965651538393175	2.4951192766154068E-5	-2.033703086431581E-5	-1.0702950573062477E-5
-6.018217814642384	16.964954947243214	2.4949904405511075E-5	-2.033594826157099E-5	-1.0702426051253366E-5
-6.192614293475787	17.31914560580889	2.560436084853854E-5	-2.0881748503376507E-5	-1.096618546516772E-5
-6.358826975092747	17.562077889890872	2.607405740381474E-5	-2.127136863982657E-5	-1.1220635122659325E-5
-6.018066056155799	16.964687362149334	2.494941205516156E-5	-2.033554532225958E-5	-1.0702191206282336E-5
-4.908304538333134	14.969355025422521	2.1333384037000436E-5	-1.7401751496641444E-5	-9.014955666311083E-6
-4.894965705707698	14.956384548239772	2.1307580852706185E-5	-1.738223764145909E-5	-8.994607917177007E-6
-5.522668475480044	15.89108446419409	2.3041829840922363E-5	-1.875433532571614E-5	-9.961769172126407E-6
-5.590293973325887	16.02332329799043	2.32780321037876E-5	-1.8945361398350152E-5	-1.006473218784005E-5
-5.62503595550961	16.102423683804165	2.341697308881031E-5	-1.9059378328202982E-5	-1.0115211104304326E-5
-5.79838945170203	16.47567517825189	2.407861408382542E-5	-1.960774235023009E-5	-1.0375857152630223E-5
-5.818300420163335	16.518599132988257	2.4154097468339795E-5	-1.967017800566097E-5	-1.040438632324516E-5
-6.016563718580136	16.961325465432818	2.4943415597366432E-5	-2.0330544894285488E-5	-1.0699941734513075E-5
-4.911331118979538	14.97328547513143	2.1340924794623194E-5	-1.7407622182419746E-5	-9.01970906456077E-6
-5.0735700023776875	15.16993664121582	2.1719678066637845E-5	-1.7698844861886796E-5	-9.271261689535235E-6
-5.223708594183212	15.375437594116095	2.2105401999859473E-5	-1.800282976104635E-5	-9.501766899099737E-6
-5.2244114000787105	15.376332166246335	2.2107094051474057E-5	-1.8004141292697908E-5	-9.502839487270987E-6
-5.424504479191739	15.698092793846305	2.269751883507505E-5	-1.8472929534236145E-5	-9.811010809587568E-6
-5.22565127061393	15.37825402853767	2.2110606609762205E-5	-1.8006938227165396E-5	-9.50471266491304E-6
-4.7077301313837365	14.774519111724057	2.094679994615771E-5	-1.71082558198487E-5	-8.710155591650432E-6
-4.675015183440867	14.74800878513003	2.0894585412338956E-5	-1.7068814049002926E-5	-8.661955472980961E-6
-3.7658512309524754	7.028045440845924	8.837184897193691E-6	-5.116396518655561E-6	-7.121556853025366E-6
