# Supplementary material for: Thyroarytenoid muscle fiber orientation regulates the ability to modulate vocal fold vertical thickness
Source: PLoS One. 2025 Dec 4;20(12):e0337735. doi: 10.1371/journal.pone.0337735 (PMC12677544; doi:10.1371/journal.pone.0337735)
Supplement: S4 Data — (ZIP) [file pone.0337735.s004.zip › Male/contourA10TA4.csv]

% Model	Angle9.mph
% Version	COMSOL 6.1.0.357
% Date	Dec 14 2024, 05:08
% Dimension	2
% Nodes	720
% Expressions	3
% Description	Line
% cpl1x	cpl1y	Displacement magnitude	u	v
-11.968005616002486	39.650844643500406	0.6447151552760781	1.0730033150653634E-4	0.10816696386924603
-12.100925229184412	39.521184251215715	0.6436879250354993	1.0672584502584458E-4	0.1081717353728065
-11.810234379374002	39.74293127707726	0.6454429891926774	1.0770993393946763E-4	0.10816329482734321
-11.76596306338081	39.775513356632324	0.6457012743979059	1.0785445071311234E-4	0.10816204760037366
-11.47739948826791	39.862189693672036	0.6463878583688156	1.0823877233881034E-4	0.10815797233296376
-11.258980847445656	39.857881496438054	0.6463523110917124	1.0821891606747542E-4	0.10815714618034276
-11.716143543792246	39.796222579001906	0.6458650008980413	1.0794674525193941E-4	0.10816115874302049
-11.163938214941039	39.85365079891891	0.646319352922558	1.0819830368483346E-4	0.10815686238673203
-10.796207435616262	39.85090503287166	0.6462974243896913	1.0818020257695228E-4	0.10815532634579536
-10.709496869932108	39.85039381204079	0.6462930253225236	1.0817600359967003E-4	0.10815496032130249
-10.37169574884199	39.850036177539195	0.6462900355819525	1.0816748166636998E-4	0.10815348191396518
-12.13512273325702	39.460672833157	0.643208809767242	1.0645809938847708E-4	0.10817383846823367
-12.240660142730178	39.24849072022055	0.641529866245283	1.0551835393766656E-4	0.10818114838954884
-12.227325367848685	39.08705965880899	0.6402509520364241	1.0480570745298824E-4	0.1081862961987058
-12.205740642978935	38.979124391808504	0.6393970709419963	1.0432897116342117E-4	0.10818968178210087
-9.681369688821853	39.850002288818345	0.6462859407880237	1.0815252585222983E-4	0.10815044373055246
-9.209886193231677	39.8500022888185	0.6462871941615969	1.0814021818307033E-4	0.10814836984909626
-6.503691158131879	38.96454001876737	0.63926868399347	1.0423100648865094E-4	0.10816516108167286
-6.587351156296421	39.29642873129991	0.6418979172290971	1.0568427430097369E-4	0.10815478293687664
-6.771159512318912	39.57700815680421	0.644118857876448	1.069144964309308E-4	0.10814650536779659
-6.814129999907874	39.651652838586976	0.6447101125006074	1.0724162197238146E-4	0.10814427717547416
-7.229593906641747	39.84203493583536	0.646218150992635	1.0807929171247748E-4	0.10813993782264804
-7.181795837296288	39.83706132882147	0.6461787985582723	1.080571169347449E-4	0.10813988900051376
-7.033567159296577	39.76166368437849	0.6455807456017746	1.0772580042040208E-4	0.10814167914578089
-7.6946177519140235	39.85300356006798	0.646306491329425	1.0812952965378293E-4	0.10814162140206929
-6.488283836647731	38.91091546805024	0.6388443580999881	1.03995451920535E-4	0.10816682914808906
-10.243595360807257	39.850002288818345	0.6462899042475687	1.0816355046479166E-4	0.10815291849597504
-9.730298368089413	39.85000228881833	0.6462862954943503	1.0815349359494674E-4	0.10815065881686235
-9.743014193148053	39.85000228881833	0.6462862598562763	1.0815387754426838E-4	0.1081507147557306
-9.085341826788042	39.8500022888185	0.6462866391251256	1.0813794701025903E-4	0.10814782223425272
-7.779783738995952	39.851154726690396	0.6462931020144896	1.0812140272435227E-4	0.1081420549574475
-7.886706964608754	39.850916601280545	0.6462900763612551	1.0812252225342358E-4	0.10814253205663069
-8.209330570361047	39.849987794146756	0.6462875092001781	1.0812000805674858E-4	0.10814397626865482
-8.699211804792647	39.85004545472901	0.6462894643165594	1.0812786950949856E-4	0.10814612461592733
-8.427966558711145	39.8500350871401	0.6462864740896836	1.0812474322723979E-4	0.10814493396149474
-12.152615457473026	38.61822056218743	0.6365392325897515	1.0274004162082852E-4	0.10820108769844382
-12.150457207342695	38.60568225439725	0.6364401024066568	1.0268481434825914E-4	0.10820148251435782
-12.146591986235311	38.58859764700979	0.6363048197978954	1.0260981035857482E-4	0.10820201645450774
-12.074238696384148	38.24828133015453	0.6336131581451515	1.0111319912190551E-4	0.1082126722327735
-6.441829287929373	38.514252064367554	0.6357057966059011	1.0225637566269776E-4	0.10817946440980802
-6.4796557750756225	38.830935381536946	0.6382105571912009	1.0364516963235836E-4	0.10816938024149325
-6.431316994593285	38.355730965701305	0.6344506640854279	1.0156404933585867E-4	0.10818455004251805
-6.415000660473024	38.12021737547059	0.6325876239006419	1.0053299220892878E-4	0.10819210071609014
-12.006552716049852	37.91928976266428	0.6310076294478763	9.967191732072951E-5	0.1082229845534076
-11.966773292852782	37.7322909897182	0.6295290773929992	9.885255539592124E-5	0.10822883966251343
-11.899335717233097	37.41624344712912	0.6270274346332059	9.747293972465965E-5	0.10823873504288001
-11.86072968481382	37.23337054820751	0.6255817236834985	9.667309858808991E-5	0.10824446243304363
-6.405495081109018	37.81045524455644	0.6301345250288379	9.918149644811646E-5	0.10820208551818294
-6.3802834672144035	37.49850283645258	0.6276681382132206	9.781999512273738E-5	0.10821207315298217
-6.34327199449609	36.990127261889924	0.6236439102036798	9.561073607577085E-5	0.1082283674668996
-6.3346776499635205	36.89181710192548	0.6228677149502149	9.518285619371346E-5	0.1082315119547215
-6.327277488709939	36.80573234114482	0.6221879339523103	9.481041892576462E-5	0.10823426683817156
-11.839379859361392	37.12464213602315	0.6247203548260265	9.619941511713747E-5	0.10824787523407674
-11.66031709327127	36.191536938073696	0.6173406802208734	9.214874651557246E-5	0.10827717910208264
-11.619905720758748	35.962379473002436	0.6155318552193995	9.115671532399811E-5	0.10828439092742517
-11.730360249335298	36.58305483766412	0.6204418565466658	9.384189561175281E-5	0.10826486081825784
-6.248695444183289	35.88284413383002	0.6148965624378633	9.080988555401455E-5	0.10826379538488522
-6.190644674951313	35.36621719878445	0.6108112730645476	8.859344712338469E-5	0.10828027111107405
-6.146329446134891	34.860882297696094	0.6068181751201465	8.641459727884107E-5	0.10829643413880408
-1.0600869276340483	18.316100001774196	0.4766592763215033	1.9276760601260776E-5	0.10881156633958416
-1.0459016161732135	18.37692181363064	0.47713417062950875	1.9515223323506083E-5	0.1088095451248291
-1.1744205707972624	18.153797557800345	0.47539011107798973	1.8640438700229448E-5	0.10881725923189244
-1.311326192584243	17.97535615877772	0.4739957647909143	1.794080826034441E-5	0.10882356251846484
-1.386335587551091	17.922671465764726	0.4735835109236991	1.773464239371559E-5	0.10882555883937609
-1.650548821745367	17.757514160475903	0.4722946618446916	1.7088489231888077E-5	0.10883193082989
-0.9718149006219283	18.630446296863695	0.4791179604466718	2.0510242486163627E-5	0.10880106121442024
-0.9542349860686515	18.852537320770427	0.48085388476160795	2.1381783994878258E-5	0.10879381411220553
-0.9467123425971604	18.932059856972355	0.4814766568021982	2.1694284783397123E-5	0.10879121438177532
-0.9488912973033679	19.009058522305217	0.48207888673969435	2.199689747590096E-5	0.10878873404178452
-0.9602591937381534	19.185733594449147	0.4834621036646107	2.2690688668249022E-5	0.10878306837387658
-1.0005126263859143	19.36574217623491	0.4848695156148446	2.339728764083579E-5	0.10877740771380646
-6.05347281998843	34.07388368729615	0.6006126041225714	8.305677296885109E-5	0.10832151153419972
-5.779746191862431	31.198536783186327	0.5779101981492696	7.090413233899309E-5	0.10841341150727951
-5.81260308842713	31.6601371096856	0.5815403355705118	7.283010873910262E-5	0.10839860687075172
-5.898916358898413	32.61341104261303	0.5890787561742454	7.685591587333248E-5	0.10836812230724803
-5.976331308258205	33.33624786626052	0.5947730115548833	7.990923798172829E-5	0.10834505420944332
-11.555172919712001	35.57995576034233	0.6125094983958715	8.951411314896354E-5	0.1082964372875078
-11.427224513094306	34.824469013294944	0.6065380428706706	8.625425237551921E-5	0.10832023629615636
-11.302991741507174	34.01939293201957	0.6001755618700515	8.281614762090918E-5	0.10834564686961443
-11.26269403333529	33.74326682230424	0.5980004105528971	8.163051947396747E-5	0.10835437174060825
-10.87492360433819	31.536162433666846	0.5805756475729618	7.229526825906324E-5	0.10842384767427554
-10.79808267178972	31.096982410679725	0.5771156800184352	7.04804470227966E-5	0.10843767338540838
-10.515617328365707	29.431210118152052	0.5639867710290305	6.35131348780548E-5	0.1084901560182763
-11.095255333576779	32.78560916869341	0.5904250931728996	7.757877028419992E-5	0.10838452225954467
-10.374607869233792	28.677418549364212	0.5580400048170548	6.042711443291022E-5	0.10851385273934482
-1.9007542873442729	17.670028077820447	0.4716108022014457	1.6747409403287344E-5	0.10883573737906041
-2.0779141835942943	17.606247817656115	0.4711130631819198	1.6499035588064345E-5	0.1088384923323287
-2.421704394542373	17.610906476909	0.47114964029019707	1.6520654943756758E-5	0.10883968627336274
-2.5268901597962445	17.60827853304663	0.4711294279252095	1.6511543104729844E-5	0.10884018277876731
-1.0157099330243569	19.441588102125813	0.4854636605043834	2.3695494223344737E-5	0.10877501575479576
-1.1062328150339649	19.65851365771074	0.4871612303836355	2.4546791388145322E-5	0.1087683586474253
-1.0950141199455286	19.63861486947969	0.4870054763267922	2.446870665036757E-5	0.1087689578838754
-1.0936631912571904	19.634142492606518	0.4869704264025182	2.445109814019472E-5	0.10876909714960888
-1.2019485900933222	19.823967402584525	0.4884574059461583	2.519599602078688E-5	0.10876338575806478
-1.2626663164006444	19.90610167368628	0.4890998641855132	2.5517263855443262E-5	0.1087609681858293
-1.3479656887537845	20.02184186709379	0.4900073276401802	2.5970768321212703E-5	0.10875756074365973
-1.3818036936806772	20.069240413165744	0.4903784401341791	2.615693847454652E-5	0.10875616099763011
-1.490043238491493	20.21081153288452	0.49148818573039754	2.6710946656201982E-5	0.10875200804302171
-5.495158991359491	28.68268136418761	0.558061527241273	6.04637003266035E-5	0.1084936640562015
-5.507477156915547	28.790577524822243	0.5589074230817161	6.090334026665607E-5	0.10849022088625172
-5.640376413522405	29.93509919763994	0.5679400970446135	6.563842696910681E-5	0.10845372367454975
-5.66674537726079	30.200894570944342	0.5700283920358303	6.673272535582271E-5	0.10844522830127964
-11.232964758328787	33.56280133293661	0.5965719997240538	8.085574191996257E-5	0.10836006160720904
-9.890707351552885	26.584105713780335	0.541545884698504	5.187977964697364E-5	0.10857930740016009
-9.499209611630052	25.463046361573806	0.5327296441577078	4.73835753424567E-5	0.10861385255429967
-10.251371607480321	28.08873461337165	0.5533987591846197	5.798711185772728E-5	0.10853230823545222
-9.949856872037069	26.81141811544305	0.5433378657557352	5.281147076378373E-5	0.10857222463535672
-9.409620206466	25.28683176907262	0.5313373454128105	4.6672587712497006E-5	0.10861917391458109
-8.975776833099328	24.413789608181347	0.5244972861558197	4.3220641537446345E-5	0.10864560356058212
-8.450931047688341	23.67686534172989	0.5186850139082447	4.0294524429649586E-5	0.1086673003428557
-8.315280225053407	23.486682331666373	0.5171982026215429	3.955345658636397E-5	0.10867290725055845
-8.109310669822081	23.245736403988893	0.5153028027189471	3.8614704311322215E-5	0.10867988163727099
-5.04821833795282	26.35030357792787	0.539701288454747	5.0956172876905084E-5	0.1085673647122694
-5.072511135861281	26.457154341834364	0.5405376241569773	5.137953102182379E-5	0.10856399880119993
-5.319014801988768	27.6151602307035	0.5496523237264715	5.608232359752006E-5	0.10852750363365148
-5.298549699956672	27.508324942348306	0.548814356279784	5.565370543621451E-5	0.10853088139158543
-1.6547952866665352	20.435138707303928	0.493244030037133	2.7588740799286884E-5	0.10874540058034439
-1.7068462026965912	20.505043732104994	0.49379241048300304	2.786331460140113E-5	0.1087433446489013
-1.8328638043067826	20.675856534446993	0.49513020412356584	2.8532176939229982E-5	0.10873831526335082
-1.9146876228856835	20.78271581099791	0.4959684396632692	2.8950240835184283E-5	0.10873518070288872
-1.9589596542270868	20.838178803681924	0.496402358997651	2.9165785710050115E-5	0.10873356025435221
-2.2267902915590323	21.173727916983232	0.4990387229884638	3.0482086956358025E-5	0.10872375898290645
-2.4765836027203294	21.524027437877677	0.5017789938012035	3.185076624472219E-5	0.10871340636304157
-2.510632075597485	21.56945277354053	0.502136351520043	3.202999367222423E-5	0.10871207118334603
-3.4170539347823667	18.323036770820913	0.476717706541475	1.9315840709814997E-5	0.10882055994265603
-3.3613588547056894	18.26201824120377	0.47624092457454037	1.9077281001210955E-5	0.10882231561421828
-2.8302006677410443	17.7685842180935	0.472381590449718	1.714214745489323E-5	0.10883618695053628
-3.0213186080937637	17.882690433716814	0.4732739641805547	1.7590816384474006E-5	0.10883324537618255
-2.9853774190574067	17.85333337493745	0.4730450356933711	1.747575857198172E-5	0.10883405439050428
-4.904236518511963	25.91960781073081	0.5363056523087711	4.9237020836116926E-5	0.10858073769602766
-4.723668736196532	25.314951331292864	0.5315576861205111	4.680941601903775E-5	0.10859959318467317
-4.604679940346854	25.051089745874435	0.5294752181949751	4.5748115718476396E-5	0.10860765666362335
-4.281370486848969	24.383328411417228	0.5242437893267142	4.310988375926455E-5	0.1086280022959647
-3.2125741016240386	22.611557155864187	0.5103120140651126	3.611699859821754E-5	0.108681114300745
-3.272014261258436	22.70654698603269	0.5110554133958666	3.648790719923889E-5	0.10867827357144699
-2.5518384799861815	21.63096481182497	0.5026185629985623	3.227289417106728E-5	0.10871024381842503
-2.8735384712196232	22.08009398368013	0.5061463099849677	3.4033186334776484E-5	0.1086969790377893
-3.1756044296995665	22.556944434453374	0.5098824897196021	3.590425626131466E-5	0.10868273638494368
-4.545571876999899	19.652622560032107	0.4871243129055322	2.451747281447053E-5	0.10878200339345365
-4.424895516455141	19.524062222800467	0.48611870870606877	2.401748078281613E-5	0.1087856917821816
-3.958958611653594	19.00470136406695	0.4820504750809082	2.1983875280025924E-5	0.10880065047644644
-3.8782730930382083	18.915322300283425	0.481352747497769	2.1635404633924463E-5	0.10880322642350514
-5.025563667731989	20.107549344377823	0.49069775701672214	2.6306456222088965E-5	0.10876918848140607
-5.277731362781373	20.350988119887234	0.49259713118808657	2.7249363301888115E-5	0.10876229465952532
-5.606549304112775	20.6598148798465	0.49502596802599597	2.846843922509828E-5	0.1087536131329212
-6.131048509468386	21.17349677678001	0.49904178223481016	3.046840620524225E-5	0.1087390491884983
-7.17416985769136	22.198608654304337	0.5070795863066127	3.448310696690599E-5	0.10871000803716971
-7.6413332318231895	22.67125431062098	0.5108063923021323	3.635125033827191E-5	0.10869658496881152
-6.9150129554945305	21.927639425126234	0.5049648821770633	3.343332180605444E-5	0.10871775837805468
-6.31895859009996	21.343154735881807	0.5003812830968243	3.114250947674044E-5	0.10873431262997435
-6.618255579081206	21.642875823077	0.5027223873470057	3.2320285579803636E-5	0.10872580175561257
-3.6680004015474728	23.30103040805593	0.5157322607806059	3.8821536294743274E-5	0.10866059972874312
-3.83446762916781	23.580833568731567	0.5179277935558725	3.993659441429278E-5	0.1086522076735009
-4.071443328978513	23.987709649252928	0.5211272866188834	4.152593116630107E-5	0.10863996822381877
-7.640251545310057	17.586782544931808	3.439721502717382E-5	-2.7588989417899516E-5	-1.7170584146064138E-5
-7.509356374993602	17.79911102953117	3.484659618746911E-5	-2.802139149748259E-5	-1.6985769405307052E-5
-7.6989388334005735	17.4903691638282	3.420447835166E-5	-2.7401769990113395E-5	-1.7256146955083843E-5
-7.762103216471637	17.30759444679789	3.384126077156762E-5	-2.7046845735841472E-5	-1.73413939632611E-5
-7.821162534822876	17.152686250634986	3.3545770714139344E-5	-2.675097490719923E-5	-1.7426784263759748E-5
-7.87221896818102	16.9473112831706	3.3163395469794344E-5	-2.6367578478121098E-5	-1.7497604754100274E-5
-7.921170402924522	16.753942907049066	3.2807379470639976E-5	-2.6006189728106172E-5	-1.7566673796526692E-5
-7.9783869673286425	16.470761822820492	3.230571747181582E-5	-2.5490446770749107E-5	-1.7648208543578153E-5
-8.003886469325913	16.357472230499454	3.210739125381659E-5	-2.528219907193164E-5	-1.768622837820071E-5
-8.041803974825056	16.197407590250943	3.184478336518124E-5	-2.499493635042668E-5	-1.7749968300636815E-5
-8.11957094103931	15.808141817188318	3.120090540078747E-5	-2.4299218412163513E-5	-1.7875628441335006E-5
-8.094241908274963	15.975737091845481	3.1475207800209995E-5	-2.4595396459726387E-5	-1.7833116305858296E-5
-8.149959289733443	15.594634263864748	3.0853211330378555E-5	-2.391855867405827E-5	-1.7927047673544948E-5
-4.487015489615116	14.591722761896559	2.7074610524581308E-5	-2.2045960066261893E-5	-1.1151134926662788E-5
-4.416731324563106	14.512870608922288	2.6890301526001943E-5	-2.190038020095409E-5	-1.101892353342956E-5
-4.329055028394281	14.412978776001905	2.6653095396303128E-5	-2.171190887226814E-5	-1.085091507617291E-5
-4.19303203891211	14.248275933735142	2.626640475272579E-5	-2.1404211157921437E-5	-1.0590416318661255E-5
-4.178965322518646	14.23024927967746	2.622363596183266E-5	-2.1369874855055385E-5	-1.0562940766069799E-5
-8.208595369810979	15.125877972768416	3.013840235131221E-5	-2.3114984850880565E-5	-1.8042374841649705E-5
-8.250106284083648	14.883579494882824	2.98007148453699E-5	-2.272011199619791E-5	-1.811721591723242E-5
-8.184763342662869	15.304083214581624	3.0406065882344065E-5	-2.34161998634304E-5	-1.7997937668822596E-5
-8.194040568253598	15.203367992185502	3.024726998863065E-5	-2.3241912858969367E-5	-1.8015999012324836E-5
-4.009503675450382	13.95499929048619	2.559627463792753E-5	-2.0857671764887908E-5	-1.0233100218612223E-5
-3.967321215997023	13.879167246534847	2.5421342083564433E-5	-2.071315070970592E-5	-1.014827648205903E-5
-3.8768075373306097	13.684183745503944	2.4976319769354373E-5	-2.0346752663016783E-5	-9.964465398897952E-6
-3.8285567068758617	13.577304042901428	2.4736380865848545E-5	-2.0146799512668787E-5	-9.868105260989918E-6
-3.679175518096213	13.165512678706849	2.38107574359125E-5	-1.9369518797109124E-5	-9.557734575040452E-6
-3.5952780276413945	12.848827743115857	2.310103852436631E-5	-1.8772189856001626E-5	-9.373403821761259E-6
-3.8035301168690907	13.511178334388502	2.4588565580090634E-5	-2.0024613333193573E-5	-9.817251277302742E-6
-3.5706258476984103	12.751547870197772	2.2882763399218005E-5	-1.8583863397073076E-5	-9.318136890409254E-6
-3.536337058362929	12.508568926206657	2.2338243369135603E-5	-1.8114106144752797E-5	-9.2280574972694E-6
-3.4943523373487664	12.217884679130231	2.169462961706788E-5	-1.7556958724333618E-5	-9.122018065714562E-6
-3.476217738039166	12.051206781698731	2.1324947095509787E-5	-1.723970989758885E-5	-9.071927050786148E-6
-3.4381043775288846	11.707787309160882	2.0556235819989317E-5	-1.6559815468738283E-5	-8.963270532026728E-6
-3.4175141432913065	11.442487558596586	1.9971013177257092E-5	-1.6045826780610784E-5	-8.899677509642099E-6
-3.390535492772293	10.959938069747185	1.890475834580801E-5	-1.5086778449946078E-5	-8.799813339521472E-6
-3.391605607580326	10.637069694303245	1.8203981722832586E-5	-1.4439249803211392E-5	-8.770709494078337E-6
-3.3957072198915474	11.125983907025887	1.926457044354958E-5	-1.5410178280057346E-5	-8.823933464871806E-6
-3.3933099091125833	10.454525891479044	1.7809191193142056E-5	-1.406932788659757E-5	-8.755828480347046E-6
-3.392748642497309	10.363320317554606	1.761151885950267E-5	-1.3881168339886801E-5	-8.745758729835499E-6
-3.3881777990103163	10.052022617744685	1.694539685068743E-5	-1.325127209029982E-5	-8.711861829406954E-6
-3.379931059854188	9.65560915900371	1.6101498213257793E-5	-1.2438882470319069E-5	-8.666628169527928E-6
-3.38003327420144	9.645525660619372	1.6080561471073518E-5	-1.2418666639242652E-5	-8.666207903400114E-6
-3.380411775956053	9.63612711841371	1.6061700074819002E-5	-1.2399857337421977E-5	-8.66651613645624E-6
-3.4070943292007656	9.209820550583608	1.5208992368385604E-5	-1.1521680518794118E-5	-8.693987847653022E-6
-3.4177904844649305	8.97279793026408	1.4748902541319982E-5	-1.103611329530138E-5	-8.708756267273603E-6
-4.670507470987797	6.528342318175511	1.2842825364471992E-5	-5.837856564733315E-6	-1.1411198601902274E-5
-4.472672713765167	6.53165408154053	1.2455144991725977E-5	-5.85344786015979E-6	-1.0965401690391095E-5
-4.296096768007061	6.564113874181485	1.218671119515764E-5	-5.9392811357145815E-6	-1.0601383191958076E-5
-4.1907677441120486	6.6201318525786546	1.2051094619423304E-5	-6.07647386909917E-6	-1.0366936963956829E-5
-3.42823364007561	8.77881073484247	1.4370949917183309E-5	-1.0628990967112338E-5	-8.719325352066795E-6
-3.440421539484517	8.631632878187974	1.4098965480534172E-5	-1.0322749161950126E-5	-8.738755769034147E-6
-3.510174069952668	8.051882576425108	1.3101231741355738E-5	-9.126591202761594E-6	-8.869911266167713E-6
-3.4654247941708625	8.41479710425795	1.3715131870691736E-5	-9.882676651461206E-6	-8.784196890570585E-6
-3.519325274558982	7.974355231943207	1.297712044655336E-5	-8.970216264294749E-6	-8.890994501909351E-6
-3.8048036653298265	6.960169305120867	1.1890178833144909E-5	-6.886520353385933E-6	-9.580853203533743E-6
-3.942941641067294	6.809098812242506	1.1887237773967682E-5	-6.524129666435194E-6	-9.864002142395386E-6
-4.081244662082278	6.715380176995773	1.2003515352721249E-5	-6.320069328266812E-6	-1.0147648382893303E-5
-3.557899482821399	7.6388476831782866	1.2497377818680705E-5	-8.31977495381402E-6	-8.996570571024874E-6
-3.5506928691402093	7.692857622749482	1.2552050427877483E-5	-8.406782374368643E-6	-8.967976724670863E-6
-3.535122007221198	7.8370201875805385	1.2770880329933768E-5	-8.694023818064556E-6	-8.931473066474265E-6
-3.5827478111781415	7.560437912809053	1.240794960225258E-5	-8.135298263236611E-6	-9.057963668536159E-6
-3.656557182300242	7.31345080673359	1.2157590576940171E-5	-7.638055340885405E-6	-9.245828275267113E-6
-3.741595319822733	7.091603710798701	1.19847957497143E-5	-7.201338532882482E-6	-9.445266866786612E-6
-12.48823622079036	29.318127189803445	0.9646596681966441	-0.3566134291539951	0.8951873568725564
-12.301573729696075	29.291730374054282	0.9603167287571313	-0.36222769467016436	0.885375007389444
-12.904182385341631	29.37659805299116	0.9795457459238033	-0.34514003949541594	0.9040236954256895
-12.704310573905445	29.35687813300677	0.970986615549802	-0.3513290901655322	0.9015199337988666
-13.215739023882737	29.375039723105594	0.9940163832496007	-0.3357426525449079	0.8982440334060376
-13.289816212405814	29.38416912499247	0.9994013308989482	-0.3342830452477835	0.8967723488506462
-13.628735756055638	29.408293625969595	1.0192762351354534	-0.3248185096916454	0.8765476897746745
-13.761313265189306	29.420327221129604	1.027513594009328	-0.32163011942191816	0.869024411873877
-13.789831291953012	29.42263826529943	1.0287802012790392	-0.3212156553181686	0.8666437813502922
-14.193507593470319	29.351006338599753	1.0438944727233377	-0.299936868749497	0.8237875128486278
-14.343065600888547	29.30623263263965	1.0471020760831276	-0.2882223518053775	0.8069767019352632
-15.169871121939503	28.7024294022831	1.1133437793719718	-0.18100697511903166	0.7416281923213397
-15.025976096323706	28.826575538617305	1.098691297994015	-0.19984532386245907	0.7516218863939661
-14.704342841257393	29.099582909420015	1.0685748769272	-0.243337447612993	0.7749569392760239
-14.77814405518191	29.048154888872233	1.0728881509003605	-0.23313175804626723	0.7682799523767874
-15.194930389272562	28.670268692680192	1.1173317886850223	-0.17771586238227138	0.7403049627664265
-15.552436058935607	28.262388145106144	1.170379113167154	-0.13674296246857354	0.7172016660816509
-15.65870487864321	28.128694460225432	1.187676557914092	-0.12458202523979181	0.7103179618363071
-15.420870685895718	28.414489982476084	1.1497941751986502	-0.1487986469062014	0.7257744828345107
-16.14669845066415	27.534817692946177	1.2634588854327893	-0.09473361319030592	0.6615421360928591
-16.18902508127296	27.487365967844962	1.2693584967002003	-0.09314353151665238	0.6559708645947847
-16.090879730623392	27.60512583812312	1.254445445839409	-0.09803013750541088	0.6673598697967379
-15.906983759261689	27.83045491742547	1.2259304642762332	-0.10806399178682898	0.6873940117083562
-15.78801336657089	27.974288039163056	1.208094260105498	-0.11484156577296306	0.6989279493572198
-16.4224657835804	27.241242221715776	1.295613038867493	-0.08901188967997525	0.6241674227905123
-16.636541644582238	27.015574682657572	1.313197285566582	-0.08390746966654737	0.5892573165906863
-16.701862721366762	26.948993088668995	1.3152206508325697	-0.08318958394018967	0.577654153821975
-16.98192097775023	26.67928029930171	1.319054338374019	-0.07804464488449805	0.5327638310185834
-17.086567607533095	26.586911131348927	1.3159915305179526	-0.07747821590249748	0.518460480297623
-16.810764952407226	26.84442366016748	1.316160108610465	-0.0812338776546036	0.5604702081117072
-17.316197999609905	26.352544552541893	1.301795265715989	-0.07853371896585423	0.4958572256372877
-17.45518464052986	26.210110438215963	1.2918673299193397	-0.07813144350851786	0.4850262746598534
-17.722095738557805	25.895382301413925	1.271668982570185	-0.09221371124051038	0.47775873356022763
-17.72264017583542	25.894744071275742	1.2716210459251889	-0.09224170795438862	0.4777408857622636
-17.932597821946576	25.11386146747848	1.2319201263420338	-0.15120571770705263	0.4650298188531848
-17.907096306050956	25.00313633884308	1.225736208205278	-0.16511939092273292	0.4587888988231228
-17.75267320881764	24.32471147247125	1.1862005459639016	-0.25104109414085374	0.41980114330252294
-17.92944471255859	25.1306830888716	1.232604539273559	-0.14999587532560468	0.4652142019335386
-17.722777975835573	25.894232143167198	1.2715889543050036	-0.09228886123873702	0.4777237843210947
-17.728945142955695	25.871483784810497	1.2704402603522922	-0.09400270746739187	0.4773601988550999
-17.700264955727473	24.192801294244298	1.1752277600267724	-0.27215134479143677	0.4010599713102501
-17.492893227235577	23.675149455238873	1.1314395393379324	-0.3563913337616088	0.32760288276066474
-17.219818972655105	23.051350814888384	1.0806990668321288	-0.46085731014916753	0.22613287803244345
-17.213682929786287	23.036984749786797	1.0794196514395895	-0.46320941888996653	0.22383585546353915
-17.20651458505761	23.021889840621302	1.0782844924053168	-0.46590166553033413	0.221078040678886
-16.72944438496599	22.0265670999435	1.0134157643852473	-0.6356794535175433	0.03221751592533604
-16.772330573218266	22.113599037757318	1.0183022460792295	-0.6217815042437356	0.04875632660510591
-16.97378539565523	22.529669064239176	1.040874474562514	-0.5518389307376933	0.12823886034644527
-16.69878402350933	21.97001521221032	1.0122909598362941	-0.6444338383810204	0.021488767674319564
-16.44523432072541	21.481646309928003	0.9998689023154796	-0.7218436554679328	-0.07021982536724633
-16.38784636008633	21.382208809377225	1.0014587568994808	-0.7365249693545461	-0.08914620755402566
-16.10429654720809	20.90765006213037	1.005410186451721	-0.8071296704686557	-0.18319856705836615
-15.229590069694847	19.59839917871314	1.093277934909663	-0.9571656711017942	-0.4480631583651885
-15.573303162172023	20.08692966262294	1.050962242956023	-0.9070037034998006	-0.3494568371681455
-15.762739830454272	20.369577854236137	1.0315768628852915	-0.8745908454440654	-0.29181565340220605
-15.676053214728174	20.229671015614727	1.038362706381916	-0.8923143933250993	-0.3198420703422292
-15.004965242227517	19.29705702264412	1.1171090610105936	-0.9655606675703032	-0.5103168233808031
-14.347740685004595	18.43237628944785	1.1284399709060524	-0.9106243005172305	-0.6599066223095043
-14.71316053352021	18.903140185799252	1.1402380719280902	-0.9638736594948718	-0.5930183780410908
-14.112301424219844	18.14085757339455	1.0990856000644214	-0.8559909101542529	-0.6886644769461536
-13.786968016309958	17.746840232171802	1.0231846278175136	-0.7601809410438393	-0.6841261932476833
-12.572484095421888	16.31238607204104	0.6179875423880501	-0.40555934876632116	-0.4645849096590286
-12.73923093656964	16.50237005974189	0.6760775351481656	-0.45275296997689707	-0.5001680783862666
-13.149721100590622	16.985383718836303	0.8181420376530181	-0.5733221738608569	-0.5816645529936919
-13.560443943361147	17.474962802260926	0.9517404008585978	-0.6930804557210043	-0.6512443750656608
-12.433087863224218	16.142914163274668	0.5682479730376935	-0.36799381524650526	-0.43114798443591984
-11.67886765718853	15.130655135953049	0.3070312460971629	-0.17094204987092249	-0.2528559152689475
-11.370603754574383	14.616160191779192	0.20627420835955665	-0.08952420362099767	-0.1851966413802044
-11.928279318244115	15.521235666230787	0.38918808698352647	-0.23468492147633974	-0.3092496202426934
-11.098102119973685	14.067276715400904	0.13667196051455527	-0.04041206095094482	-0.12851955459599862
-10.94829922258624	13.75778922441979	0.09893928905976336	-0.013977056190602901	-0.09708983161795803
-10.566136973193167	12.955069884045642	0.04579185148292722	0.006078934394774668	-0.04387264504102801
-10.528617101577506	12.869997651759531	0.0405281103263717	0.007507182859517341	-0.03851877152706689
-10.125844678960055	12.03212679724241	0.017907977873232412	0.006979061584065076	-0.01643384168129681
-10.205786830641387	12.200371242765215	0.02244486857166656	0.007023562445347069	-0.02090461256213889
-10.11776374681346	12.014636087480781	0.017639523303644464	0.0068907009772530845	-0.016147167125761103
-9.799033203597945	11.32040592221854	0.010454365310574282	0.005129347783714502	-0.008901178974210229
-9.732454220074882	11.174895810343436	0.008527575226870143	0.0045693663981659855	-0.007077726741297214
-10.081694286405995	11.938670646469957	0.01681101294005858	0.006647001627066784	-0.01538017067368259
-9.419861471494833	10.505758447346915	0.005918121356818504	0.0016372359113153135	-0.0052145875609198415
-9.39945834397536	10.463080013210769	0.0057891928523434	0.0014546073718198127	-0.005106336907426892
-9.362989365785312	10.388561145610026	0.005645413503608931	0.0013373994882856669	-0.004993424334586574
-9.15485933130238	9.94585479357356	0.0048713060877586326	4.1737291244602683E-4	-0.004364354378051603
-12.250739993292553	19.150604908283345	1.292722574022258	-1.0980202321209958	-0.5651301945924441
-12.385666050996104	19.229462944007324	1.3599920005177735	-1.1355437123587249	-0.615349935713672
-12.018444755085756	18.995911937273455	1.1534572380521797	-1.022232718708095	-0.46987787367184153
-11.827571680933026	18.805921238230237	1.0929240105423326	-0.981226901064755	-0.42866022693928363
-11.71378598197753	18.69006222155872	1.051822865835463	-0.9533705062104989	-0.4008401031947795
-11.489121580415649	18.312221504949157	0.9533456516217713	-0.876221833493075	-0.33766541708653286
-11.42092816915265	18.202424829191397	0.9246326132352498	-0.8532441421111295	-0.3197090351736472
-11.137081940903064	17.673975351763787	0.7836467035006822	-0.7313745399556971	-0.24956869391700548
-11.050577560623434	17.52903972488271	0.7428714238037128	-0.6960829630664516	-0.22927322377926113
-10.900173758069224	17.228821915447778	0.6592517136182806	-0.6205703447117109	-0.19653101799052491
-10.59407257662658	16.86993613536655	0.5496787238709298	-0.5214897122847088	-0.1483691798468113
-10.4015251414116	16.663994998799538	0.48856452086432656	-0.46511950817611875	-0.12425426682859843
-9.980308680915373	16.24426542990552	0.3656696390786195	-0.35011555900280117	-0.08005254413928967
-10.52456597891735	16.788877057884427	0.525189981553274	-0.4994656320448252	-0.13717646762223915
-9.215934750579713	15.702403997568886	0.20869675225607454	-0.1974109045908405	-0.046295675226242144
-9.506635524164235	15.916651407254937	0.26845435719293265	-0.2575180348433067	-0.049737434169076916
-9.713477904294042	16.0562870014233	0.3103731266892106	-0.29773731905090295	-0.06163792310398347
-8.987328542896977	15.535943891824608	0.16432888041478103	-0.1528485627049622	-0.04230323837321674
-7.038155536202357	2.4161328913912485	9.433889622737482E-4	8.22972328739132E-4	-4.3157848269690735E-4
-7.218271698777633	2.47634434863711	9.538092571533161E-4	8.127565834360454E-4	-4.707509090266199E-4
-7.402921517489648	2.596088343862585	9.571166328641249E-4	7.899869283722597E-4	-5.138287828552408E-4
-5.610926604361966	2.56874897195521	7.790315103512267E-4	7.599593096203861E-4	-1.5829493463428914E-4
-5.791192046184306	2.4885541575675454	8.063096048921446E-4	7.795943905195399E-4	-1.870045529527068E-4
-6.090991914769232	2.367770791599311	8.518076570783322E-4	8.110648788542743E-4	-2.3722027947398482E-4
-6.223300720670824	2.365865245728654	8.651493825818236E-4	8.151812705773673E-4	-2.6260894359123217E-4
-8.524776938151282	15.280293075065625	0.1229780852013419	-0.11308539304391674	-0.038524579558759965
-8.5390176621	15.301185889469425	0.1298505274912699	-0.11949629646218979	-0.0405846806450628
-8.574275941324595	15.320887483760043	0.13271879769127579	-0.12222281214631751	-0.040944117583995264
-5.2268760988311245	3.1984387632370352	6.55892484594224E-4	6.444362420266732E-4	-1.1871050776626803E-4
-5.323022364028059	2.954304032548915	6.994733066534872E-4	6.871644793680022E-4	-1.2606739148205494E-4
-5.411391041049513	2.8046470279535036	7.287146232473976E-4	7.145725681220856E-4	-1.350139274026341E-4
-5.361270108912003	2.863813885716368	7.15545649594164E-4	7.02708911515224E-4	-1.2891912554710542E-4
-5.176470922340737	3.3654332504811606	6.294843071672293E-4	6.181768330896064E-4	-1.163724459790812E-4
-4.997438755280889	4.032636318053695	5.266765647486935E-4	5.158032169970985E-4	-1.0618589048377972E-4
-5.108994509801874	3.6116460899580636	5.884537222055142E-4	5.77358242954112E-4	-1.1244533443195037E-4
-4.991774580661376	4.054261353979088	5.233307961831425E-4	5.12484460848906E-4	-1.0576249765366613E-4
-6.53602006808163	2.347293243898074	8.983779522635522E-4	8.26545057487207E-4	-3.235485970537647E-4
-6.871423256057571	2.3759082864320638	9.301169614139337E-4	8.278429657628437E-4	-3.9442318469482825E-4
-6.725008134174486	2.363972974785624	9.173543868236737E-4	8.280805748828439E-4	-3.639727781850989E-4
-7.498445287702315	2.6504749625169852	9.588976070213564E-4	7.789982438671576E-4	-5.353221633217428E-4
-7.543394316053332	2.6908233254228815	9.578660385516643E-4	7.708545645505691E-4	-5.459592666658568E-4
-7.714537633122486	2.9137762658493207	9.425923815825525E-4	7.250999718536905E-4	-5.846934619211671E-4
-7.7891268079090406	3.0564766598021276	9.298674315477338E-4	6.963952128089786E-4	-6.022707151865972E-4
-7.80527300412054	3.4063802626319237	8.785844555718715E-4	6.285626109437212E-4	-6.059854064791018E-4
-7.804324521600502	3.2269612996167556	9.059478495426776E-4	6.63535273199382E-4	-6.058286740888584E-4
-7.758877336072651	3.698244931275473	8.326523196910043E-4	5.75566510170436E-4	-5.97530579527829E-4
-7.751964178591711	3.7286102673963915	8.274062996270243E-4	5.698666667620274E-4	-5.960980505652061E-4
-4.868412953288395	4.489722570165323	4.5947031977360074E-4	4.5075980082731127E-4	-8.889324961581289E-5
-4.944274103721604	4.221530184777065	4.988579479024909E-4	4.888500363776627E-4	-9.932213434798727E-5
-4.861218645669248	4.514367912389247	4.5572745349379764E-4	4.4718631073893683E-4	-8.765368709393667E-5
-4.761328567585714	4.872867994409656	3.963965870385062E-4	3.9029928057878133E-4	-6.84695183605681E-5
-7.7347878369548635	3.762505605967378	8.212753843845853E-4	5.642710117638567E-4	-5.931479398961976E-4
-7.441188952293851	4.488511996506501	7.143014652292149E-4	4.5236139982604063E-4	-5.527557591599978E-4
-7.462522939780039	4.43043664258904	7.220338729613747E-4	4.6117759230872453E-4	-5.55331869347326E-4
-7.583988224902736	4.103803156183615	7.607882843914844E-4	5.068617275159249E-4	-5.664918002169835E-4
-7.428705960551779	4.562167039268793	7.113675358106686E-4	4.423696075263615E-4	-5.558859817290195E-4
-7.367225146909923	5.0179675342064245	6.940268342857301E-4	3.810063745193164E-4	-5.76292600593041E-4
-7.395373926440531	5.510469499667041	7.283595245510909E-4	3.255408041640183E-4	-6.382902652581348E-4
-7.396628687854849	5.543415335697084	7.30036988216636E-4	3.2152010541238027E-4	-6.419266539713012E-4
-8.951906927477943	9.55517852325179	0.0044347736016941966	3.304917182396385E-4	-0.004027905842270327
-8.732770861641235	9.107630277300872	0.003545043494611825	1.802250732917442E-4	-0.0032406641514178855
-8.477149435408428	8.592840803667324	0.002835133292278717	1.339154142197991E-4	-0.002607987660454285
-8.352048182285694	8.325615036227727	0.0025109202403021925	1.7700132142842804E-4	-0.0023055924079131004
-8.222367325804308	8.079901469599669	0.002260082936770806	1.8619992322077176E-4	-0.0020810203232348233
-4.558078678429407	5.6727023718291845	2.488380661473197E-4	2.472672632989867E-4	-2.6158115988043066E-5
-4.661854211303943	5.2307881209663405	3.3389048199596115E-4	3.303555183961018E-4	-4.7913762690473074E-5
-4.6736829568741065	5.179041007331088	3.433231624497432E-4	3.3950390796278173E-4	-5.050191499101318E-5
-4.664862639408369	5.2157017440172675	3.36750263935401E-4	3.331602112291604E-4	-4.8477665293589205E-5
-7.642518454416541	6.7438038314408955	0.0010524033336984434	2.0969623399668828E-4	-9.689373368599678E-4
-7.72390205946121	6.960130553786359	0.00122017194279038	2.1005839144730017E-4	-0.0011172541536445932
-7.960824009101229	7.5515457825414485	0.0016430375589800942	2.1103825910067463E-4	-0.0014995335249732749
-7.398279738095727	5.568321714484634	7.337289730287875E-4	3.187223196793982E-4	-6.464039501446739E-4
-7.486554017062449	6.151026864151781	8.324278995172454E-4	2.540874743534868E-4	-7.596613581744251E-4
-7.599533786520233	6.612688047526157	0.0010075220595197676	2.2123957802005259E-4	-9.288898170435893E-4
-4.559353287845783	5.783205763653101	2.2473951491975105E-4	2.2345033947826213E-4	-2.232550336611987E-5
-4.539973927898901	6.108340489734484	1.5873119761400026E-4	1.584667197319228E-4	-6.209889117911618E-6
-4.595870421128182	6.280367827388355	9.708118156383265E-5	8.906191560089541E-5	-6.1567280544735475E-6
-11.949523827617073	29.206895619841305	0.9534458310010923	-0.37141371328323786	0.8526616315464113
-11.807688642858182	29.154031813094953	0.9532336137015442	-0.37817427692351396	0.8318974278228147
-12.00330605669702	29.223330979102066	0.9542796660708055	-0.3695564136406154	0.8584671731412232
-11.58017196199464	29.065937130844834	0.9556528277977816	-0.39137413073911637	0.8012665029211368
-11.41683712235142	28.96940271662765	0.9623653764159501	-0.4082183244172749	0.7719957665721697
-11.219350371023808	28.853937987330728	0.9718883614100189	-0.43055144326540207	0.7366267331278905
-11.063811648377435	28.68153300927144	0.9967858289265796	-0.46684266500163274	0.7032836143867656
-10.947486528223845	28.535037823889105	1.0177402092782297	-0.4964848793992941	0.677338234996777
-10.899230615467399	28.323819733732066	1.0710651300459444	-0.5437711296343208	0.6641669044825097
-10.868467577029437	28.194812621939796	1.1028210450078753	-0.5721825960251711	0.6556847470559625
-10.876511202290695	28.109887068149042	1.1373688595717675	-0.5937040231702122	0.6560751698813196
-10.899672074901286	27.854101802332053	1.2331725139577472	-0.6528848017379627	0.6532859575445187
-12.412266700730603	28.73183000599365	0.9372032604850835	-0.37685514353502075	0.8524780844765099
-12.004390987243811	28.644127827029816	0.9731041282259415	-0.4344471338763496	0.8260099726458636
-11.418956634563854	28.353076382645266	1.0770513095575003	-0.5382769157545234	0.7564804747314231
-11.624144095082618	28.483083006210283	1.0318999045352848	-0.4978713805846994	0.7848355940980651
-11.98757052088968	28.638168487186267	0.9752828362631561	-0.4370672270195994	0.8244504145743149
-11.999455430555999	28.643021141499133	0.9734920565867445	-0.43512906606765694	0.825694970137201
-11.11438165555979	28.077094826076056	1.1611185532838868	-0.6064970073156067	0.6999411276596621
-11.390783517603357	28.330385589064328	1.0841923643543632	-0.5444726706416253	0.7516941880640412
-11.018694723095315	27.985290635821798	1.192187545101099	-0.627405635333217	0.6797971903716761
-13.471803069018005	28.77445563984976	0.9785275267307026	-0.2440843692054505	0.8812079417965566
-13.48260549035852	28.773788416678933	0.9793908773676512	-0.24277729303443377	0.881220763909706
-12.935354512904492	28.789110493383188	0.9372019378089065	-0.3090344096907651	0.8752542451473379
-12.730299209385468	28.768829272465172	0.9363270957659049	-0.33512603549508624	0.8674748639477419
-14.231290469589101	28.525879619960573	1.077895915947249	-0.1673756316058382	0.8578896400288571
-14.010448775461906	28.63328583652027	1.04518039232875	-0.1865149297746007	0.8678557107714779
-13.506471729136642	28.767317669153915	0.9823802993512337	-0.2402938738236266	0.8805906909798217
-14.460841527293365	28.39408003504012	1.1084965707195722	-0.14805993743893076	0.8438836096090268
-14.783683682753072	28.129965573228738	1.1466505663530726	-0.1293612008320948	0.8158687524641445
-14.975465100779633	27.963363652093868	1.1703633859082214	-0.12050878328714829	0.7985506314019312
-14.857377166814722	28.070482248494333	1.155547801996463	-0.12515099413749384	0.8095224992063086
-15.247091508969765	27.723494694946858	1.2047260770576933	-0.10881452028926347	0.7730470290882443
-15.438921475279523	27.548521108541188	1.2299786390152938	-0.10228557179750983	0.7543126711770478
-15.777307067901031	27.23142152114181	1.2738757492542585	-0.09179164404713305	0.7172151036905077
-15.505550048294694	27.4862002405047	1.2388035352963966	-0.10000607398471956	0.7473774042129411
-15.95882932927022	27.057658625283377	1.2975139528778008	-0.08645890252011756	0.6950684859352341
-16.071627921968407	26.944874315391413	1.3108552969467722	-0.08432748121739084	0.6798509543464095
-16.348879088595037	26.649360708813276	1.341667374783939	-0.08064480569140457	0.6344517769324864
-16.427997019937784	26.555959712111072	1.3483303110215057	-0.08088385574711766	0.6198359866076375
-16.656844434007954	26.17623866269756	1.3565301886566854	-0.09241868047301241	0.5601560397020344
-16.696536478621557	26.09508062700545	1.3550996027373972	-0.09665925510086848	0.5469883854104967
-16.835749776418716	25.686852448177994	1.3366090579888616	-0.12382387388688583	0.4798318969794255
-16.845061757485475	25.628453285604436	1.3317349302865047	-0.12954145069295103	0.4699227208191047
-16.850433340026893	25.176846057478727	1.2881252633145748	-0.18148201954737864	0.39407271746916184
-16.85038673364371	25.14105029551206	1.2844948937511904	-0.18577380521428277	0.38810531098218626
-16.822804208812027	24.752145786172367	1.2452785782413573	-0.23385783148261524	0.3260634181185686
-16.814022621155868	24.619664448408173	1.2318850874190326	-0.25017179051410143	0.3049224115449745
-16.812945472733826	24.6090037446475	1.2308543004337638	-0.2515178656022287	0.3032180526017068
-16.723937840816944	24.10943746964462	1.1784667737740389	-0.3207966473279725	0.21752282922491978
-16.711672631053567	24.055094941481215	1.1729908949273913	-0.32848327143861855	0.20842615362360384
-16.289023552988983	22.907733919851253	1.0546202934367177	-0.5038686955130093	-5.251329267306182E-4
-16.541701583590093	23.45604246001041	1.1129487017582964	-0.41613266063055554	0.1043807623493111
-16.554803726644348	23.499372302025698	1.1171322568142776	-0.40977658560202745	0.11187106828521877
-16.28488538521969	22.898119481008653	1.0536863760889978	-0.5053641781615823	-0.0023507462723676227
-16.26218103763534	22.856454352609262	1.050501868061187	-0.5121268235753781	-0.010484068086356517
-15.969194038819062	22.31634337785984	1.008825352864338	-0.5994982931141971	-0.11610574067983959
-15.890230123807179	22.1925020649246	1.004521477843568	-0.6195186027977592	-0.14048151206650916
-15.611918811164477	21.76175729997115	0.9894714827633222	-0.6894079507303285	-0.2261981586757319
-15.389654649869971	21.467446140267274	0.9938541291982611	-0.7366151361975855	-0.2855447188989439
-15.211472875440649	21.22502075941048	0.9971834512077025	-0.7745485503745397	-0.3349740833097786
-14.852605830718518	20.76860561637889	1.0296815891216886	-0.843061115060063	-0.42555058044443156
-14.818368111934701	20.727265125728813	1.0323707100244368	-0.8495357616212411	-0.43403662348922206
-14.010753868674147	19.956266747716498	1.1296038066100347	-0.9612961921370708	-0.5770403976196684
-14.087441807327457	20.012526511232718	1.1201676265264395	-0.9529124397898094	-0.5692898446263134
-14.468160486474938	20.371519812579944	1.0704984694904545	-0.902789921924559	-0.5049002248528885
-14.161164464278139	20.08381166702931	1.1099934023550995	-0.9433592485238869	-0.557040125736191
-14.781086333771103	20.690256417429	1.0362841557167797	-0.8552801837974904	-0.4416074376532968
-12.566775432145782	19.255877513320883	1.3332485595143084	-1.1142530757893534	-0.6286414315236268
-13.290339014836286	19.46305631769065	1.2226935482692751	-1.0363892926137939	-0.6370462702723253
-13.1729303124603	19.418787275288505	1.2405658986631023	-1.0482355921684035	-0.6412059425309552
-12.843245224742368	19.28971157894774	1.2905259918191658	-1.0812789281199433	-0.652300956685439
-13.364979556612642	19.508469790386137	1.2139619070593342	-1.0299390138605022	-0.6326340037099271
-13.714991928392514	19.7215588672211	1.1685756656174529	-0.9958871667457954	-0.6109193007445837
-10.73275094914898	27.601566124654774	1.3111328415889973	-0.6875235006631959	0.609939166574923
-10.621312259153935	27.431657608134955	1.359047195471586	-0.7092141411929828	0.5796401062215275
-10.494472622804425	27.139762728691487	1.4190506275075347	-0.7407055068168269	0.529312828980888
-10.440814811578786	26.97290839065918	1.4440005655601602	-0.7556853617545545	0.5000732684185041
-10.340010025599554	26.46761329405222	1.5052816994163365	-0.7986420780501449	0.4094645735605874
-10.310942985096554	26.231506882359504	1.5220917479843887	-0.815109090800912	0.3659466309355537
-10.254915889396067	25.788604694922874	1.5701700254449646	-0.853671499113444	0.28454602678025187
-10.226478276469011	25.49740684588262	1.5956669711560814	-0.8777532299215534	0.2283362221035498
-10.15297056364784	24.454238785309386	1.7090522282937424	-0.9743970232002986	0.036378969964066706
-10.148816922605754	23.97207807587904	1.7535053362889181	-1.0176425953811492	-0.050722493450579595
-10.1572747910747	24.735583520367605	1.6822155809725319	-0.9487055075354118	0.08746856566728756
-10.162097597121184	24.830116402868736	1.673385613722557	-0.9401775135689601	0.10509144282236664
-10.162546766859359	23.84260305188515	1.7616138939672124	-1.028507327680855	-0.07257316588641635
-10.199764060738538	23.17965757589045	1.8144275395550804	-1.0879005844340417	-0.18969048591882307
-10.264133457042867	22.925685144978395	1.8185583802091938	-1.1069479368526018	-0.2301546411636783
-10.334836167150385	22.416165687077918	1.8499322976401054	-1.1505351712507361	-0.3174816801982698
-10.491992980100063	22.018023813554393	1.8432766050163591	-1.178518205347487	-0.37749085227568285
-11.549836964138185	20.072338696358347	1.7165203796035688	-1.2581237016861355	-0.6203772256546575
-11.554967867880773	20.064003427239495	1.715245544057788	-1.2579167500458175	-0.6210849624763146
-10.551136967279964	21.796553611972193	1.8508653148718839	-1.1965685740148428	-0.4131238755877224
-10.861109989919282	21.2561808403101	1.8131721312259428	-1.2253232461439598	-0.48608615443624054
-10.944210941660401	21.11696785294288	1.804990392099141	-1.233509124399589	-0.5048019815717366
-11.133323225905555	20.800917117156818	1.7810644981303767	-1.245529503493743	-0.5433992186981383
-11.346534801731305	20.436488911990164	1.7496539135478444	-1.2544320889143814	-0.5830772568447142
-11.231518843805489	20.62710766906838	1.7710721545752417	-1.2524581224451845	-0.5632243385645344
-11.741469854730147	19.77949816437784	1.672290493636298	-1.2516497978038252	-0.6471332133681443
-11.841147224706019	19.661418434931374	1.638603238065643	-1.2416389471565656	-0.6520976955526172
-11.973386913159729	19.52262481256701	1.5943068962111129	-1.228752664044571	-0.6574972406569832
-12.17042537041236	19.353881967026794	1.4983299001213035	-1.1911363171939815	-0.6513507188067
-12.254791953417843	19.298450378205736	1.4417827856741772	-1.1690400920566606	-0.6368943703593679
-12.107678242949614	19.405561627556374	1.5265695487060609	-1.20137762347352	-0.6531354722015389
-4.288326386940742	5.8070230604936794	0.021840394650724005	0.018075969433215884	-0.009116911661234482
-4.307057605244767	5.526002436139832	0.029547893314851692	0.02512130125311659	-0.009950757039200595
-4.180171464701457	5.245978145694322	0.037506656932202974	0.03302669897110631	-0.007066756036838966
-4.162615861022818	5.199209053922773	0.038767317283056726	0.0342151019073837	-0.00668401434922032
-4.143652721141185	5.191949089536986	0.0390319994989791	0.03441018807183147	-0.0062691130700230835
-4.014987066173259	6.398560350145364	0.005803379811370633	0.0028282020876572644	-0.004646514725403635
-4.102160277057983	6.226155071234556	0.010444471210207504	0.007498441274105223	-0.005753351027556598
-4.158587255864665	6.1200098173878565	0.01331824519616952	0.010461871129812233	-0.006527815633243647
-4.284793079351208	5.824858607178209	0.021331204028525525	0.017584851315639794	-0.009026747008244523
-3.6322745368198053	5.1479752237781815	0.041545004644446604	0.03657726433036379	0.007206801916140702
-3.7520724673596213	5.133869891353276	0.0417432331730338	0.03670718534560508	0.0036239021181358006
-4.068810461062704	5.185234828589743	0.03951896368530493	0.03482811921875118	-0.004343105136483389
-3.4079134276844885	5.238028583704212	0.04029151929779971	0.03438190194733084	0.013666446320874263
-3.870611147185512	6.723331704642558	0.004303845712797458	-0.0038129118118964116	-0.0012836607660451987
-3.93550508782948	6.569124366309313	0.005659552180943923	-0.002016385588765563	-0.002494841097021655
-3.083077723553127	5.477621858005871	0.037218771172789426	0.027767322644082625	0.023708292295484178
-3.2016356353304536	5.395281637801698	0.03873374355466015	0.030341269130479666	0.019905239169839436
-2.9250367521464256	5.618751443255416	0.03842678920548544	0.02380837977706409	0.029128471258804613
-2.808073832376915	5.742408533499555	0.03890958762293044	0.0204515080251654	0.032756515293807784
-2.561109083068193	6.012828978318681	0.047486776796196555	0.012991747900052846	0.041817217136468236
-3.6562255957727294	7.214473650128381	0.012255873490050318	-0.010226052399156907	-9.291110033850634E-4
-3.592522873141893	7.34008329807876	0.022541649950256835	-0.018288527146512752	7.730244455414393E-4
-3.54328167840365	7.470859406778205	0.02546706999567538	-0.020662461875174745	8.746962621964733E-4
-2.1477862434435124	6.617732931249476	0.0765189756444242	-0.007929514520211893	0.060280398235849644
-2.178221292733067	6.571855578800015	0.07368699672036991	-0.005910028020892453	0.05902681108475138
-2.0648331524982755	6.7576354797203635	0.084537051630468	-0.013962716179578477	0.06389995089454092
-1.8849213199230619	7.066868042911974	0.10209999478292017	-0.027271957115031182	0.07155422660658221
-2.4120263893614973	6.229400814325045	0.05730442136113821	0.00598042778246964	0.04847085951717403
-2.5361866250272955	6.047252036713077	0.04843487918400678	0.012229553955783616	0.04273252878143889
-3.935819787141531	17.984500048599497	0.4712855494863978	-0.27513348834070417	0.06047330987650536
-3.78336958602557	17.993315823553566	0.4667156808647357	-0.2758691140950048	0.05959155755211097
-3.427077741744119	7.766058137175304	0.05840258700135351	-0.04629983919920698	0.004057781477182025
-3.406569881135219	7.832445527304884	0.06262059643961805	-0.0493677240201051	0.004430299163114692
-3.395983191054093	7.883794864942119	0.06584953685906382	-0.051669642873828955	0.0047519696248562214
-3.3371281060386737	8.150918617555703	0.0836745708509642	-0.06283160795871796	0.005869537595744454
-1.278169408830863	8.48437433428823	0.18347272305924553	-0.09267018366155358	0.0969350014383678
-1.4540629241815408	8.03470965362341	0.15793801786151895	-0.07133987247550222	0.09104686123192324
-1.8167261401452421	7.208011822579171	0.10971915597814386	-0.03339701385252668	0.07499391283126967
-1.5523830370140876	7.789776732269239	0.14342728398425392	-0.05938513957548301	0.08624194524596943
-0.9410764433027281	9.405038530050247	0.23149680655257682	-0.13379164064881138	0.10500848121383005
-1.0329367331417418	9.151234284338832	0.2187283969250014	-0.12331614397679443	0.10318023982856737
-0.7679094447811552	9.95277965234512	0.25537273000582994	-0.15378828577349554	0.10733314029909179
-0.33002843814312044	12.134348277380695	0.33485170076287146	-0.2216812000607991	0.10832681474474737
-0.3357764586920513	12.078843485378034	0.33313443877966764	-0.2201834226138863	0.10848084843863187
-3.417433509638533	17.827381727176302	0.45806060258441145	-0.27895464135713327	0.06055522829129939
-3.353382382951112	17.741842308688575	0.4570507760129298	-0.27985157142498407	0.061223414999175385
-3.674832941632539	17.93323560833925	0.4643315457895723	-0.27642293472365187	0.06041122388142112
-3.5409307277999584	17.885907081965335	0.4611313259952446	-0.27804217641251217	0.06021808861866812
-3.1860561960175433	17.549365365355296	0.45397148945013654	-0.2810615282059438	0.06225264991836748
-2.9981130641699174	17.395321314172424	0.4510281711710917	-0.2818412743444612	0.06334267728116441
-3.2165215628928006	17.57820816975883	0.4543834020879594	-0.28068223114317026	0.06218759883909438
-4.1137207324417435	17.95308223849858	0.47809929668981227	-0.27386263809842565	0.06015738395694406
-4.160621080742889	17.795938972454014	0.48127399412761995	-0.27411978067659165	0.06092851908084029
-4.190763877417752	17.70804950350443	0.4829351414689693	-0.27355243715183875	0.06113909373935028
-0.33050020850094985	12.145123827625998	0.3351146695263601	-0.2219029500939787	0.10826424607632852
-1.4343564303268679	16.31909273804294	0.42031912719084286	-0.28241257915615603	0.07455232634849009
-1.3066176526698219	16.0680303809159	0.41648570801242485	-0.28176315505899213	0.07609940493798885
-1.1152979539279455	15.611202681804269	0.40958659720588514	-0.27900863509759566	0.08002755042262628
-2.4474803932797915	17.1585224792057	0.4429593030754758	-0.2831208449437383	0.06691725113139962
-2.055761384167546	17.041296048986602	0.43593902723272004	-0.28400925377291414	0.06880564979545536
-1.9984998164489554	17.002629506016117	0.4346965388456384	-0.28381428723668617	0.06941401712859731
-1.5724149375605685	16.580962567434636	0.42480712609341803	-0.28381618764358796	0.07252429950653069
-2.9820955633715815	17.38344915169903	0.4507847577009998	-0.2818853469631933	0.06345371811850926
-2.724789042326286	17.256116533629893	0.4469867145824005	-0.2825133387711497	0.06518052892911874
-2.531457869203797	17.190304756335227	0.4441859200556423	-0.2831383363988357	0.06610113712794612
-4.183190145794866	17.56540290424019	0.4825563685975067	-0.27326715954758996	0.06161140230929937
-4.207099313692599	17.371866069837257	0.4838675648074906	-0.2738873538118125	0.062057159949520144
-4.17345519997633	17.089831976884682	0.4810809440206718	-0.2745461453743182	0.061528058008273906
-3.3148310309893363	8.423923301546052	0.10225696262570134	-0.07622684283140777	0.006128364284534499
-3.3001926290874843	8.663118489326514	0.1176089465879983	-0.08793128601015826	0.006282937893760433
-3.2862287614074197	8.915212706658004	0.13317329114998394	-0.09920603678057494	0.00724729281008726
-3.2794829862540458	9.153166440048345	0.1489342615771742	-0.11087404018466876	0.00807790298816654
-0.3805651487088481	12.953841366376702	0.35548416755141266	-0.23940234679833922	0.10312635405117654
-0.4307061904896281	13.36924122248353	0.36609956907203667	-0.2486523980613377	0.10017628201031986
-0.5075965103225141	13.744646939005303	0.37376380742377247	-0.2544319007334282	0.09733400462861125
-0.5977318219793605	14.096499370658435	0.3817369028573882	-0.26090430819026134	0.09406000967125791
-3.2676731937878696	9.605726412719452	0.17671192078194747	-0.12999259268734986	0.011402965577434268
-3.256429234120413	10.042692132374542	0.2028616387905401	-0.1477625212598735	0.01480545886096225
-3.268410707882346	10.416945356274994	0.22267218853120765	-0.16021807223270504	0.01744993560332119
-0.6591870284780542	10.31262568099423	0.27154032729361993	-0.16749479974356313	0.10882352578097597
-0.42285288091859907	11.258976825610697	0.3077355565278558	-0.19803216696816897	0.11067312449612211
-0.42939644071267913	11.215805729165236	0.3061170755700908	-0.196597166160825	0.110689371981578
-0.6312573047807166	10.428088654680536	0.27648951359065393	-0.1718345783947351	0.10917241848384014
-3.2903234695987535	10.897386429199772	0.2495460136974224	-0.1776768494015011	0.020692830214252316
-2.987291544864133	17.386535233830127	0.45087255880059496	-0.2818797765619284	0.06341453270936623
-4.164359810315925	17.031866286091535	0.48033211172426954	-0.2744976325189947	0.06158771125572855
-0.7097934901376413	14.466809880080852	0.3897044263209108	-0.26712413591174156	0.09030304208191531
-0.8575672753041089	14.969271293498517	0.3982837836725071	-0.27257687051010737	0.08600432554082343
-0.9532329287786547	15.217415294466539	0.4033318040742066	-0.2760417226642306	0.08331917431995912
-4.1386892518049425	16.602845789463966	0.473995442681761	-0.2737254554135537	0.06003999381847319
-4.159558946386909	16.976159925336383	0.47943669814470763	-0.2741534744508164	0.061574397090499194
-4.083322820670365	16.225441788462653	0.46608723331350627	-0.2723092265027831	0.05841581348591949
-4.075875945060494	16.183223288394085	0.4651250401575836	-0.27205608463932396	0.05833940193976613
-3.9528003255732322	15.292784673108926	0.4392292948586779	-0.2659286213209884	0.051094082014386165
-3.9992067929440043	15.73055462668215	0.4528256591612717	-0.26976321086627525	0.05508424765616961
-4.068371905853679	16.139351008679608	0.4638482086878616	-0.2716653279855203	0.05806705667030164
-3.903746688804401	14.691009127397303	0.4189974023710157	-0.25891261874769883	0.0458464378642259
-3.86987704440043	14.375574603567006	0.40738611203705954	-0.2543622477095456	0.04353339065695887
-3.9256796422272324	14.820378173973397	0.42353744969863216	-0.26031647987620443	0.04685756307083656
-3.9497350317267026	15.228464150498013	0.4370912892168817	-0.2651282467750747	0.05054522870092528
-3.7268568443784513	13.894308007070336	0.3883740433037165	-0.24828310484016713	0.04034204391733478
-3.698215854277132	13.779058127098043	0.38367491527662917	-0.24658411376816458	0.039591788848997334
-3.6779639093146645	13.673870011895303	0.37910140979759377	-0.24449760192311187	0.03898687863786122
-3.571181750067259	13.33170586472178	0.3647365157889787	-0.2392569338884662	0.03675482128294284
-3.4835043026903465	12.977876322076302	0.348802963645928	-0.23167227485303424	0.03531087520791206
-3.404126025364066	12.339701968592273	0.3209511581680648	-0.2185166116447655	0.030439857433373862
-3.3488293333994186	11.895449310153229	0.298875437746073	-0.2061521976955124	0.027882544204116733
-3.300315153385468	11.14083500028607	0.26262120896009267	-0.18584507050468022	0.022362021251549378
-3.9511621749674837	15.271050023970451	0.4385314260070434	-0.26569069888095836	0.05095247087084739
-8.244373317370188	14.628658956740194	2.936069697412632E-5	-2.2236432847874136E-5	-1.8107090373847357E-5
-8.208489142862772	14.204433859089825	2.862953974815991E-5	-2.143967339704051E-5	-1.8058096570138603E-5
-8.193734077492797	13.966873422743047	2.822839797881102E-5	-2.0988983033473917E-5	-1.8044932942735868E-5
-8.232676222944097	14.462837941075223	2.9072595002587062E-5	-2.192909188054099E-5	-1.808625424375351E-5
-8.19035693955016	13.837323106092928	2.801635596119098E-5	-2.073434530298515E-5	-1.804950408235421E-5
-8.113167709168138	13.369167772280294	2.7197985654052216E-5	-1.9839191624048725E-5	-1.7940197060980046E-5
-8.077142174814208	13.181783020574018	2.6869054698174975E-5	-1.9470029909309717E-5	-1.7889912830636574E-5
-7.967407351985131	12.816549861797377	2.61977974814778E-5	-1.87736801262554E-5	-1.7715710254761606E-5
-7.4202031915344335	11.241546128091116	2.3232482889363482E-5	-1.570611663767578E-5	-1.6785944375250905E-5
-7.380855782333087	11.139150568907128	2.303400570036257E-5	-1.549636318846068E-5	-1.6715645241282745E-5
-7.603903539139292	11.751642921695533	2.4195987982241467E-5	-1.6707524587053912E-5	-1.710350738700713E-5
-7.696154479064555	11.994745340563997	2.4662071777623408E-5	-1.7181081160379792E-5	-1.7265186011382924E-5
-7.744684776673163	12.145936214046198	2.493960208431119E-5	-1.7468348934556087E-5	-1.7344254031621898E-5
-7.337783016568444	11.036160898112158	2.2827533190940364E-5	-1.5282835267476255E-5	-1.6635595416940486E-5
-5.478513842259125	7.328297301269693	1.518466572474848E-5	-7.615088877170082E-6	-1.3089803502446252E-5
-5.496335515484936	7.350666297835906	1.5240043839041212E-5	-7.66018293979897E-6	-1.312501869619791E-5
-5.513292533723025	7.373441024034741	1.5294170994343013E-5	-7.708647517287384E-6	-1.3158008246039122E-5
-5.7782594324877365	7.704138241466704	1.6146061802770015E-5	-8.404860787919025E-6	-1.3708007567013686E-5
-5.226288884072366	6.97442447090005	1.4345003039267408E-5	-6.822620459967975E-6	-1.2581636234878799E-5
-5.1320395346395955	6.880771446866525	1.4076192154043916E-5	-6.626212613404227E-6	-1.2388677591839599E-5
-4.981658732436152	6.746084424883188	1.3653088842106526E-5	-6.320789354877842E-6	-1.2070339838344712E-5
-4.872230788355059	6.663668971542325	1.3355138148524287E-5	-6.134941947673414E-6	-1.1833749094560223E-5
-5.95993806317256	8.088641025459268	1.6903348457432048E-5	-9.267060141314717E-6	-1.4052710896477871E-5
-6.156106083074739	8.43849134717127	1.7637686303977154E-5	-9.978309377117185E-6	-1.442774467050676E-5
-6.3622803987511345	8.893710900037291	1.8535404604503247E-5	-1.095646942670083E-5	-1.4815685046664224E-5
-7.037730777065047	10.279206689455364	2.1353354773049653E-5	-1.3759931703319413E-5	-1.6087099364298026E-5
-6.511291309796823	9.166024915663732	1.911181130368801E-5	-1.1486003101646843E-5	-1.5105018980083157E-5
-6.961309529005052	10.091919377967345	2.0991766822690608E-5	-1.3388312854459928E-5	-1.5951042474674657E-5
-6.976746835639336	10.11701394282087	2.1045187285085304E-5	-1.343505551754167E-5	-1.5978832721710873E-5
-11.149672852779776	19.026028297048256	0.13017765454821706	-0.03524097848133907	-0.07771868263331014
-11.177286946315288	19.099277703541333	0.13099003024559241	-0.03654185476405854	-0.07808584693776258
-9.18227086019565	22.941744559833715	0.1236515917553821	-0.09350454340128292	-0.04807304419664839
-8.933979733519063	23.042297787756027	0.12089658186749469	-0.09490872773381362	-0.04385945713012646
-9.497726748011418	22.723004536194928	0.12616074220690587	-0.090155581834765	-0.05297655331457839
-11.201816179455392	19.362671115833425	0.13215642006906556	-0.040649826276360136	-0.07809538304612443
-11.022193536741858	18.71762456011473	0.1268674448589711	-0.030140682261888107	-0.07612083910716541
-10.948655511422155	18.634752597804788	0.12490336404017835	-0.028489919733312847	-0.0749583366789066
-10.739200803101152	18.414265673982754	0.1196969874837033	-0.024471260656957088	-0.07180284730437193
-10.426129079411938	18.242868662510936	0.1114044815120874	-0.020660729896974806	-0.06656393055507404
-10.351495060601314	18.19934593348884	0.1094461783633516	-0.0197978603179299	-0.06531146730017823
-10.276659955502009	18.164399203559437	0.10750744903594095	-0.019048473953672353	-0.06411661795182745
-10.051706148564318	18.092298620546728	0.10133202707209965	-0.017245630981593717	-0.06009768524828132
-11.220597943108505	19.547650220008503	0.1329687569369401	-0.04350396114203396	-0.07808574700833973
-11.213232813518047	19.613678726955158	0.13302043772047364	-0.04436298088197464	-0.07795261625188844
-11.167862918473158	19.983763373685665	0.13348670953655375	-0.05000512482352886	-0.07685325720904485
-11.119734753615504	20.180895538942224	0.13348571983954638	-0.05265091976528588	-0.07619760155465785
-10.889962382093142	20.81510177874138	0.13267004829096693	-0.06174818316174141	-0.07265763248295791
-10.989883259185685	20.57314650704364	0.13308975496498124	-0.05848356431334324	-0.07400402164020564
-10.670647697607485	21.25443563231954	0.1318659180779963	-0.06815767215436239	-0.06946419922381063
-8.656589193032165	23.077778160673812	0.11674273635645802	-0.09510121423337778	-0.03946524521459358
-8.262164632393056	22.97490850022338	0.10897977743738892	-0.0924797567424358	-0.03262872189197845
-8.093510801985081	22.896766634500132	0.10528703379092193	-0.09083539095310089	-0.029968513739724614
-7.68989912608717	22.564207698669875	0.09477601947720815	-0.08393496693662847	-0.023040307588924357
-10.61906467426591	21.352055718189742	0.1316760695784954	-0.06947266462348145	-0.06884043528369392
-9.936768220586934	22.310409278173573	0.12913195456057233	-0.0839084184204629	-0.059499645485597136
-9.627937960973474	22.62487940796674	0.12731795577822297	-0.08873863719658859	-0.05488983104387186
-9.573169961095976	22.676544366109272	0.12693500555822684	-0.08950533023097065	-0.05412127571337928
-10.134279956953314	22.058148587414195	0.12973707959654385	-0.07991254042644426	-0.062394228933858806
-10.304582249602808	21.836678921374176	0.1305921866917159	-0.07668373347902967	-0.06463718617455508
-10.555587977067566	21.45179651669559	0.1313710526791666	-0.07083385638690569	-0.06809586611879276
-9.871150253323467	18.04329134881533	0.09651722765704991	-0.01601874713196195	-0.057095715400105856
-9.4491510421968	17.986087424675254	0.08421669973626382	-0.013552677970709033	-0.04943963228928824
-9.39405468440286	17.97674307009461	0.08264446469215438	-0.01326232764677383	-0.04848774990926335
-9.318824933668623	17.968766098777905	0.08034861566472087	-0.012851002704938535	-0.04711433459647437
-8.866655676614846	17.930756511797174	0.06662186349504144	-0.010647420539832954	-0.03865641208568654
-7.460370084706861	22.326890903804703	0.08845681526533765	-0.07952923856932137	-0.01967284514549416
-7.181921823170052	22.004421546653404	0.08007259398816738	-0.07285684315189384	-0.015154149652709099
-6.980050576019263	21.793148493492453	0.07469717797184969	-0.06893825857796801	-0.012286189406188343
-6.576542696581086	21.409318391621486	0.06462804810439256	-0.06104544291979679	-0.005966571830040742
-8.591810565175942	17.924390418426363	0.05767393464827732	-0.009207396961819585	-0.03335617963051926
-8.160987566235585	17.895824611247768	0.042455460211056055	-0.0068960428097892875	-0.024354719665806095
-8.427526747689353	17.911776804777684	0.05196972105973419	-0.008347309597789171	-0.02999682297080823
-8.540982568507179	17.920050757602066	0.05604154893149768	-0.008965919919975212	-0.032390053584787
-5.864615339578987	20.755750631962357	0.04970627517451394	-0.048162518968448906	0.00474057745653259
-5.543802938210256	20.38074487517408	0.04251663848282963	-0.040519199341743806	0.00935645064118626
-6.504364858334945	21.34437545298176	0.06304911375666059	-0.05987337406871785	-0.00499917148869708
-5.970918121132899	20.87023242852833	0.05197759146211663	-0.05019002777889613	0.003403089530671366
-5.171797381464162	19.89737251545445	0.03489989156853116	-0.03209740072012374	0.012700419902310715
-5.0245480447987125	19.683822661130662	0.03157134853553513	-0.027953760832122598	0.014196866924632748
-4.900152014728899	19.401774462066626	0.02802086218649796	-0.023674340768578137	0.01419201634925469
-8.045165203849148	17.895237150670994	0.0370496777560757	-0.00600557496658247	-0.02114932723228695
-7.828330068792466	17.887207984644846	0.026327789826288854	-0.004490764015803915	-0.01505155980597685
-7.588389628929521	17.819549385161938	0.006243140890558939	-7.522508916864168E-4	-0.003608463254935629
-4.683175416995011	18.92056128922509	0.022525121965909996	-0.016925429513647335	0.014786322961691585
-4.557131527726211	18.533459102138394	0.019028515670073423	-0.013307455830184927	0.013491336556414449
-4.377707594286538	17.57417867700677	0.010437600549368188	-0.005661789176639046	0.00854612985535402
-4.375950900357417	17.526057226949376	0.00992243248378018	-0.00527211538571043	0.008182176300608695
-4.484941864981501	18.19838652331461	0.01540713902725252	-0.009517504275903223	0.012040998728764948
-4.372825752777866	17.497105804998277	0.009698539855299528	-0.005159382704774717	0.007987151291268134
-4.260063754969469	16.957122878843833	0.0070482223982792315	-0.003496565002414238	0.00569802709107706
-4.2543796491463395	16.88173839584814	0.006635274650361817	-0.00329404712206674	0.005330195446780057
-4.172479120773178	16.325671413989923	0.00482787943385669	-0.0021958859721846395	0.003749622317274748
-4.151871519508384	16.155447405066244	0.004248332897294379	-0.0018337528641971259	0.003239129771417378
-4.144035245207647	16.121454065378032	0.0041861744841939965	-0.0017903231615655829	0.0031827870615694603
-4.072421898747817	15.289956430567175	0.002329570553530053	-7.374671862421134E-4	0.0016126438121553
-4.095328121705499	15.489697359268533	0.0026701407338543736	-9.380164880685831E-4	0.001866130234490155
-4.118480058777639	15.68595857984359	0.0031394325633561475	-0.0011798367498770505	0.0022660492184099334
-4.140149876500907	16.06180723438685	0.004048918432053146	-0.00171492798264357	0.0030691179176285405
-4.179593610389492	14.862900564725685	0.0015253570335702032	-3.096464157789057E-4	0.001055154178055353
-4.129583690004605	15.034457843656845	0.0018461883985627062	-4.576277811402593E-4	0.0012868041284988634
-4.332504046130264	14.727261534199787	8.1381941122756E-4	-2.0381970828322907E-4	5.720425929174358E-4
-6.864381120883843	17.824925970386563	3.467014414272948E-5	-2.8083028980335454E-5	-1.5724646086988482E-5
-7.111456277637915	17.862901719600874	3.483226385180441E-5	-2.8158487992839684E-5	-1.6208606844794316E-5
-7.361730330183262	17.815658423143518	3.482229004302628E-5	-2.8057063224528625E-5	-1.66979398820083E-5
-6.699631952192596	17.790187728061333	3.4538180607803514E-5	-2.8015298909477724E-5	-1.5403082940608816E-5
-6.471535900809904	17.65611081898578	3.417696323458792E-5	-2.7744960807741427E-5	-1.4960514433215064E-5
-6.01856299486931	16.965651538393175	3.255687377095408E-5	-2.6415704464688576E-5	-1.409981477619007E-5
-6.018217814642384	16.964954947243214	3.255528435791658E-5	-2.6414375415123045E-5	-1.4099162354171485E-5
-6.192614293475787	17.31914560580889	3.336381487506937E-5	-2.7085302429315968E-5	-1.4427904599503317E-5
-6.358826975092747	17.562077889890872	3.393909713796303E-5	-2.7561580683403504E-5	-1.4743158241707533E-5
-6.018066056155799	16.964687362149334	3.255467581998924E-5	-2.6413879067447083E-5	-1.4098869812258787E-5
-4.908304538333134	14.969355025422521	2.8023247672968894E-5	-2.2762699417110047E-5	-1.1960778653057809E-5
-4.894965705707698	14.956384548239772	2.7990741925216353E-5	-2.2738188618493608E-5	-1.1934878541962701E-5
-5.522668475480044	15.89108446419409	3.0173261913400585E-5	-2.445452901876417E-5	-1.3164286010939898E-5
-5.590293973325887	16.02332329799043	3.0470228189356585E-5	-2.4692905061264987E-5	-1.3295116048760747E-5
-5.62503595550961	16.102423683804165	3.064462229182155E-5	-2.4834769364052128E-5	-1.3359390498146552E-5
-5.79838945170203	16.47567517825189	3.147137493987384E-5	-2.5514976617485717E-5	-1.3688532283975746E-5
-5.818300420163335	16.518599132988257	3.1565634213282626E-5	-2.5592334247035287E-5	-1.3724642022435337E-5
-6.016563718580136	16.961325465432818	3.254721558691858E-5	-2.6407701618399856E-5	-1.4096043079476403E-5
-4.911331118979538	14.97328547513143	2.803275770899395E-5	-2.2770065298530686E-5	-1.1966826117248291E-5
-5.0735700023776875	15.16993664121582	2.8510393582846195E-5	-2.313561134756118E-5	-1.228697587556117E-5
-5.223708594183212	15.375437594116095	2.8996027645420805E-5	-2.3516141564689153E-5	-1.2580148873785073E-5
-5.2244114000787105	15.376332166246335	2.8998159742240024E-5	-2.351778581293036E-5	-1.2581513990552892E-5
-5.424504479191739	15.698092793846305	2.9741106585753954E-5	-2.4103903974226928E-5	-1.297315703685953E-5
-5.22565127061393	15.37825402853767	2.900257709442901E-5	-2.3521279830528995E-5	-1.2583895936187511E-5
-4.7077301313837365	14.774519111724057	2.7536433182012947E-5	-2.23942236684432E-5	-1.157284401924178E-5
-4.675015183440867	14.74800878513003	2.747080539371644E-5	-2.2344702720586597E-5	-1.1511481293241042E-5
-3.7658512309524754	7.028045440845924	1.1919723015980716E-5	-7.046770310655762E-6	-9.494254939349102E-6
