# Supplementary material for: Thyroarytenoid muscle fiber orientation regulates the ability to modulate vocal fold vertical thickness
Source: PLoS One. 2025 Dec 4;20(12):e0337735. doi: 10.1371/journal.pone.0337735 (PMC12677544; doi:10.1371/journal.pone.0337735)
Supplement: S4 Data — (ZIP) [file pone.0337735.s004.zip › Male/contourA10TA5.csv]

% Model	Angle9.mph
% Version	COMSOL 6.1.0.357
% Date	Dec 14 2024, 05:08
% Dimension	2
% Nodes	720
% Expressions	3
% Description	Line
% cpl1x	cpl1y	Displacement magnitude	u	v
-11.968005616002486	39.650844643500406	0.6711497688122005	1.1963606840167189E-4	0.10802501891738031
-12.100925229184412	39.521184251215715	0.6701227800106112	1.189883898388295E-4	0.1080298536534301
-11.810234379374002	39.74293127707726	0.6718774758007403	1.2009766127002723E-4	0.10802126917105734
-11.76596306338081	39.775513356632324	0.6721356872787769	1.2026056283401758E-4	0.10801999991248598
-11.47739948826791	39.862189693672036	0.6728220619110126	1.2069354862260216E-4	0.10801576931971657
-11.258980847445656	39.857881496438054	0.6727865327176841	1.2067084376167581E-4	0.10801481950056976
-11.716143543792246	39.796222579001906	0.6722993777234942	1.2036454647460911E-4	0.10801908479683121
-11.163938214941039	39.85365079891891	0.6727535391591482	1.2064749331953262E-4	0.10801448158766531
-10.796207435616262	39.85090503287166	0.6727315460466984	1.2062655160619767E-4	0.10801273785228786
-10.709496869932108	39.85039381204079	0.672727143101777	1.2062165609019577E-4	0.10801232288715007
-10.37169574884199	39.850036177539195	0.6727240907052664	1.2061150613175715E-4	0.10801065434212012
-12.13512273325702	39.460672833157	0.6696437687007515	1.1868653117835954E-4	0.1080319704396318
-12.240660142730178	39.24849072022055	0.6679651088914774	1.1762694554703383E-4	0.10803932024597962
-12.227325367848685	39.08705965880899	0.6666864599170119	1.1682334760734731E-4	0.10804444537627103
-12.205740642978935	38.979124391808504	0.6658326866494928	1.1628573529409035E-4	0.10804780858600674
-9.681369688821853	39.850002288818345	0.6727200064464389	1.2059324790002225E-4	0.108007228429399
-9.209886193231677	39.8500022888185	0.6727211152269506	1.2057854490847042E-4	0.1080048902196386
-6.503691158131879	38.96454001876737	0.6657036891555389	1.1616887350944047E-4	0.1080200958560934
-6.587351156296421	39.29642873129991	0.6683324249853538	1.1780697020336023E-4	0.10800979274357699
-6.771159512318912	39.57700815680421	0.67055299501507	1.1919360415818127E-4	0.10800164154004473
-6.814129999907874	39.651652838586976	0.6711441486309977	1.195623387691099E-4	0.10799944366819934
-7.229593906641747	39.84203493583536	0.6726519415091072	1.2050660894130207E-4	0.10799535202457108
-7.181795837296288	39.83706132882147	0.6726125881652302	1.2048157296847892E-4	0.10799527615632909
-7.033567159296577	39.76166368437849	0.6720146696256408	1.2010810072097912E-4	0.10799697729269081
-7.6946177519140235	39.85300356006798	0.6727402923888375	1.205638055342745E-4	0.10799729563387345
-6.488283836647731	38.91091546805024	0.6652794317440579	1.1590343398337451E-4	0.1080217507323248
-10.243595360807257	39.850002288818345	0.6727239270125327	1.2060683897691441E-4	0.10801001880981104
-9.730298368089413	39.85000228881833	0.672720356916151	1.2059444176887194E-4	0.108007470932538
-9.743014193148053	39.85000228881833	0.6727203253184656	1.2059489773879563E-4	0.10800753401351679
-9.085341826788042	39.8500022888185	0.6727205580665866	1.2057573733083215E-4	0.10800427293194421
-7.779783738995952	39.851154726690396	0.6727268724267592	1.2055482509222008E-4	0.10799777647222862
-7.886706964608754	39.850916601280545	0.6727239127898301	1.2055621001839238E-4	0.10799831320964683
-8.209330570361047	39.849987794146756	0.6727212183893492	1.2055401371334837E-4	0.1079999372085724
-8.699211804792647	39.85004545472901	0.6727232082178648	1.2056377682535677E-4	0.1080023592223775
-8.427966558711145	39.8500350871401	0.6727202816203997	1.2055966655312016E-4	0.10800101708255101
-12.152615457473026	38.61822056218743	0.6629753357187633	1.144939998675112E-4	0.10805915065811422
-12.150457207342695	38.60568225439725	0.6628762135001571	1.1443172030961363E-4	0.10805954307101921
-12.146591986235311	38.58859764700979	0.6627409500259491	1.143471361906143E-4	0.10806007321611448
-12.074238696384148	38.24828133015453	0.6600495757446907	1.1265956749779137E-4	0.10807065606150168
-6.441829287929373	38.514252064367554	0.6621412977825465	1.1394327570115096E-4	0.10803432601154749
-6.4796557750756225	38.830935381536946	0.6646457619781263	1.1550861084815253E-4	0.1080242901373002
-6.431316994593285	38.355730965701305	0.6608863335327232	1.1316271115954587E-4	0.10803939219741267
-6.415000660473024	38.12021737547059	0.6590235292688438	1.1200048710046463E-4	0.108046913496546
-12.006552716049852	37.91928976266428	0.6574444624964583	1.1103434778502843E-4	0.10808089929351034
-11.966773292852782	37.7322909897182	0.6559660050447532	1.1011034909474729E-4	0.10808671430068248
-11.899335717233097	37.41624344712912	0.6534646271592124	1.08554399113829E-4	0.10809654184921172
-11.86072968481382	37.23337054820751	0.6520190053229798	1.0765241969310304E-4	0.10810223024880003
-6.405495081109018	37.81045524455644	0.6565708230318718	1.1047671034810024E-4	0.1080568662973294
-6.3802834672144035	37.49850283645258	0.6541045872655629	1.0894157390650572E-4	0.1080668131266527
-6.34327199449609	36.990127261889924	0.6500808078207905	1.0644997327002546E-4	0.10808304303757743
-6.3346776499635205	36.89181710192548	0.6493045979601998	1.0596742520997659E-4	0.10808617428720113
-6.327277488709939	36.80573234114482	0.6486247669995385	1.0554722870698687E-4	0.10808891768560708
-11.839379859361392	37.12464213602315	0.6511577848142345	1.0711825968992407E-4	0.10810562085796097
-11.66031709327127	36.191536938073696	0.6437784965469786	1.0254959516686223E-4	0.10813473600148166
-11.619905720758748	35.962379473002436	0.6419695405736835	1.0143054291517255E-4	0.10814190341154126
-11.730360249335298	36.58305483766412	0.6468793111193136	1.044595361434469E-4	0.10812249399776083
-6.248695444183289	35.88284413383002	0.6413335073258255	1.0103467322324731E-4	0.10811832289681154
-6.190644674951313	35.36621719878445	0.6372480605106654	9.853287565065699E-5	0.1081347218769525
-6.146329446134891	34.860882297696094	0.6332550067073911	9.607431021756588E-5	0.10815081643689106
-1.0600869276340483	18.316100001774196	0.5030086890603763	2.0125474207940837E-5	0.10866189704595478
-1.0459016161732135	18.37692181363064	0.5034843657526862	2.0395264793178212E-5	0.10865987391292772
-1.1744205707972624	18.153797557800345	0.5017375598376513	1.940536532564872E-5	0.10866763441219834
-1.311326192584243	17.97535615877772	0.5003410088062191	1.8613612661910126E-5	0.10867399238875594
-1.386335587551091	17.922671465764726	0.4999281456342238	1.838022224059312E-5	0.10867602264940557
-1.650548821745367	17.757514160475903	0.4986371188825529	1.7648753952997966E-5	0.10868251602602352
-0.9718149006219283	18.630446296863695	0.5054710831448527	2.1521095028755433E-5	0.10865137428363836
-0.9542349860686515	18.852537320770427	0.5072096648972994	2.250694988017785E-5	0.1086441377855449
-0.9467123425971604	18.932059856972355	0.5078333003321914	2.2860449171273768E-5	0.10864154120884753
-0.9488912973033679	19.009058522305217	0.5084363981420701	2.3202674322400902E-5	0.10863906879097808
-0.9602591937381534	19.185733594449147	0.5098215732052136	2.3987322885739744E-5	0.10863342465509199
-1.0005126263859143	19.36574217623491	0.5112310550267856	2.478621489177424E-5	0.10862780063937391
-6.05347281998843	34.07388368729615	0.627048180354703	9.228236480750617E-5	0.10817577401929668
-5.779746191862431	31.198536783186327	0.6043419610486519	7.854641575535517E-5	0.10826727096580795
-5.81260308842713	31.6601371096856	0.6079738479374445	8.072566729344256E-5	0.10825252496972113
-5.898916358898413	32.61341104261303	0.615512804677339	8.527648416034212E-5	0.1082221715055648
-5.976331308258205	33.33624786626052	0.6212088790633398	8.872775174412076E-5	0.10819920958278767
-11.555172919712001	35.57995576034233	0.638947007177497	9.957688104463433E-5	0.10815387710212468
-11.427224513094306	34.824469013294944	0.6329755452104833	9.589893493517843E-5	0.10817753304477647
-11.302991741507174	34.01939293201957	0.626612540681715	9.201724427810486E-5	0.10820279742044184
-11.26269403333529	33.74326682230424	0.6244369877307892	9.067926659403559E-5	0.10821147349452866
-10.87492360433819	31.536162433666846	0.6070093067021438	8.013079569114173E-5	0.10828052422417578
-10.79808267178972	31.096982410679725	0.6035477444842366	7.807596568728495E-5	0.10829426486751687
-10.515617328365707	29.431210118152052	0.5904147269015743	7.019396882425201E-5	0.10834643169270217
-11.095255333576779	32.78560916869341	0.6168612189672679	8.610087670313463E-5	0.10824144021210785
-10.374607869233792	28.677418549364212	0.5844653411731179	6.669379871613555E-5	0.10836997803241649
-1.9007542873442729	17.670028077820447	0.4979521786003509	1.7262448724135748E-5	0.10868644358315932
-2.0779141835942943	17.606247817656115	0.4974536190387915	1.6981132810535988E-5	0.1086892840500028
-2.421704394542373	17.610906476909	0.49749029655500887	1.7005012590183762E-5	0.10869065514098758
-2.5268901597962445	17.60827853304663	0.4974700461224657	1.6994519235112243E-5	0.1086912054895024
-1.0157099330243569	19.441588102125813	0.5118259906757376	2.5123375465386534E-5	0.1086254232134384
-1.1062328150339649	19.65851365771074	0.5135259305991291	2.608559634461199E-5	0.1086188318200035
-1.0950141199455286	19.63861486947969	0.5133699638850621	2.5997359380872008E-5	0.10861942353103558
-1.0936631912571904	19.634142492606518	0.5133348695138059	2.597745606835357E-5	0.10861956170730136
-1.2019485900933222	19.823967402584525	0.5148238193430691	2.681924178057499E-5	0.10861392277706763
-1.2626663164006444	19.90610167368628	0.515467183699496	2.718220789470447E-5	0.10861154365081482
-1.3479656887537845	20.02184186709379	0.5163757880060331	2.7694618412097944E-5	0.10860819026821038
-1.3818036936806772	20.069240413165744	0.5167473797368427	2.79049019812765E-5	0.1086068120619754
-1.490043238491493	20.21081153288452	0.5178585371608382	2.8530768494941917E-5	0.10860272725987827
-5.495158991359491	28.68268136418761	0.5844870056204182	6.672506428399078E-5	0.10834715268941206
-5.507477156915547	28.790577524822243	0.5853335868822969	6.722366635561404E-5	0.10834372539702566
-5.640376413522405	29.93509919763994	0.5943690803704549	7.258671412995181E-5	0.10830739746776274
-5.66674537726079	30.200894570944342	0.5964586682801571	7.382667916184506E-5	0.10829893985558603
-11.232964758328787	33.56280133293661	0.6230087386110196	8.980487791140179E-5	0.10821712988473896
-9.890707351552885	26.584105713780335	0.567963313859364	5.700358020963133E-5	0.10843496958581932
-9.499209611630052	25.463046361573806	0.5591408675344085	5.189950077989845E-5	0.10846919640395078
-10.251371607480321	28.08873461337165	0.5798225252248325	6.39311788934811E-5	0.10838831023526316
-9.949856872037069	26.81141811544305	0.5697560000168695	5.8058857149429036E-5	0.10842794044166999
-9.409620206466	25.28683176907262	0.5577480204533801	5.109381876308247E-5	0.10847445370497202
-8.975776833099328	24.413789608181347	0.5509012407720124	4.717712747710827E-5	0.10850057293111509
-8.450931047688341	23.67686534172989	0.5450853425341989	4.386038922187534E-5	0.10852192608919442
-8.315280225053407	23.486682331666373	0.5435966907830219	4.301986431572171E-5	0.10852744448148041
-8.109310669822081	23.245736403988893	0.5416995497140946	4.195648137004477E-5	0.1085342895501542
-5.04821833795282	26.35030357792787	0.5661166944025214	5.5948911675251554E-5	0.10842042289793186
-5.072511135861281	26.457154341834364	0.5669539248416798	5.642971942961491E-5	0.10841707800658687
-5.319014801988768	27.6151602307035	0.5760738944317728	6.176039319897786E-5	0.10838080855726083
-5.298549699956672	27.508324942348306	0.5752351840656059	6.127354190231552E-5	0.10838416653104199
-1.6547952866665352	20.435138707303928	0.519616723168734	2.9522126288312073E-5	0.10859622415781822
-1.7068462026965912	20.505043732104994	0.5201657436769309	2.9832228092957155E-5	0.1085942011176469
-1.8328638043067826	20.675856534446993	0.5215052212409736	3.058750252070393E-5	0.10858925136957881
-1.9146876228856835	20.78271581099791	0.5223444474465462	3.105962094251133E-5	0.10858616820826067
-1.9589596542270868	20.838178803681924	0.5227789600250362	3.130298194960604E-5	0.10858457532088206
-2.2267902915590323	21.173727916983232	0.5254181021093987	3.278896902906372E-5	0.10857494087172165
-2.4765836027203294	21.524027437877677	0.5281619037280239	3.433395197153771E-5	0.10856474643423047
-2.510632075597485	21.56945277354053	0.5285195850390214	3.453625956835772E-5	0.10856343268298997
-3.4170539347823667	18.323036770820913	0.5030673204682529	2.0164173904369812E-5	0.10867210249587547
-3.3613588547056894	18.26201824120377	0.502589731241978	1.9894588729106077E-5	0.10867382421533354
-2.8302006677410443	17.7685842180935	0.49872432396771293	1.7707248643908084E-5	0.10868737947230858
-3.0213186080937637	17.882690433716814	0.49961816003153314	1.821437194594165E-5	0.1086845460907978
-2.9853774190574067	17.85333337493745	0.4993888083410101	1.8084321636201727E-5	0.10868533409158175
-4.904236518511963	25.91960781073081	0.5627190784525238	5.399945829048019E-5	0.10843368678754249
-4.723668736196532	25.314951331292864	0.5579675082955935	5.12480221751187E-5	0.10845240016147925
-4.604679940346854	25.051089745874435	0.555884052589837	5.004655943831263E-5	0.10846038058075402
-4.281370486848969	24.383328411417228	0.5506474075638444	4.705857988828169E-5	0.10848050754226544
-3.2125741016240386	22.611557155864187	0.5367039427942478	3.9151522558741936E-5	0.10853292421148275
-3.272014261258436	22.70654698603269	0.5374482201240508	3.957074493004709E-5	0.10853012172625748
-2.5518384799861815	21.63096481182497	0.5290023136878795	3.48104337761935E-5	0.1085616317201998
-2.8735384712196232	22.08009398368013	0.532533668031431	3.679797099544726E-5	0.1085485704846385
-3.1756044296995665	22.556944434453374	0.536274007198854	3.891113418982364E-5	0.10853452268990117
-4.545571876999899	19.652622560032107	0.5134889786199577	2.6036853530174645E-5	0.10863424323002055
-4.424895516455141	19.524062222800467	0.5124818315806318	2.5472680545952074E-5	0.10863785845573054
-3.958958611653594	19.00470136406695	0.5084080852424938	2.317760992632258E-5	0.10865253172609976
-3.8782730930382083	18.915322300283425	0.5077091717503779	2.2784181297144568E-5	0.10865505847109057
-5.025563667731989	20.107549344377823	0.51706645950075	2.8054855170323294E-5	0.10862171637169729
-5.277731362781373	20.350988119887234	0.5189689118016633	2.9117943190597828E-5	0.10861497300398928
-5.606549304112775	20.6598148798465	0.5214001312879117	3.0493032448982928E-5	0.10860648922679089
-6.131048509468386	21.17349677678001	0.5254216086440413	3.2748623557232696E-5	0.10859224058203501
-7.17416985769136	22.198608654304337	0.5334685597983979	3.728214204688123E-5	0.10856383124628087
-7.6413332318231895	22.67125431062098	0.5371981186285438	3.939397909136822E-5	0.10855069495426259
-6.9150129554945305	21.927639425126234	0.531350827129305	3.609537538621516E-5	0.108571423709166
-6.31895859009996	21.343154735881807	0.5267620409801371	3.35091617265736E-5	0.10858761718475426
-6.618255579081206	21.642875823077	0.5291062521491426	3.483858635199748E-5	0.10857928812655851
-3.6680004015474728	23.30103040805593	0.5421291199607203	4.2208408399748854E-5	0.10851270091308363
-3.83446762916781	23.580833568731567	0.5443265844238234	4.346842106688989E-5	0.10850441766568705
-4.071443328978513	23.987709649252928	0.5475289104178498	4.526680362114407E-5	0.10849233279491521
-7.640251545310057	17.586782544931808	3.8210318818401585E-5	-3.06503236320203E-5	-1.9066790164315973E-5
-7.509356374993602	17.79911102953117	3.870040847929071E-5	-3.1117212786342956E-5	-1.8864596347192383E-5
-7.6989388334005735	17.4903691638282	3.7999784673277905E-5	-3.0447754926920376E-5	-1.9160474189826304E-5
-7.762103216471637	17.30759444679789	3.7603477671531966E-5	-3.0063400893912024E-5	-1.9254635662006338E-5
-7.821162534822876	17.152686250634986	3.728062857275436E-5	-2.97425865117549E-5	-1.9348803517214843E-5
-7.87221896818102	16.9473112831706	3.686315287341255E-5	-2.9326619065792593E-5	-1.942772296375377E-5
-7.921170402924522	16.753942907049066	3.647444689715317E-5	-2.8934397150294908E-5	-1.9504760258350935E-5
-7.9783869673286425	16.470761822820492	3.592622127677278E-5	-2.837376656222882E-5	-1.9596351392092067E-5
-8.003886469325913	16.357472230499454	3.570955030818931E-5	-2.8147390541573127E-5	-1.9638987555522558E-5
-8.041803974825056	16.197407590250943	3.542189521528382E-5	-2.783440905524933E-5	-1.971002000992576E-5
-8.11957094103931	15.808141817188318	3.47170722565416E-5	-2.707651412965037E-5	-1.985090142460859E-5
-8.094241908274963	15.975737091845481	3.501746934765062E-5	-2.739944863371888E-5	-1.9802944169254537E-5
-8.149959289733443	15.594634263864748	3.4336504185660755E-5	-2.6661422141833162E-5	-1.9909184108838643E-5
-4.487015489615116	14.591722761896559	3.024832993344691E-5	-2.4614042671300092E-5	-1.2482774044127573E-5
-4.416731324563106	14.512870608922288	3.0046190203347467E-5	-2.4454446405164427E-5	-1.2336987035333117E-5
-4.329055028394281	14.412978776001905	2.9786019751430217E-5	-2.4247842158374443E-5	-1.2151764471504867E-5
-4.19303203891211	14.248275933735142	2.9361565961798486E-5	-2.391026969087349E-5	-1.1864430048104243E-5
-4.178965322518646	14.23024927967746	2.9314610485003313E-5	-2.387259780961928E-5	-1.1834127854275055E-5
-8.208595369810979	15.125877972768416	3.3553189884879036E-5	-2.5783851133418784E-5	-2.003988689373518E-5
-8.250106284083648	14.883579494882824	3.31832638608203E-5	-2.535281343007081E-5	-2.0124063478167234E-5
-8.184763342662869	15.304083214581624	3.384647029758197E-5	-2.6112721782554132E-5	-1.9989577260965264E-5
-8.194040568253598	15.203367992185502	3.36725985578451E-5	-2.5922473011610823E-5	-2.0010356303265748E-5
-4.009503675450382	13.95499929048619	2.862490085752387E-5	-2.331038025662002E-5	-1.146982244463637E-5
-3.967321215997023	13.879167246534847	2.8432533537824457E-5	-2.3151738111590358E-5	-1.1376149402625567E-5
-3.8768075373306097	13.684183745503944	2.794239146013549E-5	-2.2749036158982596E-5	-1.1172811692524601E-5
-3.8285567068758617	13.577304042901428	2.7678209826655093E-5	-2.2529394402697107E-5	-1.106620983035209E-5
-3.679175518096213	13.165512678706849	2.6657812628948127E-5	-2.16748204843088E-5	-1.07223091253833E-5
-3.5952780276413945	12.848827743115857	2.587421993168748E-5	-2.101726529999774E-5	-1.0517511862733532E-5
-3.8035301168690907	13.511178334388502	2.7515209670319928E-5	-2.2395005129782942E-5	-1.1009838825344152E-5
-3.5706258476984103	12.751547870197772	2.5633363164896945E-5	-2.081009970873566E-5	-1.045615683236901E-5
-3.536337058362929	12.508568926206657	2.5031376277327294E-5	-2.029250150249961E-5	-1.0355612562820897E-5
-3.4943523373487664	12.217884679130231	2.43200449728072E-5	-1.9678867573732744E-5	-1.0237270396034524E-5
-3.476217738039166	12.051206781698731	2.3911012590336843E-5	-1.9329022244452863E-5	-1.0181151225105405E-5
-3.4381043775288846	11.707787309160882	2.30608951521554E-5	-1.8579660685597695E-5	-1.0059733751255935E-5
-3.4175141432913065	11.442487558596586	2.241303002425575E-5	-1.801257353130484E-5	-9.988253144292156E-6
-3.390535492772293	10.959938069747185	2.123215873175058E-5	-1.695401958437754E-5	-9.875830337409652E-6
-3.391605607580326	10.637069694303245	2.0455148334347416E-5	-1.6238629701270327E-5	-9.842284132104294E-6
-3.3957072198915474	11.125983907025887	2.1630790777840753E-5	-1.7311035633318156E-5	-9.903225713562034E-6
-3.3933099091125833	10.454525891479044	2.0017579582761347E-5	-1.583016644537834E-5	-9.825138729839706E-6
-3.392748642497309	10.363320317554606	1.979834694413777E-5	-1.5622225265934663E-5	-9.813661146844887E-6
-3.3881777990103163	10.052022617744685	1.9059632692516117E-5	-1.4926192490248E-5	-9.774944831452004E-6
-3.379931059854188	9.65560915900371	1.8122933553196702E-5	-1.4027667965806985E-5	-9.72330655075542E-6
-3.38003327420144	9.645525660619372	1.8099690245568402E-5	-1.4005310667296854E-5	-9.722800992917086E-6
-3.380411775956053	9.63612711841371	1.8078714035670538E-5	-1.398448189262253E-5	-9.723099862050766E-6
-3.4070943292007656	9.209820550583608	1.713094845784339E-5	-1.3012975522178638E-5	-9.75201785541688E-6
-3.4177904844649305	8.97279793026408	1.6618695685812518E-5	-1.2475135865846956E-5	-9.767301495190663E-6
-4.670507470987797	6.528342318175511	1.4438558658832619E-5	-6.717167794391048E-6	-1.2752088006836875E-5
-4.472672713765167	6.53165408154053	1.4013749663939534E-5	-6.734006606280171E-6	-1.2259778079758314E-5
-4.296096768007061	6.564113874181485	1.3719741888863048E-5	-6.828049720566097E-6	-1.1856351173802155E-5
-4.1907677441120486	6.6201318525786546	1.3573410939220742E-5	-6.979263318735527E-6	-1.159723854516189E-5
-3.42823364007561	8.77881073484247	1.619818669607174E-5	-1.202447557573989E-5	-9.77842477751189E-6
-3.440421539484517	8.631632878187974	1.589500769907031E-5	-1.1685024224700883E-5	-9.799510735510117E-6
-3.510174069952668	8.051882576425108	1.4780934309254325E-5	-1.0358753668308275E-5	-9.94320166786167E-6
-3.4654247941708625	8.41479710425795	1.5466766272762227E-5	-1.1197124661240413E-5	-9.849132264982761E-6
-3.519325274558982	7.974355231943207	1.4642005186792064E-5	-1.0185233493759595E-5	-9.966233258654766E-6
-3.8048036653298265	6.960169305120867	1.3408476845846264E-5	-7.872001764348298E-6	-1.0725926252956538E-5
-3.942941641067294	6.809098812242506	1.3399985050117851E-5	-7.472904255493386E-6	-1.1039534180305586E-5
-4.081244662082278	6.715380176995773	1.3524330329162559E-5	-7.247028698543227E-6	-1.135390249726224E-5
-3.557899482821399	7.6388476831782866	1.4102357115185183E-5	-9.460946256900656E-6	-1.0081817473496747E-5
-3.5506928691402093	7.692857622749482	1.416518450578297E-5	-9.558991625165728E-6	-1.0050699458274334E-5
-3.535122007221198	7.8370201875805385	1.4410527614559518E-5	-9.87827567354657E-6	-1.0010531226411175E-5
-3.5827478111781415	7.560437912809053	1.4001281547160515E-5	-9.257305020097172E-6	-1.0149350859923423E-5
-3.656557182300242	7.31345080673359	1.3715990985586397E-5	-8.704755553781595E-6	-1.0355925063283273E-5
-3.741595319822733	7.091603710798701	1.3517160675261029E-5	-8.218937368272746E-6	-1.05760946974932E-5
-12.48823622079036	29.318127189803445	1.014624513512458	-0.36647367580043844	0.9447184662182785
-12.301573729696075	29.291730374054282	1.0104566038156906	-0.3732191234690547	0.9338078755343309
-12.904182385341631	29.37659805299116	1.0296544616794319	-0.352631352913247	0.9547088855797614
-12.704310573905445	29.35687813300677	1.0208537175064196	-0.3599843351240499	0.9518612130804656
-13.215739023882737	29.375039723105594	1.0446474815826015	-0.3414716210931155	0.948629830405141
-13.289816212405814	29.38416912499247	1.0503432266167483	-0.33960503613682946	0.9470679921579672
-13.628735756055638	29.408293625969595	1.0717068850388811	-0.3280287413532098	0.9257572008910174
-13.761313265189306	29.420327221129604	1.0805363373503267	-0.3240384327269653	0.9178201084373548
-13.789831291953012	29.42263826529943	1.0819048800795434	-0.3234788413321958	0.9153165692075461
-14.193507593470319	29.351006338599753	1.0991972766735207	-0.2995386576127855	0.870414857340217
-14.343065600888547	29.30623263263965	1.1031314031896684	-0.2866464933633605	0.8529205740217662
-15.169871121939503	28.7024294022831	1.1785112285543788	-0.17309160504152624	0.7868774004388608
-15.025976096323706	28.826575538617305	1.1620092871410268	-0.1928224711871307	0.7968284331787674
-14.704342841257393	29.099582909420015	1.1280040466295138	-0.2385125133533595	0.8201657319062863
-14.77814405518191	29.048154888872233	1.1330246990073827	-0.22765760655624304	0.813377110920951
-15.194930389272562	28.670268692680192	1.1828831348763376	-0.16974087219750997	0.7855511378748482
-15.552436058935607	28.262388145106144	1.2410352038750003	-0.12789605954086045	0.7621054532999775
-15.65870487864321	28.128694460225432	1.2599226952694313	-0.1155104925132962	0.755094526969003
-15.420870685895718	28.414489982476084	1.2186073797140984	-0.14014525397375482	0.7709045784605193
-16.14669845066415	27.534817692946177	1.3422026150521327	-0.08612563503023411	0.704316127114633
-16.18902508127296	27.487365967844962	1.3486011689824298	-0.08460626488994018	0.6984680259177218
-16.090879730623392	27.60512583812312	1.3324472094445299	-0.08935832562814536	0.7104040833619599
-15.906983759261689	27.83045491742547	1.3015457864070792	-0.09912164399739884	0.7313341449285616
-15.78801336657089	27.974288039163056	1.2820836396231106	-0.10578386402152656	0.7432842297316986
-16.4224657835804	27.241242221715776	1.3772582020972073	-0.08108212994394334	0.6651450882171996
-16.636541644582238	27.015574682657572	1.3965411958727236	-0.07657599946352295	0.6284894722993928
-16.701862721366762	26.948993088668995	1.398866739300913	-0.07613390918848005	0.6163266876590343
-16.98192097775023	26.67928029930171	1.4034103480417546	-0.07220003039473938	0.5690632991378987
-17.086567607533095	26.586911131348927	1.4002952291110606	-0.07212475579907371	0.5539607141471801
-16.810764952407226	26.84442366016748	1.4000242281724355	-0.07465044410054693	0.5982305489282858
-17.316197999609905	26.352544552541893	1.3855012382896352	-0.07456255782384419	0.5302938958064162
-17.45518464052986	26.210110438215963	1.375244053171649	-0.07488590962832514	0.5190598382405753
-17.722095738557805	25.895382301413925	1.3542310286071104	-0.09119653687208598	0.5119078859267173
-17.72264017583542	25.894744071275742	1.3541811607144543	-0.0912289992333088	0.5118902236799979
-17.932597821946576	25.11386146747848	1.311955113838294	-0.15746814568027429	0.49904487832690514
-17.907096306050956	25.00313633884308	1.3052237518266965	-0.17283671010687818	0.4923038168344849
-17.75267320881764	24.32471147247125	1.2621967871366482	-0.26774308459686524	0.4502537495293302
-17.92944471255859	25.1306830888716	1.3126803117149655	-0.15610635302590803	0.49923253906860987
-17.722777975835573	25.894232143167198	1.354146562993149	-0.09128162843062612	0.5118724885113268
-17.728945142955695	25.871483784810497	1.3529249386360827	-0.09320698108386916	0.5115054697722499
-17.700264955727473	24.192801294244298	1.2502922370852356	-0.2909661497484871	0.42995693820514436
-17.492893227235577	23.675149455238873	1.2030971323142197	-0.3835591659459001	0.35042546815597486
-17.219818972655105	23.051350814888384	1.1496692219851445	-0.4979288897291585	0.24072009428677046
-17.213682929786287	23.036984749786797	1.1483252606139058	-0.5005042185935716	0.23823505973444056
-17.20651458505761	23.021889840621302	1.147172744735956	-0.5034507900892607	0.2352612237425882
-16.72944438496599	22.0265670999435	1.0825312059794796	-0.6896017252496814	0.03166692841783898
-16.772330573218266	22.113599037757318	1.0872915774632925	-0.6743383430163649	0.049512719217103124
-16.97378539565523	22.529669064239176	1.1090889328700364	-0.5977301573516355	0.13521840276613353
-16.69878402350933	21.97001521221032	1.081692392058159	-0.6991863316039482	0.0200900386731177
-16.44523432072541	21.481646309928003	1.0717714985543587	-0.7838675249913534	-0.07884698716783897
-16.38784636008633	21.382208809377225	1.0741597906155687	-0.79988563237185	-0.0992274579793531
-16.10429654720809	20.90765006213037	1.0819290185812214	-0.8769333928455962	-0.20055404236420837
-15.229590069694847	19.59839917871314	1.1834055768567209	-1.0393121073175369	-0.48564846486068586
-15.573303162172023	20.08692966262294	1.1359037300606292	-0.9853665024747487	-0.3796257636143191
-15.762739830454272	20.369577854236137	1.113596882761285	-0.9503567524217384	-0.31759165604432427
-15.676053214728174	20.229671015614727	1.1218339764394076	-0.9696400566824699	-0.3477966443060371
-15.004965242227517	19.29705702264412	1.2098028319998975	-1.0486000986251698	-0.5522724325484303
-14.347740685004595	18.43237628944785	1.2228826393570942	-0.9892849081711785	-0.7127462090989918
-14.71316053352021	18.903140185799252	1.2353381808837063	-1.0468263167667176	-0.6408331121694949
-14.112301424219844	18.14085757339455	1.1909820555317074	-0.9300917207318725	-0.7433788494817487
-13.786968016309958	17.746840232171802	1.1083310367364403	-0.8264340385224997	-0.7373080663429633
-12.572484095421888	16.31238607204104	0.669397911356368	-0.4448993668830651	-0.49719526220036253
-12.73923093656964	16.50237005974189	0.7322203917101701	-0.49562137846736876	-0.5358295210170906
-13.149721100590622	16.985383718836303	0.8860995622119568	-0.6253268514585553	-0.6245278547607389
-13.560443943361147	17.474962802260926	1.0307905600962042	-0.7541447994683999	-0.7008853791641254
-12.433087863224218	16.142914163274668	0.6156341731962903	-0.4042446258206044	-0.46125033860738707
-11.67886765718853	15.130655135953049	0.3324416559669637	-0.1895687502048754	-0.2699778806700393
-11.370603754574383	14.616160191779192	0.22209077651055895	-0.09977795134282241	-0.19716625801449852
-11.928279318244115	15.521235666230787	0.42200383787999596	-0.2595360243184814	-0.33056196719826625
-11.098102119973685	14.067276715400904	0.14592004482245674	-0.045529670639138556	-0.1357698002321891
-10.94829922258624	13.75778922441979	0.10461804500196166	-0.016274716019552608	-0.10167400176250209
-10.566136973193167	12.955069884045642	0.04734419743445227	0.006211185032689886	-0.04424731992082655
-10.528617101577506	12.869997651759531	0.04172339506045424	0.007823714153545368	-0.038491271258817
-10.125844678960055	12.03212679724241	0.017127221869298305	0.007504438908925465	-0.015055113424323203
-10.205786830641387	12.200371242765215	0.022048362155615606	0.007497543305777527	-0.019800222233829323
-10.11776374681346	12.014636087480781	0.016858585997719763	0.007407311253161137	-0.014751744148924025
-9.799033203597945	11.32040592221854	0.00948579348914088	0.005535844937122045	-0.007364469450490765
-9.732454220074882	11.174895810343436	0.0073946228269719284	0.004909187695358537	-0.005487193631480597
-10.081694286405995	11.938670646469957	0.01597428170280229	0.007143391647138303	-0.013973640408232187
-9.419861471494833	10.505758447346915	0.0046440587818586225	0.0016740084506267285	-0.0039411802762241155
-9.39945834397536	10.463080013210769	0.00452939067034996	0.0014717143877558314	-0.003864297290150036
-9.362989365785312	10.388561145610026	0.004432950508415027	0.0013436336978923996	-0.0037997980339713744
-9.15485933130238	9.94585479357356	0.003955849222257681	3.3997522260297545E-4	-0.003461159499903617
-12.250739993292553	19.150604908283345	1.415957635231082	-1.2022299500817797	-0.6127367461655637
-12.385666050996104	19.229462944007324	1.4900513350710471	-1.2439045748021549	-0.6666316951214483
-12.018444755085756	18.995911937273455	1.2624076818675145	-1.1180383581401374	-0.5100672895246509
-11.827571680933026	18.805921238230237	1.1961310771026366	-1.0732127570717573	-0.46516058060554255
-11.71378598197753	18.69006222155872	1.151158696566127	-1.042648556509543	-0.43525953472419465
-11.489121580415649	18.312221504949157	1.044035389806109	-0.9586330882926745	-0.36706929135329547
-11.42092816915265	18.202424829191397	1.0127784510020195	-0.9335886389992308	-0.3476802891562085
-11.137081940903064	17.673975351763787	0.8597251294508255	-0.8013485526058562	-0.2717923435563385
-11.050577560623434	17.52903972488271	0.8154614224624115	-0.7630477147573278	-0.24991621672772005
-10.900173758069224	17.228821915447778	0.7244278379999104	-0.6809288997485611	-0.2144568558388124
-10.59407257662658	16.86993613536655	0.6053077879421865	-0.5732906109989689	-0.16230525045227517
-10.4015251414116	16.663994998799538	0.5386472697357723	-0.5118637954441382	-0.13607800824939037
-9.980308680915373	16.24426542990552	0.4043266292433179	-0.38628335027911936	-0.08795539522405822
-10.52456597891735	16.788877057884427	0.5786934613710896	-0.5493813411487294	-0.15016956439813484
-9.215934750579713	15.702403997568886	0.23139063299476698	-0.21816865177627479	-0.05129739921049387
-9.506635524164235	15.916651407254937	0.2974539898020099	-0.2845387447241449	-0.055042690901543165
-9.713477904294042	16.0562870014233	0.34358715778020643	-0.32877744867827374	-0.0679463528886475
-8.987328542896977	15.535943891824608	0.18237379094798925	-0.16898998301610563	-0.04696671003055708
-7.038155536202357	2.4161328913912485	6.975397307047178E-4	6.109252829753018E-4	-3.2333029018353024E-4
-7.218271698777633	2.47634434863711	7.084191043324481E-4	6.03645770991223E-4	-3.560730881578143E-4
-7.402921517489648	2.596088343862585	7.146268529630434E-4	5.853757001715505E-4	-3.9328585181594964E-4
-5.610926604361966	2.56874897195521	5.6236025482342E-4	5.51879817536619E-4	-9.875066475003054E-5
-5.791192046184306	2.4885541575675454	5.816323881317234E-4	5.679128559376674E-4	-1.2119587761702053E-4
-6.090991914769232	2.367770791599311	6.166569038018678E-4	5.947846211515148E-4	-1.6184277374246852E-4
-6.223300720670824	2.365865245728654	6.269259542953262E-4	5.987212568304317E-4	-1.819685066443552E-4
-8.524776938151282	15.280293075065625	0.1363008456183659	-0.12486480937304091	-0.043124547196024945
-8.5390176621	15.301185889469425	0.1439173383709959	-0.1319460063687521	-0.0454346850211992
-8.574275941324595	15.320887483760043	0.14711146445784	-0.13497069210993648	-0.045801334925690204
-5.2268760988311245	3.1984387632370352	4.701418322012546E-4	4.5931704285925054E-4	-6.734728893147571E-5
-5.323022364028059	2.954304032548915	5.030752975036782E-4	4.933116982223096E-4	-7.320161179270513E-5
-5.411391041049513	2.8046470279535036	5.253551993351166E-4	5.155102592360945E-4	-8.035360668851573E-5
-5.361270108912003	2.863813885716368	5.154128730521509E-4	5.058170093016998E-4	-7.542768132618222E-5
-5.176470922340737	3.3654332504811606	4.5013018776577187E-4	4.388663954788213E-4	-6.592822885877919E-5
-4.997438755280889	4.032636318053695	3.704414580254022E-4	3.581380823794044E-4	-5.98404618658928E-5
-5.108994509801874	3.6116460899580636	4.182149019467694E-4	4.062560543443727E-4	-6.326805209450956E-5
-4.991774580661376	4.054261353979088	3.6781239623146547E-4	3.554876597247211E-4	-5.957921207561602E-5
-6.53602006808163	2.347293243898074	6.550355103283226E-4	6.102654264858165E-4	-2.320685645443551E-4
-6.871423256057571	2.3759082864320638	6.839953355079189E-4	6.137626172203491E-4	-2.9132827524822025E-4
-6.725008134174486	2.363972974785624	6.720877888646737E-4	6.129041914821921E-4	-2.6568917840718523E-4
-7.498445287702315	2.6504749625169852	7.178524067641778E-4	5.766243537456904E-4	-4.1186433495867957E-4
-7.543394316053332	2.6908233254228815	7.179046464988981E-4	5.697503347415186E-4	-4.212762202503169E-4
-7.714537633122486	2.9137762658493207	7.084986736886575E-4	5.314263093785743E-4	-4.54165676306368E-4
-7.7891268079090406	3.0564766598021276	6.99035508136522E-4	5.065224521736822E-4	-4.691889251659705E-4
-7.80527300412054	3.4063802626319237	6.556469891882826E-4	4.485613551306624E-4	-4.696111408783504E-4
-7.804324521600502	3.2269612996167556	6.792142061099265E-4	4.787815071721571E-4	-4.7094489009168595E-4
-7.758877336072651	3.698244931275473	6.160226978286395E-4	4.042236781538063E-4	-4.5944186238542554E-4
-7.751964178591711	3.7286102673963915	6.113619013912039E-4	3.9935945172001855E-4	-4.57849503071954E-4
-4.868412953288395	4.489722570165323	3.199603392754798E-4	3.080885550459109E-4	-5.0079567300158096E-5
-4.944274103721604	4.221530184777065	3.4946056640207455E-4	3.3734108654906203E-4	-5.597199895257636E-5
-4.861218645669248	4.514367912389247	3.172775648212602E-4	3.0549567403079144E-4	-4.9407846859896536E-5
-4.761328567585714	4.872867994409656	2.737162268666997E-4	2.6285504728466624E-4	-3.829821221373444E-5
-7.7347878369548635	3.762505605967378	6.059141499478031E-4	3.9485109968259566E-4	-4.5482983860408593E-4
-7.441188952293851	4.488511996506501	5.155839853670155E-4	3.0909238446267785E-4	-4.126502376518679E-4
-7.462522939780039	4.43043664258904	5.220751943621183E-4	3.158235424257545E-4	-4.1546015488926833E-4
-7.583988224902736	4.103803156183615	5.536787950691682E-4	3.49613804723975E-4	-4.2796089750309595E-4
-7.428705960551779	4.562167039268793	5.138326115058044E-4	3.0201199191981666E-4	-4.147477689621442E-4
-7.367225146909923	5.0179675342064245	5.039828554740059E-4	2.591094730815474E-4	-4.2807975182761345E-4
-7.395373926440531	5.510469499667041	5.424190619975049E-4	2.2556978279265368E-4	-4.782236048107639E-4
-7.396628687854849	5.543415335697084	5.444347308817727E-4	2.2297914836055048E-4	-4.81184197880332E-4
-8.951906927477943	9.55517852325179	0.003685484806613736	2.4377720804731558E-4	-0.003289526581284713
-8.732770861641235	9.107630277300872	0.0029600736141496115	9.36222896081678E-5	-0.002650660768922751
-8.477149435408428	8.592840803667324	0.002381195005139747	4.4887276642648573E-5	-0.0021464118785192387
-8.352048182285694	8.325615036227727	0.0021300638889788373	9.7436722890912E-5	-0.0019107514959746691
-8.222367325804308	8.079901469599669	0.0019178744636812535	1.1131741866266392E-4	-0.0017269534292603153
-4.558078678429407	5.6727023718291845	1.7051462497911891E-4	1.6243194867080228E-4	-1.502004619987271E-5
-4.661854211303943	5.2307881209663405	2.3021054724758084E-4	2.2042042447986904E-4	-2.7359968537436874E-5
-4.6736829568741065	5.179041007331088	2.3685657697807932E-4	2.2697316496437506E-4	-2.878932670008134E-5
-4.664862639408369	5.2157017440172675	2.3221954797242254E-4	2.2240391749894117E-4	-2.7683297527409084E-5
-7.642518454416541	6.7438038314408955	8.502036931119109E-4	1.501779822007638E-4	-7.628606347971035E-4
-7.72390205946121	6.960130553786359	0.0010030631463227263	1.4986383296615132E-4	-8.930990067023773E-4
-7.960824009101229	7.5515457825414485	0.0013842434394483827	1.5166195966559876E-4	-0.0012267809314132536
-7.398279738095727	5.568321714484634	5.482214204902883E-4	2.2105983409719465E-4	-4.852167767799583E-4
-7.486554017062449	6.151026864151781	6.458515007689709E-4	1.7870529557110522E-4	-5.815477575394443E-4
-7.599533786520233	6.612688047526157	8.086992852987157E-4	1.577682994832381E-4	-7.301718481497908E-4
-4.559353287845783	5.783205763653101	1.527626785562842E-4	1.4538936609586562E-4	-1.3349593498879854E-5
-4.539973927898901	6.108340489734484	1.0500415004862599E-4	1.0056405035644167E-4	-5.816442151346621E-6
-4.595870421128182	6.280367827388355	6.613078259414843E-5	5.433649454790286E-5	-7.3507888863223195E-6
-11.949523827617073	29.206895619841305	1.0044323516216982	-0.38467222566462944	0.8977402768081346
-11.807688642858182	29.154031813094953	1.0049489754399499	-0.3927728983175396	0.8749230168883138
-12.00330605669702	29.223330979102066	1.0050919449968692	-0.3824069216778818	0.904115686326167
-11.58017196199464	29.065937130844834	1.008737611733705	-0.4082605439854885	0.841260978452603
-11.41683712235142	28.96940271662765	1.0173251696921464	-0.42768436449470787	0.8094791550849632
-11.219350371023808	28.853937987330728	1.0292732544448842	-0.4532809095480166	0.7711285793289913
-11.063811648377435	28.68153300927144	1.058115126506803	-0.4939966962437025	0.7354307746580329
-10.947486528223845	28.535037823889105	1.0822943007496089	-0.5272287584287995	0.707655229739018
-10.899230615467399	28.323819733732066	1.1414849750879	-0.5794035929798053	0.6945603993254437
-10.868467577029437	28.194812621939796	1.1767398951367003	-0.610748963772837	0.6860634751703248
-10.876511202290695	28.109887068149042	1.2141246648788582	-0.6340883432441256	0.6870438863276667
-10.899672074901286	27.854101802332053	1.3177563103101422	-0.6980608637818375	0.6857536142718799
-12.412266700730603	28.73183000599365	0.9870878764934532	-0.3913575642316146	0.8990379382402658
-12.004390987243811	28.644127827029816	1.028579314810757	-0.45603789130719125	0.8702758239265627
-11.418956634563854	28.353076382645266	1.14597293580291	-0.5719253228842327	0.7956680185659515
-11.624144095082618	28.483083006210283	1.0953975822823774	-0.5269893134740561	0.8260545252331364
-11.98757052088968	28.638168487186267	1.0310702636560023	-0.4589763714509959	0.8685952789654274
-11.999455430555999	28.643021141499133	1.0290311929058569	-0.45680330956473086	0.8699332641600053
-11.11438165555979	28.077094826076056	1.2390216198656208	-0.6472999158504249	0.7351457517156201
-11.390783517603357	28.330385589064328	1.1539216335021	-0.5788031804821181	0.7905370144610027
-11.018694723095315	27.985290635821798	1.273108457161118	-0.6702904520644126	0.7137597522425932
-13.471803069018005	28.77445563984976	1.0296271764143679	-0.24299826565952176	0.9314780638929321
-13.48260549035852	28.773788416678933	1.0305567301111531	-0.24155323288339386	0.9315163557423701
-12.935354512904492	28.789110493383188	0.9851444351189533	-0.3152233869266512	0.9241556078181475
-12.730299209385468	28.768829272465172	0.9849864335904845	-0.3445092575432851	0.9155399979732104
-14.231290469589101	28.525879619960573	1.1380111848025098	-0.16076443326498335	0.9084596402619225
-14.010448775461906	28.63328583652027	1.1023474437049652	-0.18081587973905414	0.9185022714601109
-13.506471729136642	28.767317669153915	1.0338141055323222	-0.23886574001780853	0.9309031462845685
-14.460841527293365	28.39408003504012	1.171263841852533	-0.1409673814984958	0.8941103240826738
-14.783683682753072	28.129965573228738	1.2126379850217817	-0.1224725798697059	0.8651123941832037
-14.975465100779633	27.963363652093868	1.2384187079015536	-0.11378739012974838	0.8471651754036749
-14.857377166814722	28.070482248494333	1.2223116280791284	-0.11832196545138493	0.8585592092356416
-15.247091508969765	27.723494694946858	1.2757948263936618	-0.1022142454773767	0.8206899164596934
-15.438921475279523	27.548521108541188	1.3033642822846112	-0.09578342315978701	0.8013035340327382
-15.777307067901031	27.23142152114181	1.351200490430848	-0.08553283488515098	0.7626905811259614
-15.505550048294694	27.4862002405047	1.3129488802496116	-0.0935471684779477	0.7940869412829823
-15.95882932927022	27.057658625283377	1.3769212749813753	-0.08038835777593889	0.7395716724495873
-16.071627921968407	26.944874315391413	1.3914957478859857	-0.0785035868856533	0.7237042092889673
-16.348879088595037	26.649360708813276	1.42508409123796	-0.07565838781231192	0.676167534754015
-16.427997019937784	26.555959712111072	1.4323739876146773	-0.07634810489850398	0.6608602874083893
-16.656844434007954	26.17623866269756	1.4409994810172337	-0.09094820150292664	0.5976954662654076
-16.696536478621557	26.09508062700545	1.4393865218102007	-0.09596544088756966	0.5837246671893419
-16.835749776418716	25.686852448177994	1.4193628546716992	-0.12729551082236787	0.5121338707234009
-16.845061757485475	25.628453285604436	1.4140278884901256	-0.1337825164384474	0.501542192864977
-16.850433340026893	25.176846057478727	1.3663329627332463	-0.1924141387925957	0.4201218925206283
-16.85038673364371	25.14105029551206	1.3623882663187121	-0.19722539898711888	0.4137075318263898
-16.822804208812027	24.752145786172367	1.3203673230650483	-0.25083040611382845	0.3467698221586224
-16.814022621155868	24.619664448408173	1.3060206824238638	-0.26902316547344274	0.32396541415851654
-16.812945472733826	24.6090037446475	1.3049284374909291	-0.27052153113371363	0.3221270452534254
-16.723937840816944	24.10943746964462	1.249541528460865	-0.34719788093187565	0.22992103817889575
-16.711672631053567	24.055094941481215	1.2438000186565175	-0.3556909108820701	0.22011538940619152
-16.289023552988983	22.907733919851253	1.12182382859615	-0.5482398488136505	-0.0051861733001053794
-16.541701583590093	23.45604246001041	1.181470077208179	-0.45186952624074406	0.10786020738997944
-16.554803726644348	23.499372302025698	1.1857608786579783	-0.4449031564180983	0.11594353274870968
-16.28488538521969	22.898119481008653	1.120885977725895	-0.5498765627804637	-0.007155427074457466
-16.26218103763534	22.856454352609262	1.1177713155358555	-0.5572721545058352	-0.01591414817197331
-15.969194038819062	22.31634337785984	1.076947822500417	-0.6528850114503366	-0.12966946126335524
-15.890230123807179	22.1925020649246	1.0734273742076978	-0.6748555171049202	-0.15587131507939042
-15.611918811164477	21.76175729997115	1.0613146138984817	-0.7514338263799458	-0.24808815465731243
-15.389654649869971	21.467446140267274	1.0688451609797758	-0.8029605994755586	-0.31196847466803046
-15.211472875440649	21.22502075941048	1.0747708877805526	-0.8443695766582101	-0.3651903859464405
-14.852605830718518	20.76860561637889	1.1134869518169173	-0.9189215518078091	-0.4620885975892236
-14.818368111934701	20.727265125728813	1.1167588273570022	-0.9259824044210299	-0.47117478887004727
-14.010753868674147	19.956266747716498	1.2257102595155156	-1.0457019863097154	-0.6245960085976429
-14.087441807327457	20.012526511232718	1.2152455044416208	-1.0366374045869589	-0.6162839379581417
-14.468160486474938	20.371519812579944	1.160438481586282	-0.9831953871986019	-0.5475477524724937
-14.161164464278139	20.08381166702931	1.2040278734371355	-1.0264372354671947	-0.6031755324948486
-14.781086333771103	20.690256417429	1.1212300667058956	-0.9321288796271725	-0.47932143166824925
-12.566775432145782	19.255877513320883	1.457848999333374	-1.218444894601156	-0.6809604089301003
-13.290339014836286	19.46305631769065	1.329436228466843	-1.1277703776004786	-0.688965524853273
-13.1729303124603	19.418787275288505	1.3498008406949298	-1.1413651180364632	-0.6935504742047721
-12.843245224742368	19.28971157894774	1.4065415836491857	-1.1791681592812948	-0.7056459712764606
-13.364979556612642	19.508469790386137	1.3195848827264656	-1.120578025843049	-0.6842309165750527
-13.714991928392514	19.7215588672211	1.268641362576417	-1.0828504341556333	-0.6608192286343395
-10.73275094914898	27.601566124654774	1.400349700521648	-0.7353309226274073	0.6392555064527565
-10.621312259153935	27.431657608134955	1.4510418098130136	-0.7587240658812022	0.6066201555460227
-10.494472622804425	27.139762728691487	1.5149944522905303	-0.7934274509139292	0.5524462422215236
-10.440814811578786	26.97290839065918	1.5414693892062326	-0.809923415883594	0.5208605539965311
-10.340010025599554	26.46761329405222	1.6085378739225586	-0.858442263673508	0.42321942950965263
-10.310942985096554	26.231506882359504	1.6273399140620577	-0.8771648234704419	0.37646456064399747
-10.254915889396067	25.788604694922874	1.6813969267566895	-0.9213089699617601	0.28912923774567756
-10.226478276469011	25.49740684588262	1.7111771388186816	-0.9493869398493331	0.22861524407565492
-10.15297056364784	24.454238785309386	1.843185015596382	-1.0614843319523084	0.02446262533811551
-10.148816922605754	23.97207807587904	1.8955593289521324	-1.11128496567586	-0.06779374217794114
-10.1572747910747	24.735583520367605	1.8116299581128525	-1.0319254518918675	0.07854372046824704
-10.162097597121184	24.830116402868736	1.801090124066653	-1.02196508142519	0.09725710413248012
-10.162546766859359	23.84260305188515	1.9050764373859714	-1.1235502303799871	-0.09093419580929306
-10.199764060738538	23.17965757589045	1.9669491312559062	-1.1909199477498724	-0.21475681280125652
-10.264133457042867	22.925685144978395	1.972834258686981	-1.2123164920477418	-0.25733841127795654
-10.334836167150385	22.416165687077918	2.0093545351214726	-1.2610888990651439	-0.34919725191685796
-10.491992980100063	22.018023813554393	2.0034153482402584	-1.2914136810052534	-0.412263102253794
-11.549836964138185	20.072338696358347	1.8681131165164357	-1.3758325860619407	-0.6680510030002411
-11.554967867880773	20.064003427239495	1.8667475358617076	-1.3756038763050897	-0.668799328517792
-10.551136967279964	21.796553611972193	2.0121150129231626	-1.3110635031043145	-0.44961329424033464
-10.861109989919282	21.2561808403101	1.9725165897919268	-1.341832004881684	-0.5262025002294641
-10.944210941660401	21.11696785294288	1.9636277798373445	-1.3504034679586758	-0.5458241543250124
-11.133323225905555	20.800917117156818	1.9381786217790293	-1.363271388154431	-0.5865904935825097
-11.346534801731305	20.436488911990164	1.9041181559149027	-1.3724584923930898	-0.6284215464765628
-11.231518843805489	20.62710766906838	1.9272285124155113	-1.370562254714014	-0.6074258292880218
-11.741469854730147	19.77949816437784	1.8205189718410764	-1.3682345374385827	-0.6967080759312179
-11.841147224706019	19.661418434931374	1.784146813494692	-1.3567708415529889	-0.7023508376270491
-11.973386913159729	19.52262481256701	1.7361865715690672	-1.342100275453131	-0.7085632577945373
-12.17042537041236	19.353881967026794	1.6346173131904467	-1.3021641270243727	-0.7035887008582603
-12.254791953417843	19.298450378205736	1.5756326819450237	-1.279085871285336	-0.6889073705667623
-12.107678242949614	19.405561627556374	1.6645082622236842	-1.3131023277807428	-0.7049982320245698
-4.288326386940742	5.8070230604936794	0.022739142948486706	0.018707974207418692	-0.009624145072111769
-4.307057605244767	5.526002436139832	0.03078211794381812	0.0260491113055634	-0.010507959737663435
-4.180171464701457	5.245978145694322	0.039074238511135506	0.034303049831485286	-0.007508023972848364
-4.162615861022818	5.199209053922773	0.040390130206847986	0.03554398955367584	-0.007110873813282136
-4.143652721141185	5.191949089536986	0.040665780367421994	0.035747835437191	-0.0066781230193039874
-4.014987066173259	6.398560350145364	0.006089047214676718	0.0028291103374694154	-0.004967131894521304
-4.102160277057983	6.226155071234556	0.010899572720138204	0.00769345405672342	-0.006127234197415669
-4.158587255864665	6.1200098173878565	0.013861524059184728	0.01078202296733012	-0.0069270907901852
-4.284793079351208	5.824858607178209	0.02220999939668004	0.018196598775293452	-0.00953007364448297
-3.6322745368198053	5.1479752237781815	0.04321057191392461	0.03800546555576752	0.007360838986805855
-3.7520724673596213	5.133869891353276	0.04344986037982822	0.038142607216481245	0.003629042730596847
-4.068810461062704	5.185234828589743	0.04116412006652099	0.03618345329550415	-0.004670541249724609
-3.4079134276844885	5.238028583704212	0.04185654226052173	0.03570704594265963	0.014091354391420393
-3.870611147185512	6.723331704642558	0.004610914712845034	-0.004075184304801913	-0.001413588828381207
-3.93550508782948	6.569124366309313	0.006004392594993075	-0.002229922685062109	-0.002702915071058988
-3.083077723553127	5.477621858005871	0.038571804714278506	0.02879374379598143	0.024547220858493365
-3.2016356353304536	5.395281637801698	0.040188609251824554	0.03148354483602714	0.02058877201996661
-2.9250367521464256	5.618751443255416	0.03983420060798176	0.024657085629659854	0.030191458275228553
-2.808073832376915	5.742408533499555	0.04034026050519683	0.02114948139803008	0.03396669554448199
-2.561109083068193	6.012828978318681	0.049398316604805925	0.013351981854674086	0.04340197273750988
-3.6562255957727294	7.214473650128381	0.012898806241063649	-0.010739601103567946	-0.0010884089060504568
-3.592522873141893	7.34008329807876	0.023693142973525767	-0.01919926292417665	6.3226824502405E-4
-3.54328167840365	7.470859406778205	0.02676789178810401	-0.021691342536264466	7.15818206841828E-4
-2.1477862434435124	6.617732931249476	0.07999559159827431	-0.008527180304005151	0.06262220787825223
-2.178221292733067	6.571855578800015	0.07701205968077325	-0.006415607414628002	0.06131858832834908
-2.0648331524982755	6.7576354797203635	0.08843339049875742	-0.0148381378932768	0.06638788480312555
-1.8849213199230619	7.066868042911974	0.10692249541421833	-0.02875667979201982	0.07434451324931426
-2.4120263893614973	6.229400814325045	0.059743415750223974	0.006019443702527124	0.0503305340717185
-2.5361866250272955	6.047252036713077	0.05039762958528512	0.012555105135076438	0.04435524780521799
-3.935819787141531	17.984500048599497	0.4965897287392048	-0.2885848705065244	0.06181128560135185
-3.78336958602557	17.993315823553566	0.4918130937925561	-0.2893668248407997	0.06090955751393081
-3.427077741744119	7.766058137175304	0.06131309300572006	-0.048515754092578064	0.003824277776604885
-3.406569881135219	7.832445527304884	0.06574036074368919	-0.05172066312187743	0.004185794895668644
-3.395983191054093	7.883794864942119	0.0691344718884299	-0.05412740724541952	0.004508907287228433
-3.3371281060386737	8.150918617555703	0.08792165844272631	-0.0658062576397041	0.005592114813956177
-1.278169408830863	8.48437433428823	0.19252520489715558	-0.09719961732889659	0.10074414602606939
-1.4540629241815408	8.03470965362341	0.16566159635077543	-0.0748735886209275	0.09463071418401103
-1.8167261401452421	7.208011822579171	0.11493689055823074	-0.03516441240356127	0.07792905198893868
-1.5523830370140876	7.789776732269239	0.15039982535814606	-0.06235168756923968	0.08962717832585824
-0.9410764433027281	9.405038530050247	0.24305876562003464	-0.14026254566875393	0.10910336135498512
-1.0329367331417418	9.151234284338832	0.22961789454895132	-0.12929440304345613	0.10721257514132143
-0.7679094447811552	9.95277965234512	0.2682060887348088	-0.16120766257623637	0.1114991047245458
-0.33002843814312044	12.134348277380695	0.3519972839716342	-0.23234726382400742	0.11241149606243557
-0.3357764586920513	12.078843485378034	0.35018506534777616	-0.23077772061926868	0.11257552679925444
-3.417433509638533	17.827381727176302	0.4826872915823072	-0.29259956900550377	0.06197553365576631
-3.353382382951112	17.741842308688575	0.48159555525187353	-0.29352996695326294	0.06268506836622795
-3.674832941632539	17.93323560833925	0.48929629051991397	-0.28994550384589063	0.061785646111216314
-3.5409307277999584	17.885907081965335	0.4859265391468116	-0.2916437902098158	0.061603928639549915
-3.1860561960175433	17.549365365355296	0.47829990819127327	-0.2947774265762126	0.06378736341237345
-2.9981130641699174	17.395321314172424	0.4751627665043845	-0.29557857737582904	0.06495261283237798
-3.2165215628928006	17.57820816975883	0.47874204399424297	-0.2943834585210622	0.06371531708480277
-4.1137207324417435	17.95308223849858	0.5037154335657903	-0.2872311520323793	0.061458782284018215
-4.160621080742889	17.795938972454014	0.5069907508936284	-0.2874752373795164	0.062267889378161675
-4.190763877417752	17.70804950350443	0.5087051642665144	-0.28686629504967676	0.06248854386092889
-0.33050020850094985	12.145123827625998	0.3522753334231611	-0.23257971335807404	0.11234553502502082
-1.4343564303268679	16.31909273804294	0.44260929708088426	-0.2961044221618042	0.07685458413957011
-1.3066176526698219	16.0680303809159	0.4385190435477907	-0.29540794371672874	0.07848842641960553
-1.1152979539279455	15.611202681804269	0.43116349255746905	-0.292499787365123	0.08262348624789559
-2.4474803932797915	17.1585224792057	0.46661525372812396	-0.2968970530331792	0.06875624910828687
-2.055761384167546	17.041296048986602	0.45920588554160324	-0.2978222906572216	0.0707716898333163
-1.9984998164489554	17.002629506016117	0.457890615158529	-0.2976159295106571	0.07141474740304843
-1.5724149375605685	16.580962567434636	0.44738887195994925	-0.2975916627154416	0.07471507543122954
-2.9820955633715815	17.38344915169903	0.474903557306049	-0.2956235343166854	0.06507087561409511
-2.724789042326286	17.256116533629893	0.47087551670434535	-0.29626954714315323	0.06690856244794315
-2.531457869203797	17.190304756335227	0.4679137820727819	-0.29691826913087604	0.06789315357568679
-4.183190145794866	17.56540290424019	0.5082698962631331	-0.28655217198949745	0.06299059247559576
-4.207099313692599	17.371866069837257	0.5095867206642695	-0.2871756233276972	0.06346196000752322
-4.17345519997633	17.089831976884682	0.5065916899251232	-0.287840580471044	0.06292555689004461
-3.3148310309893363	8.423923301546052	0.1074601392611812	-0.07981788180000562	0.005811635022539384
-3.3001926290874843	8.663118489326514	0.12359085541244774	-0.09206580980949827	0.005919727325718209
-3.2862287614074197	8.915212706658004	0.1399494911316007	-0.10387397269948548	0.00688052716612828
-3.2794829862540458	9.153166440048345	0.15651266131265001	-0.11609580467239616	0.007700944679484485
-0.3805651487088481	12.953841366376702	0.37380942092307023	-0.25092324764607965	0.10693050078144933
-0.4307061904896281	13.36924122248353	0.3850284259064193	-0.26062150350275487	0.10382271436147002
-0.5075965103225141	13.744646939005303	0.3931503261074822	-0.26668449491124696	0.10083113396168525
-0.5977318219793605	14.096499370658435	0.4015904027373016	-0.27347389312397463	0.09738599853190172
-3.2676731937878696	9.605726412719452	0.18571959650926848	-0.13613128415077363	0.011111315011901917
-3.256429234120413	10.042692132374542	0.2132176537230194	-0.15475378100718867	0.01460768206035414
-3.268410707882346	10.416945356274994	0.23406502985600403	-0.16781107564380485	0.017329863288205485
-0.6591870284780542	10.31262568099423	0.28523488292929394	-0.17556549661231557	0.11303351334178707
-0.42285288091859907	11.258976825610697	0.32338308690268824	-0.2075653039869429	0.11491160741707487
-0.42939644071267913	11.215805729165236	0.32167734520779995	-0.20606139370630097	0.11493136487115466
-0.6312573047807166	10.428088654680536	0.29044732752050884	-0.18011267831219896	0.11339040141918798
-3.2903234695987535	10.897386429199772	0.2623428387777356	-0.1861156732250771	0.02066181805480147
-2.987291544864133	17.386535233830127	0.4749966530810298	-0.2956179572483722	0.06502921359835782
-4.164359810315925	17.031866286091535	0.5057911753993788	-0.287784692802879	0.06299154801027104
-0.7097934901376413	14.466809880080852	0.4100304599399446	-0.2800009272094512	0.09343418051293621
-0.8575672753041089	14.969271293498517	0.41914770107705424	-0.2857310717386303	0.08891224947056266
-0.9532329287786547	15.217415294466539	0.4245020100123394	-0.2893708272598754	0.08608803793508617
-4.1386892518049425	16.602845789463966	0.4990383371603999	-0.2869447153237015	0.06139293537031542
-4.159558946386909	16.976159925336383	0.5048386350670434	-0.2874202092101841	0.062980792417768
-4.083322820670365	16.225441788462653	0.4906546701304638	-0.2854398891746075	0.05971548938400578
-4.075875945060494	16.183223288394085	0.4896350978690747	-0.285172252274058	0.059638115660505656
-3.9528003255732322	15.292784673108926	0.4622630254897655	-0.2787125697790113	0.05211097363662219
-3.9992067929440043	15.73055462668215	0.4766257446742398	-0.28274770246806247	0.056260772759603915
-4.068371905853679	16.139351008679608	0.4882857122232578	-0.2847608291889589	0.059356036571038794
-3.903746688804401	14.691009127397303	0.4409019242126533	-0.271339764333771	0.04665138075803036
-3.86987704440043	14.375574603567006	0.4286486132849979	-0.2665607296596256	0.04424948415233468
-3.9256796422272324	14.820378173973397	0.4456945770056077	-0.27281464017095713	0.047701733955063275
-3.9497350317267026	15.228464150498013	0.4600057631515651	-0.2778715046840028	0.05154004821114606
-3.7268568443784513	13.894308007070336	0.40859404983035585	-0.26017766670644465	0.04094851624531536
-3.698215854277132	13.779058127098043	0.4036381559726141	-0.25839385342054116	0.040172449759288346
-3.6779639093146645	13.673870011895303	0.39881772106726476	-0.2562044641926631	0.039547995471803155
-3.571181750067259	13.33170586472178	0.3836718049770449	-0.2507031006341289	0.037243705523116274
-3.4835043026903465	12.977876322076302	0.3668822418825787	-0.2427465164028788	0.035763769292579524
-3.404126025364066	12.339701968592273	0.3375320796291875	-0.2289462738479985	0.030720816707227944
-3.3488293333994186	11.895449310153229	0.31428526741681373	-0.2159782468233884	0.028086916038956397
-3.300315153385468	11.14083500028607	0.2761034503718908	-0.19468101652215714	0.022383009828409725
-3.9511621749674837	15.271050023970451	0.4615258807015582	-0.2784623621515779	0.05196407001964258
-8.244373317370188	14.628658956740194	3.2700271339629404E-5	-2.4823385270498182E-5	-2.011453730778252E-5
-8.208489142862772	14.204433859089825	3.18969002346928E-5	-2.395002859526188E-5	-2.0063319477977372E-5
-8.193734077492797	13.966873422743047	3.145599350552252E-5	-2.3455875005131758E-5	-2.0050310435430504E-5
-8.232676222944097	14.462837941075223	3.238412956791603E-5	-2.4486944002923464E-5	-2.0092798014406973E-5
-8.19035693955016	13.837323106092928	3.122252866337761E-5	-2.3176249443151054E-5	-2.005607259036618E-5
-8.113167709168138	13.369167772280294	3.032207218746585E-5	-2.2192823051462034E-5	-1.9938951329779765E-5
-8.077142174814208	13.181783020574018	2.9959775924133924E-5	-2.1786747577966163E-5	-1.9884747832806685E-5
-7.967407351985131	12.816549861797377	2.9221095209456262E-5	-2.1020500401141156E-5	-1.969584536605571E-5
-7.4202031915344335	11.241546128091116	2.5952361262157875E-5	-1.763880725729406E-5	-1.8681800053629384E-5
-7.380855782333087	11.139150568907128	2.5733435268948928E-5	-1.7407475815681606E-5	-1.8604958986158763E-5
-7.603903539139292	11.751642921695533	2.7014650723658503E-5	-1.8743136068809804E-5	-1.9028334019645623E-5
-7.696154479064555	11.994745340563997	2.7528749695175163E-5	-1.9265638987087512E-5	-1.9204995717622393E-5
-7.744684776673163	12.145936214046198	2.7834550358422093E-5	-1.9582179777317805E-5	-1.9291048301119986E-5
-7.337783016568444	11.036160898112158	2.550539493942484E-5	-1.7171714960495066E-5	-1.8517236206231602E-5
-5.478513842259125	7.328297301269693	1.7035733731129357E-5	-8.684730852171719E-6	-1.4608961441478746E-5
-5.496335515484936	7.350666297835906	1.709722740805279E-5	-8.734838983849509E-6	-1.4647950656689276E-5
-5.513292533723025	7.373441024034741	1.7157306161171842E-5	-8.788537828519585E-6	-1.4684455160372458E-5
-5.7782594324877365	7.704138241466704	1.810222874344902E-5	-9.560906276389598E-6	-1.529251955400077E-5
-5.226288884072366	6.97442447090005	1.6102641423056168E-5	-7.807770736171105E-6	-1.404652327677453E-5
-5.1320395346395955	6.880771446866525	1.580438785471602E-5	-7.589750009217846E-6	-1.3832953844817495E-5
-4.981658732436152	6.746084424883188	1.5335360139594827E-5	-7.251881093176758E-6	-1.3480952560633483E-5
-4.872230788355059	6.663668971542325	1.5005593075885897E-5	-7.046246512514953E-6	-1.3219485306069243E-5
-5.95993806317256	8.088641025459268	1.894472499495888E-5	-1.0514759170024858E-5	-1.5674137310706987E-5
-6.156106083074739	8.43849134717127	1.9760058871197712E-5	-1.1303741786568046E-5	-1.6088664562491065E-5
-6.3622803987511345	8.893710900037291	2.0756668364648073E-5	-1.2386309970282453E-5	-1.6517066194262655E-5
-7.037730777065047	10.279206689455364	2.3876534051000932E-5	-1.5489186990770975E-5	-1.7916155830685252E-5
-6.511291309796823	9.166024915663732	2.1395796288409005E-5	-1.2974096432711142E-5	-1.6836150584222293E-5
-6.961309529005052	10.091919377967345	2.3476996083712522E-5	-1.5078598110561643E-5	-1.7766997322279438E-5
-6.976746835639336	10.11701394282087	2.35361073728459E-5	-1.5130401381556919E-5	-1.7797600409801452E-5
-11.149672852779776	19.026028297048256	0.13733663684276193	-0.03725046699500074	-0.08336357974853412
-11.177286946315288	19.099277703541333	0.13818767621350034	-0.038645349558739314	-0.08376288118771247
-9.18227086019565	22.941744559833715	0.1306503331735843	-0.10003546700090574	-0.05161412017183137
-8.933979733519063	23.042297787756027	0.12781814135543504	-0.10155902269286751	-0.04708803850746354
-9.497726748011418	22.723004536194928	0.13321148745206035	-0.09641825619095754	-0.056885104197110986
-11.201816179455392	19.362671115833425	0.1393926688129621	-0.04306034556419244	-0.0837923759548979
-11.022193536741858	18.71762456011473	0.13387698682959925	-0.03178251904177465	-0.08162688487325269
-10.948655511422155	18.634752597804788	0.13180804938805527	-0.03001740058493526	-0.08037347408420219
-10.739200803101152	18.414265673982754	0.1263292554642932	-0.02572103587861415	-0.07697316941361197
-10.426129079411938	18.242868662510936	0.11756842143682508	-0.02166066242991942	-0.07133935254174009
-10.351495060601314	18.19934593348884	0.11550086497819574	-0.02074047471417241	-0.06999354895104129
-10.276659955502009	18.164399203559437	0.11345319770576096	-0.019943029343609274	-0.06870883514835838
-10.051706148564318	18.092298620546728	0.10691985372461602	-0.018029689618546653	-0.06439328171613377
-11.220597943108505	19.547650220008503	0.14023085225944287	-0.04612720843196409	-0.08379691339798244
-11.213232813518047	19.613678726955158	0.14027830896356108	-0.04705326663349842	-0.08365713475966675
-11.167862918473158	19.983763373685665	0.14074240255792606	-0.0531241533217453	-0.08250112301062452
-11.119734753615504	20.180895538942224	0.1407276921913885	-0.055977189189003115	-0.08180388498143494
-10.889962382093142	20.81510177874138	0.13984627731578894	-0.06578374101895733	-0.07802537830109642
-10.989883259185685	20.57314650704364	0.14029684983285162	-0.06226130579889043	-0.07946573133817829
-10.670647697607485	21.25443563231954	0.1390059570242952	-0.07269388261719009	-0.07460482042439134
-8.656589193032165	23.077778160673812	0.12350872790895487	-0.10178561489838397	-0.042361521539491145
-8.262164632393056	22.97490850022338	0.11539912365722753	-0.09900207912663218	-0.035013150375762477
-8.093510801985081	22.896766634500132	0.11153292705862325	-0.09724914040527816	-0.03214696668206263
-7.68989912608717	22.564207698669875	0.10045195746702673	-0.08987593425898466	-0.024684790800217273
-10.61906467426591	21.352055718189742	0.13880709908560493	-0.07411341983989353	-0.07393510705735612
-9.936768220586934	22.310409278173573	0.13623162551425663	-0.0896770231882352	-0.06389909494429478
-9.627937960973474	22.62487940796674	0.13439823909300772	-0.09488642739579667	-0.0589436266998312
-9.573169961095976	22.676544366109272	0.13400711195287382	-0.09571418707339188	-0.05811678515384562
-10.134279956953314	22.058148587414195	0.13683197168097136	-0.08537189890990421	-0.06700763007049912
-10.304582249602808	21.836678921374176	0.13770168307403707	-0.08188822763031717	-0.06942112015219484
-10.555587977067566	21.45179651669559	0.13849203760514617	-0.075583008893407	-0.07313375748884245
-9.871150253323467	18.04329134881533	0.10182788716880042	-0.01672924972065607	-0.06116939079193405
-9.4491510421968	17.986087424675254	0.08880529003003937	-0.014129849841730565	-0.05295179192809578
-9.39405468440286	17.97674307009461	0.08714214801092927	-0.013823463291122608	-0.05193029107743815
-9.318824933668623	17.968766098777905	0.08471358021042762	-0.013391497898415964	-0.05045588638454459
-8.866655676614846	17.930756511797174	0.07018458424393495	-0.01107791614194549	-0.041377253841708275
-7.460370084706861	22.326890903804703	0.09378388057876158	-0.08515704354529795	-0.02104715711368889
-7.181921823170052	22.004421546653404	0.08490778213906403	-0.07801675217311968	-0.016161767151295792
-6.980050576019263	21.793148493492453	0.07924238644619677	-0.07381890385033912	-0.013059052489386642
-6.576542696581086	21.409318391621486	0.06862652873556783	-0.0653647172660567	-0.006221800131218098
-8.591810565175942	17.924390418426363	0.06072140940330718	-0.00957680961683717	-0.03568254902905468
-8.160987566235585	17.895824611247768	0.04464814709489843	-0.007181596546472643	-0.026023105639721773
-8.427526747689353	17.911776804777684	0.05469664747892974	-0.00868396464494604	-0.03207772507728448
-8.540982568507179	17.920050757602066	0.058995639454999915	-0.009324608320575871	-0.0346455663220682
-5.864615339578987	20.755750631962357	0.052942719394191956	-0.05155623167658472	0.005300168733155617
-5.543802938210256	20.38074487517408	0.045358606243260775	-0.043372986885122373	0.010248056457357862
-6.504364858334945	21.34437545298176	0.06696901087927377	-0.0641064406279535	-0.005177582121067803
-5.970918121132899	20.87023242852833	0.05532706819595487	-0.05373185349865406	0.003863372319348395
-5.171797381464162	19.89737251545445	0.037345717986200413	-0.03435148659143703	0.013814703774463158
-5.0245480447987125	19.683822661130662	0.03382497359952954	-0.029922991441994937	0.015407884720532346
-4.900152014728899	19.401774462066626	0.030055300040939346	-0.02535476758233609	0.015389884557819252
-8.045165203849148	17.895237150670994	0.03895008772039825	-0.006260622607048948	-0.02260065902795786
-7.828330068792466	17.887207984644846	0.027654614659224173	-0.004695263389966781	-0.016084816260800112
-7.588389628929521	17.819549385161938	0.0065576832986865025	-7.856421186548732E-4	-0.003849476053669999
-4.683175416995011	18.92056128922509	0.02422812750713743	-0.018144967451601275	0.015986744796433465
-4.557131527726211	18.533459102138394	0.020490471311322807	-0.014274738685130215	0.014574102056065831
-4.377707594286538	17.57417867700677	0.011269464045138317	-0.006106516835617964	0.009231311482132163
-4.375950900357417	17.526057226949376	0.010717075930472936	-0.005690303009127491	0.008840105837159822
-4.484941864981501	18.19838652331461	0.01662067412007654	-0.010229942741733732	0.013005874913976744
-4.372825752777866	17.497105804998277	0.010477303644744765	-0.005570145123284738	0.008631145322539852
-4.260063754969469	16.957122878843833	0.007608085016724893	-0.0037925278111354006	0.006159361265098133
-4.2543796491463395	16.88173839584814	0.007165362600545482	-0.0035759430566616414	0.0057655747791469725
-4.172479120773178	16.325671413989923	0.00520528354322302	-0.0023922654206630692	0.004061845738100995
-4.151871519508384	16.155447405066244	0.0045766098356227755	-0.002002268175527684	0.0035116857151312533
-4.144035245207647	16.121454065378032	0.004507953830774216	-0.001954912393024986	0.0034503718299526333
-4.072421898747817	15.289956430567175	0.0024968613186939132	-8.170971314596315E-4	0.0017512376325299773
-4.095328121705499	15.489697359268533	0.0028655945795049882	-0.0010342505541448993	0.0020267246979648753
-4.118480058777639	15.68595857984359	0.003371589931694543	-0.0012945550305983342	0.0024588922570613443
-4.140149876500907	16.06180723438685	0.004359245470328814	-0.0018731869195824174	0.0033272534565882863
-4.179593610389492	14.862900564725685	0.0016347797323869456	-3.543964904442123E-4	0.0011520869295470184
-4.129583690004605	15.034457843656845	0.001979827614332545	-5.156708714245388E-4	0.0014027067354655213
-4.332504046130264	14.727261534199787	8.735763156541302E-4	-2.2995251071907135E-4	6.233642911953808E-4
-6.864381120883843	17.824925970386563	3.8524985791878614E-5	-3.1185193727850555E-5	-1.7495678399995072E-5
-7.111456277637915	17.862901719600874	3.8694847898375825E-5	-3.12660196568233E-5	-1.8020982543905463E-5
-7.361730330183262	17.815658423143518	3.867770913291916E-5	-3.1156038254932016E-5	-1.8552064081183923E-5
-6.699631952192596	17.790187728061333	3.838578530760283E-5	-3.111251945908033E-5	-1.7146413948954766E-5
-6.471535900809904	17.65611081898578	3.799917117082621E-5	-3.0821209713293906E-5	-1.6665851036780012E-5
-6.01856299486931	16.965651538393175	3.6244465592405003E-5	-2.9382398202895158E-5	-1.5728190833169375E-5
-6.018217814642384	16.964954947243214	3.6242740359566E-5	-2.938095846585193E-5	-1.5727479233424425E-5
-6.192614293475787	17.31914560580889	3.712091903030499E-5	-3.010819089449084E-5	-1.6086388076739873E-5
-6.358826975092747	17.562077889890872	3.7743096523468134E-5	-3.062305733127616E-5	-1.642952260111862E-5
-6.018066056155799	16.964687362149334	3.624207920022675E-5	-2.9380419828962034E-5	-1.5727159913735323E-5
-4.908304538333134	14.969355025422521	3.1287241113069865E-5	-2.539908704614031E-5	-1.3374981196329523E-5
-4.894965705707698	14.956384548239772	3.1251620172270136E-5	-2.5372236947037112E-5	-1.3346437929821691E-5
-5.522668475480044	15.89108446419409	3.3642658727382944E-5	-2.7248430065460058E-5	-1.4700746380869141E-5
-5.590293973325887	16.02332329799043	3.396786159900312E-5	-2.75086793083326E-5	-1.4844857201086828E-5
-5.62503595550961	16.102423683804165	3.415868283394166E-5	-2.7663327680009912E-5	-1.491572620261336E-5
-5.79838945170203	16.47567517825189	3.506154229490429E-5	-2.840386514942288E-5	-1.5277289146168363E-5
-5.818300420163335	16.518599132988257	3.51644290033826E-5	-2.848802211731268E-5	-1.5316992608717694E-5
-6.016563718580136	16.961325465432818	3.6233949039174914E-5	-2.937370790316264E-5	-1.5724061695697264E-5
-4.911331118979538	14.97328547513143	3.129766993555407E-5	-2.5407151289638622E-5	-1.338164543651888E-5
-5.0735700023776875	15.16993664121582	3.1821380891736065E-5	-2.5807413709768566E-5	-1.3734477892940746E-5
-5.223708594183212	15.375437594116095	3.235351063325883E-5	-2.6223542669570694E-5	-1.4057508807232403E-5
-5.2244114000787105	15.376332166246335	3.235584751690462E-5	-2.622534194511825E-5	-1.4059013296822308E-5
-5.424504479191739	15.698092793846305	3.316974024402399E-5	-2.6865879621066748E-5	-1.4490417719959261E-5
-5.22565127061393	15.37825402853767	3.236068520119813E-5	-2.622915873592951E-5	-1.4061637682202732E-5
-4.7077301313837365	14.774519111724057	3.075386242349985E-5	-2.4995532269311573E-5	-1.2947475788598497E-5
-4.675015183440867	14.74800878513003	3.068204104608043E-5	-2.4941297295460586E-5	-1.2879856888369095E-5
-3.7658512309524754	7.028045440845924	1.3443617241939565E-5	-8.048726727430964E-6	-1.0630304126045041E-5
