# Supplementary material for: Thyroarytenoid muscle fiber orientation regulates the ability to modulate vocal fold vertical thickness
Source: PLoS One. 2025 Dec 4;20(12):e0337735. doi: 10.1371/journal.pone.0337735 (PMC12677544; doi:10.1371/journal.pone.0337735)
Supplement: S4 Data — (ZIP) [file pone.0337735.s004.zip › Male/contourA10TA6.csv]

% Model	Angle9.mph
% Version	COMSOL 6.1.0.357
% Date	Dec 14 2024, 05:08
% Dimension	2
% Nodes	720
% Expressions	3
% Description	Line
% cpl1x	cpl1y	Displacement magnitude	u	v
-11.968005616002486	39.650844643500406	0.6872731865908219	1.2827419179429746E-4	0.10768942427983882
-12.100925229184412	39.521184251215715	0.6862487430523021	1.2757328302102734E-4	0.10769428706634067
-11.810234379374002	39.74293127707726	0.6879991193999198	1.2877355324903986E-4	0.10768562855525879
-11.76596306338081	39.775513356632324	0.688256683218862	1.2894981963858398E-4	0.10768434778046643
-11.47739948826791	39.862189693672036	0.6889413309865667	1.294181324611989E-4	0.10768001615167896
-11.258980847445656	39.857881496438054	0.6889059000140588	1.2939328495929216E-4	0.10767897571784406
-11.716143543792246	39.796222579001906	0.6884199703002669	1.290622894795939E-4	0.10768341642915576
-11.163938214941039	39.85365079891891	0.6888729629846404	1.2936791687232798E-4	0.10767859781272669
-10.796207435616262	39.85090503287166	0.6888509873349651	1.293447854573393E-4	0.10767670252877376
-10.709496869932108	39.85039381204079	0.688846593751981	1.293393453632857E-4	0.1076762518602305
-10.37169574884199	39.850036177539195	0.6888435152310469	1.2932788461469832E-4	0.1076744449099998
-12.13512273325702	39.460672833157	0.685770913660349	1.2724661588390631E-4	0.10769640542424089
-12.240660142730178	39.24849072022055	0.6840963473779068	1.2609985064717294E-4	0.10770375485836779
-12.227325367848685	39.08705965880899	0.6828208487903498	1.2523007508059863E-4	0.10770884106590817
-12.205740642978935	38.979124391808504	0.6819691368415074	1.2464816091135574E-4	0.10771217299908312
-9.681369688821853	39.850002288818345	0.6888394590948111	1.2930689874565284E-4	0.10767073687302507
-9.209886193231677	39.8500022888185	0.6888404829271819	1.2929025878367375E-4	0.10766820638906387
-6.503691158131879	38.96454001876737	0.6818401591320158	1.2451608367606957E-4	0.10768213512927165
-6.587351156296421	39.29642873129991	0.6844624455932158	1.2628851611352828E-4	0.10767193319549398
-6.771159512318912	39.57700815680421	0.6866775991081584	1.2778882440316378E-4	0.10766391323742557
-6.814129999907874	39.651652838586976	0.6872673087519586	1.2818780264336552E-4	0.10766174788817709
-7.229593906641747	39.84203493583536	0.6887714229721568	1.292095675035122E-4	0.1076578629242627
-7.181795837296288	39.83706132882147	0.6887321616456072	1.291824424598089E-4	0.1076577667126147
-7.033567159296577	39.76166368437849	0.6881357246983167	1.287783265170484E-4	0.10765939260231823
-7.6946177519140235	39.85300356006798	0.6888595662984645	1.2927195217552165E-4	0.107659997049895
-6.488283836647731	38.91091546805024	0.6814169349016985	1.242289400261503E-4	0.10768377289343144
-10.243595360807257	39.850002288818345	0.6888433338624262	1.2932262615525391E-4	0.10767375687878064
-9.730298368089413	39.85000228881833	0.6888398052487792	1.2930828095275823E-4	0.10767099932003533
-9.743014193148053	39.85000228881833	0.6888397760371662	1.293087948059764E-4	0.10767106759912999
-9.085341826788042	39.8500022888185	0.6888399278985278	1.292870040059039E-4	0.10766753844975292
-7.779783738995952	39.851154726690396	0.6888461569850431	1.2926239228724617E-4	0.10766051197898002
-7.886706964608754	39.850916601280545	0.6888432437209793	1.2926399901971462E-4	0.10766109202529098
-8.209330570361047	39.849987794146756	0.6888404704104184	1.2926217872756524E-4	0.10766284658585258
-8.699211804792647	39.85004545472901	0.6888424689213166	1.2927353269042574E-4	0.10766546758345533
-8.427966558711145	39.8500350871401	0.6888395936472695	1.2926857265131489E-4	0.107664015323392
-12.152615457473026	38.61822056218743	0.6791187633737669	1.227088611532908E-4	0.10772341848525546
-12.150457207342695	38.60568225439725	0.6790198777440358	1.2264144950166063E-4	0.10772380740773456
-12.146591986235311	38.58859764700979	0.6788849423347078	1.225498933661767E-4	0.10772433241645844
-12.074238696384148	38.24828133015453	0.6762000358180753	1.2072339822056225E-4	0.1077348149122116
-6.441829287929373	38.514252064367554	0.6782863969749242	1.221081225409494E-4	0.10769624888737447
-6.4796557750756225	38.830935381536946	0.6807848267116199	1.2380174703898947E-4	0.10768629256745471
-6.431316994593285	38.355730965701305	0.6770344706225274	1.2126338615580547E-4	0.10770127866751666
-6.415000660473024	38.12021737547059	0.6751761645950072	1.2000582370632419E-4	0.10770874556437868
-12.006552716049852	37.91928976266428	0.6736012695745273	1.189643539980901E-4	0.10774496216431781
-11.966773292852782	37.7322909897182	0.6721263279963177	1.1796421099915624E-4	0.10775072200742711
-11.899335717233097	37.41624344712912	0.6696309651874912	1.1627991053696224E-4	0.10776045627974801
-11.86072968481382	37.23337054820751	0.6681887792499122	1.1530360672181099E-4	0.10776609090620876
-6.405495081109018	37.81045524455644	0.6727294342280117	1.1835674829490972E-4	0.10771863158623138
-6.3802834672144035	37.49850283645258	0.6702690586644124	1.1669531171310445E-4	0.10772850494022802
-6.34327199449609	36.990127261889924	0.6662549681806527	1.139982066213886E-4	0.10774461658768753
-6.3346776499635205	36.89181710192548	0.6654805650438805	1.1347587134724268E-4	0.10774772440863668
-6.327277488709939	36.80573234114482	0.6648022954618396	1.1302087761789395E-4	0.10775044735140042
-11.839379859361392	37.12464213602315	0.6673296644331189	1.1472544272594817E-4	0.10776945027143109
-11.66031709327127	36.191536938073696	0.6599678851291954	1.0977969782087236E-4	0.10779829847470979
-11.619905720758748	35.962379473002436	0.6581630845693915	1.0856814591679372E-4	0.10780540173144515
-11.730360249335298	36.58305483766412	0.6630612172577339	1.11847514707895E-4	0.10778616636249333
-6.248695444183289	35.88284413383002	0.657528164930957	1.0813547068614766E-4	0.10777963323109693
-6.190644674951313	35.36621719878445	0.6534521981551471	1.0542550570952669E-4	0.10779590363246642
-6.146329446134891	34.860882297696094	0.6494685197647194	1.0276305594557108E-4	0.10781187735507007
-1.0600869276340483	18.316100001774196	0.5194773631998412	2.035760342788041E-5	0.10831768837105221
-1.0459016161732135	18.37692181363064	0.5199523714464612	2.065030530659767E-5	0.10831567229498854
-1.1744205707972624	18.153797557800345	0.518208097114341	1.9576171874883663E-5	0.10832343569717927
-1.311326192584243	17.97535615877772	0.5168135635938295	1.8716995471343274E-5	0.10832980885616436
-1.386335587551091	17.922671465764726	0.516401322274356	1.8463661769488847E-5	0.10833185661724955
-1.650548821745367	17.757514160475903	0.5151120780908941	1.7669697614713382E-5	0.10833841582490202
-0.9718149006219283	18.630446296863695	0.5219360949159372	2.187182801557512E-5	0.10830719643256245
-0.9542349860686515	18.852537320770427	0.5236721166280607	2.2941243012907506E-5	0.10829999860041885
-0.9467123425971604	18.932059856972355	0.5242947801085289	2.3324714605228553E-5	0.10829741539485341
-0.9488912973033679	19.009058522305217	0.5248969589988358	2.3695877846251354E-5	0.10829495948977147
-0.9602591937381534	19.185733594449147	0.5262799995919331	2.4546907483421526E-5	0.10828935569879014
-1.0005126263859143	19.36574217623491	0.5276873590694777	2.541317063009343E-5	0.10828378354558468
-6.05347281998843	34.07388368729615	0.6432754811732811	9.86539975390991E-5	0.1078366368842689
-5.779746191862431	31.198536783186327	0.6206202451484966	8.375860779485444E-5	0.10792743532163088
-5.81260308842713	31.6601371096856	0.6242446575300171	8.612385843507971E-5	0.1079127971615701
-5.898916358898413	32.61341104261303	0.6317662399282198	9.105926160257857E-5	0.10788267334855524
-5.976331308258205	33.33624786626052	0.6374500488219735	9.48019657331013E-5	0.10785989066775596
-11.555172919712001	35.57995576034233	0.6551475278122874	1.06560620868389E-4	0.10781726942153949
-11.427224513094306	34.824469013294944	0.6491900484334915	1.0257804631278052E-4	0.1078407164034644
-11.302991741507174	34.01939293201957	0.6428416488356088	9.837255349208155E-5	0.1078657626237372
-11.26269403333529	33.74326682230424	0.6406709470888573	9.692350647648192E-5	0.10787436488651662
-10.87492360433819	31.536162433666846	0.6232824022468321	8.548735389492192E-5	0.10794279960967162
-10.79808267178972	31.096982410679725	0.6198280220569026	8.325596596916466E-5	0.1079564171737395
-10.515617328365707	29.431210118152052	0.6067233821618827	7.470256313710906E-5	0.10800812253469991
-11.095255333576779	32.78560916869341	0.6331126906898508	9.19597625156384E-5	0.1079040648399934
-10.374607869233792	28.677418549364212	0.6007864405093177	7.08963268236814E-5	0.1080314544037129
-1.9007542873442729	17.670028077820447	0.5144281283990552	1.7250219224637066E-5	0.10834241974203952
-2.0779141835942943	17.606247817656115	0.5139302683143024	1.6944737923043145E-5	0.10834531388669821
-2.421704394542373	17.610906476909	0.5139669141957934	1.6970131787403353E-5	0.10834681521111178
-2.5268901597962445	17.60827853304663	0.513946688141451	1.6958584139829642E-5	0.10834740457530682
-1.0157099330243569	19.441588102125813	0.5282813492832813	2.5778768671963824E-5	0.1082814273066291
-1.1062328150339649	19.65851365771074	0.5299786552089949	2.682189421556645E-5	0.1082749141626552
-1.0950141199455286	19.63861486947969	0.5298229328833254	2.672625794386941E-5	0.10827549760141524
-1.0936631912571904	19.634142492606518	0.5297878955345878	2.670468055363286E-5	0.10827563435865606
-1.2019485900933222	19.823967402584525	0.5312744753796886	2.7617090794423473E-5	0.10827007483650128
-1.2626663164006444	19.90610167368628	0.5319168492468727	2.8010426816315633E-5	0.10826773526626986
-1.3479656887537845	20.02184186709379	0.5328239709020917	2.8565753217109162E-5	0.10826443753285483
-1.3818036936806772	20.069240413165744	0.5331949650296764	2.8793590293837895E-5	0.10826308167032705
-1.490043238491493	20.21081153288452	0.5343043197417074	2.9471782098311474E-5	0.10825906643705514
-5.495158991359491	28.68268136418761	0.6008082002359992	7.09213321876293E-5	0.10800669338701817
-5.507477156915547	28.790577524822243	0.6016532011066316	7.146349244857667E-5	0.10800329285164809
-5.640376413522405	29.93509919763994	0.6106691315256091	7.7288883227924E-5	0.10796724880638152
-5.66674537726079	30.200894570944342	0.6127545841651079	7.863622474468845E-5	0.1079588562426234
-11.232964758328787	33.56280133293661	0.6392461424572484	9.59764768734803E-5	0.10787997188390046
-9.890707351552885	26.584105713780335	0.5843185471385905	6.0362656649128534E-5	0.10809581731340416
-9.499209611630052	25.463046361573806	0.5755132048311807	5.4808663740175114E-5	0.10812965510671824
-10.251371607480321	28.08873461337165	0.5961536025662869	6.789640119804813E-5	0.10804961504981878
-9.949856872037069	26.81141811544305	0.5861074338129796	6.150889954192696E-5	0.10808885888214495
-9.409620206466	25.28683176907262	0.5741233206411832	5.393324083563245E-5	0.10813484105942434
-8.975776833099328	24.413789608181347	0.5672886856172139	4.967330851151032E-5	0.10816061161245492
-8.450931047688341	23.67686534172989	0.5614843893656816	4.606890463171921E-5	0.1081816103923878
-8.315280225053407	23.486682331666373	0.5599981586832181	4.515507615084092E-5	0.10818703728403845
-8.109310669822081	23.245736403988893	0.5581044783548911	4.4000188930991524E-5	0.10819375379696555
-5.04821833795282	26.35030357792787	0.5824751246633645	5.9209748747627344E-5	0.1080793234945565
-5.072511135861281	26.457154341834364	0.5833109157814724	5.973310914919406E-5	0.10807600883387583
-5.319014801988768	27.6151602307035	0.5924125495298399	6.552676589158812E-5	0.10804006580178667
-5.298549699956672	27.508324942348306	0.5915753708499403	6.499673871288996E-5	0.10804339433846263
-1.6547952866665352	20.435138707303928	0.5360597221358188	3.054576402630882E-5	0.10825267089241371
-1.7068462026965912	20.505043732104994	0.5366078189014284	3.088171949248469E-5	0.10825068163106456
-1.8328638043067826	20.675856534446993	0.5379451183140515	3.1699837377351876E-5	0.10824581389269085
-1.9146876228856835	20.78271581099791	0.5387829399750688	3.221127530636172E-5	0.10824278319813299
-1.9589596542270868	20.838178803681924	0.5392167738264008	3.247485115222602E-5	0.10824121819747426
-2.2267902915590323	21.173727916983232	0.5418513001126233	3.40841622057464E-5	0.10823175246013761
-2.4765836027203294	21.524027437877677	0.5445906990569501	3.575723442576915E-5	0.10822172243786451
-2.510632075597485	21.56945277354053	0.5449477241919741	3.5976316004369586E-5	0.10822043066830084
-3.4170539347823667	18.323036770820913	0.5195359469224489	2.0394632913345995E-5	0.10832878120196807
-3.3613588547056894	18.26201824120377	0.5190590181970042	2.0102441955526814E-5	0.10833046956520738
-2.8302006677410443	17.7685842180935	0.5151992274873098	1.773119048284435E-5	0.10834372504241294
-3.0213186080937637	17.882690433716814	0.5160917963299789	1.8280938381609058E-5	0.10834098668198347
-2.9853774190574067	17.85333337493745	0.5158627409487596	1.8139956101590708E-5	0.10834175521692507
-4.904236518511963	25.91960781073081	0.5790843509544492	5.709042586402298E-5	0.10809244792021117
-4.723668736196532	25.314951331292864	0.5743418279654086	5.410041738139039E-5	0.10811097365787473
-4.604679940346854	25.051089745874435	0.5722627033956602	5.2796041681875054E-5	0.1081188569023177
-4.281370486848969	24.383328411417228	0.5670353046200278	4.955115223905249E-5	0.10813873174783731
-3.2125741016240386	22.611557155864187	0.5531178651375378	4.0975947617390244E-5	0.10819039483420757
-3.272014261258436	22.70654698603269	0.5538609049569638	4.143041638870671E-5	0.10818763347060761
-2.5518384799861815	21.63096481182497	0.5454296175891473	3.627322123572558E-5	0.10821865754430582
-2.8735384712196232	22.08009398368013	0.5489547431451909	3.842601418129734E-5	0.10820580757075254
-3.1756044296995665	22.556944434453374	0.5526887047299676	4.0715412187886944E-5	0.10819196844931042
-4.545571876999899	19.652622560032107	0.5299417310691219	2.675483463929488E-5	0.10829161717426679
-4.424895516455141	19.524062222800467	0.5289360659200033	2.6144126436223185E-5	0.10829516085458925
-3.958958611653594	19.00470136406695	0.5248687380166684	2.365932006914281E-5	0.10830955305517637
-3.8782730930382083	18.915322300283425	0.5241707854447689	2.3233231532625462E-5	0.10831203131401859
-5.025563667731989	20.107549344377823	0.5335131019730454	2.8938809976426157E-5	0.10827936448402468
-5.277731362781373	20.350988119887234	0.5354128638936697	3.0088806702399024E-5	0.10827276533592292
-5.606549304112775	20.6598148798465	0.5378397244407294	3.1576990789583926E-5	0.10826446930741487
-6.131048509468386	21.17349677678001	0.5418550265443418	3.401769015745993E-5	0.1082505234903751
-7.17416985769136	22.198608654304337	0.5498883427606702	3.892856296660401E-5	0.10822272046184052
-7.6413332318231895	22.67125431062098	0.5536106942855334	4.1218336419468323E-5	0.10820986042135017
-6.9150129554945305	21.927639425126234	0.5477738202869887	3.7641875536510575E-5	0.10823015925050608
-6.31895859009996	21.343154735881807	0.543192828626478	3.4840962221496205E-5	0.10824600662769683
-6.618255579081206	21.642875823077	0.5455333410898038	3.628057221928448E-5	0.10823785264556207
-3.6680004015474728	23.30103040805593	0.5585331293419055	4.428995013658054E-5	0.10817048003938955
-3.83446762916781	23.580833568731567	0.5607265553189321	4.565575683194726E-5	0.10816231499621491
-4.071443328978513	23.987709649252928	0.5639229884045821	4.760717767794943E-5	0.10815039952470974
-7.640251545310057	17.586782544931808	4.046673092509021E-5	-3.2479956684006664E-5	-2.0172635767826113E-5
-7.509356374993602	17.79911102953117	4.0980309278117165E-5	-3.2966165806284544E-5	-1.9960588266405313E-5
-7.6989388334005735	17.4903691638282	4.024590049008871E-5	-3.22687415220152E-5	-2.0270951777960347E-5
-7.762103216471637	17.30759444679789	3.98305389876332E-5	-3.1867730611428316E-5	-2.037029000222282E-5
-7.821162534822876	17.152686250634986	3.9491879479846824E-5	-3.153274176410825E-5	-2.0469558557926308E-5
-7.87221896818102	16.9473112831706	3.905421434068319E-5	-3.10982628536573E-5	-2.055327690038506E-5
-7.921170402924522	16.753942907049066	3.864667896165088E-5	-3.068848246675949E-5	-2.063503539233426E-5
-7.9783869673286425	16.470761822820492	3.807162250313337E-5	-3.0102202987238127E-5	-2.073266326083574E-5
-8.003886469325913	16.357472230499454	3.784437028720965E-5	-2.986545596688139E-5	-2.0778061460793994E-5
-8.041803974825056	16.197407590250943	3.7542214947233204E-5	-2.9537696447655086E-5	-2.085344671535996E-5
-8.11957094103931	15.808141817188318	3.6802167785720116E-5	-2.874409259713804E-5	-2.1003478572153713E-5
-8.094241908274963	15.975737091845481	3.711764992949102E-5	-2.908242090071008E-5	-2.09522177179629E-5
-8.149959289733443	15.594634263864748	3.640258918306909E-5	-2.830916689814459E-5	-2.106593883199395E-5
-4.487015489615116	14.591722761896559	3.214110962501091E-5	-2.61596723298231E-5	-1.3260592775504045E-5
-4.416731324563106	14.512870608922288	3.192866862529854E-5	-2.5991901520338994E-5	-1.3106823843790618E-5
-4.329055028394281	14.412978776001905	3.1655211553395415E-5	-2.5774713200366434E-5	-1.2911475859823353E-5
-4.19303203891211	14.248275933735142	3.120889622477214E-5	-2.5419689576866357E-5	-1.2608355489674546E-5
-4.178965322518646	14.23024927967746	3.115951273642331E-5	-2.5380067818670165E-5	-1.2576389661204353E-5
-8.208595369810979	15.125877972768416	3.557966146061106E-5	-2.7388903758875475E-5	-2.1206047915914827E-5
-8.250106284083648	14.883579494882824	3.519114448608772E-5	-2.693706970661145E-5	-2.1295867884369787E-5
-8.184763342662869	15.304083214581624	3.588774135208366E-5	-2.773371023480419E-5	-2.1152154464301206E-5
-8.194040568253598	15.203367992185502	3.57051608639348E-5	-2.7534257012066066E-5	-2.1174617465843678E-5
-4.009503675450382	13.95499929048619	3.04335770706775E-5	-2.478863097902733E-5	-1.2191773228426385E-5
-3.967321215997023	13.879167246534847	3.023105526555198E-5	-2.462173031907553E-5	-1.2092879655605568E-5
-3.8768075373306097	13.684183745503944	2.9714589035498478E-5	-2.419777826995815E-5	-1.1878009503087093E-5
-3.8285567068758617	13.577304042901428	2.943626767170376E-5	-2.3966622505904084E-5	-1.176535673083212E-5
-3.679175518096213	13.165512678706849	2.8360436527247698E-5	-2.306678890251343E-5	-1.1401599695166311E-5
-3.5952780276413945	12.848827743115857	2.753352033618516E-5	-2.23739216902892E-5	-1.1184647247430807E-5
-3.8035301168690907	13.511178334388502	2.9264395373327864E-5	-2.3825089747217406E-5	-1.1705721615044619E-5
-3.5706258476984103	12.751547870197772	2.727940433429643E-5	-2.21557085980078E-5	-1.1119671227048313E-5
-3.536337058362929	12.508568926206657	2.6643566910189063E-5	-2.1610012539767034E-5	-1.1012866882264938E-5
-3.4943523373487664	12.217884679130231	2.5892369067311853E-5	-2.0963226927053502E-5	-1.0887161800597869E-5
-3.476217738039166	12.051206781698731	2.546014397975322E-5	-2.059423306047174E-5	-1.0827427538282785E-5
-3.4381043775288846	11.707787309160882	2.4561955730650298E-5	-1.9804027458615472E-5	-1.069834889435757E-5
-3.4175141432913065	11.442487558596586	2.387709066200561E-5	-1.920572018380936E-5	-1.0622119963087764E-5
-3.390535492772293	10.959938069747185	2.2628363632633564E-5	-1.8088595437261285E-5	-1.0502116161055434E-5
-3.391605607580326	10.637069694303245	2.1806091376658845E-5	-1.733323175408686E-5	-1.0465839578506783E-5
-3.3957072198915474	11.125983907025887	2.3049976050005263E-5	-1.846538787529212E-5	-1.0531502992523718E-5
-3.3933099091125833	10.454525891479044	2.1343105567858944E-5	-1.6902064901707742E-5	-1.0447289617590007E-5
-3.392748642497309	10.363320317554606	2.1111042946523113E-5	-1.6682460506587647E-5	-1.0434952806917324E-5
-3.3881777990103163	10.052022617744685	2.032917570358148E-5	-1.5947459184530597E-5	-1.0393296107548298E-5
-3.379931059854188	9.65560915900371	1.933722540692796E-5	-1.499815566333865E-5	-1.0337780173832257E-5
-3.38003327420144	9.645525660619372	1.931260892767587E-5	-1.4974536676117237E-5	-1.0337221606173346E-5
-3.380411775956053	9.63612711841371	1.9290370655361533E-5	-1.4952517919193042E-5	-1.0337513049712065E-5
-3.4070943292007656	9.209820550583608	1.828574376064515E-5	-1.3925983675036973E-5	-1.0367176349313935E-5
-3.4177904844649305	8.97279793026408	1.7742249223104136E-5	-1.335732865996408E-5	-1.0382727060908681E-5
-4.670507470987797	6.528342318175511	1.5388348964219404E-5	-7.269372615762002E-6	-1.3533772702292837E-5
-4.472672713765167	6.53165408154053	1.4942201587689743E-5	-7.286980483417135E-6	-1.3014024098741385E-5
-4.296096768007061	6.564113874181485	1.463384862074442E-5	-7.385906048571159E-6	-1.2587411916835653E-5
-4.1907677441120486	6.6201318525786546	1.448182133123805E-5	-7.545413320957519E-6	-1.2313764258020834E-5
-3.42823364007561	8.77881073484247	1.7296203371499347E-5	-1.2880986974452438E-5	-1.0394135645237646E-5
-3.440421539484517	8.631632878187974	1.6974246930412665E-5	-1.2521953850685693E-5	-1.0416181006008405E-5
-3.510174069952668	8.051882576425108	1.578986743647156E-5	-1.1118985354731129E-5	-1.0567200371542613E-5
-3.4654247941708625	8.41479710425795	1.651924885673991E-5	-1.2005868397481228E-5	-1.0468235706242849E-5
-3.519325274558982	7.974355231943207	1.5641964993443316E-5	-1.0935366864909577E-5	-1.0591377579933071E-5
-3.8048036653298265	6.960169305120867	1.4317599520961194E-5	-8.487019365872169E-6	-1.1392410458358104E-5
-3.942941641067294	6.809098812242506	1.43045672355713E-5	-8.06622329541609E-6	-1.1723887263797101E-5
-4.081244662082278	6.715380176995773	1.4432773893869415E-5	-7.827492490829925E-6	-1.2056320507220794E-5
-3.557899482821399	7.6388476831782866	1.5065964630910408E-5	-1.0167657088178122E-5	-1.0712934614857408E-5
-3.5506928691402093	7.692857622749482	1.5133724044890757E-5	-1.0272156298747144E-5	-1.0680286235207914E-5
-3.535122007221198	7.8370201875805385	1.5395157630035683E-5	-1.061029903748965E-5	-1.0637945166340257E-5
-3.5827478111781415	7.560437912809053	1.4957599874037773E-5	-9.952681034000533E-6	-1.078410250461253E-5
-3.656557182300242	7.31345080673359	1.465065962635231E-5	-9.367577462486754E-6	-1.1001778466142387E-5
-3.741595319822733	7.091603710798701	1.4435427648722908E-5	-8.852915039059892E-6	-1.1234216479582854E-5
-12.48823622079036	29.318127189803445	1.0391430777635657	-0.3692918316120918	0.9697072694282257
-12.301573729696075	29.291730374054282	1.035012264493447	-0.37677716368322134	0.9580748389523677
-12.904182385341631	29.37659805299116	1.0544872778160674	-0.3538991172748055	0.9805386303506392
-12.704310573905445	29.35687813300677	1.0454204363647615	-0.36200626301341754	0.9774201748590181
-13.215739023882737	29.375039723105594	1.0700192416491578	-0.3416125395759206	0.974398914925381
-13.289816212405814	29.38416912499247	1.0759588653077155	-0.33947440744966645	0.9728107928741742
-13.628735756055638	29.408293625969595	1.0985473444520322	-0.3265324369552762	0.9510551525914998
-13.761313265189306	29.420327221129604	1.1078585668864251	-0.3220183978102335	0.9429477914614021
-13.789831291953012	29.42263826529943	1.1093170976986182	-0.32136428766796943	0.9403930707458041
-14.193507593470319	29.351006338599753	1.128425369000989	-0.2958574011330635	0.8946141451789833
-14.343065600888547	29.30623263263965	1.1329842381482809	-0.28230239641464183	0.876848283941926
-15.169871121939503	28.7024294022831	1.214775884020819	-0.16562119769792857	0.8110774769309574
-15.025976096323706	28.826575538617305	1.197019886212128	-0.1857525736473577	0.8208839774896146
-14.704342841257393	29.099582909420015	1.1603497527724302	-0.23245575998691229	0.8439560699596391
-14.77814405518191	29.048154888872233	1.1658860175191568	-0.22127562508485163	0.8371659100144384
-15.194930389272562	28.670268692680192	1.2193934260199562	-0.16226283853113355	0.80976744465657
-15.552436058935607	28.262388145106144	1.280828847884501	-0.12024607278075558	0.786384484268902
-15.65870487864321	28.128694460225432	1.3007249041738302	-0.10783073442013155	0.7793729097621824
-15.420870685895718	28.414489982476084	1.2572323654016597	-0.13250823863314726	0.7952204097794888
-16.14669845066415	27.534817692946177	1.3870712982411888	-0.07908483542230652	0.7278864361939423
-16.18902508127296	27.487365967844962	1.3937791034067546	-0.07763595539653069	0.7219197422804017
-16.090879730623392	27.60512583812312	1.376856129640778	-0.08223635048169275	0.7340807112909109
-15.906983759261689	27.83045491742547	1.3444778356109544	-0.09169699279302679	0.7553525765102629
-15.78801336657089	27.974288039163056	1.3239815543253075	-0.09820927585471298	0.7674273311070274
-16.4224657835804	27.241242221715776	1.4239328011734051	-0.07461835908091217	0.6879764405221517
-16.636541644582238	27.015574682657572	1.4442659377503806	-0.07062655112610378	0.6505478086190125
-16.701862721366762	26.948993088668995	1.4467868270862465	-0.07040871763953852	0.6381455092005691
-16.98192097775023	26.67928029930171	1.4517714600552738	-0.06747520350330719	0.5898139903762465
-17.086567607533095	26.586911131348927	1.4486387185652356	-0.06779090823756631	0.574345644544836
-16.810764952407226	26.84442366016748	1.448076917438114	-0.06931480528792759	0.6196381053116131
-17.316197999609905	26.352544552541893	1.4335278123071755	-0.07130761694429213	0.5502652810923682
-17.45518464052986	26.210110438215963	1.4231181944372198	-0.07221410290649206	0.5389116748020283
-17.722095738557805	25.895382301413925	1.4017127844746762	-0.09010944079117972	0.5320241639259008
-17.72264017583542	25.894744071275742	1.4016619904832832	-0.09014510384807384	0.532007043519022
-17.932597821946576	25.11386146747848	1.3580187966801551	-0.1612529190236281	0.5192019939208812
-17.907096306050956	25.00313633884308	1.3509602654053068	-0.17753541409201107	0.5121524602183367
-17.75267320881764	24.32471147247125	1.3058490825027893	-0.2780905086273165	0.4682206403677565
-17.92944471255859	25.1306830888716	1.3587661359655407	-0.15978968876357844	0.5193899521586534
-17.722777975835573	25.894232143167198	1.4016259136676812	-0.09020136181173187	0.5319890445810718
-17.728945142955695	25.871483784810497	1.4003633601933418	-0.09226826731772067	0.531623462673301
-17.700264955727473	24.192801294244298	1.29338877809447	-0.30261131096044963	0.44699112231609056
-17.492893227235577	23.675149455238873	1.244230509268355	-0.4003555646930651	0.36383363643005173
-17.219818972655105	23.051350814888384	1.1894049637072894	-0.5207604869063651	0.24921203259846025
-17.213682929786287	23.036984749786797	1.1880284329791484	-0.5234726946747026	0.24661463156091562
-17.20651458505761	23.021889840621302	1.1868749868801487	-0.5265733130256564	0.24351271875642871
-16.72944438496599	22.0265670999435	1.1230031478369467	-0.7226500113924484	0.031230060043786798
-16.772330573218266	22.113599037757318	1.1276296459812467	-0.7065576668305723	0.049846483172645256
-16.97378539565523	22.529669064239176	1.1486817135140228	-0.6259269463215971	0.13921653205625648
-16.69878402350933	21.97001521221032	1.1223726777719274	-0.732734667380947	0.019153323633986745
-16.44523432072541	21.481646309928003	1.1143000630518418	-0.8217954291415723	-0.08405728949568467
-16.38784636008633	21.382208809377225	1.1172189399735581	-0.838607063196497	-0.10529069188243873
-16.10429654720809	20.90765006213037	1.1275342603890606	-0.9194769136597984	-0.21088046351539114
-15.229590069694847	19.59839917871314	1.2372256183330996	-1.0888058222442463	-0.5077311621351623
-15.573303162172023	20.08692966262294	1.1866984344543325	-1.0328190310383103	-0.3974147866506277
-15.762739830454272	20.369577854236137	1.1626492416004357	-0.99636626886024	-0.33283021607008434
-15.676053214728174	20.229671015614727	1.1717973330265181	-1.016556941518332	-0.36431108086386377
-15.004965242227517	19.29705702264412	1.2650851431291472	-1.0985852240946843	-0.5767833531563347
-14.347740685004595	18.43237628944785	1.2790584106529992	-1.0366254979631413	-0.7434041719511313
-14.71316053352021	18.903140185799252	1.291928996045516	-1.096696066457078	-0.6686060097482314
-14.112301424219844	18.14085757339455	1.2456026965798042	-0.9747381819068739	-0.7750705531117212
-13.786968016309958	17.746840232171802	1.158884080086861	-0.8664282351866563	-0.7679773810120046
-12.572484095421888	16.31238607204104	0.7000581755524833	-0.46911384626312075	-0.5156721522190648
-12.73923093656964	16.50237005974189	0.7656561122298856	-0.5219039269187609	-0.5560830375188656
-13.149721100590622	16.985383718836303	0.9264964060603009	-0.656974400857566	-0.6489955385453479
-13.560443943361147	17.474962802260926	1.0777282884557946	-0.7910935583218084	-0.7294067647651604
-12.433087863224218	16.142914163274668	0.6439177579302514	-0.4266051510045202	-0.47829248105759536
-11.67886765718853	15.130655135953049	0.3476667555982916	-0.20121235327343107	-0.27966889584989835
-11.370603754574383	14.616160191779192	0.23148618972610396	-0.10624853294169626	-0.20389770453864323
-11.928279318244115	15.521235666230787	0.44168777988675734	-0.275001361579114	-0.3426519304935838
-11.098102119973685	14.067276715400904	0.15135007648141485	-0.048820510533465276	-0.13972993153780144
-10.94829922258624	13.75778922441979	0.10788634203819703	-0.017813660524608164	-0.10406339747212581
-10.566136973193167	12.955069884045642	0.048235783093746376	0.006231572296171828	-0.04417026672033382
-10.528617101577506	12.869997651759531	0.04241750297303427	0.007964986040709504	-0.03818076590172809
-10.125844678960055	12.03212679724241	0.016642905487718705	0.00781003780730944	-0.013983206424943353
-10.205786830641387	12.200371242765215	0.02179130646346237	0.0077640430036113005	-0.01888292946760179
-10.11776374681346	12.014636087480781	0.01638011836945573	0.007707568656487583	-0.013670556611069357
-9.799033203597945	11.32040592221854	0.008964884714571053	0.005775893743533082	-0.006239270916400341
-9.732454220074882	11.174895810343436	0.006762133441018902	0.0051073626646766825	-0.004338572657347397
-10.081694286405995	11.938670646469957	0.015463935275343572	0.0074317901121696926	-0.012890440471337599
-9.419861471494833	10.505758447346915	0.0037595491721629792	0.0016870724372064542	-0.00302579265204007
-9.39945834397536	10.463080013210769	0.003647546008032729	0.0014726494153216555	-0.00297150766988814
-9.362989365785312	10.388561145610026	0.003581838609450788	0.0013380235387536958	-0.0029412096923825863
-9.15485933130238	9.94585479357356	0.003304382594002585	2.842308588050661E-4	-0.002807345654116206
-12.250739993292553	19.150604908283345	1.4910536169473416	-1.2659071889936455	-0.6404866252809611
-12.385666050996104	19.229462944007324	1.5694525069885645	-1.3102649750684876	-0.6964529903083172
-12.018444755085756	18.995911937273455	1.3285151836634863	-1.176286336387867	-0.5335047340490091
-11.827571680933026	18.805921238230237	1.2586980637206509	-1.1290898208707711	-0.4863659583264912
-11.71378598197753	18.69006222155872	1.2113438320854373	-1.0968312129005546	-0.45526605055701674
-11.489121580415649	18.312221504949157	1.0990014389336697	-1.0086174740998104	-0.38420045208002634
-11.42092816915265	18.202424829191397	1.0662084560546827	-0.9823082687800628	-0.36399322673426915
-11.137081940903064	17.673975351763787	0.9059586261726892	-0.8438540647240095	-0.28480623194749943
-11.050577560623434	17.52903972488271	0.8596173291659732	-0.803750114002072	-0.26203622812676286
-10.900173758069224	17.228821915447778	0.7641328702597242	-0.7176577177406691	-0.22501516085985268
-10.59407257662658	16.86993613536655	0.6392943778790507	-0.6048830914850298	-0.1705716860524681
-10.4015251414116	16.663994998799538	0.5692956006812618	-0.5404111174395689	-0.1431162314196793
-9.980308680915373	16.24426542990552	0.42807510464137166	-0.40844487860533707	-0.09271001676649676
-10.52456597891735	16.788877057884427	0.6114090401673664	-0.5798447196318914	-0.15789187011800812
-9.215934750579713	15.702403997568886	0.2453764197110465	-0.2309141023718798	-0.054362294825254995
-9.506635524164235	15.916651407254937	0.31531595599503826	-0.3011271362521323	-0.058281056661866
-9.713477904294042	16.0562870014233	0.3640215459808258	-0.3478181591213521	-0.07176725873089651
-8.987328542896977	15.535943891824608	0.19350438039777668	-0.17890557341343372	-0.049836885814869746
-7.038155536202357	2.4161328913912485	5.241885753682995E-4	4.6013715258157856E-4	-2.4622854297132467E-4
-7.218271698777633	2.47634434863711	5.345836102885552E-4	4.5493556080228315E-4	-2.7427364842004276E-4
-7.402921517489648	2.596088343862585	5.424945576946197E-4	4.399118680618472E-4	-3.071365968451564E-4
-5.610926604361966	2.56874897195521	4.2358113482362364E-4	4.043393687240594E-4	-5.702104230992265E-5
-5.791192046184306	2.4885541575675454	4.3440767350309644E-4	4.177599819387664E-4	-7.497501062528935E-5
-6.090991914769232	2.367770791599311	4.583590764775862E-4	4.412393179777679E-4	-1.0870484848848097E-4
-6.223300720670824	2.365865245728654	4.6488839917668476E-4	4.450171859790564E-4	-1.2504455869009342E-4
-8.524776938151282	15.280293075065625	0.14449746136344224	-0.13207849696777252	-0.04598714383543784
-8.5390176621	15.301185889469425	0.152571957560698	-0.13957054612055778	-0.048453172806271295
-8.574275941324595	15.320887483760043	0.1559684045511878	-0.1427799115455723	-0.04882137446767734
-5.2268760988311245	3.1984387632370352	3.5793781885231886E-4	3.283343879009484E-4	-3.1490089140685615E-5
-5.323022364028059	2.954304032548915	3.8219627227460744E-4	3.5604227402055765E-4	-3.626756907245984E-5
-5.411391041049513	2.8046470279535036	3.9857907945128955E-4	3.7447352621723467E-4	-4.212926392899585E-5
-5.361270108912003	2.863813885716368	3.9158157684412455E-4	3.663541830089156E-4	-3.804687370106005E-5
-5.176470922340737	3.3654332504811606	3.4241850604735803E-4	3.1204437807728447E-4	-3.071069216786195E-5
-4.997438755280889	4.032636318053695	2.7887070995678636E-4	2.468597670972463E-4	-2.7477649790499573E-5
-5.108994509801874	3.6116460899580636	3.171287622256422E-4	2.853471353868693E-4	-2.893894734190784E-5
-4.991774580661376	4.054261353979088	2.7674373822943773E-4	2.4469071410578133E-4	-2.732963815357177E-5
-6.53602006808163	2.347293243898074	4.865189767294528E-4	4.5658195151047107E-4	-1.6727050646196806E-4
-6.871423256057571	2.3759082864320638	5.11196130917833E-4	4.6155556840253E-4	-2.1804274298831063E-4
-6.725008134174486	2.363972974785624	5.008198642193324E-4	4.599530607026534E-4	-1.9592908085472343E-4
-7.498445287702315	2.6504749625169852	5.465393320995579E-4	4.3277228037241994E-4	-3.235526385694741E-4
-7.543394316053332	2.6908233254228815	5.473523917701469E-4	4.268294818606072E-4	-3.320415287155138E-4
-7.714537633122486	2.9137762658493207	5.424109455012147E-4	3.9393860685289696E-4	-3.606343926382837E-4
-7.7891268079090406	3.0564766598021276	5.355616220702403E-4	3.718600489736822E-4	-3.7377476912189833E-4
-7.80527300412054	3.4063802626319237	4.985551160374856E-4	3.211761854298964E-4	-3.719372900402426E-4
-7.804324521600502	3.2269612996167556	5.190313760682794E-4	3.4787270413856825E-4	-3.742804387152957E-4
-7.758877336072651	3.698244931275473	4.63908418124239E-4	2.831626615329834E-4	-3.6068252785971864E-4
-7.751964178591711	3.7286102673963915	4.597121006503907E-4	2.7891387255282735E-4	-3.589945315893725E-4
-4.868412953288395	4.489722570165323	2.396960388212859E-4	2.0752545916504444E-4	-2.2963529236041242E-5
-4.944274103721604	4.221530184777065	2.624957799806785E-4	2.3046441010448997E-4	-2.569555112343325E-5
-4.861218645669248	4.514367912389247	2.3769178756671226E-4	2.0562737549477227E-4	-2.2686936123956234E-5
-4.761328567585714	4.872867994409656	2.047038222191717E-4	1.7312769901019548E-4	-1.7210221926154272E-5
-7.7347878369548635	3.762505605967378	4.5473982765620915E-4	2.7519002762410073E-4	-3.559531966543007E-4
-7.441188952293851	4.488511996506501	3.7578668359028553E-4	2.080994904171554E-4	-3.1290493812229157E-4
-7.462522939780039	4.43043664258904	3.814311373834477E-4	2.1334288013615996E-4	-3.1585195750340444E-4
-7.583988224902736	4.103803156183615	4.082229457149034E-4	2.386906689181464E-4	-3.291702364862592E-4
-7.428705960551779	4.562167039268793	3.7484453398215476E-4	2.030764002033282E-4	-3.1427330058580907E-4
-7.367225146909923	5.0179675342064245	3.7034703715634515E-4	1.732003954214579E-4	-3.2261933126419783E-4
-7.395373926440531	5.510469499667041	4.1166104168737037E-4	1.5498465793400664E-4	-3.64178568566014E-4
-7.396628687854849	5.543415335697084	4.1391483025296017E-4	1.533976317698608E-4	-3.666490662637033E-4
-8.951906927477943	9.55517852325179	0.00314158297715329	1.8184364635980872E-4	-0.0027513740684832564
-8.732770861641235	9.107630277300872	0.0025372265314058014	3.2494098131154425E-5	-0.0022204802273724823
-8.477149435408428	8.592840803667324	0.002053249173518728	-1.7797266617017725E-5	-0.001809773326105619
-8.352048182285694	8.325615036227727	0.0018555802931256211	4.0893654038331675E-5	-0.0016224409622658238
-8.222367325804308	8.079901469599669	0.001670980240254337	5.803532349933675E-5	-0.0014684055269242793
-4.558078678429407	5.6727023718291845	1.2874543505336265E-4	1.0280005292403952E-4	-7.19806102042639E-6
-4.661854211303943	5.2307881209663405	1.7305186359938668E-4	1.4306757591658306E-4	-1.2962197098780353E-5
-4.6736829568741065	5.179041007331088	1.7794944194426282E-4	1.477832320124216E-4	-1.3584121295855624E-5
-4.664862639408369	5.2157017440172675	1.7454462041623016E-4	1.4447053116922113E-4	-1.3117387800964728E-5
-7.642518454416541	6.7438038314408955	7.083838391970527E-4	1.0785077117084857E-4	-6.146402636262338E-4
-7.72390205946121	6.960130553786359	8.496807408582511E-4	1.0698314466754925E-4	-7.313406310166706E-4
-7.960824009101229	7.5515457825414485	0.0011998968162894078	1.0914594906531001E-4	-0.0010286931903987426
-7.398279738095727	5.568321714484634	4.177520356011027E-4	1.5209422635212514E-4	-3.7034048636368114E-4
-7.486554017062449	6.151026864151781	5.153394118717774E-4	1.2533938667620486E-4	-4.541769063215456E-4
-7.599533786520233	6.612688047526157	6.687021974864936E-4	1.1268015908093301E-4	-5.873078385722954E-4
-4.559353287845783	5.783205763653101	1.1480853402719222E-4	9.055616740471282E-5	-7.027019198611121E-6
-4.539973927898901	6.108340489734484	7.819921017469032E-5	5.995738416015633E-5	-5.44971979512264E-6
-4.595870421128182	6.280367827388355	5.119448746961009E-5	3.0033613132357323E-5	-8.06682837757758E-6
-11.949523827617073	29.206895619841305	1.0294706337130215	-0.389752206504596	0.9198927287725038
-11.807688642858182	29.154031813094953	1.030469876996628	-0.39873876730303276	0.8958140733600477
-12.00330605669702	29.223330979102066	1.0300226044808183	-0.38721501447171486	0.9266225498879319
-11.58017196199464	29.065937130844834	1.0351405996301515	-0.4157215916237766	0.8602818001163064
-11.41683712235142	28.96940271662765	1.0449739555487876	-0.43679812827184883	0.8269977084410434
-11.219350371023808	28.853937987330728	1.05852680246044	-0.46447252238786635	0.7868697276366845
-11.063811648377435	28.68153300927144	1.0899103902993972	-0.5079337874337035	0.7498195934847738
-10.947486528223845	28.535037823889105	1.116162842869895	-0.543399632842706	0.7209896665526726
-10.899230615467399	28.323819733732066	1.178940038972967	-0.5985512578103438	0.7080212912971102
-10.868467577029437	28.194812621939796	1.2163362067654613	-0.6316833331032609	0.6995629009809496
-10.876511202290695	28.109887068149042	1.2553790835405092	-0.6561013587396771	0.7009179553028382
-10.899672074901286	27.854101802332053	1.3636028815510493	-0.7228938667333176	0.7006304142634712
-12.412266700730603	28.73183000599365	1.0116885985533342	-0.3973837874390169	0.9222913645048907
-12.004390987243811	28.644127827029816	1.0565274050300877	-0.4664580197977663	0.8920818043501547
-11.418956634563854	28.353076382645266	1.1822417204621243	-0.5897612485666512	0.8144716761923868
-11.624144095082618	28.483083006210283	1.1283217377932617	-0.5420559616712682	0.8460574654814957
-11.98757052088968	28.638168487186267	1.0592103651280311	-0.4695934139163985	0.89032824733512
-11.999455430555999	28.643021141499133	1.0570176254476513	-0.46727516904053645	0.8917219663087368
-11.11438165555979	28.077094826076056	1.2807914291848639	-0.6694898640774178	0.751586158812634
-11.390783517603357	28.330385589064328	1.1906880893217466	-0.5970544048831189	0.8091376861462566
-11.018694723095315	27.985290635821798	1.3167173659913325	-0.6937465150198237	0.7294721336811181
-13.471803069018005	28.77445563984976	1.0557129894031634	-0.23947531488715126	0.9572642301461983
-13.48260549035852	28.773788416678933	1.0566930200281448	-0.23794814954161117	0.9573229642026256
-12.935354512904492	28.789110493383188	1.0088311972740076	-0.3161244292223162	0.9489293962301164
-12.730299209385468	28.768829272465172	1.0090035434555835	-0.3473782785066257	0.9397643757029333
-14.231290469589101	28.525879619960573	1.1702481741478592	-0.15426893157524102	0.9348767577847958
-14.010448775461906	28.63328583652027	1.1326371892594747	-0.17473806233292405	0.9448283187039666
-13.506471729136642	28.767317669153915	1.060134923098931	-0.2351464739259028	0.9567342412425441
-14.460841527293365	28.39408003504012	1.2052722910045564	-0.1343828838943743	0.920484487781251
-14.783683682753072	28.129965573228738	1.248808989390794	-0.11623724542198326	0.8911762980550204
-14.975465100779633	27.963363652093868	1.2759633668524595	-0.1077526122272211	0.8730249504900165
-14.857377166814722	28.070482248494333	1.2590055342815225	-0.11217436695992741	0.8845680168923956
-15.247091508969765	27.723494694946858	1.3153292262737146	-0.09636384404578964	0.846211421230525
-15.438921475279523	27.548521108541188	1.34441028679958	-0.09006801855391924	0.8266306876277818
-15.777307067901031	27.23142152114181	1.3947756909678326	-0.08011676690216211	0.787456975780465
-15.505550048294694	27.4862002405047	1.3544816468010903	-0.08788543069146229	0.8193089693474137
-15.95882932927022	27.057658625283377	1.42181674731719	-0.07518166403760526	0.7639527971424315
-16.071627921968407	26.944874315391413	1.437169393678895	-0.07351150736070385	0.7478342433715692
-16.348879088595037	26.649360708813276	1.4724845475935138	-0.07136639214216169	0.6993779274731114
-16.427997019937784	26.555959712111072	1.4801583274275396	-0.07241094722713484	0.6837753468683166
-16.656844434007954	26.17623866269756	1.4889775204270763	-0.08922022725750804	0.6188746489930381
-16.696536478621557	26.09508062700545	1.4872370314706997	-0.09478242665311862	0.6044927942412959
-16.835749776418716	25.686852448177994	1.466293095612365	-0.12895586270139658	0.5305514676631217
-16.845061757485475	25.628453285604436	1.460672903755491	-0.1359528810836473	0.5195908897419672
-16.850433340026893	25.176846057478727	1.4104659488546594	-0.1989667430472545	0.4350658793771588
-16.85038673364371	25.14105029551206	1.4063308568607418	-0.20411374975356772	0.4283994872575329
-16.822804208812027	24.752145786172367	1.362702286372307	-0.2612114724792935	0.35862893507369753
-16.814022621155868	24.619664448408173	1.3478100809843911	-0.28059432800265655	0.3348632349067886
-16.812945472733826	24.6090037446475	1.346684536791871	-0.282189287887584	0.3329476005373907
-16.723937840816944	24.10943746964462	1.2896711029997232	-0.3634815533434621	0.23701286829402757
-16.711672631053567	24.055094941481215	1.2837935858408014	-0.37247631950860693	0.22679647427566416
-16.289023552988983	22.907733919851253	1.1603163229456606	-0.5755755980923641	-0.008088643731870394
-16.541701583590093	23.45604246001041	1.2203697194905678	-0.4739107797256804	0.10972425950948332
-16.554803726644348	23.499372302025698	1.2246994759065677	-0.46656816122484285	0.11815664853798753
-16.28488538521969	22.898119481008653	1.159383857683045	-0.5772984412397354	-0.010141728350970408
-16.26218103763534	22.856454352609262	1.1563416372541375	-0.5850753708995604	-0.01926401345659773
-15.969194038819062	22.31634337785984	1.1164347198100355	-0.6856674906340982	-0.1377513027458315
-15.890230123807179	22.1925020649246	1.1134940402108071	-0.7088286991262068	-0.16499918890095502
-15.611918811164477	21.76175729997115	1.1035462739738429	-0.789489288908364	-0.26096415718362315
-15.389654649869971	21.467446140267274	1.1131894551708132	-0.8435884093007984	-0.32750481673281917
-15.211472875440649	21.22502075941048	1.1208475363463068	-0.8870741279974343	-0.3829397239919055
-14.852605830718518	20.76860561637889	1.163478588106276	-0.9652092241833627	-0.48333189604937005
-14.818368111934701	20.727265125728813	1.1671216101852604	-0.9726188656572923	-0.49275283447766666
-14.010753868674147	19.956266747716498	1.2829824946742758	-1.096599266189667	-0.6520975725004985
-14.087441807327457	20.012526511232718	1.271882604315664	-1.0871314346277903	-0.6434615278044314
-14.468160486474938	20.371519812579944	1.214201130682973	-1.0319929931961596	-0.5724013582049992
-14.161164464278139	20.08381166702931	1.260067499025565	-1.0765926837411774	-0.6298809118510837
-14.781086333771103	20.690256417429	1.17192667572357	-0.9789780204434981	-0.5012380382733082
-12.566775432145782	19.255877513320883	1.533543121139429	-1.2820735171994424	-0.7113155215315773
-13.290339014836286	19.46305631769065	1.393159214129567	-1.182744919175118	-0.7188992122647324
-13.1729303124603	19.418787275288505	1.4151839416656824	-1.1975495333085102	-0.7237239508527298
-12.843245224742368	19.28971157894774	1.4763933950829558	-1.2386016798519026	-0.7363421179391143
-13.364979556612642	19.508469790386137	1.3826069160567862	-1.1750897541431617	-0.713990501192347
-13.714991928392514	19.7215588672211	1.3282701864310689	-1.1351815988214407	-0.6896334304215856
-10.73275094914898	27.601566124654774	1.4489656331985459	-0.7618198816312336	0.6522504932781876
-10.621312259153935	27.431657608134955	1.5013176253679852	-0.7863042264387153	0.6181971963025843
-10.494472622804425	27.139762728691487	1.5678176806631576	-0.823113652287079	0.561810978888714
-10.440814811578786	26.97290839065918	1.5953079403459625	-0.8406335352232369	0.528846141942379
-10.340010025599554	26.46761329405222	1.6663044372075848	-0.8928612804804135	0.4270743231006806
-10.310942985096554	26.231506882359504	1.6864997683475216	-0.9130656393879639	0.3784923058360584
-10.254915889396067	25.788604694922874	1.7446122634477166	-0.9608803446808121	0.287862578088236
-10.226478276469011	25.49740684588262	1.7774100232469938	-0.9916205746160838	0.22482718401139146
-10.15297056364784	24.454238785309386	1.9226069338886913	-1.1141286428989372	0.01410370429448404
-10.148816922605754	23.97207807587904	1.9806566411497406	-1.16831305077264	-0.08081990972738572
-10.1572747910747	24.735583520367605	1.887673591029973	-1.081985600033168	0.06971502398639969
-10.162097597121184	24.830116402868736	1.8759063683403976	-1.0710520223457909	0.0890097812931934
-10.162546766859359	23.84260305188515	1.9911732288420234	-1.181497790879206	-0.10462626923651798
-10.199764060738538	23.17965757589045	2.0595074359978214	-1.2541632641548026	-0.23184474642565878
-10.264133457042867	22.925685144978395	2.066691385339218	-1.2770855440290205	-0.2754077466264907
-10.334836167150385	22.416165687077918	2.106724507885693	-1.329193678841249	-0.369361377396464
-10.491992980100063	22.018023813554393	2.1012876874085213	-1.3608692589663434	-0.43374252710126915
-11.549836964138185	20.072338696358347	1.9595472838961918	-1.4473893708757417	-0.6951714376892724
-11.554967867880773	20.064003427239495	1.9581170493866125	-1.4471412144435127	-0.6959367163496731
-10.551136967279964	21.796553611972193	2.1106107148565614	-1.3814232258146437	-0.47179414532444075
-10.861109989919282	21.2561808403101	2.069645970202161	-1.413211530986206	-0.5498817645661896
-10.944210941660401	21.11696785294288	2.060202063638279	-1.4219362715932062	-0.5698683189971785
-11.133323225905555	20.800917117156818	2.0336452498316198	-1.4352146651397328	-0.6116259139891934
-11.346534801731305	20.436488911990164	1.997659683260919	-1.444423865538445	-0.6544088344154725
-11.231518843805489	20.62710766906838	2.021987552690481	-1.4426822971573865	-0.6328931137518454
-11.741469854730147	19.77949816437784	1.9096218711037105	-1.4388505488421401	-0.7248587536882936
-11.841147224706019	19.661418434931374	1.8715276707629185	-1.426376425249095	-0.7309460963422066
-11.973386913159729	19.52262481256701	1.8212089001497351	-1.410495540650476	-0.7376985371362479
-12.17042537041236	19.353881967026794	1.7166286558537074	-1.3694900110088537	-0.7336003635454093
-12.254791953417843	19.298450378205736	1.6566685441569744	-1.3461312471348097	-0.7189466254821545
-12.107678242949614	19.405561627556374	1.7474380413930746	-1.3808020017893183	-0.7346958808271286
-4.288326386940742	5.8070230604936794	0.023289152948243016	0.019088447860270433	-0.009940552484306623
-4.307057605244767	5.526002436139832	0.03153797041798396	0.026610534661858865	-0.010855723099678475
-4.180171464701457	5.245978145694322	0.04003379327570972	0.03507851143510131	-0.0077851713077459975
-4.162615861022818	5.199209053922773	0.04138357989152685	0.03635172149322057	-0.0073792950224176
-4.143652721141185	5.191949089536986	0.04166593046615374	0.03656095591945852	-0.006935605872486692
-4.014987066173259	6.398560350145364	0.006268313563680435	0.0028241519477912426	-0.005169319177688343
-4.102160277057983	6.226155071234556	0.011180606031892248	0.007807084844231146	-0.0063623435939291284
-4.158587255864665	6.1200098173878565	0.014194479517355196	0.010972189016560458	-0.007177417041977199
-4.284793079351208	5.824858607178209	0.022747895547561132	0.018564701332141522	-0.009844079480234153
-3.6322745368198053	5.1479752237781815	0.04422631788421348	0.03887400674149856	0.007447529842505171
-3.7520724673596213	5.133869891353276	0.044492486364324596	0.0390156380240333	0.003624769624672523
-4.068810461062704	5.185234828589743	0.04217075076043391	0.03700740595247503	-0.00487810405125959
-3.4079134276844885	5.238028583704212	0.04280826916343525	0.03651202657609336	0.01434365807005353
-3.870611147185512	6.723331704642558	0.004804693046175085	-0.004240328695761146	-0.001496720272867728
-3.93550508782948	6.569124366309313	0.0062213317559341695	-0.002366508015430772	-0.0028351964543388546
-3.083077723553127	5.477621858005871	0.03938923833649276	0.02941500147528177	0.025052241855545512
-3.2016356353304536	5.395281637801698	0.04107046875268702	0.03217603808175609	0.02099900727398008
-2.9250367521464256	5.618751443255416	0.040684994413849776	0.025169102580646936	0.030833236406341863
-2.808073832376915	5.742408533499555	0.04120541460638792	0.02156883114422271	0.03469817957694328
-2.561109083068193	6.012828978318681	0.05056399980976124	0.013563583110251997	0.044362037373149574
-3.6562255957727294	7.214473650128381	0.013297878798850533	-0.011057208862406456	-0.0011915169215617608
-3.592522873141893	7.34008329807876	0.024406682660858926	-0.01976234990203909	5.376862510750916E-4
-3.54328167840365	7.470859406778205	0.027573969429107146	-0.022327474515974614	6.09045318016104E-4
-2.1477862434435124	6.617732931249476	0.08213585107622932	-0.008905253576045356	0.06404370676683843
-2.178221292733067	6.571855578800015	0.0790580351787119	-0.006737009967973829	0.06270967142453636
-2.0648331524982755	6.7576354797203635	0.09083444894430856	-0.015387239160167949	0.0678982863918825
-1.8849213199230619	7.066868042911974	0.10989935564558952	-0.0296807875147075	0.07603847904086347
-2.4120263893614973	6.229400814325045	0.06123746757841181	0.006033296220478479	0.05145827906147808
-2.5361866250272955	6.047252036713077	0.051595212098353736	0.01274536123734984	0.04533847596265975
-3.935819787141531	17.984500048599497	0.5123430826526185	-0.2968983998220698	0.06256298736488777
-3.78336958602557	17.993315823553566	0.5074393864486549	-0.2977094131329286	0.06164989050097965
-3.427077741744119	7.766058137175304	0.06311386352481993	-0.04988224046862661	0.003660979511694052
-3.406569881135219	7.832445527304884	0.06767075849272298	-0.0531713398867726	0.004014338332777811
-3.395983191054093	7.883794864942119	0.07116745728649498	-0.055642564513530224	0.0043376656505655035
-3.3371281060386737	8.150918617555703	0.09055473683484325	-0.06764011579198137	0.005395420054161515
-1.278169408830863	8.48437433428823	0.1981299055271422	-0.09999972933938543	0.10305751966405394
-1.4540629241815408	8.03470965362341	0.17044058806400528	-0.07706006407924358	0.09680781794352773
-1.8167261401452421	7.208011822579171	0.11815923377277981	-0.03626254444003403	0.07971150638375138
-1.5523830370140876	7.789776732269239	0.15471231310253314	-0.064188180523807	0.09168318760059599
-0.9410764433027281	9.405038530050247	0.25022328155456697	-0.1442601231625325	0.11158800704429842
-1.0329367331417418	9.151234284338832	0.23636420673584674	-0.13298821682761608	0.10965989624095152
-0.7679094447811552	9.95277965234512	0.2761619339975671	-0.1657904011252705	0.11402550292283678
-0.33002843814312044	12.134348277380695	0.36264040631571476	-0.23893409601372104	0.11488067695282847
-0.3357764586920513	12.078843485378034	0.36076894170334595	-0.2373202513369065	0.11505102725036503
-3.417433509638533	17.827381727176302	0.49802063028257876	-0.3010331576919433	0.06278143681887802
-3.353382382951112	17.741842308688575	0.4968768361625564	-0.30198386718365283	0.06351689478259381
-3.674832941632539	17.93323560833925	0.5048398950489703	-0.29830341596213833	0.06256153572672074
-3.5409307277999584	17.885907081965335	0.5013648223576308	-0.30005059802765943	0.06238776312657679
-3.1860561960175433	17.549365365355296	0.49344456362437167	-0.30325374692306606	0.06466532541212865
-2.9981130641699174	17.395321314172424	0.49018546308778294	-0.30406755202478325	0.06587800842635298
-3.2165215628928006	17.57820816975883	0.4939058230383004	-0.3028508518492189	0.06458879632462845
-4.1137207324417435	17.95308223849858	0.5196605287529608	-0.29549262469134174	0.06218696018448387
-4.160621080742889	17.795938972454014	0.5229955163317214	-0.2957276550411595	0.06301953612963695
-4.190763877417752	17.70804950350443	0.5247415776094857	-0.29509248098465635	0.06324641143022298
-0.33050020850094985	12.145123827625998	0.36292788566100037	-0.2391731522205546	0.11481259877758365
-1.4343564303268679	16.31909273804294	0.45647744654719047	-0.30456291759060644	0.078214360387964
-1.3066176526698219	16.0680303809159	0.4522253514346087	-0.3038368261553774	0.07990238822967957
-1.1152979539279455	15.611202681804269	0.44458228423932955	-0.3008330850390419	0.08416616163651391
-2.4474803932797915	17.1585224792057	0.4813386471024982	-0.3054093114532075	0.06982556214405397
-2.055761384167546	17.041296048986602	0.4736869971820131	-0.30635714143783954	0.07192104410577453
-1.9984998164489554	17.002629506016117	0.4723262370235522	-0.306143681988816	0.07258577079840622
-1.5724149375605685	16.580962567434636	0.4614404615272907	-0.30610236954594744	0.07600532085522473
-2.9820955633715815	17.38344915169903	0.4899163235101903	-0.3041130120950206	0.06600081199437856
-2.724789042326286	17.256116533629893	0.48574427841184586	-0.30476975115851357	0.06790816453012395
-2.531457869203797	17.190304756335227	0.48268210023574065	-0.3054329181600961	0.06893312006868724
-4.183190145794866	17.56540290424019	0.5242696685655784	-0.29475997814846006	0.06376714227926834
-4.207099313692599	17.371866069837257	0.5255873228669132	-0.29538439733167676	0.064254511163931
-4.17345519997633	17.089831976884682	0.5224601666498583	-0.296052202699402	0.06371443067626673
-3.3148310309893363	8.423923301546052	0.11068719120269543	-0.08203116314600584	0.005588319049183634
-3.3001926290874843	8.663118489326514	0.12730100254879123	-0.09461380709813667	0.005665129824891827
-3.2862287614074197	8.915212706658004	0.14415254110360542	-0.10675098651496347	0.0066213016316604666
-3.2794829862540458	9.153166440048345	0.1612134524952565	-0.11931450422458148	0.007433031265006579
-0.3805651487088481	12.953841366376702	0.3851900437293202	-0.25803792989398766	0.1092246929156103
-0.4307061904896281	13.36924122248353	0.3967862319588721	-0.2680130114501182	0.10601860923581577
-0.5075965103225141	13.744646939005303	0.40519495477666123	-0.27425120990556306	0.10293410739896063
-0.5977318219793605	14.096499370658435	0.413927331140391	-0.28123650895516505	0.09938252111124218
-3.2676731937878696	9.605726412719452	0.19130784752648344	-0.13991617155262975	0.010892435915476723
-3.256429234120413	10.042692132374542	0.21964326615019703	-0.15906515347852418	0.01444337622101394
-3.268410707882346	10.416945356274994	0.2411351435386221	-0.1724942078363712	0.017211104834480732
-0.6591870284780542	10.31262568099423	0.29372675074520843	-0.18055012388964184	0.11558565225641035
-0.42285288091859907	11.258976825610697	0.33309159057811144	-0.2134527854610725	0.11747807693370119
-0.42939644071267913	11.215805729165236	0.3313314949234882	-0.21190632710220408	0.11750014953818891
-0.6312573047807166	10.428088654680536	0.299103036377106	-0.18522533034355515	0.11594701343981564
-3.2903234695987535	10.897386429199772	0.27028563892304713	-0.1913214999368864	0.020594781119448555
-2.987291544864133	17.386535233830127	0.4900127341863379	-0.3041074394437351	0.06595759487343497
-4.164359810315925	17.031866286091535	0.521627031479546	-0.29599157439554075	0.06378449286803445
-0.7097934901376413	14.466809880080852	0.4226633393280305	-0.28795346793990456	0.09530958772374604
-0.8575672753041089	14.969271293498517	0.4321185125875673	-0.29385538351247265	0.09064889097224223
-0.9532329287786547	15.217415294466539	0.43766486745384264	-0.2976034022844012	0.08773827023558729
-4.1386892518049425	16.602845789463966	0.5146120906453157	-0.29510862562955026	0.06215555774408622
-4.159558946386909	16.976159925336383	0.5206385704069446	-0.2956144061848364	0.06377546781219438
-4.083322820670365	16.225441788462653	0.5059304161561766	-0.29354839016820417	0.06044638241637282
-4.075875945060494	16.183223288394085	0.504874905895946	-0.29327172390984024	0.060368541872018934
-3.9528003255732322	15.292784673108926	0.4765804997969068	-0.28660565033716057	0.0526705916772975
-3.9992067929440043	15.73055462668215	0.4914216820422401	-0.2907651436457087	0.056917380926607086
-4.068371905853679	16.139351008679608	0.5034802026262328	-0.2928474783184531	0.060080613239359155
-3.903746688804401	14.691009127397303	0.4545148538738552	-0.27901188661438925	0.047082113708005094
-3.86987704440043	14.375574603567006	0.4418611940803083	-0.2740912975247382	0.04462647859031589
-3.9256796422272324	14.820378173973397	0.45946508713175344	-0.28053072859192996	0.04815622535055592
-3.9497350317267026	15.228464150498013	0.4742488314011046	-0.28573938679124466	0.052086249554212816
-3.7268568443784513	13.894308007070336	0.4211569035784813	-0.2675201444969758	0.041259985897043897
-3.698215854277132	13.779058127098043	0.41604102971365176	-0.26568384026226377	0.04046849241541603
-3.6779639093146645	13.673870011895303	0.4110668366201389	-0.2634308236428903	0.03983244623541123
-3.571181750067259	13.33170586472178	0.3954343908845187	-0.25776812806148974	0.03748527433824572
-3.4835043026903465	12.977876322076302	0.3781119808393344	-0.24958159142363487	0.035984748052418254
-3.404126025364066	12.339701968592273	0.34782887222754566	-0.23538280583341217	0.03083868910379582
-3.3488293333994186	11.895449310153229	0.3238535681265976	-0.22204162080269452	0.028159779238791822
-3.300315153385468	11.14083500028607	0.28447232204490014	-0.20013229819529701	0.022346700231380176
-3.9511621749674837	15.271050023970451	0.47581883894506916	-0.2863478291519719	0.05252049434149845
-8.244373317370188	14.628658956740194	3.4683069758499534E-5	-2.6381012237605356E-5	-2.128682260907081E-5
-8.208489142862772	14.204433859089825	3.3837487600862717E-5	-2.54629593290853E-5	-2.123453787925235E-5
-8.193734077492797	13.966873422743047	3.3373302081064793E-5	-2.4943416334133725E-5	-2.1221752282957288E-5
-8.232676222944097	14.462837941075223	3.435058831108949E-5	-2.602764226490495E-5	-2.1264649913916804E-5
-8.19035693955016	13.837323106092928	3.312723613634386E-5	-2.4649139382654606E-5	-2.1228284486782182E-5
-8.113167709168138	13.369167772280294	3.217862763611337E-5	-2.3613975978890044E-5	-2.110687077009688E-5
-8.077142174814208	13.181783020574018	3.1796692206907535E-5	-2.318620172546724E-5	-2.1050474514563903E-5
-7.967407351985131	12.816549861797377	3.101844556869104E-5	-2.237889871757528E-5	-2.085319488113344E-5
-7.4202031915344335	11.241546128091116	2.7570907220341946E-5	-1.8812290156297706E-5	-1.9790364971602618E-5
-7.380855782333087	11.139150568907128	2.7339884648632307E-5	-1.8568233755542804E-5	-1.9709714894597544E-5
-7.603903539139292	11.751642921695533	2.8691468266297964E-5	-1.9977225995467002E-5	-2.0153701928909967E-5
-7.696154479064555	11.994745340563997	2.923389271954879E-5	-2.0528555255915923E-5	-2.0339076813615892E-5
-7.744684776673163	12.145936214046198	2.9556321151143547E-5	-2.0862308959625622E-5	-2.0429150752585556E-5
-7.337783016568444	11.036160898112158	2.709906025839746E-5	-1.831934861293147E-5	-1.96175037187081E-5
-5.478513842259125	7.328297301269693	1.8137423342219227E-5	-9.349070861283468E-6	-1.5495828412418887E-5
-5.496335515484936	7.350666297835906	1.820255351470816E-5	-9.402127805491986E-6	-1.5537044133335706E-5
-5.513292533723025	7.373441024034741	1.82661772246208E-5	-9.458913330950086E-6	-1.557562229763288E-5
-5.7782594324877365	7.704138241466704	1.9266501989382315E-5	-1.0276157150118249E-5	-1.621798932123102E-5
-5.226288884072366	6.97442447090005	1.7148434998774176E-5	-8.422286140853286E-6	-1.4901361726674816E-5
-5.1320395346395955	6.880771446866525	1.683268719472409E-5	-8.191555812056106E-6	-1.46756328353424E-5
-4.981658732436152	6.746084424883188	1.6336346604281694E-5	-7.834558314423678E-6	-1.4303760238903812E-5
-4.872230788355059	6.663668971542325	1.5987705072146953E-5	-7.617278400209378E-6	-1.4027611553437451E-5
-5.95993806317256	8.088641025459268	2.0160122106957788E-5	-1.1284154172554449E-5	-1.662137593803764E-5
-6.156106083074739	8.43849134717127	2.102371382381719E-5	-1.2118948648674594E-5	-1.705920434867663E-5
-6.3622803987511345	8.893710900037291	2.2079400460528724E-5	-1.3263168420965032E-5	-1.7511444757018776E-5
-7.037730777065047	10.279206689455364	2.537854822756518E-5	-1.654267749861499E-5	-1.898563844711609E-5
-6.511291309796823	9.166024915663732	2.2755762598129855E-5	-1.3885286633023208E-5	-1.784807714966594E-5
-6.961309529005052	10.091919377967345	2.495654253606046E-5	-1.610911326241716E-5	-1.8828814584946405E-5
-6.976746835639336	10.11701394282087	2.501901283171601E-5	-1.616389828846026E-5	-1.886107066993908E-5
-11.149672852779776	19.026028297048256	0.1412389250058793	-0.038370813453814705	-0.08672490808090651
-11.177286946315288	19.099277703541333	0.14210854465405554	-0.03982056689531745	-0.08714379661520501
-9.18227086019565	22.941744559833715	0.13454690730815078	-0.1038719054272651	-0.05374623397579833
-8.933979733519063	23.042297787756027	0.13169200805406167	-0.10546878261472403	-0.049032930159960776
-9.497726748011418	22.723004536194928	0.13711180710589763	-0.10009130701952437	-0.05923739806312665
-11.201816179455392	19.362671115833425	0.14332760853690849	-0.04441673152378961	-0.08718842937767043
-11.022193536741858	18.71762456011473	0.13770850735300946	-0.03268800192797207	-0.08490363074701213
-10.948655511422155	18.634752597804788	0.13558552794593925	-0.03085678737130962	-0.08359625924472716
-10.739200803101152	18.414265673982754	0.12996633104250052	-0.02639928527311825	-0.0800507421665315
-10.426129079411938	18.242868662510936	0.12095549650192239	-0.022195373254111098	-0.07418390421884886
-10.351495060601314	18.19934593348884	0.11882977571532803	-0.021241978642066145	-0.07278321342759397
-10.276659955502009	18.164399203559437	0.11672372793167	-0.020416915426472976	-0.07144535817136065
-10.051706148564318	18.092298620546728	0.10999652707313277	-0.018440450902032297	-0.06695551091578016
-11.220597943108505	19.547650220008503	0.14417486012040173	-0.04760895402450585	-0.0872039995853599
-11.213232813518047	19.613678726955158	0.14421864771509632	-0.04857520851004079	-0.0870608962638656
-11.167862918473158	19.983763373685665	0.14467518675549737	-0.054900255995265504	-0.08587643782655849
-11.119734753615504	20.180895538942224	0.14465096100845104	-0.05787783704830356	-0.08515613508343281
-10.889962382093142	20.81510177874138	0.143733523033157	-0.068109959187968	-0.08124223755983875
-10.989883259185685	20.57314650704364	0.14420028968242093	-0.06443202535347536	-0.08273660672847238
-10.670647697607485	21.25443563231954	0.1428797781381251	-0.07532137238647896	-0.07768992587199224
-8.656589193032165	23.077778160673812	0.12731746872062386	-0.10571795042379209	-0.044106352298293204
-8.262164632393056	22.97490850022338	0.1190380553990796	-0.10284040611002235	-0.036450303292624
-8.093510801985081	22.896766634500132	0.11508457208458532	-0.10102356708446227	-0.03345930093971637
-7.68989912608717	22.564207698669875	0.10369180657890645	-0.09336945686581313	-0.025674232361235234
-10.61906467426591	21.352055718189742	0.14267754315458803	-0.07680419469838613	-0.0769932791687099
-9.936768220586934	22.310409278173573	0.14012382815710064	-0.09304925229243827	-0.06654551290348806
-9.627937960973474	22.62487940796674	0.13830430823415726	-0.09848913913966603	-0.061383249791672145
-9.573169961095976	22.676544366109272	0.13791281145240603	-0.09935408280459179	-0.06052145896201844
-10.134279956953314	22.058148587414195	0.14070946463820894	-0.08855781914679993	-0.06978070594651273
-10.304582249602808	21.836678921374176	0.1415755782563311	-0.08491926639182831	-0.0722960894714057
-10.555587977067566	21.45179651669559	0.14236022420678995	-0.0783396724409878	-0.07615813520329245
-9.871150253323467	18.04329134881533	0.10475430205141142	-0.017097905840093075	-0.06360083922262201
-9.4491510421968	17.986087424675254	0.09133631535570873	-0.01442422512991583	-0.05505196122856427
-9.39405468440286	17.97674307009461	0.0896235371580889	-0.014108717454372212	-0.05398939774757987
-9.318824933668623	17.968766098777905	0.08712208199851239	-0.013665392089327362	-0.05245504292020036
-8.866655676614846	17.930756511797174	0.07215122727355258	-0.011290618352876175	-0.043008721147806336
-7.460370084706861	22.326890903804703	0.09683167666468903	-0.08846254743318355	-0.02187223798716223
-7.181921823170052	22.004421546653404	0.08767671379650027	-0.08104361241776735	-0.016763223853652316
-6.980050576019263	21.793148493492453	0.08185142439251673	-0.07667826582595073	-0.01351763905932499
-6.576542696581086	21.409318391621486	0.07092961202511018	-0.06788887750302153	-0.006365597238313172
-8.591810565175942	17.924390418426363	0.062403663559906314	-0.009758390932503507	-0.03707792394904922
-8.160987566235585	17.895824611247768	0.045858909679755436	-0.007322587491770296	-0.027025215686141583
-8.427526747689353	17.911776804777684	0.05620225165223341	-0.008849256171902554	-0.03332647050489369
-8.540982568507179	17.920050757602066	0.06062641426854253	-0.009500436848156336	-0.03599872097517595
-5.864615339578987	20.755750631962357	0.05481812056690395	-0.05352616859902766	0.0056389614529895205
-5.543802938210256	20.38074487517408	0.04700643846880439	-0.0450236685352775	0.01077810023556213
-6.504364858334945	21.34437545298176	0.06922898947892465	-0.06657839657450117	-0.00527521896956308
-5.970918121132899	20.87023242852833	0.05726585907847251	-0.05579056104208961	0.004144271064531696
-5.171797381464162	19.89737251545445	0.03876461361735542	-0.03564946928826383	0.014469275278728811
-5.0245480447987125	19.683822661130662	0.03513158672197683	-0.03105527006571461	0.016115747635748686
-4.900152014728899	19.401774462066626	0.031233495052301028	-0.026321783634852807	0.016086503875840978
-8.045165203849148	17.895237150670994	0.03999951043661621	-0.006387972256898989	-0.023473815766399366
-7.828330068792466	17.887207984644846	0.028387923989897226	-0.0047998335320637835	-0.016708639554028227
-7.588389628929521	17.819549385161938	0.006731393848434953	-8.027166094478548E-4	-0.003994119618852716
-4.683175416995011	18.92056128922509	0.025208909098054542	-0.018845394300382613	0.016676503573190782
-4.557131527726211	18.533459102138394	0.021327570952021778	-0.014830245638932354	0.015193882509131512
-4.377707594286538	17.57417867700677	0.011740389634291097	-0.006364144651471652	0.009621946013405094
-4.375950900357417	17.526057226949376	0.01116681477579131	-0.0059329796192411025	0.009215272854244397
-4.484941864981501	18.19838652331461	0.017313901073414857	-0.010641323851781397	0.013556771895878113
-4.372825752777866	17.497105804998277	0.010918166445271032	-0.005808746670398812	0.008998537325115182
-4.260063754969469	16.957122878843833	0.007922392373282969	-0.003965423630767711	0.0064221262352860695
-4.2543796491463395	16.88173839584814	0.007463252099827985	-0.0037411428988081558	0.006014042054067523
-4.172479120773178	16.325671413989923	0.0054167720556067295	-0.0025081650234193573	0.004240898737121722
-4.151871519508384	16.155447405066244	0.004760249341676189	-0.0021021517698027836	0.0036683813390127854
-4.144035245207647	16.121454065378032	0.004687859169337343	-0.002052448743345236	0.0036041967038410484
-4.072421898747817	15.289956430567175	0.0025898945202235324	-8.653507679078534E-4	0.001831550737552634
-4.095328121705499	15.489697359268533	0.002974416263638965	-0.0010921549925262536	0.0021197367610423577
-4.118480058777639	15.68595857984359	0.003500948519545799	-0.0013630153239116154	0.002570264543426586
-4.140149876500907	16.06180723438685	0.004532719298388759	-0.0019670146287609274	0.003475691190508874
-4.179593610389492	14.862900564725685	0.001696128426176373	-3.825088850780542E-4	0.0012090611555049349
-4.129583690004605	15.034457843656845	0.0020546183445495823	-5.516030211708051E-4	0.0014705349716400027
-4.332504046130264	14.727261534199787	9.072413013763557E-4	-2.461498486645926E-4	6.53444762782525E-4
-6.864381120883843	17.824925970386563	4.080747976156778E-5	-3.303771924018134E-5	-1.85301313809495E-5
-7.111456277637915	17.862901719600874	4.098095788374954E-5	-3.312153766895575E-5	-1.9079035123252076E-5
-7.361730330183262	17.815658423143518	4.095897555712605E-5	-3.300676412459999E-5	-1.963393806591617E-5
-6.699631952192596	17.790187728061333	4.0664676860474443E-5	-3.29622814660661E-5	-1.8165018038289212E-5
-6.471535900809904	17.65611081898578	4.026434203095921E-5	-3.265921353360677E-5	-1.766273577662467E-5
-6.01856299486931	16.965651538393175	3.843367465292927E-5	-3.115832501469648E-5	-1.6680623974234284E-5
-6.018217814642384	16.964954947243214	3.843187226382464E-5	-3.115682242829249E-5	-1.6679878062778375E-5
-6.192614293475787	17.31914560580889	3.9349658400071576E-5	-3.191605636515122E-5	-1.705631391687814E-5
-6.358826975092747	17.562077889890872	3.9998188994470206E-5	-3.245270989653962E-5	-1.7415515225303802E-5
-6.018066056155799	16.964687362149334	3.843118113188774E-5	-3.115625964555108E-5	-1.6679543186452737E-5
-4.908304538333134	14.969355025422521	3.3232100150493316E-5	-2.698455616770883E-5	-1.4201373972683465E-5
-4.894965705707698	14.956384548239772	3.319467871793581E-5	-2.6956341697491513E-5	-1.4171274757967526E-5
-5.522668475480044	15.89108446419409	3.570639479045837E-5	-2.892524670226094E-5	-1.559918705143382E-5
-5.590293973325887	16.02332329799043	3.604793140599138E-5	-2.91981349903889E-5	-1.5751130395394354E-5
-5.62503595550961	16.102423683804165	3.62482364036233E-5	-2.9360137937196184E-5	-1.5825896577469038E-5
-5.79838945170203	16.47567517825189	3.7194918574877515E-5	-3.0135336037314567E-5	-1.6206513667318116E-5
-5.818300420163335	16.518599132988257	3.730275956309407E-5	-3.022338587109976E-5	-1.624833050129357E-5
-6.016563718580136	16.961325465432818	3.842266697017106E-5	-3.11492422126282E-5	-1.66762859859846E-5
-4.911331118979538	14.97328547513143	3.324306167322978E-5	-2.6993027055460676E-5	-1.420840175374901E-5
-5.0735700023776875	15.16993664121582	3.3793453902500485E-5	-2.741350071826436E-5	-1.4580489560609644E-5
-5.223708594183212	15.375437594116095	3.4352498387236726E-5	-2.7850298659518665E-5	-1.492111759703545E-5
-5.2244114000787105	15.376332166246335	3.435495376604926E-5	-2.7852188034747343E-5	-1.4922704203659045E-5
-5.424504479191739	15.698092793846305	3.5209907854344945E-5	-2.8524260863972513E-5	-1.537754590125754E-5
-5.22565127061393	15.37825402853767	3.436003450109372E-5	-2.7856191654333123E-5	-1.4925471518607513E-5
-4.7077301313837365	14.774519111724057	3.267181496120482E-5	-2.6560549251983633E-5	-1.3750575790716684E-5
-4.675015183440867	14.74800878513003	3.259643239696464E-5	-2.6503566777077836E-5	-1.3679279344015895E-5
-3.7658512309524754	7.028045440845924	1.435649871988793E-5	-8.6734649287084E-6	-1.1291476937187458E-5
