# Supplementary material for: Thyroarytenoid muscle fiber orientation regulates the ability to modulate vocal fold vertical thickness
Source: PLoS One. 2025 Dec 4;20(12):e0337735. doi: 10.1371/journal.pone.0337735 (PMC12677544; doi:10.1371/journal.pone.0337735)
Supplement: S4 Data — (ZIP) [file pone.0337735.s004.zip › Male/contourA10TA7.csv]

% Model	Angle9.mph
% Version	COMSOL 6.1.0.357
% Date	Dec 14 2024, 05:08
% Dimension	2
% Nodes	720
% Expressions	3
% Description	Line
% cpl1x	cpl1y	Displacement magnitude	u	v
-11.968005616002486	39.650844643500406	0.7077883653561247	1.407718682087426E-4	0.1073546391011767
-12.100925229184412	39.521184251215715	0.7067663774140878	1.3999097474205402E-4	0.10735955748226932
-11.810234379374002	39.74293127707726	0.7085125954794886	1.4132791951153122E-4	0.10735076470803435
-11.76596306338081	39.775513356632324	0.7087695334835529	1.4152425950408003E-4	0.10734946324967837
-11.47739948826791	39.862189693672036	0.7094525176371282	1.4204555692774927E-4	0.1073449707252328
-11.258980847445656	39.857881496438054	0.7094171915644116	1.4201737970176607E-4	0.10734379447201059
-11.716143543792246	39.796222579001906	0.7089324332267293	1.4164945909287682E-4	0.10734850535050114
-11.163938214941039	39.85365079891891	0.7093843072686757	1.4198893585639095E-4	0.10734335684569388
-10.796207435616262	39.85090503287166	0.709362353728616	1.4196231269125742E-4	0.10734123397123795
-10.709496869932108	39.85039381204079	0.7093579718360483	1.419559921222296E-4	0.10734072965355239
-10.37169574884199	39.850036177539195	0.7093548728072605	1.4194235367772558E-4	0.10733871468551676
-12.13512273325702	39.460672833157	0.7062896878586346	1.3962703210548268E-4	0.10736168445528721
-12.240660142730178	39.24849072022055	0.7046190615491146	1.3834923367787047E-4	0.10736905529265693
-12.227325367848685	39.08705965880899	0.703346605231697	1.3737997545272462E-4	0.10737409961213457
-12.205740642978935	38.979124391808504	0.7024968764357763	1.3673145157414935E-4	0.10737739563358915
-9.681369688821853	39.850002288818345	0.7093508711138193	1.4191673947263058E-4	0.10733458258888645
-9.209886193231677	39.8500022888185	0.7093518117864357	1.4189686545259384E-4	0.10733176318650432
-6.503691158131879	38.96454001876737	0.7023680534816424	1.3657418830205465E-4	0.10734386373050091
-6.587351156296421	39.29642873129991	0.7049841140819486	1.3854831094450913E-4	0.10733378038410185
-6.771159512318912	39.57700815680421	0.7071940438287181	1.402192802372276E-4	0.10732592925516957
-6.814129999907874	39.651652838586976	0.7077823600255118	1.406636690939592E-4	0.1073238052318447
-7.229593906641747	39.84203493583536	0.7092829168365665	1.418018165775968E-4	0.10732021127743899
-7.181795837296288	39.83706132882147	0.7092437448759032	1.4177153956120475E-4	0.10732008504275062
-7.033567159296577	39.76166368437849	0.7086487447639072	1.4132140644403812E-4	0.10732160559547833
-7.6946177519140235	39.85300356006798	0.7093708461372481	1.4187219628770503E-4	0.10732263029907795
-6.488283836647731	38.91091546805024	0.7019458247466779	1.3625448254347874E-4	0.10734548120315367
-10.243595360807257	39.850002288818345	0.7093546749111008	1.419361131508759E-4	0.10733794771070404
-9.730298368089413	39.85000228881833	0.7093512107231109	1.419184432883186E-4	0.10733487500512308
-9.743014193148053	39.85000228881833	0.709351183870848	1.4191905333140045E-4	0.107334951099594
-9.085341826788042	39.8500022888185	0.7093512632262043	1.4189284656251962E-4	0.10733101918113114
-7.779783738995952	39.851154726690396	0.7093574395297533	1.4186182944428538E-4	0.10732319657161221
-7.886706964608754	39.850916601280545	0.7093545755389887	1.4186381797386984E-4	0.10732384165785228
-8.209330570361047	39.849987794146756	0.7093516973207398	1.4186278876770513E-4	0.10732579235725415
-8.699211804792647	39.85004545472901	0.7093536905144929	1.418768677955394E-4	0.10732871220093297
-8.427966558711145	39.8500350871401	0.7093508831646533	1.4187041850807118E-4	0.1073270945870328
-12.152615457473026	38.61822056218743	0.6996532317783307	1.3457033230200992E-4	0.10738853308182808
-12.150457207342695	38.60568225439725	0.6995545733078685	1.344952048323179E-4	0.10738891804755611
-12.146591986235311	38.58859764700979	0.699419954054215	1.3439316661297208E-4	0.10738943709097327
-12.074238696384148	38.24828133015453	0.6967412665092523	1.323578658183925E-4	0.1073998037539731
-6.441829287929373	38.514252064367554	0.6988225981293902	1.33892488873798E-4	0.10735784803961175
-6.4796557750756225	38.830935381536946	0.701315225131912	1.357786943214657E-4	0.10734797928979034
-6.431316994593285	38.355730965701305	0.6975735975383646	1.3295134846589895E-4	0.1073628390858892
-6.415000660473024	38.12021737547059	0.6957196189986948	1.3155063920567485E-4	0.10737024801611364
-12.006552716049852	37.91928976266428	0.694148621975111	1.3039768772426944E-4	0.10740984057749432
-11.966773292852782	37.7322909897182	0.6926770556510788	1.292830779626193E-4	0.10741553673041188
-11.899335717233097	37.41624344712912	0.6901874825337161	1.274057913986951E-4	0.10742516329101993
-11.86072968481382	37.23337054820751	0.6887485948851247	1.2631776245048494E-4	0.10743073590783393
-6.405495081109018	37.81045524455644	0.6932786503990873	1.2971332366343158E-4	0.10738006489405336
-6.3802834672144035	37.49850283645258	0.6908238981719668	1.2786211555949892E-4	0.10738985928802974
-6.34327199449609	36.990127261889924	0.6868191332650224	1.248560454830876E-4	0.10740584440154194
-6.3346776499635205	36.89181710192548	0.6860464569404197	1.2427389619279353E-4	0.10740892693087269
-6.327277488709939	36.80573234114482	0.6853696773101492	1.2376653537792736E-4	0.10741162779016528
-11.839379859361392	37.12464213602315	0.6878915130766181	1.2567346098474875E-4	0.10743405950912127
-11.66031709327127	36.191536938073696	0.6805465473654191	1.2016072639746543E-4	0.10746260248089587
-11.619905720758748	35.962379473002436	0.678745712426531	1.1881004313794199E-4	0.10746963288083605
-11.730360249335298	36.58305483766412	0.683632667454474	1.2246600992426278E-4	0.1074505952658586
-6.248695444183289	35.88284413383002	0.678111953914519	1.183203205368159E-4	0.1074405770383153
-6.190644674951313	35.36621719878445	0.6740450619641445	1.1529672312719438E-4	0.10745670597621643
-6.146329446134891	34.860882297696094	0.6700703674974987	1.123273293502514E-4	0.10747254892424948
-1.0600869276340483	18.316100001774196	0.5403175295949787	2.0160323580847748E-5	0.10797211633750858
-1.0459016161732135	18.37692181363064	0.540791952614772	2.0487562257061617E-5	0.10797010462326996
-1.1744205707972624	18.153797557800345	0.5390499139926366	1.9286383239818025E-5	0.10797789543792413
-1.311326192584243	17.97535615877772	0.5376571590747465	1.832549309835318E-5	0.10798430990424988
-1.386335587551091	17.922671465764726	0.5372454717542012	1.8042047742590383E-5	0.10798638949222975
-1.650548821745367	17.757514160475903	0.53595777742636	1.7153726244888893E-5	0.10799306501816525
-0.9718149006219283	18.630446296863695	0.5427730050282592	2.1853375561474595E-5	0.10796163842503534
-0.9542349860686515	18.852537320770427	0.5445067588684578	2.304868984637216E-5	0.10795447598937588
-0.9467123425971604	18.932059856972355	0.5451285483336441	2.3477327279769097E-5	0.10795190473879573
-0.9488912973033679	19.009058522305217	0.5457299068465185	2.389206603510791E-5	0.10794946579261709
-0.9602591937381534	19.185733594449147	0.5471110333307783	2.4843062196255578E-5	0.10794390462229846
-1.0005126263859143	19.36574217623491	0.548516503800836	2.581069200625293E-5	0.10793839210899389
-6.05347281998843	34.07388368729615	0.6638904146086045	1.077398804532086E-4	0.10749708956352252
-5.779746191862431	31.198536783186327	0.6412837364567249	9.10912048404123E-5	0.10758712575357152
-5.81260308842713	31.6601371096856	0.6449011486324268	9.373848110226526E-5	0.10757260365563179
-5.898916358898413	32.61341104261303	0.6524060949997913	9.925563051794035E-5	0.10754272950843383
-5.976331308258205	33.33624786626052	0.6580783219447423	1.0343908100944142E-4	0.10752014409136326
-11.555172919712001	35.57995576034233	0.6757368275123734	1.1657085989869748E-4	0.10748138058223186
-11.427224513094306	34.824469013294944	0.6697927482872356	1.121298460670022E-4	0.10750459133011289
-11.302991741507174	34.01939293201957	0.6634583092840575	1.0743621571971868E-4	0.1075293925433895
-11.26269403333529	33.74326682230424	0.6612922108889479	1.0581993347548814E-4	0.10753791234362066
-10.87492360433819	31.536162433666846	0.6439409476893262	9.304259190643562E-5	0.10760564816865707
-10.79808267178972	31.096982410679725	0.6404933203818962	9.054307086614463E-5	0.10761912564026098
-10.515617328365707	29.431210118152052	0.6274155426552273	8.097211837283718E-5	0.10767030831758506
-11.095255333576779	32.78560916869341	0.6537507361792563	1.0027392311125663E-4	0.10756730985452692
-10.374607869233792	28.677418549364212	0.6214903470070139	7.669900822958442E-5	0.10769339484716331
-1.9007542873442729	17.670028077820447	0.5352746992782081	1.6684099229011623E-5	0.10799719311241526
-2.0779141835942943	17.606247817656115	0.5347774480869838	1.634208422674607E-5	0.10800017476705517
-2.421704394542373	17.610906476909	0.5348140627098388	1.6369559641325217E-5	0.10800187196284719
-2.5268901597962445	17.60827853304663	0.5347938543305686	1.6356359739319656E-5	0.10800252041516453
-1.0157099330243569	19.441588102125813	0.5491096406640097	2.621908224745177E-5	0.10793605999385075
-1.1062328150339649	19.65851365771074	0.5508045849583074	2.7383834868265502E-5	0.10792964244413901
-1.0950141199455286	19.63861486947969	0.5506490822923873	2.7277083281637073E-5	0.1079302154653617
-1.0936631912571904	19.634142492606518	0.5506140966452956	2.7252988499033285E-5	0.10793035054480764
-1.2019485900933222	19.823967402584525	0.5520985367351036	2.8271505792527636E-5	0.10792489115093179
-1.2626663164006444	19.90610167368628	0.5527400245199595	2.871042759541242E-5	0.10792260275220161
-1.3479656887537845	20.02184186709379	0.5536457993831403	2.9330194489445286E-5	0.10791937698150211
-1.3818036936806772	20.069240413165744	0.554016253729617	2.958436867493468E-5	0.1079180499049994
-1.490043238491493	20.21081153288452	0.5551239736435214	3.0341085911108725E-5	0.10791412498027536
-5.495158991359491	28.68268136418761	0.621512355693964	7.671094856629673E-5	0.10766569949199986
-5.507477156915547	28.790577524822243	0.6223559035390444	7.731952415124939E-5	0.10766232835840248
-5.640376413522405	29.93509919763994	0.631353277662531	8.384762270256997E-5	0.107626595458809
-5.66674537726079	30.200894570944342	0.6334348832849669	8.535835748792252E-5	0.10761827422533532
-11.232964758328787	33.56280133293661	0.6598707265641244	1.0476350020585929E-4	0.10754346371978662
-9.890707351552885	26.584105713780335	0.6050546031129336	6.488067921064824E-5	0.10775702700102949
-9.499209611630052	25.463046361573806	0.5962651946201479	5.8639725866908415E-5	0.1077903931000458
-10.251371607480321	28.08873461337165	0.6168669603302879	7.333875246267417E-5	0.10771135810670462
-9.949856872037069	26.81141811544305	0.6068398949546211	6.616510246879959E-5	0.1077501516293807
-9.409620206466	25.28683176907262	0.5948781274919553	5.765834495003088E-5	0.10779548961987341
-8.975776833099328	24.413789608181347	0.5880545944577547	5.2875641980179043E-5	0.10782082403226968
-8.450931047688341	23.67686534172989	0.5822612225298127	4.8834395108941604E-5	0.10784136351237603
-8.315280225053407	23.486682331666373	0.5807771656626202	4.7809206794144745E-5	0.10784667157868025
-8.109310669822081	23.245736403988893	0.5788866936389484	4.65158573321446E-5	0.10785321840171537
-5.04821833795282	26.35030357792787	0.6032141985977794	6.357595670450426E-5	0.1077376042375907
-5.072511135861281	26.457154341834364	0.6040486862415074	6.416432681088508E-5	0.10773432408444789
-5.319014801988768	27.6151602307035	0.6131331424067585	7.066243397315739E-5	0.10769875390997061
-5.298549699956672	27.508324942348306	0.6122973690089101	7.00663593273044E-5	0.10770204894903534
-1.6547952866665352	20.435138707303928	0.5568768712230286	3.153895605842171E-5	0.10790786846125378
-1.7068462026965912	20.505043732104994	0.557424124247539	3.191368829214135E-5	0.1079059229049056
-1.8328638043067826	20.675856534446993	0.5587594527749097	3.28259964133898E-5	0.10790116116846982
-1.9146876228856835	20.78271581099791	0.5595959932618861	3.3396378367340175E-5	0.10789819855168195
-1.9589596542270868	20.838178803681924	0.5600292189383549	3.36902249418689E-5	0.10789666988384694
-2.2267902915590323	21.173727916983232	0.562659494212918	3.548426069765598E-5	0.10788742387588883
-2.4765836027203294	21.524027437877677	0.5653949326658504	3.734910979636096E-5	0.10787760552479558
-2.510632075597485	21.56945277354053	0.565751348133483	3.7593320155605976E-5	0.10787634218932836
-3.4170539347823667	18.323036770820913	0.5403760220554499	2.01927535453372E-5	0.10798454628004685
-3.3613588547056894	18.26201824120377	0.5398996719535812	1.9866616913235258E-5	0.10798619060456047
-2.8302006677410443	17.7685842180935	0.5360448666990828	1.721895153617281E-5	0.1079990451399315
-3.0213186080937637	17.882690433716814	0.5369363144795842	1.7832765739536322E-5	0.10799643827020787
-2.9853774190574067	17.85333337493745	0.5367075138437011	1.767535432895939E-5	0.10799718047257299
-4.904236518511963	25.91960781073081	0.5998298585068456	6.119820387581362E-5	0.10775056329412129
-4.723668736196532	25.314951331292864	0.5950957217155557	5.784563202422012E-5	0.10776886928146998
-4.604679940346854	25.051089745874435	0.5930206953433295	5.638538912113193E-5	0.10777663369473035
-4.281370486848969	24.383328411417228	0.5878017417995164	5.275137013662399E-5	0.1077961985789801
-3.2125741016240386	22.611557155864187	0.5739084650744588	4.316938404031089E-5	0.10784691079722689
-3.272014261258436	22.70654698603269	0.57465038608735	4.367684994083845E-5	0.10784420151299967
-2.5518384799861815	21.63096481182497	0.5662324777540932	3.792428249588176E-5	0.10787460463968719
-2.8735384712196232	22.08009398368013	0.5697518689216592	4.032476169831883E-5	0.10786202663898152
-3.1756044296995665	22.556944434453374	0.5734800219586854	4.2878590239240654E-5	0.10784845257053075
-4.545571876999899	19.652622560032107	0.550767597951209	2.7282875469859795E-5	0.10794829361764138
-4.424895516455141	19.524062222800467	0.5497632478796932	2.660264669259445E-5	0.10795174249129151
-3.958958611653594	19.00470136406695	0.5457017073654141	2.383410039341301E-5	0.10796576443935514
-3.8782730930382083	18.915322300283425	0.5450045924470301	2.3359121074956147E-5	0.10796817873348569
-5.025563667731989	20.107549344377823	0.5543333577232038	2.971474995005088E-5	0.10793640766053819
-5.277731362781373	20.350988119887234	0.5562307682836156	3.099421344552281E-5	0.10793000126087857
-5.606549304112775	20.6598148798465	0.5586535907219565	3.2651375971702504E-5	0.10792195669691358
-6.131048509468386	21.17349677678001	0.5626633860534187	3.5368242446398235E-5	0.1079084155547995
-7.17416985769136	22.198608654304337	0.5706842657556653	4.08447234680666E-5	0.10788142334478441
-7.6413332318231895	22.67125431062098	0.5743998514084967	4.340232018259248E-5	0.10786893226313264
-6.9150129554945305	21.927639425126234	0.5685725831901945	3.940787170931015E-5	0.10788865764141184
-6.31895859009996	21.343154735881807	0.5639987066854519	3.628537875896411E-5	0.1079040420919731
-6.618255579081206	21.642875823077	0.5663359138864081	3.7889981001393714E-5	0.10789612177659597
-3.6680004015474728	23.30103040805593	0.5793145530311499	4.6870137762547027E-5	0.10782738919633915
-3.83446762916781	23.580833568731567	0.5815042516945358	4.839515848099026E-5	0.10781937301071512
-4.071443328978513	23.987709649252928	0.5846952258808673	5.0577514477701225E-5	0.10780767047113007
-7.640251545310057	17.586782544931808	4.302882294996415E-5	-3.458443301367402E-5	-2.140391104712068E-5
-7.509356374993602	17.79911102953117	4.3568437008637767E-5	-3.509136088049806E-5	-2.1181251610488913E-5
-7.6989388334005735	17.4903691638282	4.279655156372303E-5	-3.436388859880177E-5	-2.1507259250499523E-5
-7.762103216471637	17.30759444679789	4.2360123131481635E-5	-3.3944781126296484E-5	-2.161233546713717E-5
-7.821162534822876	17.152686250634986	4.200391577578503E-5	-3.3594321709342445E-5	-2.171727134220762E-5
-7.87221896818102	16.9473112831706	4.154397666783166E-5	-3.313964812694944E-5	-2.1806434732908683E-5
-7.921170402924522	16.753942907049066	4.111562545576576E-5	-3.271066269994902E-5	-2.1893547688766953E-5
-7.9783869673286425	16.470761822820492	4.051090842844327E-5	-3.209623080850387E-5	-2.1998119580107618E-5
-8.003886469325913	16.357472230499454	4.027193933493512E-5	-3.1848080714231784E-5	-2.204668383328807E-5
-8.041803974825056	16.197407590250943	3.995367577035817E-5	-3.1504003423056437E-5	-2.2127056447013357E-5
-8.11957094103931	15.808141817188318	3.9174566885829987E-5	-3.067099317123097E-5	-2.2287640991768478E-5
-8.094241908274963	15.975737091845481	3.950677803446689E-5	-3.102633902170059E-5	-2.2232535016052064E-5
-8.149959289733443	15.594634263864748	3.8753886258817975E-5	-3.0214105474592882E-5	-2.235497584528933E-5
-4.487015489615116	14.591722761896559	3.430661603976544E-5	-2.7949507921992483E-5	-1.4125037344929711E-5
-4.416731324563106	14.512870608922288	3.408276700958298E-5	-2.7772565460265923E-5	-1.396224833731654E-5
-4.329055028394281	14.412978776001905	3.379456649976586E-5	-2.7543487928331636E-5	-1.3755450439038943E-5
-4.19303203891211	14.248275933735142	3.332398516842455E-5	-2.71688499928445E-5	-1.343448289833214E-5
-4.178965322518646	14.23024927967746	3.327190052913915E-5	-2.7127034556997942E-5	-1.3400634827080584E-5
-8.208595369810979	15.125877972768416	3.788703085241812E-5	-2.9246528957714483E-5	-2.2506128929651126E-5
-8.250106284083648	14.883579494882824	3.7477975589426715E-5	-2.8771752923936027E-5	-2.2602491054153345E-5
-8.184763342662869	15.304083214581624	3.8211502052097816E-5	-2.960896779457301E-5	-2.2448040015818593E-5
-8.194040568253598	15.203367992185502	3.8019271765593146E-5	-2.9399316357937796E-5	-2.2472502597896865E-5
-4.009503675450382	13.95499929048619	3.250559936795747E-5	-2.65027629166858E-5	-1.2993016389943462E-5
-3.967321215997023	13.879167246534847	3.229172760581439E-5	-2.6326568713395084E-5	-1.288820207210941E-5
-3.8768075373306097	13.684183745503944	3.174580076841581E-5	-2.587869671758289E-5	-1.2660246267979012E-5
-3.8285567068758617	13.577304042901428	3.14516581347036E-5	-2.563459122222814E-5	-1.2540724357956509E-5
-3.679175518096213	13.165512678706849	3.0313613077962714E-5	-2.468379620477604E-5	-1.2154376134733195E-5
-3.5952780276413945	12.848827743115857	2.943794944094133E-5	-2.395113213214165E-5	-1.1923561862392488E-5
-3.8035301168690907	13.511178334388502	3.126984497815528E-5	-2.5485020547020503E-5	-1.2477380945702045E-5
-3.5706258476984103	12.751547870197772	2.916888466633508E-5	-2.37204597465069E-5	-1.185444695281029E-5
-3.536337058362929	12.508568926206657	2.849476466850215E-5	-2.314304380132273E-5	-1.1740452549427605E-5
-3.4943523373487664	12.217884679130231	2.7698505921263618E-5	-2.245885877929327E-5	-1.1606284609110685E-5
-3.476217738039166	12.051206781698731	2.7240042928472043E-5	-2.2068253088984546E-5	-1.1542391437793351E-5
-3.4381043775288846	11.707787309160882	2.6287321601041365E-5	-2.123187883456654E-5	-1.1404476802939065E-5
-3.4175141432913065	11.442487558596586	2.5560493788933197E-5	-2.0598304094845132E-5	-1.1322765846092284E-5
-3.390535492772293	10.959938069747185	2.423459232180592E-5	-1.9414934292537925E-5	-1.119398465089395E-5
-3.391605607580326	10.637069694303245	2.3360682226759413E-5	-1.8614341491274442E-5	-1.1154498292643674E-5
-3.3957072198915474	11.125983907025887	2.468233295392843E-5	-1.981407594663905E-5	-1.1225691290097548E-5
-3.3933099091125833	10.454525891479044	2.2868664873939262E-5	-1.815747622824514E-5	-1.1134278124294952E-5
-3.392748642497309	10.363320317554606	2.2621923469541873E-5	-1.7924661445394923E-5	-1.1120936812916445E-5
-3.3881777990103163	10.052022617744685	2.1790749065506308E-5	-1.714555657156304E-5	-1.1075846256875295E-5
-3.379931059854188	9.65560915900371	2.073557189623005E-5	-1.6138775313954114E-5	-1.101584505340933E-5
-3.38003327420144	9.645525660619372	2.0709384320113363E-5	-1.6113729255977636E-5	-1.1015223832332877E-5
-3.380411775956053	9.63612711841371	2.068569884891721E-5	-1.609036532240755E-5	-1.1015505500713684E-5
-3.4070943292007656	9.209820550583608	1.961564939339663E-5	-1.500154082965665E-5	-1.1045901950898246E-5
-3.4177904844649305	8.97279793026408	1.9036181378338495E-5	-1.4398036725671371E-5	-1.1061736534892126E-5
-4.670507470987797	6.528342318175511	1.6469465823900172E-5	-7.936878891431057E-6	-1.4400799025345979E-5
-4.472672713765167	6.53165408154053	1.599990641797328E-5	-7.955416669607569E-6	-1.3849936041165953E-5
-4.296096768007061	6.564113874181485	1.567636293202529E-5	-8.059961132191263E-6	-1.3397182453612756E-5
-4.1907677441120486	6.6201318525786546	1.5518725187620718E-5	-8.228912814840248E-6	-1.310707917622163E-5
-3.42823364007561	8.77881073484247	1.8560646873063028E-5	-1.3892618407568513E-5	-1.1073424555568033E-5
-3.440421539484517	8.631632878187974	1.8216938099822462E-5	-1.3511443022616374E-5	-1.109654305188779E-5
-3.510174069952668	8.051882576425108	1.6950761789483144E-5	-1.2021792507838792E-5	-1.1255804062925472E-5
-3.4654247941708625	8.41479710425795	1.7730920896660538E-5	-1.2963512090802316E-5	-1.1151325570170324E-5
-3.519325274558982	7.974355231943207	1.6792403937442053E-5	-1.1826778949255287E-5	-1.128128337790938E-5
-3.8048036653298265	6.960169305120867	1.535957908087099E-5	-9.226117940036185E-6	-1.2129436336328843E-5
-3.942941641067294	6.809098812242506	1.533965320379447E-5	-8.780611625007403E-6	-1.2481000627622813E-5
-4.081244662082278	6.715380176995773	1.547101179099496E-5	-8.52734860757537E-6	-1.2833793706593441E-5
-3.557899482821399	7.6388476831782866	1.6174014842841963E-5	-1.1010271648023684E-5	-1.1409748331556852E-5
-3.5506928691402093	7.692857622749482	1.6247461729177217E-5	-1.1121929386316434E-5	-1.1375287702871625E-5
-3.535122007221198	7.8370201875805385	1.652768389961307E-5	-1.1481310017466618E-5	-1.1330462898399684E-5
-3.5827478111781415	7.560437912809053	1.605682370764745E-5	-1.0782391900013873E-5	-1.148505861570115E-5
-3.656557182300242	7.31345080673359	1.5724057496543124E-5	-1.0160605284622843E-5	-1.1715437067848524E-5
-3.741595319822733	7.091603710798701	1.5488923243014162E-5	-9.613556380897332E-6	-1.1961827904226684E-5
-12.48823622079036	29.318127189803445	1.0604870123418486	-0.36860997152758745	0.9925374502755746
-12.301573729696075	29.291730374054282	1.0562548735386197	-0.3770254778212118	0.9799609391599688
-12.904182385341631	29.37659805299116	1.0766544798383695	-0.3512642292189144	1.0045988675694155
-12.704310573905445	29.35687813300677	1.0670378538396266	-0.3603119273974227	1.001052710133238
-13.215739023882737	29.375039723105594	1.0932531578168088	-0.3375964538784844	0.998591359337078
-13.289816212405814	29.38416912499247	1.0995876151001909	-0.3351108542006534	0.99701932847274
-13.628735756055638	29.408293625969595	1.1241927018521793	-0.32047737771424517	0.9750509227955257
-13.761313265189306	29.420327221129604	1.1342929609509635	-0.3153089037594999	0.9668618060461285
-13.789831291953012	29.42263826529943	1.1359062950629293	-0.3145376131341944	0.9642794609085391
-14.193507593470319	29.351006338599753	1.1579437018991943	-0.28726960350893077	0.917942013620053
-14.343065600888547	29.30623263263965	1.1635243909410944	-0.2730097303750516	0.9000401648564731
-15.169871121939503	28.7024294022831	1.2542109199342935	-0.1535322496861823	0.8354768620749758
-15.025976096323706	28.826575538617305	1.234769614365645	-0.17396434725610804	0.8449591280848086
-14.704342841257393	29.099582909420015	1.1944822092199188	-0.22146929468951648	0.8673762056826004
-14.77814405518191	29.048154888872233	1.2007564777817024	-0.2099918325675916	0.8606673283791322
-15.194930389272562	28.670268692680192	1.2591418521528759	-0.15019896518048703	0.8342116787616644
-15.552436058935607	28.262388145106144	1.324794203450095	-0.10841164215225838	0.8112853265545175
-15.65870487864321	28.128694460225432	1.3459682095646146	-0.09609317485451759	0.8043833178935103
-15.420870685895718	28.414489982476084	1.2997166549285142	-0.12055990662462858	0.820018791243907
-16.14669845066415	27.534817692946177	1.4373959043936804	-0.06856246616123406	0.7527754447996419
-16.18902508127296	27.487365967844962	1.4444867055553432	-0.06723440284811034	0.7467374907083382
-16.090879730623392	27.60512583812312	1.4266110799445304	-0.07156259277568237	0.7590130635721778
-15.906983759261689	27.83045491742547	1.3924100082632047	-0.08048614115443094	0.780404284571391
-15.78801336657089	27.974288039163056	1.3706012873561035	-0.08671811607371581	0.7924466590405284
-16.4224657835804	27.241242221715776	1.4765040130047073	-0.06500673992613049	0.712482602738489
-16.636541644582238	27.015574682657572	1.49813278906256	-0.061831775245524856	0.6745303739024044
-16.701862721366762	26.948993088668995	1.5009067082058407	-0.06195531343913585	0.6619804995749279
-16.98192097775023	26.67928029930171	1.50644920328079	-0.0605568635265739	0.6128996371009747
-17.086567607533095	26.586911131348927	1.5033186680046668	-0.061461615752168804	0.59716575594973
-16.810764952407226	26.84442366016748	1.5023611956884508	-0.06145831766988441	0.6431832541575684
-17.316197999609905	26.352544552541893	1.4878923734920448	-0.06658212062659973	0.5729304691009702
-17.45518464052986	26.210110438215963	1.477363750089955	-0.06837752809535047	0.5616135631547774
-17.722095738557805	25.895382301413925	1.4556236664067048	-0.08849860686515335	0.5553244669072447
-17.72264017583542	25.894744071275742	1.455572082482759	-0.08853879453270809	0.5553086152496963
-17.932597821946576	25.11386146747848	1.410382882191368	-0.16611248816450291	0.5427026438679582
-17.907096306050956	25.00313633884308	1.4029392622957826	-0.18352993180402932	0.5352719827455595
-17.75267320881764	24.32471147247125	1.3553800550032928	-0.29110877618004927	0.4890240103284361
-17.92944471255859	25.1306830888716	1.4111531558314634	-0.1645150275496331	0.5428888652416503
-17.722777975835573	25.894232143167198	1.4555342877336024	-0.08859983358087983	0.5552904564364132
-17.728945142955695	25.871483784810497	1.4542270811029328	-0.09085474264431956	0.5549309490743696
-17.700264955727473	24.192801294244298	1.3422668005597105	-0.3171979396878127	0.46668825768373884
-17.492893227235577	23.675149455238873	1.290901391258506	-0.4211985781570977	0.37925479594364647
-17.219818972655105	23.051350814888384	1.2346812813544168	-0.5488211588427395	0.258837522471632
-17.213682929786287	23.036984749786797	1.2332740282342702	-0.5516985126091474	0.2561074326332652
-17.20651458505761	23.021889840621302	1.2321306542855677	-0.5549814707390651	0.25285535608542214
-16.72944438496599	22.0265670999435	1.1698982422552686	-0.7628021648392689	0.03047366303895495
-16.772330573218266	22.113599037757318	1.174300298469319	-0.7457298045383176	0.04998427236250014
-16.97378539565523	22.529669064239176	1.194165608432436	-0.660378237519058	0.14359911277720067
-16.69878402350933	21.97001521221032	1.1695534222579402	-0.7734724763162272	0.017819901249603694
-16.44523432072541	21.481646309928003	1.1640393897806374	-0.8676652686006922	-0.09035269649653466
-16.38784636008633	21.382208809377225	1.1676352118204378	-0.8853910490871317	-0.11256661560077745
-16.10429654720809	20.90765006213037	1.1811856834993253	-0.970649091321587	-0.22305251818395266
-15.229590069694847	19.59839917871314	1.3003826634806654	-1.147446674791309	-0.5331885423567146
-15.573303162172023	20.08692966262294	1.2464653560756267	-1.0893842178632065	-0.418034599966888
-15.762739830454272	20.369577854236137	1.2204364810300332	-1.0514132553671325	-0.350574368912406
-15.676053214728174	20.229671015614727	1.2306769102454704	-1.0726162532392576	-0.3835111378292489
-15.004965242227517	19.29705702264412	1.3298404868690827	-1.157724714893357	-0.6048425424271815
-14.347740685004595	18.43237628944785	1.3445912982805444	-1.092568064216774	-0.778155059273154
-14.71316053352021	18.903140185799252	1.3580113573300903	-1.1555856869724492	-0.7001568826524531
-14.112301424219844	18.14085757339455	1.3092498689466086	-1.0275484362972414	-0.8109031118926661
-13.786968016309958	17.746840232171802	1.217707113030926	-0.9138128665205871	-0.802479190499732
-12.572484095421888	16.31238607204104	0.7358581521584854	-0.49828103837059345	-0.5360704147332271
-12.73923093656964	16.50237005974189	0.8046510079219551	-0.5534599797110198	-0.5784985075730815
-13.149721100590622	16.985383718836303	0.9735368827387316	-0.6947335819893503	-0.6762164289833701
-13.560443943361147	17.474962802260926	1.1323445185427328	-0.8349621020047733	-0.7613658824566794
-12.433087863224218	16.142914163274668	0.6769586031127474	-0.45358334302041625	-0.4970850748920629
-11.67886765718853	15.130655135953049	0.365493957965582	-0.2154032326123724	-0.2903503918004494
-11.370603754574383	14.616160191779192	0.24239308720268887	-0.11419601919752526	-0.21126881303386236
-11.928279318244115	15.521235666230787	0.46477246079901974	-0.29378456697845445	-0.3560141530129367
-11.098102119973685	14.067276715400904	0.15758483519480304	-0.05292641499422512	-0.1439279545686236
-10.94829922258624	13.75778922441979	0.11156817630799207	-0.019796478159519248	-0.1064588406415889
-10.566136973193167	12.955069884045642	0.04926067539994711	0.006192317536564482	-0.0437474264969146
-10.528617101577506	12.869997651759531	0.04323145829246309	0.008079331143907605	-0.03749340754776753
-10.125844678960055	12.03212679724241	0.016138520820883483	0.008159513236830018	-0.012462062786302002
-10.205786830641387	12.200371242765215	0.02153905162426714	0.008058677384762025	-0.017531069476778034
-10.11776374681346	12.014636087480781	0.015888335182605438	0.008050689390755674	-0.012139420862013727
-9.799033203597945	11.32040592221854	0.008580566454052183	0.006054461867801007	-0.004703019814979562
-9.732454220074882	11.174895810343436	0.006242729715532837	0.005334695699728399	-0.0027845248662729145
-10.081694286405995	11.938670646469957	0.01494879918088114	0.007761264149856341	-0.011362191588303323
-9.419861471494833	10.505758447346915	0.0026660841853009447	0.0016935454561499278	-0.0017926725428509284
-9.39945834397536	10.463080013210769	0.002543417469457679	0.001464519329654612	-0.001768948982094163
-9.362989365785312	10.388561145610026	0.0025099324561463983	0.0013221766337319888	-0.0017842453520066162
-9.15485933130238	9.94585479357356	0.0024837500235012347	2.095939943209036E-4	-0.0019232077221202912
-12.250739993292553	19.150604908283345	1.5806247302273873	-1.342071315362419	-0.6719841786570512
-12.385666050996104	19.229462944007324	1.6643290963463102	-1.3897944253027235	-0.7301943617963147
-12.018444755085756	18.995911937273455	1.4070358799970775	-1.2456508490436105	-0.5600821609884774
-11.827571680933026	18.805921238230237	1.332929752980518	-1.1955694216746997	-0.5102791998307663
-11.71378598197753	18.69006222155872	1.2826986899327055	-1.1612380883075315	-0.4778134375112422
-11.489121580415649	18.312221504949157	1.164157021333996	-1.067968825042458	-0.4035351496313425
-11.42092816915265	18.202424829191397	1.1295408767508823	-1.0401356508203599	-0.38242120466114027
-11.137081940903064	17.673975351763787	0.9608684685425328	-0.8943654557739903	-0.2995564661366188
-11.050577560623434	17.52903972488271	0.9121023588771813	-0.8521416017492972	-0.2758080820934449
-10.900173758069224	17.228821915447778	0.8113766641423217	-0.7613565695098321	-0.23704402715057318
-10.59407257662658	16.86993613536655	0.6798200911893655	-0.6425273627163716	-0.1800481243029075
-10.4015251414116	16.663994998799538	0.6058873896680718	-0.5744605638847192	-0.15120914475307257
-9.980308680915373	16.24426542990552	0.4565133419156244	-0.4349410827207012	-0.09823135166907632
-10.52456597891735	16.788877057884427	0.6504450695880305	-0.6161615346636832	-0.16675912674222854
-9.215934750579713	15.702403997568886	0.26216173860624303	-0.24617348756413232	-0.05798993019253258
-9.506635524164235	15.916651407254937	0.3367483682865363	-0.32098769832950336	-0.06209157300617424
-9.713477904294042	16.0562870014233	0.3885182934281574	-0.37060115430717605	-0.07622998781677826
-8.987328542896977	15.535943891824608	0.20686926302810962	-0.19077941213022137	-0.05325374301076095
-7.038155536202357	2.4161328913912485	2.9855734792489833E-4	2.589246229166349E-4	-1.432229470636837E-4
-7.218271698777633	2.47634434863711	3.051506777692654E-4	2.564874643265774E-4	-1.6489195391623581E-4
-7.402921517489648	2.596088343862585	3.143102938195238E-4	2.458362561099826E-4	-1.9179781078405443E-4
-5.610926604361966	2.56874897195521	2.9150807393243586E-4	2.0782902480012677E-4	-1.8479546983965051E-6
-5.791192046184306	2.4885541575675454	2.829557615394267E-4	2.177191780444952E-4	-1.3778213674820626E-5
-6.090991914769232	2.367770791599311	2.8088550735285095E-4	2.3656545236062232E-4	-3.818189345688266E-5
-6.223300720670824	2.365865245728654	2.76105301741108E-4	2.401046335628868E-4	-4.943235300172147E-5
-8.524776938151282	15.280293075065625	0.15431817160783495	-0.14069276061239244	-0.04943942752376727
-8.5390176621	15.301185889469425	0.16294171433817886	-0.1486758248622046	-0.05209377111676575
-8.574275941324595	15.320887483760043	0.16658234432502494	-0.1521079477504315	-0.05245996875540552
-5.2268760988311245	3.1984387632370352	2.7196230210040567E-4	1.5411892760566244E-4	1.58041881899801E-5
-5.323022364028059	2.954304032548915	2.8194410836891373E-4	1.7337158628031514E-4	1.2469179234609297E-5
-5.411391041049513	2.8046470279535036	2.881393327492451E-4	1.8672120483969777E-4	8.34051534750712E-6
-5.361270108912003	2.863813885716368	2.867893431199686E-4	1.8072858081988688E-4	1.1287076003019024E-5
-5.176470922340737	3.3654332504811606	2.6199707366023083E-4	1.4340685835304899E-4	1.5743393016364412E-5
-4.997438755280889	4.032636318053695	2.1984942771288734E-4	9.909538255780598E-5	1.5224462994870726E-5
-5.108994509801874	3.6116460899580636	2.461526401389244E-4	1.2466658977740508E-4	1.634217487964178E-5
-4.991774580661376	4.054261353979088	2.184104583849036E-4	9.757403841519908E-5	1.5223335230623444E-5
-6.53602006808163	2.347293243898074	2.791725811499195E-4	2.516039062512381E-4	-8.100854270100746E-5
-6.871423256057571	2.3759082864320638	2.8886561250271843E-4	2.584725229189297E-4	-1.2025945036409931E-4
-6.725008134174486	2.363972974785624	2.8368696475137596E-4	2.559074915839209E-4	-1.0293952715168005E-4
-7.498445287702315	2.6504749625169852	3.188744114444127E-4	2.4086539407568194E-4	-2.052516094421625E-4
-7.543394316053332	2.6908233254228815	3.2073033982432604E-4	2.3618975537521522E-4	-2.1246480765451994E-4
-7.714537633122486	2.9137762658493207	3.23099611928487E-4	2.1067739355773533E-4	-2.3520544960687262E-4
-7.7891268079090406	3.0564766598021276	3.2064304376441604E-4	1.9247439138462392E-4	-2.457773168303774E-4
-7.80527300412054	3.4063802626319237	2.946269163373263E-4	1.5172278137666988E-4	-2.4099608702778507E-4
-7.804324521600502	3.2269612996167556	3.0983610356108285E-4	1.7359327273185857E-4	-2.4464213445168253E-4
-7.758877336072651	3.698244931275473	2.682454983294021E-4	1.2229225655695466E-4	-2.2840844519098245E-4
-7.751964178591711	3.7286102673963915	2.64814145446946E-4	1.1888304965393612E-4	-2.2660835673366257E-4
-4.868412953288395	4.489722570165323	1.9394335254737822E-4	7.41052851991328E-5	1.2834728194020677E-5
-4.944274103721604	4.221530184777065	2.088697287702633E-4	8.859432553137115E-5	1.426153816119161E-5
-4.861218645669248	4.514367912389247	1.9255365984065256E-4	7.313210977548887E-5	1.2591686122964147E-5
-4.761328567585714	4.872867994409656	1.7107690685885663E-4	5.4173716707229065E-5	1.0648318647310691E-5
-7.7347878369548635	3.762505605967378	2.60395616479984E-4	1.1621595004879258E-4	-2.2356208547181158E-4
-7.441188952293851	4.488511996506501	1.944927681307651E-4	7.410111417718416E-5	-1.7969890083766526E-4
-7.462522939780039	4.43043664258904	1.9914903368156966E-4	7.73543876608273E-5	-1.828038682278697E-4
-7.583988224902736	4.103803156183615	2.2103319541215248E-4	9.14485495823959E-5	-1.9709732208350827E-4
-7.428705960551779	4.562167039268793	1.9452590650365786E-4	7.181273218875796E-5	-1.8009857783601258E-4
-7.367225146909923	5.0179675342064245	1.9791658343487205E-4	5.923366862386082E-5	-1.8182557112818418E-4
-7.395373926440531	5.510469499667041	2.4303364791776363E-4	6.123671277918285E-5	-2.117876170127942E-4
-7.396628687854849	5.543415335697084	2.45652108519939E-4	6.097756291982887E-5	-2.13595724893004E-4
-8.951906927477943	9.55517852325179	0.0024144524042686855	9.926633155940526E-5	-0.002020727546616388
-8.732770861641235	9.107630277300872	0.0019771506798792705	-4.852702235749948E-5	-0.0016364339394800613
-8.477149435408428	8.592840803667324	0.0016189305004576516	-1.0083511994427555E-4	-0.0013527027863141044
-8.352048182285694	8.325615036227727	0.0014943008755135539	-3.4483111524282093E-5	-0.0012308253804099425
-8.222367325804308	8.079901469599669	0.0013451309033391064	-1.3049501425224275E-5	-0.001117266732602565
-4.558078678429407	5.6727023718291845	1.151148463502789E-4	2.38289758964308E-5	3.190907287019932E-6
-4.661854211303943	5.2307881209663405	1.4848902903128106E-4	4.0559958662571306E-5	6.0998070281139786E-6
-4.6736829568741065	5.179041007331088	1.519576160462657E-4	4.2831702215510136E-5	6.540751135676232E-6
-4.664862639408369	5.2157017440172675	1.4960812621695428E-4	4.119119658044283E-5	6.166459794309778E-6
-7.642518454416541	6.7438038314408955	5.287833208787465E-4	5.13900846162238E-5	-4.153422703100567E-4
-7.72390205946121	6.960130553786359	6.523692498615478E-4	4.971624389701071E-5	-5.133562652676388E-4
-7.960824009101229	7.5515457825414485	9.609041868321529E-4	5.217925677944736E-5	-7.606576719755021E-4
-7.398279738095727	5.568321714484634	2.495627227245223E-4	6.048896483232069E-5	-2.1681060382319718E-4
-7.486554017062449	6.151026864151781	3.507468202014832E-4	5.434374674616488E-5	-2.8355890809584076E-4
-7.599533786520233	6.612688047526157	4.89776948012802E-4	5.2576805052126036E-5	-3.9527520144075107E-4
-4.559353287845783	5.783205763653101	1.043405483898936E-4	1.7973355475715587E-5	1.3937653058237333E-6
-4.539973927898901	6.108340489734484	7.655493300419823E-5	6.267910269642889E-6	-4.850413515966875E-6
-4.595870421128182	6.280367827388355	5.2350462543746636E-5	-2.05345159605656E-6	-8.874952231076154E-6
-11.949523827617073	29.206895619841305	1.0511600595520791	-0.3919673450898897	0.9391430160260317
-11.807688642858182	29.154031813094953	1.052767949436384	-0.4020839250371958	0.9135471666494172
-12.00330605669702	29.223330979102066	1.05159347567017	-0.3890810765075059	0.9463077030686424
-11.58017196199464	29.065937130844834	1.0585238717315972	-0.420956546424506	0.8757521979959598
-11.41683712235142	28.96940271662765	1.0699585782192884	-0.4440790390248369	0.8407028405071593
-11.219350371023808	28.853937987330728	1.0855659815882661	-0.4743101849050123	0.798491669498474
-11.063811648377435	28.68153300927144	1.1201412972935345	-0.5210789230789519	0.7599059066196447
-10.947486528223845	28.535037823889105	1.1489909988697216	-0.5592442515095339	0.7298735581559896
-10.899230615467399	28.323819733732066	1.2160546419833484	-0.6179392139373099	0.7171099694399512
-10.868467577029437	28.194812621939796	1.256014069491005	-0.6531988382370728	0.7087298329930847
-10.876511202290695	28.109887068149042	1.2969623840047473	-0.6788781144866844	0.7105317724048109
-10.899672074901286	27.854101802332053	1.410488392165914	-0.7489421126616329	0.7114972515212015
-12.412266700730603	28.73183000599365	1.0332446515641096	-0.40102360027953937	0.9431363915143189
-12.004390987243811	28.644127827029816	1.0818732698895883	-0.4753525928602299	0.9110884588976091
-11.418956634563854	28.353076382645266	1.2175829586225653	-0.6074868589420968	0.8299444905108317
-11.624144095082618	28.483083006210283	1.1596430100092632	-0.5564993934360868	0.862940901615887
-11.98757052088968	28.638168487186267	1.084783301073419	-0.4787232432646649	0.9092467057265526
-11.999455430555999	28.643021141499133	1.082406811269353	-0.47623163064844964	0.9107067767364355
-11.11438165555979	28.077094826076056	1.3227505541669704	-0.6923937662481363	0.7642513778211484
-11.390783517603357	28.330385589064328	1.226630559626047	-0.6152711524655329	0.82437277483202
-11.018694723095315	27.985290635821798	1.3608899192181716	-0.7181656245936066	0.7412752480953191
-13.471803069018005	28.77445563984976	1.0803998253202767	-0.23182724630695742	0.9815636116544216
-13.48260549035852	28.773788416678933	1.0814574660668126	-0.2302058699628775	0.9816538784461248
-12.935354512904492	28.789110493383188	1.02984039671968	-0.31367387452603923	0.971755412502622
-12.730299209385468	28.768829272465172	1.0301932157935083	-0.3472658535993938	0.9618680516049436
-14.231290469589101	28.525879619960573	1.2033855436461285	-0.1435648003272008	0.9605443783256438
-14.010448775461906	28.63328583652027	1.1631890528099071	-0.16437148668655932	0.9702041650813906
-13.506471729136642	28.767317669153915	1.0851554010488165	-0.22728142679908497	0.9811140507735111
-14.460841527293365	28.39408003504012	1.2408008299001425	-0.12380482570659627	0.9463285804130865
-14.783683682753072	28.129965573228738	1.287281364457199	-0.1063385917596086	0.917046828259596
-14.975465100779633	27.963363652093868	1.3162758476321774	-0.09820918529086126	0.898901852412951
-14.857377166814722	28.070482248494333	1.2981902387884734	-0.10243829285703267	0.9104714651541083
-15.247091508969765	27.723494694946858	1.358284372273638	-0.08717887531196414	0.8720401561663356
-15.438921475279523	27.548521108541188	1.3893366718016718	-0.08114427407742072	0.8525074853523358
-15.777307067901031	27.23142152114181	1.4429494294841119	-0.07175733687939378	0.813164641893098
-15.505550048294694	27.4862002405047	1.4000327724537047	-0.07906202764788067	0.8451512826788421
-15.95882932927022	27.057658625283377	1.4716644668225844	-0.0672027088199279	0.78948695132222
-16.071627921968407	26.944874315391413	1.4879967396717262	-0.06587475874130395	0.7732674614884051
-16.348879088595037	26.649360708813276	1.5254551649045112	-0.06482849083277485	0.7242330200902025
-16.427997019937784	26.555959712111072	1.533597826888336	-0.06640258728856255	0.7084488725854411
-16.656844434007954	26.17623866269756	1.5425822547369274	-0.08629550692275878	0.6420014976964126
-16.696536478621557	26.09508062700545	1.5406692685770396	-0.09260384927214584	0.627233236694517
-16.835749776418716	25.686852448177994	1.5186579935478086	-0.13060274673718916	0.5509510531286866
-16.845061757485475	25.628453285604436	1.5126900602364994	-0.138265223399673	0.5396120349852398
-16.850433340026893	25.176846057478727	1.4594381341024172	-0.2069275386430059	0.4517493787801572
-16.85038673364371	25.14105029551206	1.4550758874682823	-0.21250304522825017	0.444808111500118
-16.822804208812027	24.752145786172367	1.4096389185064078	-0.27395504324030084	0.3718394248293646
-16.814022621155868	24.619664448408173	1.3941348350878398	-0.2948237461189435	0.34699043077770186
-16.812945472733826	24.6090037446475	1.3929744480710728	-0.2965393760439041	0.3449878905548622
-16.723937840816944	24.10943746964462	1.33425405795795	-0.38350372135927974	0.24490391329587397
-16.711672631053567	24.055094941481215	1.3282423714483345	-0.3931126088910526	0.23422222768447915
-16.289023552988983	22.907733919851253	1.203752380998149	-0.6089705787748471	-0.011696654835768617
-16.541701583590093	23.45604246001041	1.2638308750183684	-0.5009398082005335	0.11159864414751625
-16.554803726644348	23.499372302025698	1.2681779473925714	-0.4931409294477248	0.1204357338645972
-16.28488538521969	22.898119481008653	1.2028350102825747	-0.6107963452070012	-0.013845218409958358
-16.26218103763534	22.856454352609262	1.1999101175999307	-0.6190205183929055	-0.023379474312637732
-15.969194038819062	22.31634337785984	1.161517168761581	-0.7254751378700944	-0.14723698499134116
-15.890230123807179	22.1925020649246	1.1593809707175404	-0.7500536648824184	-0.17564496223155335
-15.611918811164477	21.76175729997115	1.1524329425174495	-0.8355837256180123	-0.27580801023263557
-15.389654649869971	21.467446140267274	1.1648111788559508	-0.8926620898956548	-0.3454073300421513
-15.211472875440649	21.22502075941048	1.1746861088922531	-0.9385544953132671	-0.40336278044188967
-14.852605830718518	20.76860561637889	1.2220876169699386	-1.0208131746983231	-0.5074400885075848
-14.818368111934701	20.727265125728813	1.2261861648463819	-1.028623340111986	-0.5172181612648366
-14.010753868674147	19.956266747716498	1.3499343448067314	-1.1569186473070674	-0.6830745184135731
-14.087441807327457	20.012526511232718	1.338052599315616	-1.1469742130009852	-0.6740714255741311
-14.468160486474938	20.371519812579944	1.277306850847452	-1.0902269525296	-0.6007118477161503
-14.161164464278139	20.08381166702931	1.3255770975736731	-1.1361018218891654	-0.6599986018535962
-14.781086333771103	20.690256417429	1.2313753804459675	-1.035191225036344	-0.5260934167226956
-12.566775432145782	19.255877513320883	1.6236421402317902	-1.3582459705678982	-0.7455763197399585
-13.290339014836286	19.46305631769065	1.467757108325812	-1.2476730094620079	-0.7524701713799127
-13.1729303124603	19.418787275288505	1.4919431848795859	-1.2641130021842604	-0.7575413754971494
-12.843245224742368	19.28971157894774	1.5589042147905952	-1.3094904583424805	-0.7706292856522005
-13.364979556612642	19.508469790386137	1.456346282190584	-1.2394569807663087	-0.7473836616700673
-13.714991928392514	19.7215588672211	1.3979973029445854	-1.197075776504303	-0.7220398493434557
-10.73275094914898	27.601566124654774	1.4992425244963914	-0.7899993620814729	0.6608970616092735
-10.621312259153935	27.431657608134955	1.5536547302837187	-0.8159278384339159	0.6251459557003187
-10.494472622804425	27.139762728691487	1.6235867793096168	-0.8555422798708863	0.566296529265879
-10.440814811578786	26.97290839065918	1.6525112880284385	-0.8744747077739747	0.5317585276959589
-10.340010025599554	26.46761329405222	1.7288523193498335	-0.9315868569154111	0.42522763877365305
-10.310942985096554	26.231506882359504	1.7509843457375396	-0.9536971082659071	0.37465683805046557
-10.254915889396067	25.788604694922874	1.8144850152047822	-1.0061963319922524	0.2805665613328968
-10.226478276469011	25.49740684588262	1.851440636871918	-1.040370267354013	0.21463435685152032
-10.15297056364784	24.454238785309386	2.0149612251982543	-1.1765863326703405	-0.0028662463720435308
-10.148816922605754	23.97207807587904	2.0810009165083456	-1.2365352804677407	-0.10037327895738632
-10.1572747910747	24.735583520367605	1.9752692654931725	-1.1410508649182995	0.05419356433934784
-10.162097597121184	24.830116402868736	1.9617841999830359	-1.1288227433379925	0.07407681452431797
-10.162546766859359	23.84260305188515	2.092934423651026	-1.25093220676878	-0.12481784535795358
-10.199764060738538	23.17965757589045	2.1704175196459907	-1.3306115721596687	-0.2551831924778574
-10.264133457042867	22.925685144978395	2.1795200225520395	-1.3555136454484722	-0.299500081403617
-10.334836167150385	22.416165687077918	2.224372264657392	-1.4119070146699868	-0.3950494812451322
-10.491992980100063	22.018023813554393	2.2196710830437367	-1.4451419942908839	-0.4602133022648852
-11.549836964138185	20.072338696358347	2.0681063005066207	-1.5328686925876522	-0.7251223152860774
-11.554967867880773	20.064003427239495	2.0665800775939793	-1.5325848872186252	-0.7258963750426102
-10.551136967279964	21.796553611972193	2.2296503054594075	-1.4666579737283563	-0.49859256367805
-10.861109989919282	21.2561808403101	2.1866593522819473	-1.4993483886668275	-0.5774176085525828
-10.944210941660401	21.11696785294288	2.176362205872413	-1.5081592689043763	-0.5975581132830273
-11.133323225905555	20.800917117156818	2.148176903015227	-1.5217564169274116	-0.6400214254585175
-11.346534801731305	20.436488911990164	2.109353179541602	-1.5307379139143598	-0.6834157569114103
-11.231518843805489	20.62710766906838	2.1354769922840413	-1.529370836575918	-0.6615544745101327
-11.741469854730147	19.77949816437784	2.01480567553703	-1.5227088325395697	-0.7558486190080617
-11.841147224706019	19.661418434931374	1.9744731599999867	-1.5088445420250238	-0.7625126448891364
-11.973386913159729	19.52262481256701	1.9210897725725773	-1.491340578788996	-0.7699497225146326
-12.17042537041236	19.353881967026794	1.8132361286425296	-1.4494351267456806	-0.7670572188412218
-12.254791953417843	19.298450378205736	1.7527175709418068	-1.4261117848835114	-0.7526677821667354
-12.107678242949614	19.405561627556374	1.8450921847905253	-1.461151015010927	-0.7676997163543987
-4.288326386940742	5.8070230604936794	0.02398892701883161	0.01957784387745714	-0.010334686739880148
-4.307057605244767	5.526002436139832	0.03250028297805918	0.027331190502374057	-0.01128886413408138
-4.180171464701457	5.245978145694322	0.04125636905890753	0.036071982733098466	-0.008127104247971237
-4.162615861022818	5.199209053922773	0.04264935686845468	0.037386318201846624	-0.007709872344187765
-4.143652721141185	5.191949089536986	0.04294025098760578	0.03760238850362437	-0.007252162183380933
-4.014987066173259	6.398560350145364	0.006492662919522689	0.0028214672297530415	-0.00541794947668467
-4.102160277057983	6.226155071234556	0.011535484710657497	0.007955480970343034	-0.006652521624469464
-4.158587255864665	6.1200098173878565	0.014616823880192784	0.011218096635356561	-0.0074873432441571845
-4.284793079351208	5.824858607178209	0.023432137192338987	0.01903828214555025	-0.010235162510208253
-3.6322745368198053	5.1479752237781815	0.0455231270934241	0.03998498847378704	0.007572002830110907
-3.7520724673596213	5.133869891353276	0.045822177628370604	0.04013265766938974	0.003632868647112369
-4.068810461062704	5.185234828589743	0.043453632233935946	0.038062506146973187	-0.005130730417173133
-3.4079134276844885	5.238028583704212	0.044025438316802216	0.03754150940363595	0.014679765094913961
-3.870611147185512	6.723331704642558	0.005046780403925593	-0.004447236574116463	-0.0015971161132242871
-3.93550508782948	6.569124366309313	0.006492800632058466	-0.0025362278356818122	-0.0029960400293488794
-3.083077723553127	5.477621858005871	0.04044052096938372	0.030209328449901613	0.025710434548870162
-3.2016356353304536	5.395281637801698	0.042201553920613505	0.03306159785737109	0.02153636087650622
-2.9250367521464256	5.618751443255416	0.041781478936426295	0.02582367690096686	0.03166525809475076
-2.808073832376915	5.742408533499555	0.04232184489314852	0.022104926279369046	0.035644323653398424
-2.561109083068193	6.012828978318681	0.05206319026110606	0.013834240696447715	0.04559821977090499
-3.6562255957727294	7.214473650128381	0.013801553823210164	-0.011458762660219408	-0.0013162451015339114
-3.592522873141893	7.34008329807876	0.02530734794561612	-0.020473957625146234	4.2507093608418987E-4
-3.54328167840365	7.470859406778205	0.028591453969229706	-0.023131397194783097	4.81907257067595E-4
-2.1477862434435124	6.617732931249476	0.0848679497021038	-0.009386116428099124	0.06586403022642813
-2.178221292733067	6.571855578800015	0.08167114074105239	-0.007145779779980365	0.06449163926856466
-2.0648331524982755	6.7576354797203635	0.09389596046319593	-0.016085557051600023	0.0698306419156333
-1.8849213199230619	7.066868042911974	0.11368810334113441	-0.030855970113067614	0.07820220632241642
-2.4120263893614973	6.229400814325045	0.06315225240167024	0.006051845082275036	0.05290680075565006
-2.5361866250272955	6.047252036713077	0.05313492287343039	0.01298875121730767	0.046604041293496136
-3.935819787141531	17.984500048599497	0.5322166143337623	-0.30736983374193344	0.06353419319457884
-3.78336958602557	17.993315823553566	0.5271535678255566	-0.30821820018787294	0.062606087382691
-3.427077741744119	7.766058137175304	0.06538839698110012	-0.051611106741543095	0.0034658659948928784
-3.406569881135219	7.832445527304884	0.07010949762701763	-0.05500705046485523	0.0038091589057830857
-3.395983191054093	7.883794864942119	0.07373610415861782	-0.05755976519696876	0.004132991661832262
-3.3371281060386737	8.150918617555703	0.0938835601770053	-0.06996007461557961	0.005161005977572927
-1.278169408830863	8.48437433428823	0.2052366182826889	-0.10355073698761105	0.10599774032227527
-1.4540629241815408	8.03470965362341	0.17650501331373583	-0.07983516639631444	0.0995779005315704
-1.8167261401452421	7.208011822579171	0.12225821826427583	-0.03765869058790481	0.08198669256017023
-1.5523830370140876	7.789776732269239	0.16018759387355133	-0.06652024700471043	0.09430146680141388
-0.9410764433027281	9.405038530050247	0.2592982710962751	-0.1493229873231038	0.11474109710869308
-1.0329367331417418	9.151234284338832	0.24491156488079566	-0.13766763308537577	0.11276671015870489
-0.7679094447811552	9.95277965234512	0.28623505042216973	-0.17159115354487436	0.11722997061415591
-0.33002843814312044	12.134348277380695	0.37610070886954816	-0.24725963563124365	0.11800918589431494
-0.3357764586920513	12.078843485378034	0.3741546193693737	-0.2455900265850804	0.11818757848723752
-3.417433509638533	17.827381727176302	0.517368359959975	-0.3116595199725825	0.06381926807661667
-3.353382382951112	17.741842308688575	0.5161595854246886	-0.31263653229789345	0.06458738856418192
-3.674832941632539	17.93323560833925	0.524450886071689	-0.30883229369034365	0.06356235915150563
-3.5409307277999584	17.885907081965335	0.5208440373335185	-0.3106422123279353	0.06339818204078884
-3.1860561960175433	17.549365365355296	0.5125563871095165	-0.31393618099988296	0.06579362162865338
-2.9981130641699174	17.395321314172424	0.5091448557907574	-0.3147672038660368	0.06706553913092454
-3.2165215628928006	17.57820816975883	0.5130415415808736	-0.31352179012879894	0.06571154005771435
-4.1137207324417435	17.95308223849858	0.5397750642426092	-0.3058974936363416	0.06312942077191402
-4.160621080742889	17.795938972454014	0.5431862033597595	-0.30612153493035194	0.0639923713018845
-4.190763877417752	17.70804950350443	0.5449728222433943	-0.3054535184648149	0.06422748598733842
-0.33050020850094985	12.145123827625998	0.3764000549814271	-0.24750699473494384	0.1179384329271987
-1.4343564303268679	16.31909273804294	0.47399138218502324	-0.3152333470439673	0.07994576220069043
-1.3066176526698219	16.0680303809159	0.4695363410221894	-0.3144712356945141	0.08170170165302576
-1.1152979539279455	15.611202681804269	0.4615324356779267	-0.31134900674019217	0.08612715618512429
-2.4474803932797915	17.1585224792057	0.4999240641745215	-0.3161411502652097	0.07119307564632249
-2.055761384167546	17.041296048986602	0.49196895821620495	-0.3171191861655879	0.07338853283319001
-1.9984998164489554	17.002629506016117	0.49055125233683206	-0.31689708760666874	0.07408049459461274
-1.5724149375605685	16.580962567434636	0.47918435764086786	-0.31683728302093134	0.07764930561463745
-2.9820955633715815	17.38344915169903	0.5088633108013597	-0.3148133988752796	0.06719402402818488
-2.724789042326286	17.256116533629893	0.5045113928713609	-0.31548508603524383	0.06918849176005137
-2.531457869203797	17.190304756335227	0.5013236550882987	-0.3161673934583532	0.07026382599608882
-4.183190145794866	17.56540290424019	0.5444559332619876	-0.3050986039972477	0.06477205011129343
-4.207099313692599	17.371866069837257	0.5457762632553265	-0.3057251972437973	0.06528008442931561
-4.17345519997633	17.089831976884682	0.5424844727268147	-0.3063984411388657	0.06473543160230996
-3.3148310309893363	8.423923301546052	0.11476773784465438	-0.08483038373370042	0.005321524025657014
-3.3001926290874843	8.663118489326514	0.13199224422944159	-0.09783588148759327	0.005358735547741838
-3.2862287614074197	8.915212706658004	0.14946702042465287	-0.11038880307605883	0.006309282374535381
-3.2794829862540458	9.153166440048345	0.16715740585630506	-0.12338401164474622	0.007110524961593425
-0.3805651487088481	12.953841366376702	0.39957844666061004	-0.267027020417974	0.11213208131551947
-0.4307061904896281	13.36924122248353	0.41164922637864065	-0.27734997291305596	0.10880187134326602
-0.5075965103225141	13.744646939005303	0.4204185734556615	-0.2838079371131435	0.10560026039862706
-0.5977318219793605	14.096499370658435	0.4295184847831135	-0.2910390886774141	0.10191446681973784
-3.2676731937878696	9.605726412719452	0.1983732824834098	-0.14470057299738914	0.010632101252629608
-3.256429234120413	10.042692132374542	0.2277670144673561	-0.1645144025669007	0.014252155401362605
-3.268410707882346	10.416945356274994	0.25007283730083046	-0.17841247119294723	0.017077608730520104
-0.6591870284780542	10.31262568099423	0.3044759921990756	-0.18685775913631378	0.11882171345246054
-0.42285288091859907	11.258976825610697	0.34537466176317455	-0.22089803223887042	0.12073042536875146
-0.42939644071267913	11.215805729165236	0.3435460692762383	-0.219297979098032	0.1207554984225854
-0.6312573047807166	10.428088654680536	0.3100588878181979	-0.19169436113269583	0.11918843444657153
-3.2903234695987535	10.897386429199772	0.2803258012788127	-0.19789947107780217	0.02052698799413697
-2.987291544864133	17.386535233830127	0.5089638677992679	-0.3148078018824513	0.06714885986430978
-4.164359810315925	17.031866286091535	0.5416106671554624	-0.30633221394580423	0.0648106262766473
-0.7097934901376413	14.466809880080852	0.4386265081005498	-0.297994114412455	0.09768898524585584
-0.8575672753041089	14.969271293498517	0.4485062183039063	-0.3041106604625381	0.09285378603532612
-0.9532329287786547	15.217415294466539	0.4542938095293077	-0.3079941379241125	0.08983435621954007
-4.1386892518049425	16.602845789463966	0.5342677245861578	-0.3053978428767721	0.06314316721267452
-4.159558946386909	16.976159925336383	0.5405772589325175	-0.3059393750629637	0.06480379226091468
-4.083322820670365	16.225441788462653	0.525212078525642	-0.30377010187242093	0.061393525250029994
-4.075875945060494	16.183223288394085	0.5241114837789914	-0.30348232059121283	0.061315042815049715
-3.9528003255732322	15.292784673108926	0.494656921571338	-0.2965610534013612	0.05339985103787405
-3.9992067929440043	15.73055462668215	0.5101002672090487	-0.3008750592271103	0.057769777807931626
-4.068371905853679	16.139351008679608	0.5226597996120622	-0.30304215554405073	0.061019661298926595
-3.903746688804401	14.691009127397303	0.4717045107675565	-0.28869155993178897	0.047647726984014274
-3.86987704440043	14.375574603567006	0.45854680572830364	-0.283593759020503	0.04512385233463181
-3.9256796422272324	14.820378173973397	0.4768531028982404	-0.2902652489262376	0.04875206623270696
-3.9497350317267026	15.228464150498013	0.4922316000729309	-0.29566332581201427	0.05279848698573573
-3.7268568443784513	13.894308007070336	0.4370242416688319	-0.2767872774143595	0.04167371359616948
-3.698215854277132	13.779058127098043	0.43170691007612744	-0.2748852278322244	0.040862555063328455
-3.6779639093146645	13.673870011895303	0.426538984719359	-0.2725522921790349	0.04021176800970276
-3.571181750067259	13.33170586472178	0.4102934186409032	-0.26668725503870727	0.03780972062523934
-3.4835043026903465	12.977876322076302	0.39229943312905113	-0.2582116902932728	0.036282616601138976
-3.404126025364066	12.339701968592273	0.3608396854694217	-0.2435116829312711	0.031005487496694933
-3.3488293333994186	11.895449310153229	0.3359454320825341	-0.22970053365131915	0.028269356031735714
-3.300315153385468	11.14083500028607	0.29505031021798467	-0.20701979661717224	0.02231786438737838
-3.9511621749674837	15.271050023970451	0.49386441310972845	-0.2962937472851828	0.05324569116878427
-8.244373317370188	14.628658956740194	3.69417429249803E-5	-2.818585797114154E-5	-2.2594113962904988E-5
-8.208489142862772	14.204433859089825	3.6048710351970216E-5	-2.7217606466419727E-5	-2.2540875032546463E-5
-8.193734077492797	13.966873422743047	3.555830794981769E-5	-2.6669511646166595E-5	-2.2528482619708512E-5
-8.232676222944097	14.462837941075223	3.6590954998048524E-5	-2.7813536815743874E-5	-2.2571548848089506E-5
-8.19035693955016	13.837323106092928	3.529797251409819E-5	-2.6358692321050854E-5	-2.253596164739999E-5
-8.113167709168138	13.369167772280294	3.429501852841968E-5	-2.5265163555465598E-5	-2.2410020280093408E-5
-8.077142174814208	13.181783020574018	3.389082912785112E-5	-2.481283523037992E-5	-2.2351266910308576E-5
-7.967407351985131	12.816549861797377	3.3067909017874374E-5	-2.3959132607457735E-5	-2.2144800157090847E-5
-7.4202031915344335	11.241546128091116	2.9417559442201623E-5	-2.0183191271736086E-5	-2.1027560305794112E-5
-7.380855782333087	11.139150568907128	2.9172750340444506E-5	-1.9924699537300862E-5	-2.094263538064969E-5
-7.603903539139292	11.751642921695533	3.060429805442853E-5	-2.141675430336377E-5	-2.140968093113218E-5
-7.696154479064555	11.994745340563997	3.1178883333993095E-5	-2.2000718288471826E-5	-2.160482160416075E-5
-7.744684776673163	12.145936214046198	3.1520128500534096E-5	-2.2353935344625944E-5	-2.1699355625413493E-5
-7.337783016568444	11.036160898112158	2.8917329578533465E-5	-1.9660917375055906E-5	-2.084536438336362E-5
-5.478513842259125	7.328297301269693	1.9392271876972074E-5	-1.0143342335121167E-5	-1.6482025360385567E-5
-5.496335515484936	7.350666297835906	1.946155465086948E-5	-1.0199717683507948E-5	-1.6525762108421833E-5
-5.513292533723025	7.373441024034741	1.9529238665495647E-5	-1.0259994921117165E-5	-1.6566689063426347E-5
-5.7782594324877365	7.704138241466704	2.0593001525572262E-5	-1.112791485893002E-5	-1.724800010830322E-5
-5.226288884072366	6.97442447090005	1.833891856913564E-5	-9.160153824452178E-6	-1.585126960347002E-5
-5.1320395346395955	6.880771446866525	1.800320667562165E-5	-8.91511281136091E-6	-1.5611770715960382E-5
-4.981658732436152	6.746084424883188	1.747563053187241E-5	-8.536461670123977E-6	-1.5217365462155554E-5
-4.872230788355059	6.663668971542325	1.7105466226374245E-5	-8.306030629442777E-6	-1.4924567682449922E-5
-5.95993806317256	8.088641025459268	2.1545709585880293E-5	-1.2197354354435814E-5	-1.767602840516289E-5
-6.156106083074739	8.43849134717127	2.246459039278709E-5	-1.3083893472606684E-5	-1.8140274107581176E-5
-6.3622803987511345	8.893710900037291	2.3588236199972E-5	-1.4298018657371627E-5	-1.861950928299433E-5
-7.037730777065047	10.279206689455364	2.7092257982470724E-5	-1.7777554296582757E-5	-2.017875596122268E-5
-6.511291309796823	9.166024915663732	2.4307082058025345E-5	-1.4958901544751787E-5	-1.897605817536137E-5
-6.961309529005052	10.091919377967345	2.6644647696495596E-5	-1.7317964964754234E-5	-2.0013291145724554E-5
-6.976746835639336	10.11701394282087	2.6710926271479287E-5	-1.7376118770609153E-5	-2.0047415823611068E-5
-11.149672852779776	19.026028297048256	0.14541098256494292	-0.039603432968954314	-0.09071339212430049
-11.177286946315288	19.099277703541333	0.14629660499192748	-0.04111654910940335	-0.09115597013369486
-9.18227086019565	22.941744559833715	0.1388351941486905	-0.10835065964040083	-0.056311639603066795
-8.933979733519063	23.042297787756027	0.13598347261227917	-0.11003735438709111	-0.05137467502284581
-9.497726748011418	22.723004536194928	0.14136851915044352	-0.10437151171834072	-0.06206564304316935
-11.201816179455392	19.362671115833425	0.14752045833932112	-0.045924581583754086	-0.09122278966734608
-11.022193536741858	18.71762456011473	0.1418210418539809	-0.033672058673448316	-0.08878985526153371
-10.948655511422155	18.634752597804788	0.1396453619103538	-0.031765337668188176	-0.08741904166689392
-10.739200803101152	18.414265673982754	0.13388891765266814	-0.02712273263993593	-0.0837028913925465
-10.426129079411938	18.242868662510936	0.12462044799080868	-0.022755571982223513	-0.07756361837762252
-10.351495060601314	18.19934593348884	0.122434989798781	-0.021764004706991	-0.07609901711116324
-10.276659955502009	18.164399203559437	0.1202683495296089	-0.020907469901727378	-0.07469884207578177
-10.051706148564318	18.092298620546728	0.11333708655185734	-0.01885940791206977	-0.07000609151776119
-11.220597943108505	19.547650220008503	0.14837006360627145	-0.049263162983995475	-0.09125484405710287
-11.213232813518047	19.613678726955158	0.148408035503873	-0.05027730725371117	-0.09110865833514055
-11.167862918473158	19.983763373685665	0.1488474005044308	-0.05690113494534502	-0.08989773447731246
-11.119734753615504	20.180895538942224	0.1488103450218122	-0.060027525360488526	-0.08915248624804648
-10.889962382093142	20.81510177874138	0.1478551284300371	-0.07076725146683238	-0.08508767459869422
-10.989883259185685	20.57314650704364	0.1483377494106255	-0.06690272032362266	-0.08664320992761745
-10.670647697607485	21.25443563231954	0.14699689981930747	-0.07833938066726093	-0.08138440673266871
-8.656589193032165	23.077778160673812	0.1315672620636345	-0.11031606594330343	-0.046207863346290165
-8.262164632393056	22.97490850022338	0.12313239811351281	-0.10732979802503717	-0.03818281285140225
-8.093510801985081	22.896766634500132	0.11909542562060374	-0.10543790163715686	-0.035040849159215105
-7.68989912608717	22.564207698669875	0.10736558774940158	-0.09745033442251366	-0.02686616280183146
-10.61906467426591	21.352055718189742	0.1467935176963664	-0.07989848021007247	-0.08065653361067515
-9.936768220586934	22.310409278173573	0.1443210189272082	-0.09696389069636514	-0.06972473510688229
-9.627937960973474	22.62487940796674	0.14255204002312682	-0.10268336836645577	-0.06431613265123416
-9.573169961095976	22.676544366109272	0.142166175689295	-0.10359348395978092	-0.06341261899273429
-10.134279956953314	22.058148587414195	0.14487315396749473	-0.09224887485600575	-0.07310880491721522
-10.304582249602808	21.836678921374176	0.14571813996035518	-0.08842258773817824	-0.07574523288769493
-10.555587977067566	21.45179651669559	0.14647873392214453	-0.08151379639850181	-0.07978146719572879
-9.871150253323467	18.04329134881533	0.10793633444624523	-0.017468887594658457	-0.0664985901254099
-9.4491510421968	17.986087424675254	0.09409521355241773	-0.014713070061878115	-0.05756169752313903
-9.39405468440286	17.97674307009461	0.09232948408896882	-0.014387191848983296	-0.05645105218333539
-9.318824933668623	17.968766098777905	0.08974954698918225	-0.013931445025845517	-0.05484589908707341
-8.866655676614846	17.930756511797174	0.0743012954364141	-0.011488636992825419	-0.04496653349096177
-7.460370084706861	22.326890903804703	0.10029619837703699	-0.0923177009283686	-0.02286478430349082
-7.181921823170052	22.004421546653404	0.0908260237098316	-0.08456742306513101	-0.017483749139966195
-6.980050576019263	21.793148493492453	0.08482576310640186	-0.08000127946221766	-0.01406494869011889
-6.576542696581086	21.409318391621486	0.07356217378339196	-0.07081229111916273	-0.006531544701103583
-8.591810565175942	17.924390418426363	0.06424494533395188	-0.009925836777417091	-0.03875405383266539
-8.160987566235585	17.895824611247768	0.047187575051901375	-0.00745293034738266	-0.028232429029294515
-8.427526747689353	17.911776804777684	0.05785175998619443	-0.009001149181290231	-0.034827894747546155
-8.540982568507179	17.920050757602066	0.06241188339892714	-0.009661759062555526	-0.03762473057506643
-5.864615339578987	20.755750631962357	0.05696886297036245	-0.05578687897723941	0.006040052671562979
-5.543802938210256	20.38074487517408	0.048893387187246215	-0.0469085022751579	0.011396182950077176
-6.504364858334945	21.34437545298176	0.0718143528423224	-0.06943857384701366	-0.005386022592800478
-5.970918121132899	20.87023242852833	0.0594880278710299	-0.058157421561239944	0.004478711241225938
-5.171797381464162	19.89737251545445	0.040385443163715735	-0.03712233996241535	0.015223311067789373
-5.0245480447987125	19.683822661130662	0.03662103884108739	-0.032336995013505204	0.01692677733989631
-4.900152014728899	19.401774462066626	0.03257332250191059	-0.027417053899031502	0.016879350813160034
-8.045165203849148	17.895237150670994	0.041151896014282194	-0.0065078022405005015	-0.02452768506712509
-7.828330068792466	17.887207984644846	0.029195426147860325	-0.004901704930130303	-0.017464807413837442
-7.588389628929521	17.819549385161938	0.00692241363569381	-8.193456795276542E-4	-0.004168379501006908
-4.683175416995011	18.92056128922509	0.0263132727865614	-0.019635521525405594	0.017449757236923297
-4.557131527726211	18.533459102138394	0.022262398444369853	-0.015456422429380145	0.01588523344383049
-4.377707594286538	17.57417867700677	0.012257351365528055	-0.006656558329987437	0.010054990925251573
-4.375950900357417	17.526057226949376	0.011660238032354919	-0.006208926139207125	0.009631193268788567
-4.484941864981501	18.19838652331461	0.018084821843358044	-0.011107658220886989	0.014168967414094555
-4.372825752777866	17.497105804998277	0.011401966478266386	-0.006080375158453361	0.009406046790767706
-4.260063754969469	16.957122878843833	0.008263336917694951	-0.004163110865334263	0.006712751502657672
-4.2543796491463395	16.88173839584814	0.007786767897966961	-0.003930748955600277	0.006289499482980619
-4.172479120773178	16.325671413989923	0.005645700908719419	-0.002642146546692815	0.004440577537596276
-4.151871519508384	16.155447405066244	0.004958617017673869	-0.002218125752105818	0.0038436480117903593
-4.144035245207647	16.121454065378032	0.004882082456858043	-0.002165660617894721	0.0037762388479969256
-4.072421898747817	15.289956430567175	0.0026898776207852837	-9.226121725087358E-4	0.0019222885909478962
-4.095328121705499	15.489697359268533	0.003091446325169107	-0.0011603865989028126	0.0022247357663966435
-4.118480058777639	15.68595857984359	0.00364015665937474	-0.001443000771328509	0.0026955567761277792
-4.140149876500907	16.06180723438685	0.00471998088215197	-0.0020759668939808952	0.0036417754087414668
-4.179593610389492	14.862900564725685	0.0017628392685183002	-4.170636232312318E-4	0.0012744909798287703
-4.129583690004605	15.034457843656845	0.0021356960034896923	-5.951561595817392E-4	0.0015480388534135157
-4.332504046130264	14.727261534199787	9.44047057952207E-4	-2.6579278171667614E-4	6.879018719919436E-4
-6.864381120883843	17.824925970386563	4.3400750205495935E-5	-3.516669051518966E-5	-1.968320291301329E-5
-7.111456277637915	17.862901719600874	4.357725085274046E-5	-3.525373424974229E-5	-2.0258021634316752E-5
-7.361730330183262	17.815658423143518	4.3549110018682504E-5	-3.5133852649984814E-5	-2.08390746134173E-5
-6.699631952192596	17.790187728061333	4.32546169156418E-5	-3.508827276678375E-5	-1.9300639675924997E-5
-6.471535900809904	17.65611081898578	4.2840175795294517E-5	-3.4772541854156974E-5	-1.8774472178174083E-5
-6.01856299486931	16.965651538393175	4.0927349470816E-5	-3.320407674253457E-5	-1.7742899841377582E-5
-6.018217814642384	16.964954947243214	4.0925463000988886E-5	-3.320250558170792E-5	-1.7742115586312146E-5
-6.192614293475787	17.31914560580889	4.188645118294738E-5	-3.3996682696337956E-5	-1.8138179974240116E-5
-6.358826975092747	17.562077889890872	4.2563353663182364E-5	-3.4556960838827365E-5	-1.8515215304229782E-5
-6.018066056155799	16.964687362149334	4.092473910436384E-5	-3.320191628658385E-5	-1.774176328992678E-5
-4.908304538333134	14.969355025422521	3.5455237337800893E-5	-2.88191288209511E-5	-1.5120787665201105E-5
-4.894965705707698	14.956384548239772	3.541581935441222E-5	-2.878938247678557E-5	-1.5088926329848121E-5
-5.522668475480044	15.89108446419409	3.806158937565084E-5	-3.08617315833097E-5	-1.6600343345787355E-5
-5.590293973325887	16.02332329799043	3.8421260810473584E-5	-3.1148661949788624E-5	-1.6761183454329677E-5
-5.62503595550961	16.102423683804165	3.8632071450495726E-5	-3.131879462961721E-5	-1.6840386805963407E-5
-5.79838945170203	16.47567517825189	3.962719319333504E-5	-3.2132278316957835E-5	-1.724258388589116E-5
-5.818300420163335	16.518599132988257	3.974049124595736E-5	-3.2224609361835976E-5	-1.7286795316369203E-5
-6.016563718580136	16.961325465432818	4.0915802552583435E-5	-3.319456327796846E-5	-1.7738326628548442E-5
-4.911331118979538	14.97328547513143	3.546679173467721E-5	-2.882805541977296E-5	-1.512822787424853E-5
-5.0735700023776875	15.16993664121582	3.6046832653753706E-5	-2.927117045591146E-5	-1.552214673820952E-5
-5.223708594183212	15.375437594116095	3.6635781963448716E-5	-2.973105838571318E-5	-1.588273928432275E-5
-5.2244114000787105	15.376332166246335	3.6638368904633604E-5	-2.973304850020607E-5	-1.588441900459028E-5
-5.424504479191739	15.698092793846305	3.753893923407096E-5	-3.0440271479078726E-5	-1.6365861691886644E-5
-5.22565127061393	15.37825402853767	3.6643719369947645E-5	-2.9737260103918706E-5	-1.5887348567485892E-5
-4.7077301313837365	14.774519111724057	3.4865121703778795E-5	-2.8372166402837746E-5	-1.4643611410472332E-5
-4.675015183440867	14.74800878513003	3.47858143227473E-5	-2.8312101563042155E-5	-1.4568157869189076E-5
-3.7658512309524754	7.028045440845924	1.5403351829293013E-5	-9.42359567767194E-6	-1.2022496444699019E-5
