# Supplementary material for: Thyroarytenoid muscle fiber orientation regulates the ability to modulate vocal fold vertical thickness
Source: PLoS One. 2025 Dec 4;20(12):e0337735. doi: 10.1371/journal.pone.0337735 (PMC12677544; doi:10.1371/journal.pone.0337735)
Supplement: S4 Data — (ZIP) [file pone.0337735.s004.zip › Male/contourA10TA8.csv]

% Model	Angle9.mph
% Version	COMSOL 6.1.0.357
% Date	Dec 14 2024, 05:08
% Dimension	2
% Nodes	720
% Expressions	3
% Description	Line
% cpl1x	cpl1y	Displacement magnitude	u	v
-11.968005616002486	39.650844643500406	0.7215030669172049	1.503161531595031E-4	0.10741249260812993
-12.100925229184412	39.521184251215715	0.7204801220962335	1.4947208022644262E-4	0.107417480007096
-11.810234379374002	39.74293127707726	0.7222279985825059	1.5091694115653169E-4	0.1074085382247352
-11.76596306338081	39.775513356632324	0.7224851729392269	1.5112913123121061E-4	0.10740721412005004
-11.47739948826791	39.862189693672036	0.723168791197994	1.516922115440969E-4	0.10740257766099615
-11.258980847445656	39.857881496438054	0.7231334509741811	1.5166132475538714E-4	0.10740129488874611
-11.716143543792246	39.796222579001906	0.7226482286408138	1.512643711520937E-4	0.10740623123838125
-11.163938214941039	39.85365079891891	0.7231005245428905	1.516304176361874E-4	0.10740081086250858
-10.796207435616262	39.85090503287166	0.7230785458584943	1.516008848883465E-4	0.10739850864687922
-10.709496869932108	39.85039381204079	0.7230741633782627	1.515938218074946E-4	0.10739796201578343
-10.37169574884199	39.850036177539195	0.7230710571315278	1.5157830549134232E-4	0.1073957827575993
-12.13512273325702	39.460672833157	0.7200029839211175	1.4907869619336345E-4	0.10741962548554584
-12.240660142730178	39.24849072022055	0.7183307561806123	1.4769737092538453E-4	0.10742705428095792
-12.227325367848685	39.08705965880899	0.7170571064242632	1.4664950511244896E-4	0.10743209666886466
-12.205740642978935	38.979124391808504	0.716206554493479	1.459483395438329E-4	0.10743538514590734
-9.681369688821853	39.850002288818345	0.7230670994342342	1.515486364872175E-4	0.10739131563998598
-9.209886193231677	39.8500022888185	0.7230680111538836	1.5152596014465257E-4	0.10738826804565102
-6.503691158131879	38.96454001876737	0.7160777154763419	1.4576947406884187E-4	0.10739909531478507
-6.587351156296421	39.29642873129991	0.7186962431094356	1.4790276938554233E-4	0.10738904201894961
-6.771159512318912	39.57700815680421	0.7209082741440163	1.4970841942591986E-4	0.10738127037701203
-6.814129999907874	39.651652838586976	0.7214971480530807	1.5018864872444118E-4	0.10737916467127209
-7.229593906641747	39.84203493583536	0.7229991163998268	1.5141867343851996E-4	0.10737576380279056
-7.181795837296288	39.83706132882147	0.7229599068285458	1.513858972470229E-4	0.10737561484122642
-7.033567159296577	39.76166368437849	0.7223643611074364	1.5089943970120917E-4	0.10737706674499184
-7.6946177519140235	39.85300356006798	0.7230871108344816	1.514955141483383E-4	0.1073784055312113
-6.488283836647731	38.91091546805024	0.7156550832416075	1.454240870966343E-4	0.10740070705097807
-10.243595360807257	39.850002288818345	0.7230708536848486	1.5157121730613327E-4	0.10739495339374429
-9.730298368089413	39.85000228881833	0.7230674345590787	1.5155062329455935E-4	0.10739163172680241
-9.743014193148053	39.85000228881833	0.7230674085554816	1.515513164193854E-4	0.10739171399723495
-9.085341826788042	39.8500022888185	0.7230674690692335	1.5152126866253366E-4	0.10738746399493637
-7.779783738995952	39.851154726690396	0.7230736724394446	1.514845559026653E-4	0.10737901265919436
-7.886706964608754	39.850916601280545	0.7230708259706986	1.514868836201699E-4	0.10737970911505154
-8.209330570361047	39.849987794146756	0.7230678720322563	1.5148664406344618E-4	0.10738181479825587
-8.699211804792647	39.85004545472901	0.723069850824938	1.5150312589287999E-4	0.10738497055161944
-8.427966558711145	39.8500350871401	0.723067083937163	1.5149534363177367E-4	0.10738322242688295
-12.152615457473026	38.61822056218743	0.7133602060715631	1.436119584883813E-4	0.10744650690034534
-12.150457207342695	38.60568225439725	0.7132614503558312	1.4353073374689468E-4	0.1074468911596692
-12.146591986235311	38.58859764700979	0.7131267019175803	1.434204125511721E-4	0.1074474087856424
-12.074238696384148	38.24828133015453	0.7104454028515738	1.412201554632535E-4	0.10745774960754517
-6.441829287929373	38.514252064367554	0.7125288424817267	1.4287178202192243E-4	0.10741306373681102
-6.4796557750756225	38.830935381536946	0.7150238929743356	1.449099510615226E-4	0.10740320341688175
-6.431316994593285	38.355730965701305	0.7112786382516327	1.418545211781844E-4	0.10741805456917113
-6.415000660473024	38.12021737547059	0.7094228633089847	1.403408367981198E-4	0.10742546288575125
-12.006552716049852	37.91928976266428	0.7078502881551796	1.391010913384558E-4	0.10746776267617258
-11.966773292852782	37.7322909897182	0.7063772653407179	1.3789604055332175E-4	0.10747344459202074
-11.899335717233097	37.41624344712912	0.7038852730470987	1.3586625312252885E-4	0.10748304703417333
-11.86072968481382	37.23337054820751	0.7024449602477341	1.346899553765992E-4	0.10748860595596593
-6.405495081109018	37.81045524455644	0.7069795658437714	1.38354884254995E-4	0.10743528450828173
-6.3802834672144035	37.49850283645258	0.7045223783696561	1.3635380981803254E-4	0.10744507633326708
-6.34327199449609	36.990127261889924	0.7005137253913183	1.3310362208733035E-4	0.10746105890014634
-6.3346776499635205	36.89181710192548	0.6997402589305908	1.3247421484860445E-4	0.10746414029976915
-6.327277488709939	36.80573234114482	0.6990627756821672	1.3192544302377136E-4	0.10746684020151773
-11.839379859361392	37.12464213602315	0.7015870672694009	1.3399341127495122E-4	0.10749192229592183
-11.66031709327127	36.191536938073696	0.6942348194113084	1.2803264916343314E-4	0.1075204042113517
-11.619905720758748	35.962379473002436	0.6924321135059115	1.2657199646904022E-4	0.10752742127390619
-11.730360249335298	36.58305483766412	0.6973239168760239	1.3052562468643508E-4	0.10750842010867644
-6.248695444183289	35.88284413383002	0.6917977354625928	1.2603596093609728E-4	0.1074957793897692
-6.190644674951313	35.36621719878445	0.6877266866539339	1.2276411446764053E-4	0.10751189539186672
-6.146329446134891	34.860882297696094	0.6837479864368704	1.1955192196187416E-4	0.10752773181447628
-1.0600869276340483	18.316100001774196	0.5538358891914319	1.964029382245291E-5	0.10802554792338437
-1.0459016161732135	18.37692181363064	0.5543110439328606	1.9994842756372604E-5	0.10802352792885495
-1.1744205707972624	18.153797557800345	0.5525663642055862	1.8693150910499316E-5	0.10803138345910579
-1.311326192584243	17.97535615877772	0.5511714917389821	1.7651773375928762E-5	0.10803786500903848
-1.386335587551091	17.922671465764726	0.5507591930447342	1.734448265105945E-5	0.10803997993215429
-1.650548821745367	17.757514160475903	0.549469487191043	1.6381442357294977E-5	0.10804677931899993
-0.9718149006219283	18.630446296863695	0.5562950296242999	2.1474788070045027E-5	0.10801502047830878
-0.9542349860686515	18.852537320770427	0.5580313884430237	2.2769616765049503E-5	0.10800784322134831
-0.9467123425971604	18.932059856972355	0.5586540793705939	2.323396053475258E-5	0.10800526609142165
-0.9488912973033679	19.009058522305217	0.5592563235697536	2.3683125493448448E-5	0.10800282571480987
-0.9602591937381534	19.185733594449147	0.5606394665626278	2.4713103743125627E-5	0.10799726420001385
-1.0005126263859143	19.36574217623491	0.5620470217484027	2.5760755832277643E-5	0.10799176415797196
-6.05347281998843	34.07388368729615	0.6775613327923102	1.1458539279906323E-4	0.10755224998927615
-5.779746191862431	31.198536783186327	0.6549305472643671	9.654454905348416E-5	0.10764223356040069
-5.81260308842713	31.6601371096856	0.6585522323938412	9.941627776235298E-5	0.10762771503426716
-5.898916358898413	32.61341104261303	0.6660648990180367	1.0539547679226689E-4	0.10759785582235837
-5.976331308258205	33.33624786626052	0.6717435031158134	1.099289249235562E-4	0.10757528820831772
-11.555172919712001	35.57995576034233	0.6894201310589373	1.2414956229077643E-4	0.10753914797940513
-11.427224513094306	34.824469013294944	0.6834700485132514	1.1934603918553307E-4	0.10756231798800203
-11.302991741507174	34.01939293201957	0.6771290457282777	1.1426585286895531E-4	0.10758708105513952
-11.26269403333529	33.74326682230424	0.6749606061962394	1.125172758281236E-4	0.10759558904791929
-10.87492360433819	31.536162433666846	0.6575908560146887	9.867581312026304E-5	0.10766319863474372
-10.79808267178972	31.096982410679725	0.654139208603818	9.596261809151273E-5	0.107676649986572
-10.515617328365707	29.431210118152052	0.6410468396894606	8.558218561175192E-5	0.10772774090232429
-11.095255333576779	32.78560916869341	0.6674114139165539	1.0650925676807865E-4	0.10762493244383453
-10.374607869233792	28.677418549364212	0.6351148231726109	8.093559879242941E-5	0.10775077871791124
-1.9007542873442729	17.670028077820447	0.5487853665551528	1.587206140819741E-5	0.10805102251035473
-2.0779141835942943	17.606247817656115	0.5482873421749401	1.5501084252532966E-5	0.10805408567530396
-2.421704394542373	17.610906476909	0.5483240121356165	1.5530068839700123E-5	0.10805593688426018
-2.5268901597962445	17.60827853304663	0.5483037660124902	1.5515519773666165E-5	0.10805663257087023
-1.0157099330243569	19.441588102125813	0.5626410080469775	2.6202932513408164E-5	0.10798943650085815
-1.1062328150339649	19.65851365771074	0.5643384208655122	2.7463627643925905E-5	0.1079830527254376
-1.0950141199455286	19.63861486947969	0.5641826933408288	2.734811404584466E-5	0.10798362134561411
-1.0936631912571904	19.634142492606518	0.5641476583142716	2.732203285729124E-5	0.10798375596067203
-1.2019485900933222	19.823967402584525	0.5656342212243524	2.8424202846504192E-5	0.10797833914702488
-1.2626663164006444	19.90610167368628	0.5662766473511242	2.8899030837038542E-5	0.10797607538562902
-1.3479656887537845	20.02184186709379	0.567183695045776	2.9569573451198888E-5	0.10797288421224828
-1.3818036936806772	20.069240413165744	0.567554676464912	2.9844485972698136E-5	0.10797157075421729
-1.490043238491493	20.21081153288452	0.5686639597821699	3.066304394473732E-5	0.10796768997184084
-5.495158991359491	28.68268136418761	0.6351371493800955	8.093457608069231E-5	0.10772074864306859
-5.507477156915547	28.790577524822243	0.6359817886293817	8.159625792798123E-5	0.10771738008999797
-5.640376413522405	29.93509919763994	0.644989149276233	8.868473122923052E-5	0.10768167342283425
-5.66674537726079	30.200894570944342	0.6470733089121447	9.032589907498007E-5	0.10767335783478457
-11.232964758328787	33.56280133293661	0.6735377497520116	1.1137427607230951E-4	0.10760113135049515
-9.890707351552885	26.584105713780335	0.6186599280812946	6.809107524456451E-5	0.1078142368043568
-9.499209611630052	25.463046361573806	0.6098596171860284	6.130031284032404E-5	0.10784744514704481
-10.251371607480321	28.08873461337165	0.6304862615732658	7.728824764075738E-5	0.10776869960735105
-9.949856872037069	26.81141811544305	0.6204472450805749	6.948561412276272E-5	0.10780738327597614
-9.409620206466	25.28683176907262	0.6084709961832939	6.023450360876911E-5	0.10785250484084705
-8.975776833099328	24.413789608181347	0.6016383211024982	5.503444386645492E-5	0.1078776621338465
-8.450931047688341	23.67686534172989	0.5958380205120288	5.064536505388666E-5	0.10789797957323405
-8.315280225053407	23.486682331666373	0.5943518494793939	4.95315051895811E-5	0.10790322996163222
-8.109310669822081	23.245736403988893	0.5924589293416468	4.812830028736741E-5	0.10790968849280379
-5.04821833795282	26.35030357792787	0.6168171876089169	6.666356162895146E-5	0.10779252892163517
-5.072511135861281	26.457154341834364	0.6176528243144631	6.730398147901937E-5	0.10778925540455707
-5.319014801988768	27.6151602307035	0.6267481854858636	7.436423659852626E-5	0.10775375689531848
-5.298549699956672	27.508324942348306	0.6259113142302638	7.371520899630978E-5	0.10775704595363693
-1.6547952866665352	20.435138707303928	0.5704193778077954	3.195840153354321E-5	0.10796150015097598
-1.7068462026965912	20.505043732104994	0.5709673842869237	3.236365753887837E-5	0.1079595756726809
-1.8328638043067826	20.675856534446993	0.5723045999682442	3.335005711524802E-5	0.10795486481603761
-1.9146876228856835	20.78271581099791	0.573142296917178	3.396681330692395E-5	0.10795193543276368
-1.9589596542270868	20.838178803681924	0.5735761516168454	3.4284448433000815E-5	0.10795042481016605
-2.2267902915590323	21.173727916983232	0.5762099436858565	3.622371457302903E-5	0.10794128785887364
-2.4765836027203294	21.524027437877677	0.5789492944669501	3.823926523066924E-5	0.10793156929501987
-2.510632075597485	21.56945277354053	0.5793061687862151	3.8503236304597553E-5	0.1079303196726569
-3.4170539347823667	18.323036770820913	0.5538944033671049	1.966762173459872E-5	0.10803903397788991
-3.3613588547056894	18.26201824120377	0.5534173159092532	1.9314736916727016E-5	0.10804065521071243
-2.8302006677410443	17.7685842180935	0.5495567072958016	1.644907703282768E-5	0.10805328788612167
-3.0213186080937637	17.882690433716814	0.550449511690157	1.7113421644144797E-5	0.10805076300571752
-2.9853774190574067	17.85333337493745	0.5502203446768218	1.6943054497074117E-5	0.10805149003525158
-4.904236518511963	25.91960781073081	0.6134288145624117	6.407967028104327E-5	0.10780544061503741
-4.723668736196532	25.314951331292864	0.6086886937932574	6.04381478873247E-5	0.1078236900014316
-4.604679940346854	25.051089745874435	0.6066112780938339	5.8854064566750264E-5	0.10783141164630768
-4.281370486848969	24.383328411417228	0.6013853072219693	5.491093718403438E-5	0.10785086112981271
-3.2125741016240386	22.611557155864187	0.5874743032509157	4.453299509142598E-5	0.10790116486277622
-3.272014261258436	22.70654698603269	0.5882172634621686	4.508227123663864E-5	0.10789847835635366
-2.5518384799861815	21.63096481182497	0.5797879509621147	3.886098368647153E-5	0.1079285983580054
-2.8735384712196232	22.08009398368013	0.5833120293877498	4.145630317787533E-5	0.10791614868184063
-3.1756044296995665	22.556944434453374	0.5870452999187775	4.4218356251395174E-5	0.10790269199513666
-4.545571876999899	19.652622560032107	0.5643012381783948	2.7331351634928694E-5	0.1080032459689029
-4.424895516455141	19.524062222800467	0.5632953825091659	2.6596605804967247E-5	0.10800664451592062
-3.958958611653594	19.00470136406695	0.5592280016084635	2.3605319091177745E-5	0.10802047372346354
-3.8782730930382083	18.915322300283425	0.5585298014430535	2.3091927059086547E-5	0.10802285460891645
-5.025563667731989	20.107549344377823	0.5678718402266908	2.9957626196989123E-5	0.10799156257775329
-5.277731362781373	20.350988119887234	0.5697721712946029	3.133833894684103E-5	0.10798526196484295
-5.606549304112775	20.6598148798465	0.5721981658983478	3.312806331043597E-5	0.10797735694493457
-6.131048509468386	21.17349677678001	0.5762138489174837	3.606121664147599E-5	0.10796403758144946
-7.17416985769136	22.198608654304337	0.5842457485708908	4.198260973002398E-5	0.10793749078406695
-7.6413332318231895	22.67125431062098	0.587965895718104	4.475171942226725E-5	0.1079252013015437
-6.9150129554945305	21.927639425126234	0.5821309271849363	4.042738216495164E-5	0.10794461506129145
-6.31895859009996	21.343154735881807	0.577550779882924	3.705209085374758E-5	0.10795974504251149
-6.618255579081206	21.642875823077	0.5798913750703972	3.87863670730981E-5	0.10795195220860138
-3.6680004015474728	23.30103040805593	0.5928874034489331	4.853899331967272E-5	0.10788182066798571
-3.83446762916781	23.580833568731567	0.5950799444550396	5.018976168094679E-5	0.10787386789817957
-4.071443328978513	23.987709649252928	0.5982750369922478	5.255490263929798E-5	0.10786225491340443
-7.640251545310057	17.586782544931808	4.4453403652903274E-5	-3.577444335466181E-5	-2.2070383479421158E-5
-7.509356374993602	17.79911102953117	4.5007161498897146E-5	-3.629220141146751E-5	-2.1842225034957213E-5
-7.6989388334005735	17.4903691638282	4.4214903599692385E-5	-3.554898875568257E-5	-2.2176374721556098E-5
-7.762103216471637	17.30759444679789	4.376706478738301E-5	-3.5120255611773415E-5	-2.2284536102272667E-5
-7.821162534822876	17.152686250634986	4.34013125533662E-5	-3.4761523715910186E-5	-2.2392534804044235E-5
-7.87221896818102	16.9473112831706	4.292935241204874E-5	-3.429606653360663E-5	-2.2484710114130533E-5
-7.921170402924522	16.753942907049066	4.248973442532327E-5	-3.3856790564631556E-5	-2.2574782143544258E-5
-7.9783869673286425	16.470761822820492	4.1868972039198305E-5	-3.322721931681E-5	-2.2683252522530446E-5
-8.003886469325913	16.357472230499454	4.162364797898186E-5	-3.2972922138866265E-5	-2.273358769045476E-5
-8.041803974825056	16.197407590250943	4.129662457276435E-5	-3.262001351817466E-5	-2.2816755647594054E-5
-8.11957094103931	15.808141817188318	4.04963140021449E-5	-3.176569058874444E-5	-2.2983288601356893E-5
-8.094241908274963	15.975737091845481	4.083760292405238E-5	-3.2130255714743684E-5	-2.2925994844279027E-5
-8.149959289733443	15.594634263864748	4.00641627065126E-5	-3.129687849337355E-5	-2.305340191639727E-5
-4.487015489615116	14.591722761896559	3.551985848952621E-5	-2.8968360330824245E-5	-1.4590027199022563E-5
-4.416731324563106	14.512870608922288	3.528984169117099E-5	-2.878636835284112E-5	-1.4422242847247416E-5
-4.329055028394281	14.412978776001905	3.499364870642216E-5	-2.855073448675215E-5	-1.420909800213949E-5
-4.19303203891211	14.248275933735142	3.450991244130012E-5	-2.8165276000730035E-5	-1.3878242677568404E-5
-4.178965322518646	14.23024927967746	3.4456359179327756E-5	-2.8122248905279735E-5	-1.3843350811029704E-5
-8.208595369810979	15.125877972768416	3.9173484596622364E-5	-3.030361891258729E-5	-2.3210900799409497E-5
-8.250106284083648	14.883579494882824	3.875334922703042E-5	-2.9816470487599E-5	-2.331096998493934E-5
-8.184763342662869	15.304083214581624	3.950683044110104E-5	-3.0675608620253906E-5	-2.3150409916941686E-5
-8.194040568253598	15.203367992185502	3.930936909006444E-5	-3.0460420602712503E-5	-2.3176032720519785E-5
-4.009503675450382	13.95499929048619	3.366808128077792E-5	-2.7479874572098538E-5	-1.3422969039925035E-5
-3.967321215997023	13.879167246534847	3.344800503658063E-5	-2.7298547164065198E-5	-1.3314863136083743E-5
-3.8768075373306097	13.684183745503944	3.28859615565446E-5	-2.6837469632317268E-5	-1.3079634705283072E-5
-3.8285567068758617	13.577304042901428	3.2583164221087395E-5	-2.6586220171318286E-5	-1.2956292582102884E-5
-3.679175518096213	13.165512678706849	3.1410972725408663E-5	-2.5607285119433394E-5	-1.2557355314184523E-5
-3.5952780276413945	12.848827743115857	3.050848529938841E-5	-2.485263735297065E-5	-1.2318803732160432E-5
-3.8035301168690907	13.511178334388502	3.239590802129157E-5	-2.6432216206072113E-5	-1.2890886969636549E-5
-3.5706258476984103	12.751547870197772	3.0231170423289473E-5	-2.4615073054651867E-5	-1.2247370919885343E-5
-3.536337058362929	12.508568926206657	2.9535857411934218E-5	-2.4020106443159053E-5	-1.2129335265518627E-5
-3.4943523373487664	12.217884679130231	2.8714667158854752E-5	-2.331524131589733E-5	-1.1990405438774949E-5
-3.476217738039166	12.051206781698731	2.824167870955977E-5	-2.2912687189546678E-5	-1.1924173273313723E-5
-3.4381043775288846	11.707787309160882	2.725865027509903E-5	-2.205072947805699E-5	-1.1781268297419503E-5
-3.4175141432913065	11.442487558596586	2.6508521601247984E-5	-2.139764007970531E-5	-1.1696464294374678E-5
-3.390535492772293	10.959938069747185	2.5139617988873878E-5	-2.017756566573035E-5	-1.1562716402719545E-5
-3.391605607580326	10.637069694303245	2.423683418871673E-5	-1.9351914282716814E-5	-1.152139180487421E-5
-3.3957072198915474	11.125983907025887	2.560190961112947E-5	-2.0589076252059082E-5	-1.1595742154121581E-5
-3.3933099091125833	10.454525891479044	2.3728555476143917E-5	-1.8880799323087854E-5	-1.1500201385461509E-5
-3.392748642497309	10.363320317554606	2.347357713962423E-5	-1.8640657075507405E-5	-1.1486287132347444E-5
-3.3881777990103163	10.052022617744685	2.261477887324646E-5	-1.7837111109243417E-5	-1.1439241309381218E-5
-3.379931059854188	9.65560915900371	2.152412485884203E-5	-1.67984903600712E-5	-1.1376716763511156E-5
-3.38003327420144	9.645525660619372	2.1497055973324663E-5	-1.6772654474422517E-5	-1.1376059687690104E-5
-3.380411775956053	9.63612711841371	2.1472556951763243E-5	-1.6748547170730725E-5	-1.1376335742845236E-5
-3.4070943292007656	9.209820550583608	2.0365558119226896E-5	-1.5625219660591867E-5	-1.1407085553043107E-5
-3.4177904844649305	8.97279793026408	1.976576655789468E-5	-1.5002450321919063E-5	-1.1423083365302177E-5
-4.670507470987797	6.528342318175511	1.7070062338389426E-5	-8.335005851021738E-6	-1.4866205815682435E-5
-4.472672713765167	6.53165408154053	1.6588057329363497E-5	-8.354104943926038E-6	-1.4298056184256006E-5
-4.296096768007061	6.564113874181485	1.625686551744185E-5	-8.461841794249933E-6	-1.383091533642057E-5
-4.1907677441120486	6.6201318525786546	1.609670814057598E-5	-8.636071238106178E-6	-1.3531689519036841E-5
-3.42823364007561	8.77881073484247	1.927350529604744E-5	-1.4480928149761421E-5	-1.143490476614994E-5
-3.440421539484517	8.631632878187974	1.8917415288857182E-5	-1.4087519329663806E-5	-1.145861490350561E-5
-3.510174069952668	8.051882576425108	1.760444549071404E-5	-1.2550015976350219E-5	-1.162242274817829E-5
-3.4654247941708625	8.41479710425795	1.841373080610362E-5	-1.3522014022382958E-5	-1.151490026473697E-5
-3.519325274558982	7.974355231943207	1.744010016530647E-5	-1.2348727384105267E-5	-1.1648632246823005E-5
-3.8048036653298265	6.960169305120867	1.5943418143920167E-5	-9.664325912025445E-6	-1.252315126088045E-5
-3.942941641067294	6.809098812242506	1.5918425065320553E-5	-9.204996375269941E-6	-1.288573742630458E-5
-4.081244662082278	6.715380176995773	1.6050670049222375E-5	-8.943705378378661E-6	-1.3249733879358601E-5
-3.557899482821399	7.6388476831782866	1.6797447765009375E-5	-1.1505542844318327E-5	-1.1781049529248705E-5
-3.5506928691402093	7.692857622749482	1.687408640950306E-5	-1.162102565280301E-5	-1.1745518950675704E-5
-3.535122007221198	7.8370201875805385	1.71650929289797E-5	-1.1992059265088588E-5	-1.169929787232485E-5
-3.5827478111781415	7.560437912809053	1.6674961567424954E-5	-1.127045359862014E-5	-1.185867729246584E-5
-3.656557182300242	7.31345080673359	1.6327018452675106E-5	-1.062851428305247E-5	-1.2096202644859535E-5
-3.741595319822733	7.091603710798701	1.6079965521026377E-5	-1.0063774737310478E-5	-1.2350364978882199E-5
-12.48823622079036	29.318127189803445	1.0679624171705537	-0.36588191376664436	1.0013837949156383
-12.301573729696075	29.291730374054282	1.0635676636188793	-0.3748770957425202	0.9881842006782091
-12.904182385341631	29.37659805299116	1.0849511221062103	-0.3473148169469739	1.0143510605925297
-12.704310573905445	29.35687813300677	1.0748342370561	-0.3569445938513738	1.0104684448371073
-13.215739023882737	29.375039723105594	1.1025061601841106	-0.3328102867815057	1.0085807812891185
-13.289816212405814	29.38416912499247	1.1091545876422724	-0.33010451657400647	1.0070545300292177
-13.628735756055638	29.408293625969595	1.1353735044127422	-0.3144375753061931	0.9851851516554467
-13.761313265189306	29.420327221129604	1.146103922755353	-0.3088658342968378	0.9770341898885182
-13.789831291953012	29.42263826529943	1.1478446458177005	-0.30802316640404426	0.9744585034802911
-14.193507593470319	29.351006338599753	1.1721674240581847	-0.2797879865692533	0.928110451127411
-14.343065600888547	29.30623263263965	1.1785494389424387	-0.2651696413052668	0.9102500227055708
-15.169871121939503	28.7024294022831	1.2753727901593093	-0.1446146482480567	0.8469706873560041
-15.025976096323706	28.826575538617305	1.254800106136773	-0.1651158919845922	0.8561619049945426
-14.704342841257393	29.099582909420015	1.2120640783111247	-0.21284421503639214	0.8779721773708041
-14.77814405518191	29.048154888872233	1.2188599546569034	-0.20124717727903702	0.8713641466919974
-15.194930389272562	28.670268692680192	1.280504608368002	-0.141317429982062	0.8457494885231869
-15.552436058935607	28.262388145106144	1.3488821451686017	-0.09993768178869886	0.8233540984680666
-15.65870487864321	28.128694460225432	1.370871802093327	-0.08776143254227536	0.8165929897814871
-15.420870685895718	28.414489982476084	1.322859316883999	-0.11193541871883944	0.8319265784866731
-16.14669845066415	27.534817692946177	1.4655006390602219	-0.061247358133588246	0.7653952892236587
-16.18902508127296	27.487365967844962	1.4728316482526258	-0.06001548675297991	0.7593617956995237
-16.090879730623392	27.60512583812312	1.4543592240970986	-0.06412190283401109	0.7716026971168976
-15.906983759261689	27.83045491742547	1.4190238369424941	-0.07261248084282447	0.7928729751020913
-15.78801336657089	27.974288039163056	1.3963762329028269	-0.07861136612165315	0.8047753974726628
-16.4224657835804	27.241242221715776	1.5060265663182753	-0.05838083883610658	0.7252087048108643
-16.636541644582238	27.015574682657572	1.5284684287980612	-0.055827095771756874	0.6872097162000324
-16.701862721366762	26.948993088668995	1.5314104882584754	-0.0562022742013239	0.6746636942258724
-16.98192097775023	26.67928029930171	1.5373240179778564	-0.055941509597920505	0.6254890999603572
-17.086567607533095	26.586911131348927	1.5342163713124966	-0.057278673320838996	0.6097125234458983
-16.810764952407226	26.84442366016748	1.5329731746661284	-0.05614694557770557	0.6558285248259196
-17.316197999609905	26.352544552541893	1.5186560319571232	-0.06356517355469363	0.5856154449526365
-17.45518464052986	26.210110438215963	1.5081047957103348	-0.06602109055424868	0.5744412872723328
-17.722095738557805	25.895382301413925	1.4862693652991634	-0.08770184788086902	0.5687002529128049
-17.72264017583542	25.894744071275742	1.4862175512818292	-0.08774522520494277	0.5686855789045087
-17.932597821946576	25.11386146747848	1.4402296318017338	-0.16962471627274764	0.5562868134976842
-17.907096306050956	25.00313633884308	1.4325620870399722	-0.18774868908427228	0.5486168761738386
-17.75267320881764	24.32471147247125	1.3835840038584948	-0.2997072811683473	0.5009211869096404
-17.92944471255859	25.1306830888716	1.4410107344552718	-0.16793824490908954	0.5564708819342206
-17.722777975835573	25.894232143167198	1.4861787847672754	-0.08780942695013798	0.5686674216202542
-17.728945142955695	25.871483784810497	1.4848485104578566	-0.09018953975610065	0.5683140885752735
-17.700264955727473	24.192801294244298	1.3700888367669144	-0.3267433207414391	0.47792500715153186
-17.492893227235577	23.675149455238873	1.3175063469806454	-0.4345408789499655	0.38795605701609037
-17.219818972655105	23.051350814888384	1.2606332225974213	-0.5664605375877463	0.26410003900837686
-17.213682929786287	23.036984749786797	1.2592131564854958	-0.5694372764180984	0.2612911153674811
-17.20651458505761	23.021889840621302	1.258083049553544	-0.572827250427799	0.2579505126860897
-16.72944438496599	22.0265670999435	1.1972955160542764	-0.7875351043191186	0.02968625324179767
-16.772330573218266	22.113599037757318	1.2015221776143286	-0.7698894145416987	0.04971614691137356
-16.97378539565523	22.529669064239176	1.2204945011534423	-0.681800946262587	0.14578946355601508
-16.69878402350933	21.97001521221032	1.1971439099613803	-0.7985442215692683	0.01670062286465309
-16.44523432072541	21.481646309928003	1.1933737142509304	-0.8957106218452233	-0.09434625284246301
-16.38784636008633	21.382208809377225	1.197399479472592	-0.9139558950476369	-0.1171211926589886
-16.10429654720809	20.90765006213037	1.212985091822839	-1.0016934091412537	-0.23040483484365543
-15.229590069694847	19.59839917871314	1.3376151401537908	-1.1823756790078395	-0.5479458566790278
-15.573303162172023	20.08692966262294	1.2818218118001563	-1.1233107431125862	-0.43010101582335253
-15.762739830454272	20.369577854236137	1.2546901193884843	-1.0845760905718647	-0.361044711726767
-15.676053214728174	20.229671015614727	1.2655754563935653	-1.1063285360690833	-0.3948021929746042
-15.004965242227517	19.29705702264412	1.3679322648423704	-1.1928865323438944	-0.6209631139136493
-14.347740685004595	18.43237628944785	1.3829349247142102	-1.1257585990805339	-0.7978320664981181
-14.71316053352021	18.903140185799252	1.3967365279012043	-1.1905099357519902	-0.7180974166336185
-14.112301424219844	18.14085757339455	1.3464342794165662	-1.0589063317182914	-0.8311186801961776
-13.786968016309958	17.746840232171802	1.2520151826170716	-0.9419902858213354	-0.8218304903544231
-12.572484095421888	16.31238607204104	0.7567831848648419	-0.5158658125154255	-0.5472731226440997
-12.73923093656964	16.50237005974189	0.827423136877015	-0.5724354807568721	-0.5908436918002274
-13.149721100590622	16.985383718836303	1.0009772785844515	-0.7173211318182227	-0.691294046026474
-13.560443943361147	17.474962802260926	1.1641955678797795	-0.8610968300500892	-0.7792141510738521
-12.433087863224218	16.142914163274668	0.6962742485722015	-0.4698686888534565	-0.5073896805623794
-11.67886765718853	15.130655135953049	0.3759220545183807	-0.22403560595699373	-0.29619955299310463
-11.370603754574383	14.616160191779192	0.24871553281709644	-0.11906250403461491	-0.21527650302546908
-11.928279318244115	15.521235666230787	0.47830559916976545	-0.30517916853380483	-0.3633571663739843
-11.098102119973685	14.067276715400904	0.16115771845910376	-0.055474868135976955	-0.1461249802711952
-10.94829922258624	13.75778922441979	0.11363688587409598	-0.021060672254441255	-0.10762604662749148
-10.566136973193167	12.955069884045642	0.049855081928609025	0.006134247273799931	-0.04331032127932409
-10.528617101577506	12.869997651759531	0.04371489097103349	0.008118118032208374	-0.036907004352922865
-10.125844678960055	12.03212679724241	0.015915514749680407	0.0083600780940234	-0.011423269493151532
-10.205786830641387	12.200371242765215	0.02144991920715052	0.008222024435312992	-0.01658407940449472
-10.11776374681346	12.014636087480781	0.015675206453719667	0.00824748279712533	-0.011095318013493128
-9.799033203597945	11.32040592221854	0.008557930162420107	0.0062165517457207515	-0.0036834885202367863
-9.732454220074882	11.174895810343436	0.006149688339327114	0.005465564804117686	-0.0017600854720380991
-10.081694286405995	11.938670646469957	0.014736296763088954	0.007950182977658359	-0.010322857065257056
-9.419861471494833	10.505758447346915	0.0020909406022984844	0.001692881516128826	-9.832923003987525E-4
-9.39945834397536	10.463080013210769	0.0019504140533815374	0.0014550817081578956	-9.797207044820744E-4
-9.362989365785312	10.388561145610026	0.0019243401599404715	0.0013081874068494924	-0.001024736684292012
-9.15485933130238	9.94585479357356	0.002049609372159511	1.611493020708434E-4	-0.001341568279904365
-12.250739993292553	19.150604908283345	1.6342340522056968	-1.3878323865821325	-0.6897628419196714
-12.385666050996104	19.229462944007324	1.7212116805611504	-1.4376737182909995	-0.7492135570236466
-12.018444755085756	18.995911937273455	1.453749230177204	-1.287056147414841	-0.5750491828495599
-11.827571680933026	18.805921238230237	1.3770377527699025	-1.2352083354887995	-0.52367039851919
-11.71378598197753	18.69006222155872	1.3250489307494158	-1.1995902706145258	-0.4904256963373857
-11.489121580415649	18.312221504949157	1.2028097348708164	-1.1032661919370266	-0.41434998066923173
-11.42092816915265	18.202424829191397	1.1671060840633523	-1.0745094794117023	-0.3927363540974533
-11.137081940903064	17.673975351763787	0.9934798560560719	-0.9244069803141887	-0.3078323927036149
-11.050577560623434	17.52903972488271	0.9432934841571756	-0.8809308849324855	-0.2835544348460618
-10.900173758069224	17.228821915447778	0.8394714741859639	-0.7873636366909389	-0.24382633058802533
-10.59407257662658	16.86993613536655	0.703955499834522	-0.6649508834726323	-0.185420921347841
-10.4015251414116	16.663994998799538	0.6277009263637845	-0.5947565728316389	-0.15580982939633573
-9.980308680915373	16.24426542990552	0.47350273830327005	-0.4507599642234018	-0.101399308819077
-10.52456597891735	16.788877057884427	0.6737050755282392	-0.637801626641668	-0.17179370975862818
-9.215934750579713	15.702403997568886	0.272202823670014	-0.25529019836332933	-0.06011396908482991
-9.506635524164235	15.916651407254937	0.3495706576497189	-0.3328554598934763	-0.06430525830612537
-9.713477904294042	16.0562870014233	0.40316418668478426	-0.38420994229987415	-0.07880357122268344
-8.987328542896977	15.535943891824608	0.21486422674281036	-0.1978728264134047	-0.0552686867622975
-7.038155536202357	2.4161328913912485	1.677921220616336E-4	1.279148118648521E-4	-7.609975363758316E-5
-7.218271698777633	2.47634434863711	1.631448854831435E-4	1.2727361715038073E-4	-9.356734913001404E-5
-7.402921517489648	2.596088343862585	1.6978456075079223E-4	1.1948850175780992E-4	-1.1652390268636519E-4
-5.610926604361966	2.56874897195521	2.7671217729455624E-4	8.00542164295471E-5	3.3836916171713086E-5
-5.791192046184306	2.4885541575675454	2.551787758296548E-4	8.762471853103205E-5	2.584274165287752E-5
-6.090991914769232	2.367770791599311	2.2758594992538627E-4	1.034042134026296E-4	7.55634801318148E-6
-6.223300720670824	2.365865245728654	2.1041301008365261E-4	1.067754067247292E-4	-3.6336852932587773E-7
-8.524776938151282	15.280293075065625	0.16018161766804004	-0.14582507872224695	-0.051506309809687366
-8.5390176621	15.301185889469425	0.16913312434397634	-0.15410087498759154	-0.05427354584408822
-8.574275941324595	15.320887483760043	0.17292044965466716	-0.15766698408843577	-0.05463597056889878
-5.2268760988311245	3.1984387632370352	2.835726974948137E-4	4.0956202753765815E-5	4.6339118376070723E-5
-5.323022364028059	2.954304032548915	2.8652759336231633E-4	5.467178573788581E-5	4.394585981472784E-5
-5.411391041049513	2.8046470279535036	2.862119152804353E-4	6.46865615699292E-5	4.095095276058871E-5
-5.361270108912003	2.863813885716368	2.8882261950564946E-4	6.0091230945131614E-5	4.3153133994185795E-5
-5.176470922340737	3.3654332504811606	2.757884066401726E-4	3.388893882610519E-5	4.573799267329389E-5
-4.997438755280889	4.032636318053695	2.4307601105902227E-4	3.2335531074410243E-6	4.2805516970154945E-5
-5.108994509801874	3.6116460899580636	2.645758977040411E-4	2.0362285408270232E-5	4.557950248439687E-5
-4.991774580661376	4.054261353979088	2.419710623949903E-4	2.136623266226772E-6	4.27083073556778E-5
-6.53602006808163	2.347293243898074	1.880212710488794E-4	1.1818819814166196E-4	-2.4938823680174794E-5
-6.871423256057571	2.3759082864320638	1.670910378743579E-4	1.262553731943974E-4	-5.6597046277479516E-5
-6.725008134174486	2.363972974785624	1.7077651861248228E-4	1.230780816582205E-4	-4.244015421283959E-5
-7.498445287702315	2.6504749625169852	1.7345456550263942E-4	1.1593803623332233E-4	-1.2801324038577445E-4
-7.543394316053332	2.6908233254228815	1.7603196886263378E-4	1.1209908517531313E-4	-1.3437540624648272E-4
-7.714537633122486	2.9137762658493207	1.870855540054166E-4	9.145118450481455E-5	-1.5325093144938432E-4
-7.7891268079090406	3.0564766598021276	1.8881184749795326E-4	7.582150535865125E-5	-1.6212490390511542E-4
-7.80527300412054	3.4063802626319237	1.7590322704977298E-4	4.1641705452371734E-5	-1.5546152593114458E-4
-7.804324521600502	3.2269612996167556	1.8515568041849173E-4	6.0311037739251806E-5	-1.5993479597623583E-4
-7.758877336072651	3.698244931275473	1.5922594756416963E-4	1.7868447622063197E-5	-1.4206118216364972E-4
-7.751964178591711	3.7286102673963915	1.5675201945873442E-4	1.501467617043912E-5	-1.4019548304647765E-4
-4.868412953288395	4.489722570165323	2.206765470712004E-4	-1.2393348510777486E-5	3.596916322208057E-5
-4.944274103721604	4.221530184777065	2.3363783419654054E-4	-3.4190362184353352E-6	4.0074743180706783E-5
-4.861218645669248	4.514367912389247	2.1924563607474796E-4	-1.2765336684401462E-5	3.539152708987486E-5
-4.761328567585714	4.872867994409656	1.9936413491276832E-4	-2.2901813466861535E-5	2.866498903685134E-5
-7.7347878369548635	3.762505605967378	1.5257756018244404E-4	1.3040553682213258E-5	-1.3715754221237827E-4
-7.441188952293851	4.488511996506501	9.514393455085448E-5	-1.2776519207983632E-5	-9.292918528630686E-5
-7.462522939780039	4.43043664258904	9.903817215688374E-5	-1.0821894712876441E-5	-9.612482429434292E-5
-7.583988224902736	4.103803156183615	1.2393030717477207E-4	-4.052217382939968E-6	-1.1099675252286686E-4
-7.428705960551779	4.562167039268793	9.524798238649816E-5	-1.3288519532215512E-5	-9.270119115661111E-5
-7.367225146909923	5.0179675342064245	1.0810236730594381E-4	-1.46428156347016E-5	-9.013831034567873E-5
-7.395373926440531	5.510469499667041	1.4720087311747334E-4	4.190109888255689E-7	-1.1248676752643574E-4
-7.396628687854849	5.543415335697084	1.50126140841269E-4	1.0192449981199395E-6	-1.1386007077555206E-4
-8.951906927477943	9.55517852325179	0.0019506317147262408	4.5771356775629527E-5	-0.001538825312541303
-8.732770861641235	9.107630277300872	0.0016265920915674594	-1.0087057582953218E-4	-0.0012513096067114705
-8.477149435408428	8.592840803667324	0.0013464237399653132	-1.5450067028757698E-4	-0.0010513107570155017
-8.352048182285694	8.325615036227727	0.0012696346611927498	-8.343340240791383E-5	-9.725872207609655E-4
-8.222367325804308	8.079901469599669	0.0011413626762468616	-5.9241300995233685E-5	-8.857700207312345E-4
-4.558078678429407	5.6727023718291845	1.3793252390039844E-4	-2.7297455749684912E-5	9.947417903963005E-6
-4.661854211303943	5.2307881209663405	1.748537497152337E-4	-2.5838208670893972E-5	1.845339392985019E-5
-4.6736829568741065	5.179041007331088	1.785289207025942E-4	-2.5154190964401685E-5	1.9579124001425366E-5
-4.664862639408369	5.2157017440172675	1.7606219488113477E-4	-2.5708026790215352E-5	1.866321028905579E-5
-7.642518454416541	6.7438038314408955	4.2599469842990903E-4	1.467168836659996E-5	-2.8489884234699945E-4
-7.72390205946121	6.960130553786359	5.345040840097988E-4	1.244429060040953E-5	-3.7044704043367283E-4
-7.960824009101229	7.5515457825414485	8.158280112808669E-4	1.5027429238543979E-5	-5.8443127620976E-4
-7.398279738095727	5.568321714484634	1.5408607592219163E-4	1.058397292370553E-6	-1.1675532703814745E-4
-7.486554017062449	6.151026864151781	2.6148351574946887E-4	8.239784973592983E-6	-1.7218482544972038E-4
-7.599533786520233	6.612688047526157	3.8655708310278284E-4	1.3504618246024872E-5	-2.696195259905567E-4
-4.559353287845783	5.783205763653101	1.2692395961723878E-4	-2.900103599834731E-5	6.88467111008388E-6
-4.539973927898901	6.108340489734484	9.705086721565137E-5	-2.844833863341891E-5	-4.391635083205806E-6
-4.595870421128182	6.280367827388355	6.562672288677385E-5	-2.2778341822878275E-5	-9.314745344438034E-6
-11.949523827617073	29.206895619841305	1.0586540263380588	-0.39108034296982913	0.94571279511443
-11.807688642858182	29.154031813094953	1.0606575844284145	-0.40191126041459674	0.9192071490041438
-12.00330605669702	29.223330979102066	1.0590220805945845	-0.38797187883202233	0.9531452973250776
-11.58017196199464	29.065937130844834	1.0670992571740214	-0.4219691244722844	0.8800455767822009
-11.41683712235142	28.96940271662765	1.0795772370584857	-0.4463443706714154	0.8439587966753288
-11.219350371023808	28.853937987330728	1.0965170456722304	-0.4781313402519615	0.8005257885619383
-11.063811648377435	28.68153300927144	1.133112879261196	-0.526876160301369	0.7610617811726745
-10.947486528223845	28.535037823889105	1.1636017106922405	-0.5666598444834618	0.7303377645707452
-10.899230615467399	28.323819733732066	1.2332332634721908	-0.6274582375218698	0.7177062947094476
-10.868467577029437	28.194812621939796	1.2747320288967332	-0.6639814041018379	0.7093790967063107
-10.876511202290695	28.109887068149042	1.3167801373715624	-0.6904019486641394	0.7114367505529939
-10.899672074901286	27.854101802332053	1.4333848341986384	-0.7623750403121924	0.7131507588413679
-12.412266700730603	28.73183000599365	1.040927542942435	-0.40119324398225287	0.9508543509103623
-12.004390987243811	28.644127827029816	1.091676527836674	-0.47862225408061054	0.917615190264626
-11.418956634563854	28.353076382645266	1.233421418158509	-0.6159619560033073	0.8343634045248259
-11.624144095082618	28.483083006210283	1.1730481755193065	-0.563046249653289	0.8682005503028274
-11.98757052088968	28.638168487186267	1.0947207642360972	-0.4821317268975877	0.9157191440038117
-11.999455430555999	28.643021141499133	1.0922341816936534	-0.47953785195389614	0.9172193651994198
-11.11438165555979	28.077094826076056	1.342618784545379	-0.703944441404309	0.7669685837635777
-11.390783517603357	28.330385589064328	1.2428363203084019	-0.6240343487815172	0.8286506632766135
-11.018694723095315	27.985290635821798	1.3821107581582428	-0.7306285063255791	0.7434678815080975
-13.471803069018005	28.77445563984976	1.0908941680724786	-0.22540994634377262	0.9916654731381528
-13.48260549035852	28.773788416678933	1.0920102946370536	-0.223735323024355	0.991779636053262
-12.935354512904492	28.789110493383188	1.0375764477453366	-0.3102743067522049	0.9807873616968844
-12.730299209385468	28.768829272465172	1.0378883874784324	-0.34523673462257876	0.9704184467772228
-14.231290469589101	28.525879619960573	1.2197089713683726	-0.1356232925829185	0.9718778223286062
-14.010448775461906	28.63328583652027	1.1777818747519668	-0.15653886942487044	0.981243251427882
-13.506471729136642	28.767317669153915	1.095886306131565	-0.22074626108973078	0.9912823287625103
-14.460841527293365	28.39408003504012	1.2587551318495747	-0.11606729752790126	0.957921072883454
-14.783683682753072	28.129965573228738	1.3072632913494946	-0.09916538151628912	0.9289204423065667
-14.975465100779633	27.963363652093868	1.337503381324353	-0.09131895082087686	0.9109483377258438
-14.857377166814722	28.070482248494333	1.3186628294972909	-0.09539525949777457	0.9224314420578903
-15.247091508969765	27.723494694946858	1.3812836071778893	-0.0805935947239528	0.8842986697820852
-15.438921475279523	27.548521108541188	1.413630849888871	-0.07477991204443882	0.8649806108965654
-15.777307067901031	27.23142152114181	1.4693490691122126	-0.06586777991204441	0.8258670555591633
-15.505550048294694	27.4862002405047	1.4247319510876837	-0.07278128349907076	0.8576637761866855
-15.95882932927022	27.057658625283377	1.499138261435435	-0.061626815345931105	0.8022756443102402
-16.071627921968407	26.944874315391413	1.516094293684237	-0.06055836827719555	0.786127553200298
-16.348879088595037	26.649360708813276	1.5549035752231328	-0.060343165282351854	0.7370924325063144
-16.427997019937784	26.555959712111072	1.5633377577681513	-0.06230195644388969	0.7213128666722645
-16.656844434007954	26.17623866269756	1.572396964603145	-0.08432123401025704	0.654295378420682
-16.696536478621557	26.09508062700545	1.5703705628586604	-0.09113779043808554	0.6393657260104788
-16.835749776418716	25.686852448177994	1.5477636058398636	-0.13171726248195118	0.5619916000190506
-16.845061757485475	25.628453285604436	1.541584955873218	-0.13981475337659077	0.550467491490779
-16.850433340026893	25.176846057478727	1.4864960834650707	-0.21211869048012513	0.4608455612916582
-16.85038673364371	25.14105029551206	1.4819998095655482	-0.2179684537758485	0.4537569972150151
-16.822804208812027	24.752145786172367	1.4355654640323487	-0.282138086887006	0.37899604221925876
-16.814022621155868	24.619664448408173	1.4197257339593339	-0.3039356618664674	0.3535415306665864
-16.812945472733826	24.6090037446475	1.4185480789342109	-0.30572660612337443	0.3514904506846335
-16.723937840816944	24.10943746964462	1.3589798539704994	-0.3961694157666416	0.24912845609923054
-16.711672631053567	24.055094941481215	1.3529064031795872	-0.4061531841737296	0.23818417148580076
-16.289023552988983	22.907733919851253	1.2283273303662245	-0.6297089658809248	-0.014097853950378728
-16.541701583590093	23.45604246001041	1.2881077315387233	-0.5178670844227224	0.11235495884153815
-16.554803726644348	23.499372302025698	1.2924466258222258	-0.5097924213609206	0.12142792655970253
-16.28488538521969	22.898119481008653	1.2274244055521506	-0.6315958276060137	-0.016300215842909586
-16.26218103763534	22.856454352609262	1.224588489661398	-0.6400793220120432	-0.026065299707306262
-15.969194038819062	22.31634337785984	1.1873582041114794	-0.7499485812692306	-0.15293898835453446
-15.890230123807179	22.1925020649246	1.1857724843300634	-0.7753634304488293	-0.18197863105808526
-15.611918811164477	21.76175729997115	1.1808769810938582	-0.8637818739691258	-0.2844600431791373
-15.389654649869971	21.467446140267274	1.1950280558890511	-0.9225693428846308	-0.35581145435285916
-15.211472875440649	21.22502075941048	1.2063159726603692	-0.9698388459839354	-0.4151910354603531
-14.852605830718518	20.76860561637889	1.2566205320065937	-1.0544432167041293	-0.5211400439291344
-14.818368111934701	20.727265125728813	1.2609966436061084	-1.062478966339272	-0.5311017763605482
-14.010753868674147	19.956266747716498	1.389224419451899	-1.1928632142440134	-0.7004626753416124
-14.087441807327457	20.012526511232718	1.3768514373178178	-1.1826310385247178	-0.6912512205139763
-14.468160486474938	20.371519812579944	1.3145090925798528	-1.1251708679745858	-0.6168676361535299
-14.161164464278139	20.08381166702931	1.3640141545097617	-1.17160163642271	-0.6769360880237696
-14.781086333771103	20.690256417429	1.2664043928882136	-1.0691408763773298	-0.540201195607013
-12.566775432145782	19.255877513320883	1.6774779563191577	-1.4040865773733737	-0.7647531455902807
-13.290339014836286	19.46305631769065	1.511572803835177	-1.2861798917610765	-0.7711934505918298
-13.1729303124603	19.418787275288505	1.5371589699424801	-1.3037251468812738	-0.7763548277591994
-12.843245224742368	19.28971157894774	1.6078098457886911	-1.3519812800958955	-0.7895534208978723
-13.364979556612642	19.508469790386137	1.4996380884366465	-1.2776293261651896	-0.7660199476146294
-13.714991928392514	19.7215588672211	1.4389477851007064	-1.2338882284956005	-0.740198663397148
-10.73275094914898	27.601566124654774	1.5243091088641674	-0.8048517321522698	0.6612366291803167
-10.621312259153935	27.431657608134955	1.5800761840729214	-0.8317734421459464	0.6244713922007625
-10.494472622804425	27.139762728691487	1.652426683505298	-0.8733010757870896	0.5642708698605146
-10.440814811578786	26.97290839065918	1.6824095327765807	-0.893227216016743	0.5288458946087955
-10.340010025599554	26.46761329405222	1.7624422754326974	-0.9535694663973993	0.4195753288519396
-10.310942985096554	26.231506882359504	1.785943963643942	-0.9769092435248474	0.3679488633173265
-10.254915889396067	25.788604694922874	1.8530350917308351	-1.0323765970991277	0.2721499181525708
-10.226478276469011	25.49740684588262	1.8928698113598679	-1.068752327568398	0.20456856894607278
-10.15297056364784	24.454238785309386	2.0690525234186574	-1.2139549841575157	-0.016319383069535013
-10.148816922605754	23.97207807587904	2.1406825197018957	-1.2776897300452443	-0.11500036706423655
-10.1572747910747	24.735583520367605	2.026027665649804	-1.176198967001929	0.0413709454078005
-10.162097597121184	24.830116402868736	2.0113540409237682	-1.1631115284469913	0.06153734447607424
-10.162546766859359	23.84260305188515	2.1536292417915006	-1.2929037637677572	-0.1397238999987182
-10.199764060738538	23.17965757589045	2.2375955349815255	-1.3772802042972263	-0.27137268349297594
-10.264133457042867	22.925685144978395	2.248123793484904	-1.4034836609240366	-0.3158516311317741
-10.334836167150385	22.416165687077918	2.2963713223763884	-1.4626712778706845	-0.41173131939160934
-10.491992980100063	22.018023813554393	2.2922183290926483	-1.4968127341666602	-0.47679629870358553
-11.549836964138185	20.072338696358347	2.1329553125140324	-1.5841899456893707	-0.7414695369554605
-11.554967867880773	20.064003427239495	2.131355586327851	-1.5838740441112895	-0.7422409596550469
-10.551136967279964	21.796553611972193	2.3025289297090827	-1.5188151130400365	-0.5149923751702818
-10.861109989919282	21.2561808403101	2.2579506826433438	-1.551787823482288	-0.5934910914482133
-10.944210941660401	21.11696785294288	2.246984091915069	-1.5605840762562213	-0.6135147713115372
-11.133323225905555	20.800917117156818	2.2175654608523536	-1.57422182534587	-0.6560769646946192
-11.346534801731305	20.436488911990164	2.1765936894869617	-1.5828493051743584	-0.6994767374509714
-11.231518843805489	20.62710766906838	2.204076679927131	-1.5818624503671685	-0.6776117956395232
-11.741469854730147	19.77949816437784	2.0770950055913464	-1.5726070322652494	-0.7726863469733918
-11.841147224706019	19.661418434931374	2.035292102860779	-1.557804080790051	-0.7797162797669164
-11.973386913159729	19.52262481256701	1.979911718231486	-1.5392285138556916	-0.7875890247669637
-12.17042537041236	19.353881967026794	1.8703047536625244	-1.4967504444950825	-0.7855290963776423
-12.254791953417843	19.298450378205736	1.809857142554665	-1.4738093283929494	-0.7714489582379606
-12.107678242949614	19.405561627556374	1.9027754348081973	-1.5087451967899865	-0.7858478040820871
-4.288326386940742	5.8070230604936794	0.02445513443017368	0.019914731533505065	-0.01058319126439042
-4.307057605244767	5.526002436139832	0.03314191094234571	0.027823543558332487	-0.01156176829869684
-4.180171464701457	5.245978145694322	0.04207305408271541	0.0367462944317828	-0.008337327236871642
-4.162615861022818	5.199209053922773	0.04349486991735217	0.03808804592244249	-0.007912156508202355
-4.143652721141185	5.191949089536986	0.04379148987408605	0.03830862978145618	-0.007444983539696035
-4.014987066173259	6.398560350145364	0.006634193891055393	0.002827735087494866	-0.0055692666040345635
-4.102160277057983	6.226155071234556	0.011766718638282957	0.00806283998605144	-0.006830904419335984
-4.158587255864665	6.1200098173878565	0.014896168740154054	0.01139065850006344	-0.007679572160546622
-4.284793079351208	5.824858607178209	0.023887775725582067	0.01936451830761405	-0.010481646237852103
-3.6322745368198053	5.1479752237781815	0.04639518361092515	0.040736411283953014	0.007677246841658802
-3.7520724673596213	5.133869891353276	0.046713352271989785	0.04088845556026356	0.0036596533693767407
-4.068810461062704	5.185234828589743	0.04431128840635809	0.03877771285888324	-0.005280429446672596
-3.4079134276844885	5.238028583704212	0.04484830093919271	0.03823816668837509	0.01492731199074001
-3.870611147185512	6.723331704642558	0.005198823364811741	-0.004578200272862374	-0.0016551236339374944
-3.93550508782948	6.569124366309313	0.0066640830856806955	-0.0026405254571960557	-0.0030909262749444226
-3.083077723553127	5.477621858005871	0.04116201599854129	0.030748133201458507	0.02617380510118434
-3.2016356353304536	5.395281637801698	0.04297214731128669	0.03366172281063716	0.021918670999621873
-2.9250367521464256	5.618751443255416	0.04253642613733097	0.026268715798884564	0.032244554632711045
-2.808073832376915	5.742408533499555	0.043092040300400904	0.022470567817130693	0.03629993848598727
-2.561109083068193	6.012828978318681	0.053084688129140814	0.014022294465893642	0.04644669019658391
-3.6562255957727294	7.214473650128381	0.014128609581046074	-0.011721208527086805	-0.0013878392313736254
-3.592522873141893	7.34008329807876	0.02589310773867513	-0.02093874668761207	3.650018755184886E-4
-3.54328167840365	7.470859406778205	0.029253200395644975	-0.023656486609117826	4.140919412732944E-4
-2.1477862434435124	6.617732931249476	0.08669137274875363	-0.009698272328711111	0.06709967580107608
-2.178221292733067	6.571855578800015	0.08341744133728134	-0.00741009944817187	0.06570198735048804
-2.0648331524982755	6.7576354797203635	0.09593341900454791	-0.016541801871338392	0.07114003790170383
-1.8849213199230619	7.066868042911974	0.11619778457937727	-0.03162837746376267	0.07966424190780075
-2.4120263893614973	6.229400814325045	0.06444434583769625	0.006072000363196295	0.05389601719824248
-2.5361866250272955	6.047252036713077	0.05418296980533903	0.01315857575260458	0.04747204210801696
-3.935819787141531	17.984500048599497	0.5450793428222337	-0.31416824111059377	0.06424569972183258
-3.78336958602557	17.993315823553566	0.5399131972718925	-0.31504149425162387	0.0633063523982578
-3.427077741744119	7.766058137175304	0.06687135838914761	-0.05274505820744757	0.0033648484048155176
-3.406569881135219	7.832445527304884	0.0716999813363035	-0.05621167655982578	0.003702779463698938
-3.395983191054093	7.883794864942119	0.07541141861908558	-0.05881783540788985	0.004027686171634829
-3.3371281060386737	8.150918617555703	0.09605389667279543	-0.07148174110549371	0.005042090126327302
-1.278169408830863	8.48437433428823	0.2099009748543912	-0.10588514566669086	0.10796636112843296
-1.4540629241815408	8.03470965362341	0.18049293257222848	-0.08166102086061028	0.10143587719769886
-1.8167261401452421	7.208011822579171	0.12496974697156799	-0.038577174653947256	0.08352179133761797
-1.5523830370140876	7.789776732269239	0.16379272464159544	-0.06805541010088378	0.09606064551274214
-0.9410764433027281	9.405038530050247	0.2652388178683608	-0.15264490027181535	0.11684807148516385
-1.0329367331417418	9.151234284338832	0.2505102588572832	-0.1407391090001484	0.1148436280392014
-0.7679094447811552	9.95277965234512	0.29282152479722995	-0.1753938287966608	0.11937032722142116
-0.33002843814312044	12.134348277380695	0.3848740460337175	-0.2527037190303342	0.12010032738694466
-0.3357764586920513	12.078843485378034	0.38287988796288963	-0.2509979156322755	0.12028394331241643
-3.417433509638533	17.827381727176302	0.5298945291800352	-0.3185627454651703	0.06456979481317131
-3.353382382951112	17.741842308688575	0.5286452446594654	-0.31955795907587203	0.06535888596096746
-3.674832941632539	17.93323560833925	0.5371451576965657	-0.31566962034850155	0.06429094364147517
-3.5409307277999584	17.885907081965335	0.5334541940155575	-0.3175216453025444	0.06413189795780548
-3.1860561960175433	17.549365365355296	0.5249344392180921	-0.3208793032776652	0.06660160882518186
-2.9981130641699174	17.395321314172424	0.5214268404802213	-0.3217234454985633	0.0679107231792755
-3.2165215628928006	17.57820816975883	0.5254345754060479	-0.32045704882047316	0.06651614433284084
-4.1137207324417435	17.95308223849858	0.5527943730196958	-0.31265202515218904	0.0638239669375966
-4.160621080742889	17.795938972454014	0.5562578682338727	-0.31287009079330974	0.06470763711566
-4.190763877417752	17.70804950350443	0.5580725321483053	-0.3121813387783952	0.06494860315869647
-0.33050020850094985	12.145123827625998	0.3851810088646236	-0.2529564499216735	0.12002784241677802
-1.4343564303268679	16.31909273804294	0.4853553676715637	-0.32218338609650543	0.08113565781956014
-1.3066176526698219	16.0680303809159	0.48077175515096476	-0.32139980285905445	0.08293488633104328
-1.1152979539279455	15.611202681804269	0.4725388198871514	-0.31820339167412637	0.08746418697234576
-2.4474803932797915	17.1585224792057	0.5119692429977744	-0.3231222833961706	0.07215195190748527
-2.055761384167546	17.041296048986602	0.5038203996070094	-0.324122178395468	0.07441025774944192
-1.9984998164489554	17.002629506016117	0.50236648977606	-0.3238948762060414	0.07511967409569541
-1.5724149375605685	16.580962567434636	0.4906941329797391	-0.32382727925626054	0.07878307880230162
-2.9820955633715815	17.38344915169903	0.5211374789164392	-0.3217702698976052	0.0680427979788719
-2.724789042326286	17.256116533629893	0.5166718595628434	-0.322453689196177	0.07009228256567254
-2.531457869203797	17.190304756335227	0.5134044164314027	-0.3231497226939363	0.07119920593987104
-4.183190145794866	17.56540290424019	0.5575290385378404	-0.31181314029309026	0.06550880763992029
-4.207099313692599	17.371866069837257	0.5588548837924406	-0.3124430026232182	0.06603076816362646
-4.17345519997633	17.089831976884682	0.555460630419336	-0.3131226746376123	0.0654826571395419
-3.3148310309893363	8.423923301546052	0.11742836195917616	-0.08666587721042776	0.005184571568119419
-3.3001926290874843	8.663118489326514	0.135050794316718	-0.0999482280338976	0.005197565179064312
-3.2862287614074197	8.915212706658004	0.1529317535515054	-0.11277311686355479	0.006146367752793111
-3.2794829862540458	9.153166440048345	0.17103257683566547	-0.12605060188898481	0.006942987412550141
-0.3805651487088481	12.953841366376702	0.4089476003938672	-0.27290061696604406	0.11407992856251624
-0.4307061904896281	13.36924122248353	0.42132308857297107	-0.28344855273923864	0.11066932846257663
-0.5075965103225141	13.744646939005303	0.43032308463499735	-0.2900480754231033	0.10739205903382532
-0.5977318219793605	14.096499370658435	0.4396583380314202	-0.29743775593324506	0.1036194590560629
-3.2676731937878696	9.605726412719452	0.2029782232972267	-0.1478337547789103	0.010507952400434095
-3.256429234120413	10.042692132374542	0.2330606845494825	-0.16808158685258429	0.014175688233885896
-3.268410707882346	10.416945356274994	0.2558950553322679	-0.1822851676465903	0.01704074717337749
-0.6591870284780542	10.31262568099423	0.31150003776941343	-0.19099077317767846	0.12098258264456359
-0.42285288091859907	11.258976825610697	0.35338965501904684	-0.2257707614271419	0.12290199094450688
-0.42939644071267913	11.215805729165236	0.35151683938109923	-0.22413588314347613	0.12292901369158081
-0.6312573047807166	10.428088654680536	0.31721658840647576	-0.19593243237619096	0.12135277238595804
-3.2903234695987535	10.897386429199772	0.28686436949229865	-0.20220213142759208	0.020535735520900107
-2.987291544864133	17.386535233830127	0.5212406640605772	-0.3217646149640072	0.06799640053190664
-4.164359810315925	17.031866286091535	0.5545613868952272	-0.3130533878111647	0.06556108545898348
-0.7097934901376413	14.466809880080852	0.44900432438081006	-0.3045458941353587	0.09929543101170299
-0.8575672753041089	14.969271293498517	0.4591545935915536	-0.310799468213186	0.09434785705272596
-0.9532329287786547	15.217415294466539	0.4650961476041551	-0.31476967533364636	0.09125814676140948
-4.1386892518049425	16.602845789463966	0.5470114001922488	-0.31208963914343446	0.0638674405487723
-4.159558946386909	16.976159925336383	0.5534995753696623	-0.3126508300773624	0.06555558641503396
-4.083322820670365	16.225441788462653	0.5377174609992011	-0.3104212951884404	0.062090102075142456
-4.075875945060494	16.183223288394085	0.5365881379336651	-0.31012665959492597	0.06201104968381735
-3.9528003255732322	15.292784673108926	0.506388979350719	-0.30304624297653676	0.05394994823177382
-3.9992067929440043	15.73055462668215	0.5222194097119595	-0.3074576886457099	0.05840215235239003
-4.068371905853679	16.139351008679608	0.5350999030458113	-0.3096764745034963	0.061710611897648565
-3.903746688804401	14.691009127397303	0.4828661388075316	-0.29500118182936086	0.048088531647547984
-3.86987704440043	14.375574603567006	0.46938385820555606	-0.2897898091090795	0.045518869666668994
-3.9256796422272324	14.820378173973397	0.48814237505909375	-0.2966097795968164	0.049213199622384615
-3.9497350317267026	15.228464150498013	0.5039034090977326	-0.30212845699866914	0.0533372284280173
-3.7268568443784513	13.894308007070336	0.4473338278434533	-0.2828326516341056	0.04201153677997402
-3.698215854277132	13.779058127098043	0.44188662996311273	-0.2808884159906479	0.041186964242743186
-3.6779639093146645	13.673870011895303	0.43659362481694736	-0.2785038987580468	0.04052610089885577
-3.571181750067259	13.33170586472178	0.41995221110110004	-0.2725086974495654	0.03808616445754245
-3.4835043026903465	12.977876322076302	0.4015242707984369	-0.2638462961932484	0.03653988225671839
-3.404126025364066	12.339701968592273	0.36930341781373227	-0.24882193980356565	0.031174022515680994
-3.3488293333994186	11.895449310153229	0.34381407928476077	-0.2347058143884324	0.028398496458329536
-3.300315153385468	11.14083500028607	0.30193779872460946	-0.21152383503903804	0.022353182521661564
-3.9511621749674837	15.271050023970451	0.5055766455888417	-0.3027729207063526	0.05379304907243065
-8.244373317370188	14.628658956740194	3.820159695626359E-5	-2.92141575639077E-5	-2.330301245269513E-5
-8.208489142862772	14.204433859089825	3.728237979750062E-5	-2.8218221461023422E-5	-2.3249360509914158E-5
-8.193734077492797	13.966873422743047	3.677747540047977E-5	-2.765435566010432E-5	-2.3237251670238795E-5
-8.232676222944097	14.462837941075223	3.7840744717369746E-5	-2.8831421037167583E-5	-2.328027144641644E-5
-8.19035693955016	13.837323106092928	3.650919624171827E-5	-2.7334360059123663E-5	-2.3245293347278043E-5
-8.113167709168138	13.369167772280294	3.5476117050672944E-5	-2.6208498550788615E-5	-2.31170021777212E-5
-8.077142174814208	13.181783020574018	3.505953368325489E-5	-2.574252467161197E-5	-2.3057003580760762E-5
-7.967407351985131	12.816549861797377	3.421184223144134E-5	-2.4863083678358712E-5	-2.2845583443915233E-5
-7.4202031915344335	11.241546128091116	3.0448478789348812E-5	-2.097091801101555E-5	-2.1698486021439912E-5
-7.380855782333087	11.139150568907128	3.0195941637207845E-5	-2.0704392837091748E-5	-2.1611200131661454E-5
-7.603903539139292	11.751642921695533	3.1672150782807766E-5	-2.2242587269808793E-5	-2.209094083531032E-5
-7.696154479064555	11.994745340563997	3.226467290947162E-5	-2.284466171273431E-5	-2.229146761389225E-5
-7.744684776673163	12.145936214046198	3.261637462502451E-5	-2.320867248101378E-5	-2.2388435545938077E-5
-7.337783016568444	11.036160898112158	2.9932326455896276E-5	-2.0432320085241173E-5	-2.151112333042832E-5
-5.478513842259125	7.328297301269693	2.0090318866628884E-5	-1.0611528281707842E-5	-1.7013510154108303E-5
-5.496335515484936	7.350666297835906	2.0161924296555047E-5	-1.0669723032309038E-5	-1.7058643173487574E-5
-5.513292533723025	7.373441024034741	2.0231890123631585E-5	-1.0731930871699909E-5	-1.7100872135271122E-5
-5.7782594324877365	7.704138241466704	2.1331285685718144E-5	-1.162778631111656E-5	-1.7803844668677656E-5
-5.226288884072366	6.97442447090005	1.9000550942361256E-5	-9.597104814748215E-6	-1.6362635228662345E-5
-5.1320395346395955	6.880771446866525	1.8653679775475566E-5	-9.344206933846105E-6	-1.6115508074604484E-5
-4.981658732436152	6.746084424883188	1.8108581824439918E-5	-8.953562078697184E-6	-1.5708593180351927E-5
-4.872230788355059	6.663668971542325	1.7726386641387847E-5	-8.71587034091084E-6	-1.5406548674587736E-5
-5.95993806317256	8.088641025459268	2.2317588345707558E-5	-1.273136244647081E-5	-1.824552252081338E-5
-6.156106083074739	8.43849134717127	2.3267552577056282E-5	-1.3646436953309296E-5	-1.87244432727929E-5
-6.3622803987511345	8.893710900037291	2.4429629895856136E-5	-1.4899355090623686E-5	-1.9218662206073083E-5
-7.037730777065047	10.279206689455364	2.804863132400762E-5	-1.8489721221495014E-5	-2.0825219530845184E-5
-6.511291309796823	9.166024915663732	2.517224320636599E-5	-1.5581600135083117E-5	-1.9586306092419852E-5
-6.961309529005052	10.091919377967345	2.758668537048627E-5	-1.8015691642874117E-5	-2.0654964313553426E-5
-6.976746835639336	10.11701394282087	2.7655079021692468E-5	-1.8075705227402757E-5	-2.0690125479813247E-5
-11.149672852779776	19.026028297048256	0.14766972725172703	-0.040293739176259766	-0.09314462318629041
-11.177286946315288	19.099277703541333	0.14856111813491873	-0.041844203149771234	-0.09360185100633368
-9.18227086019565	22.941744559833715	0.141244808519205	-0.11103042648961789	-0.05790092123095568
-8.933979733519063	23.042297787756027	0.13841405464672388	-0.11277368228426204	-0.05282666699459633
-9.497726748011418	22.723004536194928	0.14373576054848852	-0.10692724365893957	-0.06381600345284684
-11.201816179455392	19.362671115833425	0.14978010402049016	-0.046778881214410414	-0.09368487327251866
-11.022193536741858	18.71762456011473	0.1440594662324627	-0.0342155300605772	-0.09115786440684709
-10.948655511422155	18.634752597804788	0.14185916681149593	-0.03226481286731861	-0.08974894459646302
-10.739200803101152	18.414265673982754	0.13603819440671228	-0.027513596041167078	-0.08593035466816394
-10.426129079411938	18.242868662510936	0.12663809648793325	-0.02305156914631573	-0.07962827667693023
-10.351495060601314	18.19934593348884	0.12442226144157602	-0.022037535628987675	-0.07812566105256163
-10.276659955502009	18.164399203559437	0.12222429786088541	-0.021162647616491823	-0.07668810294280115
-10.051706148564318	18.092298620546728	0.11518550593995532	-0.01907296632325966	-0.07187460952316228
-11.220597943108505	19.547650220008503	0.15062567413724937	-0.05020477775905996	-0.09372914416183396
-11.213232813518047	19.613678726955158	0.15065916993413342	-0.051248138618864104	-0.0935816495014713
-11.167862918473158	19.983763373685665	0.15108271522388636	-0.058051580902359956	-0.0923594586683823
-11.119734753615504	20.180895538942224	0.1510369007349891	-0.061269065665980976	-0.09160067193442417
-10.889962382093142	20.81510177874138	0.15006203338533097	-0.07231900864675078	-0.08745068762215343
-10.989883259185685	20.57314650704364	0.15055200548432113	-0.06833968730611148	-0.08904140362107626
-10.670647697607485	21.25443563231954	0.1492086013646738	-0.08011259027788946	-0.08365931496805376
-8.656589193032165	23.077778160673812	0.13399493218879083	-0.11307214540017022	-0.04751161294911452
-8.262164632393056	22.97490850022338	0.1254936823403373	-0.11002131751660224	-0.03925904263377829
-8.093510801985081	22.896766634500132	0.1214181601195605	-0.10808410543447408	-0.036023209812593986
-7.68989912608717	22.564207698669875	0.10950209957833468	-0.09989283537842619	-0.02760678929286151
-10.61906467426591	21.352055718189742	0.14900644557044115	-0.08171885041291059	-0.08291297944823066
-9.936768220586934	22.310409278173573	0.14661969805483488	-0.09929124020432792	-0.07169003390758943
-9.627937960973474	22.62487940796674	0.14490359117616355	-0.10518506734174896	-0.06613086471962909
-9.573169961095976	22.676544366109272	0.14452511650111582	-0.10612338498696768	-0.06520179995583096
-10.134279956953314	22.058148587414195	0.14714100824409776	-0.094438486745617	-0.07516367782779645
-10.304582249602808	21.836678921374176	0.14796204164423152	-0.09049529561014776	-0.07787378681606648
-10.555587977067566	21.45179651669559	0.14869667185920943	-0.08338383781466217	-0.08201378513449731
-9.871150253323467	18.04329134881533	0.10970088086865888	-0.017654362193871072	-0.06827575106172991
-9.4491510421968	17.986087424675254	0.09563137506987804	-0.014851974130997848	-0.05910609119402285
-9.39405468440286	17.97674307009461	0.09383717106988149	-0.014520011948106367	-0.05796661412174358
-9.318824933668623	17.968766098777905	0.09121444601185112	-0.014057294318461212	-0.056318563024515045
-8.866655676614846	17.930756511797174	0.07550487733540252	-0.011575422543204459	-0.04617764472808862
-7.460370084706861	22.326890903804703	0.1023159636814203	-0.09462069270087917	-0.023481143915606822
-7.181921823170052	22.004421546653404	0.09266216675001726	-0.0866677012085352	-0.017930005205676933
-6.980050576019263	21.793148493492453	0.08656360488276908	-0.08197765810724263	-0.014403374465491576
-6.576542696581086	21.409318391621486	0.07510296372156536	-0.07254362783727093	-0.0066326391386211814
-8.591810565175942	17.924390418426363	0.06527807120985886	-0.009997813110667091	-0.03979244476922157
-8.160987566235585	17.895824611247768	0.047936743941575696	-0.007508844773676009	-0.028983272480938883
-8.427526747689353	17.911776804777684	0.05877888345112907	-0.0090658677489782	-0.03575925193985939
-8.540982568507179	17.920050757602066	0.06341426032506087	-0.009730394489854112	-0.03863255878523059
-5.864615339578987	20.755750631962357	0.05822823705223727	-0.057110511254081744	0.006280189969993479
-5.543802938210256	20.38074487517408	0.04999441366360425	-0.04800486499610787	0.011761555615470902
-6.504364858334945	21.34437545298176	0.07332845003382824	-0.07113046871303448	-0.005453335771705709
-5.970918121132899	20.87023242852833	0.06078913608961645	-0.05954630865633424	0.004679722379848461
-5.171797381464162	19.89737251545445	0.04132634015359114	-0.03797214542062458	0.015663367380000823
-5.0245480447987125	19.683822661130662	0.0374826437720441	-0.03307394197809487	0.0173972802978323
-4.900152014728899	19.401774462066626	0.033345584069269574	-0.028046951286287675	0.017335439318118994
-8.045165203849148	17.895237150670994	0.04180248699538873	-0.006560853937335303	-0.0251844487749016
-7.828330068792466	17.887207984644846	0.029653407644230183	-0.004949445544830939	-0.01793819889946314
-7.588389628929521	17.819549385161938	0.00703049832886845	-8.270997502823508E-4	-0.004276799630245281
-4.683175416995011	18.92056128922509	0.026940870414557963	-0.020087049533368716	0.017886225651761657
-4.557131527726211	18.533459102138394	0.022787885522084605	-0.0158137318675445	0.016272943030116907
-4.377707594286538	17.57417867700677	0.012541038776073462	-0.006824236133534316	0.010295619797012013
-4.375950900357417	17.526057226949376	0.011930752872939546	-0.006367462475275664	0.0098622799733345
-4.484941864981501	18.19838652331461	0.01851551183348024	-0.011375303503055517	0.014510446366135188
-4.372825752777866	17.497105804998277	0.011667266489368876	-0.006236645405825423	0.009632591805139677
-4.260063754969469	16.957122878843833	0.008447284823962752	-0.004277198032292682	0.0068735739667772165
-4.2543796491463395	16.88173839584814	0.00796156585787364	-0.004040666709288418	0.006442370206061324
-4.172479120773178	16.325671413989923	0.005768868040869845	-0.0027203886984764883	0.004552193861440644
-4.151871519508384	16.155447405066244	0.005065048296043635	-0.0022861555023774424	0.003941967537207281
-4.144035245207647	16.121454065378032	0.004986221663400948	-0.0022320395422762832	0.0038727409184400345
-4.072421898747817	15.289956430567175	0.00274327030199741	-9.56937670796427E-4	0.0019738278022921277
-4.095328121705499	15.489697359268533	0.003153953450162324	-0.0012010001873031995	0.0022843095721186615
-4.118480058777639	15.68595857984359	0.0037145499545517212	-0.0014901871479548934	0.002766345489857149
-4.140149876500907	16.06180723438685	0.004820383115119625	-0.0021398721406853728	0.0037349838742491404
-4.179593610389492	14.862900564725685	0.0017990652583810907	-4.3850558655083053E-4	0.0013123671690756901
-4.129583690004605	15.034457843656845	0.002179515154869989	-6.218223713055165E-4	0.001592643488239414
-4.332504046130264	14.727261534199787	9.641522143934727E-4	-2.77813221222699E-4	7.078040752710496E-4
-6.864381120883843	17.824925970386563	4.484353488662488E-5	-3.6369411087118865E-5	-2.030770020703132E-5
-7.111456277637915	17.862901719600874	4.5021111577172186E-5	-3.6458176662403424E-5	-2.089649824767912E-5
-7.361730330183262	17.815658423143518	4.49891966586905E-5	-3.633566648272367E-5	-2.1491655721115486E-5
-6.699631952192596	17.790187728061333	4.469597342625535E-5	-3.628940746418938E-5	-1.991569598158614E-5
-6.471535900809904	17.65611081898578	4.427452125072103E-5	-3.596699217852795E-5	-1.9376628320538816E-5
-6.01856299486931	16.965651538393175	4.2318291224610525E-5	-3.4362471505263944E-5	-1.831798875438028E-5
-6.018217814642384	16.964954947243214	4.23163599492368E-5	-3.436086366287641E-5	-1.8317183414598665E-5
-6.192614293475787	17.31914560580889	4.3300386045410085E-5	-3.517374043105784E-5	-1.8724065176553735E-5
-6.358826975092747	17.562077889890872	4.3992199244596037E-5	-3.574656962855339E-5	-1.911083606088465E-5
-6.018066056155799	16.964687362149334	4.231561852940563E-5	-3.43602600834617E-5	-1.8316821520279347E-5
-4.908304538333134	14.969355025422521	3.6699639081136646E-5	-2.9862659252523634E-5	-1.561629626218102E-5
-4.894965705707698	14.956384548239772	3.665913898877787E-5	-2.983206812827473E-5	-1.558345568656587E-5
-5.522668475480044	15.89108446419409	3.9377755905250705E-5	-3.1961062587662586E-5	-1.7141403233764403E-5
-5.590293973325887	16.02332329799043	3.974727783349822E-5	-3.2255644429982707E-5	-1.730720946079631E-5
-5.62503595550961	16.102423683804165	3.996378014216112E-5	-3.24301809587232E-5	-1.738889675398289E-5
-5.79838945170203	16.47567517825189	4.098510545265756E-5	-3.326440690739891E-5	-1.780311418246523E-5
-5.818300420163335	16.518599132988257	4.110134209765879E-5	-3.3359044472457086E-5	-1.7848659951824938E-5
-6.016563718580136	16.961325465432818	4.230645469368252E-5	-3.435272639666465E-5	-1.8313285184573834E-5
-4.911331118979538	14.97328547513143	3.6711516273421144E-5	-2.9871836617584335E-5	-1.562396619087891E-5
-5.0735700023776875	15.16993664121582	3.7307666180359026E-5	-3.0327402506942164E-5	-1.603003474931781E-5
-5.223708594183212	15.375437594116095	3.791286922528474E-5	-3.079995216465635E-5	-1.6401750858355043E-5
-5.2244114000787105	15.376332166246335	3.7915527585557095E-5	-3.080199755763044E-5	-1.640348241378372E-5
-5.424504479191739	15.698092793846305	3.8840890138263846E-5	-3.152844588714353E-5	-1.6899756971507254E-5
-5.22565127061393	15.37825402853767	3.792102447243111E-5	-3.080632275954103E-5	-1.6406502458331925E-5
-4.7077301313837365	14.774519111724057	3.6093358099388746E-5	-2.940304118852928E-5	-1.5124461477238477E-5
-4.675015183440867	14.74800878513003	3.601193952474356E-5	-2.934127809296981E-5	-1.504670317966809E-5
-3.7658512309524754	7.028045440845924	1.5990323372597472E-5	-9.867942711437568E-6	-1.2412885349525955E-5
