# Supplementary material for: Thyroarytenoid muscle fiber orientation regulates the ability to modulate vocal fold vertical thickness
Source: PLoS One. 2025 Dec 4;20(12):e0337735. doi: 10.1371/journal.pone.0337735 (PMC12677544; doi:10.1371/journal.pone.0337735)
Supplement: S4 Data — (ZIP) [file pone.0337735.s004.zip › Male/contourA10TA9.csv]

% Model	Angle9.mph
% Version	COMSOL 6.1.0.357
% Date	Dec 14 2024, 05:08
% Dimension	2
% Nodes	720
% Expressions	3
% Description	Line
% cpl1x	cpl1y	Displacement magnitude	u	v
-11.968005616002486	39.650844643500406	0.7407256449303372	1.655922655385492E-4	0.10808475547044447
-12.100925229184412	39.521184251215715	0.7396958463809381	1.6464426289078564E-4	0.10808990142156563
-11.810234379374002	39.74293127707726	0.7414554632179713	1.6626658899079755E-4	0.10808063750202401
-11.76596306338081	39.775513356632324	0.7417143570492931	1.6650484436560659E-4	0.10807926483141178
-11.47739948826791	39.862189693672036	0.7424025638997593	1.6713656226304235E-4	0.10807436141651276
-11.258980847445656	39.857881496438054	0.7423670223271777	1.6710110675161984E-4	0.10807290482252169
-11.716143543792246	39.796222579001906	0.7418785110321636	1.6665658099334805E-4	0.10807823365901467
-11.163938214941039	39.85365079891891	0.742333869872515	1.6706609730052775E-4	0.10807234587470942
-10.796207435616262	39.85090503287166	0.7423117639236281	1.6703155672225436E-4	0.10806974946428216
-10.709496869932108	39.85039381204079	0.7423073614903531	1.6702320296605982E-4	0.10806913335862828
-10.37169574884199	39.850036177539195	0.7423042522739662	1.670043649476315E-4	0.10806668391398606
-12.13512273325702	39.460672833157	0.7392155107116016	1.6420245240564751E-4	0.10809209832848618
-12.240660142730178	39.24849072022055	0.737532047588994	1.6265079377472588E-4	0.10809969608872137
-12.227325367848685	39.08705965880899	0.736249874839205	1.6147358769674173E-4	0.10810479120709374
-12.205740642978935	38.979124391808504	0.7353936047126947	1.6068579259238618E-4	0.10810810464156592
-9.681369688821853	39.850002288818345	0.7423003637372196	1.6696744051754566E-4	0.1080616656442031
-9.209886193231677	39.8500022888185	0.742301280406011	1.6693978498919437E-4	0.10805824273615866
-6.503691158131879	38.96454001876737	0.7352643922410481	1.604689506354161E-4	0.10806728244815177
-6.587351156296421	39.29642873129991	0.737900452319263	1.6286384953480084E-4	0.10805716416373581
-6.771159512318912	39.57700815680421	0.7401273058886212	1.6489084700242228E-4	0.10804942641653886
-6.814129999907874	39.651652838586976	0.740720124107653	1.6542998497879097E-4	0.10804732508347539
-7.229593906641747	39.84203493583536	0.742232121793247	1.668110599077326E-4	0.10804417577510744
-7.181795837296288	39.83706132882147	0.7421926519930341	1.6677415909809208E-4	0.1080439911951665
-7.033567159296577	39.76166368437849	0.7415931433831621	1.662279882198121E-4	0.10804535632004364
-7.6946177519140235	39.85300356006798	0.7423206564188017	1.668987373406949E-4	0.10804717971116574
-6.488283836647731	38.91091546805024	0.7348389246069094	1.6008137811200114E-4	0.1080689032519377
-10.243595360807257	39.850002288818345	0.7423040499739124	1.6699577480518802E-4	0.10806575188351004
-9.730298368089413	39.85000228881833	0.7423006928347499	1.6696993518404513E-4	0.10806202066308745
-9.743014193148053	39.85000228881833	0.7423006667735552	1.6697077563132304E-4	0.10806211309594052
-9.085341826788042	39.8500022888185	0.742300750269149	1.6693388630811915E-4	0.10805733997381384
-7.779783738995952	39.851154726690396	0.7423071021292413	1.668868710909666E-4	0.10804785459925284
-7.886706964608754	39.850916601280545	0.7423042511147254	1.6688981362661875E-4	0.10804863556029752
-8.209330570361047	39.849987794146756	0.7423011789736508	1.6689110778535013E-4	0.10805099630889232
-8.699211804792647	39.85004545472901	0.7423031220421971	1.6691190772848981E-4	0.10805453988263206
-8.427966558711145	39.8500350871401	0.7423004000275135	1.669017072696307E-4	0.10805257723217421
-12.152615457473026	38.61822056218743	0.7325281734534319	1.5806106154129116E-4	0.10811932556013842
-12.150457207342695	38.60568225439725	0.7324287520774402	1.5796980386094977E-4	0.10811971299855817
-12.146591986235311	38.58859764700979	0.732293099168755	1.5784585404015787E-4	0.10812023420587583
-12.074238696384148	38.24828133015453	0.7295937582094387	1.553742370687055E-4	0.10813065034459929
-6.441829287929373	38.514252064367554	0.7316916761281131	1.572163201999601E-4	0.10808138003169485
-6.4796557750756225	38.830935381536946	0.7342035117114188	1.5950422097026263E-4	0.10807142435851115
-6.431316994593285	38.355730965701305	0.730433072842997	1.5607390138537916E-4	0.10808642515244167
-6.415000660473024	38.12021737547059	0.7285648192557348	1.5437453322022954E-4	0.10809391368570137
-12.006552716049852	37.91928976266428	0.726981242616922	1.5299382243088439E-4	0.10814073824606364
-11.966773292852782	37.7322909897182	0.7254982860304061	1.5163998018439433E-4	0.10814646147859516
-11.899335717233097	37.41624344712912	0.7229895363356893	1.493592821067273E-4	0.10815613365552908
-11.86072968481382	37.23337054820751	0.7215395094524577	1.4803777808115732E-4	0.10816173337241793
-6.405495081109018	37.81045524455644	0.7261051308413479	1.521441889825128E-4	0.10810384987258162
-6.3802834672144035	37.49850283645258	0.7236313628566782	1.4989667116887688E-4	0.10811374501676847
-6.34327199449609	36.990127261889924	0.7195957503337955	1.4624489854592017E-4	0.10812989858406169
-6.3346776499635205	36.89181710192548	0.7188170401303955	1.455377509847412E-4	0.10813301202064182
-6.327277488709939	36.80573234114482	0.718134952481043	1.4492080933288103E-4	0.10813574000387122
-11.839379859361392	37.12464213602315	0.7206758700513046	1.4725530959875736E-4	0.10816507542986792
-11.66031709327127	36.191536938073696	0.7132740316741355	1.4055747215985934E-4	0.1081937800098748
-11.619905720758748	35.962379473002436	0.7114590774276727	1.3891586519854094E-4	0.10820085447408978
-11.730360249335298	36.58305483766412	0.7163838778388358	1.433592864109321E-4	0.1081816983590155
-6.248695444183289	35.88284413383002	0.7108207697433673	1.3830192089437518E-4	0.10816498072995609
-6.190644674951313	35.36621719878445	0.7067221314808663	1.346211216094433E-4	0.10818125325802609
-6.146329446134891	34.860882297696094	0.7027165212597628	1.310091606470039E-4	0.10819725303203451
-1.0600869276340483	18.316100001774196	0.57189740230276	1.8325880119400785E-5	0.1086979114966217
-1.0459016161732135	18.37692181363064	0.5723760257137113	1.8725310298479864E-5	0.10869585684410132
-1.1744205707972624	18.153797557800345	0.5706186534089037	1.725836677422061E-5	0.10870389596467794
-1.311326192584243	17.97535615877772	0.5692136249225912	1.6084638682702073E-5	0.10871054953057839
-1.386335587551091	17.922671465764726	0.5687983376638786	1.573811440244356E-5	0.10871274076902458
-1.650548821745367	17.757514160475903	0.5674991793096855	1.4652141556543324E-5	0.10871980091607167
-0.9718149006219283	18.630446296863695	0.574374369097489	2.039286869351429E-5	0.10868719385123306
-0.9542349860686515	18.852537320770427	0.5761233312499612	2.1851183250555004E-5	0.10867991539694345
-0.9467123425971604	18.932059856972355	0.5767505080684854	2.2374196784803736E-5	0.10867730108622262
-0.9488912973033679	19.009058522305217	0.5773571051429887	2.2879896202266487E-5	0.10867483172068852
-0.9602591937381534	19.185733594449147	0.5787502256324741	2.403958313520061E-5	0.10866920852768622
-1.0005126263859143	19.36574217623491	0.5801679679377497	2.521855890966583E-5	0.10866366671519868
-6.05347281998843	34.07388368729615	0.6964875406965723	1.2541760803244274E-4	0.10822200501039408
-5.779746191862431	31.198536783186327	0.6737023614676473	1.0507770730119175E-4	0.10831289111029416
-5.81260308842713	31.6601371096856	0.6773491839489358	1.0832076807884713E-4	0.10829821980936621
-5.898916358898413	32.61341104261303	0.6849128089019496	1.150631558885178E-4	0.10826805710499945
-5.976331308258205	33.33624786626052	0.6906304955733344	1.2017465114314304E-4	0.10824527029453715
-11.555172919712001	35.57995576034233	0.7084266624262208	1.361917085291456E-4	0.1082126790462378
-11.427224513094306	34.824469013294944	0.7024363334516078	1.3079148075315815E-4	0.10823604375404994
-11.302991741507174	34.01939293201957	0.6960522725999123	1.2507428956518235E-4	0.108261022880352
-11.26269403333529	33.74326682230424	0.6938690049829588	1.231078868686932E-4	0.1082696071255954
-10.87492360433819	31.536162433666846	0.6763807926929635	1.0751025465996054E-4	0.10833777319203229
-10.79808267178972	31.096982410679725	0.6729052513391901	1.0444321092874611E-4	0.10835133335554267
-10.515617328365707	29.431210118152052	0.6597229201832271	9.27241011875135E-5	0.10840284965727326
-11.095255333576779	32.78560916869341	0.6862686596581482	1.1633735518808025E-4	0.10829919309429614
-10.374607869233792	28.677418549364212	0.6537499404152347	8.745719013606455E-5	0.10842606781746986
-1.9007542873442729	17.670028077820447	0.5668100648266721	1.4077299943926519E-5	0.10872426358300624
-2.0779141835942943	17.606247817656115	0.5663083899762718	1.3658631995310086E-5	0.10872748279503991
-2.421704394542373	17.610906476909	0.5663453088147721	1.368991985685121E-5	0.10872958553270498
-2.5268901597962445	17.60827853304663	0.5663249026823621	1.3673099045085272E-5	0.10873035975921683
-1.0157099330243569	19.441588102125813	0.5807662218047679	2.571619079348617E-5	0.10866132014673568
-1.1062328150339649	19.65851365771074	0.5824758707184424	2.7134232060698225E-5	0.10865491682225761
-1.0950141199455286	19.63861486947969	0.5823190223674407	2.7004357164563998E-5	0.10865548509541224
-1.0936631912571904	19.634142492606518	0.5822837363811549	2.697501717606308E-5	0.10865562049493274
-1.2019485900933222	19.823967402584525	0.5837809736565034	2.8214312047578757E-5	0.10865020797661265
-1.2626663164006444	19.90610167368628	0.584428034196372	2.8747948569850212E-5	0.10864795629410927
-1.3479656887537845	20.02184186709379	0.5853415710349806	2.9501682453104534E-5	0.10864478193780996
-1.3818036936806772	20.069240413165744	0.5857152136300406	2.981055465470516E-5	0.10864347445083969
-1.490043238491493	20.21081153288452	0.5868324400020442	3.073038385220609E-5	0.10863961725711256
-5.495158991359491	28.68268136418761	0.6537729940990987	8.743121206293593E-5	0.10839217691952996
-5.507477156915547	28.790577524822243	0.65462359238299	8.818106769312707E-5	0.10838877544355696
-5.640376413522405	29.93509919763994	0.6636927903852928	9.619797823640323E-5	0.10835271694957892
-5.66674537726079	30.200894570944342	0.6657915120733362	9.805544099490708E-5	0.10834431932435074
-11.232964758328787	33.56280133293661	0.6924365907525283	1.2182233063253334E-4	0.10827519704686292
-9.890707351552885	26.584105713780335	0.6371811868752753	7.291043686119425E-5	0.1084899634353676
-9.499209611630052	25.463046361573806	0.6283193188867897	6.520649436500003E-5	0.10852329864026854
-10.251371607480321	28.08873461337165	0.6490895649051462	8.333453773877722E-5	0.10844412279449894
-9.949856872037069	26.81141811544305	0.6389808142800731	7.448726437705576E-5	0.10848306723878265
-9.409620206466	25.28683176907262	0.626921161229131	6.400097503485324E-5	0.10852835859642507
-8.975776833099328	24.413789608181347	0.6200400021098695	5.81093578132893E-5	0.10855352581587846
-8.450931047688341	23.67686534172989	0.6141994310034222	5.3145210469033295E-5	0.10857373180350703
-8.315280225053407	23.486682331666373	0.6127025890386294	5.1884795135145206E-5	0.10857895263902381
-8.109310669822081	23.245736403988893	0.610796339000518	5.0300576116684025E-5	0.10858534861570042
-5.04821833795282	26.35030357792787	0.6353257458659969	7.127724066757307E-5	0.10846455921827321
-5.072511135861281	26.457154341834364	0.6361673469996926	7.200412729042184E-5	0.10846125953178291
-5.319014801988768	27.6151602307035	0.6453259788101356	7.999596878218006E-5	0.10842547807325745
-5.298549699956672	27.508324942348306	0.6444831881064268	7.925885352502725E-5	0.10842879416646514
-1.6547952866665352	20.435138707303928	0.5886004775963084	3.218527901038819E-5	0.10863345943702683
-1.7068462026965912	20.505043732104994	0.5891523889621707	3.264050529014859E-5	0.1086315454031477
-1.8328638043067826	20.675856534446993	0.5904991846061564	3.374811944281326E-5	0.10862685903749467
-1.9146876228856835	20.78271581099791	0.5913428556848718	3.444075499679855E-5	0.10862394729467069
-1.9589596542270868	20.838178803681924	0.591779835825466	3.479727143871739E-5	0.10862244714256487
-2.2267902915590323	21.173727916983232	0.5944322881484524	3.6974038256749435E-5	0.10861337328770601
-2.4765836027203294	21.524027437877677	0.5971913165325811	3.9235914377187566E-5	0.10860369739066676
-2.510632075597485	21.56945277354053	0.5975507014215206	3.953221052740406E-5	0.10860245456616732
-3.4170539347823667	18.323036770820913	0.5719561546544694	1.8342846081106213E-5	0.10871313093275978
-3.3613588547056894	18.26201824120377	0.5714755852144731	1.7946136192231935E-5	0.108714735292002
-2.8302006677410443	17.7685842180935	0.5675869726254081	1.472302460524596E-5	0.10872717418474075
-3.0213186080937637	17.882690433716814	0.5684862640854648	1.5470235484659102E-5	0.10872474457382887
-2.9853774190574067	17.85333337493745	0.5682554124197107	1.527862638577174E-5	0.10872545681547877
-4.904236518511963	25.91960781073081	0.631913843910533	6.835197123784785E-5	0.10847754269347984
-4.723668736196532	25.314951331292864	0.6271404437261843	6.423223117135129E-5	0.10849590921262242
-4.604679940346854	25.051089745874435	0.6250486897763792	6.244371825874726E-5	0.1085036523448067
-4.281370486848969	24.383328411417228	0.6197856075888291	5.7990560517063135E-5	0.10852314471444352
-3.2125741016240386	22.611557155864187	0.6057768464569779	4.630461671422512E-5	0.10857339293810837
-3.272014261258436	22.70654698603269	0.6065251231130137	4.692246332852169E-5	0.10857071085445764
-2.5518384799861815	21.63096481182497	0.5980359082771185	3.993377829363773E-5	0.10860073859342126
-2.8735384712196232	22.08009398368013	0.601584942696159	4.2847877177627956E-5	0.1085883441515599
-3.1756044296995665	22.556944434453374	0.6053448157736229	4.595090892867655E-5	0.10857491492684214
-4.545571876999899	19.652622560032107	0.5824381115699082	2.6944261280953895E-5	0.10867764690007332
-4.424895516455141	19.524062222800467	0.5814249640995599	2.6120566420464948E-5	0.10868100704617487
-3.958958611653594	19.00470136406695	0.5773283489943397	2.276548600535947E-5	0.10869469908358383
-3.8782730930382083	18.915322300283425	0.5766250457701259	2.2189315734509898E-5	0.10869705592065466
-5.025563667731989	20.107549344377823	0.5860340808500328	2.988778367668882E-5	0.10866613939999047
-5.277731362781373	20.350988119887234	0.5879482693094564	3.1433289617312516E-5	0.10865992878289411
-5.606549304112775	20.6598148798465	0.5903913803669496	3.34394266850882E-5	0.10865214659533803
-6.131048509468386	21.17349677678001	0.5944360565071342	3.6725058907797746E-5	0.10863901505446387
-7.17416985769136	22.198608654304337	0.6025251700255955	4.33742874445356E-5	0.10861284823256648
-7.6413332318231895	22.67125431062098	0.606271254189076	4.649064040641012E-5	0.10860072795001147
-6.9150129554945305	21.927639425126234	0.6003950362427344	4.16251033860198E-5	0.10861988469393058
-6.31895859009996	21.343154735881807	0.5957822772780011	3.783646726027035E-5	0.10863479716521902
-6.618255579081206	21.642875823077	0.5981397326695543	3.978273422829649E-5	0.1086271108373554
-3.6680004015474728	23.30103040805593	0.6112280969324225	5.081145324903557E-5	0.10855410082937059
-3.83446762916781	23.580833568731567	0.6134360995896023	5.266871578714752E-5	0.1085461549563752
-4.071443328978513	23.987709649252928	0.6166536916635786	5.533446857485136E-5	0.10853454776279502
-7.640251545310057	17.586782544931808	4.5995899676742965E-5	-3.7093907300573056E-5	-2.2763681781125766E-5
-7.509356374993602	17.79911102953117	4.656457924423655E-5	-3.76225530849656E-5	-2.2530121795655233E-5
-7.6989388334005735	17.4903691638282	4.575081288054605E-5	-3.686346911076758E-5	-2.2872328104514424E-5
-7.762103216471637	17.30759444679789	4.529097563075401E-5	-3.642480581513562E-5	-2.2983690768499418E-5
-7.821162534822876	17.152686250634986	4.49151313511047E-5	-3.605747743897392E-5	-2.309489643571551E-5
-7.87221896818102	16.9473112831706	4.443059815441413E-5	-3.558084277944178E-5	-2.3190322162173756E-5
-7.921170402924522	16.753942907049066	4.3979143326796036E-5	-3.513084514158942E-5	-2.3283583280851882E-5
-7.9783869673286425	16.470761822820492	4.33415409440965E-5	-3.4485429684634566E-5	-2.3396340491051137E-5
-8.003886469325913	16.357472230499454	4.308951947203053E-5	-3.4224674602126354E-5	-2.3448614092512748E-5
-8.041803974825056	16.197407590250943	4.2753240683565236E-5	-3.386244672808331E-5	-2.353485511035239E-5
-8.11957094103931	15.808141817188318	4.193058114033514E-5	-3.298565478546943E-5	-2.370796622969232E-5
-8.094241908274963	15.975737091845481	4.228143495705516E-5	-3.335995804912867E-5	-2.364822599269855E-5
-8.149959289733443	15.594634263864748	4.148630605250569E-5	-3.2504204045097536E-5	-2.3781191452948233E-5
-4.487015489615116	14.591722761896559	3.68439692498168E-5	-3.0105762743553265E-5	-1.506654215438775E-5
-4.416731324563106	14.512870608922288	3.660747305997387E-5	-2.9918324060091197E-5	-1.4893341063433234E-5
-4.329055028394281	14.412978776001905	3.630284924780369E-5	-2.9675600083849463E-5	-1.467330362710093E-5
-4.19303203891211	14.248275933735142	3.580524518420635E-5	-2.9278439401630725E-5	-1.4331722032055634E-5
-4.178965322518646	14.23024927967746	3.575013711886602E-5	-2.9234099489773877E-5	-1.4295696226933366E-5
-8.208595369810979	15.125877972768416	4.057055584709014E-5	-3.148376781162372E-5	-2.3945868684236064E-5
-8.250106284083648	14.883579494882824	4.013885366870802E-5	-3.098365769148566E-5	-2.4050056996157978E-5
-8.184763342662869	15.304083214581624	4.0913218339684995E-5	-3.186583176688664E-5	-2.388267423918939E-5
-8.194040568253598	15.203367992185502	4.071025158972608E-5	-3.1644781880543394E-5	-2.3909623047226056E-5
-4.009503675450382	13.95499929048619	3.4938575545082394E-5	-2.8572171258717677E-5	-1.3861447461307077E-5
-3.967321215997023	13.879167246534847	3.471188699919256E-5	-2.8385283665205444E-5	-1.3749755001947183E-5
-3.8768075373306097	13.684183745503944	3.413267046855247E-5	-2.7909925038794072E-5	-1.3506612888618047E-5
-3.8285567068758617	13.577304042901428	3.382065008579182E-5	-2.7650955269150872E-5	-1.3379109960472853E-5
-3.679175518096213	13.165512678706849	3.2611921564017226E-5	-2.6641583918195098E-5	-1.2966431865240962E-5
-3.5952780276413945	12.848827743115857	3.168065614671046E-5	-2.5863164068583304E-5	-1.2719425314289502E-5
-3.8035301168690907	13.511178334388502	3.362759200475636E-5	-2.7492166059574193E-5	-1.3311460727973271E-5
-3.5706258476984103	12.751547870197772	3.1394447560468603E-5	-2.561812799553207E-5	-1.2645446709595453E-5
-3.536337058362929	12.508568926206657	3.067621488023282E-5	-2.5004146118627543E-5	-1.252295890012963E-5
-3.4943523373487664	12.217884679130231	2.982807964882319E-5	-2.4276890576904586E-5	-1.2378774778117296E-5
-3.476217738039166	12.051206781698731	2.9339390540573044E-5	-2.386141278668553E-5	-1.2309966948654556E-5
-3.4381043775288846	11.707787309160882	2.8323404440277655E-5	-2.2971678262908746E-5	-1.2161529058972526E-5
-3.4175141432913065	11.442487558596586	2.754798639167723E-5	-2.2297459762220042E-5	-1.2073307353422513E-5
-3.390535492772293	10.959938069747185	2.6132184903636815E-5	-2.103757210526783E-5	-1.1934050937138765E-5
-3.391605607580326	10.637069694303245	2.5197775882797432E-5	-2.0184755828923736E-5	-1.1890664114680952E-5
-3.3957072198915474	11.125983907025887	2.661032888121355E-5	-2.146247471831817E-5	-1.196854601966973E-5
-3.3933099091125833	10.454525891479044	2.4671638353211326E-5	-1.9698169375618826E-5	-1.1868364046521356E-5
-3.392748642497309	10.363320317554606	2.4407593301860696E-5	-1.945007095255552E-5	-1.1853809024551043E-5
-3.3881777990103163	10.052022617744685	2.351845724487909E-5	-1.8620020857967203E-5	-1.1804583634382757E-5
-3.379931059854188	9.65560915900371	2.238877298996033E-5	-1.754690912954887E-5	-1.173929245784471E-5
-3.38003327420144	9.645525660619372	2.2360735098363937E-5	-1.7520218747009318E-5	-1.1738595460287381E-5
-3.380411775956053	9.63612711841371	2.2335339696533674E-5	-1.7495309502991267E-5	-1.1738865828462649E-5
-3.4070943292007656	9.209820550583608	2.118735132126421E-5	-1.633461234701886E-5	-1.1769939906830831E-5
-3.4177904844649305	8.97279793026408	2.056502249741017E-5	-1.5691049420282085E-5	-1.1786140939662578E-5
-4.670507470987797	6.528342318175511	1.7714318166930915E-5	-8.800963801001273E-6	-1.5341915042672548E-5
-4.472672713765167	6.53165408154053	1.7219543750555276E-5	-8.820744126530387E-6	-1.475493984933832E-5
-4.296096768007061	6.564113874181485	1.688116992109323E-5	-8.93207569388684E-6	-1.4272371521222642E-5
-4.1907677441120486	6.6201318525786546	1.6719093418013492E-5	-9.1121019361831E-6	-1.3963241134734515E-5
-3.42823364007561	8.77881073484247	2.0054102857041347E-5	-1.5152091937170757E-5	-1.1798081874000243E-5
-3.440421539484517	8.631632878187974	1.9684149087757056E-5	-1.4745493007722554E-5	-1.182243299102821E-5
-3.510174069952668	8.051882576425108	1.831847285059108E-5	-1.3156461307726743E-5	-1.199115269885056E-5
-3.4654247941708625	8.41479710425795	1.916067700085422E-5	-1.4161074317206908E-5	-1.1880342760612998E-5
-3.519325274558982	7.974355231943207	1.814738260829401E-5	-1.2948443181047062E-5	-1.2018171806535459E-5
-3.8048036653298265	6.960169305120867	1.657646489986931E-5	-1.0174440304491687E-5	-1.2921685404343494E-5
-3.942941641067294	6.809098812242506	1.6544207549625862E-5	-9.699894033301414E-6	-1.3296050806490469E-5
-4.081244662082278	6.715380176995773	1.6676213123546705E-5	-9.429944149260915E-6	-1.3672062700305045E-5
-3.557899482821399	7.6388476831782866	1.7477463952042223E-5	-1.2076993355632775E-5	-1.215508080899846E-5
-3.5506928691402093	7.692857622749482	1.7557570646866703E-5	-1.2196371423348871E-5	-1.2118282166849065E-5
-3.535122007221198	7.8370201875805385	1.786075464826334E-5	-1.2579827152686059E-5	-1.2070515113461846E-5
-3.5827478111781415	7.560437912809053	1.734866422124006E-5	-1.1833986990940949E-5	-1.22352563128042E-5
-3.656557182300242	7.31345080673359	1.6983132565159665E-5	-1.1170514201339165E-5	-1.2480704448784257E-5
-3.741595319822733	7.091603710798701	1.6721982263255466E-5	-1.0587045251374034E-5	-1.2743344244569858E-5
-12.48823622079036	29.318127189803445	1.0703479224927865	-0.36083829266233824	1.0056010264819153
-12.301573729696075	29.291730374054282	1.0656727237336008	-0.3705437755896468	0.991566797221781
-12.904182385341631	29.37659805299116	1.0886741132292943	-0.34076875814145213	1.019921612527784
-12.704310573905445	29.35687813300677	1.077770685955175	-0.3511074370032801	1.015506922567337
-13.215739023882737	29.375039723105594	1.10775269646642	-0.3252742794859555	1.0146834104421965
-13.289816212405814	29.38416912499247	1.114868687467409	-0.3222942688475302	1.013267524023741
-13.628735756055638	29.408293625969595	1.1435142209600624	-0.3053913310072058	0.9918378215551638
-13.761313265189306	29.420327221129604	1.155191782343704	-0.29933330141596964	0.9838573331396456
-13.789831291953012	29.42263826529943	1.157128513811505	-0.29840606407400466	0.9813216187520908
-14.193507593470319	29.351006338599753	1.1848237301616296	-0.2691435882978871	0.9353845408775159
-14.343065600888547	29.30623263263965	1.19238870448787	-0.2541867733703122	0.917732766637853
-15.169871121939503	28.7024294022831	1.2974598001474154	-0.13307836394741915	0.8566956360122958
-15.025976096323706	28.826575538617305	1.2753960743286963	-0.1535288031002886	0.8654162361934536
-14.704342841257393	29.099582909420015	1.2294157911865062	-0.20121152072406126	0.8862304296721262
-14.77814405518191	29.048154888872233	1.236923597045484	-0.18954431323020238	0.8798081453651077
-15.194930389272562	28.670268692680192	1.3028477925785376	-0.12984946864938302	0.8555496273610829
-15.552436058935607	28.262388145106144	1.3747370137133872	-0.08928647402028117	0.8341317424088914
-15.65870487864321	28.128694460225432	1.3977679460036214	-0.07738703610112346	0.8276407701438703
-15.420870685895718	28.414489982476084	1.3475045660096474	-0.10100032177988913	0.8423791076534866
-16.14669845066415	27.534817692946177	1.4964759699730084	-0.05246449123343651	0.7775605104528047
-16.18902508127296	27.487365967844962	1.5041150339395075	-0.051379732803142154	0.7715935682192149
-16.090879730623392	27.60512583812312	1.4848814311283214	-0.05514327569833642	0.7836585916035403
-15.906983759261689	27.83045491742547	1.448112487003794	-0.06297188870926175	0.8045356113988338
-15.78801336657089	27.974288039163056	1.4243836982667721	-0.06860761175934117	0.8161146786963922
-16.4224657835804	27.241242221715776	1.5388403312579166	-0.05061117187247512	0.7379339691683398
-16.636541644582238	27.015574682657572	1.5623447763791791	-0.04897518821882685	0.7002231683433111
-16.701862721366762	26.948993088668995	1.5655232550842568	-0.0497122605682399	0.6877999791366188
-16.98192097775023	26.67928029930171	1.5719939587589216	-0.051093803651482354	0.6389755541598767
-17.086567607533095	26.586911131348927	1.5689694782347618	-0.053052598251385474	0.6233008690165582
-16.810764952407226	26.84442366016748	1.5672534621047154	-0.05029345791017234	0.6690958373370572
-17.316197999609905	26.352544552541893	1.5533828013711215	-0.061002688826927186	0.599671879509891
-17.45518464052986	26.210110438215963	1.542904885758523	-0.06441795555301649	0.5888277414806911
-17.722095738557805	25.895382301413925	1.5211782549447588	-0.08826163250931655	0.5839922290472168
-17.72264017583542	25.894744071275742	1.5211266637382355	-0.08830946877979542	0.5839795155178352
-17.932597821946576	25.11386146747848	1.4744917273106781	-0.17590888131061397	0.5719438453631863
-17.907096306050956	25.00313633884308	1.4665817844492548	-0.19491467420843567	0.5639701018222398
-17.75267320881764	24.32471147247125	1.4160731484451947	-0.3123499899930055	0.5144464306216967
-17.92944471255859	25.1306830888716	1.475279180929274	-0.17410432180811175	0.5721240135015377
-17.722777975835573	25.894232143167198	1.5210869163332095	-0.08837782869691767	0.5839614877147858
-17.728945142955695	25.871483784810497	1.5197379819216892	-0.09092426172917528	0.583618860584143
-17.700264955727473	24.192801294244298	1.4021562836928005	-0.3405268452268486	0.49065567391338166
-17.492893227235577	23.675149455238873	1.3483526383446112	-0.45293012978365327	0.3976571779892127
-17.219818972655105	23.051350814888384	1.2910555873897414	-0.5899507403091946	0.2696846613375273
-17.213682929786287	23.036984749786797	1.289630467839872	-0.5930469589030066	0.2667813563468426
-17.20651458505761	23.021889840621302	1.2885287451671485	-0.596561999640587	0.26333521906103774
-16.72944438496599	22.0265670999435	1.2302601289070851	-0.8192814275251389	0.028162686289610328
-16.772330573218266	22.113599037757318	1.234210997895158	-0.80097360539004	0.04879960927695028
-16.97378539565523	22.529669064239176	1.2518103590615195	-0.7097498160213456	0.1477431000072203
-16.69878402350933	21.97001521221032	1.2303722649446422	-0.830675730947188	0.014795031659228281
-16.44523432072541	21.481646309928003	1.2290067601213166	-0.9312402325808026	-0.0995902003118949
-16.38784636008633	21.382208809377225	1.2335841511253238	-0.9500667490862078	-0.12300588386215278
-16.10429654720809	20.90765006213037	1.2517555461184675	-1.0405598281938195	-0.23949406771628864
-15.229590069694847	19.59839917871314	1.3824844324847034	-1.2250148960695935	-0.565244846543707
-15.573303162172023	20.08692966262294	1.3246836993491884	-1.1651105371200012	-0.44442914994455895
-15.762739830454272	20.369577854236137	1.2963583639949172	-1.1256799909978394	-0.3736128207438802
-15.676053214728174	20.229671015614727	1.3079954483285807	-1.148000308518887	-0.4082957991416947
-15.004965242227517	19.29705702264412	1.413656543764256	-1.2356613950357072	-0.639653434755494
-14.347740685004595	18.43237628944785	1.4284315468631323	-1.1658558487604995	-0.820140037538259
-14.71316053352021	18.903140185799252	1.4429220352806023	-1.232784139190338	-0.738623205740025
-14.112301424219844	18.14085757339455	1.3903863897089943	-1.096763223112695	-0.8538871524911923
-13.786968016309958	17.746840232171802	1.292432082582056	-0.9760514122614375	-0.8434238165806014
-12.572484095421888	16.31238607204104	0.7813817802008828	-0.5373480273106445	-0.5594185064054202
-12.73923093656964	16.50237005974189	0.8541888462229301	-0.5955735369679829	-0.604280603219144
-13.149721100590622	16.985383718836303	1.03324159522806	-0.7447533604235301	-0.7078374119911892
-13.560443943361147	17.474962802260926	1.2016836229226842	-0.892733587655355	-0.7990123423565008
-12.433087863224218	16.142914163274668	0.7189721964671242	-0.489781399958377	-0.5185342787590577
-11.67886765718853	15.130655135953049	0.3881263176868499	-0.2346410971229275	-0.30249845787787355
-11.370603754574383	14.616160191779192	0.25601106376136007	-0.12507163718739453	-0.21954507995673173
-11.928279318244115	15.521235666230787	0.494209358551595	-0.3191499228251264	-0.37130523099049184
-11.098102119973685	14.067276715400904	0.16519917120502248	-0.058657494388913864	-0.14833855387456907
-10.94829922258624	13.75778922441979	0.1158964669123746	-0.022675080444471432	-0.10866714538005279
-10.566136973193167	12.955069884045642	0.05049233535733015	0.006028092526589389	-0.04253681138320788
-10.528617101577506	12.869997651759531	0.04423727420950605	0.008134484633797035	-0.0359659154322781
-10.125844678960055	12.03212679724241	0.01573599033196983	0.008596019449789919	-0.010007206921987703
-10.205786830641387	12.200371242765215	0.021401460322135236	0.008407974118392102	-0.015264256153294879
-10.11776374681346	12.014636087480781	0.01550996614934606	0.008478926377308753	-0.009673906932744709
-9.799033203597945	11.32040592221854	0.008793586782822799	0.00640976517002358	-0.002332186452121397
-9.732454220074882	11.174895810343436	0.006332239733112707	0.005620365348415292	-4.1034897350949046E-4
-10.081694286405995	11.938670646469957	0.014592958360786204	0.008172385867934279	-0.008911548771136124
-9.419861471494833	10.505758447346915	0.0017717725144350419	0.0016892146757374656	7.638384190131165E-5
-9.39945834397536	10.463080013210769	0.0015975500705636954	0.0014407298443915324	5.3444169822844276E-5
-9.362989365785312	10.388561145610026	0.0015380565417216503	0.001288347585984249	-3.0256700708401665E-5
-9.15485933130238	9.94585479357356	0.0016529479998390292	1.002205296625111E-4	-5.790663087281829E-4
-12.250739993292553	19.150604908283345	1.6989924185090626	-1.4435115613722371	-0.7095562935611156
-12.385666050996104	19.229462944007324	1.789962155942853	-1.4959790411573903	-0.7703529863445043
-12.018444755085756	18.995911937273455	1.5099819868244566	-1.33720743055146	-0.5917080131693695
-11.827571680933026	18.805921238230237	1.4300771617016483	-1.283174828226904	-0.5384424876089063
-11.71378598197753	18.69006222155872	1.3759229375668698	-1.245947720931942	-0.5042941718530708
-11.489121580415649	18.312221504949157	1.2491922373974338	-1.145847768023001	-0.42621367360365786
-11.42092816915265	18.202424829191397	1.2121660329339767	-1.1159448342218263	-0.40405433403930624
-11.137081940903064	17.673975351763787	1.0326148863516234	-0.9606076850827173	-0.3169171614994531
-11.050577560623434	17.52903972488271	0.9807369036181444	-0.915621786583925	-0.29207735933533463
-10.900173758069224	17.228821915447778	0.8731961011112465	-0.8186917503729523	-0.25130132207750994
-10.59407257662658	16.86993613536655	0.7329418547858434	-0.6919567986155759	-0.19136935363473137
-10.4015251414116	16.663994998799538	0.653910117108258	-0.619202932283754	-0.16091080181831408
-9.980308680915373	16.24426542990552	0.4939329535733244	-0.469817639355146	-0.1049402602367189
-10.52456597891735	16.788877057884427	0.7016468972697083	-0.6638650488441155	-0.1773717129671191
-9.215934750579713	15.702403997568886	0.28427068529537497	-0.26626550583345654	-0.06255383910391389
-9.506635524164235	15.916651407254937	0.3649957302729132	-0.3471514801193557	-0.06681042064806286
-9.713477904294042	16.0562870014233	0.420780882762073	-0.40060527363147513	-0.08169276108402393
-8.987328542896977	15.535943891824608	0.22446298538619402	-0.20640626772620102	-0.05761231622861288
-7.038155536202357	2.4161328913912485	1.302413100186498E-4	-4.2695759303128514E-5	1.1388486127435652E-5
-7.218271698777633	2.47634434863711	1.0572367771969707E-4	-4.100019528594892E-5	-5.738270861121579E-7
-7.402921517489648	2.596088343862585	7.59822105111512E-5	-4.503821224484798E-5	-1.8340804239043123E-5
-5.610926604361966	2.56874897195521	3.564808908219022E-4	-8.622436766212219E-5	8.017894998380843E-5
-5.791192046184306	2.4885541575675454	3.33324474293236E-4	-8.1689809583366E-5	7.732074068511258E-5
-6.090991914769232	2.367770791599311	2.889885219042262E-4	-6.993983692034694E-5	6.703320869707612E-5
-6.223300720670824	2.365865245728654	2.698172269410899E-4	-6.67959288368474E-5	6.346294037386101E-5
-8.524776938151282	15.280293075065625	0.16721111892643242	-0.15198236333598272	-0.05397062586117688
-8.5390176621	15.301185889469425	0.17655607339433868	-0.16060957339621243	-0.05687260017525129
-8.574275941324595	15.320887483760043	0.18051990125648504	-0.16433797100357736	-0.05722589901738934
-5.2268760988311245	3.1984387632370352	3.706589261125515E-4	-1.0621933281675273E-4	8.595775890053717E-5
-5.323022364028059	2.954304032548915	3.73211926402118E-4	-9.973989213197279E-5	8.479354842013489E-5
-5.411391041049513	2.8046470279535036	3.701696818194023E-4	-9.408825295711229E-5	8.327968819201974E-5
-5.361270108912003	2.863813885716368	3.745732332540559E-4	-9.685463352907208E-5	8.450871611816269E-5
-5.176470922340737	3.3654332504811606	3.6234898555029043E-4	-1.0852789002607262E-4	8.46582765120225E-5
-4.997438755280889	4.032636318053695	3.2862857232398613E-4	-1.2134098386425229E-4	7.860777357447577E-5
-5.108994509801874	3.6116460899580636	3.514941515074985E-4	-1.1523689715713673E-4	8.351879734413986E-5
-4.991774580661376	4.054261353979088	3.2754194076193384E-4	-1.2188282018595483E-4	7.838636013459031E-5
-6.53602006808163	2.347293243898074	2.2021025566067425E-4	-5.552590079765715E-5	4.8051243886592594E-5
-6.871423256057571	2.3759082864320638	1.6549627321008187E-4	-4.5921289857808135E-5	2.634331807784088E-5
-6.725008134174486	2.363972974785624	1.845110955112203E-4	-4.9885874787238064E-5	3.635214080191455E-5
-7.498445287702315	2.6504749625169852	7.326839416598787E-5	-4.6732980361434285E-5	-2.724768186950743E-5
-7.543394316053332	2.6908233254228815	7.324778171042279E-5	-4.9473757377447086E-5	-3.248821965652202E-5
-7.714537633122486	2.9137762658493207	1.0425657965246825E-4	-6.374365118200893E-5	-4.6295393657367896E-5
-7.7891268079090406	3.0564766598021276	1.0940952234979841E-4	-7.598609056548693E-5	-5.294287144215025E-5
-7.80527300412054	3.4063802626319237	1.3244559046520123E-4	-1.0153104735025017E-4	-4.385478119362766E-5
-7.804324521600502	3.2269612996167556	1.208401272171738E-4	-8.707384217738047E-5	-4.938964163409343E-5
-7.758877336072651	3.698244931275473	1.408820166992782E-4	-1.1788404675028009E-4	-2.9436117141489767E-5
-7.751964178591711	3.7286102673963915	1.4231174572674167E-4	-1.2000772339764917E-4	-2.7490306682508547E-5
-4.868412953288395	4.489722570165323	3.018973148820658E-4	-1.2475056002780264E-4	6.60188700426993E-5
-4.944274103721604	4.221530184777065	3.1759446707411466E-4	-1.229712086080906E-4	7.359015711945466E-5
-4.861218645669248	4.514367912389247	2.999604655759616E-4	-1.2434006332407132E-4	6.500831185791137E-5
-4.761328567585714	4.872867994409656	2.742783251263968E-4	-1.2297996965471953E-4	5.2090590310275404E-5
-7.7347878369548635	3.762505605967378	1.3959257946225367E-4	-1.21074809579587E-4	-2.4471976854493183E-5
-7.441188952293851	4.488511996506501	1.3042511485240944E-4	-1.256168751320095E-4	2.010752830187341E-5
-7.462522939780039	4.43043664258904	1.307206546447365E-4	-1.2535785231852813E-4	1.6803454567846887E-5
-7.583988224902736	4.103803156183615	1.4308981238949205E-4	-1.2813807680689813E-4	1.2221609513652417E-6
-7.428705960551779	4.562167039268793	1.274888601445837E-4	-1.2381531197991442E-4	2.1148889970223695E-5
-7.367225146909923	5.0179675342064245	1.2580032603988316E-4	-1.1056367336115543E-4	2.9279069202657583E-5
-7.395373926440531	5.510469499667041	1.1717435038091867E-4	-7.855873651483977E-5	1.6894661903627463E-5
-7.396628687854849	5.543415335697084	1.1884551851389688E-4	-7.684257256214298E-5	1.6089901629189442E-5
-8.951906927477943	9.55517852325179	0.001391488018849463	-2.1751054837108056E-5	-9.061836998978071E-4
-8.732770861641235	9.107630277300872	0.0012227350145965652	-1.6722042561166238E-4	-7.459466010498255E-4
-8.477149435408428	8.592840803667324	0.0010276403686008153	-2.2276026052629597E-4	-6.556219868795428E-4
-8.352048182285694	8.325615036227727	0.0010071864713400655	-1.4601355664790267E-4	-6.33670133781858E-4
-8.222367325804308	8.079901469599669	9.010815627262269E-4	-1.1839572791815915E-4	-5.820439415599376E-4
-4.558078678429407	5.6727023718291845	1.8921401546830277E-4	-9.3636718768417E-5	1.8799168160162523E-5
-4.661854211303943	5.2307881209663405	2.40004443991418E-4	-1.120289460430657E-4	3.4553777896517376E-5
-4.6736829568741065	5.179041007331088	2.4506823098610826E-4	-1.1341061778104587E-4	3.6565453439532836E-5
-4.664862639408369	5.2157017440172675	2.4164631616832924E-4	-1.1255033193320482E-4	3.49488961111932E-5
-7.642518454416541	6.7438038314408955	3.289328376025866E-4	-3.286817928473923E-5	-1.1453494807210383E-4
-7.72390205946121	6.960130553786359	4.108593519730052E-4	-3.577075166386772E-5	-1.8356583515076306E-4
-7.960824009101229	7.5515457825414485	6.54399733983228E-4	-3.2920430850214314E-5	-3.536106469410408E-4
-7.398279738095727	5.568321714484634	1.225463080803546E-4	-7.611395929793095E-5	1.3616395025745263E-5
-7.486554017062449	6.151026864151781	2.0780872412527848E-4	-5.158469069779951E-5	-2.6923875189734147E-5
-7.599533786520233	6.612688047526157	2.953266133458685E-4	-3.7108480633804855E-5	-1.0553644011618507E-4
-4.559353287845783	5.783205763653101	1.752927526477926E-4	-8.993922205965141E-5	1.4100497532443728E-5
-4.539973927898901	6.108340489734484	1.3562549065337666E-4	-7.34553307193924E-5	-3.685189153406673E-6
-4.595870421128182	6.280367827388355	8.92773862737014E-5	-4.962039362953346E-5	-9.76531766917636E-6
-11.949523827617073	29.206895619841305	1.06095230906301	-0.3883393230765682	0.9469899505913434
-11.807688642858182	29.154031813094953	1.0635181215922707	-0.40005924843383234	0.9193883362470333
-12.00330605669702	29.223330979102066	1.0612322029387586	-0.38495272277323234	0.9547553282042883
-11.58017196199464	29.065937130844834	1.0709036851880356	-0.4215828920740353	0.8785660503065011
-11.41683712235142	28.96940271662765	1.0847879034332306	-0.44746902916583	0.8412461398769657
-11.219350371023808	28.853937987330728	1.1035174419684382	-0.48111934065874884	0.7963643556106197
-11.063811648377435	28.68153300927144	1.1427207365803276	-0.5322022184716281	0.755868516365908
-10.947486528223845	28.535037823889105	1.175315890569441	-0.5739087467898791	0.7243256388775248
-10.899230615467399	28.323819733732066	1.248051505661505	-0.6372010067213509	0.711821414435279
-10.868467577029437	28.194812621939796	1.291417290778093	-0.6752222491771428	0.7035397630163532
-10.876511202290695	28.109887068149042	1.334747848814101	-0.7025215936515112	0.7058692679888956
-10.899672074901286	27.854101802332053	1.454961817166346	-0.7767435961473972	0.7084064248659647
-12.412266700730603	28.73183000599365	1.0437653792856454	-0.400019387936023	0.9537832758317646
-12.004390987243811	28.644127827029816	1.0969868477876354	-0.48102950041190906	0.9189500083271074
-11.418956634563854	28.353076382645266	1.2461896154119902	-0.624419508099151	0.8330955584210056
-11.624144095082618	28.483083006210283	1.182807607738639	-0.5692604227593798	0.8679667359471168
-11.98757052088968	28.638168487186267	1.1001938999336647	-0.4846997932371432	0.916984399735846
-11.999455430555999	28.643021141499133	1.0975723576003125	-0.481987425343969	0.9185351308218679
-11.11438165555979	28.077094826076056	1.3604010050517548	-0.7160465775158653	0.7635581272180911
-11.390783517603357	28.330385589064328	1.2560637768825058	-0.6328264618416732	0.8272102580545401
-11.018694723095315	27.985290635821798	1.401581110050323	-0.7438360122114657	0.7393903777393996
-13.471803069018005	28.77445563984976	1.0979480118227334	-0.21669708749601357	0.9979611778129978
-13.48260549035852	28.773788416678933	1.099146619002621	-0.2149635404451694	0.9981114822875377
-12.935354512904492	28.789110493383188	1.0407884908578522	-0.30500362177824025	0.9855135514825087
-12.730299209385468	28.768829272465172	1.0409261319422112	-0.3415386211991494	0.9744830522005099
-14.231290469589101	28.525879619960573	1.2345971905866442	-0.12545357335527366	0.9802113006416433
-14.010448775461906	28.63328583652027	1.1903865706668761	-0.14639875554532109	0.9890656334828583
-13.506471729136642	28.767317669153915	1.1032629824240805	-0.21190873563972293	0.9976832477040226
-14.460841527293365	28.39408003504012	1.2758407341764335	-0.10627243327160932	0.9667743543253821
-14.783683682753072	28.129965573228738	1.327129646265424	-0.09023625540855965	0.9384613473913743
-14.975465100779633	27.963363652093868	1.3590542169626327	-0.08281518120787557	0.920918732282612
-14.857377166814722	28.070482248494333	1.3392020656115189	-0.08665759222659554	0.9321633973485366
-15.247091508969765	27.723494694946858	1.4052094880417283	-0.07257902523034249	0.8948410626542305
-15.438921475279523	27.548521108541188	1.439264363624134	-0.06711047787860941	0.8760218553097187
-15.777307067901031	27.23142152114181	1.4977396763758875	-0.05895180916941911	0.8376084766731665
-15.505550048294694	27.4862002405047	1.4508950181215243	-0.06524339124062277	0.8688299152177188
-15.95882932927022	27.057658625283377	1.5289281222814184	-0.05520295888117194	0.8143668059307383
-16.071627921968407	26.944874315391413	1.5466948297604244	-0.054515649555205714	0.7984752698749553
-16.348879088595037	26.649360708813276	1.5872546618917267	-0.05552808134543575	0.7498824407904383
-16.427997019937784	26.555959712111072	1.5960674574496891	-0.0580343351009804	0.7342513144972646
-16.656844434007954	26.17623866269756	1.6052591312893285	-0.08294416801379034	0.6670176263484386
-16.696536478621557	26.09508062700545	1.6030986343916651	-0.0904483372114131	0.6519859684243386
-16.835749776418716	25.686852448177994	1.5799215015319348	-0.13450401730126393	0.5736993846845235
-16.845061757485475	25.628453285604436	1.5734991147431352	-0.14316877313101745	0.56200621706106
-16.850433340026893	25.176846057478727	1.5162870595554627	-0.2201565745765078	0.4705719477059694
-16.85038673364371	25.14105029551206	1.5116412246491473	-0.22635736638762266	0.46332916290243176
-16.822804208812027	24.752145786172367	1.4642034323919404	-0.29393109629088354	0.38658369649441177
-16.814022621155868	24.619664448408173	1.4480293085807543	-0.31689443835608566	0.3604613709210397
-16.812945472733826	24.6090037446475	1.4468377750925252	-0.31877977626425363	0.3583564251201856
-16.723937840816944	24.10943746964462	1.3865931982032842	-0.4134842988152844	0.2535142928606948
-16.711672631053567	24.055094941481215	1.3804805748393192	-0.42392553046755765	0.24227260427586125
-16.289023552988983	22.907733919851253	1.2567220677998236	-0.6567625775986227	-0.017375376437632536
-16.541701583590093	23.45604246001041	1.3155917641175796	-0.5403545094743288	0.11272088042785583
-16.554803726644348	23.499372302025698	1.3198880927651584	-0.5319462083119605	0.1220719080713985
-16.28488538521969	22.898119481008653	1.255845260770325	-0.6587219781387514	-0.019637763244102113
-16.26218103763534	22.856454352609262	1.2531488840104752	-0.6675044792686434	-0.029660777900706457
-15.969194038819062	22.31634337785984	1.217739725335254	-0.7813264911123214	-0.15991181704788363
-15.890230123807179	22.1925020649246	1.2169186502001692	-0.8077189525801771	-0.18963364089117127
-15.611918811164477	21.76175729997115	1.2148606965220747	-0.899546100435707	-0.29466649543809154
-15.389654649869971	21.467446140267274	1.231353481076369	-0.9602809521781264	-0.36802714452560964
-15.211472875440649	21.22502075941048	1.244474594490778	-1.009110118785187	-0.42901011557483953
-14.852605830718518	20.76860561637889	1.298339462484219	-1.0963361012749364	-0.5367928595281513
-14.818368111934701	20.727265125728813	1.3030537406171159	-1.104617672833698	-0.5469368452627008
-14.010753868674147	19.956266747716498	1.4363088179348076	-1.2368389278453233	-0.7199297841365789
-14.087441807327457	20.012526511232718	1.4233186199818084	-1.226264162834399	-0.710489233060714
-14.468160486474938	20.371519812579944	1.359362631558139	-1.1682540304244082	-0.6353919050877672
-14.161164464278139	20.08381166702931	1.41008971047016	-1.215099286186545	-0.6959604861941046
-14.781086333771103	20.690256417429	1.3087070513780605	-1.111349854244426	-0.5562931295533247
-12.566775432145782	19.255877513320883	1.7424701617580374	-1.4600330324509723	-0.7858899877032918
-13.290339014836286	19.46305631769065	1.5639473964373645	-1.3328791566689397	-0.79189487264041
-13.1729303124603	19.418787275288505	1.5913003213101835	-1.3518633668755036	-0.7970590206017832
-12.843245224742368	19.28971157894774	1.6665944068867502	-1.4038361004859308	-0.8100996509423588
-13.364979556612642	19.508469790386137	1.5513811795561727	-1.323942864904899	-0.786648379623063
-13.714991928392514	19.7215588672211	1.4880121331227825	-1.2787819740085855	-0.7604620414017811
-10.73275094914898	27.601566124654774	1.5487651235193596	-0.8211551887449916	0.654892912974077
-10.621312259153935	27.431657608134955	1.6063953726218356	-0.8494753639078558	0.6169006102110235
-10.494472622804425	27.139762728691487	1.6822658854534347	-0.8936666955121022	0.5552067266284031
-10.440814811578786	26.97290839065918	1.7138525174875288	-0.9150134661768878	0.5187744345343583
-10.340010025599554	26.46761329405222	1.7991181714136155	-0.9796851064470824	0.40628801042030616
-10.310942985096554	26.231506882359504	1.8246445612404454	-1.0046595143458021	0.35354462760449434
-10.254915889396067	25.788604694922874	1.8967004458572831	-1.0639498808503955	0.2562178570235136
-10.226478276469011	25.49740684588262	1.9407027917920967	-1.1032440258833447	0.18677294469264594
-10.15297056364784	24.454238785309386	2.1348412317383083	-1.2605235116891222	-0.037270197120300705
-10.148816922605754	23.97207807587904	2.214408762099248	-1.3293008237880037	-0.13685021822095716
-10.1572747910747	24.735583520367605	2.0870803597076626	-1.2198229341773938	0.020852600243252598
-10.162097597121184	24.830116402868736	2.070716973009047	-1.2055613343039127	0.04125902199245242
-10.162546766859359	23.84260305188515	2.2288206029001167	-1.3456438549507233	-0.16176146608058592
-10.199764060738538	23.17965757589045	2.321998534213061	-1.4364031245884965	-0.2940634349593203
-10.264133457042867	22.925685144978395	2.3346301739711337	-1.4643267542825356	-0.3383016356971028
-10.334836167150385	22.416165687077918	2.3877738607613868	-1.527226600807457	-0.4336478540181413
-10.491992980100063	22.018023813554393	2.384378003340264	-1.5623926440866756	-0.4977433618977502
-11.549836964138185	20.072338696358347	2.212091407366076	-1.6473043503320952	-0.7586126566855085
-11.554967867880773	20.064003427239495	2.2103754414661614	-1.6469310073036565	-0.759372552917826
-10.551136967279964	21.796553611972193	2.3950312088314623	-1.584860253634919	-0.5350996183709229
-10.861109989919282	21.2561808403101	2.347718955587325	-1.6177249636277344	-0.6119616843059336
-10.944210941660401	21.11696785294288	2.3355687752867578	-1.626365556103158	-0.6314901164873404
-11.133323225905555	20.800917117156818	2.304062325758866	-1.6397267777998716	-0.6736293523749967
-11.346534801731305	20.436488911990164	2.2595933949844356	-1.6474830779146712	-0.7165447115845451
-11.231518843805489	20.62710766906838	2.2892531830178706	-1.6472445938753364	-0.6949658611277274
-11.741469854730147	19.77949816437784	2.152133494441188	-1.6332142070228939	-0.7903109472834877
-11.841147224706019	19.661418434931374	2.1083072719097187	-1.617101285557145	-0.7978160957684537
-11.973386913159729	19.52262481256701	2.0502051897671607	-1.5970201558963075	-0.8062964298744792
-12.17042537041236	19.353881967026794	1.9384762642447428	-1.5535987734610976	-0.8053562448152753
-12.254791953417843	19.298450378205736	1.8785197110549667	-1.5314749206269076	-0.7919104173302324
-12.107678242949614	19.405561627556374	1.9717743559832686	-1.5660479990539085	-0.8052355434772325
-4.288326386940742	5.8070230604936794	0.025104595934509887	0.020405818982124246	-0.010902388788348783
-4.307057605244767	5.526002436139832	0.03403659913854955	0.028533841325984095	-0.011911862165931453
-4.180171464701457	5.245978145694322	0.04321488287003855	0.03771031511810835	-0.008596506765057226
-4.162615861022818	5.199209053922773	0.044676932658129324	0.03909026923656306	-0.008159571097425539
-4.143652721141185	5.191949089536986	0.04498159903394574	0.0393170614283116	-0.007678996051723105
-4.014987066173259	6.398560350145364	0.006815002624093704	0.002852713284093253	-0.0057525877498196855
-4.102160277057983	6.226155071234556	0.012078316476923126	0.00822958458017697	-0.007050739334697434
-4.158587255864665	6.1200098173878565	0.015281283860948843	0.011648738885297667	-0.007920040885092664
-4.284793079351208	5.824858607178209	0.02452207105619972	0.019840544372615256	-0.010798053558376751
-3.6322745368198053	5.1479752237781815	0.04762612690311801	0.04180573859591459	0.007866410063054073
-3.7520724673596213	5.133869891353276	0.04796531029733253	0.041964491075134294	0.0037377406884082282
-4.068810461062704	5.185234828589743	0.04551179302687302	0.03979838505188449	-0.005453386955482345
-3.4079134276844885	5.238028583704212	0.046018484039253044	0.03923048465504034	0.015317216442938125
-3.870611147185512	6.723331704642558	0.005392253335261535	-0.004746904657085428	-0.0017189111681273034
-3.93550508782948	6.569124366309313	0.006883406410489875	-0.0027682577892163807	-0.0031996083949531575
-3.083077723553127	5.477621858005871	0.04220900116254418	0.03151861487667242	0.02686700084187109
-3.2016356353304536	5.395281637801698	0.044079488575306816	0.03451852577957175	0.022497774585402006
-2.9250367521464256	5.618751443255416	0.04363599190637983	0.0269074872347985	0.03309968896738756
-2.808073832376915	5.742408533499555	0.044216310585436035	0.022997987593376866	0.03726210300149567
-2.561109083068193	6.012828978318681	0.054550240877138376	0.01430121439946814	0.04767728002032704
-3.6562255957727294	7.214473650128381	0.014567379250550346	-0.012076931539355677	-0.0014652296488267447
-3.592522873141893	7.34008329807876	0.02668105764221619	-0.021568184997604784	3.1086139677111087E-4
-3.54328167840365	7.470859406778205	0.030143384524402957	-0.024367595271449424	3.529758377160731E-4
-2.1477862434435124	6.617732931249476	0.08923395485373817	-0.010114570810305026	0.06886720639970936
-2.178221292733067	6.571855578800015	0.08585689557534015	-0.007760172580607753	0.06743462759244642
-2.0648331524982755	6.7576354797203635	0.09876329691802715	-0.017157196800021732	0.07300901246360259
-1.8849213199230619	7.066868042911974	0.11966083226110893	-0.03268102215984086	0.08174390689724835
-2.4120263893614973	6.229400814325045	0.06627386224182794	0.006117398779658648	0.05532176247740788
-2.5361866250272955	6.047252036713077	0.05568452536522113	0.013412016816048266	0.04872980488916441
-3.935819787141531	17.984500048599497	0.5622425216610124	-0.3233008007264656	0.06537775697864202
-3.78336958602557	17.993315823553566	0.5569382657734326	-0.32420849574915067	0.0644202233559104
-3.427077741744119	7.766058137175304	0.06887390691934599	-0.05429054972231259	0.003282862785013845
-3.406569881135219	7.832445527304884	0.07384848985838796	-0.05785466759775608	0.003616231571752014
-3.395983191054093	7.883794864942119	0.07767456981888474	-0.06053371277503951	0.003944195559020215
-3.3371281060386737	8.150918617555703	0.09898256085034936	-0.07355581149909765	0.004952298914908881
-1.278169408830863	8.48437433428823	0.21625426745733414	-0.10907371660720352	0.1107348746190272
-1.4540629241815408	8.03470965362341	0.1859396783987522	-0.08415705840144655	0.10405429357889318
-1.8167261401452421	7.208011822579171	0.1287042603933676	-0.03983108092418858	0.08570126332449021
-1.5523830370140876	7.789776732269239	0.16872561693468577	-0.0701551944180046	0.09854527909275458
-0.9410764433027281	9.405038530050247	0.27330000399286347	-0.15717169341937953	0.11980478066347233
-1.0329367331417418	9.151234284338832	0.2581144944054865	-0.14492652445987864	0.11775942026236498
-0.7679094447811552	9.95277965234512	0.30174448168477086	-0.18056989304144538	0.12237279994786288
-0.33002843814312044	12.134348277380695	0.3967039977623691	-0.2600896371084056	0.12303970543666083
-0.3357764586920513	12.078843485378034	0.3946461731525323	-0.2583352125206253	0.12323028331325431
-3.417433509638533	17.827381727176302	0.5466148139338123	-0.32784367812182275	0.06574533946568455
-3.353382382951112	17.741842308688575	0.5453146802004039	-0.32886552238687183	0.0665620377171469
-3.674832941632539	17.93323560833925	0.5540856616857055	-0.324857288275716	0.06544141751468348
-3.5409307277999584	17.885907081965335	0.5502845158439009	-0.3267683711265593	0.06528694023427753
-3.1860561960175433	17.549365365355296	0.5414664959297101	-0.3302205939357329	0.06785152575569707
-2.9981130641699174	17.395321314172424	0.5378359017718111	-0.3310860991357059	0.06920796188367878
-3.2165215628928006	17.57820816975883	0.5419856298248033	-0.3297869973562208	0.06776198031168706
-4.1137207324417435	17.95308223849858	0.5701685122173152	-0.32172473665042434	0.0649366896156617
-4.160621080742889	17.795938972454014	0.5737085910601118	-0.32193722842784844	0.06585002646803259
-4.190763877417752	17.70804950350443	0.5755645335876912	-0.3212218731297225	0.06609977748125698
-0.33050020850094985	12.145123827625998	0.3970209915795357	-0.26034955212299005	0.12296491082990672
-1.4343564303268679	16.31909273804294	0.5005736818535762	-0.33156182374134946	0.08287822094503391
-1.3066176526698219	16.0680303809159	0.4958242903901018	-0.3307530699909287	0.08473391706670931
-1.1152979539279455	15.611202681804269	0.4872952119541697	-0.32746222635074845	0.08940032532075648
-2.4474803932797915	17.1585224792057	0.5280723338204301	-0.3325259251143242	0.07359529121727103
-2.055761384167546	17.041296048986602	0.5196698181291742	-0.3335593446624173	0.07593370211590353
-1.9984998164489554	17.002629506016117	0.5181688524213167	-0.33332581032205394	0.07666606454931918
-1.5724149375605685	16.580962567434636	0.506100721787875	-0.33325573261419217	0.08045165078386356
-2.9820955633715815	17.38344915169903	0.5375365328017635	-0.3311340617044704	0.06934465084535431
-2.724789042326286	17.256116533629893	0.5329244389750147	-0.33183708178212945	0.07146481136330236
-2.531457869203797	17.190304756335227	0.5295535659717394	-0.33255400079218345	0.072611827255419
-4.183190145794866	17.56540290424019	0.5749906785486217	-0.32083832881055213	0.06668118939278836
-4.207099313692599	17.371866069837257	0.5763317975140061	-0.32147633280122223	0.06722272834574194
-4.17345519997633	17.089831976884682	0.5728091916906434	-0.32217025801096233	0.06666877263965584
-3.3148310309893363	8.423923301546052	0.12101853540031551	-0.08916695122148134	0.005076873795752087
-3.3001926290874843	8.663118489326514	0.1391774285134783	-0.10282586237864895	0.005061015029751329
-3.2862287614074197	8.915212706658004	0.1576061038390581	-0.1160200735616124	0.0060118848776278076
-3.2794829862540458	9.153166440048345	0.17626075396970023	-0.1296806288475752	0.0068071964721465785
-0.3805651487088481	12.953841366376702	0.4215624827012606	-0.28086133704905775	0.11682797679174405
-0.4307061904896281	13.36924122248353	0.4343395248962094	-0.2917099868477878	0.11331009409667019
-0.5075965103225141	13.744646939005303	0.44364153645031623	-0.298497628657174	0.10993214400133684
-0.5977318219793605	14.096499370658435	0.4532855916707206	-0.30609829126232796	0.1060438145625143
-3.2676731937878696	9.605726412719452	0.20918819234199015	-0.15209521772758483	0.01043739234379563
-3.256429234120413	10.042692132374542	0.24019728606684504	-0.17293050117898112	0.014175631337288393
-3.268410707882346	10.416945356274994	0.2637404689390219	-0.18754637026097318	0.017098735605283202
-0.6591870284780542	10.31262568099423	0.3210068238696046	-0.19661309497120807	0.12401319783583716
-0.42285288091859907	11.258976825610697	0.36421507710213735	-0.23238916755768363	0.12594852327683445
-0.42939644071267913	11.215805729165236	0.36228346744981943	-0.23070744031618584	0.12597810895994285
-0.6312573047807166	10.428088654680536	0.32690160196874096	-0.20169643202701557	0.12438821521006933
-3.2903234695987535	10.897386429199772	0.2956712676753892	-0.2080439432266946	0.020661663266257624
-2.987291544864133	17.386535233830127	0.5376431170655985	-0.3311282491526422	0.06929666189179827
-4.164359810315925	17.031866286091535	0.5718777871170103	-0.3220979736110963	0.06675130753058935
-0.7097934901376413	14.466809880080852	0.46294330417872526	-0.3134094529484467	0.1015885980213076
-0.8575672753041089	14.969271293498517	0.47344577147139877	-0.3198427689916521	0.09649208823950658
-0.9532329287786547	15.217415294466539	0.4795882980363423	-0.32392721266591784	0.09330882303288032
-4.1386892518049425	16.602845789463966	0.5640622367095723	-0.3211024413779292	0.06501991326594142
-4.159558946386909	16.976159925336383	0.5707794654955973	-0.32168323230322154	0.06674738590112031
-4.083322820670365	16.225441788462653	0.5544579295487628	-0.3193856616280358	0.06320231621080186
-4.075875945060494	16.183223288394085	0.5532911768234459	-0.31908250304461033	0.06312216937746132
-3.9528003255732322	15.292784673108926	0.5221111224059203	-0.3118005788951705	0.054854874111481565
-3.9992067929440043	15.73055462668215	0.5384527218337285	-0.316337529772844	0.05942250873678561
-4.068371905853679	16.139351008679608	0.5517548254789929	-0.3186194501426401	0.06281447810516244
-3.903746688804401	14.691009127397303	0.49783409027677883	-0.303526110558864	0.048840247758123685
-3.86987704440043	14.375574603567006	0.48392196541457355	-0.29816495478360694	0.04620590628973084
-3.9256796422272324	14.820378173973397	0.5032791852019927	-0.3051802988768698	0.04999370006576609
-3.9497350317267026	15.228464150498013	0.519545886051246	-0.3108565385510438	0.05422625561018153
-3.7268568443784513	13.894308007070336	0.46117226697572705	-0.291009329059449	0.04261560319424153
-3.698215854277132	13.779058127098043	0.4555527774445233	-0.289009356675064	0.04177162505979315
-3.6779639093146645	13.673870011895303	0.45009344503025045	-0.2865561212223089	0.04109611166403188
-3.571181750067259	13.33170586472178	0.43292571104918176	-0.28038833893163945	0.038600464435540424
-3.4835043026903465	12.977876322076302	0.4139199722748743	-0.27147646910070466	0.03702426044205926
-3.404126025364066	12.339701968592273	0.3806843892214278	-0.25601841332146424	0.03153133609305352
-3.3488293333994186	11.895449310153229	0.35440019468102146	-0.24149290807834095	0.0286978833697794
-3.300315153385468	11.14083500028607	0.3112120255905838	-0.21763691985261285	0.022517685396234735
-3.9511621749674837	15.271050023970451	0.5212726133780464	-0.311519440680757	0.05469407920011548
-8.244373317370188	14.628658956740194	3.957036301954361E-5	-3.0363631460916448E-5	-2.4042602093184044E-5
-8.208489142862772	14.204433859089825	3.8622870318483565E-5	-2.9337754904470695E-5	-2.3988635142740886E-5
-8.193734077492797	13.966873422743047	3.8102254001625026E-5	-2.875679555818733E-5	-2.3976912483304095E-5
-8.232676222944097	14.462837941075223	3.91986947812038E-5	-2.9969679608980295E-5	-2.4019712882279055E-5
-8.19035693955016	13.837323106092928	3.78252953506089E-5	-2.842679946253961E-5	-2.3985613053501015E-5
-8.113167709168138	13.369167772280294	3.67594870076637E-5	-2.726578288330572E-5	-2.385496424951039E-5
-8.077142174814208	13.181783020574018	3.632935359944642E-5	-2.6784913650229003E-5	-2.379369009414771E-5
-7.967407351985131	12.816549861797377	3.5454737065228394E-5	-2.587746116046277E-5	-2.357705606995787E-5
-7.4202031915344335	11.241546128091116	3.156777053182573E-5	-2.1858772109933416E-5	-2.239780754742292E-5
-7.380855782333087	11.139150568907128	3.130671176763123E-5	-2.158347336310489E-5	-2.2307958316043035E-5
-7.603903539139292	11.751642921695533	3.283192111627179E-5	-2.3171922428988206E-5	-2.2801429771902583E-5
-7.696154479064555	11.994745340563997	3.344407789939422E-5	-2.379368806407268E-5	-2.3007793159343287E-5
-7.744684776673163	12.145936214046198	3.3807172807795746E-5	-2.4169431646431097E-5	-2.310736404557012E-5
-7.337783016568444	11.036160898112158	3.1034047984786644E-5	-2.1302352015492246E-5	-2.220482163618039E-5
-5.478513842259125	7.328297301269693	2.0841784337133693E-5	-1.1153141345444314E-5	-1.7560882571597915E-5
-5.496335515484936	7.350666297835906	2.0915932124844486E-5	-1.1213273969677978E-5	-1.76075264729183E-5
-5.513292533723025	7.373441024034741	2.0988413502757706E-5	-1.1277566184739148E-5	-1.7651166442316744E-5
-5.7782594324877365	7.704138241466704	2.2127072902031417E-5	-1.2203435071720963E-5	-1.8377742821531794E-5
-5.226288884072366	6.97442447090005	1.971152143998124E-5	-1.0104889135916635E-5	-1.6888199130241774E-5
-5.1320395346395955	6.880771446866525	1.9352439335374308E-5	-9.84359853678695E-6	-1.663281252535478E-5
-4.981658732436152	6.746084424883188	1.8788057827924646E-5	-9.43995559509102E-6	-1.6212303248790794E-5
-4.872230788355059	6.663668971542325	1.8392676280708794E-5	-9.194430625262274E-6	-1.590020103543182E-5
-5.95993806317256	8.088641025459268	2.3150978031084367E-5	-1.3344150704384152E-5	-1.8834198731895963E-5
-6.156106083074739	8.43849134717127	2.4135221477731474E-5	-1.4289893813085863E-5	-1.9329081803787845E-5
-6.3622803987511345	8.893710900037291	2.5340046410966316E-5	-1.5584933656990867E-5	-1.983959245359651E-5
-7.037730777065047	10.279206689455364	2.9085761630796507E-5	-1.929534770034002E-5	-2.149783247731753E-5
-6.511291309796823	9.166024915663732	2.610870908380109E-5	-1.6290099813369336E-5	-2.0219367897153216E-5
-6.961309529005052	10.091919377967345	2.860805246681459E-5	-1.8805632315575747E-5	-2.1322357889156194E-5
-6.976746835639336	10.11701394282087	2.867874316005559E-5	-1.886764766134197E-5	-2.1358646105622035E-5
-11.149672852779776	19.026028297048256	0.1501246687871219	-0.04107519710861916	-0.09616325144406593
-11.177286946315288	19.099277703541333	0.15101802017764435	-0.042670241206115234	-0.09663883135065462
-9.18227086019565	22.941744559833715	0.14398525912529286	-0.1142905750030039	-0.05990983827092196
-8.933979733519063	23.042297787756027	0.14120443392719464	-0.11610647318063154	-0.05466399301924586
-9.497726748011418	22.723004536194928	0.14639434901697362	-0.11002947091358194	-0.06602574986410244
-11.201816179455392	19.362671115833425	0.15222071938472861	-0.047758385027619026	-0.09674528236976292
-11.022193536741858	18.71762456011473	0.14650985663083368	-0.03482127461539665	-0.09409729985901255
-10.948655511422155	18.634752597804788	0.14428866771721444	-0.03281865980599259	-0.0926420094850714
-10.739200803101152	18.414265673982754	0.1384121261446406	-0.027938264451071768	-0.0886988266780127
-10.426129079411938	18.242868662510936	0.12888099173325102	-0.02336437689615412	-0.08219946490415073
-10.351495060601314	18.19934593348884	0.12663514231085024	-0.022323470281439012	-0.08065103168849069
-10.276659955502009	18.164399203559437	0.12440539249389505	-0.02142683044226394	-0.07916797188144922
-10.051706148564318	18.092298620546728	0.11725449601785001	-0.019287896734164846	-0.07420875189525958
-11.220597943108505	19.547650220008503	0.15305413049115613	-0.0512898513178343	-0.09680743283344716
-11.213232813518047	19.613678726955158	0.15308081968840215	-0.05236939030448316	-0.09665904638255242
-11.167862918473158	19.983763373685665	0.1534774917631477	-0.05939180143901276	-0.09542921181627759
-11.119734753615504	20.180895538942224	0.1534194149223147	-0.06272252302497322	-0.09465584795220938
-10.889962382093142	20.81510177874138	0.1524237896482967	-0.07415752024027725	-0.0904094014262104
-10.989883259185685	20.57314650704364	0.15292012018859807	-0.07003471778103787	-0.09204086675117693
-10.670647697607485	21.25443563231954	0.15158541270811715	-0.08222740458984104	-0.08651414685910765
-8.656589193032165	23.077778160673812	0.13680997149283547	-0.11643182483705239	-0.049162649207306175
-8.262164632393056	22.97490850022338	0.12826138533706657	-0.11330323057827028	-0.040624265214250464
-8.093510801985081	22.896766634500132	0.12415320020926907	-0.11131039475243447	-0.037269501186131385
-7.68989912608717	22.564207698669875	0.112028711036565	-0.10286569412085039	-0.028547367242172758
-10.61906467426591	21.352055718189742	0.1513871888502343	-0.08389294627159702	-0.08574573965882581
-9.936768220586934	22.310409278173573	0.1491523133633289	-0.10210280575263089	-0.07416750486090465
-9.627937960973474	22.62487940796674	0.1475297181494432	-0.10821809262275356	-0.06842118374999288
-9.573169961095976	22.676544366109272	0.14716546089914756	-0.10919227398291809	-0.06746030873449181
-10.134279956953314	22.058148587414195	0.14962237078459334	-0.09707739804570087	-0.07775051175749373
-10.304582249602808	21.836678921374176	0.15039963278982627	-0.0929860179640417	-0.08055173318323192
-10.555587977067566	21.45179651669559	0.15108801426339538	-0.08562080799480906	-0.08481696277450582
-9.871150253323467	18.04329134881533	0.11168185582266962	-0.01783574462119061	-0.07049907306005074
-9.4491510421968	17.986087424675254	0.09736583669392457	-0.014979463622057446	-0.06104565325080149
-9.39405468440286	17.97674307009461	0.09554104588147483	-0.014640181827679939	-0.05987105408079342
-9.318824933668623	17.968766098777905	0.09287144940926656	-0.014169467415963493	-0.05817009923491664
-8.866655676614846	17.930756511797174	0.07687427380556326	-0.011641457177533924	-0.04770778550254434
-7.460370084706861	22.326890903804703	0.10471024284139756	-0.09741788205625165	-0.02426392002411828
-7.181921823170052	22.004421546653404	0.09483779840979714	-0.08921220989683867	-0.01849578248031841
-6.980050576019263	21.793148493492453	0.08862677660885439	-0.08436636315989818	-0.01483235750737029
-6.576542696581086	21.409318391621486	0.07693377941757705	-0.07462614453612469	-0.006760226109462845
-8.591810565175942	17.924390418426363	0.06645745482384639	-0.01004995736981156	-0.041106705465525126
-8.160987566235585	17.895824611247768	0.048797934129624944	-0.007548750911398054	-0.029937959824859316
-8.427526747689353	17.911776804777684	0.05983982680557277	-0.009111590065971583	-0.03693981358511421
-8.540982568507179	17.920050757602066	0.06455947025499446	-0.009778816071484916	-0.03990885332793815
-5.864615339578987	20.755750631962357	0.05972226516098305	-0.058681583390651354	0.006570828228169307
-5.543802938210256	20.38074487517408	0.05129402096769867	-0.04929586878831593	0.012198540723492132
-6.504364858334945	21.34437545298176	0.07512839900904537	-0.07316282962911688	-0.005538765330550096
-5.970918121132899	20.87023242852833	0.06233307143997065	-0.06119914302253063	0.004923766657280204
-5.171797381464162	19.89737251545445	0.042429341118881275	-0.03896282645315302	0.016182242272449687
-5.0245480447987125	19.683822661130662	0.03848806706418715	-0.03392910468691969	0.01794829089347596
-4.900152014728899	19.401774462066626	0.03424274895473147	-0.028777829328575324	0.017864019629548956
-8.045165203849148	17.895237150670994	0.04255167406005786	-0.006601579785021317	-0.02602114292396639
-7.828330068792466	17.887207984644846	0.030184088178025772	-0.004990499650315573	-0.018544094388662592
-7.588389628929521	17.819549385161938	0.007155293976556432	-8.336695766816578E-4	-0.004414685107865088
-4.683175416995011	18.92056128922509	0.027657137662470292	-0.02060636878277356	0.018380138343429782
-4.557131527726211	18.533459102138394	0.02337957949884782	-0.016223787586201827	0.016707915746767495
-4.377707594286538	17.57417867700677	0.012850347148898555	-0.007017238981463595	0.010561944575688025
-4.375950900357417	17.526057226949376	0.01222528970398031	-0.006550313502677962	0.010117954005200526
-4.484941864981501	18.19838652331461	0.018996600435642982	-0.011684317060123926	0.014890671242253132
-4.372825752777866	17.497105804998277	0.011956198463528647	-0.006417183715217854	0.009883415881517149
-4.260063754969469	16.957122878843833	0.008642972844279024	-0.004409335914695821	0.007050336814609273
-4.2543796491463395	16.88173839584814	0.008147877578281698	-0.004168667044392907	0.006611023601496651
-4.172479120773178	16.325671413989923	0.005899295008931337	-0.002812210906997433	0.004676436645012615
-4.151871519508384	16.155447405066244	0.005177282671957623	-0.0023663713846409553	0.004051882466105963
-4.144035245207647	16.121454065378032	0.005095935206068304	-0.002310259826997783	0.003980609319016487
-4.072421898747817	15.289956430567175	0.0027992325862243447	-9.983532725868147E-4	0.002032332570059023
-4.095328121705499	15.489697359268533	0.0032194651918793326	-0.0012496374509296257	0.002351844244466362
-4.118480058777639	15.68595857984359	0.0037925643379420667	-0.0015461392688852606	0.0028461715912854496
-4.140149876500907	16.06180723438685	0.004926154585172428	-0.0022152054544631967	0.0038392376393183267
-4.179593610389492	14.862900564725685	0.0018379556215951292	-4.653076429610184E-4	0.0013563505119346488
-4.129583690004605	15.034457843656845	0.0022262333571514627	-6.547115812392053E-4	0.0016440832324828895
-4.332504046130264	14.727261534199787	9.85889438910784E-4	-2.926205411148025E-4	7.308652170244541E-4
-6.864381120883843	17.824925970386563	4.640677738006389E-5	-3.7701458317668285E-5	-2.0957178925700668E-5
-7.111456277637915	17.862901719600874	4.658478439205487E-5	-3.779203248274347E-5	-2.1560690084691956E-5
-7.361730330183262	17.815658423143518	4.654837910507687E-5	-3.766696164980623E-5	-2.21706936800071E-5
-6.699631952192596	17.790187728061333	4.6258182308408234E-5	-3.761980153024872E-5	-2.055519808534749E-5
-6.471535900809904	17.65611081898578	4.583016066742783E-5	-3.729054171796127E-5	-2.0002534077635242E-5
-6.01856299486931	16.965651538393175	4.382964127943959E-5	-3.564863389049018E-5	-1.8914867340709476E-5
-6.018217814642384	16.964954947243214	4.382766375887939E-5	-3.564698788295254E-5	-1.8914039247504676E-5
-6.192614293475787	17.31914560580889	4.483548170468731E-5	-3.6479323237507E-5	-1.9332626354922027E-5
-6.358826975092747	17.562077889890872	4.554240251996906E-5	-3.7065093608707345E-5	-1.9729804848136272E-5
-6.018066056155799	16.964687362149334	4.382690415401301E-5	-3.5646369294639774E-5	-1.8913666968605545E-5
-4.908304538333134	14.969355025422521	3.805653525012818E-5	-3.1026774370868695E-5	-1.612604119619833E-5
-4.894965705707698	14.956384548239772	3.8014893133598416E-5	-3.099526930663754E-5	-1.6092132964091778E-5
-5.522668475480044	15.89108446419409	4.0810621658623956E-5	-3.318497529306901E-5	-1.770102132685702E-5
-5.590293973325887	16.02332329799043	4.119055974666763E-5	-3.348770255669391E-5	-1.7872278167029342E-5
-5.62503595550961	16.102423683804165	4.141305735176714E-5	-3.3666889444611644E-5	-1.795670188050328E-5
-5.79838945170203	16.47567517825189	4.246195724562216E-5	-3.4523045575340215E-5	-1.8384088549155573E-5
-5.818300420163335	16.518599132988257	4.258126505679324E-5	-3.462010180683073E-5	-1.8431096420152302E-5
-6.016563718580136	16.961325465432818	4.381750283378043E-5	-3.56386461479353E-5	-1.8910021773601284E-5
-4.911331118979538	14.97328547513143	3.806875505899059E-5	-3.1036222242510655E-5	-1.613396241950672E-5
-5.0735700023776875	15.16993664121582	3.868195221216728E-5	-3.150520380281341E-5	-1.6553305337254706E-5
-5.223708594183212	15.375437594116095	3.93043674948708E-5	-3.199135014961492E-5	-1.69371964662534E-5
-5.2244114000787105	15.376332166246335	3.930710133999592E-5	-3.199345493244784E-5	-1.6938984678606342E-5
-5.424504479191739	15.698092793846305	4.0258709595616315E-5	-3.2740475110370346E-5	-1.7451512402205023E-5
-5.22565127061393	15.37825402853767	3.931275299280135E-5	-3.1997901467064155E-5	-1.6942103894435442E-5
-4.7077301313837365	14.774519111724057	3.743319550192428E-5	-3.055346828691986E-5	-1.5618224271292687E-5
-4.675015183440867	14.74800878513003	3.734957113252405E-5	-3.0489870162202922E-5	-1.553796164998879E-5
-3.7658512309524754	7.028045440845924	1.662736759079581E-5	-1.0384761810852666E-5	-1.2807813226930498E-5
