# Supplementary material for: Thyroarytenoid muscle fiber orientation regulates the ability to modulate vocal fold vertical thickness
Source: PLoS One. 2025 Dec 4;20(12):e0337735. doi: 10.1371/journal.pone.0337735 (PMC12677544; doi:10.1371/journal.pone.0337735)
Supplement: S4 Data — (ZIP) [file pone.0337735.s004.zip › Male/contourA1TA1.csv]

% Model	Untitled.mph
% Version	COMSOL 6.1.0.357
% Date	Dec 13 2024, 16:44
% Dimension	2
% Nodes	722
% Expressions	3
% Description	Line
% cpl1x	cpl1y	Displacement magnitude	u	v
-11.474445041542268	39.86271998178516	0	0	0
-11.24329260087166	39.857064166660706	0	0	0
-11.723499835930573	39.792838850429945	0	0	0
-11.767274346797393	39.77501014477997	0	0	0
-11.979542023643297	39.6410188145976	0	0	0
-12.121371498892108	39.49575294433545	0	0	0
-11.806054117032641	39.74542877890212	0	0	0
-11.156744430513271	39.85315672493977	0	0	0
-10.78574461946646	39.85088143713931	0	0	0
-10.703996785704673	39.85039448788975	0	0	0
-10.365045487457671	39.85003217009799	0	0	0
-10.24073739035994	39.850002288818324	0	0	0
-12.151223908858244	39.43929637920951	0	0	0
-12.243999474712044	39.225517804051684	0	0	0
-12.228771216330568	39.08118106697209	0	0	0
-12.2045725661669	38.96968579892024	0	0	0
-9.68966925248226	39.850002288818345	0	0	0
-9.728820691769547	39.85000228881833	0	0	0
-9.738893104614126	39.85000228881833	0	0	0
-7.229724018195425	39.842036642651436	0	0	0
-7.181680448805343	39.837035027356265	0	0	0
-7.032898318847817	39.761332460556915	0	0	0
-6.814102986904112	39.65160987884976	0	0	0
-7.694538611368289	39.85300932372047	0	0	0
-9.209743039227453	39.850002288818516	0	0	0
-9.084192561308491	39.850002288818516	0	0	0
-7.77989584898861	39.85115608319018	0	0	0
-7.887028520126722	39.850917164248045	0	0	0
-8.20940836010016	39.84998771294927	0	0	0
-8.699064484567504	39.85004548917005	0	0	0
-8.427653381386635	39.85003511315712	0	0	0
-6.503635951532379	38.9642778339048	0	0	0
-6.587304507795744	39.296304412183865	0	0	0
-6.771190445411904	39.57705074543646	0	0	0
-6.488249984945738	38.91070969823773	0	0	0
-6.441807092530176	38.514032455237	0	0	0
-6.479637285157792	38.83084883408595	0	0	0
-6.431293222459502	38.3553349726683	0	0	0
-6.414989367029483	38.11995340430151	0	0	0
-12.154581020253715	38.6291918461527	0	0	0
-12.150010630703294	38.60327978321127	0	0	0
-12.142152509858214	38.56850215752292	0	0	0
-12.075008555286557	38.251863934892256	0	0	0
-6.4055078033231965	37.81058158783958	0	0	0
-6.380216564234519	37.497660621716555	0	0	0
-6.343264302039531	36.99051521048383	0	0	0
-6.334472201034116	36.89005153026191	0	0	0
-6.327687184993258	36.80892388678728	0	0	0
-12.009843599799852	37.934501812741274	0	0	0
-11.964786217784129	37.72201674189991	0	0	0
-11.884913315973193	37.349164338761	0	0	0
-11.855102109321777	37.20850318869731	0	0	0
-6.054001253753823	34.078546626857026	0	0	0
-6.149173119645199	34.887188759599944	0	0	0
-6.250600837566109	35.89711155457803	0	0	0
-6.193459175578503	35.39374956872327	0	0	0
-11.839202893085437	37.12764807457764	0	0	0
-11.659489589420666	36.17648365595244	0	0	0
-11.604522760179764	35.87484931508169	0	0	0
-11.722291939002918	36.53030379449448	0	0	0
-5.779625311135477	31.19731156322498	0	0	0
-5.81279148229987	31.662213126481518	0	0	0
-5.899224305099809	32.61659843326578	0	0	0
-5.976691683968024	33.339321807413484	0	0	0
-11.509233680005952	35.31627810223552	0	0	0
-11.394079070293767	34.64087981092902	0	0	0
-11.220382567246846	33.54474537413258	0	0	0
-11.202972735055987	33.43079369617582	0	0	0
-10.844465513772992	31.326569438566285	0	0	0
-10.698483743173266	30.503290759781265	0	0	0
-10.482503909514618	29.271695372722476	0	0	0
-11.152163505115091	33.12987388793906	0	0	0
-10.29670205376844	28.29094437817735	0	0	0
-1.076653659382583	18.297152192768728	0	0	0
-1.057798197007568	18.3699692558826	0	0	0
-1.2553773461058262	18.05484634587402	0	0	0
-1.3436889278613762	17.942292669830984	0	0	0
-1.3809060576242334	17.918522247729946	0	0	0
-1.7042243162577906	17.732453174292203	0	0	0
-0.9736487986466396	18.618690315013282	0	0	0
-0.9541841975485945	18.8532421971168	0	0	0
-0.947282906139095	18.923441090129387	0	0	0
-0.9489532491133231	18.989883911359502	0	0	0
-0.9596556143868187	19.18157600115476	0	0	0
-1.0007893751719386	19.366238559064293	0	0	0
-1.0156692512824685	19.44142199969828	0	0	0
-1.106120243199155	19.658305028567682	0	0	0
-1.094969958052691	19.63852201750797	0	0	0
-1.0936335265296608	19.63408357569838	0	0	0
-1.2010342068872937	19.82274453383396	0	0	0
-2.046467556958248	17.618579353819115	0	0	0
-2.1221961561061433	17.593205384286676	0	0	0
-2.4255376123967913	17.60029173055146	0	0	0
-2.5570302312923876	17.606425091128674	0	0	0
-2.5762761731040884	17.613230617016026	0	0	0
-1.3479021646948883	20.021753645127458	0	0	0
-1.2626155798927432	19.90602996197561	0	0	0
-1.3817166003065973	20.069123341629336	0	0	0
-1.4899632768361528	20.21070892335458	0	0	0
-5.495137736130755	28.682427206436067	0	0	0
-5.507481946096904	28.790545579501035	0	0	0
-5.6403321420075345	29.934354619153126	0	0	0
-5.666746146342146	30.200631078106966	0	0	0
-11.191421953754563	33.35957681978569	0	0	0
-9.903368580831355	26.624719639342132	0	0	0
-9.518379440193806	25.509011230497727	0	0	0
-10.24221480040353	28.036535757929613	0	0	0
-9.941849425995668	26.771679100067804	0	0	0
-9.435777052802928	25.341680680621153	0	0	0
-8.989967889259479	24.43656929332904	0	0	0
-8.466172909581612	23.69714455692396	0	0	0
-8.323296309997005	23.496210122816404	0	0	0
-8.110968854863435	23.247728995494818	0	0	0
-5.048217493719254	26.350300537032386	0	0	0
-5.072511013938841	26.457153858149972	0	0	0
-5.319016300063471	27.61513168254591	0	0	0
-5.29853442208269	27.50820667900955	0	0	0
-1.654751276874053	20.435077930564706	0	0	0
-1.7067944091754472	20.50497147621396	0	0	0
-1.8328984524828982	20.675902385434306	0	0	0
-1.9146220020917226	20.782645293698174	0	0	0
-4.9042613345439605	25.919695618694483	0	0	0
-4.723648948643792	25.314894454085774	0	0	0
-4.604590176157303	25.050889886572506	0	0	0
-4.281322525911252	24.383233101737986	0	0	0
-1.9586941287435926	20.837836690611017	0	0	0
-3.212092304322424	22.610894853378916	0	0	0
-3.270336441946239	22.703969498182495	0	0	0
-3.1759514287423167	22.55750992150785	0	0	0
-2.552311284291985	21.631627081840954	0	0	0
-2.5098822746086604	21.56829318255515	0	0	0
-2.8729378671186043	22.079163776937527	0	0	0
-2.2263494360515614	21.173122922958054	0	0	0
-2.474915474220784	21.521650545009727	0	0	0
-3.4773784108647514	18.403706671471145	0	0	0
-3.35846290752189	18.270934472090264	0	0	0
-2.986020090348341	17.873594174422337	0	0	0
-3.0843858104178232	17.95367554119481	0	0	0
-4.55117893468238	19.65828187065888	0	0	0
-4.420038843879081	19.51869429400994	0	0	0
-3.9878414099549424	19.042485077768077	0	0	0
-3.876041431325125	18.91777966967521	0	0	0
-6.130812390357783	21.17327966252702	0	0	0
-5.603021699254619	20.65648045269169	0	0	0
-5.022930154700875	20.104959705369566	0	0	0
-5.278074655877589	20.351392777533167	0	0	0
-7.176503410370282	22.20125443016854	0	0	0
-7.645425550142243	22.67596320908081	0	0	0
-6.914655264493646	21.927293357712287	0	0	0
-6.317458997045528	21.3417923498196	0	0	0
-6.616376365382688	21.641081091753705	0	0	0
-3.667612910655694	23.30039671526293	0	0	0
-3.8344107309975186	23.58072084908025	0	0	0
-4.07131120217234	23.98746694994925	0	0	0
-7.640331767949261	17.58660964391378	0	0	0
-7.509356374993602	17.79911102953117	0	0	0
-7.699085067916972	17.490069691876407	0	0	0
-7.762237140727983	17.307203843534467	0	0	0
-7.821354134820421	17.152039715015043	0	0	0
-7.872343761730441	16.946859815138	0	0	0
-7.9212456757473095	16.7535721133572	0	0	0
-7.978516594181485	16.47009360362552	0	0	0
-8.003887584134924	16.35737657078511	0	0	0
-8.118630878800325	15.81506504171685	0	0	0
-8.094552827662564	15.974960008998522	0	0	0
-8.04170124130489	16.197774102848527	0	0	0
-8.150313422852468	15.592578087371972	0	0	0
-8.185693905077091	15.296446874682147	0	0	0
-8.194174195741963	15.203000185462113	0	0	0
-8.208512901965337	15.126229857341759	0	0	0
-8.250106284083648	14.883579494882829	0	0	0
-4.487015489615202	14.591722761896595	0	0	0
-4.41679075075682	14.512942950187362	0	0	0
-4.328392854963235	14.412266409238754	0	0	0
-4.19638606385485	14.251926346392382	0	0	0
-4.1774577618550515	14.227703677964985	0	0	0
-4.011653754505446	13.958618280764242	0	0	0
-3.9658602013701354	13.875913310614873	0	0	0
-3.8728585701172715	13.675277075451195	0	0	0
-3.827221053873679	13.574012722951263	0	0	0
-3.678951632066279	13.16478839940904	0	0	0
-3.5917284390649904	12.833991230221695	0	0	0
-3.802140222605765	13.507601659276483	0	0	0
-3.5707727038749857	12.751103747612346	0	0	0
-3.541542439268137	12.544783984764676	0	0	0
-3.4949884825254784	12.223557935787476	0	0	0
-3.4758584495473643	12.04768205661304	0	0	0
-3.438741576182406	11.714239988687044	0	0	0
-3.417812874538829	11.446179991197646	0	0	0
-3.3906349157222566	10.961420004318127	0	0	0
-3.3916550194410484	10.630757437106144	0	0	0
-3.3959839425319576	11.132234322658498	0	0	0
-3.393265657763855	10.454391674262318	0	0	0
-4.670507470987778	6.528342318175405	0	0	0
-4.4726727137642275	6.531654081540811	0	0	0
-4.296096768007057	6.56411387418155	0	0	0
-4.19076774411171	6.62013185257886	0	0	0
-3.3927264197262907	10.36607684263304	0	0	0
-3.3881604896781656	10.051924125415702	0	0	0
-3.3799254865986788	9.655646256428371	0	0	0
-3.380026598289431	9.645624138666385	0	0	0
-3.3804025932702664	9.636123697602686	0	0	0
-3.40679558502883	9.214168016801459	0	0	0
-3.4179814247593683	8.95895940911759	0	0	0
-3.804803665329825	6.960169305120868	0	0	0
-3.9429416544476634	6.809098800100818	0	0	0
-4.08124466208169	6.7153801769962165	0	0	0
-3.427153181972659	8.785606906012429	0	0	0
-3.4381148632852074	8.652708715051691	0	0	0
-3.509867929898986	8.054374968105693	0	0	0
-3.4656373236179157	8.413711761281515	0	0	0
-3.5193252094602787	7.974355448049408	0	0	0
-3.557899289989212	7.638848388736418	0	0	0
-3.5506927450897767	7.69285776363382	0	0	0
-3.535122125580328	7.83701852388341	0	0	0
-3.5827473819441993	7.560439358513216	0	0	0
-3.6565570430394443	7.313451197757724	0	0	0
-3.741595319822733	7.091603710798701	0	0	0
-12.549997283015612	29.32616348514781	0	0	0
-12.301539205957688	29.291857008660745	0	0	0
-12.945498561628064	29.371268102939265	0	0	0
-12.667571058320755	29.34600838841086	0	0	0
-13.14322116019612	29.37537224001902	0	0	0
-13.80898376894712	29.404592486687914	0	0	0
-13.735570740940926	29.414650756903125	0	0	0
-13.706246438895406	29.415606123614673	0	0	0
-13.290250515754071	29.39595679026659	0	0	0
-15.179758674591223	28.679465333566007	0	0	0
-15.094996074046257	28.783472433649738	0	0	0
-14.691069244266398	29.117451850342118	0	0	0
-14.680534876789988	29.12585190893839	0	0	0
-14.683122671339875	29.12421368151403	0	0	0
-14.244958504254635	29.34505687182388	0	0	0
-15.576497186678044	28.231983999343782	0	0	0
-15.653847786285514	28.134364463078622	0	0	0
-15.387588751291824	28.452429767326805	0	0	0
-14.144837917633991	29.368893508216285	0	0	0
-16.115058978073392	27.574951249756147	0	0	0
-15.90435588476819	27.83242710015623	0	0	0
-15.74625171831329	28.024575975216667	0	0	0
-16.14953834645239	27.53162125991811	0	0	0
-16.1772513457067	27.50045584646255	0	0	0
-16.41407757865043	27.24998495224228	0	0	0
-16.616577586735964	27.035992237219965	0	0	0
-16.682606989913594	26.96872952786494	0	0	0
-16.96054569506112	26.69987986253053	0	0	0
-17.05473536272748	26.617529852743722	0	0	0
-16.798180595287267	26.857517761418357	0	0	0
-17.301849737305886	26.366581807714823	0	0	0
-17.437462623787845	26.22883534025558	0	0	0
-17.710871835704314	25.908551167574487	0	0	0
-17.720140663929456	25.897755902864244	0	0	0
-17.93305011810803	25.11470404264659	0	0	0
-17.9124787367341	25.02581519519865	0	0	0
-17.75129270702696	24.320631923706557	0	0	0
-17.930628006634358	25.127767378815523	0	0	0
-17.72231396827652	25.889794578671694	0	0	0
-17.80190258093927	25.598972045348795	0	0	0
-17.6995911610923	24.190394096149134	0	0	0
-17.496256260038386	23.683034299338182	0	0	0
-17.227056612177222	23.066737894903113	0	0	0
-17.222400653656987	23.05582348707018	0	0	0
-17.21689832879776	23.04423912993879	0	0	0
-16.728754575678682	22.025145556677188	0	0	0
-16.774194747140236	22.117395218379528	0	0	0
-16.97794664264294	22.53861943451568	0	0	0
-16.69699815631189	21.966568824245652	0	0	0
-16.444832569389295	21.480926575180483	0	0	0
-16.386895846575705	21.380543125779525	0	0	0
-16.104241164121696	20.907538117870054	0	0	0
-15.229452747704386	19.598212881817318	0	0	0
-15.57329312946664	20.08691418120491	0	0	0
-15.762516950245079	20.369225502488575	0	0	0
-15.675992470326689	20.229579917481455	0	0	0
-15.004763248761616	19.296783667811376	0	0	0
-14.347500819590326	18.432065956650572	0	0	0
-14.712981145580777	18.902897405389634	0	0	0
-14.112096433282655	18.14059298710207	0	0	0
-13.78694109254231	17.746809436354212	0	0	0
-12.571764049439405	16.311593393532608	0	0	0
-12.73920894762768	16.502345400817987	0	0	0
-13.149713878528935	16.985374934153192	0	0	0
-13.560380487768182	17.474887696609358	0	0	0
-12.425322565709424	16.132861044045708	0	0	0
-11.670217713869185	15.114695159104642	0	0	0
-11.365932308652308	14.608156720305253	0	0	0
-11.92283668770059	15.5138977395229	0	0	0
-10.562716333863087	12.94789731899291	0	0	0
-10.948648382995671	13.758739233451472	0	0	0
-11.098303334312128	14.067796912866406	0	0	0
-10.525883887986963	12.864423610706558	0	0	0
-9.798988227302473	11.320287707049813	0	0	0
-9.732323480499934	11.174594300623232	0	0	0
-10.081918062736984	11.939122885708052	0	0	0
-10.117545204016817	12.014153136793572	0	0	0
-10.125488541176557	12.031342010050052	0	0	0
-10.206021714110836	12.200826259486794	0	0	0
-9.419927776114791	10.505887365565313	0	0	0
-9.399405712068043	10.46295997914108	0	0	0
-9.362713286671571	10.38798252274155	0	0	0
-9.154870655726462	9.945879075922534	0	0	0
-12.250739993093612	19.150604908153067	0	0	0
-12.38566605099603	19.22946294400731	0	0	0
-12.01844448086215	18.99591175371971	0	0	0
-11.827570117273318	18.80591952525691	0	0	0
-11.713785536719609	18.69006161362944	0	0	0
-11.489143837718775	18.31225717750866	0	0	0
-11.422054541477863	18.20400403535874	0	0	0
-11.1312843404225	17.66591106385923	0	0	0
-11.055951216524857	17.541799648666696	0	0	0
-10.89887092457139	17.22764172522274	0	0	0
-10.575488505640893	16.84925885430279	0	0	0
-10.43772599350212	16.70171574203988	0	0	0
-9.978001351274603	16.242623289109325	0	0	0
-10.526565134212209	16.791932600537315	0	0	0
-7.030367433549882	2.4139327623641043	0	0	0
-7.215760866394217	2.4755440513595257	0	0	0
-7.405278851022751	2.595258639711485	0	0	0
-9.244586320290054	15.723382341965994	0	0	0
-9.507824842101293	15.916684605458574	0	0	0
-9.692263079699481	16.041330931920655	0	0	0
-8.985488293101314	15.53500002876454	0	0	0
-8.539221102722498	15.303689839165164	0	0	0
-8.537824382407866	15.302507447854424	0	0	0
-8.538262958703744	15.303150235103136	0	0	0
-5.1772657954129055	3.362657896829427	0	0	0
-5.227341194145145	3.196912959780847	0	0	0
-5.322979475478381	2.954410263032776	0	0	0
-6.8692823834369445	2.3755325699269654	0	0	0
-6.725367925848076	2.363860918432673	0	0	0
-6.536000300217035	2.3472928848767003	0	0	0
-5.411414966482281	2.80462181706888	0	0	0
-5.610884649462367	2.5687833763582235	0	0	0
-5.361261409875199	2.863834967066623	0	0	0
-6.223247802307597	2.365875714290272	0	0	0
-5.791162716262345	2.4885765182478914	0	0	0
-6.090927660184907	2.367782615151773	0	0	0
-7.488664423471011	2.6416913570264815	0	0	0
-7.527681738504052	2.675695279703027	0	0	0
-7.705213109506458	2.8928308880051232	0	0	0
-7.781038464728837	3.0306349689130956	0	0	0
-7.809543249467232	3.376611916763574	0	0	0
-7.8031869250453445	3.2014071931557497	0	0	0
-7.768361944322903	3.658099075822124	0	0	0
-7.761639727263895	3.6900712243159703	0	0	0
-4.999801721481999	4.023502151482274	0	0	0
-5.111481284317616	3.6023752834282305	0	0	0
-4.997331181378248	4.032984195797974	0	0	0
-4.872934486217074	4.475711538991569	0	0	0
-4.97922462021777	4.097173888984106	0	0	0
-4.860801930593438	4.517203309852191	0	0	0
-4.761029939464212	4.87431742088686	0	0	0
-7.742452158769818	3.729624219616649	0	0	0
-7.442379917165561	4.483229936031931	0	0	0
-7.465536611994425	4.421726571853827	0	0	0
-7.594486120432469	4.0834937584560675	0	0	0
-7.429690671744892	4.557670492198492	0	0	0
-7.36723985866665	5.015050012790266	0	0	0
-7.395343085368084	5.5101636428186795	0	0	0
-7.3965865828161865	5.543074608435623	0	0	0
-4.558074603635404	5.672718741769454	0	0	0
-4.6627405197370075	5.22454798947669	0	0	0
-4.668692867352944	5.198394503246017	0	0	0
-4.664282599374147	5.216802614111526	0	0	0
-7.3982323297515205	5.567916060023574	0	0	0
-7.48651415465878	6.150839041437832	0	0	0
-7.599546254111633	6.612735766649593	0	0	0
-7.642504625592806	6.743778192976325	0	0	0
-8.952159946371552	9.555675251586836	0	0	0
-8.732765194065909	9.107614497624565	0	0	0
-8.47700772030366	8.592551683213934	0	0	0
-8.352064200573206	8.325656229295662	0	0	0
-8.22248365278156	8.080133739051304	0	0	0
-7.7238068807377545	6.9598914714192155	0	0	0
-7.960826055581999	7.551550075901317	0	0	0
-4.595871508506281	6.28037289077029	0	0	0
-4.559350514184861	5.783225643625137	0	0	0
-4.539975613367586	6.108347768381147	0	0	0
-11.935802806201469	29.203760167457084	0	0	0
-11.682106431330329	29.107328518339	0	0	0
-12.049748392788736	29.235721606739954	0	0	0
-11.554047324668158	29.056241218203922	0	0	0
-11.460443184032053	29.001267345554655	0	0	0
-11.232304986381648	28.865049240785545	0	0	0
-11.068074810611535	28.69399179130027	0	0	0
-10.976413376754808	28.58931671508703	0	0	0
-10.90389916998354	28.35161171417068	0	0	0
-10.868957337890858	28.234135990939983	0	0	0
-10.873719428217466	28.179281393409546	0	0	0
-10.899773404446135	27.854335642192183	0	0	0
-11.299458501732504	28.243091190207984	0	0	0
-11.580553246675425	28.461353336993938	0	0	0
-11.22081911542619	28.180695395265218	0	0	0
-11.183297404775496	28.14546619823924	0	0	0
-12.684184220582633	28.764343586866232	0	0	0
-12.492880752462833	28.745515468282136	0	0	0
-12.2852423131459	28.70269373577814	0	0	0
-11.724410547415482	28.523440071411994	0	0	0
-12.042628501407894	28.65190976424612	0	0	0
-12.97928759172244	28.78860654783188	0	0	0
-13.400947633314015	28.7763537914894	0	0	0
-13.46375182858444	28.77366045055478	0	0	0
-14.201920302987581	28.540465347879728	0	0	0
-13.99354047105041	28.642048328061016	0	0	0
-13.591342240135727	28.741164400379756	0	0	0
-14.456367012619312	28.396993551097516	0	0	0
-15.431591878117558	27.555698668136706	0	0	0
-15.24510148240161	27.725597238558915	0	0	0
-14.792664328746527	28.122569769546267	0	0	0
-14.95081865018069	27.985275783685914	0	0	0
-14.853824195709429	28.07328217912161	0	0	0
-15.776961011228718	27.23176280461427	0	0	0
-15.513112421659493	27.47937482345482	0	0	0
-15.967966242469805	27.04863027883457	0	0	0
-16.07670833151199	26.93966469684348	0	0	0
-16.716279216128402	26.051545252221388	0	0	0
-16.6675177320471	26.15340507796229	0	0	0
-16.359091358725976	26.63642106198933	0	0	0
-16.445240585507566	26.533535009262614	0	0	0
-16.837577633029017	25.65355982661277	0	0	0
-16.84622624979137	25.592588293013694	0	0	0
-16.850103986837148	25.140345439473183	0	0	0
-16.85005420296213	25.11674862278303	0	0	0
-16.827807853024098	24.83135991086977	0	0	0
-16.811352271360438	24.608249074545864	0	0	0
-16.809757945587663	24.59275464737519	0	0	0
-16.72390307561301	24.10927776508398	0	0	0
-16.711604584307537	24.054793657701662	0	0	0
-16.288938391801853	22.90757436988333	0	0	0
-16.541575995794016	23.45572476837134	0	0	0
-16.554735993287736	23.49923588169754	0	0	0
-16.284735122014368	22.897810718928753	0	0	0
-15.9689409967161	22.315910191246623	0	0	0
-16.261668500317725	22.85548546820146	0	0	0
-15.890128630080937	22.19231586454205	0	0	0
-15.611536175561469	21.761214182128263	0	0	0
-15.389503089566695	21.46723224748741	0	0	0
-15.211211468592408	21.2246593625606	0	0	0
-14.852441952334894	20.768389246526556	0	0	0
-14.818193677390562	20.72704361603328	0	0	0
-14.010727407434942	19.956244660112002	0	0	0
-14.087412921685416	20.012501518614464	0	0	0
-14.468060282721094	20.37141381100955	0	0	0
-14.161142822699299	20.08379311759668	0	0	0
-14.780913748069462	20.690041568173328	0	0	0
-13.290337518692528	19.46305552033138	0	0	0
-13.172932900418182	19.418788002420822	0	0	0
-12.843245050203404	19.289711443391205	0	0	0
-12.566776098124134	19.255877656791075	0	0	0
-13.364972472223473	19.508465354966297	0	0	0
-13.714974310211915	19.721547316418935	0	0	0
-10.768519603471752	27.656841636307917	0	0	0
-10.626055601935754	27.441237835469842	0	0	0
-10.509614804230434	27.180361031524047	0	0	0
-10.44945793759272	27.004687217842367	0	0	0
-10.346947236028276	26.50149944674624	0	0	0
-10.320901390450317	26.291271049490547	0	0	0
-10.258509525475565	25.821433344031277	0	0	0
-10.233959449323633	25.577920561960738	0	0	0
-10.153291048453717	24.331496842401013	0	0	0
-10.149025749581671	23.92451248260336	0	0	0
-10.164215689716974	24.851641908921756	0	0	0
-10.159624221262037	24.754981424532936	0	0	0
-10.159390647469039	23.834896153626683	0	0	0
-10.356713340989351	22.331659832868155	0	0	0
-10.267225788515626	22.888512462932077	0	0	0
-10.20243260154123	23.116648926784226	0	0	0
-10.495823752102263	22.003711584874296	0	0	0
-10.573812855753744	21.749024786677847	0	0	0
-10.861301790157873	21.253387482874984	0	0	0
-10.94558640919998	21.114826321952705	0	0	0
-11.133322989520547	20.80091752514501	0	0	0
-11.54983696413637	20.072338696361115	0	0	0
-11.34653480173035	20.436488911991212	0	0	0
-11.23151868384559	20.627107944220242	0	0	0
-11.554967868711342	20.064003425877587	0	0	0
-11.741469842656612	19.77949818161344	0	0	0
-11.841147224699325	19.661418434938838	0	0	0
-11.973386913156254	19.522624812570424	0	0	0
-12.170425370410353	19.353881967028414	0	0	0
-12.254791953416174	19.298450378206923	0	0	0
-12.107678242949556	19.405561627556533	0	0	0
-4.2883229632860775	5.807039805879913	0	0	0
-4.307057605245156	5.526002436144708	0	0	0
-4.012164935352855	6.4037290017058375	0	0	0
-4.102076581274754	6.226069827757794	0	0	0
-4.15649537847472	6.124153552321	0	0	0
-4.2847795948405025	5.824866841939575	0	0	0
-4.18017146471061	5.245978145711475	0	0	0
-4.162615861024941	5.199209053922915	0	0	0
-4.143652721140339	5.191949089538942	0	0	0
-3.6322745368454257	5.147975223770012	0	0	0
-3.7520724673557657	5.133869891351081	0	0	0
-4.0688104610289795	5.185234828586908	0	0	0
-3.4079155880435144	5.238027324548531	0	0	0
-3.869873357634537	6.725932841299383	0	0	0
-3.9362930380401067	6.567865796608608	0	0	0
-2.5643029177236167	6.00899830173923	0	0	0
-2.8087016690518745	5.741772397466606	0	0	0
-3.083484089387015	5.477182030354228	0	0	0
-3.2015446753745738	5.395218417043317	0	0	0
-2.9264397800729967	5.617381515113407	0	0	0
-3.6614019577377603	7.2073532359214605	0	0	0
-3.595604569471044	7.331365146287874	0	0	0
-3.5484064350938573	7.456648274130648	0	0	0
-3.425866195254538	7.7869731342923565	0	0	0
-2.1521643751806954	6.610690940885824	0	0	0
-2.1809415765764526	6.567562714670951	0	0	0
-2.0742112349274757	6.741339119928552	0	0	0
-1.8930749471969914	7.051056987806737	0	0	0
-2.406310117976088	6.2381004612518405	0	0	0
-2.538100589315731	6.045158968971396	0	0	0
-3.374396757301442	7.964888082160684	0	0	0
-3.4098085905851176	7.823760927897365	0	0	0
-3.331105163294466	8.160947714079914	0	0	0
-3.41694284479979	17.827072734734163	0	0	0
-3.353058734786538	17.74177050860621	0	0	0
-3.6745886535963237	17.933120408601205	0	0	0
-3.540599321592361	17.885689087426442	0	0	0
-3.7832842232803903	17.99328155720732	0	0	0
-3.9357171817936116	17.984463775570383	0	0	0
-3.2920254935375053	8.552161396877578	0	0	0
-3.2861823608924	8.860770490976389	0	0	0
-3.2970182837934283	8.468678537505586	0	0	0
-3.3159875743842995	8.278554417460683	0	0	0
-1.2802826824277802	8.478633085189395	0	0	0
-1.4581693712490624	8.02436367990105	0	0	0
-1.8228713331843909	7.196277884966607	0	0	0
-1.5585165198969002	7.774965132076156	0	0	0
-0.9417762933512577	9.402809311824923	0	0	0
-1.0320559014059918	9.15341430754458	0	0	0
-0.7693868831415362	9.948113883548157	0	0	0
-0.3299681751007806	12.136957950070594	0	0	0
-0.3390646139086953	12.048737943185007	0	0	0
-4.11371023206757	17.95309090590331	0	0	0
-4.160616366329802	17.79593031186862	0	0	0
-4.190766845280345	17.708030051253196	0	0	0
-3.2833926409869783	9.150886467222689	0	0	0
-3.274418014008373	9.367627291329839	0	0	0
-3.267257986719642	9.588346087361067	0	0	0
-3.216350102394046	17.578007501723864	0	0	0
-3.1859328980954515	17.549159056032313	0	0	0
-2.9979096400130283	17.39519000086823	0	0	0
-2.9870998225207916	17.38641810249299	0	0	0
-2.4471574181684264	17.158483033080905	0	0	0
-2.0622650579216972	17.045467960512756	0	0	0
-2.9819129908323396	17.38334362150622	0	0	0
-2.7245762661529	17.25599323929744	0	0	0
-2.5321026101748316	17.19061771511696	0	0	0
-0.3307486861104312	12.154552236977798	0	0	0
-1.4309195126415768	16.311881810757164	0	0	0
-1.3119857893849463	16.078832444935458	0	0	0
-1.9949358954541871	17.000108043408623	0	0	0
-1.5781830252867213	16.590831439941763	0	0	0
-1.1252163446601022	15.634120316997642	0	0	0
-4.183190021404631	17.56545500482762	0	0	0
-4.2071009692919485	17.371906025029702	0	0	0
-4.173421982141818	17.089658702232843	0	0	0
-3.274496076424968	10.393666073726164	0	0	0
-0.38093065746404864	12.957934994882281	0	0	0
-0.43110611425660306	13.37162975645191	0	0	0
-0.5085246238984815	13.748533797183196	0	0	0
-0.5986605131518754	14.099881028232186	0	0	0
-0.6588040601767096	10.313946466611478	0	0	0
-0.42244426534908025	11.260896513998219	0	0	0
-0.4289080869540295	11.218163425955408	0	0	0
-0.6306798789703489	10.430314766099672	0	0	0
-4.164359840895151	17.031909265133617	0	0	0
-3.2749161173439147	10.409031190151701	0	0	0
-3.275155840802444	10.416279000868967	0	0	0
-3.289726902114009	11.01286107017185	0	0	0
-0.7107888863508971	14.470108854625304	0	0	0
-0.8588355779173833	14.972376253928395	0	0	0
-0.9564246343140972	15.225379737531902	0	0	0
-4.138694234178859	16.602949163348818	0	0	0
-4.159576232348019	16.976420128853025	0	0	0
-4.083256280494276	16.225086758764565	0	0	0
-4.0758957680405885	16.183360452567133	0	0	0
-3.7334797393068984	13.911527173719644	0	0	0
-3.8726473060549043	14.38977762919157	0	0	0
-3.950614982262072	15.270317849367553	0	0	0
-3.955494355730274	15.305204165535596	0	0	0
-3.9021722276195567	14.683573678941908	0	0	0
-3.92617127691582	14.828427664956319	0	0	0
-3.947094929527757	15.245087560230292	0	0	0
-3.998941544619403	15.727946004127272	0	0	0
-4.068911267370266	16.14237510560184	0	0	0
-3.4173826427831675	12.431538801057219	0	0	0
-3.3563107741706304	11.956319557195071	0	0	0
-3.307291391604541	11.334051155210418	0	0	0
-3.492417625561471	13.019939743286207	0	0	0
-3.7071517538549736	13.803055406549685	0	0	0
-3.689145074339292	13.704032941580511	0	0	0
-3.58107563960598	13.364808108557302	0	0	0
-8.24437321618	14.628655380704547	0	0	0
-8.208488508960102	14.20442969546679	0	0	0
-8.193732882045836	13.966864510168561	0	0	0
-8.232676066203148	14.462833740224204	0	0	0
-8.190355272781021	13.837310769918176	0	0	0
-8.113164734867585	13.369148836542944	0	0	0
-8.077137985378469	13.181762353380897	0	0	0
-7.967399366642157	12.81652392211357	0	0	0
-7.420180032336306	11.241484916476068	0	0	0
-7.3808332804054615	11.139093228239146	0	0	0
-7.603871942682024	11.751556393002183	0	0	0
-7.696140638264976	11.994705156717423	0	0	0
-7.744677823820956	12.145917300220631	0	0	0
-7.337767803967839	11.036122636602308	0	0	0
-5.478509445055993	7.328290473537212	0	0	0
-5.496339179308194	7.350669581732867	0	0	0
-5.513304128741788	7.373454987620162	0	0	0
-5.778262454965182	7.704142890649901	0	0	0
-4.872232297356396	6.663670088642455	0	0	0
-5.226290517064604	6.974426320396013	0	0	0
-5.132036526681875	6.880768641459552	0	0	0
-4.981659587833018	6.7460850283086655	0	0	0
-5.959929927514537	8.088621896615557	0	0	0
-6.156104585549123	8.438484377731058	0	0	0
-6.3622617757145115	8.89367402106597	0	0	0
-7.037759509502306	10.279278827605607	0	0	0
-6.511283012352989	9.166008198073225	0	0	0
-6.961288378324094	10.091869921249243	0	0	0
-6.976735995607671	10.116981084608339	0	0	0
-9.182270936897321	22.94174450346468	0	0	0
-8.933982423996149	23.04229685433322	0	0	0
-9.497724716304102	22.723005777594675	0	0	0
-10.889962362609594	20.815101820092725	0	0	0
-10.989883266076621	20.573146486237825	0	0	0
-11.119734753654585	20.1808955388046	0	0	0
-10.670647722063693	21.25443557910306	0	0	0
-11.149672853304494	19.02602829849202	0	0	0
-11.177286946190202	19.099277703159114	0	0	0
-11.201816179021902	19.362671111500344	0	0	0
-11.022193536344012	18.717624559630494	0	0	0
-10.948655772367362	18.634752788132435	0	0	0
-10.739201133128944	18.414265918933673	0	0	0
-11.220597943122005	19.547650219584682	0	0	0
-11.21323281425863	19.61367872297284	0	0	0
-11.167862920011396	19.983763366603664	0	0	0
-9.936768216228987	22.310409283185393	0	0	0
-9.627939378120631	22.624878042717764	0	0	0
-9.57317012665813	22.67654418678395	0	0	0
-10.134279810272918	22.058148772504488	0	0	0
-10.304582245495851	21.836678928288897	0	0	0
-10.555587862947341	21.45179669190091	0	0	0
-8.656589703195516	23.077777847287933	0	0	0
-8.262167749019012	22.974909627902882	0	0	0
-8.093511386784712	22.896766904562025	0	0	0
-7.689902688405914	22.564211138216287	0	0	0
-10.42738055988633	18.24313458414324	0	0	0
-10.353689805164658	18.20009256250406	0	0	0
-10.27985764615542	18.165461430007248	0	0	0
-10.056078880215889	18.093535524199016	0	0	0
-10.619064660889117	21.352055735347083	0	0	0
-9.877383422849825	18.044791512530526	0	0	0
-7.460371286689734	22.326892098391035	0	0	0
-7.1819254774589725	22.004425241899636	0	0	0
-6.980051359193219	21.793149171904382	0	0	0
-6.576547900409892	21.409323216684054	0	0	0
-9.45778210122657	17.98715001966161	0	0	0
-9.409006892551647	17.978764361474795	0	0	0
-9.344395664369104	17.971696881039755	0	0	0
-8.885965848717442	17.93184517662559	0	0	0
-8.603601439913177	17.925087105345533	0	0	0
-5.171699925696278	19.89723916760622	0	0	0
-5.024544087268845	19.683826314056585	0	0	0
-4.900297157962705	19.40210243392994	0	0	0
-5.543804142997178	20.3807455285331	0	0	0
-5.864606031489966	20.755739400372875	0	0	0
-6.504362424248608	21.34437347261303	0	0	0
-5.970923214295217	20.870237027807732	0	0	0
-8.156219868799138	17.89623573468287	0	0	0
-8.394790892154965	17.910210027091058	0	0	0
-8.554618865624473	17.920891399145056	0	0	0
-8.076918622029138	17.895858500419333	0	0	0
-7.825261176202915	17.887359420843737	0	0	0
-7.596735473441331	17.822754416913725	0	0	0
-4.3775397391374735	17.57190502900621	0	0	0
-4.375872410663536	17.525809941386715	0	0	0
-4.484860697103628	18.198066768748518	0	0	0
-4.556948600244268	18.532706289646416	0	0	0
-4.683151412440294	18.920539241546052	0	0	0
-4.372887696578826	17.49810435524669	0	0	0
-4.260393171333259	16.96016374069295	0	0	0
-4.254427113795039	16.882309110298454	0	0	0
-4.1696614299095796	16.307294673354285	0	0	0
-4.151382682069209	16.15640348323742	0	0	0
-4.144404671843636	16.126118946965576	0	0	0
-4.072427952250173	15.289863632204518	0	0	0
-4.0953240169988945	15.48969744132414	0	0	0
-4.118625907787689	15.687351201549575	0	0	0
-4.140871623441758	16.071993822956042	0	0	0
-4.332502288749016	14.727258517396319	0	0	0
-4.179620470646745	14.862861299829287	0	0	0
-4.129587923271329	15.034413090690453	0	0	0
-6.864381120857589	17.824925970382665	0	0	0
-7.111456277647662	17.862901719601076	0	0	0
-7.361730330200234	17.815658423141436	0	0	0
-6.699631952214627	17.790187728070066	0	0	0
-6.471535900793592	17.656110818973104	0	0	0
-6.192614293419988	17.31914560570296	0	0	0
-6.358826975112483	17.562077889912842	0	0	0
-6.018562994632269	16.965651537917328	0	0	0
-6.018217814531216	16.964954947021344	0	0	0
-5.590293973152729	16.02332329762993	0	0	0
-5.62503595540174	16.10242368359029	0	0	0
-5.798389451535036	16.475675177893894	0	0	0
-5.81830042007952	16.518599132808827	0	0	0
-6.016563719077052	16.961325466545283	0	0	0
-6.018066056100372	16.964687362025636	0	0	0
-5.522668475225	15.891084463681798	0	0	0
-5.424504479110345	15.698092793695354	0	0	0
-5.225651270330489	15.3782540280895	0	0	0
-5.224411400107792	15.376332166282578	0	0	0
-4.91133111913463	14.973285475317692	0	0	0
-5.073570002428566	15.1699366412826	0	0	0
-5.223708594390138	15.375437594378724	0	0	0
-4.908322672983099	14.969378331278312	0	0	0
-4.707730131406008	14.774519111746512	0	0	0
-4.8949657053641475	14.956384547909881	0	0	0
-4.675015183488232	14.748008785173102	0	0	0
-3.7658512309524594	7.028045440845934	0	0	0
