# Supplementary material for: Thyroarytenoid muscle fiber orientation regulates the ability to modulate vocal fold vertical thickness
Source: PLoS One. 2025 Dec 4;20(12):e0337735. doi: 10.1371/journal.pone.0337735 (PMC12677544; doi:10.1371/journal.pone.0337735)
Supplement: S4 Data — (ZIP) [file pone.0337735.s004.zip › Male/contourA1TA10.csv]

% Model	Untitled.mph
% Version	COMSOL 6.1.0.357
% Date	Dec 13 2024, 16:44
% Dimension	2
% Nodes	722
% Expressions	3
% Description	Line
% cpl1x	cpl1y	Displacement magnitude	u	v
-11.474445041542268	39.86271998178516	4.648289077709411	3.1110747915344286E-4	0.5675237294390569
-11.24329260087166	39.857064166660706	4.648038071176604	3.1105359830449914E-4	0.5675264431378813
-11.723499835930573	39.792838850429945	4.645271866318167	3.102617631538605E-4	0.5675930252191792
-11.767274346797393	39.77501014477997	4.64450368739396	3.1004478732991084E-4	0.5676104771482088
-11.979542023643297	39.6410188145976	4.638727468804911	3.084252787480424E-4	0.5677402826585538
-12.121371498892108	39.49575294433545	4.6324571004996695	3.066889541691724E-4	0.5678799871382002
-11.806054117032641	39.74542877890212	4.643226322998582	3.0968920784806367E-4	0.5676390418058679
-11.156744430513271	39.85315672493977	4.64787117086708	3.110073995757766E-4	0.5675291620256713
-10.78574461946646	39.85088143713931	4.647771580026601	3.109909034718597E-4	0.5675270479427236
-10.703996785704673	39.85039448788975	4.647748991049371	3.10987530414811E-4	0.5675265721683955
-10.365045487457671	39.85003217009799	4.647732125465324	3.109913734537272E-4	0.5675230078068166
-10.24073739035994	39.850002288818324	4.6477311788970646	3.109923080093649E-4	0.5675216074791108
-12.151223908858244	39.43929637920951	4.630021222412241	3.060138193678171E-4	0.5679339917789964
-12.243999474712044	39.225517804051684	4.620801293236875	3.0346327311382975E-4	0.5681382452841012
-12.228771216330568	39.08118106697209	4.614570467246622	3.017506108355549E-4	0.5682752620155074
-12.2045725661669	38.96968579892024	4.609762351140507	3.0042702471429797E-4	0.5683809597039307
-9.68966925248226	39.850002288818345	4.647714000019098	3.110166898965107E-4	0.5675152529821063
-9.728820691769547	39.85000228881833	4.647715244277192	3.11014966241116E-4	0.5675157044250072
-9.738893104614126	39.85000228881833	4.647715150486397	3.1101488833586665E-4	0.567515820175154
-7.229724018195425	39.842036642651436	4.647345802490952	3.110072990275071E-4	0.567494373624514
-7.181680448805343	39.837035027356265	4.6471300328064595	3.10948544288211E-4	0.5674985711016856
-7.032898318847817	39.761332460556915	4.643858970479759	3.1004633098148166E-4	0.5675688384765556
-6.814102986904112	39.65160987884976	4.6391259498057975	3.0873584089055535E-4	0.567670646959489
-7.694538611368289	39.85300932372047	4.647826349396313	3.1112055115715845E-4	0.5674893238772302
-9.209743039227453	39.850002288818516	4.6477182145754625	3.110228066556872E-4	0.5675097155112162
-9.084192561308491	39.850002288818516	4.647715645992173	3.1102839367840225E-4	0.5675082606178126
-7.77989584898861	39.85115608319018	4.647751735507959	3.110909029133842E-4	0.567492079044216
-7.887028520126722	39.850917164248045	4.6477369345482735	3.110876531845128E-4	0.5674935497576329
-8.20940836010016	39.84998771294927	4.647717238253602	3.11051439732092E-4	0.5674981657722679
-8.699064484567504	39.85004548917005	4.647726929706467	3.1103144404395506E-4	0.5675037737534554
-8.427653381386635	39.85003511315712	4.647713924008278	3.1104936262544745E-4	0.5675006393015719
-6.503635951532379	38.9642778339048	4.609463343170941	3.0056447040027637E-4	0.5683207708060116
-6.587304507795744	39.296304412183865	4.623796305394239	3.0450981816552546E-4	0.5680059446278347
-6.771190445411904	39.57705074543646	4.635907602429009	3.078501903477863E-4	0.5677410628278148
-6.488249984945738	38.91070969823773	4.607153055665779	2.999230793336275E-4	0.5683715388801185
-6.441807092530176	38.514032455237	4.590044714497335	2.95204250847071E-4	0.568748265966492
-6.479637285157792	38.83084883408595	4.603704863608742	2.989745871774523E-4	0.5684473935608627
-6.431293222459502	38.3553349726683	4.583196104133441	2.9333151950819056E-4	0.5688990797270603
-6.414989367029483	38.11995340430151	4.573046110812348	2.9053585506439057E-4	0.5691227496907788
-12.154581020253715	38.6291918461527	4.595068511613295	2.9639131410960564E-4	0.5687040214899162
-12.150010630703294	38.60327978321127	4.593951522398374	2.9608439288079756E-4	0.5687285979784545
-12.142152509858214	38.56850215752292	4.592450579115457	2.9567432484720697E-4	0.5687615641375887
-12.075008555286557	38.251863934892256	4.578797743034437	2.919248523825101E-4	0.569061754334837
-6.4055078033231965	37.81058158783958	4.559694003456846	2.8689183429674405E-4	0.5694168740638279
-6.380216564234519	37.497660621716555	4.546204005069126	2.8321046120598995E-4	0.5697141915641696
-6.343264302039531	36.99051521048383	4.524321343432387	2.772831732180507E-4	0.5701960991189704
-6.334472201034116	36.89005153026191	4.519994447157726	2.761071163683504E-4	0.5702915433563034
-6.327687184993258	36.80892388678728	4.516499627961042	2.7516880836550263E-4	0.5703686254914537
-12.009843599799852	37.934501812741274	4.565099957922457	2.8818049620059675E-4	0.5693626580632982
-11.964786217784129	37.72201674189991	4.55593916818266	2.8567660869652147E-4	0.5695641062880573
-11.884913315973193	37.349164338761	4.539851405945914	2.813064188898496E-4	0.5699175861614211
-11.855102109321777	37.20850318869731	4.533787813045007	2.796519227598373E-4	0.5700509407783002
-6.054001253753823	34.078546626857026	4.398863108167081	2.439015077834337E-4	0.5729623054646925
-6.149173119645199	34.887188759599944	4.433671915552483	2.5301515766242363E-4	0.5721942897754877
-6.250600837566109	35.89711155457803	4.4772115206396474	2.645653356074388E-4	0.571234920393267
-6.193459175578503	35.39374956872327	4.4555017983166625	2.5884266731126464E-4	0.5717130306264835
-11.839202893085437	37.12764807457764	4.530297463590022	2.7870262339430723E-4	0.5701276097931642
-11.659489589420666	36.17648365595244	4.489283275268093	2.6761495548469647E-4	0.5710296061151714
-11.604522760179764	35.87484931508169	4.476293089388311	2.6412105827303595E-4	0.5713156705619883
-11.722291939002918	36.53030379449448	4.504559630739829	2.717141279986163E-4	0.5706940279396344
-5.779625311135477	31.19731156322498	4.274715981024094	2.121234949036233E-4	0.5756995525729569
-5.81279148229987	31.662213126481518	4.294698198348226	2.1711328310082263E-4	0.5752577435007666
-5.899224305099809	32.61659843326578	4.335864510206389	2.2762967442458424E-4	0.5743510162130779
-5.976691683968024	33.339321807413484	4.366958447246214	2.355769141454355E-4	0.5736644921476682
-11.509233680005952	35.31627810223552	4.452210307151805	2.5774576828427185E-4	0.5718454802514175
-11.394079070293767	34.64087981092902	4.423095119347028	2.4996478829503806E-4	0.5724860917623842
-11.220382567246846	33.54474537413258	4.375831917931011	2.3760907286838375E-4	0.5735259054555878
-11.202972735055987	33.43079369617582	4.37093088023955	2.3630835799176607E-4	0.5736340064510534
-10.844465513772992	31.326569438566285	4.280341202843976	2.1298984320453957E-4	0.5756298248133233
-10.698483743173266	30.503290759781265	4.244884649682357	2.0433089563032497E-4	0.5764106294853375
-10.482503909514618	29.271695372722476	4.191875070925249	1.9105466583636647E-4	0.5775786809476677
-11.152163505115091	33.12987388793906	4.357942781181584	2.3296898268618268E-4	0.5739194320173235
-10.29670205376844	28.29094437817735	4.149594907391385	1.8107688452092215E-4	0.5785087096856032
-1.076653659382583	18.297152192768728	3.7200097617029333	8.672628315029593E-5	0.5879245172289447
-1.057798197007568	18.3699692558826	3.7231310392595285	8.737192632748157E-5	0.5878551117075561
-1.2553773461058262	18.05484634587402	3.709614175664085	8.458920198641047E-5	0.5881564714975179
-1.3436889278613762	17.942292669830984	3.704787429987251	8.359615909718901E-5	0.5882642631370794
-1.3809060576242334	17.918522247729946	3.7037670967689325	8.338789484957148E-5	0.5882871879960577
-1.7042243162577906	17.732453174292203	3.6957947269168843	8.175478574146407E-5	0.588466912890466
-0.9736487986466396	18.618690315013282	3.73380555838363	8.957418299524288E-5	0.5876178701687107
-0.9541841975485945	18.8532421971168	3.743865124792231	9.166202791029176E-5	0.5873946599292026
-0.947282906139095	18.923441090129387	3.7468793630477824	9.228641110178605E-5	0.5873278463046389
-0.9489532491133231	18.989883911359502	3.7497297253519632	9.288040977199313E-5	0.5872646776783406
-0.9596556143868187	19.18157600115476	3.7579595328853577	9.45914384777188E-5	0.5870824841323335
-1.0007893751719386	19.366238559064293	3.7658797744728894	9.624896378053219E-5	0.586907237943143
-1.0156692512824685	19.44142199969828	3.76910830788929	9.692396598973397E-5	0.5868358719189579
-1.106120243199155	19.658305028567682	3.7784154423908562	9.887970821969243E-5	0.5866304148136537
-1.094969958052691	19.63852201750797	3.777566409319635	9.870057398601294E-5	0.5866491303537873
-1.0936335265296608	19.63408357569838	3.7773757777939956	9.866048293372993E-5	0.5866533394382185
-1.2010342068872937	19.82274453383396	3.785477041427673	1.0036671417484621E-4	0.5864748676234819
-2.046467556958248	17.618579353819115	3.69090819268199	8.076446379258241E-5	0.5885781470229685
-2.1221961561061433	17.593205384286676	3.689821304792364	8.054338004875213E-5	0.5886029294650065
-2.4255376123967913	17.60029173055146	3.6901246726979138	8.06201269886417E-5	0.5885988067146352
-2.5570302312923876	17.606425091128674	3.690389648645997	8.068011686458089E-5	0.5885941087338689
-2.5762761731040884	17.613230617016026	3.6906820380251677	8.074129297682549E-5	0.588587803006222
-1.3479021646948883	20.021753645127458	3.794021979543012	1.0216870614867139E-4	0.5862868961341103
-1.2626155798927432	19.90602996197561	3.7890498796932257	1.011213891822352E-4	0.586396202198673
-1.3817166003065973	20.069123341629336	3.7960550185511353	1.0260138702363416E-4	0.5862421442059697
-1.4899632768361528	20.21070892335458	3.802137421722396	1.0388310728505701E-4	0.5861084434338275
-5.495137736130755	28.682427206436067	4.1663796048335895	1.8561191193681653E-4	0.5780884352976033
-5.507481946096904	28.790545579501035	4.1710188210806685	1.8670345184504397E-4	0.5779857268420382
-5.6403321420075345	29.934354619153126	4.220305436813352	1.986739735107875E-4	0.5768992533220185
-5.666746146342146	30.200631078106966	4.231745595432964	2.0144388267328997E-4	0.5766462741726623
-11.191421953754563	33.35957681978569	4.367857861397079	2.3549317345975083E-4	0.573701560916716
-9.903368580831355	26.624719639342132	4.0778697384622475	1.642164545252265E-4	0.5800880139640319
-9.518379440193806	25.509011230497727	4.029888970256659	1.533687211168558E-4	0.5811444377046397
-10.24221480040353	28.036535757929613	4.138632454803992	1.7839243012001923E-4	0.5787498986872742
-9.941849425995668	26.771679100067804	4.084201440143722	1.657255411055341E-4	0.5799487549267269
-9.435777052802928	25.341680680621153	4.022670971997916	1.5172297548216916E-4	0.5813026529178913
-8.989967889259479	24.43656929332904	3.983832553385521	1.4318428408278E-4	0.582158583683219
-8.466172909581612	23.69714455692396	3.9519625614557885	1.3621241215459897E-4	0.5828564363227313
-8.323296309997005	23.496210122816404	3.9433509965041162	1.3437803340225825E-4	0.583046111414124
-8.110968854863435	23.247728995494818	3.9326548851898746	1.3211626788407543E-4	0.5832803806811775
-5.048217493719254	26.350300537032386	4.066040466588534	1.6206207978967284E-4	0.5803020495758849
-5.072511013938841	26.457153858149972	4.070622551514117	1.6307698055037308E-4	0.5802006477865554
-5.319016300063471	27.61513168254591	4.120443771275522	1.7468360262237005E-4	0.5791017424954579
-5.29853442208269	27.50820667900955	4.115852856799032	1.7363948549389268E-4	0.5792032422990627
-1.654751276874053	20.435077930564706	3.811765692329033	1.0593198948063984E-4	0.5858965142312549
-1.7067944091754472	20.50497147621396	3.814769242730529	1.0657152371610162E-4	0.5858305024285104
-1.8328984524828982	20.675902385434306	3.82210653535512	1.08143274456557E-4	0.5856690598406573
-1.9146220020917226	20.782645293698174	3.82669365939603	1.0912108998587258E-4	0.585568267179976
-4.9042613345439605	25.919695618694483	4.047487323291733	1.578965698455478E-4	0.5807102268226132
-4.723648948643792	25.314894454085774	4.021505581807892	1.5194652348044492E-4	0.5812836844768714
-4.604590176157303	25.050889886572506	4.010124375980956	1.4933914875389274E-4	0.5815336218442533
-4.281322525911252	24.383233101737986	3.981478790207545	1.429454741370893E-4	0.582165558446959
-1.9586941287435926	20.837836690611017	3.829061409794689	1.0962334484639198E-4	0.5855161684760068
-3.212092304322424	22.610894853378916	3.9052329801418866	1.2611401473204317E-4	0.5838412125224132
-3.270336441946239	22.703969498182495	3.9092248900577737	1.269825343142088E-4	0.5837532298240662
-3.1759514287423167	22.55750992150785	3.902935144244863	1.2562256285163968E-4	0.5838916575810921
-2.552311284291985	21.631627081840954	3.863158198106312	1.1697476292653265E-4	0.5847665506275289
-2.5098822746086604	21.56829318255515	3.8604388651673447	1.1637604462760818E-4	0.584826396449472
-2.8729378671186043	22.079163776937527	3.8824033501404696	1.2112227384207701E-4	0.5843438165923949
-2.2263494360515614	21.173122922958054	3.8434842648304173	1.1270959011552866E-4	0.585199674841391
-2.474915474220784	21.521650545009727	3.858431142517509	1.1594052163987858E-4	0.584870440215276
-3.4773784108647514	18.403706671471145	3.7246085873179946	8.777581220855283E-5	0.5878439656819918
-3.35846290752189	18.270934472090264	3.7189124966735108	8.659353479338672E-5	0.5879691904843214
-2.986020090348341	17.873594174422337	3.701864706425981	8.306149542787967E-5	0.588343774676613
-3.0843858104178232	17.95367554119481	3.705295345182292	8.377425102505396E-5	0.5882684735413359
-4.55117893468238	19.65828187065888	3.7784562491318745	9.900574422557027E-5	0.586660561586413
-4.420038843879081	19.51869429400994	3.772466325921436	9.775632550549372E-5	0.5867921467418682
-3.9878414099549424	19.042485077768077	3.7520186696082005	9.348201777056567E-5	0.587241079250655
-3.876041431325125	18.91777966967521	3.7466725546902016	9.236597685365178E-5	0.587358682890859
-6.130812390357783	21.17327966252702	3.84351732001032	1.1281529093804308E-4	0.585234296337823
-5.603021699254619	20.65648045269169	3.821357975342017	1.0808440810329381E-4	0.5857209521661323
-5.022930154700875	20.104959705369566	3.7976706500827135	1.0305933129455683E-4	0.5862401144439244
-5.278074655877589	20.351392777533167	3.808226184808757	1.0528305989374653E-4	0.5860080403193204
-7.176503410370282	22.20125443016854	3.887671076328073	1.2230260887231929E-4	0.5842664980002509
-7.645425550142243	22.67596320908081	3.908134570361591	1.2674007914955374E-4	0.5838195552300185
-6.914655264493646	21.927293357712287	3.8759402970396506	1.197992137641922E-4	0.5845246041756134
-6.317458997045528	21.3417923498196	3.8507885830480717	1.1438778368781958E-4	0.5850758221115321
-6.616376365382688	21.641081091753705	3.863608887345305	1.171898464566061E-4	0.5847940223003231
-3.667612910655694	23.30039671526293	3.9348958916672405	1.3256170154254157E-4	0.583189652315398
-3.8344107309975186	23.58072084908025	3.9469350170539803	1.3529310915665293E-4	0.5829246340037377
-4.07131120217234	23.98746694994925	3.9644364562433525	1.390789611083436E-4	0.5825399623913016
-7.640331767949261	17.58660964391378	1.8385960525351284E-4	1.132230686939791E-4	1.096800768649065E-4
-7.509356374993602	17.79911102953117	1.8505296951323023E-4	1.1395672783968456E-4	1.0905687849986929E-4
-7.699085067916972	17.490069691876407	1.832982168263186E-4	1.1286720874692505E-4	1.0995414534335503E-4
-7.762237140727983	17.307203843534467	1.8212919126867544E-4	1.1216077403273615E-4	1.1025706458195835E-4
-7.821354134820421	17.152039715015043	1.811658380627391E-4	1.1157109368537809E-4	1.1053733828695315E-4
-7.872343761730441	16.946859815138	1.7984005852343145E-4	1.1079455959045794E-4	1.1077270863601182E-4
-7.9212456757473095	16.7535721133572	1.786169347836597E-4	1.1007514553322866E-4	1.1100471600563542E-4
-7.978516594181485	16.47009360362552	1.7678524416764007E-4	1.0901939982472478E-4	1.1126472837300378E-4
-8.003887584134924	16.35737657078511	1.760817549568246E-4	1.0861237945507849E-4	1.113867499112318E-4
-8.118630878800325	15.81506504171685	1.7260247454336754E-4	1.0661061449734049E-4	1.1187495569926427E-4
-8.094552827662564	15.974960008998522	1.73633754557584E-4	1.0720617648903083E-4	1.117710168629472E-4
-8.04170124130489	16.197774102848527	1.7505652494483932E-4	1.0802392103332427E-4	1.1154320356826645E-4
-8.150313422852468	15.592578087371972	1.7121970534057017E-4	1.0581092147808583E-4	1.120203809640838E-4
-8.185693905077091	15.296446874682147	1.6937321602627294E-4	1.0473830079486712E-4	1.1217419752911875E-4
-8.194174195741963	15.203000185462113	1.687903355567278E-4	1.043991666170602E-4	1.1221535312287858E-4
-8.208512901965337	15.126229857341759	1.683143183450556E-4	1.0411894329937173E-4	1.1227479832964663E-4
-8.250106284083648	14.883579494882829	1.668562070571589E-4	1.0325406532372432E-4	1.124542849950595E-4
-4.487015489615202	14.591722761896595	1.6793694629349353E-4	1.0320729792528973E-4	9.86266338057937E-5
-4.41679075075682	14.512942950187362	1.6747060196716022E-4	1.029413988447167E-4	9.835604445679605E-5
-4.328392854963235	14.412266409238754	1.668962694252731E-4	1.0261630554735064E-4	9.802782693184788E-5
-4.19638606385485	14.251926346392382	1.65922778989409E-4	1.0205705488832987E-4	9.75101933128551E-5
-4.1774577618550515	14.227703677964985	1.6577969772769895E-4	1.0197493656489843E-4	9.743912271553939E-5
-4.011653754505446	13.958618280764242	1.640524078469103E-4	1.0100235915562196E-4	9.675160174951856E-5
-3.9658602013701354	13.875913310614873	1.6354052143744858E-4	1.0071504285719623E-4	9.657464219193342E-5
-3.8728585701172715	13.675277075451195	1.6219531166788078E-4	9.996364009266966E-5	9.617594987207275E-5
-3.827221053873679	13.574012722951263	1.6152478603748406E-4	9.958816260154613E-5	9.597944847594912E-5
-3.678951632066279	13.16478839940904	1.5878526900221237E-4	9.80478305203367E-5	9.532862422628776E-5
-3.5917284390649904	12.833991230221695	1.5647395127670462E-4	9.67351315417346E-5	9.491113277565374E-5
-3.802140222605765	13.507601659276483	1.6105673017975528E-4	9.932515584290741E-5	9.58600662305353E-5
-3.5707727038749857	12.751103747612346	1.5593402994881024E-4	9.642609730976982E-5	9.482219265607296E-5
-3.541542439268137	12.544783984764676	1.5453063822906888E-4	9.55996678309607E-5	9.468729797639269E-5
-3.4949884825254784	12.223557935787476	1.5235535486327027E-4	9.431613465325732E-5	9.447393359352326E-5
-3.4758584495473643	12.04768205661304	1.511119244688923E-4	9.356678654882292E-5	9.436396439024703E-5
-3.438741576182406	11.714239988687044	1.489740931263917E-4	9.226059089337758E-5	9.42161781323097E-5
-3.417812874538829	11.446179991197646	1.4714358869899157E-4	9.111871918091306E-5	9.40918179259025E-5
-3.3906349157222566	10.961420004318127	1.440006591201195E-4	8.910132191172032E-5	9.394688190951983E-5
-3.3916550194410484	10.630757437106144	1.4187205035636564E-4	8.765747528892077E-5	9.392908263283341E-5
-3.3959839425319576	11.132234322658498	1.4514978910477628E-4	8.98462117901507E-5	9.399215686261516E-5
-3.393265657763855	10.454391674262318	1.407907361146826E-4	8.692296354103815E-5	9.394510816046203E-5
-4.670507470987778	6.528342318175405	1.199807706830614E-4	6.787801156378989E-5	9.848366540343869E-5
-4.4726727137642275	6.531654081540811	1.1971328679023143E-4	6.781338911643824E-5	9.789390001421086E-5
-4.296096768007057	6.56411387418155	1.1927710050924298E-4	6.775419406681904E-5	9.68924749392341E-5
-4.19076774411171	6.62013185257886	1.193971648007202E-4	6.788643213665271E-5	9.656980970476762E-5
-3.3927264197262907	10.36607684263304	1.4026636440128584E-4	8.654865364349068E-5	9.394543281885516E-5
-3.3881604896781656	10.051924125415702	1.383184099405717E-4	8.517738784545904E-5	9.389452541772225E-5
-3.3799254865986788	9.655646256428371	1.3584868762490788E-4	8.334077157070339E-5	9.378693806679094E-5
-3.380026598289431	9.645624138666385	1.3578349036142727E-4	8.329326198223308E-5	9.378460585435176E-5
-3.3804025932702664	9.636123697602686	1.3572064806572555E-4	8.324411029033594E-5	9.378268274149888E-5
-3.40679558502883	9.214168016801459	1.3322806176938496E-4	8.12909290065563E-5	9.386306633355553E-5
-3.4179814247593683	8.95895940911759	1.3164933160023985E-4	8.00063279123115E-5	9.382537209105731E-5
-3.804803665329825	6.960169305120868	1.20078075728247E-4	6.863525772904111E-5	9.454450835824274E-5
-3.9429416544476634	6.809098800100818	1.1962826082820811E-4	6.838218192310735E-5	9.520295188263217E-5
-4.08124466208169	6.7153801769962165	1.1937074021005985E-4	6.79089070657566E-5	9.589908094523627E-5
-3.427153181972659	8.785606906012429	1.3070412015081962E-4	7.918205046181862E-5	9.38762331897524E-5
-3.4381148632852074	8.652708715051691	1.299961961724929E-4	7.845755439238593E-5	9.393129904320077E-5
-3.509867929898986	8.054374968105693	1.2680906221402958E-4	7.521984074710655E-5	9.420300374237336E-5
-3.4656373236179157	8.413711761281515	1.285970348351461E-4	7.71133482839476E-5	9.401045561479966E-5
-3.5193252094602787	7.974355448049408	1.263063330588341E-4	7.474366709170422E-5	9.417917162430565E-5
-3.557899289989212	7.638848388736418	1.2414056193407012E-4	7.211351305846541E-5	9.392187959308237E-5
-3.5506927450897767	7.69285776363382	1.2473551295424302E-4	7.287114408152212E-5	9.410677895335543E-5
-3.535122125580328	7.83701852388341	1.2551774922253878E-4	7.384683930744803E-5	9.409996065658711E-5
-3.5827473819441993	7.560439358513216	1.2378875488197242E-4	7.21262611525468E-5	9.393748370302186E-5
-3.6565570430394443	7.313451197757724	1.2191581909683696E-4	7.057020591842811E-5	9.382259495657947E-5
-3.741595319822733	7.091603710798701	1.2057367111233884E-4	6.893403747215458E-5	9.42046878008687E-5
-12.549997283015612	29.32616348514781	3.4156557471728597	0.7558668278867829	1.2515816457475892
-12.301539205957688	29.291857008660745	3.435525337614262	0.7915352869265786	1.2184854868592918
-12.945498561628064	29.371268102939265	3.38670349621248	0.695319224198067	1.3085742775758695
-12.667571058320755	29.34600838841086	3.4088317716664363	0.7398471520029439	1.2706652638870706
-13.14322116019612	29.37537224001902	3.3698014413570867	0.6625226164339646	1.333673481208571
-13.80898376894712	29.404592486687914	3.330974107882545	0.5649425355119382	1.4275015271047238
-13.735570740940926	29.414650756903125	3.3342304094366852	0.5770631634052497	1.4176490191738333
-13.706246438895406	29.415606123614673	3.335688799475679	0.5817476787845561	1.4139778918492412
-13.290250515754071	29.39595679026659	3.357788941963345	0.6414515134554626	1.3547432248971407
-15.179758674591223	28.679465333566007	3.1362435143192755	0.2730892681546227	1.5280137715403115
-15.094996074046257	28.783472433649738	3.1605710367403708	0.30021615310924454	1.5289790096712363
-14.691069244266398	29.117451850342118	3.2433724473129018	0.39770594563618045	1.519428495834853
-14.680534876789988	29.12585190893839	3.2453777831691912	0.4002377755509158	1.5190783343289
-14.683122671339875	29.12421368151403	3.2449961401512706	0.39968712138669643	1.5192314134788325
-14.244958504254635	29.34505687182388	3.3025542421633824	0.49386986710096525	1.4833512158566329
-15.576497186678044	28.231983999343782	3.0173019888739203	0.14897758198829586	1.5336108457418567
-15.653847786285514	28.134364463078622	2.9899354671821388	0.12291611132781421	1.5333763849202402
-15.387588751291824	28.452429767326805	3.0829164266521074	0.21045663919195856	1.5327804486664183
-14.144837917633991	29.368893508216285	3.311696620616858	0.5104242883553923	1.4719204004706983
-16.115058978073392	27.574951249756147	2.775846474020668	-0.021970764822121746	1.5402018121567687
-15.90435588476819	27.83242710015623	2.8810036822293332	0.045806112155586866	1.534024029970237
-15.74625171831329	28.024575975216667	2.951732182156761	0.09425338103614923	1.5345785571663169
-16.14953834645239	27.53162125991811	2.758583403847078	-0.033588192014413876	1.5409769579053036
-16.1772513457067	27.50045584646255	2.7437557903952725	-0.04266921111494702	1.5415935056870504
-16.41407757865043	27.24998495224228	2.618895757669245	-0.11917492046154896	1.549013627486387
-16.616577586735964	27.035992237219965	2.5166590527011565	-0.18424942385772158	1.5542582990069704
-16.682606989913594	26.96872952786494	2.486620034055774	-0.2050453220792925	1.5557175279137556
-16.96054569506112	26.69987986253053	2.3765480047667857	-0.2958328873460405	1.565005775170481
-17.05473536272748	26.617529852743722	2.3457541816042142	-0.325985761138776	1.5684825042495265
-16.798180595287267	26.857517761418357	2.441673424674973	-0.2422899440080884	1.559452670903163
-17.301849737305886	26.366581807714823	2.2806831604103626	-0.4114629544951156	1.5693906404566023
-17.437462623787845	26.22883534025558	2.249172239314698	-0.4561681635755954	1.5692772254157434
-17.710871835704314	25.908551167574487	2.206988709487282	-0.5489275564575735	1.5590374445783497
-17.720140663929456	25.897755902864244	2.2054564747192718	-0.5520465797789107	1.558647764067873
-17.93305011810803	25.11470404264659	2.0948459418780456	-0.701576094690415	1.4744389830383753
-17.9124787367341	25.02581519519865	2.0758339471547953	-0.7125319523934105	1.4574522951369584
-17.75129270702696	24.320631923706557	1.9253522011698019	-0.7979274180110181	1.3229010539265529
-17.930628006634358	25.127767378815523	2.096707133310908	-0.6990414936442532	1.4759417972922118
-17.72231396827652	25.889794578671694	2.2042540359188583	-0.5534851537723966	1.5577065044460645
-17.80190258093927	25.598972045348795	2.1632949224808646	-0.6091307726344592	1.5265564487734213
-17.6995911610923	24.190394096149134	1.893035200464337	-0.8081654802622961	1.2941611212643884
-17.496256260038386	23.683034299338182	1.7646583154480582	-0.8487435845423756	1.17453433832726
-17.227056612177222	23.066737894903113	1.6292331694712539	-0.8873478730378314	1.0291762336922277
-17.222400653656987	23.05582348707018	1.6268347830868497	-0.8880402181137387	1.0264962435561493
-17.21689832879776	23.04423912993879	1.6248370195540296	-0.888527307094777	1.0237628326474981
-16.728754575678682	22.025145556677188	1.4937540870464445	-0.9380370673898666	0.7937564690833965
-16.774194747140236	22.117395218379528	1.502507769020671	-0.9328689739089657	0.8149278018481261
-16.97794664264294	22.53861943451568	1.5459214020571923	-0.9119851410668665	0.9116686261834117
-16.69699815631189	21.966568824245652	1.4893321949132576	-0.9402895506285974	0.7790039754008913
-16.444832569389295	21.480926575180483	1.458360317448229	-0.9596672021144095	0.6564293041525381
-16.386895846575705	21.380543125779525	1.4542157480960163	-0.9617751319900636	0.6304365309896913
-16.104241164121696	20.907538117870054	1.434444780801043	-0.9647247541213041	0.5008406821649298
-15.229452747704386	19.598212881817318	1.4212631047200928	-0.9251300988715253	0.1312234012211197
-15.57329312946664	20.08691418120491	1.4174298095144664	-0.9448065601829716	0.2729959351881133
-15.762516950245079	20.369225502488575	1.4200130679028733	-0.9551221810904429	0.35233679658117023
-15.675992470326689	20.229579917481455	1.4186244356888105	-0.9519095819429011	0.31420917457361713
-15.004763248761616	19.296783667811376	1.4200779722628567	-0.8946189342747535	0.04051700161364977
-14.347500819590326	18.432065956650572	1.4108324969070196	-0.7614419590070894	-0.20357088163111967
-14.712981145580777	18.902897405389634	1.4198143645814227	-0.8447130346621987	-0.07763098272306429
-14.112096433282655	18.14059298710207	1.3923382071148624	-0.6957864948272128	-0.27254882343383763
-13.78694109254231	17.746809436354212	1.3503259824577216	-0.5813817770416733	-0.3382496886331513
-12.571764049439405	16.311593393532608	1.0394469566963676	-0.17049820659820947	-0.3422410970210435
-12.73920894762768	16.502345400817987	1.0889244144539283	-0.22190958276791845	-0.3548222444488367
-13.149713878528935	16.985374934153192	1.2190118516070696	-0.36094011114762714	-0.3792055997823427
-13.560380487768182	17.474887696609358	1.303761194478	-0.5025258235213225	-0.363805108887126
-12.425322565709424	16.132861044045708	0.9873314438352786	-0.1403191516422095	-0.3193104150841492
-11.670217713869185	15.114695159104642	0.6916166275178289	-0.025389499532585534	-0.2066999233089415
-11.365932308652308	14.608156720305253	0.5561851273532364	-0.008622631048239585	-0.179173056946239
-11.92283668770059	15.5138977395229	0.7930291734570276	-0.04862344452801399	-0.23692868594450045
-10.562716333863087	12.94789731899291	0.26054027466197505	0.0211248764780605	-0.13247111178754364
-10.948648382995671	13.758739233451472	0.3886273785148975	0.013144471497147661	-0.15831399043995026
-11.098303334312128	14.067796912866406	0.45271731175973895	0.005409439649928303	-0.16455808431236554
-10.525883887986963	12.864423610706558	0.2472847592376956	0.02165948501843725	-0.1293789936383915
-9.798988227302473	11.320287707049813	0.11087951485051589	0.011738432153649357	-0.08306696332488177
-9.732323480499934	11.174594300623232	0.10158747640142811	0.010564474419366565	-0.07874622471938708
-10.081918062736984	11.939122885708052	0.1517513711015909	0.016165467527241083	-0.10019082871039116
-10.117545204016817	12.014153136793572	0.15665966948753454	0.01670499672296869	-0.10228071913765617
-10.125488541176557	12.031342010050052	0.1577948220575915	0.016770143698193928	-0.1027285789424559
-10.206021714110836	12.200826259486794	0.1760126652154153	0.017735340743738694	-0.10815843955200594
-9.419927776114791	10.505887365565313	0.07407823682422453	0.008685674085909204	-0.06335745215350183
-9.399405712068043	10.46295997914108	0.07217442857037931	0.008498028575262741	-0.06219440299057364
-9.362713286671571	10.38798252274155	0.06953625336809216	0.00831452685414998	-0.06022837614486147
-9.154870655726462	9.945879075922534	0.05398339786496323	0.0070107281968977055	-0.04868397322669987
-12.250739993093612	19.150604908153067	1.3105760179908321	-0.557950380477112	-0.19359802874107265
-12.38566605099603	19.22946294400731	1.3625636700794947	-0.5847262708935088	-0.22736611689982314
-12.01844448086215	18.99591175371971	1.2278296702509857	-0.5059068229566739	-0.13177925473147795
-11.827570117273318	18.80591952525691	1.1868713986439487	-0.473830640363307	-0.11879600828055595
-11.713785536719609	18.69006161362944	1.1619421001876433	-0.453619854966406	-0.11564789012554576
-11.489143837718775	18.31225717750866	1.1040923032313228	-0.4057915550861869	-0.09392866893013786
-11.422054541477863	18.20400403535874	1.0850890667385191	-0.3911324188982713	-0.08752378461045641
-11.1312843404225	17.66591106385923	0.9859074207862556	-0.302853490043865	-0.05606694231289194
-11.055951216524857	17.541799648666696	0.9577953439310185	-0.281091455641353	-0.04759373386268157
-10.89887092457139	17.22764172522274	0.8873687492044453	-0.22889323253930505	-0.037009599409502124
-10.575488505640893	16.84925885430279	0.7700308778530622	-0.15735763396988545	-0.014929448251377684
-10.43772599350212	16.70171574203988	0.7196717215334649	-0.13287574395008725	-0.010020777123723464
-9.978001351274603	16.242623289109325	0.5602033737098266	-0.06484913541487904	0.004897156791488402
-10.526565134212209	16.791932600537315	0.751342351559189	-0.14628348024647536	-0.012280541827759181
-7.030367433549882	2.4139327623641043	0.01444831726742561	0.01250868636486997	-0.006194767471376858
-7.215760866394217	2.4755440513595257	0.014429032654207256	0.012339845172509328	-0.006645110635844307
-7.405278851022751	2.595258639711485	0.01430482998274804	0.012056049976853792	-0.007089214291428404
-9.244586320290054	15.723382341965994	0.34816079353833407	-0.016707357569010435	0.014240096816120897
-9.507824842101293	15.916684605458574	0.42223259509344924	-0.03009256961654402	0.014150136775564006
-9.692263079699481	16.041330931920655	0.4767519958674936	-0.04099284742007665	0.011645883412647096
-8.985488293101314	15.53500002876454	0.27725518434977664	-0.004940215949083371	0.014460729310748145
-8.539221102722498	15.303689839165164	0.1552601467855749	1.8650598742078002E-4	0.015419279999343966
-8.537824382407866	15.302507447854424	0.1547475315243959	1.9990702450399696E-4	0.015391337048625853
-8.538262958703744	15.303150235103136	0.154993873238252	1.9237952395219116E-4	0.015419161800627515
-5.1772657954129055	3.362657896829427	0.0112572486122721	0.010228309863704634	-0.0023891320764835083
-5.227341194145145	3.196912959780847	0.011648543094175618	0.010581694266821786	-0.0024456404579363336
-5.322979475478381	2.954410263032776	0.012255699541332814	0.011140050703068815	-0.0025414996146294723
-6.8692823834369445	2.3755325699269654	0.014444809469401751	0.012609990759436838	-0.005829455465409242
-6.725367925848076	2.363860918432673	0.01440442454787225	0.01265248824522833	-0.0054982134004528775
-6.536000300217035	2.3472928848767003	0.014313405174593494	0.012690729243975185	-0.005036162560853859
-5.411414966482281	2.80462181706888	0.012636968290473342	0.011483133397180625	-0.0026638782179564087
-5.610884649462367	2.5687833763582235	0.013289027586417859	0.01206267108736938	-0.0029932875071239373
-5.361261409875199	2.863834967066623	0.012474865474070711	0.011338840505862683	-0.0025821456644721952
-6.223247802307597	2.365875714290272	0.014117520990404052	0.012641477915557742	-0.00432544527528116
-5.791162716262345	2.4885765182478914	0.013594432756385947	0.0122943462372205	-0.003381577070511595
-6.090927660184907	2.367782615151773	0.014012161673530482	0.012616135668310144	-0.0039996312184667395
-7.488664423471011	2.6416913570264815	0.014251955284944667	0.01193747845699945	-0.007278397759252354
-7.527681738504052	2.675695279703027	0.014209252512191024	0.011861324070497127	-0.0073640355560845566
-7.705213109506458	2.8928308880051232	0.0139216329731625	0.011359891395884739	-0.0077942258622622565
-7.781038464728837	3.0306349689130956	0.013745107264526019	0.01107743801568789	-0.007977193176645683
-7.809543249467232	3.376611916763574	0.013217274947675453	0.010366867349763555	-0.008147120916942144
-7.8031869250453445	3.2014071931557497	0.013478077054964968	0.010713356690731233	-0.008077624824788568
-7.768361944322903	3.658099075822124	0.012771898363550334	0.009783268363493133	-0.008195072966671869
-7.761639727263895	3.6900712243159703	0.012721669660257015	0.009719134762619477	-0.008196869193960468
-4.999801721481999	4.023502151482274	0.009718510288059442	0.00883086491778067	-0.0021688727678255432
-5.111481284317616	3.6023752834282305	0.010686057658110416	0.009714000991318092	-0.00231053807358215
-4.997331181378248	4.032984195797974	0.009696629671116565	0.008811095574956459	-0.002165419263878068
-4.872934486217074	4.475711538991569	0.008668926536234132	0.00791251265495393	-0.0018185389340730444
-4.97922462021777	4.097173888984106	0.009548156982257628	0.008681371114459508	-0.002115141207737407
-4.860801930593438	4.517203309852191	0.008558814675158082	0.007817204703332652	-0.0017688032286721639
-4.761029939464212	4.87431742088686	0.007600606823514541	0.006989280029579033	-0.00134758996920044
-7.742452158769818	3.729624219616649	0.012647759956420786	0.009634881630214935	-0.008181545851810705
-7.442379917165561	4.483229936031931	0.011278199402292195	0.007962777865596267	-0.007986282605836807
-7.465536611994425	4.421726571853827	0.011383637705419752	0.008098597313638276	-0.007997229274826968
-7.594486120432469	4.0834937584560675	0.011944759488029423	0.008832397924426565	-0.00804064175741711
-7.429690671744892	4.557670492198492	0.011200463856163308	0.007795043080604967	-0.008030036453439544
-7.36723985866665	5.015050012790266	0.010734102507197276	0.006739857638750353	-0.008342666191183998
-7.395343085368084	5.5101636428186795	0.010583502925751623	0.005533445337230644	-0.008977113832273806
-7.3965865828161865	5.543074608435623	0.010568688362575447	0.00545297445565897	-0.009013772293032444
-4.558074603635404	5.672718741769454	0.004917042651658055	0.004573901294675529	-4.7470265634621265E-4
-4.6627405197370075	5.22454798947669	0.0064492546713504515	0.005974372544729286	-8.780345096367159E-4
-4.668692867352944	5.198394503246017	0.006537571253649947	0.0060528960139328665	-9.055381116748132E-4
-4.664282599374147	5.216802614111526	0.00647691559600547	0.005999640735291404	-8.825674145801665E-4
-7.3982323297515205	5.567916060023574	0.010573704813582665	0.005402537573708542	-0.009043566085036769
-7.48651415465878	6.150839041437832	0.01096188773176075	0.004222548707429807	-0.010038316222468481
-7.599546254111633	6.612735766649593	0.012085733205782913	0.003664610912647257	-0.011391065745744371
-7.642504625592806	6.743778192976325	0.012447846121282934	0.0034684244666423744	-0.011832438228948422
-8.952159946371552	9.555675251586836	0.045498520191217584	0.006077313904045774	-0.04168596855898235
-8.732765194065909	9.107614497624565	0.035739398133368946	0.004550297680258257	-0.03367732570506081
-8.47700772030366	8.592551683213934	0.02819219883727599	0.003962662530461263	-0.026896055837547873
-8.352064200573206	8.325656229295662	0.02433027043252074	0.003677556601415138	-0.023418647602253487
-8.22248365278156	8.080133739051304	0.02197411022498834	0.003556981370922802	-0.02117901592177311
-7.7238068807377545	6.9598914714192155	0.013666553912337138	0.00340495438608572	-0.013062333680416937
-7.960826055581999	7.551550075901317	0.01689229963825195	0.0031902898248206486	-0.016317691739585895
-4.595871508506281	6.28037289077029	0.0020174520417325778	0.0018454505890459342	1.1487366777863131E-4
-4.559350514184861	5.783225643625137	0.004571788960221084	0.004250646585881785	-3.51602922051465E-4
-4.539975613367586	6.108347768381147	0.003397051759162003	0.003129190766096663	7.34982337877526E-5
-11.935802806201469	29.203760167457084	3.4674772782897563	0.8315265532981467	1.1652868853495186
-11.682106431330329	29.107328518339	3.4841057299920157	0.8527675325242856	1.1283191560148396
-12.049748392788736	29.235721606739954	3.456335755552524	0.8193293283199723	1.1808658287760299
-11.554047324668158	29.056241218203922	3.489557764205253	0.8630284582303219	1.1096907824587068
-11.460443184032053	29.001267345554655	3.4930397012627195	0.8690062660567818	1.0958203962189108
-11.232304986381648	28.865049240785545	3.5040424282517755	0.8857405468360412	1.0630341157382186
-11.068074810611535	28.69399179130027	3.512022826839851	0.8904550741624598	1.0318962755216599
-10.976413376754808	28.58931671508703	3.515970707403205	0.8909735297783399	1.013140247309018
-10.90389916998354	28.35161171417068	3.52248550981154	0.8821872233907275	0.9818201055019579
-10.868957337890858	28.234135990939983	3.52429300695011	0.8771356656647857	0.9654721097010278
-10.873719428217466	28.179281393409546	3.5201723055113785	0.872771470149601	0.9563671439124877
-10.899773404446135	27.854335642192183	3.5059529782225667	0.8498225473984873	0.904560129349797
-11.299458501732504	28.243091190207984	3.5464192725818866	0.8309441362141219	1.0040014388818543
-11.580553246675425	28.461353336993938	3.5548120245578323	0.8096579908694999	1.0613747721425308
-11.22081911542619	28.180695395265218	3.5441422431416107	0.8366933295844426	0.987846419707209
-11.183297404775496	28.14546619823924	3.54022559636978	0.8387032695837218	0.9784682476967096
-12.684184220582633	28.764343586866232	3.456947721785764	0.6576661553280381	1.216918120657529
-12.492880752462833	28.745515468282136	3.4760997180098223	0.6894208833381045	1.193538395492362
-12.2852423131459	28.70269373577814	3.4971220012602977	0.7201978727075231	1.164484350786917
-11.724410547415482	28.523440071411994	3.545211394132905	0.7933385469587102	1.0834625755708645
-12.042628501407894	28.65190976424612	3.5211295848944184	0.7547115444232879	1.1302547213632046
-12.97928759172244	28.78860654783188	3.4285090927513893	0.6068797753398484	1.255359216582855
-13.400947633314015	28.7763537914894	3.3854598757236154	0.530275298614006	1.3039339203477127
-13.46375182858444	28.77366045055478	3.3790953132034867	0.519028284234413	1.3113365138911455
-14.201920302987581	28.540465347879728	3.283179710473827	0.3636850743726139	1.3743713283812902
-13.99354047105041	28.642048328061016	3.3178738385150055	0.4130078901227079	1.3609384656260706
-13.591342240135727	28.741164400379756	3.363998867763713	0.4935824640219644	1.3233367215897478
-14.456367012619312	28.396993551097516	3.2364496925418926	0.3018605516568708	1.389700836261743
-15.431591878117558	27.555698668136706	2.9241719583646097	0.03890015985978244	1.412094353138594
-15.24510148240161	27.725597238558915	3.0018792399492917	0.09026253342178453	1.4069772510584369
-14.792664328746527	28.122569769546267	3.1472148060542757	0.21337196006955567	1.3948834722788974
-14.95081865018069	27.985275783685914	3.0989270654559826	0.17073544006788766	1.3979969876298175
-14.853824195709429	28.07328217912161	3.1313274741772945	0.19763860156663496	1.3958595607795004
-15.776961011228718	27.23176280461427	2.7628868379356617	-0.06070653972309603	1.4274559880264002
-15.513112421659493	27.47937482345482	2.887425110244929	0.01536443963074496	1.415733163319748
-15.967966242469805	27.04863027883457	2.6624442356615905	-0.11874541936113384	1.4380459736310052
-16.07670833151199	26.93966469684348	2.6039009796241577	-0.15384973538344507	1.4444236795738181
-16.716279216128402	26.051545252221388	2.218125280032817	-0.39516960531475476	1.4396230362783964
-16.6675177320471	26.15340507796229	2.2542477163889694	-0.3702816291820657	1.4457348661829643
-16.359091358725976	26.63642106198933	2.4510934712128916	-0.24501277044699313	1.4544418547316915
-16.445240585507566	26.533535009262614	2.4033901587965074	-0.27326335588673645	1.4557662250471763
-16.837577633029017	25.65355982661277	2.0861003673922336	-0.48370891117787407	1.396178390224039
-16.84622624979137	25.592588293013694	2.0663979560756234	-0.49401799040466643	1.3885210928538139
-16.850103986837148	25.140345439473183	1.9286746907436474	-0.5586571805909962	1.324116068067638
-16.85005420296213	25.11674862278303	1.9220697730815741	-0.5621674710133501	1.320739094149204
-16.827807853024098	24.83135991086977	1.8401130705362894	-0.6049145113720178	1.273747664784732
-16.811352271360438	24.608249074545864	1.7760596047286277	-0.6386562172998422	1.2370133603406492
-16.809757945587663	24.59275464737519	1.7714671870027598	-0.6408134107513667	1.2342770450608826
-16.72390307561301	24.10927776508398	1.63929897362545	-0.7047669191545081	1.1391218804516443
-16.711604584307537	24.054793657701662	1.6251356118830949	-0.7120030932307688	1.1276346504569594
-16.288938391801853	22.90757436988333	1.4059929249727732	-0.8167606190680863	0.8717818948081938
-16.541575995794016	23.45572476837134	1.4960024455259446	-0.7707593293409662	1.002685823382722
-16.554735993287736	23.49923588169754	1.5050967390176677	-0.766658720660226	1.0123054737855872
-16.284735122014368	22.897810718928753	1.404763109642606	-0.8175646897206684	0.8694416834520122
-15.9689409967161	22.315910191246623	1.3432982162115406	-0.8447262863467824	0.7140745827519197
-16.261668500317725	22.85548546820146	1.400124508365323	-0.8195144938439515	0.8580206275958903
-15.890128630080937	22.19231586454205	1.3332893492137146	-0.8489706796551816	0.6794052548442362
-15.611536175561469	21.761214182128263	1.3069028737790882	-0.8611663938087573	0.5586747555224281
-15.389503089566695	21.46723224748741	1.2965543870928669	-0.860021150228186	0.4733084946460656
-15.211211468592408	21.2246593625606	1.2897786641939422	-0.8564693098911895	0.40173714620678863
-14.852441952334894	20.768389246526556	1.2898584844920666	-0.8460762618652662	0.2637471797401228
-14.818193677390562	20.72704361603328	1.2905683577596716	-0.8446271387175668	0.2510763746303705
-14.010727407434942	19.956244660112002	1.3237356603616774	-0.7918664370995523	0.009026403374288096
-14.087412921685416	20.012501518614464	1.3200433746057747	-0.7989827834472397	0.026102134209463612
-14.468060282721094	20.37141381100955	1.3053249072854558	-0.8233924760163776	0.13929662711951588
-14.161142822699299	20.08379311759668	1.3170047700154404	-0.8035577895766987	0.04824192774751774
-14.780913748069462	20.690041568173328	1.2917231192789678	-0.8417474617901255	0.23928731288601518
-13.290337518692528	19.46305552033138	1.3497079569203678	-0.7124639950978519	-0.14013126163435113
-13.172932900418182	19.418788002420822	1.3518210781735647	-0.697964147793845	-0.1567159308951706
-12.843245050203404	19.289711443391205	1.3590874276215144	-0.6589662036449425	-0.2039692168796228
-12.566776098124134	19.255877656791075	1.3612308726204092	-0.6141482576916051	-0.2192397745764061
-13.364972472223473	19.508465354966297	1.347803212091638	-0.7216921902830586	-0.12626604778952974
-13.714974310211915	19.721547316418935	1.338488480374186	-0.7645018410433142	-0.06079928455006413
-10.768519603471752	27.656841636307917	3.4621316118445664	0.8441118018543221	0.8577057945290075
-10.626055601935754	27.441237835469842	3.414163624996174	0.8384284410455582	0.8072410031451804
-10.509614804230434	27.180361031524047	3.346937386130185	0.8303931040682557	0.7529100203922909
-10.44945793759272	27.004687217842367	3.2993191154222834	0.8211588041551021	0.7186328510274422
-10.346947236028276	26.50149944674624	3.146482870448288	0.7773449140940262	0.6229821357448625
-10.320901390450317	26.291271049490547	3.0817877677818704	0.7547781091855155	0.5860903068697423
-10.258509525475565	25.821433344031277	2.930864326354776	0.7029999089333034	0.5015756680572101
-10.233959449323633	25.577920561960738	2.853503677506321	0.6738973552107856	0.4606644169338961
-10.153291048453717	24.331496842401013	2.471264587302869	0.5107845621392323	0.24536211823931997
-10.149025749581671	23.92451248260336	2.3526301474601494	0.4552812637242833	0.1819950955246055
-10.164215689716974	24.851641908921756	2.6236785212919993	0.5803944622717461	0.32673395307558184
-10.159624221262037	24.754981424532936	2.5936605607794174	0.5672485595341253	0.3108913456734959
-10.159390647469039	23.834896153626683	2.329721603048564	0.44169584989810584	0.16870330468128922
-10.356713340989351	22.331659832868155	1.9664359082181209	0.1968689543550774	-0.07200375608871315
-10.267225788515626	22.888512462932077	2.0881981482662004	0.29360396379796594	0.01293244717281844
-10.20243260154123	23.116648926784226	2.1410359144198896	0.3368513829993094	0.04575597440999354
-10.495823752102263	22.003711584874296	1.9022516705587125	0.12621666424994873	-0.1114533200794848
-10.573812855753744	21.749024786677847	1.8544286615721557	0.0782505150449455	-0.14515822439225676
-10.861301790157873	21.253387482874984	1.7634393494446006	-0.04246875112625234	-0.19025221359294198
-10.94558640919998	21.114826321952705	1.7384092909548223	-0.07551891224116686	-0.20231555252994096
-11.133322989520547	20.80091752514501	1.6888932403313834	-0.15008605578883205	-0.23067315050932136
-11.54983696413637	20.072338696361115	1.5705060942674283	-0.32319652631557166	-0.2940442676963078
-11.34653480173035	20.436488911991212	1.63135105741642	-0.2403949679000258	-0.2618978281089219
-11.23151868384559	20.627107944220242	1.6598925730751783	-0.19068159541964724	-0.24667598673033275
-11.554967868711342	20.064003425877587	1.5691149393371133	-0.3252539123828518	-0.29448874774624667
-11.741469842656612	19.77949818161344	1.5191608325399104	-0.3961090133652406	-0.3077285989357129
-11.841147224699325	19.661418434938838	1.4968110794246572	-0.4283112915449282	-0.3087445013713538
-11.973386913156254	19.522624812570424	1.4679553890613584	-0.4702496693844073	-0.3073273661125968
-12.170425370410353	19.353881967028414	1.4204401334388665	-0.5267410890326183	-0.2883018298570121
-12.254791953416174	19.298450378206923	1.3959994112018443	-0.5512908617846864	-0.262606800993133
-12.107678242949556	19.405561627556533	1.4334425132846453	-0.5089688919702795	-0.2919978734100685
-4.2883229632860775	5.807039805879913	0.13015029818768312	0.12785085709695093	-0.0030568039097897833
-4.307057605245156	5.526002436144708	0.18198892807392344	0.17683300756715953	-0.0014123372306153457
-4.012164935352855	6.4037290017058375	0.033960753990870896	0.026797536288058192	0.01805942297952305
-4.102076581274754	6.226069827757794	0.06059644447833485	0.05627163530202348	0.015679160696466764
-4.15649537847472	6.124153552321	0.0750338866951082	0.07399439348318908	0.010572728572122292
-4.2847795948405025	5.824866841939575	0.1266581086108992	0.12451679097537802	-0.0026859507492294687
-4.18017146471061	5.245978145711475	0.23773009100610565	0.22713518863089358	0.02770199902837268
-4.162615861024941	5.199209053922915	0.2462222065259388	0.23472850342612037	0.03202480287563765
-4.143652721140339	5.191949089538942	0.24794474216648876	0.23561558530597793	0.0354356018899835
-3.6322745368454257	5.147975223770012	0.2766840481446763	0.2341706638057319	0.135742865231043
-3.7520724673557657	5.133869891351081	0.27066526530469115	0.23924178522391404	0.1113938846679861
-4.0688104610289795	5.185234828586908	0.25228622312281995	0.23622919480544863	0.04981353394540023
-3.4079155880435144	5.238027324548531	0.2783723774863241	0.2126645535187841	0.17839762073789944
-3.869873357634537	6.725932841299383	0.02789212774663679	-0.011001685556315033	0.017187107919483014
-3.9362930380401067	6.567865796608608	0.03771208269448846	0.0030262723643832735	0.021554333599525504
-2.5643029177236167	6.00899830173923	0.38744847216248035	0.046467243151849705	0.3272642033979849
-2.8087016690518745	5.741772397466606	0.32365372196911346	0.10204262813409536	0.28217026170345955
-3.083484089387015	5.477182030354228	0.28793533966551443	0.15817119971896898	0.23590022735603672
-3.2015446753745738	5.395218417043317	0.2843390882539214	0.17942125803008555	0.2142065348925177
-2.9264397800729967	5.617381515113407	0.3104412812088987	0.12750382183496708	0.2636148255402484
-3.6614019577377603	7.2073532359214605	0.06627847553759357	-0.05217603089131262	0.015818238550356627
-3.595604569471044	7.331365146287874	0.10975629109131085	-0.08512938882250533	0.022644744843975634
-3.5484064350938573	7.456648274130648	0.1235130316516777	-0.0958200049918232	0.025474258488081856
-3.425866195254538	7.7869731342923565	0.29505404166477744	-0.2219345127035088	0.03343941866031327
-2.1521643751806954	6.610690940885824	0.5608284204368934	-0.10087345681454545	0.41255333840180203
-2.1809415765764526	6.567562714670951	0.5464054889364545	-0.089175340822903	0.40839629883782624
-2.0742112349274757	6.741339119928552	0.6027820132388663	-0.13687518453033543	0.42485441445441197
-1.8930749471969914	7.051056987806737	0.7015633252193386	-0.2209099728509363	0.4529139951045493
-2.406310117976088	6.2381004612518405	0.45099515126102563	-0.007289649760947908	0.36075483175138645
-2.538100589315731	6.045158968971396	0.39440795557513253	0.04050553941258983	0.33219626859613105
-3.374396757301442	7.964888082160684	0.3901111106201339	-0.27718727100207474	0.044740702072327845
-3.4098085905851176	7.823760927897365	0.3246468040350719	-0.2439276198025114	0.03489912279199268
-3.331105163294466	8.160947714079914	0.4756507699732279	-0.3191683553500534	0.05489222542872197
-3.41694284479979	17.827072734734163	3.0066437108520603	-1.2311132430457676	0.3484045834146063
-3.353058734786538	17.74177050860621	2.9970793594553067	-1.2393568773871482	0.35212632067174127
-3.6745886535963237	17.933120408601205	3.0341977446287984	-1.2064741337963658	0.34706150890460397
-3.540599321592361	17.885689087426442	3.0224911059026818	-1.2204886907379358	0.34707727591944404
-3.7832842232803903	17.99328155720732	3.0419475522156407	-1.1989374145110239	0.3417439246056385
-3.9357171817936116	17.984463775570383	3.0572457400385176	-1.1901925822019968	0.3460130940928099
-3.2920254935375053	8.552161396877578	0.647885532642515	-0.4201261265464	0.05038731410173926
-3.2861823608924	8.860770490976389	0.7721595635136811	-0.4898426385785936	0.05237424210446878
-3.2970182837934283	8.468678537505586	0.6102444295564433	-0.397838417442625	0.04885620962027027
-3.3159875743842995	8.278554417460683	0.5262037787272735	-0.3495205433070412	0.05278298006014872
-1.2802826824277802	8.478633085189395	1.175065646553401	-0.5769256696716344	0.5200821778368933
-1.4581693712490624	8.02436367990105	1.0223138385605024	-0.46943884506752964	0.5063409586974587
-1.8228713331843909	7.196277884966607	0.7481676170844165	-0.2623108798975977	0.4651707923554164
-1.5585165198969002	7.774965132076156	0.9370199415248608	-0.4064059870831134	0.49354118211879305
-0.9417762933512577	9.402809311824923	1.4727627175050473	-0.7719982771364058	0.542311690029355
-1.0320559014059918	9.15341430754458	1.3953450177066387	-0.7233627730935444	0.5379067499969621
-0.7693868831415362	9.948113883548157	1.6269214279261726	-0.8647971737573362	0.548826374146642
-0.3299681751007806	12.136957950070594	2.146447613011261	-1.1661012379722264	0.5398468054809167
-0.3390646139086953	12.048737943185007	2.1284606293289983	-1.1560099326909734	0.5413614588724364
-4.11371023206757	17.95309090590331	3.0817448014716877	-1.1776475913299405	0.3464469251174189
-4.160616366329802	17.79593031186862	3.090476488099701	-1.1776909432164508	0.35447435644853525
-4.190766845280345	17.708030051253196	3.0981330378212855	-1.174941064374659	0.35853341931983473
-3.2833926409869783	9.150886467222689	0.8924370746856951	-0.5547689558220543	0.058749203809319084
-3.274418014008373	9.367627291329839	0.9746966558324807	-0.597980616558111	0.06391020621540401
-3.267257986719642	9.588346087361067	1.0653361664972112	-0.6449559139220382	0.07165592705197193
-3.216350102394046	17.578007501723864	2.9766110068816354	-1.252269989310677	0.3562981031854304
-3.1859328980954515	17.549159056032313	2.9728518095781205	-1.2552861094580334	0.3561898091373156
-2.9979096400130283	17.39519000086823	2.9512338724175144	-1.2700587514325141	0.35857943731427105
-2.9870998225207916	17.38641810249299	2.9501073209433133	-1.2708664164106775	0.358776025627497
-2.4471574181684264	17.158483033080905	2.910760398575558	-1.2979468927743287	0.37168178785701433
-2.0622650579216972	17.045467960512756	2.877527093061566	-1.3184271218285284	0.3773723884732245
-2.9819129908323396	17.38334362150622	2.9496072171117182	-1.2711318263014595	0.3589442873172198
-2.7245762661529	17.25599323929744	2.9295448944303004	-1.2850868355295337	0.3661358715740377
-2.5321026101748316	17.19061771511696	2.916413431160314	-1.2952855147543827	0.36854283236881036
-0.3307486861104312	12.154552236977798	2.1494213482012023	-1.1675130201437613	0.5393613979018141
-1.4309195126415768	16.311881810757164	2.772971988466544	-1.34573201021697	0.40310201230264114
-1.3119857893849463	16.078832444935458	2.7439866107543396	-1.3512456748073316	0.4082686071905677
-1.9949358954541871	17.000108043408623	2.870263979015628	-1.3207308154688742	0.3806910180289791
-1.5781830252867213	16.590831439941763	2.8083722961686135	-1.3432317518185048	0.39285529912783673
-1.1252163446601022	15.634120316997642	2.685811321783352	-1.3522825580605664	0.4209972646310107
-4.183190021404631	17.56545500482762	3.095170676659673	-1.1764847541175265	0.3641093843040198
-4.2071009692919485	17.371906025029702	3.0976195361511856	-1.1813374272711754	0.3701476717145048
-4.173421982141818	17.089658702232843	3.0755961021734453	-1.1939005888184593	0.37064948026553984
-3.274496076424968	10.393666073726164	1.359372579107114	-0.7881108826538812	0.09558052239833856
-0.38093065746404864	12.957934994882281	2.287582877845966	-1.2358066228648055	0.5149326985256855
-0.43110611425660306	13.37162975645191	2.3583999942511262	-1.2705000531387403	0.5013348759390858
-0.5085246238984815	13.748533797183196	2.4145043366519974	-1.2897714255478292	0.4888696284767561
-0.5986605131518754	14.099881028232186	2.470039418353996	-1.3119095270200027	0.4745853946750974
-0.6588040601767096	10.313946466611478	1.7330598151231809	-0.9300299786623808	0.5530368483452088
-0.42244426534908025	11.260896513998219	1.9677385382823582	-1.0658343852060579	0.554545930168343
-0.4289080869540295	11.218163425955408	1.9576341588931288	-1.0597195038675222	0.5548883808890271
-0.6306798789703489	10.430314766099672	1.764851477401368	-0.9498533822734518	0.5536252810466388
-4.164359840895151	17.031909265133617	3.070873999378083	-1.1957188238866465	0.37121759661951914
-3.2749161173439147	10.409031190151701	1.3653168242045117	-0.7910664996573084	0.09608441462770888
-3.275155840802444	10.416279000868967	1.3680078438764072	-0.7923918022151646	0.09633185894431379
-3.289726902114009	11.01286107017185	1.5807493624717286	-0.8888319945845735	0.12182604962554353
-0.7107888863508971	14.470108854625304	2.5271559823338157	-1.3309064105754034	0.4594208541115403
-0.8588355779173833	14.972376253928395	2.5953469599433183	-1.342086316113832	0.4436090534198188
-0.9564246343140972	15.225379737531902	2.6322377213590085	-1.35086545846417	0.4323070786381427
-4.138694234178859	16.602949163348818	3.0235464444116538	-1.2055910433516686	0.36312855685948564
-4.159576232348019	16.976420128853025	3.064866717353927	-1.1958125658946153	0.3714916184890056
-4.083256280494276	16.225086758764565	2.9682655122381023	-1.2140880390131052	0.3541040391692365
-4.0758957680405885	16.183360452567133	2.962101505739387	-1.2146489582736055	0.353595217308535
-3.7334797393068984	13.911527173719644	2.4572137793193	-1.1746616731220774	0.2385972461200483
-3.8726473060549043	14.38977762919157	2.581293813086764	-1.1918600464897686	0.2612526776798837
-3.950614982262072	15.270317849367553	2.7786458459596113	-1.2152662837552106	0.30616690616999287
-3.955494355730274	15.305204165535596	2.7856506888058847	-1.2150221806697485	0.3081412707703113
-3.9021722276195567	14.683573678941908	2.6506194491719177	-1.2034500639122352	0.27611473585481655
-3.92617127691582	14.828427664956319	2.6838911507926744	-1.206209095236499	0.28390663099017194
-3.947094929527757	15.245087560230292	2.7730910175851196	-1.215243360699721	0.30449034062155605
-3.998941544619403	15.727946004127272	2.8774667024008576	-1.2221260762132755	0.3309799908018134
-4.068911267370266	16.14237510560184	2.9542566034529534	-1.2145513427469083	0.3518417123060786
-3.4173826427831675	12.431538801057219	2.0362186299075637	-1.0668484934305893	0.17567204575611076
-3.3563107741706304	11.956319557195071	1.8851036159982377	-1.0096129993070408	0.15932483527583935
-3.307291391604541	11.334051155210418	1.6900011915445	-0.9368208692852351	0.13449095823834686
-3.492417625561471	13.019939743286207	2.206591825962584	-1.1150165309424844	0.20362348853010287
-3.7071517538549736	13.803055406549685	2.4288975416338436	-1.1696224177756909	0.2337273832585856
-3.689145074339292	13.704032941580511	2.401631502180769	-1.1621107972810476	0.23007010403076456
-3.58107563960598	13.364808108557302	2.306777500565709	-1.1438092294582995	0.21478022370857042
-8.24437321618	14.628655380704547	1.6529643663856477E-4	1.0233958103901051E-4	1.1244252365432377E-4
-8.208488508960102	14.20442969546679	1.6269684600540396E-4	1.0078076100383216E-4	1.1233668582199353E-4
-8.193732882045836	13.966864510168561	1.6127697869540978E-4	9.992951905055981E-5	1.122994547358951E-4
-8.232676066203148	14.462833740224204	1.6426878610448182E-4	1.017258668675928E-4	1.1241233586352065E-4
-8.190355272781021	13.837310769918176	1.6052759774236796E-4	9.947460990084848E-5	1.1228776689609245E-4
-8.113164734867585	13.369148836542944	1.5772717665328784E-4	9.772473547251315E-5	1.1203961426675877E-4
-8.077137985378469	13.181762353380897	1.566687271644784E-4	9.705074145313587E-5	1.1192006819050687E-4
-7.967399366642157	12.81652392211357	1.545414011036096E-4	9.564962795341562E-5	1.1157863788244956E-4
-7.420180032336306	11.241484916476068	1.4587238192202595E-4	8.940632905464679E-5	1.099549110795202E-4
-7.3808332804054615	11.139093228239146	1.453739027294905E-4	8.903177313020875E-5	1.0983856693080832E-4
-7.603871942682024	11.751556393002183	1.4858674995397146E-4	9.143978551466434E-5	1.1048722906355869E-4
-7.696140638264976	11.994705156717423	1.4991942087250973E-4	9.244844760831994E-5	1.1075301187898026E-4
-7.744677823820956	12.145917300220631	1.5078535066805578E-4	9.305903076311333E-5	1.1089643210978454E-4
-7.337767803967839	11.036122636602308	1.448672325088582E-4	8.86385402731703E-5	1.0970798062939131E-4
-5.478509445055993	7.328290473537212	1.2477203656646876E-4	7.121297859137966E-5	1.021386946906468E-4
-5.496339179308194	7.350669581732867	1.249414979778926E-4	7.135748553345642E-5	1.0223598987725723E-4
-5.513304128741788	7.373454987620162	1.2507921574698153E-4	7.146853149175867E-5	1.0232561438413015E-4
-5.778262454965182	7.704142890649901	1.271972135361986E-4	7.326734660923888E-5	1.0350895205092087E-4
-4.872232297356396	6.663670088642455	1.2094138657788774E-4	6.85058233958012E-5	9.93765836818335E-5
-5.226290517064604	6.974426320396013	1.2288115007638627E-4	6.986862499322257E-5	1.0084583870711952E-4
-5.132036526681875	6.880768641459552	1.2219608065560986E-4	6.933094393022367E-5	1.0038932083680621E-4
-4.981659587833018	6.7460850283086655	1.214497831718764E-4	6.883999615798775E-5	9.97739146702516E-5
-5.959929927514537	8.088621896615557	1.2903079335648367E-4	7.471627801284427E-5	1.0453136253211119E-4
-6.156104585549123	8.438484377731058	1.3117757012922257E-4	7.671067246606817E-5	1.0547180878812813E-4
-6.3622617757145115	8.89367402106597	1.3346400318581033E-4	7.869407617104265E-5	1.0644019679173359E-4
-7.037759509502306	10.279278827605607	1.4097161178146578E-4	8.541665631341987E-5	1.0884651887385993E-4
-6.511283012352989	9.166008198073225	1.3517324028885876E-4	8.036095059283968E-5	1.069868698791514E-4
-6.961288378324094	10.091869921249243	1.3997728748890473E-4	8.459746296928845E-5	1.0860522843765202E-4
-6.976735995607671	10.116981084608339	1.4014200319765167E-4	8.473795815297486E-5	1.0866394672121637E-4
-9.182270936897321	22.94174450346468	0.49762583583302156	0.05038073151736373	0.001955173144773647
-8.933982423996149	23.04229685433322	0.501708672601965	0.05296003385518872	-9.004390804151193E-4
-9.497724716304102	22.723005777594675	0.48568651709944655	0.04607455166908489	0.006348128731765151
-10.889962362609594	20.815101820092725	0.3870093007598726	0.014289302447881971	0.02789084317906565
-10.989883266076621	20.573146486237825	0.37550853835881054	0.010104761737269086	0.02911662864971553
-11.119734753654585	20.1808955388046	0.35778678304939837	0.0037113400578088467	0.030226999263800527
-10.670647722063693	21.25443557910306	0.4080434240005475	0.021560648139312855	0.02491320436107693
-11.149672853304494	19.02602829849202	0.301909137190432	-0.013568470080177433	0.026774826030671384
-11.177286946190202	19.099277703159114	0.3060152426860033	-0.012665566854200417	0.02741402706762255
-11.201816179021902	19.362671111500344	0.3190394685692328	-0.008943433817175642	0.028754476205137956
-11.022193536344012	18.717624559630494	0.2844115132057251	-0.016964471417598728	0.024017827300554094
-10.948655772367362	18.634752788132435	0.27858259086562703	-0.017686135427998646	0.022745305423234326
-10.739201133128944	18.414265918933673	0.26286217067957574	-0.01929082512013547	0.019484510169167364
-11.220597943122005	19.547650219584682	0.3282437080981421	-0.006358848537114493	0.02986024626163489
-11.21323281425863	19.61367872297284	0.33135771087825194	-0.005317260927297578	0.029916874040660298
-11.167862920011396	19.983763366603664	0.3485022718709621	4.797737270575389E-4	0.030618382725970655
-9.936768216228987	22.310409283185393	0.4632654788944476	0.03913899888492535	0.013122845285266234
-9.627939378120631	22.624878042717764	0.4805321211548829	0.04408988250086669	0.008396286422655082
-9.57317012665813	22.67654418678395	0.4833223961111374	0.045041585370864445	0.0075285988539650186
-10.134279810272918	22.058148772504488	0.4496360324919537	0.03520005508965046	0.016064342417597632
-10.304582245495851	21.836678928288897	0.43777288312830653	0.03145332109500184	0.019141631802828827
-10.555587862947341	21.45179669190091	0.4180894968850619	0.02512793620261431	0.022946269321480132
-8.656589703195516	23.077777847287933	0.5007366044715472	0.05581094883546544	-0.004667629291024858
-8.262167749019012	22.974909627902882	0.4888191072471185	0.05894463296783613	-0.00905608298229739
-8.093511386784712	22.896766904562025	0.48101083210801265	0.05999349042941664	-0.011754266896207755
-7.689902688405914	22.564211138216287	0.4535429259150734	0.062405024301247114	-0.018334005817583755
-10.42738055988633	18.24313458414324	0.24550176490873898	-0.019757768399543876	0.014941125811700696
-10.353689805164658	18.20009256250406	0.24131879952592938	-0.019897844687195392	0.014014839469647895
-10.27985764615542	18.165461430007248	0.23741610493892437	-0.019907146032929438	0.013004389038424484
-10.056078880215889	18.093535524199016	0.2267086140176271	-0.01945146183596042	0.01014989504215284
-10.619064660889117	21.352055735347083	0.4129015287159019	0.023331492768143135	0.024097162740349468
-9.877383422849825	18.044791512530526	0.21849022660527392	-0.01891274478852718	0.008041277862444286
-7.460371286689734	22.326892098391035	0.43279206435395984	0.06247075272148195	-0.023140806340860715
-7.1819254774589725	22.004425241899636	0.40560373771104363	0.06297164997558172	-0.031050694295901363
-6.980051359193219	21.793149171904382	0.38525351887456594	0.062468196072265225	-0.03649206716796186
-6.576547900409892	21.409323216684054	0.3479776612628878	0.06117447464017789	-0.05089268414235525
-9.45778210122657	17.98715001966161	0.198957495132373	-0.01704045085273915	0.0030497046388910237
-9.409006892551647	17.978764361474795	0.19667203393906907	-0.01685022795906916	0.00256105562766663
-9.344395664369104	17.971696881039755	0.19314933220090252	-0.016507400993899253	0.0018488767934042429
-8.885965848717442	17.93184517662559	0.1690690606637944	-0.014031610203293082	-0.0031102155380565493
-8.603601439913177	17.925087105345533	0.150465952484308	-0.011264984481169762	-0.006161931622974823
-5.171699925696278	19.89723916760622	0.19901472864591424	0.042945582912147034	-0.07298356243851223
-5.024544087268845	19.683826314056585	0.1792800014730776	0.040980772685158325	-0.07312428679935867
-4.900297157962705	19.40210243392994	0.15643559029523219	0.03796057102795673	-0.07103678866429444
-5.543804142997178	20.3807455285331	0.24434084584744675	0.04964507693137123	-0.07197876165388431
-5.864606031489966	20.755739400372875	0.2798502744682833	0.054491201429856015	-0.06768151648601478
-6.504362424248608	21.34437347261303	0.3412740760940919	0.06047302852236471	-0.052569738771531635
-5.970923214295217	20.870237027807732	0.2912831890572163	0.05596848543276661	-0.06625184682017281
-8.156219868799138	17.89623573468287	0.11441757974940146	-0.005454005239973673	-0.007763639985125213
-8.394790892154965	17.910210027091058	0.13387020371165254	-0.008708092275073433	-0.006960740571927859
-8.554618865624473	17.920891399145056	0.14727216342424074	-0.010903292187469799	-0.006564699126156518
-8.076918622029138	17.895858500419333	0.10530918970565048	-0.004634172190008988	-0.006383050617753967
-7.825261176202915	17.887359420843737	0.07385766326386932	-0.0026076235139717453	-0.0025226430412089093
-7.596735473441331	17.822754416913725	0.019446658702916897	-3.707727179123778E-4	-0.0015919653185529016
-4.3775397391374735	17.57190502900621	0.04650545351610865	0.019228508471563526	-0.0369861454226076
-4.375872410663536	17.525809941386715	0.044130001145431044	0.01867004258187694	-0.03588346576989538
-4.484860697103628	18.198066768748518	0.07521870233515583	0.024848119599816122	-0.05178597769024515
-4.556948600244268	18.532706289646416	0.09758075152713686	0.028620391803292025	-0.057851784405017884
-4.683151412440294	18.920539241546052	0.1218044490926755	0.03328839632123669	-0.06574080194214994
-4.372887696578826	17.49810435524669	0.04339829340878194	0.018568891187858885	-0.035385984504341175
-4.260393171333259	16.96016374069295	0.03072686489121086	0.016675236814951033	-0.025498174633152442
-4.254427113795039	16.882309110298454	0.029769888751673242	0.016307078999902448	-0.02457228860950198
-4.1696614299095796	16.307294673354285	0.0224781900794241	0.012642950019779036	-0.018249669205327793
-4.151382682069209	16.15640348323742	0.02049368049800437	0.011657821085093393	-0.01651716391812299
-4.144404671843636	16.126118946965576	0.02011901091293937	0.011433867239744646	-0.01622046256227631
-4.072427952250173	15.289863632204518	0.011793155792265007	0.007055143165758281	-0.008738487567554158
-4.0953240169988945	15.48969744132414	0.013491711322509146	0.007945021726495936	-0.0102440232015991
-4.118625907787689	15.687351201549575	0.015369131966154014	0.00874577185598367	-0.012029105674154668
-4.140871623441758	16.071993822956042	0.019540528640632743	0.011105382499478773	-0.015716516790144526
-4.332502288749016	14.727258517396319	0.004965178097587366	0.0028199960328050572	-0.003548484294441648
-4.179620470646745	14.862861299829287	0.009483359636248303	0.005460861479487449	-0.007045272046818919
-4.129587923271329	15.034413090690453	0.010809071507770761	0.006264255795841795	-0.008059778495452181
-6.864381120857589	17.824925970382665	1.8588221208083435E-4	1.1428465958441503E-4	1.0653300182196045E-4
-7.111456277647662	17.862901719601076	1.858466364453781E-4	1.1432821324258275E-4	1.0747659689969003E-4
-7.361730330200234	17.815658423141436	1.852959327343716E-4	1.1406491416246386E-4	1.084728006908883E-4
-6.699631952214627	17.790187728070066	1.8584898581766856E-4	1.1422534400879985E-4	1.0591928645972045E-4
-6.471535900793592	17.656110818973104	1.8526454930380305E-4	1.1381510530799347E-4	1.0508327357598615E-4
-6.192614293419988	17.31914560570296	1.8351524750133982E-4	1.1269756131463592E-4	1.0416452153404986E-4
-6.358826975112483	17.562077889912842	1.848222565644331E-4	1.1352404110595305E-4	1.0469654303063897E-4
-6.018562994632269	16.965651537917328	1.8150356199932445E-4	1.1145123910920603E-4	1.036565753519835E-4
-6.018217814531216	16.964954947021344	1.8149966612466476E-4	1.1144881432902833E-4	1.0365558784790732E-4
-5.590293973152729	16.02332329762993	1.7601056975910016E-4	1.0812176087156224E-4	1.0242449124150412E-4
-5.62503595540174	16.10242368359029	1.764935916347141E-4	1.0841090040606584E-4	1.0253541913631968E-4
-5.798389451535036	16.475675177893894	1.786612794383406E-4	1.0972696883785669E-4	1.030287473346107E-4
-5.81830042007952	16.518599132808827	1.7892056264091728E-4	1.0988263066924895E-4	1.0309287788496658E-4
-6.016563719077052	16.961325466545283	1.8147873425188363E-4	1.1143608271470854E-4	1.0365094873791393E-4
-6.018066056100372	16.964687362025636	1.8149821710346313E-4	1.1144790867938637E-4	1.0365516876590287E-4
-5.522668475225	15.891084463681798	1.752214930543999E-4	1.0764500382949007E-4	1.0221439765282123E-4
-5.424504479110345	15.698092793695354	1.741054672615779E-4	1.0696589264303129E-4	1.0192525913527827E-4
-5.225651270330489	15.3782540280895	1.722507765071087E-4	1.0583914320796868E-4	1.0128836196117242E-4
-5.224411400107792	15.376332166282578	1.7223966440723239E-4	1.0583237541360133E-4	1.012842503404056E-4
-4.91133111913463	14.973285475317692	1.6996594758169462E-4	1.0444974664658403E-4	1.0021379982463297E-4
-5.073570002428566	15.1699366412826	1.710787309502732E-4	1.0512741589426643E-4	1.0077730054287664E-4
-5.223708594390138	15.375437594378724	1.7223454635096578E-4	1.0582926250791264E-4	1.0128180135200012E-4
-4.908322672983099	14.969378331278312	1.6994408516106694E-4	1.0443647781442473E-4	1.0020371132607549E-4
-4.707730131406008	14.774519111746512	1.6889657722686136E-4	1.0379164190540555E-4	9.947591860477153E-5
-4.8949657053641475	14.956384547909881	1.6987378314911063E-4	1.0439327293943383E-4	1.0015530727880837E-4
-4.675015183488232	14.748008785173102	1.6875487573310682E-4	1.0370454843819018E-4	9.934822073317487E-5
-3.7658512309524594	7.028045440845934	1.2040417996252886E-4	6.884262047070002E-5	9.441554528033844E-5
