# Supplementary material for: Thyroarytenoid muscle fiber orientation regulates the ability to modulate vocal fold vertical thickness
Source: PLoS One. 2025 Dec 4;20(12):e0337735. doi: 10.1371/journal.pone.0337735 (PMC12677544; doi:10.1371/journal.pone.0337735)
Supplement: S4 Data — (ZIP) [file pone.0337735.s004.zip › Male/contourA1TA11.csv]

% Model	Untitled.mph
% Version	COMSOL 6.1.0.357
% Date	Dec 13 2024, 16:44
% Dimension	2
% Nodes	722
% Expressions	3
% Description	Line
% cpl1x	cpl1y	Displacement magnitude	u	v
-11.474445041542268	39.86271998178516	4.714165102937677	3.248318452128183E-4	0.5684037694996936
-11.24329260087166	39.857064166660706	4.713913575004014	3.247756756764249E-4	0.5684063928048254
-11.723499835930573	39.792838850429945	4.711142552675685	3.2395179703862277E-4	0.5684733954243112
-11.767274346797393	39.77501014477997	4.710372985058664	3.2372599245602754E-4	0.5684909223752143
-11.979542023643297	39.6410188145976	4.704586271972653	3.220405479032139E-4	0.5686212369115835
-12.121371498892108	39.49575294433545	4.698304538308748	3.2023352877063005E-4	0.5687614518417392
-11.806054117032641	39.74542877890212	4.709093321585895	3.233559392018784E-4	0.5685195956664381
-11.156744430513271	39.85315672493977	4.713746292955281	3.247275349036195E-4	0.5684090833879847
-10.78574461946646	39.85088143713931	4.713646303293608	3.247101327728454E-4	0.5684068032947921
-10.703996785704673	39.85039448788975	4.713623640338163	3.247065653212115E-4	0.5684062910681636
-10.365045487457671	39.85003217009799	4.713606547726851	3.2471032539519205E-4	0.5684025697900977
-10.24073739035994	39.850002288818324	4.713605517562575	3.247111952363632E-4	0.56840111182005
-12.151223908858244	39.43929637920951	4.695864223119045	3.1953089316447917E-4	0.5688156430903637
-12.243999474712044	39.225517804051684	4.686627407695276	3.1687644334050407E-4	0.5690205934365526
-12.228771216330568	39.08118106697209	4.6803851977696596	3.150940553547191E-4	0.5691580446734631
-12.2045725661669	38.96968579892024	4.675568210700411	3.1371656966498165E-4	0.569264072197952
-9.68966925248226	39.850002288818345	4.713588178360762	3.247362265017905E-4	0.5683945006120606
-9.728820691769547	39.85000228881833	4.713589433457292	3.247344568949753E-4	0.5683949702840684
-9.738893104614126	39.85000228881833	4.713589346842583	3.247343843069201E-4	0.5683950907087063
-7.229724018195425	39.842036642651436	4.71321815350403	3.2472525732619756E-4	0.5683724972940549
-7.181680448805343	39.837035027356265	4.713001962032973	3.246641064268317E-4	0.5683766876277738
-7.032898318847817	39.761332460556915	4.709724885647744	3.237252513804524E-4	0.5684471187513195
-6.814102986904112	39.65160987884976	4.704983058364357	3.2236152702851367E-4	0.5685491630919723
-7.694538611368289	39.85300932372047	4.713699761748607	3.248432099127161E-4	0.5683676309357517
-9.209743039227453	39.850002288818516	4.713592058023711	3.2474222764858075E-4	0.5683887394733167
-9.084192561308491	39.850002288818516	4.713589441350837	3.2474797166698663E-4	0.5683872258148096
-7.77989584898861	39.85115608319018	4.71362499531876	3.2481236693983903E-4	0.5683704318788113
-7.887028520126722	39.850917164248045	4.71361028451145	3.2480904793781297E-4	0.5683719535304648
-8.20940836010016	39.84998771294927	4.713590490836617	3.247714380107627E-4	0.5683767229650314
-8.699064484567504	39.85004548917005	4.713600400393778	3.2475086833067647E-4	0.5683825593333829
-8.427653381386635	39.85003511315712	4.713587364804738	3.2476940801543885E-4	0.5683792979851454
-6.503635951532379	38.9642778339048	4.675265981715565	3.138586824474432E-4	0.56920126370918
-6.587304507795744	39.296304412183865	4.689625193553397	3.1796409167491354E-4	0.5688854513960946
-6.771190445411904	39.57705074543646	4.701758796569475	3.2143995317482083E-4	0.5686197890726664
-6.488249984945738	38.91070969823773	4.672951442961929	3.1319124868019454E-4	0.5692521898526347
-6.441807092530176	38.514032455237	4.655811592172641	3.08280878301077E-4	0.5696301191094326
-6.479637285157792	38.83084883408595	4.66949695357858	3.122042668779776E-4	0.569328286990174
-6.431293222459502	38.3553349726683	4.64895039104522	3.0633217577485635E-4	0.569781417792621
-6.414989367029483	38.11995340430151	4.638781688916069	3.0342303941838916E-4	0.5700058061808303
-12.154581020253715	38.6291918461527	4.660847420227755	3.0951664957065597E-4	0.5695881523107811
-12.150010630703294	38.60327978321127	4.659728361625867	3.091972383163233E-4	0.5696128059298412
-12.142152509858214	38.56850215752292	4.6582246590226815	3.0877049948093045E-4	0.569645874845418
-12.075008555286557	38.251863934892256	4.6445465943766955	3.048685287060337E-4	0.5699470023806824
-6.4055078033231965	37.81058158783958	4.625405099114724	2.9963125815419243E-4	0.5703008807823451
-6.380216564234519	37.497660621716555	4.611890096394785	2.958005770014034E-4	0.5705991520970667
-6.343264302039531	36.99051521048383	4.58996713749308	2.8963316598799085E-4	0.571082607645502
-6.334472201034116	36.89005153026191	4.585632154663565	2.8840943666424653E-4	0.5711783577027285
-6.327687184993258	36.80892388678728	4.5821307797424335	2.874331345175507E-4	0.571255687157719
-12.009843599799852	37.934501812741274	4.630823671455052	3.009720528899718E-4	0.5702488466929334
-11.964786217784129	37.72201674189991	4.621645896567565	2.983664277930848E-4	0.5704509239493712
-11.884913315973193	37.349164338761	4.6055284681262325	2.9381888375291064E-4	0.5708055073561529
-11.855102109321777	37.20850318869731	4.599453629242741	2.920972115752501E-4	0.570939278354124
-6.054001253753823	34.078546626857026	4.464274121507682	2.5490345798170064E-4	0.5738576696621538
-6.149173119645199	34.887188759599944	4.4991488706268195	2.6438416767192934E-4	0.5730872003431724
-6.250600837566109	35.89711155457803	4.542769547817295	2.7640049501321954E-4	0.5721247595274461
-6.193459175578503	35.39374956872327	4.521019361324711	2.7044690441038993E-4	0.5726043985393404
-11.839202893085437	37.12764807457764	4.59595688520616	2.911094092567752E-4	0.5710161872727091
-11.659489589420666	36.17648365595244	4.554866643713357	2.795723568705352E-4	0.5719210087169043
-11.604522760179764	35.87484931508169	4.541852067735832	2.7593694684619277E-4	0.5722079699402364
-11.722291939002918	36.53030379449448	4.570171060948388	2.838374368478563E-4	0.5715843777129151
-5.779625311135477	31.19731156322498	4.339893199976415	2.2185383966712987E-4	0.5766036919915108
-5.81279148229987	31.662213126481518	4.359914117112078	2.2704230182622208E-4	0.5761604609983624
-5.899224305099809	32.61659843326578	4.401157167680443	2.379788954197388E-4	0.5752508255608734
-5.976691683968024	33.339321807413484	4.432310556370181	2.462443660634223E-4	0.5745621035788825
-11.509233680005952	35.31627810223552	4.5177243037028365	2.693041500188332E-4	0.5727394430666146
-11.394079070293767	34.64087981092902	4.488554922619471	2.612086764248673E-4	0.5733820654872614
-11.220382567246846	33.54474537413258	4.441203373887498	2.483555794614015E-4	0.5744251480172576
-11.202972735055987	33.43079369617582	4.436293039720406	2.4700239577226383E-4	0.5745335889830252
-10.844465513772992	31.326569438566285	4.345531596776176	2.22750054865218E-4	0.5765356698568526
-10.698483743173266	30.503290759781265	4.31000705440683	2.137485760299825E-4	0.5773189220161261
-10.482503909514618	29.271695372722476	4.256896502367705	1.9994586427896216E-4	0.5784906341971157
-11.152163505115091	33.12987388793906	4.423280845270778	2.4352936163013665E-4	0.5748199104938871
-10.29670205376844	28.29094437817735	4.2145356518453125	1.8957893931235138E-4	0.5794235731435908
-1.076653659382583	18.297152192768728	3.7840950954462724	9.161200778325171E-5	0.5888668210876427
-1.057798197007568	18.3699692558826	3.787222837345266	9.228213900428953E-5	0.5887971851883992
-1.2553773461058262	18.05484634587402	3.773678187787222	8.939397404103476E-5	0.5890995797094306
-1.3436889278613762	17.942292669830984	3.768841513755953	8.836331944385004E-5	0.5892077467514493
-1.3809060576242334	17.918522247729946	3.7678191074627336	8.814719993627807E-5	0.5892307569247353
-1.7042243162577906	17.732453174292203	3.7598302469602185	8.64525210399382E-5	0.5894111600204042
-0.9736487986466396	18.618690315013282	3.7979191771202263	9.456797573755204E-5	0.5885591501834891
-0.9541841975485945	18.8532421971168	3.807999431636582	9.673514140605817E-5	0.588335211113084
-0.947282906139095	18.923441090129387	3.811019798247391	9.738327986257277E-5	0.58826817902692
-0.9489532491133231	18.989883911359502	3.81387599361567	9.799989335870064E-5	0.5882048062515202
-0.9596556143868187	19.18157600115476	3.8221225776779404	9.977601470249347E-5	0.5880220257353017
-1.0007893751719386	19.366238559064293	3.830059080072306	1.0149663574285019E-4	0.5878462241005533
-1.0156692512824685	19.44142199969828	3.833294164658087	1.0219737479870978E-4	0.5877746313360752
-1.106120243199155	19.658305028567682	3.842620312805601	1.0422761970176263E-4	0.5875685357579477
-1.094969958052691	19.63852201750797	3.8417695476677833	1.040416570919991E-4	0.5875873085823914
-1.0936335265296608	19.63408357569838	3.8415785306702412	1.0400003507814154E-4	0.5875915309006386
-1.2010342068872937	19.82274453383396	3.849696254075115	1.057713022696665E-4	0.587412513151106
-2.046467556958248	17.618579353819115	3.7549337870866255	8.542513065953337E-5	0.5895228559909251
-2.1221961561061433	17.593205384286676	3.7538446613539858	8.519578064583342E-5	0.5895477412375947
-2.4255376123967913	17.60029173055146	3.7541487836598626	8.527598310751743E-5	0.5895436950832118
-2.5570302312923876	17.606425091128674	3.7544143242149413	8.533848697302869E-5	0.5895390209053932
-2.5762761731040884	17.613230617016026	3.7547073198625367	8.540202250553833E-5	0.5895327004431027
-1.3479021646948883	20.021753645127458	3.8582585664875437	1.0764192629369813E-4	0.5872239766157984
-1.2626155798927432	19.90602996197561	3.853276414570246	1.0655469774151116E-4	0.58733361125868
-1.3817166003065973	20.069123341629336	3.8602957387868213	1.0809112708036607E-4	0.587179089840209
-1.4899632768361528	20.21070892335458	3.8663904578202777	1.0942164088260828E-4	0.5870449882085786
-5.495137736130755	28.682427206436067	4.2313508372031485	1.9429522557956906E-4	0.5790002249454418
-5.507481946096904	28.790545579501035	4.235999266542341	1.9542944972291576E-4	0.578897187160175
-5.6403321420075345	29.934354619153126	4.285379457738987	2.078714231103608E-4	0.5778072351401249
-5.666746146342146	30.200631078106966	4.296841988963192	2.107506430891092E-4	0.5775534441899691
-11.191421953754563	33.35957681978569	4.433214373455298	2.461543968379588E-4	0.5746013556784153
-9.903368580831355	26.624719639342132	4.142672146982354	1.720632988639386E-4	0.581007791959491
-9.518379440193806	25.509011230497727	4.094597405927977	1.60800451909926E-4	0.5820674659963214
-10.24221480040353	28.036535757929613	4.20355244487896	1.8678893670365584E-4	0.5796655146345923
-9.941849425995668	26.771679100067804	4.149015896737084	1.736311129562834E-4	0.5808681006881142
-9.435777052802928	25.341680680621153	4.0873656705690955	1.5909158716801228E-4	0.5822261604449943
-8.989967889259479	24.43656929332904	4.04844940798953	1.5022967719285026E-4	0.5830846893592021
-8.466172909581612	23.69714455692396	4.016517703438974	1.429940809956446E-4	0.5837846140616487
-8.323296309997005	23.496210122816404	4.0078885350966225	1.410910481011447E-4	0.5839748541970252
-8.110968854863435	23.247728995494818	3.997171257400348	1.3874445998764194E-4	0.5842098123440835
-5.048217493719254	26.350300537032386	4.130817468495255	1.698286456095121E-4	0.5812208719624958
-5.072511013938841	26.457153858149972	4.135408807181239	1.7088235335113592E-4	0.5811191484230991
-5.319016300063471	27.61513168254591	4.185326636499157	1.82939589006928E-4	0.5800167596528908
-5.29853442208269	27.50820667900955	4.180726582365434	1.818551163557365E-4	0.5801185823868031
-1.654751276874053	20.435077930564706	3.8760383629119097	1.1154859213012436E-4	0.5868324215611015
-1.7067944091754472	20.50497147621396	3.8790479535253013	1.1221257248721073E-4	0.5867662115102947
-1.8328984524828982	20.675902385434306	3.886400135352197	1.1384434593402271E-4	0.5866042837010861
-1.9146220020917226	20.782645293698174	3.890996494198569	1.1485949695242002E-4	0.5865031889671909
-4.9042613345439605	25.919695618694483	4.112228508277398	1.6550349161419264E-4	0.5816303276271079
-4.723648948643792	25.314894454085774	4.086195592826101	1.5932395980741864E-4	0.5822055863424024
-4.604590176157303	25.050889886572506	4.074792606817633	1.5661592583758718E-4	0.5824562949880165
-4.281322525911252	24.383233101737986	4.0460895477814205	1.4997737771288845E-4	0.5830901785154885
-1.9586941287435926	20.837836690611017	3.8933690894532385	1.1538084217023924E-4	0.586450934572131
-3.212092304322424	22.610894853378916	3.9696935634827613	1.325018018691321E-4	0.5847709301922044
-3.270336441946239	22.703969498182495	3.9736935722159226	1.334034057668382E-4	0.5846826801540301
-3.1759514287423167	22.55750992150785	3.967391180215358	1.3199166508335257E-4	0.584821527860863
-2.552311284291985	21.631627081840954	3.927534524473297	1.230132633682753E-4	0.5856990666047689
-2.5098822746086604	21.56829318255515	3.924809732266629	1.2239154921916409E-4	0.5857590933131132
-2.8729378671186043	22.079163776937527	3.9468180144622846	1.273193394632236E-4	0.5852750598904752
-2.2263494360515614	21.173122922958054	3.9078206836817384	1.1858511330072512E-4	0.5861334958978465
-2.474915474220784	21.521650545009727	3.9227980511533955	1.219393007692651E-4	0.5858032690992648
-3.4773784108647514	18.403706671471145	3.7887038558827175	9.270576731957672E-5	0.5887867227107941
-3.35846290752189	18.270934472090264	3.7829959449040116	9.147833161953441E-5	0.5889123182601637
-2.986020090348341	17.873594174422337	3.7659129594121996	8.781122371618646E-5	0.5892880041563684
-3.0843858104178232	17.95367554119481	3.769350821959755	8.855120401195173E-5	0.5892124881044132
-4.55117893468238	19.65828187065888	3.842661875915229	1.0436727829092986E-4	0.5875998116483081
-4.420038843879081	19.51869429400994	3.8366595946351882	1.0306993133435633E-4	0.5877317846455583
-3.9878414099549424	19.042485077768077	3.8161702810356455	9.863101441954086E-5	0.5881820383317721
-3.876041431325125	18.91777966967521	3.8108130286191426	9.747222314687899E-5	0.5882999899358834
-6.130812390357783	21.17327966252702	3.907855085316179	1.1870870421713682E-4	0.5861694125703959
-5.603021699254619	20.65648045269169	3.885650132293727	1.1379646429546318E-4	0.5866574840544394
-5.022930154700875	20.104959705369566	3.861914741502099	1.0857777607858298E-4	0.5871781492147174
-5.278074655877589	20.351392777533167	3.8724923060106367	1.1088677672731895E-4	0.5869453988279094
-7.176503410370282	22.20125443016854	3.9520979130328353	1.285580337954366E-4	0.585198810903476
-7.645425550142243	22.67596320908081	3.972601282033514	1.3316454720561815E-4	0.5847505747495114
-6.914655264493646	21.927293357712287	3.940342826086356	1.259602903958981E-4	0.5854576711216503
-6.317458997045528	21.3417923498196	3.915140420595139	1.2034199736470561E-4	0.58601048572867
-6.616376365382688	21.641081091753705	3.9279870881560486	1.232513281588203E-4	0.585727868832476
-3.667612910655694	23.30039671526293	3.999415132624791	1.3919559404609384E-4	0.5841173987776889
-3.8344107309975186	23.58072084908025	4.011478154766626	1.4203221448860575E-4	0.5838515750150745
-4.07131120217234	23.98746694994925	4.029014148994365	1.4596180603822543E-4	0.5834657286035627
-7.640331767949261	17.58660964391378	1.902883089879664E-4	1.1675365893820647E-4	1.1365049226391442E-4
-7.509356374993602	17.79911102953117	1.915241360133281E-4	1.1751778348815687E-4	1.1300320212436537E-4
-7.699085067916972	17.490069691876407	1.8970697660903593E-4	1.1638320373710898E-4	1.1393514937118415E-4
-7.762237140727983	17.307203843534467	1.8849509048911225E-4	1.156483678726861E-4	1.1424962898146795E-4
-7.821354134820421	17.152039715015043	1.874964198475286E-4	1.1503485726324644E-4	1.1454061601365706E-4
-7.872343761730441	16.946859815138	1.8612126303321652E-4	1.1422708858855278E-4	1.1478495628209544E-4
-7.9212456757473095	16.7535721133572	1.8485239535290541E-4	1.1347855306093377E-4	1.150256894722196E-4
-7.978516594181485	16.47009360362552	1.829519070093193E-4	1.123803020707406E-4	1.152955220599163E-4
-8.003887584134924	16.35737657078511	1.8222186010603041E-4	1.1195669989094165E-4	1.154220483679777E-4
-8.118630878800325	15.81506504171685	1.7861182545545948E-4	1.0987436985064917E-4	1.1592889048991863E-4
-8.094552827662564	15.974960008998522	1.7968209305536421E-4	1.1049377088911543E-4	1.1582099174716585E-4
-8.04170124130489	16.197774102848527	1.8115824888099343E-4	1.1134455182124374E-4	1.1558453305047581E-4
-8.150313422852468	15.592578087371972	1.7717629584371874E-4	1.0904231125164015E-4	1.1607964591602104E-4
-8.185693905077091	15.296446874682147	1.752591493392745E-4	1.079263394381099E-4	1.1623923595881403E-4
-8.194174195741963	15.203000185462113	1.7465386743280162E-4	1.0757349532281836E-4	1.1628187091925721E-4
-8.208512901965337	15.126229857341759	1.7415971772383974E-4	1.0728189063189006E-4	1.1634361413632603E-4
-8.250106284083648	14.883579494882829	1.7264557875203048E-4	1.063815324581971E-4	1.1652991797730048E-4
-4.487015489615202	14.591722761896595	1.7363113120633783E-4	1.0632497191806104E-4	1.021638726695079E-4
-4.41679075075682	14.512942950187362	1.7314487123782393E-4	1.0604853896146248E-4	1.0188332265158146E-4
-4.328392854963235	14.412266409238754	1.7254586017884224E-4	1.0571041964745924E-4	1.0154291405731799E-4
-4.19638606385485	14.251926346392382	1.715316198866897E-4	1.0512926508874618E-4	1.0100634688908365E-4
-4.1774577618550515	14.227703677964985	1.7138255432370167E-4	1.0504391093453377E-4	1.0093265465881616E-4
-4.011653754505446	13.958618280764242	1.695860814845961E-4	1.0403372964866915E-4	1.0022046095099513E-4
-3.9658602013701354	13.875913310614873	1.6905374540789042E-4	1.037352061113167E-4	1.0003707339443629E-4
-3.8728585701172715	13.675277075451195	1.6765658503657986E-4	1.0295524443806699E-4	9.96244164421435E-5
-3.827221053873679	13.574012722951263	1.66960070252691E-4	1.0256541699418643E-4	9.942097407288413E-5
-3.678951632066279	13.16478839940904	1.6411647908174648E-4	1.0096674649425299E-4	9.874758476116508E-5
-3.5917284390649904	12.833991230221695	1.6171979148059268E-4	9.960528983886071E-5	9.831625401166565E-5
-3.802140222605765	13.507601659276483	1.6647435412892343E-4	1.0229257509363458E-4	9.929752093666178E-5
-3.5707727038749857	12.751103747612346	1.6115971103817972E-4	9.928458670550836E-5	9.822425608947321E-5
-3.541542439268137	12.544783984764676	1.5970562690204962E-4	9.842769614913916E-5	9.808519223847601E-5
-3.4949884825254784	12.223557935787476	1.574514201111789E-4	9.709670277851631E-5	9.78650142312136E-5
-3.4758584495473643	12.04768205661304	1.5616371545310585E-4	9.632018200545213E-5	9.775180628216704E-5
-3.438741576182406	11.714239988687044	1.5394889773353147E-4	9.496580819337883E-5	9.75994681111309E-5
-3.417812874538829	11.446179991197646	1.520536601327227E-4	9.378263745066932E-5	9.747157044182584E-5
-3.3906349157222566	10.961420004318127	1.488001696501793E-4	9.169226753927131E-5	9.73229075204399E-5
-3.3916550194410484	10.630757437106144	1.46598218487445E-4	9.01968004044828E-5	9.730555370808195E-5
-3.3959839425319576	11.132234322658498	1.4998944473883276E-4	9.246389813806312E-5	9.736928990719554E-5
-3.393265657763855	10.454391674262318	1.4547933144116895E-4	8.943574173505486E-5	9.732249758232178E-5
-4.670507470987778	6.528342318175405	1.2396994346021735E-4	6.972239709225976E-5	1.0201844350555491E-4
-4.4726727137642275	6.531654081540811	1.2369636169092473E-4	6.965680776574673E-5	1.0140631594828115E-4
-4.296096768007057	6.56411387418155	1.2324673045064965E-4	6.959707160563392E-5	1.0036895831161259E-4
-4.19076774411171	6.62013185257886	1.2337317800793432E-4	6.973545933068423E-5	1.0003430067164374E-4
-3.3927264197262907	10.36607684263304	1.449369650346651E-4	8.904803803314821E-5	9.732308629167368E-5
-3.3881604896781656	10.051924125415702	1.4292181880745647E-4	8.762784403894532E-5	9.727109580066877E-5
-3.3799254865986788	9.655646256428371	1.4036822514073896E-4	8.572639894137155E-5	9.716102376120771E-5
-3.380026598289431	9.645624138666385	1.403008086747964E-4	8.567721667798705E-5	9.715863120889877E-5
-3.3804025932702664	9.636123697602686	1.4023587998001984E-4	8.562635449115168E-5	9.715667118784568E-5
-3.40679558502883	9.214168016801459	1.3765992938889738E-4	8.360427590623992E-5	9.724065134246903E-5
-3.4179814247593683	8.95895940911759	1.360293707602672E-4	8.227519605404014E-5	9.720238212004774E-5
-3.804803665329825	6.960169305120868	1.2408657462820044E-4	7.051925083065065E-5	9.794007621013987E-5
-3.9429416544476634	6.809098800100818	1.2361707492235903E-4	7.025309940806104E-5	9.86207353887399E-5
-4.08124466208169	6.7153801769962165	1.2334952098257409E-4	6.976189843675866E-5	9.93406195786749E-5
-3.427153181972659	8.785606906012429	1.3505325747790745E-4	8.142200053794491E-5	9.725544074130556E-5
-3.4381148632852074	8.652708715051691	1.3432370469353887E-4	8.067254840742063E-5	9.731293766372067E-5
-3.509867929898986	8.054374968105693	1.3103928003826602E-4	7.73255783301147E-5	9.759421945948512E-5
-3.4656373236179157	8.413711761281515	1.3288055294989278E-4	7.928223183417214E-5	9.739508441053425E-5
-3.5193252094602787	7.974355448049408	1.3052042674133293E-4	7.683325154954506E-5	9.756913263951641E-5
-3.557899289989212	7.638848388736418	1.2829260223080977E-4	7.411656819107437E-5	9.729910421696094E-5
-3.5506927450897767	7.69285776363382	1.2890586307860258E-4	7.49007622099446E-5	9.749193155444099E-5
-3.535122125580328	7.83701852388341	1.29709770211911E-4	7.590809915093027E-5	9.748597764600139E-5
-3.5827473819441993	7.560439358513216	1.2792545548394562E-4	7.413153696329466E-5	9.731377494858427E-5
-3.6565570430394443	7.313451197757724	1.2598415146438324E-4	7.252139989499039E-5	9.718957380795424E-5
-3.741595319822733	7.091603710798701	1.2460093096591584E-4	7.083043455812699E-5	9.758654503311834E-5
-12.549997283015612	29.32616348514781	3.4431556573265523	0.7860754213471953	1.2545465550005013
-12.301539205957688	29.291857008660745	3.4639252294468825	0.8218965588909937	1.2196982929678035
-12.945498561628064	29.371268102939265	3.413376449300033	0.7249245814868732	1.31442231533853
-12.667571058320755	29.34600838841086	3.4360099083684243	0.7699572348372667	1.2745547473085368
-13.14322116019612	29.37537224001902	3.3963687116973666	0.6916778731227402	1.3408842473564946
-13.80898376894712	29.404592486687914	3.358135694855424	0.5934038618346122	1.4389104702787643
-13.735570740940926	29.414650756903125	3.3612697564708935	0.6056689252820596	1.4286045162270011
-13.706246438895406	29.415606123614673	3.3626855681511016	0.610390746046115	1.424735570766449
-13.290250515754071	29.39595679026659	3.3843581840417913	0.6704790787261989	1.3628667777140753
-15.179758674591223	28.679465333566007	3.1663272843709067	0.2953214625664782	1.5472962761293128
-15.094996074046257	28.783472433649738	3.190414558204321	0.32328711907694363	1.5478311795908717
-14.691069244266398	29.117451850342118	3.2721130025704213	0.4233599876741212	1.5360501827865527
-14.680534876789988	29.12585190893839	3.274089754384463	0.4259576529124882	1.5356411052610726
-14.683122671339875	29.12421368151403	3.273714591437052	0.4253937204038255	1.5358093053178727
-14.244958504254635	29.34505687182388	3.3304272082501596	0.5214200750434053	1.497415491165237
-15.576497186678044	28.231983999343782	3.0484988090473193	0.16735128640563113	1.5548479645193387
-15.653847786285514	28.134364463078622	3.021346884158168	0.14046291436793687	1.554977314317533
-15.387588751291824	28.452429767326805	3.113622466933234	0.23069608585156268	1.5532421093914675
-14.144837917633991	29.368893508216285	3.3393933111614644	0.5382223966775298	1.4853995218646292
-16.115058978073392	27.574951249756147	2.808199890090379	-0.008397046367434864	1.5646606322165173
-15.90435588476819	27.83242710015623	2.913104038357283	0.061234860012601665	1.5569227411906343
-15.74625171831329	28.024575975216667	2.983396158368406	0.11101401367509658	1.5566446235844507
-16.14953834645239	27.53162125991811	2.790974661457956	-0.02033814605067381	1.5656868405811812
-16.1772513457067	27.50045584646255	2.776074006873545	-0.029655604154188865	1.566459841478119
-16.41407757865043	27.24998495224228	2.6506182168436743	-0.10829454601329619	1.5753243301285613
-16.616577586735964	27.035992237219965	2.54790298561152	-0.17491922045676617	1.5816918121392234
-16.682606989913594	26.96872952786494	2.517729717348069	-0.1961486740500235	1.5834495880982578
-16.96054569506112	26.69987986253053	2.4075958929746477	-0.28894559718191143	1.5942788438827746
-17.05473536272748	26.617529852743722	2.376893757265057	-0.3198181430879682	1.5982678322174095
-16.798180595287267	26.857517761418357	2.47275385704018	-0.234197107422486	1.5878009150629193
-17.301849737305886	26.366581807714823	2.312313673829399	-0.4073647211609617	1.6005633170495956
-17.437462623787845	26.22883534025558	2.2810709744961164	-0.4531188423908422	1.6011197128159869
-17.710871835704314	25.908551167574487	2.2397712870894777	-0.548405887834781	1.5920814721555854
-17.720140663929456	25.897755902864244	2.238267815304468	-0.5516120658175848	1.5917317732236447
-17.93305011810803	25.11470404264659	2.128330818545103	-0.7062052614003935	1.5076305404679662
-17.9124787367341	25.02581519519865	2.1091497416146407	-0.7176664823532063	1.4903565466819135
-17.75129270702696	24.320631923706557	1.9573228974144032	-0.8070233011319949	1.3535529191129574
-17.930628006634358	25.127767378815523	2.130182626405776	-0.7035820742812283	1.5091378360907632
-17.72231396827652	25.889794578671694	2.237068561400591	-0.5530985731108172	1.5907904396580816
-17.80190258093927	25.598972045348795	2.196364219126541	-0.6106278394107041	1.5596839984160904
-17.6995911610923	24.190394096149134	1.9247392495520566	-0.8179404258816094	1.3243076825488584
-17.496256260038386	23.683034299338182	1.7951061761063745	-0.8610693159189649	1.2024881521184108
-17.227056612177222	23.066737894903113	1.6591558731079672	-0.9031242429815174	1.0540375369948392
-17.222400653656987	23.05582348707018	1.656744638775131	-0.9038677288613033	1.0513010226295083
-17.21689832879776	23.04423912993879	1.6547478630892125	-0.9043987572475416	1.0485000507157103
-16.728754575678682	22.025145556677188	1.5248955825998969	-0.9573991458199326	0.8129577315264059
-16.774194747140236	22.117395218379528	1.5334806005282622	-0.9519206633347251	0.8346090424717743
-16.97794664264294	22.53861943451568	1.5758777308864207	-0.9296241662506279	0.9335590114265606
-16.69699815631189	21.966568824245652	1.5206235604049079	-0.9598573136962065	0.7977940063492317
-16.444832569389295	21.480926575180483	1.4912266705666604	-0.9809626987698882	0.6719456263074669
-16.386895846575705	21.380543125779525	1.4873684998293402	-0.983237482893734	0.6452225220034515
-16.104241164121696	20.907538117870054	1.4690363340218409	-0.9865588879506824	0.5123411094327053
-15.229452747704386	19.598212881817318	1.4628597962466667	-0.9488605230976788	0.13554332165598026
-15.57329312946664	20.08691418120491	1.456021798440878	-0.9674467680909752	0.2801594856575414
-15.762516950245079	20.369225502488575	1.4570674583458936	-0.9773541699446329	0.36103620793308583
-15.675992470326689	20.229579917481455	1.4563894833172761	-0.9742826847424146	0.32220501178111616
-15.004763248761616	19.296783667811376	1.4632084503877416	-0.9185082991969651	0.04255003736943011
-14.347500819590326	18.432065956650572	1.4556374605228548	-0.7835017394758165	-0.20776389266911977
-14.712981145580777	18.902897405389634	1.4643465705646852	-0.8682103467870436	-0.07857621952701707
-14.112096433282655	18.14059298710207	1.436642277263696	-0.7164963493154485	-0.2784584477458477
-13.78694109254231	17.746809436354212	1.392674124181838	-0.5992952324703524	-0.3458577098139384
-12.571764049439405	16.311593393532608	1.0688440513555668	-0.1771298816764065	-0.3493400621577672
-12.73920894762768	16.502345400817987	1.1203361013548567	-0.2300294971265518	-0.3622834603459523
-13.149713878528935	16.985374934153192	1.2554358000695787	-0.3730227135231162	-0.38753568050655296
-13.560380487768182	17.474887696609358	1.3441461626390636	-0.5184009854773799	-0.37192678729934975
-12.425322565709424	16.132861044045708	1.0148507731205039	-0.14598115453985056	-0.3257855551983761
-11.670217713869185	15.114695159104642	0.7098159791104676	-0.027083230457929982	-0.21009559985847082
-11.365932308652308	14.608156720305253	0.5704799003947253	-0.009235541438526363	-0.1820166315848441
-11.92283668770059	15.5138977395229	0.8143363795596112	-0.05141855575888725	-0.24105400131043275
-10.562716333863087	12.94789731899291	0.26612320339296897	0.021936124653926557	-0.13415812183068604
-10.948648382995671	13.758739233451472	0.39784729024535914	0.013752558908948059	-0.1605507014169103
-11.098303334312128	14.067796912866406	0.4638482932714608	0.00556937755909955	-0.16700942756782333
-10.525883887986963	12.864423610706558	0.25250317686671103	0.02248076493235002	-0.13099618083713194
-9.798988227302473	11.320287707049813	0.11276848749407226	0.012127100559929233	-0.08413009292071974
-9.732323480499934	11.174594300623232	0.1032736293541707	0.010889030936896065	-0.07975330241802098
-10.081918062736984	11.939122885708052	0.15458079748419565	0.01674494177729491	-0.10146771197970356
-10.117545204016817	12.014153136793572	0.15960110417433707	0.017309316769634465	-0.10358392449553926
-10.125488541176557	12.031342010050052	0.16076356531293776	0.01737741807314623	-0.10403748420938405
-10.206021714110836	12.200826259486794	0.17943939136306167	0.018384830572373473	-0.1095294629163603
-9.419927776114791	10.505887365565313	0.07526064117682399	0.008883654306019615	-0.06423699081549435
-9.399405712068043	10.46295997914108	0.07332337197492593	0.00868762526246204	-0.06306340328449468
-9.362713286671571	10.38798252274155	0.07064038088656041	0.008498664993126716	-0.06107286915572002
-9.154870655726462	9.945879075922534	0.05482612804645469	0.007157974322454751	-0.04938853875229646
-12.250739993093612	19.150604908153067	1.3597245322004545	-0.5796623941940526	-0.1984730580196335
-12.38566605099603	19.22946294400731	1.4145509316782539	-0.60704932218776	-0.23342075700805612
-12.01844448086215	18.99591175371971	1.2716806424279277	-0.5263316634565711	-0.13473571157808625
-11.827570117273318	18.80591952525691	1.2280236635519455	-0.4933731543021385	-0.12147559530537877
-11.713785536719609	18.69006161362944	1.20155815512177	-0.4725561433074602	-0.11844029056577118
-11.489143837718775	18.31225717750866	1.1407406388416812	-0.42349120052846245	-0.09595557065191807
-11.422054541477863	18.20400403535874	1.120823837381863	-0.4083818349333753	-0.08931578334852053
-11.1312843404225	17.66591106385923	1.0169466308734212	-0.3171998356271238	-0.0566854821337464
-11.055951216524857	17.541799648666696	0.9876516506925122	-0.29470131357140666	-0.04792044958727682
-10.89887092457139	17.22764172522274	0.9142971082687348	-0.2406502649861897	-0.037018525082191424
-10.575488505640893	16.84925885430279	0.7926184773554551	-0.16652279128003752	-0.014274888873962376
-10.43772599350212	16.70171574203988	0.7405277595910401	-0.14106644896506904	-0.00921820666541542
-9.978001351274603	16.242623289109325	0.5756386546196461	-0.07014291687618868	0.0060810973409295005
-10.526565134212209	16.791932600537315	0.7732539484200562	-0.15504140804208358	-0.011539948097866943
-7.030367433549882	2.4139327623641043	0.014679553963099869	0.012710090111200834	-0.006290907344348744
-7.215760866394217	2.4755440513595257	0.014659865165577345	0.012538586754137602	-0.006748456378722016
-7.405278851022751	2.595258639711485	0.014533557330497755	0.012250267946487908	-0.007199685203634774
-9.244586320290054	15.723382341965994	0.35731556604763703	-0.019244844030927057	0.015169759373971838
-9.507824842101293	15.916684605458574	0.43352474974675614	-0.03351836778724995	0.015325624633765886
-9.692263079699481	16.041330931920655	0.4896400524185829	-0.04508476183930088	0.012870821060912922
-8.985488293101314	15.53500002876454	0.2843685684727876	-0.006669117235379706	0.01514945467740488
-8.539221102722498	15.303689839165164	0.15918489822020887	-9.292803505469865E-4	0.015707442919006755
-8.537824382407866	15.302507447854424	0.158658998283902	-9.125761935085177E-4	0.015678164334919323
-8.538262958703744	15.303150235103136	0.15891170760568973	-9.221284648098992E-4	0.01570651413857796
-5.1772657954129055	3.362657896829427	0.011438046585460021	0.010392999526586153	-0.002423997953858055
-5.227341194145145	3.196912959780847	0.011835706766920168	0.010752114057170742	-0.002481449905025945
-5.322979475478381	2.954410263032776	0.012452669912366456	0.011319451452053462	-0.0025789340625793035
-6.8692823834369445	2.3755325699269654	0.01467607757528741	0.012813001888718126	-0.005919737794066409
-6.725367925848076	2.363860918432673	0.014635113049237515	0.012856151233584707	-0.0055831863946362355
-6.536000300217035	2.3472928848767003	0.014542765598250072	0.012894997464922488	-0.005113756830009827
-5.411414966482281	2.80462181706888	0.01284007290250841	0.011668054452299428	-0.0027033313420124832
-5.610884649462367	2.5687833763582235	0.013502545985464303	0.012256884118207516	-0.003038108188080169
-5.361261409875199	2.863834967066623	0.012675382578340737	0.01152144950516301	-0.00262026581922047
-6.223247802307597	2.365875714290272	0.014343927299112415	0.012844934019774592	-0.004391648924147911
-5.791162716262345	2.4885765182478914	0.013812729144542225	0.01249225445092991	-0.0034326323196675265
-6.090927660184907	2.367782615151773	0.01423698151619597	0.012819190522616647	-0.004060631346323581
-7.488664423471011	2.6416913570264815	0.014479802558949373	0.012129819777460736	-0.007391912779181695
-7.527681738504052	2.675695279703027	0.014436391193992041	0.012052445488676958	-0.007478934796943294
-7.705213109506458	2.8928308880051232	0.014144040834617674	0.011543007947518192	-0.007916068735530536
-7.781038464728837	3.0306349689130956	0.01396458607202564	0.011255996325456954	-0.00810200183560374
-7.809543249467232	3.376611916763574	0.01342805749062223	0.010533950013256629	-0.008274674344269397
-7.8031869250453445	3.2014071931557497	0.01369316828648169	0.010886048874059813	-0.008204056583174805
-7.768361944322903	3.658099075822124	0.012975315859538568	0.009940912054321115	-0.008323345033581576
-7.761639727263895	3.6900712243159703	0.012924255406606265	0.009875739566637808	-0.008325163943001559
-4.999801721481999	4.023502151482274	0.009874265910470737	0.008972883773704591	-0.0022001164963190295
-5.111481284317616	3.6023752834282305	0.010857572303624883	0.00987035831932447	-0.002344098257827331
-4.997331181378248	4.032984195797974	0.00985202937152335	0.008952793620711288	-0.002196607003361925
-4.872934486217074	4.475711538991569	0.008807698571520285	0.008039627981107935	-0.0018442352054713375
-4.97922462021777	4.097173888984106	0.00970115385004636	0.008820963009978072	-0.002145532817773276
-4.860801930593438	4.517203309852191	0.00869581850967041	0.007942781264645643	-0.0017937143579660195
-4.761029939464212	4.87431742088686	0.007722256249198704	0.007101505647871695	-0.00136587065334069
-7.742452158769818	3.729624219616649	0.01284912080990091	0.009790120510519805	-0.008309572033406083
-7.442379917165561	4.483229936031931	0.011456831263936207	0.008090956530480514	-0.008110730280344378
-7.465536611994425	4.421726571853827	0.011564033554303934	0.008228974769504594	-0.00812190105105861
-7.594486120432469	4.0834937584560675	0.012134585131498926	0.008974690016916137	-0.008166293151203229
-7.429690671744892	4.557670492198492	0.011377723418573082	0.007920522989116306	-0.008155085923110643
-7.36723985866665	5.015050012790266	0.010903125118856223	0.006848377241331901	-0.00847212410594569
-7.395343085368084	5.5101636428186795	0.01074915345150394	0.005622772342434497	-0.009115949733927431
-7.3965865828161865	5.543074608435623	0.010734044959655598	0.005541023529769715	-0.009153150252140642
-4.558074603635404	5.672718741769454	0.004995865681612261	0.004647419945197134	-4.7950104965971944E-4
-4.6627405197370075	5.22454798947669	0.006552508754562401	0.006070283872455485	-8.889572602457668E-4
-4.668692867352944	5.198394503246017	0.006642236739010418	0.006150066946026283	-9.168867964064721E-4
-4.664282599374147	5.216802614111526	0.0065806121561250265	0.006095956265695028	-8.935570059132545E-4
-7.3982323297515205	5.567916060023574	0.010739083515418295	0.005489779472475483	-0.009183373236147676
-7.48651415465878	6.150839041437832	0.011131924174646049	0.004290968224917018	-0.010192698070364275
-7.599546254111633	6.612735766649593	0.012272222517916131	0.003724374726093468	-0.011565535156158397
-7.642504625592806	6.743778192976325	0.012639633710998048	0.0035251564502487127	-0.012013466452688627
-8.952159946371552	9.555675251586836	0.04620401486995502	0.006199268522392142	-0.042294122255406186
-8.732765194065909	9.107614497624565	0.03628228237562042	0.004633620760496961	-0.03417147602491576
-8.47700772030366	8.592551683213934	0.02862090430341778	0.004028749002693057	-0.027296059397382638
-8.352064200573206	8.325656229295662	0.024701630703860927	0.0037360615152738394	-0.02377161222727994
-8.22248365278156	8.080133739051304	0.022310421794888718	0.003613941485221945	-0.02149957032140932
-7.7238068807377545	6.9598914714192155	0.013877011354470108	0.0034605036493793335	-0.013262049680713307
-7.960826055581999	7.551550075901317	0.017152138105426602	0.003242506382494809	-0.016566849640106483
-4.595871508506281	6.28037289077029	0.0020509785483639473	0.0018756138889782236	1.1896469318325203E-4
-4.559350514184861	5.783225643625137	0.004645177325000342	0.00431903094573601	-3.544948076031927E-4
-4.539975613367586	6.108347768381147	0.0034519708148933177	0.003179782658202698	7.717450090301782E-5
-11.935802806201469	29.203760167457084	3.497655289293129	0.861462447248303	1.1640314764296955
-11.682106431330329	29.107328518339	3.5158901086557712	0.8822040762998251	1.1254691770233263
-12.049748392788736	29.235721606739954	3.485895477014604	0.8494022455642325	1.1802895916178415
-11.554047324668158	29.056241218203922	3.522126558729498	0.8921875385059316	1.1059963292293802
-11.460443184032053	29.001267345554655	3.526289233554645	0.897833858583407	1.0915536533439658
-11.232304986381648	28.865049240785545	3.539041334910464	0.9137717761174016	1.0573751313502902
-11.068074810611535	28.69399179130027	3.5484818782770455	0.9174418430591594	1.0253312949160842
-10.976413376754808	28.58931671508703	3.553288858703244	0.9172583759166576	1.0060869358797038
-10.90389916998354	28.35161171417068	3.5612999106340952	0.9070887769890985	0.9744552780780986
-10.868957337890858	28.234135990939983	3.563836258197691	0.9013326281845987	0.9579499454335205
-10.873719428217466	28.179281393409546	3.5600725502542865	0.8966834109237993	0.9488420469054013
-10.899773404446135	27.854335642192183	3.5477478581006654	0.871782344189457	0.8972854312233708
-11.299458501732504	28.243091190207984	3.585428850932415	0.8551239447487597	0.9992791814435
-11.580553246675425	28.461353336993938	3.59125758041251	0.8350596895513697	1.0585989361432169
-11.22081911542619	28.180695395265218	3.58388998701704	0.8605339427693616	0.9826036983228468
-11.183297404775496	28.14546619823924	3.5802321837518307	0.8623618055888128	0.9729529673887665
-12.684184220582633	28.764343586866232	3.4844453583725503	0.6838887740228234	1.2214437704373364
-12.492880752462833	28.745515468282136	3.5043348915706787	0.7159103833673485	1.1968715700948036
-12.2852423131459	28.70269373577814	3.526968604847622	0.7464555724910397	1.166403483910522
-11.724410547415482	28.523440071411994	3.5801732384040204	0.8189635343276278	1.0816581773542482
-12.042628501407894	28.65190976424612	3.5528032249914796	0.7806954687823371	1.1305299276710448
-12.97928759172244	28.78860654783188	3.4550954209158484	0.6325347711952316	1.2618976370924175
-13.400947633314015	28.7763537914894	3.4114027025554217	0.5552060451148394	1.312951404339719
-13.46375182858444	28.77366045055478	3.404998555185716	0.5438461983793396	1.320733388438687
-14.201920302987581	28.540465347879728	3.310754824512407	0.3858352536208989	1.3879350127227488
-13.99354047105041	28.642048328061016	3.3449128971351065	0.43630525244455315	1.373381001889621
-13.591342240135727	28.741164400379756	3.390156475506164	0.5180338867558243	1.3334494925892075
-14.456367012619312	28.396993551097516	3.264803654562994	0.3224073071813967	1.404766980899152
-15.431591878117558	27.555698668136706	2.95598854834034	0.05234471358507552	1.4318910591110212
-15.24510148240161	27.725597238558915	3.0334264884458704	0.10490744818375161	1.4260737195401505
-14.792664328746527	28.122569769546267	3.176693230892281	0.23157265578265696	1.4113628944018493
-14.95081865018069	27.985275783685914	3.129042522838356	0.1877470097600335	1.415285690356574
-14.853824195709429	28.07328217912161	3.1610219594117575	0.2154653365268112	1.412626567293692
-15.776961011228718	27.23176280461427	2.7948596503690117	-0.05008185990312068	1.4496068520383951
-15.513112421659493	27.47937482345482	2.919304358080371	0.02812905088995875	1.4360531121014017
-15.967966242469805	27.04863027883457	2.693744483223698	-0.10972434024471196	1.461381436949294
-16.07670833151199	26.93966469684348	2.634806161443811	-0.14587631532141693	1.4685990256057349
-16.716279216128402	26.051545252221388	2.2471437083061354	-0.3926150980219364	1.467436373660418
-16.6675177320471	26.15340507796229	2.2833320550824876	-0.3669350834000491	1.4733528944755372
-16.359091358725976	26.63642106198933	2.4808695947586847	-0.23882344355829954	1.4801881152036678
-16.445240585507566	26.533535009262614	2.432871827373512	-0.26754108627393025	1.4819578336088948
-16.837577633029017	25.65355982661277	2.1149218992020766	-0.4846157028517774	1.4240885006071768
-16.84622624979137	25.592588293013694	2.09511371112215	-0.49532016359826364	1.4163895785655927
-16.850103986837148	25.140345439473183	1.9567374611685275	-0.562419925480286	1.351616692808586
-16.85005420296213	25.11674862278303	1.9501077003532001	-0.5660756824532686	1.3482345738975974
-16.827807853024098	24.83135991086977	1.8675299588567449	-0.6110373187199654	1.3007412974034152
-16.811352271360438	24.608249074545864	1.8029814702078983	-0.6465209308241936	1.2636061258177291
-16.809757945587663	24.59275464737519	1.7983331563374114	-0.6487621430124816	1.2608385366323767
-16.72390307561301	24.10927776508398	1.6647464008237938	-0.7159053546227534	1.163713765905783
-16.711604584307537	24.054793657701662	1.6505251753103054	-0.7235326968448357	1.152007294501187
-16.288938391801853	22.90757436988333	1.4312736061401354	-0.833720858091659	0.889733787274795
-16.541575995794016	23.45572476837134	1.5208798520548539	-0.7852605592326073	1.024272302695242
-16.554735993287736	23.49923588169754	1.530010814525979	-0.7809667662200941	1.0341475982896102
-16.284735122014368	22.897810718928753	1.4300826634201855	-0.834562698699313	0.8873379871376041
-15.9689409967161	22.315910191246623	1.3707888527971304	-0.8632766902934478	0.728823764122981
-16.261668500317725	22.85548546820146	1.4255991231824514	-0.8366166611994967	0.8756820482646388
-15.890128630080937	22.19231586454205	1.3612739667095441	-0.867852402212714	0.6931769075664482
-15.611536175561469	21.761214182128263	1.3374843594815287	-0.8817160561550782	0.5693665342761351
-15.389503089566695	21.46723224748741	1.3286056347084194	-0.8808248148053937	0.4822528645913937
-15.211211468592408	21.2246593625606	1.3227529375828737	-0.877102371597632	0.4092143347197884
-14.852441952334894	20.768389246526556	1.3258619618559901	-0.8669848007365004	0.26811390349673236
-14.818193677390562	20.72704361603328	1.3268899163440435	-0.8655893003036048	0.2551662334078152
-14.010727407434942	19.956244660112002	1.3675034857025379	-0.8145439353416742	0.008352877247903897
-14.087412921685416	20.012501518614464	1.3631819329355124	-0.821600220106182	0.025726835026561704
-14.468060282721094	20.37141381100955	1.344949345140621	-0.8447757494126982	0.14100621896143106
-14.161142822699299	20.08379311759668	1.3595040848819826	-0.8260293460203426	0.04827332226159027
-14.780913748069462	20.690041568173328	1.3283640308613822	-0.8626952482060771	0.2431352234397558
-13.290337518692528	19.46305552033138	1.3984473341690344	-0.7349580138893239	-0.14403491721129033
-13.172932900418182	19.418788002420822	1.4009934306530147	-0.7205457793151592	-0.16098027540236726
-12.843245050203404	19.289711443391205	1.409576339095356	-0.6818588750890964	-0.2093305065627929
-12.566776098124134	19.255877656791075	1.412661094673373	-0.6366438256097102	-0.22506012246336482
-13.364972472223473	19.508465354966297	1.3960864194606528	-0.7442006134097676	-0.12983070460233895
-13.714974310211915	19.721547316418935	1.3845782243767237	-0.7871798714481908	-0.06276376358769917
-10.768519603471752	27.656841636307917	3.5037925709109796	0.8649024181516014	0.849840210410097
-10.626055601935754	27.441237835469842	3.4557093504888408	0.8577638731721587	0.7988566066469164
-10.509614804230434	27.180361031524047	3.3880877993783507	0.8484612267796878	0.7439301407415826
-10.44945793759272	27.004687217842367	3.3399541358073246	0.8384425085981969	0.7092002664413114
-10.346947236028276	26.50149944674624	3.1852612613565316	0.7920581269816973	0.6127147376217973
-10.320901390450317	26.291271049490547	3.119856819424543	0.76826866666226	0.5755083205734927
-10.258509525475565	25.821433344031277	2.967452222470982	0.7139717827657388	0.4899497922677392
-10.233959449323633	25.577920561960738	2.8897053452233847	0.6838946489629933	0.44865983252193326
-10.153291048453717	24.331496842401013	2.507833647577365	0.5126103515361019	0.23051191668669901
-10.149025749581671	23.92451248260336	2.3900769760521032	0.45467182640601744	0.16709550333152948
-10.164215689716974	24.851641908921756	2.6591695113976224	0.5852906845067628	0.31228282615704345
-10.159624221262037	24.754981424532936	2.6291867952478416	0.5714400261658101	0.29630522419699035
-10.159390647469039	23.834896153626683	2.367618107412263	0.4407762106896544	0.15378429732462612
-10.356713340989351	22.331659832868155	2.0121612749309135	0.188166223974483	-0.08674028117972316
-10.267225788515626	22.888512462932077	2.1306798324217016	0.28801191072445004	-0.0019931756071111875
-10.20243260154123	23.116648926784226	2.182163296537573	0.3323709116994808	0.030778463871505814
-10.495823752102263	22.003711584874296	1.9499775839108149	0.1159272099030463	-0.12617337457123676
-10.573812855753744	21.749024786677847	1.9034944187209828	0.06682737884102728	-0.15977439900701002
-10.861301790157873	21.253387482874984	1.8148119308155306	-0.0567498757721302	-0.20362068969377714
-10.94558640919998	21.114826321952705	1.7903278683960822	-0.09041313035691505	-0.21529934144107948
-11.133322989520547	20.80091752514501	1.7420636502762754	-0.16595362160034105	-0.24297699297974726
-11.54983696413637	20.072338696361115	1.6243581778326186	-0.3421722313506887	-0.3048502809346188
-11.34653480173035	20.436488911991212	1.6850484005048216	-0.2582539099656629	-0.27334980913524426
-11.23151868384559	20.627107944220242	1.7133246208638613	-0.20750075802056855	-0.25851234450902727
-11.554967868711342	20.064003425877587	1.6229694458444517	-0.34426715070495323	-0.3052742008805277
-11.741469842656612	19.77949818161344	1.5730694448636422	-0.41622130440723576	-0.31742461548484036
-11.841147224699325	19.661418434938838	1.5506204080923138	-0.44901773732344	-0.3178985149425064
-11.973386913156254	19.522624812570424	1.5216263184699204	-0.49160462716910047	-0.31601443267086676
-12.170425370410353	19.353881967028414	1.4734930091722274	-0.5487165290647589	-0.29589828701383425
-12.254791953416174	19.298450378206923	1.448637479077966	-0.5734357982555613	-0.2695731062008534
-12.107678242949556	19.405561627556533	1.4867167615839025	-0.5308260716349463	-0.29987454531799534
-4.2883229632860775	5.807039805879913	0.13163918903877497	0.12938684169029602	-0.002477164855902367
-4.307057605245156	5.526002436144708	0.1840445366945945	0.17891375782028515	-7.201554583492988E-4
-4.012164935352855	6.4037290017058375	0.034819905681729865	0.027304528104683767	0.018689256230672018
-4.102076581274754	6.226069827757794	0.061633475788416305	0.057062550351282305	0.016376505481200447
-4.15649537847472	6.124153552321	0.07604995916297308	0.07494798458953064	0.011227221928236492
-4.2847795948405025	5.824866841939575	0.12811566141326547	0.1260177847267138	-0.00210653551343324
-4.18017146471061	5.245978145711475	0.24039441948083523	0.22969533084666288	0.028830424526264487
-4.162615861024941	5.199209053922915	0.24898101042929946	0.23736368148885775	0.033221943457362665
-4.143652721140339	5.191949089538942	0.2507220085900442	0.23825398056505517	0.036676847194569324
-3.6322745368454257	5.147975223770012	0.279879618142581	0.23655237556133768	0.13810126112317034
-3.7520724673557657	5.133869891351081	0.273735926890025	0.24173681415279152	0.1135176094682843
-4.0688104610289795	5.185234828586908	0.2551183047019114	0.238839901814075	0.051218131523786264
-3.4079155880435144	5.238027324548531	0.28166830742889615	0.2147202087683726	0.1811595491167769
-3.869873357634537	6.725932841299383	0.028296816303379026	-0.01087775552351672	0.01752952604399384
-3.9362930380401067	6.567865796608608	0.038375481840672035	0.003360087867278632	0.02205433298996798
-2.5643029177236167	6.00899830173923	0.39229739384565016	0.04652599031364374	0.33105075314515486
-2.8087016690518745	5.741772397466606	0.32781202550078165	0.10277702258288292	0.2856732128327936
-3.083484089387015	5.477182030354228	0.2915648268158716	0.15955961151240444	0.23909288663532813
-3.2015446753745738	5.395218417043317	0.2878191727752117	0.18106708184123782	0.21723668545164
-2.9264397800729967	5.617381515113407	0.31439109654396125	0.12853139138335978	0.26699487208840006
-3.6614019577377603	7.2073532359214605	0.06683950743536875	-0.05242887224930017	0.016077362651494367
-3.595604569471044	7.331365146287874	0.1105947817188794	-0.08554503813962458	0.022781341928123384
-3.5484064350938573	7.456648274130648	0.12445624229591554	-0.0962880635431437	0.02562757317688556
-3.425866195254538	7.7869731342923565	0.29772295589272146	-0.22329060120974567	0.03351367821586863
-2.1521643751806954	6.610690940885824	0.5673427382830281	-0.10244043216408952	0.416718138329588
-2.1809415765764526	6.567562714670951	0.5527940439164855	-0.09064699146534178	0.4125653106654033
-2.0742112349274757	6.741339119928552	0.6096900957882712	-0.13876690931378993	0.4290079702577239
-1.8930749471969914	7.051056987806737	0.7094053744707682	-0.2235380339997131	0.4570451929383508
-2.406310117976088	6.2381004612518405	0.45646421111277735	-0.00784891022925261	0.3647080178125347
-2.538100589315731	6.045158968971396	0.39933191086842684	0.04048950451117589	0.33601644744979
-3.374396757301442	7.964888082160684	0.3939074611074239	-0.27894278356729635	0.044840552462224
-3.4098085905851176	7.823760927897365	0.32758301825726	-0.2454079496068143	0.03497237910323354
-3.331105163294466	8.160947714079914	0.4806053310885343	-0.321266740009003	0.0550279565806152
-3.41694284479979	17.827072734734163	3.0514962830531536	-1.2369281430219732	0.3508612932340547
-3.353058734786538	17.74177050860621	3.041701409063316	-1.245261250632867	0.35462904419674246
-3.6745886535963237	17.933120408601205	3.0793521226069895	-1.212001425796135	0.349429371430227
-3.540599321592361	17.885689087426442	3.067543613284094	-1.2261712372295093	0.3494984711333148
-3.7832842232803903	17.99328155720732	3.0871571018583377	-1.2043804190689915	0.3440187329599884
-3.9357171817936116	17.984463775570383	3.1024495841383364	-1.195539741840963	0.3482395727495804
-3.2920254935375053	8.552161396877578	0.6548832929891615	-0.42287697540544855	0.050456337169688115
-3.2861823608924	8.860770490976389	0.7806442990922982	-0.4929561987436031	0.05242070532009341
-3.2970182837934283	8.468678537505586	0.6168043580663731	-0.4004669540982091	0.048916511705113186
-3.3159875743842995	8.278554417460683	0.5317531340291555	-0.35182407426567563	0.05288218427725867
-1.2802826824277802	8.478633085189395	1.1879960178325728	-0.5822027446808107	0.5238090270997403
-1.4581693712490624	8.02436367990105	1.0334729203058837	-0.4739677649704368	0.5101672492803537
-1.8228713331843909	7.196277884966607	0.7564911434003725	-0.2653312309617571	0.46927978096766043
-1.5585165198969002	7.774965132076156	0.9472532002947557	-0.41049936250631286	0.4974383564185903
-0.9417762933512577	9.402809311824923	1.489550673529029	-0.7785587142144548	0.5460183186577376
-1.0320559014059918	9.15341430754458	1.4111168908217233	-0.7296009525324688	0.5416202969799465
-0.7693868831415362	9.948113883548157	1.6459784664078327	-0.8719999406309655	0.55255367595865
-0.3299681751007806	12.136957950070594	2.1737139510810315	-1.175081821675319	0.5433956357852203
-0.3390646139086953	12.048737943185007	2.1554232732038936	-1.1649374526751441	0.5449244963030901
-4.11371023206757	17.95309090590331	3.1269747998182646	-1.1828427092093485	0.3486131899262084
-4.160616366329802	17.79593031186862	3.135528669752464	-1.1828405121341987	0.3567221441033629
-4.190766845280345	17.708030051253196	3.1431474636268613	-1.1800626146837583	0.36083069218380076
-3.2833926409869783	9.150886467222689	0.9024318940803073	-0.5582239762008235	0.058788646677731954
-3.274418014008373	9.367627291329839	0.9857390031015006	-0.6016669332577945	0.06393220858177445
-3.267257986719642	9.588346087361067	1.0775583655266483	-0.6489174574172574	0.07171538261117363
-3.216350102394046	17.578007501723864	3.0207573355989195	-1.258387266853843	0.3588388820064182
-3.1859328980954515	17.549159056032313	3.0169068531772387	-1.261441602578935	0.35872938177534286
-2.9979096400130283	17.39519000086823	2.9948204246960297	-1.2764695780781035	0.3611211937159017
-2.9870998225207916	17.38641810249299	2.9936685305971724	-1.2772916804091363	0.36131849853482123
-2.4471574181684264	17.158483033080905	2.9536660959321184	-1.3049606294230378	0.3743175174193544
-2.0622650579216972	17.045467960512756	2.9199916435719464	-1.3258471920634674	0.3800570206637192
-2.9819129908323396	17.38334362150622	2.9931592484369713	-1.2775632635369818	0.3614882152783762
-2.7245762661529	17.25599323929744	2.9727127000599256	-1.2918173832239088	0.36873571940565014
-2.5321026101748316	17.19061771511696	2.9593975112054265	-1.3022237158927457	0.3711578462596534
-0.3307486861104312	12.154552236977798	2.1767435085063114	-1.1764987823005475	0.542906708747289
-1.4309195126415768	16.311881810757164	2.8133311981951334	-1.3539935116484259	0.4059996083097981
-1.3119857893849463	16.078832444935458	2.7836433294389087	-1.3597068118634112	0.4111964257306034
-1.9949358954541871	17.000108043408623	2.912613675869275	-1.3282250463843197	0.38340519296986353
-1.5781830252867213	16.590831439941763	2.84953252294957	-1.3512867448293016	0.39567051349615645
-1.1252163446601022	15.634120316997642	2.7240337984484846	-1.361001126454421	0.42393106415125886
-4.183190021404631	17.56545500482762	3.1399926993799996	-1.1816219150418377	0.36649175382280486
-4.2071009692919485	17.371906025029702	3.1421683118330637	-1.1864874014073836	0.372612356867542
-4.173421982141818	17.089658702232843	3.1194882109936692	-1.1991914634188414	0.3731676365052142
-3.274496076424968	10.393666073726164	1.3755149970426899	-0.7928356780411177	0.09573858941039227
-0.38093065746404864	12.957934994882281	2.317457016313857	-1.2450390334895078	0.5183117188916709
-0.43110611425660306	13.37162975645191	2.3895790911256776	-1.2798238907627497	0.5046201697200979
-0.5085246238984815	13.748533797183196	2.4468519587835047	-1.299095162286445	0.4920727127281965
-0.5986605131518754	14.099881028232186	2.5034830266399317	-1.3212285211889294	0.47770137706059856
-0.6588040601767096	10.313946466611478	1.7536591128521994	-0.9376762155767642	0.5567846957693179
-0.42244426534908025	11.260896513998219	1.9919887592528207	-1.0742867149523894	0.5582354664281449
-0.4289080869540295	11.218163425955408	1.9817280949808636	-1.0681414965064815	0.5585809089400746
-0.6306798789703489	10.430314766099672	1.7859171695605003	-0.9576189216495746	0.5573653138681816
-4.164359840895151	17.031909265133617	3.114642184365234	-1.2010368874564026	0.37374851286176886
-3.2749161173439147	10.409031190151701	1.3815386609075717	-0.795807827642109	0.0962458099155209
-3.275155840802444	10.416279000868967	1.3842659490749503	-0.7971403247840693	0.09649500864532942
-3.289726902114009	11.01286107017185	1.600004207764751	-0.8941215492131898	0.12218128096922959
-0.7107888863508971	14.470108854625304	2.561759333127617	-1.340154326287801	0.46246796643316923
-0.8588355779173833	14.972376253928395	2.63150984407424	-1.3511343346968911	0.44660253901734637
-0.9564246343140972	15.225379737531902	2.6691776425045397	-1.3598205308843592	0.43525100352289603
-4.138694234178859	16.602949163348818	3.066129651077701	-1.2110940510273331	0.36561902177167094
-4.159576232348019	16.976420128853025	3.1084958669666753	-1.2011467730805965	0.37403222731724683
-4.083256280494276	16.225086758764565	3.0096696658683366	-1.2198123594871033	0.3565548509307037
-4.0758957680405885	16.183360452567133	3.003380608692939	-1.2203991294867869	0.3560443943199134
-3.7334797393068984	13.911527173719644	2.489770328260594	-1.1811328898176998	0.23999242589701594
-3.8726473060549043	14.38977762919157	2.6158734631956366	-1.1982558268145542	0.26287245426131783
-3.950614982262072	15.270317849367553	2.8165752104126156	-1.2214524206517177	0.3082095487688273
-3.955494355730274	15.305204165535596	2.8237074298674387	-1.2211902960609067	0.3101991141360729
-3.9021722276195567	14.683573678941908	2.6863397768256227	-1.209811226738349	0.2778800206489974
-3.92617127691582	14.828427664956319	2.720184734627995	-1.2125338809687953	0.28574420434102227
-3.947094929527757	15.245087560230292	2.810923014678566	-1.2214412976775957	0.30651865869979183
-3.998941544619403	15.727946004127272	2.9171171799612665	-1.2281614349031065	0.33321109343200306
-4.068911267370266	16.14237510560184	2.9953916873166033	-1.2203216777259571	0.35427500974341614
-3.4173826427831675	12.431538801057219	2.0621501723429962	-1.0730209658192047	0.1764453496528553
-3.3563107741706304	11.956319557195071	1.9088213669812564	-1.0155242476479722	0.15994699128954915
-3.307291391604541	11.334051155210418	1.7107990438219192	-0.9423533929953378	0.13495056744359935
-3.492417625561471	13.019939743286207	2.235214723177447	-1.1213873946160493	0.20465728863877783
-3.7071517538549736	13.803055406549685	2.4610033245345297	-1.1761034648764563	0.2350744620978723
-3.689145074339292	13.704032941580511	2.433318028715032	-1.168571551170013	0.23138309257203418
-3.58107563960598	13.364808108557302	2.3369366600308505	-1.1502544112107715	0.21594267067555775
-8.24437321618	14.628655380704547	1.7102538483581786E-4	1.0543068263503659E-4	1.1651759545699489E-4
-8.208488508960102	14.20442969546679	1.6832467975782508E-4	1.0381067479534907E-4	1.1640717482199073E-4
-8.193732882045836	13.966864510168561	1.668494026204805E-4	1.0292585500510224E-4	1.1636813046734306E-4
-8.232676066203148	14.462833740224204	1.6995781794705887E-4	1.0479277721858911E-4	1.1648603323976433E-4
-8.190355272781021	13.837310769918176	1.6607074355463885E-4	1.0245302592789245E-4	1.1635585748152378E-4
-8.113164734867585	13.369148836542944	1.631604484531693E-4	1.0063537546082347E-4	1.1609719871160995E-4
-8.077137985378469	13.181762353380897	1.620599287079381E-4	9.99352011026179E-5	1.1597266340982837E-4
-7.967399366642157	12.81652392211357	1.5984795034154007E-4	9.848055240291996E-5	1.1561679405976834E-4
-7.420180032336306	11.241484916476068	1.50833703361187E-4	9.200287501926494E-5	1.1392514642492219E-4
-7.3808332804054615	11.139093228239146	1.503147793578333E-4	9.161412914711381E-5	1.1380389651295466E-4
-7.603871942682024	11.751556393002183	1.5365671884808474E-4	9.4112406369098E-5	1.1447999171821884E-4
-7.696140638264976	11.994705156717423	1.5504214679997987E-4	9.515843902487727E-5	1.147568630976876E-4
-7.744677823820956	12.145917300220631	1.5594232631409958E-4	9.579194827941344E-5	1.1490633450587584E-4
-7.337767803967839	11.036122636602308	1.4978764189902373E-4	9.120627602285725E-5	1.1366796488923063E-4
-5.478509445055993	7.328290473537212	1.2893151588669457E-4	7.316859307759901E-5	1.0580860091587331E-4
-5.496339179308194	7.350669581732867	1.2910683171934588E-4	7.331788165560734E-5	1.0590952117207058E-4
-5.513304128741788	7.373454987620162	1.2924956679513278E-4	7.343268584320535E-5	1.060024792346889E-4
-5.778262454965182	7.704142890649901	1.3144197004681776E-4	7.529133917535716E-5	1.0723063575146077E-4
-4.872232297356396	6.663670088642455	1.249639038220978E-4	7.03714501333582E-5	1.0294429161407778E-4
-5.226290517064604	6.974426320396013	1.2697087490895454E-4	7.177974261815282E-5	1.0446792418698398E-4
-5.132036526681875	6.880768641459552	1.2626257990693574E-4	7.122456289263877E-5	1.0399468508899223E-4
-4.981659587833018	6.7460850283086655	1.2548981233570828E-4	7.071694718082682E-5	1.033564747762191E-4
-5.959929927514537	8.088621896615557	1.3334656502021538E-4	7.679063901724617E-5	1.0829042321679173E-4
-6.156104585549123	8.438484377731058	1.3557073273855368E-4	7.885292516306429E-5	1.0926612285028333E-4
-6.3622617757145115	8.89367402106597	1.379448843305255E-4	8.090626368866232E-5	1.1027065027549221E-4
-7.037759509502306	10.279278827605607	1.4573831643972085E-4	8.786676593422871E-5	1.1277065776694548E-4
-6.511283012352989	9.166008198073225	1.39715035944864E-4	8.263027422081846E-5	1.1083791667559507E-4
-6.961288378324094	10.091869921249243	1.4470499307022474E-4	8.701778646976023E-5	1.1251952400740355E-4
-6.976735995607671	10.116981084608339	1.448757843590272E-4	8.716315963193533E-5	1.125804596649798E-4
-9.182270936897321	22.94174450346468	0.5117675087385178	0.053055480152020384	0.0022027153308352755
-8.933982423996149	23.04229685433322	0.5159911198610334	0.055745590401209216	-8.178915689792316E-4
-9.497724716304102	22.723005777594675	0.49941893385366576	0.04854948629177222	0.00681601965984561
-10.889962362609594	20.815101820092725	0.397402856266523	0.01535400333445635	0.029278141811539732
-10.989883266076621	20.573146486237825	0.38550577949948545	0.011006606205455897	0.03054779868073655
-11.119734753654585	20.1808955388046	0.36716616902869026	0.004361174731505298	0.03170109644944561
-10.670647722063693	21.25443557910306	0.41915167842154044	0.022925397614460476	0.026184620245041628
-11.149672853304494	19.02602829849202	0.3093227721914917	-0.013549264272598723	0.0281500017801849
-11.177286946190202	19.099277703159114	0.31357096832023496	-0.01261251675773586	0.028807178771985627
-11.201816179021902	19.362671111500344	0.3270522009525191	-0.008755120920418006	0.030186178180757556
-11.022193536344012	18.717624559630494	0.29123712985646755	-0.017070342905032967	0.025315662663809975
-10.948655772367362	18.634752788132435	0.28521631051108415	-0.017821673145398904	0.024004620445856016
-10.739201133128944	18.414265918933673	0.26900174261142407	-0.01949576870834596	0.02064809065636458
-11.220597943122005	19.547650219584682	0.3365803783351216	-0.00607885425280249	0.03132547369306825
-11.21323281425863	19.61367872297284	0.339802340753119	-0.004999784828950716	0.03138281673271213
-11.167862920011396	19.983763366603664	0.35755964179461464	0.0010086225130263107	0.032105867514107087
-9.936768216228987	22.310409283185393	0.4762336032302106	0.041278890813190354	0.013913380515229695
-9.627939378120631	22.624878042717764	0.4940853289805618	0.046474893423305685	0.008960838978271312
-9.57317012665813	22.67654418678395	0.496972196197371	0.047469973950183514	0.008054094953341789
-10.134279810272918	22.058148772504488	0.46214832560401187	0.037156866979095086	0.016984000854391126
-10.304582245495851	21.836678928288897	0.4498847850085018	0.03323999013615797	0.02018871543691175
-10.555587862947341	21.45179669190091	0.4295393366331485	0.02663807557240156	0.024144771379048365
-8.656589703195516	23.077777847287933	0.5149995199287396	0.058692272959890865	-0.0047724635541284335
-8.262167749019012	22.974909627902882	0.5026874232157064	0.061878144361020446	-0.009407132959826769
-8.093511386784712	22.896766904562025	0.4946244960856824	0.06292959934072703	-0.012226732622939149
-7.689902688405914	22.564211138216287	0.46622646457037886	0.06527258442265366	-0.019107828537626468
-10.42738055988633	18.24313458414324	0.25112450917360485	-0.020005072210310115	0.015958453510465657
-10.353689805164658	18.20009256250406	0.24682063193088136	-0.02015671628379377	0.015003187497088032
-10.27985764615542	18.165461430007248	0.24280808913639768	-0.020173016281075817	0.013960295223227618
-10.056078880215889	18.093535524199016	0.23180417632729394	-0.019727261153483094	0.011008009879875068
-10.619064660889117	21.352055735347083	0.4241760931733634	0.024766515525771266	0.02533904702755573
-9.877383422849825	18.044791512530526	0.22336923528371738	-0.01919181028009029	0.008827107407274165
-7.460371286689734	22.326892098391035	0.4447896437082357	0.06524155251331318	-0.024083415212428662
-7.1819254774589725	22.004425241899636	0.4166852249034251	0.06561441405906523	-0.03227915399039623
-6.980051359193219	21.793149171904382	0.3956896801649922	0.06501247898335957	-0.03789027704059289
-6.576547900409892	21.409323216684054	0.3572206956847424	0.06350881250519942	-0.052758729076526914
-9.45778210122657	17.98715001966161	0.20332415465107964	-0.017303620511261934	0.0036420584234137065
-9.409006892551647	17.978764361474795	0.2009816415906279	-0.01711303310972297	0.0031349034212819166
-9.344395664369104	17.971696881039755	0.19737046241584502	-0.01676702130076561	0.0023944004968773714
-8.885965848717442	17.93184517662559	0.1726832812649278	-0.01427168092786435	-0.0027659307016392426
-8.603601439913177	17.925087105345533	0.15361123587938547	-0.01146331822876419	-0.005950419884096635
-5.171699925696278	19.89723916760622	0.20403517197671162	0.044357542644354486	-0.07528889735800835
-5.024544087268845	19.683826314056585	0.18377500755003162	0.04231271748341914	-0.07539931472331793
-4.900297157962705	19.40210243392994	0.16034742821384432	0.03918896396608984	-0.07321161527081015
-5.543804142997178	20.3807455285331	0.2505485645947579	0.05128636741915611	-0.07432854692059547
-5.864606031489966	20.755739400372875	0.28706753513533756	0.05636888880546806	-0.0699766991142782
-6.504362424248608	21.34437347261303	0.35031316012854213	0.06275794991097798	-0.05448192999706067
-5.970923214295217	20.870237027807732	0.29882194373990173	0.05791925050265616	-0.06853233278066978
-8.156219868799138	17.89623573468287	0.11668735740265432	-0.0055688425569776455	-0.0076813545815833445
-8.394790892154965	17.910210027091058	0.13661396683202595	-0.008870800592404658	-0.0068096632757185015
-8.554618865624473	17.920891399145056	0.1503402896486154	-0.01109685795829728	-0.006370526152157439
-8.076918622029138	17.895858500419333	0.10736760303653861	-0.0047352565888895085	-0.006305685920053408
-7.825261176202915	17.887359420843737	0.07519805001523917	-0.0026755892276686126	-0.002452476552045323
-7.596735473441331	17.822754416913725	0.019792315532446356	-3.81365907716333E-4	-0.001595011901024742
-4.3775397391374735	17.57190502900621	0.047787684584466056	0.019842446827324004	-0.03808739322996123
-4.375872410663536	17.525809941386715	0.045358763639005206	0.019266111664437223	-0.036951973280093656
-4.484860697103628	18.198066768748518	0.07715742722956084	0.025654415297608188	-0.05331296482072562
-4.556948600244268	18.532706289646416	0.1000446538908632	0.02953950394801791	-0.05957797863487874
-4.683151412440294	18.920539241546052	0.12483826549422855	0.03434682750381732	-0.06770906321716562
-4.372887696578826	17.49810435524669	0.0446120041983496	0.019161298328407482	-0.03643925509116717
-4.260393171333259	16.96016374069295	0.03163152724829779	0.01718878542687387	-0.026252890933002655
-4.254427113795039	16.882309110298454	0.030651102397528125	0.016810230811651738	-0.025299656822667084
-4.1696614299095796	16.307294673354285	0.023154290804310765	0.01303133174963275	-0.018791628682901518
-4.151382682069209	16.15640348323742	0.021114213369367484	0.012015255929967867	-0.017008109434634548
-4.144404671843636	16.126118946965576	0.020728795402174854	0.011784494248271308	-0.01670286374185291
-4.072427952250173	15.289863632204518	0.012146505925306566	0.007265906748625822	-0.009001399843080316
-4.0953240169988945	15.48969744132414	0.013896896010761123	0.008183548131270708	-0.010551056929175233
-4.118625907787689	15.687351201549575	0.01583333497031113	0.009010080234835832	-0.012389191307799507
-4.140871623441758	16.071993822956042	0.020132614615434145	0.011445551128865864	-0.016184234114458924
-4.332502288749016	14.727258517396319	0.005112686941631251	0.0029030877386422224	-0.0036549005608538694
-4.179620470646745	14.862861299829287	0.009763201273491597	0.005620950423714027	-0.007255998850279573
-4.129587923271329	15.034413090690453	0.011129703465569787	0.006449096127875677	-0.008301270067454559
-6.864381120857589	17.824925970382665	1.923591544084841E-4	1.1785697602875011E-4	1.1037843288810324E-4
-7.111456277647662	17.862901719601076	1.9233251865698704E-4	1.1790319947125917E-4	1.1135987899562341E-4
-7.361730330200234	17.815658423141436	1.917706034890246E-4	1.1762994020695651E-4	1.1239583186830658E-4
-6.699631952214627	17.790187728070066	1.9231758664263877E-4	1.177944850108201E-4	1.097400443651654E-4
-6.471535900793592	17.656110818973104	1.9170054449161312E-4	1.1736653285635454E-4	1.088706050953464E-4
-6.192614293419988	17.31914560570296	1.898702926162468E-4	1.1620138884150169E-4	1.0791462204948589E-4
-6.358826975112483	17.562077889912842	1.912357950727138E-4	1.170628004591213E-4	1.084681833887502E-4
-6.018562994632269	16.965651537917328	1.8777260909776138E-4	1.1490321934725415E-4	1.0738600484792887E-4
-6.018217814531216	16.964954947021344	1.8776854566736768E-4	1.1490069296226484E-4	1.0738497682308275E-4
-5.590293973152729	16.02332329762993	1.8205023148722344E-4	1.1143705159450532E-4	1.0610490294788187E-4
-5.62503595540174	16.10242368359029	1.825529437123428E-4	1.117377762054143E-4	1.062200586323806E-4
-5.798389451535036	16.475675177893894	1.8481101368645673E-4	1.1310767416239308E-4	1.0673302023424255E-4
-5.81830042007952	16.518599132808827	1.8508102981968172E-4	1.1326964671512431E-4	1.0679962280388193E-4
-6.016563719077052	16.961325466545283	1.877467322678385E-4	1.1488743417936205E-4	1.0738015036555492E-4
-6.018066056100372	16.964687362025636	1.8776703304940217E-4	1.1489974912128097E-4	1.0738454019764156E-4
-5.522668475225	15.891084463681798	1.8122867852588461E-4	1.1094116948896619E-4	1.058867638608329E-4
-5.424504479110345	15.698092793695354	1.8006625734985388E-4	1.1023450932717762E-4	1.0558631923276274E-4
-5.225651270330489	15.3782540280895	1.7813407405500693E-4	1.0906255512884519E-4	1.0492512284797726E-4
-5.224411400107792	15.376332166282578	1.7812249544215807E-4	1.0905551576816912E-4	1.0492085482808175E-4
-4.91133111913463	14.973285475317692	1.757518885098507E-4	1.0761754209099126E-4	1.038100995958298E-4
-5.073570002428566	15.1699366412826	1.7691221356178787E-4	1.0832222768976564E-4	1.0439471100273629E-4
-5.223708594390138	15.375437594378724	1.781171595436463E-4	1.09052278778775E-4	1.0491831409457956E-4
-4.908322672983099	14.969378331278312	1.7572909645496536E-4	1.0760374153393146E-4	1.0379963016623944E-4
-4.707730131406008	14.774519111746512	1.7463497245991843E-4	1.0693298801304399E-4	1.0304464413542898E-4
-4.8949657053641475	14.956384547909881	1.7565567481010635E-4	1.0755880422360766E-4	1.0374941987976241E-4
-4.675015183488232	14.748008785173102	1.744867396732177E-4	1.0684239064901317E-4	1.0291221829070484E-4
-3.7658512309524594	7.028045440845934	1.244250134646183E-4	7.073487815083101E-5	9.780638636811387E-5
