# Supplementary material for: Thyroarytenoid muscle fiber orientation regulates the ability to modulate vocal fold vertical thickness
Source: PLoS One. 2025 Dec 4;20(12):e0337735. doi: 10.1371/journal.pone.0337735 (PMC12677544; doi:10.1371/journal.pone.0337735)
Supplement: S4 Data — (ZIP) [file pone.0337735.s004.zip › Male/contourA1TA12.csv]

% Model	Untitled.mph
% Version	COMSOL 6.1.0.357
% Date	Dec 13 2024, 16:44
% Dimension	2
% Nodes	722
% Expressions	3
% Description	Line
% cpl1x	cpl1y	Displacement magnitude	u	v
-11.474445041542268	39.86271998178516	4.7627695475745	3.3550605148431134E-4	0.5689952477503061
-11.24329260087166	39.857064166660706	4.762517656612623	3.354481099595614E-4	0.5689978001860609
-11.723499835930573	39.792838850429945	4.759743393851292	3.345997016894034E-4	0.5690651065746927
-11.767274346797393	39.77501014477997	4.7589728867057115	3.3436713016314726E-4	0.5690826858904289
-11.979542023643297	39.6410188145976	4.7531790678345525	3.326311397601197E-4	0.569213351992161
-12.121371498892108	39.49575294433545	4.746889638066629	3.307699225400632E-4	0.5693539163504309
-11.806054117032641	39.74542877890212	4.757691667469936	3.339859816229018E-4	0.5691114339287636
-11.156744430513271	39.85315672493977	4.762350109356429	3.353984709274268E-4	0.5690004679656759
-10.78574461946646	39.85088143713931	4.762249827911358	3.353803377133239E-4	0.5689980600525422
-10.703996785704673	39.85039448788975	4.762227110883996	3.3537661294380923E-4	0.5689975197660173
-10.365045487457671	39.85003217009799	4.762209845017909	3.3538027446877223E-4	0.5689936781921396
-10.24073739035994	39.850002288818324	4.762208750555068	3.3538108041079396E-4	0.5689921760662352
-12.151223908858244	39.43929637920951	4.74444631628173	3.300462007832858E-4	0.5694082343771423
-12.243999474712044	39.225517804051684	4.735198053824902	3.273120815292745E-4	0.5696136572935001
-12.228771216330568	39.08118106697209	4.728948126028157	3.254762352934343E-4	0.5697514000268475
-12.2045725661669	38.96968579892024	4.724125120152013	3.240574234230011E-4	0.5698576482730617
-9.68966925248226	39.850002288818345	4.762191281525957	3.354065611383604E-4	0.5689853682592207
-9.728820691769547	39.85000228881833	4.762192545426308	3.354047596208073E-4	0.5689858518903158
-9.738893104614126	39.85000228881833	4.762192464328562	3.3540469226661635E-4	0.5689859758945999
-7.229724018195425	39.842036642651436	4.761819895367445	3.353942234829573E-4	0.5689625020722839
-7.181680448805343	39.837035027356265	4.761603415310448	3.353312352783613E-4	0.5689666855116321
-7.032898318847817	39.761332460556915	4.758322256071037	3.3436430303186997E-4	0.5690372204452365
-6.814102986904112	39.65160987884976	4.753574444643455	3.3295978616627815E-4	0.5691394141138638
-7.694538611368289	39.85300932372047	4.762302244166387	3.3551579115082296E-4	0.5689577792334305
-9.209743039227453	39.850002288818516	4.762194903678475	3.354124242206476E-4	0.5689794358340129
-9.084192561308491	39.850002288818516	4.762192248940465	3.354182791861494E-4	0.56897787717315
-7.77989584898861	39.85115608319018	4.7622273755234135	3.3548403364390693E-4	0.5689606146967747
-7.887028520126722	39.850917164248045	4.762212734675314	3.3548066974676063E-4	0.5689621752843765
-8.20940836010016	39.84998771294927	4.762192879617459	3.3544199933864354E-4	0.5689670619108482
-8.699064484567504	39.85004548917005	4.762202959834415	3.3542102104052937E-4	0.5689730731666376
-8.427653381386635	39.85003511315712	4.762189896925943	3.3544002276739273E-4	0.5689697146509327
-6.503635951532379	38.9642778339048	4.723820419148252	3.2420300150320784E-4	0.5697928324663086
-6.587304507795744	39.296304412183865	4.738197431424814	3.2843103636081016E-4	0.5694763596930803
-6.771190445411904	39.57705074543646	4.750346170537631	3.320106922846699E-4	0.5692101797299183
-6.488249984945738	38.91070969823773	4.721502996306234	3.2351561291156554E-4	0.5698438643739286
-6.441807092530176	38.514032455237	4.704341770446442	3.184584838848183E-4	0.5702226010567072
-6.479637285157792	38.83084883408595	4.718044237757957	3.224991418825651E-4	0.5699201243982412
-6.431293222459502	38.3553349726683	4.697472030130948	3.164515783035501E-4	0.5703742258120893
-6.414989367029483	38.11995340430151	4.687290636151793	3.134555010829637E-4	0.5705990971962749
-12.154581020253715	38.6291918461527	4.7093860527097	3.1973162031876594E-4	0.5701824109057109
-12.150010630703294	38.60327978321127	4.708265589711795	3.19402634005315E-4	0.5702071161849787
-12.142152509858214	38.56850215752292	4.706760015552843	3.1896311744144797E-4	0.5702402538509973
-12.075008555286557	38.251863934892256	4.693064832147037	3.1494425173145E-4	0.5705420086902624
-6.4055078033231965	37.81058158783958	4.673897445249182	3.095505286811578E-4	0.5708948112095635
-6.380216564234519	37.497660621716555	4.660365474115323	3.0560546524511937E-4	0.5711937236683585
-6.343264302039531	36.99051521048383	4.638415182673067	2.992541421951637E-4	0.5716782199884176
-6.334472201034116	36.89005153026191	4.634074708998207	2.979938957669012E-4	0.5717741755767998
-6.327687184993258	36.80892388678728	4.630568882017516	2.9698849524681164E-4	0.5718516712878666
-12.009843599799852	37.934501812741274	4.679324861216139	3.109311967113436E-4	0.5708444825835967
-11.964786217784129	37.72201674189991	4.670135558875895	3.0824760128880444E-4	0.5710469808106742
-11.884913315973193	37.349164338761	4.653998005182415	3.0356416613870927E-4	0.5714023027147561
-11.855102109321777	37.20850318869731	4.647915533689987	3.017910183956701E-4	0.5715363523642683
-6.054001253753823	34.078546626857026	4.512562751108673	2.6349262055352614E-4	0.574459233220785
-6.149173119645199	34.887188759599944	4.547482308302181	2.732541369778469E-4	0.5736871154424267
-6.250600837566109	35.89711155457803	4.5911580130468055	2.8562721639061007E-4	0.5727226105154328
-6.193459175578503	35.39374956872327	4.569380361535215	2.794968958480052E-4	0.5732032767498516
-11.839202893085437	37.12764807457764	4.644414453548034	3.0077371842446337E-4	0.5716134218850618
-11.659489589420666	36.17648365595244	4.603272599405372	2.8889242957183065E-4	0.5725201348535022
-11.604522760179764	35.87484931508169	4.5902414574602926	2.851486304994431E-4	0.5728076965800427
-11.722291939002918	36.53030379449448	4.618596046712999	2.932845630471465E-4	0.5721827987605859
-5.779625311135477	31.19731156322498	4.388023047638144	2.294716412156013E-4	0.5772111546240186
-5.81279148229987	31.662213126481518	4.408070293969511	2.3481170663324782E-4	0.5767669671212625
-5.899224305099809	32.61659843326578	4.449365424512587	2.4606916907523604E-4	0.5758553765818152
-5.976691683968024	33.339321807413484	4.480559231553168	2.545777846165129E-4	0.5751651773635627
-11.509233680005952	35.31627810223552	4.566083156025625	2.7831870633444986E-4	0.5733402838323691
-11.394079070293767	34.64087981092902	4.536876989636312	2.699824614845683E-4	0.5739842530532344
-11.220382567246846	33.54474537413258	4.489465463590319	2.567488796730744E-4	0.5750295253348875
-11.202972735055987	33.43079369617582	4.484548810931181	2.5535554256088193E-4	0.5751381940522706
-10.844465513772992	31.326569438566285	4.393670648080608	2.30389688634131E-4	0.5771444686743145
-10.698483743173266	30.503290759781265	4.358099884309096	2.2112717129354746E-4	0.5779293594976402
-10.482503909514618	29.271695372722476	4.304920702459263	2.0692311098144221E-4	0.5791035224742975
-11.152163505115091	33.12987388793906	4.4715202680266914	2.517803984803843E-4	0.575425115575669
-10.29670205376844	28.29094437817735	4.262505022032485	1.9626071641926424E-4	0.5800384092630069
-1.076653659382583	18.297152192768728	3.831481653340323	9.55618089239497E-5	0.5894998534753804
-1.057798197007568	18.3699692558826	3.834613806315457	9.62503875766103E-5	0.5894300620010551
-1.2553773461058262	18.05484634587402	3.8210502067540344	9.328281656118643E-5	0.5897331582125838
-1.3436889278613762	17.942292669830984	3.8162067614180493	9.222384025995862E-5	0.5898415802698297
-1.3809060576242334	17.918522247729946	3.815182942541377	9.200181267758713E-5	0.5898646488409829
-1.7042243162577906	17.732453174292203	3.807182833932338	9.026082964314373E-5	0.5900455168802234
-0.9736487986466396	18.618690315013282	3.8453250242792767	9.859919673707392E-5	0.5891914906474275
-0.9541841975485945	18.8532421971168	3.8554193912859605	1.0082614599765885E-4	0.5889670604092261
-0.947282906139095	18.923441090129387	3.858443935495022	1.0149219514549886E-4	0.5888998810758568
-0.9489532491133231	18.989883911359502	3.8613041091233518	1.0212586386258806E-4	0.5888363709032594
-0.9596556143868187	19.18157600115476	3.8695621316199444	1.0395106405548482E-4	0.5886531955126151
-1.0007893751719386	19.366238559064293	3.8775097267983614	1.0571926954585571E-4	0.5884770210061786
-1.0156692512824685	19.44142199969828	3.880749277269849	1.0643942688192117E-4	0.5884052759853482
-1.106120243199155	19.658305028567682	3.8900883930502546	1.0852587270012394E-4	0.5881987529465542
-1.094969958052691	19.63852201750797	3.8892364466447855	1.0833475800167388E-4	0.5882175640430752
-1.0936335265296608	19.63408357569838	3.889045166909809	1.0829198030169915E-4	0.5882217952352795
-1.2010342068872937	19.82274453383396	3.897174112804415	1.1011231616869319E-4	0.5880424127750277
-2.046467556958248	17.618579353819115	3.8022796133752808	8.920561778931842E-5	0.5901575325975832
-2.1221961561061433	17.593205384286676	3.8011889619700363	8.897006497858822E-5	0.5901824890182105
-2.4255376123967913	17.60029173055146	3.8014936076555133	8.905297939490472E-5	0.5901785022315017
-2.5570302312923876	17.606425091128674	3.8017595355517555	8.911742446653242E-5	0.5901738474653704
-2.5762761731040884	17.613230617016026	3.802052945056057	8.918274511126783E-5	0.5901675175749476
-1.3479021646948883	20.021753645127458	3.90574827238908	1.1203470928195192E-4	0.5878534996642396
-1.2626155798927432	19.90602996197561	3.900759268646243	1.1091737112969553E-4	0.5879633532844127
-1.3817166003065973	20.069123341629336	3.907788263332689	1.1249638124016787E-4	0.5878085229903991
-1.4899632768361528	20.21070892335458	3.9138913781398124	1.1386369407881728E-4	0.587674154292546
-5.495137736130755	28.682427206436067	4.279340726051086	2.011157202676446E-4	0.5796128303114663
-5.507481946096904	28.790545579501035	4.283995432266641	2.0228237145430481E-4	0.579509571062315
-5.6403321420075345	29.934354619153126	4.333439195165481	2.1508309778883752E-4	0.5784172807370761
-5.666746146342146	30.200631078106966	4.3449169551059335	2.1804555690546905E-4	0.5781629438875643
-11.191421953754563	33.35957681978569	4.481466314614752	2.5448244540527456E-4	0.5752061028972857
-9.903368580831355	26.624719639342132	4.190547440140893	1.7824809459312442E-4	0.5816259145833367
-9.518379440193806	25.509011230497727	4.142408732726881	1.6667172429040165E-4	0.5826877587427154
-10.24221480040353	28.036535757929613	4.25150771579572	1.9339042335724224E-4	0.5802808541792929
-9.941849425995668	26.771679100067804	4.1968993768071305	1.7986046501145128E-4	0.5814859343591791
-9.435777052802928	25.341680680621153	4.135167663704477	1.6491515286842838E-4	0.5828467724957915
-8.989967889259479	24.43656929332904	4.096198335276233	1.5580988700559292E-4	0.5837070332018037
-8.466172909581612	23.69714455692396	4.064224656062417	1.483757532791593E-4	0.5844083350368925
-8.323296309997005	23.496210122816404	4.055583473643284	1.4642121612902005E-4	0.5845989509914643
-8.110968854863435	23.247728995494818	4.044851781034722	1.4401095486406382E-4	0.5848343666433586
-5.048217493719254	26.350300537032386	4.178675249467574	1.7595365352681796E-4	0.5818382002856612
-5.072511013938841	26.457153858149972	4.183272897961218	1.770366598584908E-4	0.5817362606282294
-5.319016300063471	27.61513168254591	4.233256442425804	1.8943551088818864E-4	0.5806315331588213
-5.29853442208269	27.50820667900955	4.2286501614772565	1.8832047466012052E-4	0.5807335728447681
-1.654751276874053	20.435077930564706	3.9235526748071776	1.1604954614061731E-4	0.5874611627446709
-1.7067944091754472	20.50497147621396	3.9265663816482097	1.1673198700032483E-4	0.5873948205897345
-1.8328984524828982	20.675902385434306	3.933928716047772	1.1840907689880454E-4	0.5872325693826801
-1.9146220020917226	20.782645293698174	3.9385313684774554	1.1945241254684215E-4	0.5871312733981623
-4.9042613345439605	25.919695618694483	4.160061937232131	1.7150790552786054E-4	0.5822485129227388
-4.723648948643792	25.314894454085774	4.133994178205013	1.6515473083943117E-4	0.5828249793166292
-4.604590176157303	25.050889886572506	4.122576390957326	1.6237049652824127E-4	0.5830762037826771
-4.281322525911252	24.383233101737986	4.0938341562845055	1.5554702818113518E-4	0.5837113895182936
-1.9586941287435926	20.837836690611017	3.940907268860882	1.1998814814160982E-4	0.5870789153003827
-3.212092304322424	22.610894853378916	4.017335942249776	1.3758503461849177E-4	0.5853955444831188
-3.270336441946239	22.703969498182495	4.021341474323717	1.385115879660048E-4	0.5853071159524569
-3.1759514287423167	22.55750992150785	4.015030463095099	1.3706081259099663E-4	0.5854462439838447
-2.552311284291985	21.631627081840954	3.9751194916678902	1.278327679785656E-4	0.5863255478028089
-2.5098822746086604	21.56829318255515	3.9723909787399987	1.2719366319607732E-4	0.586385695165484
-2.8729378671186043	22.079163776937527	3.99442909461143	1.322585764052457E-4	0.5859006925824508
-2.2263494360515614	21.173122922958054	3.9553784371137306	1.2328155528594406E-4	0.5867608473386139
-2.474915474220784	21.521650545009727	3.970376603121532	1.2672876675054383E-4	0.5864299589014368
-3.4773784108647514	18.403706671471145	3.8360972367355033	9.668974413236113E-5	0.5894201221316746
-3.35846290752189	18.270934472090264	3.8303812580190324	9.542823261461265E-5	0.5895459643499149
-2.986020090348341	17.873594174422337	3.813274255768479	9.165917798104615E-5	0.5899223822774291
-3.0843858104178232	17.95367554119481	3.8167170531977987	9.241970217883112E-5	0.5898467240132929
-4.55117893468238	19.65828187065888	3.8901305413699454	1.0867742920021467E-4	0.5882308779938357
-4.420038843879081	19.51869429400994	3.8841198264371286	1.0734387962127932E-4	0.5883631089673081
-3.9878414099549424	19.042485077768077	3.863602102814495	1.0278048807260633E-4	0.588814240658931
-3.876041431325125	18.91777966967521	3.858237245982778	1.0158941450332895E-4	0.5889324237848812
-6.130812390357783	21.17327966252702	3.9554138687134146	1.2342114526403363E-4	0.5867977370896238
-5.603021699254619	20.65648045269169	3.9331777834657355	1.1837192156689553E-4	0.5872867482127435
-5.022930154700875	20.104959705369566	3.909409614203372	1.1300677090617973E-4	0.5878084100171926
-5.278074655877589	20.351392777533167	3.920002226439582	1.1538017728794826E-4	0.5875752105143901
-7.176503410370282	22.20125443016854	3.9997174301510077	1.3354359992970405E-4	0.585825276757213
-7.645425550142243	22.67596320908081	4.0202479295447935	1.3827762376777053E-4	0.5853761835595417
-6.914655264493646	21.927293357712287	3.9879457406863477	1.3087494641020165E-4	0.5860846375750891
-6.317458997045528	21.3417923498196	3.9627087733330786	1.2510050296759732E-4	0.5866385108713247
-6.616376365382688	21.641081091753705	3.9755734398401064	1.2809084552085347E-4	0.5863553522009065
-3.667612910655694	23.30039671526293	4.047097449028308	1.444645435510346E-4	0.5847406979609868
-3.8344107309975186	23.58072084908025	4.059176749296753	1.473807760772664E-4	0.5844743366189995
-4.07131120217234	23.98746694994925	4.076736268347256	1.5141866117619683E-4	0.5840877053085426
-7.640331767949261	17.58660964391378	1.951444256357208E-4	1.1940757493678167E-4	1.1665283878711948E-4
-7.509356374993602	17.79911102953117	1.964121015999361E-4	1.2019449056402225E-4	1.1598730661564288E-4
-7.699085067916972	17.490069691876407	1.945481043365176E-4	1.1902617506904885E-4	1.1694550207538127E-4
-7.762237140727983	17.307203843534467	1.9330396590251173E-4	1.1827006283736513E-4	1.1726875042713969E-4
-7.821354134820421	17.152039715015043	1.9227870363128672E-4	1.1763868218730769E-4	1.175678499569422E-4
-7.872343761730441	16.946859815138	1.9086634366343683E-4	1.1680748984753587E-4	1.1781900637819996E-4
-7.9212456757473095	16.7535721133572	1.895630074186821E-4	1.1603711099852251E-4	1.1806637019414832E-4
-7.978516594181485	16.47009360362552	1.8761064034874322E-4	1.1490695221241168E-4	1.183436818991687E-4
-8.003887584134924	16.35737657078511	1.8686056938252454E-4	1.1447090410590815E-4	1.1847363409699552E-4
-8.118630878800325	15.81506504171685	1.831518650831743E-4	1.1232803250170212E-4	1.1899465351430019E-4
-8.094552827662564	15.974960008998522	1.8425156192191614E-4	1.1296535648266758E-4	1.1888372918614397E-4
-8.04170124130489	16.197774102848527	1.857679928431113E-4	1.1384095347594445E-4	1.1864069944786688E-4
-8.150313422852468	15.592578087371972	1.8167651382637888E-4	1.1147164385285186E-4	1.1914948254758149E-4
-8.185693905077091	15.296446874682147	1.79706000473249E-4	1.1032304079577876E-4	1.193134939768074E-4
-8.194174195741963	15.203000185462113	1.7908380312376995E-4	1.0995988096274566E-4	1.1935726880250283E-4
-8.208512901965337	15.126229857341759	1.785759513828314E-4	1.096596978670674E-4	1.1942076157401645E-4
-8.250106284083648	14.883579494882829	1.7701948743959972E-4	1.0873260548851692E-4	1.196122641366045E-4
-4.487015489615202	14.591722761896595	1.7793243172154458E-4	1.0866883865217825E-4	1.048409200259144E-4
-4.41679075075682	14.512942950187362	1.7743109644059604E-4	1.0838447614807892E-4	1.0455285898634093E-4
-4.328392854963235	14.412266409238754	1.7681340543834742E-4	1.080365533480731E-4	1.0420325687988095E-4
-4.19638606385485	14.251926346392382	1.757683282151117E-4	1.0743891047533123E-4	1.0365241152930848E-4
-4.1774577618550515	14.227703677964985	1.7561473453466014E-4	1.0735112072301749E-4	1.0357674196840168E-4
-4.011653754505446	13.958618280764242	1.7376593454463746E-4	1.0631262775292219E-4	1.0284593608057577E-4
-3.9658602013701354	13.875913310614873	1.7321813373190337E-4	1.0600566728664698E-4	1.0265769861508798E-4
-3.8728585701172715	13.675277075451195	1.7178169359265992E-4	1.0520419284036129E-4	1.0223450325157953E-4
-3.827221053873679	13.574012722951263	1.7106552813076598E-4	1.0480355877536718E-4	1.02025821387211E-4
-3.678951632066279	13.16478839940904	1.6814326065916737E-4	1.0316094260273748E-4	1.0133538809533109E-4
-3.5917284390649904	12.833991230221695	1.6568205209055968E-4	1.0176273819347193E-4	1.0089359807901878E-4
-3.802140222605765	13.507601659276483	1.7056646101627274E-4	1.0452330629009759E-4	1.0189929458037041E-4
-3.5707727038749857	12.751103747612346	1.6510673563134947E-4	1.0143324378075395E-4	1.0079928673918958E-4
-3.541542439268137	12.544783984764676	1.636143500379903E-4	1.005533875149493E-4	1.0065706175964133E-4
-3.4949884825254784	12.223557935787476	1.6130051016706874E-4	9.918661989046315E-5	1.0043171612604979E-4
-3.4758584495473643	12.04768205661304	1.5997935771232263E-4	9.838960779518091E-5	1.0031605118508488E-4
-3.438741576182406	11.714239988687044	1.577063748582481E-4	9.699890713899572E-5	1.0016024770451254E-4
-3.417812874538829	11.446179991197646	1.5576223808176268E-4	9.578458578295243E-5	1.0002965753397926E-4
-3.3906349157222566	10.961420004318127	1.5242523681754808E-4	9.363916380115781E-5	9.987813761740434E-5
-3.3916550194410484	10.630757437106144	1.501679026594435E-4	9.210473544206755E-5	9.986109031744106E-5
-3.3959839425319576	11.132234322658498	1.5364483235087408E-4	9.443096786937108E-5	9.992537237847433E-5
-3.393265657763855	10.454391674262318	1.490206413528692E-4	9.132364340294136E-5	9.987870905638419E-5
-4.670507470987778	6.528342318175405	1.2698299258943348E-4	7.110494622122339E-5	1.0469306681720828E-4
-4.4726727137642275	6.531654081540811	1.2670483304424838E-4	7.10386506279554E-5	1.0406399127952228E-4
-4.296096768007057	6.56411387418155	1.262450285692818E-4	7.097852259595154E-5	1.0299940432902902E-4
-4.19076774411171	6.62013185257886	1.2637634097774158E-4	7.112159032122628E-5	1.0265565808015006E-4
-3.3927264197262907	10.36607684263304	1.4846468842234426E-4	9.09258279170416E-5	9.987948912496119E-5
-3.3881604896781656	10.051924125415702	1.4639880230889527E-4	8.946870318156245E-5	9.982664540691272E-5
-3.3799254865986788	9.655646256428371	1.4378188598105195E-4	8.751830118721564E-5	9.971465775277617E-5
-3.380026598289431	9.645624138666385	1.4371279381094975E-4	8.746785601702898E-5	9.971221833954747E-5
-3.3804025932702664	9.636123697602686	1.436462903559097E-4	8.741570166638182E-5	9.971022932767543E-5
-3.40679558502883	9.214168016801459	1.4100742177395654E-4	8.534158635529844E-5	9.979687615057695E-5
-3.4179814247593683	8.95895940911759	1.3933775476813415E-4	8.397890355858737E-5	9.97581421351701E-5
-3.804803665329825	6.960169305120868	1.271144535825215E-4	7.193195497911145E-5	1.005092733476086E-4
-3.9429416544476634	6.809098800100818	1.2662999305398644E-4	7.16558661752126E-5	1.0120674020516607E-4
-4.08124466208169	6.7153801769962165	1.2635483146759038E-4	7.115106485261404E-5	1.0194460357701909E-4
-3.427153181972659	8.785606906012429	1.383383371485469E-4	8.310386087666662E-5	9.981284520486111E-5
-3.4381148632852074	8.652708715051691	1.3759251174985237E-4	8.233555090761063E-5	9.987217089325393E-5
-3.509867929898986	8.054374968105693	1.3423485061961598E-4	7.890606084918758E-5	1.0016058113809758E-4
-3.4656373236179157	8.413711761281515	1.3611621107032792E-4	8.091039147290032E-5	9.995653933104547E-5
-3.5193252094602787	7.974355448049408	1.3370383172175578E-4	7.840152556740025E-5	1.001345164793306E-4
-3.557899289989212	7.638848388736418	1.3142942232085422E-4	7.561950044069153E-5	9.98546658091539E-5
-3.5506927450897767	7.69285776363382	1.3205647564255887E-4	7.642381628991196E-5	1.0005355201929497E-4
-3.535122125580328	7.83701852388341	1.328766224506624E-4	7.74550244351421E-5	1.0004831279456668E-4
-3.5827473819441993	7.560439358513216	1.3105054064214562E-4	7.56361818587226E-5	9.986857326313577E-5
-3.6565570430394443	7.313451197757724	1.2905730882435042E-4	7.398505027425473E-5	9.97371076644486E-5
-3.741595319822733	7.091603710798701	1.2764305710436357E-4	7.225256578450551E-5	1.0014532860531872E-4
-12.549997283015612	29.32616348514781	3.4626730908092886	0.808944764481082	1.2555675411113527
-12.301539205957688	29.291857008660745	3.4842282616009492	0.8448356005728752	1.2193585618603136
-12.945498561628064	29.371268102939265	3.4321220794659273	0.7473802351211287	1.3176519755836413
-12.667571058320755	29.34600838841086	3.455231458242408	0.7927655618501162	1.2762854379340425
-13.14322116019612	29.37537224001902	3.4149863566038197	0.7138162184700962	1.3451604397375085
-13.80898376894712	29.404592486687914	3.3770545404846897	0.6151583417516134	1.4463425836467318
-13.735570740940926	29.414650756903125	3.380113891573076	0.6275198318846004	1.4356961516072146
-13.706246438895406	29.415606123614673	3.3815027025686817	0.6322620758497735	1.4316714311785503
-13.290250515754071	29.39595679026659	3.4029470391671954	0.692558509588578	1.3678234844010722
-15.179758674591223	28.679465333566007	3.1874237449272584	0.3125419945772045	1.5609591945870551
-15.094996074046257	28.783472433649738	3.211328709895704	0.341150005811489	1.5611536081290458
-14.691069244266398	29.117451850342118	3.292156444570194	0.4431940888262669	1.5475049714496925
-14.680534876789988	29.12585190893839	3.294110932711292	0.4458413799589449	1.547047134939521
-14.683122671339875	29.12421368151403	3.293740737638585	0.4452677508616144	1.5472276622222152
-14.244958504254635	29.34505687182388	3.3498147459270964	0.5425754903008098	1.5068666151894936
-15.576497186678044	28.231983999343782	3.0704937256646296	0.18162011713931464	1.5700525277395503
-15.653847786285514	28.134364463078622	3.0435260112173665	0.15410189342839373	1.5704737614402648
-15.387588751291824	28.452429767326805	3.1351895207747074	0.24637015574518784	1.56784014821611
-14.144837917633991	29.368893508216285	3.3586505351139593	0.5595411021181872	1.4944048281677547
-16.115058978073392	27.574951249756147	2.831327606752124	0.0021332079232760596	1.5823599648337991
-15.90435588476819	27.83242710015623	2.935937091321044	0.0732143862102509	1.5734661905868412
-15.74625171831329	28.024575975216667	3.0058119005175454	0.12404031385090686	1.5725092083914927
-16.14953834645239	27.53162125991811	2.8141485583560155	-0.010059235212951836	1.5835720479648543
-16.1772513457067	27.50045584646255	2.79921012496977	-0.019553623968227917	1.5844572561200847
-16.41407757865043	27.24998495224228	2.6734453989114053	-0.09978181668682029	1.5943746151785663
-16.616577586735964	27.035992237219965	2.5705050182522227	-0.16760912825118615	1.601618324830823
-16.682606989913594	26.96872952786494	2.5402694793636926	-0.18917616879166915	1.6036036529146758
-16.96054569506112	26.69987986253053	2.4302162984566795	-0.2835509584375874	1.615553830875831
-17.05473536272748	26.617529852743722	2.3996196220198582	-0.3149778068786739	1.6199041917382444
-16.798180595287267	26.857517761418357	2.495321987963943	-0.22785405503683895	1.6084049525712623
-17.301849737305886	26.366581807714823	2.335498104676425	-0.40410464093238874	1.6232033215649766
-17.437462623787845	26.22883534025558	2.3044977963652635	-0.4506435947916214	1.6242547621039911
-17.710871835704314	25.908551167574487	2.263886771260379	-0.5477926339718666	1.616083792328027
-17.720140663929456	25.897755902864244	2.2624060123652927	-0.5510634615200851	1.615762886624608
-17.93305011810803	25.11470404264659	2.153076148192233	-0.709373272741749	1.5317830409832718
-17.9124787367341	25.02581519519865	2.1337812763846804	-0.7212120516146573	1.5143037049476333
-17.75129270702696	24.320631923706557	1.98104858765531	-0.8135289878668424	1.3758943334107123
-17.930628006634358	25.127767378815523	2.1549194457928516	-0.7066845966223612	1.5332926436018293
-17.72231396827652	25.889794578671694	2.2612099663380296	-0.5525850073848718	1.6148215093881806
-17.80190258093927	25.598972045348795	2.2207346812086968	-0.6114966865215549	1.5837629168424936
-17.6995911610923	24.190394096149134	1.948292585244009	-0.8249655126180535	1.346286644837253
-17.496256260038386	23.683034299338182	1.8178283896478136	-0.8700178970668418	1.2229165224616034
-17.227056612177222	23.066737894903113	1.6816470438505235	-0.9147516868733832	1.0722438803457344
-17.222400653656987	23.05582348707018	1.6792291021224426	-0.9155345521182133	1.0694673390105232
-17.21689832879776	23.04423912993879	1.6772345042390935	-0.9160996127477125	1.0666160884088165
-16.728754575678682	22.025145556677188	1.548357556473445	-0.9716892093259009	0.8269969085491836
-16.774194747140236	22.117395218379528	1.556813812144324	-0.9659890167748508	0.8489905476750563
-16.97794664264294	22.53861943451568	1.598436545650205	-0.9426653641607079	0.9495391590186586
-16.69699815631189	21.966568824245652	1.5442052623065938	-0.9743050911069118	0.8115346721888028
-16.444832569389295	21.480926575180483	1.5160215305681168	-0.9967397094930138	0.6833230144609961
-16.386895846575705	21.380543125779525	1.512379807992688	-0.999143138859891	0.6560589720976373
-16.104241164121696	20.907538117870054	1.49509511712655	-1.0027324548225702	0.5207889589239636
-15.229452747704386	19.598212881817318	1.4940556038419701	-0.9665511273050931	0.1388681719259553
-15.57329312946664	20.08691418120491	1.4849962963829066	-0.9842307941900499	0.2855313293654287
-15.762516950245079	20.369225502488575	1.4849230081796587	-0.9938100954222298	0.36750933013191944
-15.675992470326689	20.229579917481455	1.4847627483649006	-0.9908466561186557	0.3281753613431243
-15.004763248761616	19.296783667811376	1.4955150070643404	-0.9363717254857054	0.04416978520452346
-14.347500819590326	18.432065956650572	1.4889580146783112	-0.8000899304529989	-0.2107289864811986
-14.712981145580777	18.902897405389634	1.4975937411129845	-0.8858255538451322	-0.0791769088268213
-14.112096433282655	18.14059298710207	1.469510796052762	-0.7321207176280189	-0.2826677241220345
-13.78694109254231	17.746809436354212	1.4240063247016135	-0.612912744375424	-0.3513063201106418
-12.571764049439405	16.311593393532608	1.0904536632450357	-0.1824161436819465	-0.3544452615436628
-12.73920894762768	16.502345400817987	1.1434491530428463	-0.23642763583241821	-0.3676479686017899
-13.149713878528935	16.985374934153192	1.2822818025172131	-0.3823630741963201	-0.3935216840049537
-13.560380487768182	17.474887696609358	1.3739959047616737	-0.5305300908728892	-0.37774958466294173
-12.425322565709424	16.132861044045708	1.0350648331458459	-0.15052669049031966	-0.3304420463830678
-11.670217713869185	15.114695159104642	0.7231897517254681	-0.028553399927490335	-0.2125405591879423
-11.365932308652308	14.608156720305253	0.5809933089773359	-0.009815848853725707	-0.18407921102171756
-11.92283668770059	15.5138977395229	0.8299989390100938	-0.05378138101438402	-0.2440324642447329
-10.562716333863087	12.94789731899291	0.270188662714655	0.02251842483432838	-0.1353350048538364
-10.948648382995671	13.758739233451472	0.4045969257331279	0.01415844713206792	-0.16213590631177044
-11.098303334312128	14.067796912866406	0.4720128599184634	0.005616013714805681	-0.16876169025497287
-10.525883887986963	12.864423610706558	0.25630014084785946	0.02307194581193734	-0.13212278660371457
-9.798988227302473	11.320287707049813	0.11411594639038589	0.012416274007740225	-0.08486478880561224
-9.732323480499934	11.174594300623232	0.10447235251323878	0.01113051548915811	-0.08044850440754646
-10.081918062736984	11.939122885708052	0.15662022657330435	0.017175398077096903	-0.10235493284635298
-10.117545204016817	12.014153136793572	0.16172294924327613	0.017758207775590777	-0.10448993681517386
-10.125488541176557	12.031342010050052	0.16290561621740143	0.01782840672469638	-0.10494771230165618
-10.206021714110836	12.200826259486794	0.18191824339418247	0.018863380187872432	-0.11048319777468617
-9.419927776114791	10.505887365565313	0.07609753970335138	0.009028134708833976	-0.06485051889617437
-9.399405712068043	10.46295997914108	0.07413623039634328	0.008825756135105394	-0.06367000498421878
-9.362713286671571	10.38798252274155	0.07142124665653787	0.008632711351046665	-0.06166253520728139
-9.154870655726462	9.945879075922534	0.05542059331639532	0.007264605097951036	-0.049881878793289966
-12.250739993093612	19.150604908153067	1.396660098248718	-0.5963356696695779	-0.20208165800430644
-12.38566605099603	19.22946294400731	1.4535982027803622	-0.6241545526437781	-0.2379271248065284
-12.01844448086215	18.99591175371971	1.30463832697595	-0.5420779116790073	-0.13691908687796026
-11.827570117273318	18.80591952525691	1.258937060340788	-0.5084639090101006	-0.12344213032935039
-11.713785536719609	18.69006161362944	1.2313080088555985	-0.48719124804440106	-0.12048715088524903
-11.489143837718775	18.31225717750866	1.1682460640054009	-0.4371884000066397	-0.09744098290063438
-11.422054541477863	18.20400403535874	1.1476427453413032	-0.4217368574689705	-0.09062920469885104
-11.1312843404225	17.66591106385923	1.040220704663778	-0.32836494248203507	-0.05714413624472041
-11.055951216524857	17.541799648666696	1.0100386746549457	-0.3053079213736024	-0.04816825715320321
-10.89887092457139	17.22764172522274	0.9344757282523197	-0.24985557799572244	-0.03703880906412372
-10.575488505640893	16.84925885430279	0.8095378867679598	-0.17375636947221243	-0.013804540806735273
-10.43772599350212	16.70171574203988	0.7561482608243904	-0.14755458473721653	-0.008637232222793433
-9.978001351274603	16.242623289109325	0.5871871663084967	-0.07439107783401712	0.006958018603552996
-10.526565134212209	16.791932600537315	0.78966642956652	-0.16196555481145739	-0.011006666923857942
-7.030367433549882	2.4139327623641043	0.014844362088433025	0.012853678473183135	-0.006359210053201475
-7.215760866394217	2.4755440513595257	0.014824359494191076	0.012680279448734318	-0.006821880256561103
-7.405278851022751	2.595258639711485	0.014696525610068319	0.0123887423396387	-0.0072781690987738625
-9.244586320290054	15.723382341965994	0.36416566976445564	-0.021319927210948886	0.015850645687595602
-9.507824842101293	15.916684605458574	0.4419739298923005	-0.03629662500445351	0.016196569063333784
-9.692263079699481	16.041330931920655	0.49928172911904783	-0.04839061940910712	0.013779680339676982
-8.985488293101314	15.53500002876454	0.2896919602761642	-0.008096006213521294	0.01564498817238752
-8.539221102722498	15.303689839165164	0.16213562629916514	-0.0018512076128106598	0.015892594376728304
-8.537824382407866	15.302507447854424	0.16159977107905926	-0.0018318027802838133	0.015862346065729883
-8.538262958703744	15.303150235103136	0.1618572804081185	-0.0018429970911164467	0.015891046114504582
-5.1772657954129055	3.362657896829427	0.011567146616642762	0.01051048416362936	-0.002448665406447302
-5.227341194145145	3.196912959780847	0.011969354135596327	0.010873686447403344	-0.002506796844325228
-5.322979475478381	2.954410263032776	0.012593308180519028	0.011447420274665276	-0.0026054494260669098
-6.8692823834369445	2.3755325699269654	0.014840933896719678	0.012957738020125066	-0.005983880678779433
-6.725367925848076	2.363860918432673	0.0147995778905364	0.013001353824285125	-0.005643555598634221
-6.536000300217035	2.3472928848767003	0.014706315788725487	0.013040637450278699	-0.005168881640524152
-5.411414966482281	2.80462181706888	0.012985077488218368	0.011799953047358262	-0.0027312912271201164
-5.610884649462367	2.5687833763582235	0.013654953001488867	0.012395395816362512	-0.0030699025270051476
-5.361261409875199	2.863834967066623	0.012818549105929979	0.011651703678541788	-0.0026472739180839495
-6.223247802307597	2.365875714290272	0.014505423223315047	0.012990005841514492	-0.004438671558388971
-5.791162716262345	2.4885765182478914	0.013968515268771992	0.012633392051733926	-0.0034688695143942046
-6.090927660184907	2.367782615151773	0.01439736774167166	0.012963980896878273	-0.0041039506946155225
-7.488664423471011	2.6416913570264815	0.014642133762269466	0.01226696007082202	-0.007472559097450832
-7.527681738504052	2.675695279703027	0.014598212856380513	0.012188718524317417	-0.007560563890858699
-7.705213109506458	2.8928308880051232	0.01430247496084269	0.011673591155096464	-0.008002634938062542
-7.781038464728837	3.0306349689130956	0.014120926031877028	0.011383338971985336	-0.008190676799749835
-7.809543249467232	3.376611916763574	0.013578198563879595	0.010653129525707992	-0.008365310872890757
-7.8031869250453445	3.2014071931557497	0.01384637940664648	0.011009217970084598	-0.00829389024232521
-7.768361944322903	3.658099075822124	0.013120205638207871	0.010053371279893456	-0.008414498879996159
-7.761639727263895	3.6900712243159703	0.013068552735882229	0.009987459568061255	-0.00841633488341547
-4.999801721481999	4.023502151482274	0.009985478597967157	0.009074198704831046	-0.0022221808781586875
-5.111481284317616	3.6023752834282305	0.010980045140071318	0.00998190345951857	-0.0023678267608223287
-4.997331181378248	4.032984195797974	0.009962987906306904	0.009053879814914215	-0.0022186312380595105
-4.872934486217074	4.475711538991569	0.008906782313421307	0.008130310484863634	-0.0018623369068504214
-4.97922462021777	4.097173888984106	0.009810396330558635	0.008920546544448894	-0.002166988343903234
-4.860801930593438	4.517203309852191	0.008793639476807452	0.0080323655657117	-0.0018112554319192787
-4.761029939464212	4.87431742088686	0.007809120547066036	0.007181569283486342	-0.001378680035558477
-7.742452158769818	3.729624219616649	0.01299254469359384	0.009900867035215788	-0.008400552565688276
-7.442379917165561	4.483229936031931	0.011584013432795809	0.008182394457955688	-0.008199157907682525
-7.465536611994425	4.421726571853827	0.011692477718121869	0.008321981987426046	-0.008210489779669854
-7.594486120432469	4.0834937584560675	0.01226978574451435	0.00907621026452406	-0.008255592792833145
-7.429690671744892	4.557670492198492	0.011503913450023332	0.008010033754817281	-0.0082439327675102
-7.36723985866665	5.015050012790266	0.011023357176091023	0.006925775383779493	-0.008564053646289791
-7.395343085368084	5.5101636428186795	0.010866844777175528	0.0056864647514378195	-0.009214463947327724
-7.3965865828161865	5.543074608435623	0.010851518693650704	0.005603804204392551	-0.009252044837316373
-4.558074603635404	5.672718741769454	0.005052165379702616	0.004699875906158783	-4.8271937734921746E-4
-4.6627405197370075	5.22454798947669	0.0066262403193895324	0.006138704899070015	-8.965187764766853E-4
-4.668692867352944	5.198394503246017	0.006716975775304948	0.006219386418459976	-9.247515391420885E-4
-4.664282599374147	5.216802614111526	0.006654659571425904	0.00616466551724056	-9.011657171945034E-4
-7.3982323297515205	5.567916060023574	0.010856564183852125	0.005551983770217474	-0.009282566521119025
-7.48651415465878	6.150839041437832	0.01125249591130112	0.004339714082967675	-0.010302096338766078
-7.599546254111633	6.612735766649593	0.01240423952370981	0.003766935962235713	-0.01168899009160795
-7.642504625592806	6.743778192976325	0.012775350099021495	0.0035655515726449867	-0.012141527725297944
-8.952159946371552	9.555675251586836	0.046701404365806255	0.00628713905478466	-0.04272038999086495
-8.732765194065909	9.107614497624565	0.036664386676852165	0.004693039489933365	-0.03451830192017929
-8.47700772030366	8.592551683213934	0.02892284129568927	0.004075544481270882	-0.027577363491250007
-8.352064200573206	8.325656229295662	0.02496341078243456	0.0037772755116862885	-0.024020307174749345
-8.22248365278156	8.080133739051304	0.02254763275514132	0.0036541512421957396	-0.021725580536634523
-7.7238068807377545	6.9598914714192155	0.01402584458583775	0.0035000042040481743	-0.013403256011458557
-7.960826055581999	7.551550075901317	0.017335700122877266	0.0032795411433649397	-0.01674285820455855
-4.595871508506281	6.28037289077029	0.002075031956018405	0.0018971893825553002	1.2205675650944555E-4
-4.559350514184861	5.783225643625137	0.0046976092148696726	0.004367833911765324	-3.563546824337907E-4
-4.539975613367586	6.108347768381147	0.003491252898870614	0.0032159183081872196	7.998863620486148E-5
-11.935802806201469	29.203760167457084	3.5194912384124004	0.8839929488570253	1.1618185673901087
-11.682106431330329	29.107328518339	3.5391256156491426	0.9043081314972106	1.1220610744443225
-12.049748392788736	29.235721606739954	3.5072043285779304	0.8720621172521865	1.1785870062138994
-11.554047324668158	29.056241218203922	3.5460488442369353	0.9140570070941418	1.101948095333275
-11.460443184032053	29.001267345554655	3.5508016429143283	0.9194317607619747	1.0870741248245217
-11.232304986381648	28.865049240785545	3.5650620495931165	0.9347143536002721	1.0518414674635381
-11.068074810611535	28.69399179130027	3.5757613650607882	0.9375454399123708	1.0191289655386557
-10.976413376754808	28.58931671508703	3.5813085325816827	0.936796702776705	0.9995266299715171
-10.90389916998354	28.35161171417068	3.5906053349622766	0.9255317680615816	0.9677148387126744
-10.868957337890858	28.234135990939983	3.593769345493491	0.9192153664408926	0.9511152844890566
-10.873719428217466	28.179281393409546	3.590336046504993	0.9143510406440514	0.9420247853807471
-10.899773404446135	27.854335642192183	3.5797472284728453	0.8879529667109738	0.8907898417622627
-11.299458501732504	28.243091190207984	3.614726595347014	0.8730828687492297	0.9946525318481755
-11.580553246675425	28.461353336993938	3.6182134341593803	0.8540328600852295	1.055422602642949
-11.22081911542619	28.180695395265218	3.6138579309535865	0.8782125416276286	0.9775905971495434
-11.183297404775496	28.14546619823924	3.6104548089277544	0.8798912082632787	0.9677352916699684
-12.684184220582633	28.764343586866232	3.5037646843576815	0.7037314997389464	1.2238357694729065
-12.492880752462833	28.745515468282136	3.524300267738672	0.7359311480039636	1.1983486388362243
-12.2852423131459	28.70269373577814	3.548290044932762	0.7662394249968547	1.1668017787793816
-11.724410547415482	28.523440071411994	3.6058546223985646	0.8381337944736909	1.0792229065100056
-12.042628501407894	28.65190976424612	3.575663101321126	0.800192267137929	1.1296701802307543
-12.97928759172244	28.78860654783188	3.4735761681375332	0.6519553869325105	1.2658218689685763
-13.400947633314015	28.7763537914894	3.429245883890216	0.5741793918669785	1.318738604816524
-13.46375182858444	28.77366045055478	3.422795883717378	0.5627474481638147	1.3268089205483273
-14.201920302987581	28.540465347879728	3.3297664753030443	0.4028201651233747	1.3972550513701425
-13.99354047105041	28.642048328061016	3.363534492041617	0.4541426495153455	1.3818286794202528
-13.591342240135727	28.741164400379756	3.4081353788694746	0.5366807131987631	1.3400792118762905
-14.456367012619312	28.396993551097516	3.2843802099440786	0.33818939384213886	1.4152664564297326
-15.431591878117558	27.555698668136706	2.9784655272575473	0.06278306173554411	1.4461554708135913
-15.24510148240161	27.725597238558915	3.0555560055746835	0.11623665699416731	1.4397840166127447
-14.792664328746527	28.122569769546267	3.19709801250781	0.24557853153932624	1.4229812945875746
-14.95081865018069	27.985275783685914	3.1499589936390713	0.20085837667841455	1.42754517829085
-14.853824195709429	28.07328217912161	3.1815891027769068	0.22919155702450422	1.4244756958067037
-15.776961011228718	27.23176280461427	2.8177000659769	-0.04180080994192757	1.465683039656922
-15.513112421659493	27.47937482345482	2.9418916955005425	0.03805107896592795	1.4507227374862726
-15.967966242469805	27.04863027883457	2.7161617173335206	-0.10263402284860465	1.4782411282555168
-16.07670833151199	26.93966469684348	2.6569668525216485	-0.1395484090552951	1.4860459786964775
-16.716279216128402	26.051545252221388	2.268329084496472	-0.3904507280280738	1.4875725239693618
-16.6675177320471	26.15340507796229	2.304471665120871	-0.36413341129539295	1.493345131698975
-16.359091358725976	26.63642106198933	2.502311615872526	-0.23390269941185915	1.4988453647327469
-16.445240585507566	26.533535009262614	2.454130293156525	-0.26297991126412457	1.5009622805581482
-16.837577633029017	25.65355982661277	2.1361760734803017	-0.48507972787909737	1.4443624785863667
-16.84622624979137	25.592588293013694	2.116289307286093	-0.4960810842127048	1.436605062936167
-16.850103986837148	25.140345439473183	1.9773272184546749	-0.5648791540749939	1.3714266079332214
-16.85005420296213	25.11674862278303	1.9706714954511402	-0.5686317651299833	1.3680476087306006
-16.827807853024098	24.83135991086977	1.8877894964972095	-0.6153408332048007	1.3202923520101122
-16.811352271360438	24.608249074545864	1.8229970240587354	-0.652201116592478	1.2829509814546596
-16.809757945587663	24.59275464737519	1.8183118580086388	-0.654504741050496	1.2801649939043067
-16.72390307561301	24.10927776508398	1.6838470126458085	-0.7241088914282994	1.1816079311732097
-16.711604584307537	24.054793657701662	1.6696074238767182	-0.7320363125427436	1.1697476152639192
-16.288938391801853	22.90757436988333	1.450349234710994	-0.8463014300497571	0.9026327112797357
-16.541575995794016	23.45572476837134	1.5396549162372049	-0.7959979793230896	1.0399225825415226
-16.554735993287736	23.49923588169754	1.5488116537801193	-0.7915593089520031	1.0499925675478778
-16.284735122014368	22.897810718928753	1.4491878750942577	-0.8471714499910649	0.9001955400074222
-15.9689409967161	22.315910191246623	1.3916244708015224	-0.8770218716887738	0.7395837055779493
-16.261668500317725	22.85548546820146	1.4448263448753504	-0.8493006422234519	0.8883817221985434
-15.890128630080937	22.19231586454205	1.3824906106970332	-0.8818443572186961	0.7032073839171233
-15.611536175561469	21.761214182128263	1.3607785035962472	-0.8970955548143738	0.5771650932365341
-15.389503089566695	21.46723224748741	1.3530307748845938	-0.8964221256531032	0.48883514720815047
-15.211211468592408	21.2246593625606	1.3478111099022863	-0.8925258872628561	0.4147579707382535
-14.852441952334894	20.768389246526556	1.3531058799115958	-0.8825839174173247	0.2713522216121575
-14.818193677390562	20.72704361603328	1.3543697053343604	-0.881235390718192	0.2581983657516564
-14.010727407434942	19.956244660112002	1.4005267264581174	-0.8316869179278353	0.007880252307106365
-14.087412921685416	20.012501518614464	1.3957406172215947	-0.8386846911612338	0.025471384453128527
-14.468060282721094	20.37141381100955	1.374898117391295	-0.8608072291900616	0.14221777546680214
-14.161142822699299	20.08379311759668	1.3915939226644651	-0.842996190875329	0.04830436117022878
-14.780913748069462	20.690041568173328	1.3560762662592734	-0.878327622384876	0.24598601236628873
-13.290337518692528	19.46305552033138	1.4350768103949243	-0.7520491699605677	-0.14688502265148823
-13.172932900418182	19.418788002420822	1.437932934214471	-0.737721052388418	-0.16409533232300397
-12.843245050203404	19.289711443391205	1.4474656200531646	-0.6993290150694371	-0.21326067496155368
-12.566776098124134	19.255877656791075	1.4512756720543587	-0.6538555282006479	-0.22935242669556427
-13.364972472223473	19.508465354966297	1.43238288116097	-0.7612858917050913	-0.1324286182566542
-13.714974310211915	19.721547316418935	1.4192758883897756	-0.8043342732822591	-0.06418567981717915
-10.768519603471752	27.656841636307917	3.53576669008329	0.8802280143445582	0.842992102523183
-10.626055601935754	27.441237835469842	3.487659858327614	0.8719124071332051	0.7917023624250354
-10.509614804230434	27.180361031524047	3.4198026436650997	0.8616336683959194	0.7363535069834707
-10.44945793759272	27.004687217842367	3.371325086590879	0.8510706095236699	0.7012925163763402
-10.346947236028276	26.50149944674624	3.215115327481599	0.8027037397656082	0.6042891916311542
-10.320901390450317	26.291271049490547	3.1491133422123285	0.777963469972363	0.5668975291694671
-10.258509525475565	25.821433344031277	2.9953556172944102	0.7217808257108853	0.48061643976487856
-10.233959449323633	25.577920561960738	2.917224038985014	0.6910576461865707	0.43910877763114653
-10.153291048453717	24.331496842401013	2.535437320486092	0.5132381135398825	0.21899249038972868
-10.149025749581671	23.92451248260336	2.4183721047153925	0.4534360451278506	0.15572607961696824
-10.164215689716974	24.851641908921756	2.685914526967289	0.5882793531499746	0.3008914768635579
-10.159624221262037	24.754981424532936	2.655951871490273	0.5738626916384741	0.28483113827776047
-10.159390647469039	23.834896153626683	2.3962818126944194	0.4393616213055898	0.14241245732482122
-10.356713340989351	22.331659832868155	2.046784037369406	0.1810563302747219	-0.0979440164182368
-10.267225788515626	22.888512462932077	2.162809693895962	0.28330560426706125	-0.013339771323281104
-10.20243260154123	23.116648926784226	2.213266365593676	0.3284786168666741	0.01945231702467056
-10.495823752102263	22.003711584874296	1.9861286930077513	0.10761042552725353	-0.13739301567467588
-10.573812855753744	21.749024786677847	1.9406774373699975	0.057674289613290956	-0.1709073224132436
-10.861301790157873	21.253387482874984	1.8537571490067433	-0.06811063340995993	-0.21374119398946145
-10.94558640919998	21.114826321952705	1.82968960401392	-0.10223692652115171	-0.2251193017298447
-11.133322989520547	20.80091752514501	1.7823330016285257	-0.17848238785250353	-0.25221699262376174
-11.54983696413637	20.072338696361115	1.6648826775970729	-0.35693622004237746	-0.31286755076470907
-11.34653480173035	20.436488911991212	1.7255849920521427	-0.27227577411230364	-0.28188304399940717
-11.23151868384559	20.627107944220242	1.7537264360951845	-0.2207571610791754	-0.26735806890699093
-11.554967868711342	20.064003425877587	1.6634942197911058	-0.3590581014719245	-0.3132759459222625
-11.741469842656612	19.77949818161344	1.613577467506435	-0.4317857424761815	-0.32456066660679656
-11.841147224699325	19.661418434938838	1.5910628318679296	-0.46506459006158196	-0.32463085747383236
-11.973386913156254	19.522624812570424	1.5619400008609943	-0.5080608212664686	-0.32242714398916916
-12.170425370410353	19.353881967028414	1.5132242232336701	-0.5655161717936112	-0.30144411031479446
-12.254791953416174	19.298450378206923	1.4881051251965087	-0.5903686704580419	-0.27469921108499207
-12.107678242949556	19.405561627556533	1.5266613565743177	-0.5475970886401237	-0.30566433786161706
-4.2883229632860775	5.807039805879913	0.1327368398340575	0.13051777811882803	-0.002044028394769045
-4.307057605245156	5.526002436144708	0.18555769013621118	0.1804442439003947	-2.027873810945961E-4
-4.012164935352855	6.4037290017058375	0.03545972846500317	0.027682264222311067	0.01915561524758165
-4.102076581274754	6.226069827757794	0.062403982946805055	0.05764820048464451	0.01689402750432828
-4.15649537847472	6.124153552321	0.07680354841970519	0.0756521896036919	0.011713707588092629
-4.2847795948405025	5.824866841939575	0.12919053592444182	0.1271230960889836	-0.0016736359407124167
-4.18017146471061	5.245978145711475	0.24235330284847972	0.231575695782181	0.02966946295886579
-4.162615861024941	5.199209053922915	0.2510091617851419	0.23929886796935185	0.03411169286438413
-4.143652721140339	5.191949089538942	0.25276370022072325	0.24019141682018214	0.037599008602567846
-3.6322745368454257	5.147975223770012	0.282229334079207	0.238298053954083	0.13984153120758172
-3.7520724673557657	5.133869891351081	0.27599354928618247	0.2435663143999071	0.11508659069530668
-4.0688104610289795	5.185234828586908	0.25720028243260984	0.24075650505586021	0.0522599804234832
-3.4079155880435144	5.238027324548531	0.28409248912464635	0.21622577291111233	0.18319430112581803
-3.869873357634537	6.725932841299383	0.028595899654961683	-0.010781899421657673	0.017780945429436847
-3.9362930380401067	6.567865796608608	0.03886702574245188	0.0036114647966902173	0.02242238009850897
-2.5643029177236167	6.00899830173923	0.395860872742813	0.04656588616331621	0.3338288354326133
-2.8087016690518745	5.741772397466606	0.33087094929406696	0.10331359240646747	0.28824651449535166
-3.083484089387015	5.477182030354228	0.2942354979510752	0.1605759896461856	0.24144059928673123
-3.2015446753745738	5.395218417043317	0.29037944795665654	0.18227210772802538	0.21946635251986404
-2.9264397800729967	5.617381515113407	0.31729677316809823	0.12928301928398722	0.26947880171557037
-3.6614019577377603	7.2073532359214605	0.0672486546637312	-0.05260745649768735	0.01626713544886553
-3.595604569471044	7.331365146287874	0.11120757510065771	-0.08584263543244844	0.02287956096664313
-3.5484064350938573	7.456648274130648	0.12514555636563252	-0.09662319377376061	0.025737797107872593
-3.425866195254538	7.7869731342923565	0.2996843526995919	-0.22427355119403947	0.03356663380968165
-2.1521643751806954	6.610690940885824	0.5721214053049732	-0.10359016213631514	0.4197638490918135
-2.1809415765764526	6.567562714670951	0.5574809626170418	-0.09172761239910134	0.4156147767956318
-2.0742112349274757	6.741339119928552	0.6147562660248902	-0.1401522068447859	0.4320433660765982
-1.8930749471969914	7.051056987806737	0.7151538544388834	-0.22545761821591712	0.4600595705228877
-2.406310117976088	6.2381004612518405	0.46048030888135016	-0.008261833413149417	0.3676047622135812
-2.538100589315731	6.045158968971396	0.40295027111369275	0.04047430671420119	0.3388188992300341
-3.374396757301442	7.964888082160684	0.3966976761069503	-0.2802151449124474	0.04491179458353163
-3.4098085905851176	7.823760927897365	0.32974112515675097	-0.24648110174504606	0.035024713434147536
-3.331105163294466	8.160947714079914	0.48424665679854406	-0.32278702172345264	0.05512496681626857
-3.41694284479979	17.827072734734163	3.0846184966531345	-1.2410585349042864	0.3526403063597775
-3.353058734786538	17.74177050860621	3.0746529324446557	-1.2494567142680653	0.35644211195254116
-3.6745886535963237	17.933120408601205	3.112695534681266	-1.2159224161649935	0.3511413142522859
-3.540599321592361	17.885689087426442	3.1008125543685	-1.2302052362918892	0.35125058294935213
-3.7832842232803903	17.99328155720732	3.1205405627427396	-1.2082401929046216	0.34566178841579687
-3.9357171817936116	17.984463775570383	3.135826052109353	-1.1993297000402485	0.3498455876552785
-3.2920254935375053	8.552161396877578	0.660023708004914	-0.424867234329377	0.05050297900520717
-3.2861823608924	8.860770490976389	0.7868780950529424	-0.49520728751851245	0.0524500982785419
-3.2970182837934283	8.468678537505586	0.6216230659763046	-0.40236914656386374	0.048956965995788346
-3.3159875743842995	8.278554417460683	0.5358306258384421	-0.35349218636394264	0.052951925121124684
-1.2802826824277802	8.478633085189395	1.1974718867382195	-0.5860428159456772	0.5265130863350567
-1.4581693712490624	8.02436367990105	1.0416499848949035	-0.4772655277931226	0.5129476190831185
-1.8228713331843909	7.196277884966607	0.7625918597331839	-0.26753600406433353	0.47227553426417934
-1.5585165198969002	7.774965132076156	0.9547521249889908	-0.4134824359008267	0.5002732242929774
-0.9417762933512577	9.402809311824923	1.5018613527459508	-0.7833270887238397	0.5487029361997934
-1.0320559014059918	9.15341430754458	1.4226806429618075	-0.7341363377602832	0.5443107253637118
-0.7693868831415362	9.948113883548157	1.6599609325987716	-0.8772336524454916	0.5552519496206532
-0.3299681751007806	12.136957950070594	2.1937623136677886	-1.1815946954012293	0.5459606519040694
-0.3390646139086953	12.048737943185007	2.175246714808986	-1.1714123389446112	0.5474999041862467
-4.11371023206757	17.95309090590331	3.1603668762588635	-1.18652185638412	0.35017330910499495
-4.160616366329802	17.79593031186862	3.1687858055765434	-1.1864855441656694	0.3583412995563885
-4.190766845280345	17.708030051253196	3.176374241450333	-1.1836868714556177	0.362485719409651
-3.2833926409869783	9.150886467222689	0.909775623706514	-0.5607196724116942	0.05881233773861506
-3.274418014008373	9.367627291329839	0.9938528544586205	-0.6043279921022706	0.06394252621598359
-3.267257986719642	9.588346087361067	1.0865397781572468	-0.6517758187500075	0.07175272857875957
-3.216350102394046	17.578007501723864	3.053356193370095	-1.2627384932376307	0.36068013640654967
-3.1859328980954515	17.549159056032313	3.0494381057717694	-1.2658207830148027	0.3605699319101725
-2.9979096400130283	17.39519000086823	3.0270041717035214	-1.2810361989741743	0.3629637707213907
-2.9870998225207916	17.38641810249299	3.025833468657818	-1.2818689032875523	0.36316162209292496
-2.4471574181684264	17.158483033080905	2.985345888684524	-1.3099717716152774	0.3762291286248215
-2.0622650579216972	17.045467960512756	2.9513457046605693	-1.3311578431498736	0.38200429380506284
-2.9819129908323396	17.38334362150622	3.025317380882184	-1.2821450407178057	0.36333240434081654
-2.7245762661529	17.25599323929744	3.00458588906705	-1.2966195530883429	0.3706208668465157
-2.5321026101748316	17.19061771511696	2.9911351557946224	-1.3071789918643155	0.3730543385150536
-0.3307486861104312	12.154552236977798	2.1968333111883074	-1.1830152713359061	0.5454691676171081
-1.4309195126415768	16.311881810757164	2.8431198779331943	-1.359929868209083	0.40810092011465654
-1.3119857893849463	16.078832444935458	2.8129086072282377	-1.3657921169575042	0.4133195386649422
-1.9949358954541871	17.000108043408623	2.9438825283178547	-1.3335907828276945	0.38537391452553155
-1.5781830252867213	16.590831439941763	2.8799178911554675	-1.357068350823368	0.3977122516731131
-1.1252163446601022	15.634120316997642	2.752229912342832	-1.3672796979980175	0.4260562174579037
-4.183190021404631	17.56545500482762	3.17307489051555	-1.1852570536823825	0.3682092800595751
-4.2071009692919485	17.371906025029702	3.1750442732400646	-1.1901308690808083	0.374390123997844
-4.173421982141818	17.089658702232843	3.1518740430618135	-1.202937066476655	0.3749852196112298
-3.274496076424968	10.393666073726164	1.3873818050865343	-0.7962384751737824	0.09584682494827668
-0.38093065746404864	12.957934994882281	2.3394408834773324	-1.2517274901644315	0.5207537630144287
-0.43110611425660306	13.37162975645191	2.412531853222265	-1.286574267378684	0.5069941322821288
-0.5085246238984815	13.748533797183196	2.4706739838409644	-1.305841609768943	0.49438711098256605
-0.5986605131518754	14.099881028232186	2.528119955640169	-1.3279668721133042	0.4799530078879529
-0.6588040601767096	10.313946466611478	1.7687776012064091	-0.9432309624236686	0.5594971979119239
-0.42244426534908025	11.260896513998219	2.0098032989295636	-1.0804213354116927	0.5609034751896321
-0.4289080869540295	11.218163425955408	1.9994271282531948	-1.074254500839702	0.5612510887677109
-0.6306798789703489	10.430314766099672	1.8013794681810964	-0.9632595931995567	0.5600716590703367
-4.164359840895151	17.031909265133617	3.146935492849416	-1.2048022366996838	0.3755756063600318
-3.2749161173439147	10.409031190151701	1.3934639106354072	-0.799222437743754	0.09635646561600479
-3.275155840802444	10.416279000868967	1.3962178960038671	-0.800560061067296	0.0966069418697361
-3.289726902114009	11.01286107017185	1.614163716667142	-0.8979268147204307	0.12243293526279271
-0.7107888863508971	14.470108854625304	2.58725893092858	-1.346835406897513	0.4646706627093279
-0.8588355779173833	14.972376253928395	2.6581713059023677	-1.3576626983639017	0.448767953944703
-0.9564246343140972	15.225379737531902	2.6964176524556582	-1.3662771352069067	0.43738152896486615
-4.138694234178859	16.602949163348818	3.097539858021377	-1.214994239878277	0.3674178586066412
-4.159576232348019	16.976420128853025	3.1406855550325843	-1.2049239509085485	0.37586657955378733
-4.083256280494276	16.225086758764565	3.040203149764976	-1.2238752795468077	0.35832633617268483
-4.0758957680405885	16.183360452567133	3.0338211198651854	-1.224481139382498	0.3578148594807052
-3.7334797393068984	13.911527173719644	2.5137479220691317	-1.1857598144831534	0.24099936592196405
-3.8726473060549043	14.38977762919157	2.6413479637611976	-1.2028224045237004	0.2640427422732719
-3.950614982262072	15.270317849367553	2.8445308821269095	-1.2258582495659471	0.3096860708145872
-3.955494355730274	15.305204165535596	2.851757601614587	-1.225582775500426	0.3116866116391914
-3.9021722276195567	14.683573678941908	2.7126585176992175	-1.2143494954477827	0.2791558465830091
-3.92617127691582	14.828427664956319	2.7469279839330083	-1.2170443569705927	0.2870723312113448
-3.947094929527757	15.245087560230292	2.8388064859679996	-1.2258558924068468	0.3079848147343353
-3.998941544619403	15.727946004127272	2.946348706798478	-1.2324540815055283	0.3348237854303556
-4.068911267370266	16.14237510560184	3.025725329740803	-1.2244186985224568	0.35603400294375176
-3.4173826427831675	12.431538801057219	2.0812329614733738	-1.0774488617176692	0.1770001410322399
-3.3563107741706304	11.956319557195071	1.9262712417277026	-1.019769029862264	0.16039157902697315
-3.307291391604541	11.334051155210418	1.7260957076747754	-0.9463308262838594	0.13527805775448729
-3.492417625561471	13.019939743286207	2.256285376539865	-1.1259529799713752	0.20540141940566914
-3.7071517538549736	13.803055406549685	2.484647517263955	-1.1807388774318033	0.23604641194663978
-3.689145074339292	13.704032941580511	2.456652384096042	-1.1731933846963933	0.23233023214083512
-3.58107563960598	13.364808108557302	2.3591419996848764	-1.1548690696459802	0.21678048247150938
-8.24437321618	14.628655380704547	1.7535365453672124E-4	1.0775438469081108E-4	1.1959958336226837E-4
-8.208488508960102	14.20442969546679	1.7257656905482374E-4	1.0608831525992041E-4	1.1948581299929436E-4
-8.193732882045836	13.966864510168561	1.7105943768956993E-4	1.0517821935399294E-4	1.1944545991055288E-4
-8.232676066203148	14.462833740224204	1.7425594010991207E-4	1.0709827418970237E-4	1.1956702857431443E-4
-8.190355272781021	13.837310769918176	1.7025865696889742E-4	1.0469189056584408E-4	1.1943277398348904E-4
-8.113164734867585	13.369148836542944	1.6726533948860654E-4	1.0282317444685842E-4	1.1916629653213766E-4
-8.077137985378469	13.181762353380897	1.6613302804507205E-4	1.0210326445319286E-4	1.1903803684762193E-4
-7.967399366642157	12.81652392211357	1.6385708480803657E-4	1.006082553719922E-4	1.1867136083848079E-4
-7.420180032336306	11.241484916476068	1.545819694899701E-4	9.39537328581606E-5	1.1692877869568561E-4
-7.3808332804054615	11.139093228239146	1.5404759502888962E-4	9.355427643824947E-5	1.1680384434443985E-4
-7.603871942682024	11.751556393002183	1.5748707912889456E-4	9.612067205700229E-5	1.17500526673204E-4
-7.696140638264976	11.994705156717423	1.5891237304815336E-4	9.719491223018174E-5	1.1778571984412287E-4
-7.744677823820956	12.145917300220631	1.5983843303147256E-4	9.784571603465836E-5	1.1793972507902186E-4
-7.337767803967839	11.036122636602308	1.535049877823853E-4	9.313538220200173E-5	1.1666389507022562E-4
-5.478509445055993	7.328290473537212	1.320735445835706E-4	7.463518623373815E-5	1.0858556738315151E-4
-5.496339179308194	7.350669581732867	1.3225328958518966E-4	7.478808989923853E-5	1.0868923316676894E-4
-5.513304128741788	7.373454987620162	1.323998211283322E-4	7.49057336566854E-5	1.0878471398461169E-4
-5.778262454965182	7.704142890649901	1.3464851117451885E-4	7.680960727470226E-5	1.1004679243205393E-4
-4.872232297356396	6.663670088642455	1.2800220449998292E-4	7.177006340150922E-5	1.0564386680141024E-4
-5.226290517064604	6.974426320396013	1.3006006118405217E-4	7.3212736131654E-5	1.0720868521854772E-4
-5.132036526681875	6.880768641459552	1.293341913033326E-4	7.264433304984477E-5	1.0672278287358544E-4
-4.981659587833018	6.7460850283086655	1.2854137576317112E-4	7.21241215181994E-5	1.060673033718137E-4
-5.959929927514537	8.088621896615557	1.3660686938102805E-4	7.834696240668416E-5	1.1113483632078436E-4
-6.156104585549123	8.438484377731058	1.3888954805753024E-4	8.04605646060202E-5	1.1213718869186658E-4
-6.3622617757145115	8.89367402106597	1.413300385671572E-4	8.256675320808395E-5	1.131690034098162E-4
-7.037759509502306	10.279278827605607	1.493394943034603E-4	8.970703084515434E-5	1.1573963958378146E-4
-6.511283012352989	9.166008198073225	1.4314620666380396E-4	8.433395895205992E-5	1.1375180396069244E-4
-6.961288378324094	10.091869921249243	1.482766960562732E-4	8.883555690883026E-5	1.1548109943549635E-4
-6.976735995607671	10.116981084608339	1.4845207886972638E-4	8.898461550597334E-5	1.1554370693609625E-4
-9.182270936897321	22.94174450346468	0.5223747836321598	0.05495255995936492	0.0023074802893824076
-8.933982423996149	23.04229685433322	0.5266986709621413	0.05772441173501172	-8.317283137852286E-4
-9.497724716304102	22.723005777594675	0.5097251159581592	0.05030025663152039	0.0070799381242195114
-10.889962362609594	20.815101820092725	0.40522874343566867	0.01608184318423686	0.03020515094610603
-10.989883266076621	20.573146486237825	0.39303637383050716	0.011616825182418616	0.03150564842086957
-11.119734753654585	20.1808955388046	0.3742359944008171	0.004790450835726342	0.03268788106539637
-10.670647722063693	21.25443557910306	0.4275097877131503	0.02386979649738863	0.027029375114824502
-11.149672853304494	19.02602829849202	0.3149230900033352	-0.01356726419745568	0.029061080502894052
-11.177286946190202	19.099277703159114	0.3192778936951209	-0.012607037314174941	0.029731033963411823
-11.201816179021902	19.362671111500344	0.33310104853259714	-0.008654283996699779	0.031138632714987305
-11.022193536344012	18.717624559630494	0.2963968681435092	-0.017174534710903355	0.026171785736686062
-10.948655772367362	18.634752788132435	0.29023170833576306	-0.017945729555661514	0.024833855071922296
-10.739201133128944	18.414265918933673	0.27364577651605393	-0.019666091329261847	0.021411022928565265
-11.220597943122005	19.547650219584682	0.34287152676974664	-0.005913537830669466	0.03230287652321047
-11.21323281425863	19.61367872297284	0.34617408789363296	-0.004807645159026876	0.0323609227234239
-11.167862920011396	19.983763366603664	0.364389123770742	0.0013509821258366607	0.03310170723169383
-9.936768216228987	22.310409283185393	0.4859744730670171	0.04278520062980529	0.014411208002138604
-9.627939378120631	22.624878042717764	0.5042595491235152	0.04815974565486855	0.00929485769240679
-9.57317012665813	22.67654418678395	0.5072178777044482	0.04918649165367941	0.008359812032326325
-10.134279810272918	22.058148772504488	0.47155048482899886	0.038530664750053276	0.017574818772251016
-10.304582245495851	21.836678928288897	0.45898960560998125	0.03449001014645104	0.020872122457725913
-10.555587862947341	21.45179669190091	0.43815160330981207	0.027688029433300745	0.024936857070801975
-8.656589703195516	23.077777847287933	0.5256866539676673	0.06074283292156796	-0.004921064199066224
-8.262167749019012	22.974909627902882	0.5130698475755835	0.06397087315143626	-0.009731480507039852
-8.093511386784712	22.896766904562025	0.5048125956373982	0.06502612335073292	-0.012638415897872547
-7.689902688405914	22.564211138216287	0.47570928780056665	0.0673249536678365	-0.01973594865230411
-10.42738055988633	18.24313458414324	0.25537848166385385	-0.020202144414491165	0.016620412726321934
-10.353689805164658	18.20009256250406	0.25098333272047185	-0.020361348314371995	0.015645509619074224
-10.27985764615542	18.165461430007248	0.2468878106284771	-0.020381980219869287	0.014580261416784394
-10.056078880215889	18.093535524199016	0.2356592909627221	-0.019941657169018627	0.011561151987324426
-10.619064660889117	21.352055735347083	0.4326580168626878	0.025761856727464533	0.026162594707161646
-9.877383422849825	18.044791512530526	0.2270600136883909	-0.01940741952743308	0.009330936230501883
-7.460371286689734	22.326892098391035	0.45375463487027456	0.06722578751919583	-0.024832459204045268
-7.1819254774589725	22.004425241899636	0.4249591905045503	0.06750946596730639	-0.03323543112714356
-6.980051359193219	21.793149171904382	0.4034777607244195	0.06683779219393864	-0.03896847786604102
-6.576547900409892	21.409323216684054	0.36411027944070584	0.06518501823528206	-0.05417660116400347
-9.45778210122657	17.98715001966161	0.2066248909860254	-0.01750515457757119	0.004012630828293233
-9.409006892551647	17.978764361474795	0.204238921870898	-0.01731408679595264	0.0034929432389672705
-9.344395664369104	17.971696881039755	0.20056038983608912	-0.01696545796570776	0.0027330585108327156
-8.885965848717442	17.93184517662559	0.1754109877808705	-0.01445429318834993	-0.0025646477745085074
-8.603601439913177	17.925087105345533	0.1559824186717193	-0.011614466174984975	-0.005839657294184821
-5.171699925696278	19.89723916760622	0.20776249892775528	0.04537967528059665	-0.0770017768923495
-5.024544087268845	19.683826314056585	0.1871100854363635	0.04328045539883007	-0.07708688605483222
-4.900297157962705	19.40210243392994	0.16324785190869867	0.04008425826132859	-0.07482378775084295
-5.543804142997178	20.3807455285331	0.25516243981377534	0.05246802496111363	-0.07608056000548549
-5.864606031489966	20.755739400372875	0.29243686190511997	0.05771781755800958	-0.07169613968200426
-6.504362424248608	21.34437347261303	0.35704946090336476	0.06439835319695748	-0.05593254236956603
-5.970923214295217	20.870237027807732	0.3044319704754697	0.05932029717897584	-0.07024356335880041
-8.156219868799138	17.89623573468287	0.11839348065452499	-0.005658619649761965	-0.007652618757393413
-8.394790892154965	17.910210027091058	0.13868015543224332	-0.008995734392444919	-0.006737334280801241
-8.554618865624473	17.920891399145056	0.15265279248983896	-0.011244363938255347	-0.006271184684535891
-8.076918622029138	17.895858500419333	0.10891286586015232	-0.004814679491445059	-0.006278180983157886
-7.825261176202915	17.887359420843737	0.07619834742634951	-0.0027298728981262183	-0.002421847262250996
-7.596735473441331	17.822754416913725	0.02005060647609504	-3.898845543021339E-4	-0.001603058781269784
-4.3775397391374735	17.57190502900621	0.048736405131097706	0.02029783371223762	-0.0389027619474124
-4.375872410663536	17.525809941386715	0.0462680479676031	0.01970848075183137	-0.0377432605121797
-4.484860697103628	18.198066768748518	0.07859088055687423	0.02625029033944298	-0.05444222912177629
-4.556948600244268	18.532706289646416	0.10186782375536113	0.030215548053041726	-0.060854889488357204
-4.683151412440294	18.920539241546052	0.12708447394191574	0.035122873453200525	-0.06916556646080066
-4.372887696578826	17.49810435524669	0.04551025639437218	0.019600998031782366	-0.03721933357457444
-4.260393171333259	16.96016374069295	0.03230204495406798	0.01757037078703633	-0.0268119472104658
-4.254427113795039	16.882309110298454	0.031304600759094706	0.01718424276418601	-0.025838643221705364
-4.1696614299095796	16.307294673354285	0.023656779380984802	0.013320382848794322	-0.01919359082604483
-4.151382682069209	16.15640348323742	0.021575804347128236	0.012281408581558517	-0.017372368388525163
-4.144404671843636	16.126118946965576	0.021182429962128792	0.01204558647307583	-0.01706078449072328
-4.072427952250173	15.289863632204518	0.01241005311934395	0.00742308765783142	-0.009196680809270438
-4.0953240169988945	15.48969744132414	0.014198941179262655	0.008361344986225662	-0.010779099936180144
-4.118625907787689	15.687351201549575	0.016179141272681944	0.00920699033681015	-0.012656546325941148
-4.140871623441758	16.071993822956042	0.020573129227863075	0.011698862469151725	-0.016531274730656565
-4.332502288749016	14.727258517396319	0.005222852288651274	0.0029651450300157787	-0.0037340044729350843
-4.179620470646745	14.862861299829287	0.009972181499677253	0.005740557782513163	-0.007412736680249509
-4.129587923271329	15.034413090690453	0.011369042145671611	0.006587106061077305	-0.00848082093845524
-6.864381120857589	17.824925970382665	1.9725168393180882E-4	1.2054225594392205E-4	1.1328700173834669E-4
-7.111456277647662	17.862901719601076	1.9723171271154817E-4	1.2059041838890824E-4	1.1429677372417481E-4
-7.361730330200234	17.815658423141436	1.9666126029600352E-4	1.2030964773600889E-4	1.1536248919736114E-4
-6.699631952214627	17.790187728070066	1.9720386949270604E-4	1.204774170608144E-4	1.1263014716419702E-4
-6.471535900793592	17.656110818973104	1.9656229105444195E-4	1.2003624366518158E-4	1.1173569190805619E-4
-6.192614293419988	17.31914560570296	1.9467103510566305E-4	1.1883546729977016E-4	1.1075183427176888E-4
-6.358826975112483	17.562077889912842	1.9608062277800975E-4	1.1972303441673895E-4	1.1132151883208644E-4
-6.018562994632269	16.965651537917328	1.9250847520596595E-4	1.1749840813634264E-4	1.1020773188261317E-4
-6.018217814531216	16.964954947021344	1.9250428538763212E-4	1.1749580556186407E-4	1.102066735131394E-4
-5.590293973152729	16.02332329762993	1.8661284751635393E-4	1.1392956088797978E-4	1.0888979240419035E-4
-5.62503595540174	16.10242368359029	1.871304393455292E-4	1.1423899554574797E-4	1.0900813191995923E-4
-5.798389451535036	16.475675177893894	1.8945678775390113E-4	1.1564934211688902E-4	1.0953585510925528E-4
-5.81830042007952	16.518599132808827	1.897349112086189E-4	1.1581605552582191E-4	1.0960431694553209E-4
-6.016563719077052	16.961325466545283	1.924818063891032E-4	1.1748215091180302E-4	1.1020170641041019E-4
-6.018066056100372	16.964687362025636	1.9250272477524242E-4	1.1749483305596163E-4	1.1020622374121897E-4
-5.522668475225	15.891084463681798	1.8576674934838388E-4	1.1341929557163986E-4	1.0866559798994961E-4
-5.424504479110345	15.698092793695354	1.8456926690073387E-4	1.126919229370497E-4	1.0835664721976414E-4
-5.225651270330489	15.3782540280895	1.8257849806610458E-4	1.114859684177659E-4	1.0767715780129466E-4
-5.224411400107792	15.376332166282578	1.8256656673449782E-4	1.1147872484558335E-4	1.0767277200822855E-4
-4.91133111913463	14.973285475317692	1.801226634052348E-4	1.0999911424178944E-4	1.065316539588643E-4
-5.073570002428566	15.1699366412826	1.8131895863434245E-4	1.1072412922692761E-4	1.0713216983949184E-4
-5.223708594390138	15.375437594378724	1.825610660326107E-4	1.1147539449509707E-4	1.0767016216088042E-4
-4.908322672983099	14.969378331278312	1.8009916810607715E-4	1.0998491364507475E-4	1.0652089754589513E-4
-4.707730131406008	14.774519111746512	1.789697557845991E-4	1.0929466302751705E-4	1.0574542060660084E-4
-4.8949657053641475	14.956384547909881	1.800233848988516E-4	1.0993867292243158E-4	1.0646932622406664E-4
-4.675015183488232	14.748008785173102	1.7881657567560058E-4	1.0920142948108267E-4	1.056094315113439E-4
-3.7658512309524594	7.028045440845934	1.2746225570536328E-4	7.215385154629933E-5	1.0037201142194845E-4
