# Supplementary material for: Thyroarytenoid muscle fiber orientation regulates the ability to modulate vocal fold vertical thickness
Source: PLoS One. 2025 Dec 4;20(12):e0337735. doi: 10.1371/journal.pone.0337735 (PMC12677544; doi:10.1371/journal.pone.0337735)
Supplement: S4 Data — (ZIP) [file pone.0337735.s004.zip › Male/contourA1TA13.csv]

% Model	Untitled.mph
% Version	COMSOL 6.1.0.357
% Date	Dec 13 2024, 16:44
% Dimension	2
% Nodes	722
% Expressions	3
% Description	Line
% cpl1x	cpl1y	Displacement magnitude	u	v
-11.474445041542268	39.86271998178516	4.800515653789791	3.442419907788793E-4	0.5694490956057283
-11.24329260087166	39.857064166660706	4.8002634797501855	3.4418260089493635E-4	0.569451590371224
-11.723499835930573	39.792838850429945	4.797486744748238	3.433144134372462E-4	0.5695191367587729
-11.767274346797393	39.77501014477997	4.796715518726517	3.430763778482021E-4	0.5695367568959688
-11.979542023643297	39.6410188145976	4.790916260567207	3.4129956505761467E-4	0.5696676959016688
-12.121371498892108	39.49575294433545	4.784620937899997	3.3939456966052364E-4	0.569808530523004
-11.806054117032641	39.74542877890212	4.795433108413354	3.426862682793373E-4	0.5695655628682417
-11.156744430513271	39.85315672493977	4.8000957274660285	3.4413174316500763E-4	0.569454239423781
-10.78574461946646	39.85088143713931	4.7999952146222	3.4411298483079215E-4	0.5694517281498374
-10.703996785704673	39.85039448788975	4.799972454430085	3.441091247595364E-4	0.5694511651756663
-10.365045487457671	39.85003217009799	4.799955048738591	3.441126728711548E-4	0.5694472264792926
-10.24073739035994	39.850002288818324	4.799953902411642	3.4411341336820913E-4	0.5694456887146184
-12.151223908858244	39.43929637920951	4.782175313340137	3.3865381382020747E-4	0.5698629462969605
-12.243999474712044	39.225517804051684	4.77291828344626	3.358553321925421E-4	0.5700687332958242
-12.228771216330568	39.08118106697209	4.766662442616191	3.3397630197853933E-4	0.5702066995865135
-12.2045725661669	38.96968579892024	4.761834825371438	3.325241049157366E-4	0.5703131169292323
-9.68966925248226	39.850002288818345	4.799936322515079	3.441392066571678E-4	0.569438722255913
-9.728820691769547	39.85000228881833	4.799937593959402	3.441373828743876E-4	0.5694392171505079
-9.738893104614126	39.85000228881833	4.799937517296054	3.441373208693833E-4	0.5694393440433722
-7.229724018195425	39.842036642651436	4.7995638447882465	3.441255948510002E-4	0.5694151592752217
-7.181680448805343	39.837035027356265	4.7993471427105785	3.440611220139128E-4	0.5694193367523411
-7.032898318847817	39.761332460556915	4.796062852600299	3.4307152258731177E-4	0.5694899493723045
-6.814102986904112	39.65160987884976	4.7913104523871	3.4163407260522603E-4	0.5695922547231125
-7.694538611368289	39.85300932372047	4.800046769924142	3.44250097011962E-4	0.5694105530833766
-9.209743039227453	39.850002288818516	4.799939737642056	3.44144909914638E-4	0.5694326516122793
-9.084192561308491	39.850002288818516	4.799937051225649	3.441508443707296E-4	0.5694310566388048
-7.77989584898861	39.85115608319018	4.799971824628188	3.4421760375641136E-4	0.5694134162463005
-7.887028520126722	39.850917164248045	4.799957239442499	3.442142114648396E-4	0.5694150082282016
-8.20940836010016	39.84998771294927	4.79993734369088	3.4417469929180484E-4	0.5694199893168246
-8.699064484567504	39.85004548917005	4.799947564328273	3.441534253446944E-4	0.569426141673773
-8.427653381386635	39.85003511315712	4.799934475107857	3.4417278296648723E-4	0.569422704762857
-6.503635951532379	38.9642778339048	4.761528114097779	3.326723232000275E-4	0.5702466811051906
-6.587304507795744	39.296304412183865	4.775918764924013	3.3699933679165136E-4	0.5699297021010351
-6.771190445411904	39.57705074543646	4.788079103652728	3.406627665432287E-4	0.569663127018248
-6.488249984945738	38.91070969823773	4.759208481392485	3.319688260840104E-4	0.5702977940450578
-6.441807092530176	38.514032455237	4.742030879416026	3.267932274168203E-4	0.5706771503266146
-6.479637285157792	38.83084883408595	4.755746452037873	3.309285511256303E-4	0.5703741790794828
-6.431293222459502	38.3553349726683	4.735154597447078	3.2473934041419813E-4	0.5708290254252828
-6.414989367029483	38.11995340430151	4.724963480106151	3.216730811258667E-4	0.5710542675988983
-12.154581020253715	38.6291918461527	4.747081755191364	3.2809662456167185E-4	0.5706384027938356
-12.150010630703294	38.60327978321127	4.745960216269254	3.277599041052661E-4	0.570663147664968
-12.142152509858214	38.56850215752292	4.744453208239129	3.2731006826917E-4	0.5706963379967648
-12.075008555286557	38.251863934892256	4.730744909411356	3.2319679332210943E-4	0.5709985734302432
-6.4055078033231965	37.81058158783958	4.711557571383688	3.1767674929015924E-4	0.571350472671345
-6.380216564234519	37.497660621716555	4.69801260152807	3.136393594128578E-4	0.5716498773012014
-6.343264302039531	36.99051521048383	4.676041371904617	3.071396159701568E-4	0.5721351726484709
-6.334472201034116	36.89005153026191	4.6716966921512215	3.0584989614196377E-4	0.5722312860000742
-6.327687184993258	36.80892388678728	4.668187455181708	3.0482101259494255E-4	0.5723089093435939
-12.009843599799852	37.934501812741274	4.71699187723243	3.1908960399072575E-4	0.5713015296957484
-11.964786217784129	37.72201674189991	4.707793743682457	3.163430472319162E-4	0.5715043504367582
-11.884913315973193	37.349164338761	4.691640771946438	3.115499025671244E-4	0.5718602381082449
-11.855102109321777	37.20850318869731	4.6855524530694215	3.0973519402674015E-4	0.5719945012353336
-6.054001253753823	34.078546626857026	4.550066836131061	2.7054584629486217E-4	0.57492075404433
-6.149173119645199	34.887188759599944	4.58502070932253	2.8053376121562766E-4	0.5741473710047462
-6.250600837566109	35.89711155457803	4.628738563022648	2.931945593795944E-4	0.573181281639922
-6.193459175578503	35.39374956872327	4.606939875601786	2.869217015273723E-4	0.5736627363384044
-11.839202893085437	37.12764807457764	4.682048050838747	3.086940831583991E-4	0.5720716938122393
-11.659489589420666	36.17648365595244	4.64086665813288	2.965349458690648E-4	0.5729798561721351
-11.604522760179764	35.87484931508169	4.627822826842715	2.9270366839805355E-4	0.5732678780604381
-11.722291939002918	36.53030379449448	4.65620468384644	3.010296045332112E-4	0.5726419797433285
-5.779625311135477	31.19731156322498	4.425405537423374	2.357427489542973E-4	0.5776772045432625
-5.81279148229987	31.662213126481518	4.445472941067646	2.4120477224360995E-4	0.5772322824269358
-5.899224305099809	32.61659843326578	4.486807956568191	2.5272050193377477E-4	0.5763191907981994
-5.976691683968024	33.339321807413484	4.518032713103638	2.614249370586978E-4	0.575627857502941
-11.509233680005952	35.31627810223552	4.603641135473858	2.8571471968728986E-4	0.5738013191340167
-11.394079070293767	34.64087981092902	4.574406791048204	2.771842353912516E-4	0.5744463204680179
-11.220382567246846	33.54474537413258	4.5269493279310735	2.6364390652551615E-4	0.5754932709879658
-11.202972735055987	33.43079369617582	4.522027835763973	2.622181873872679E-4	0.5756021142569187
-10.844465513772992	31.326569438566285	4.431060284891125	2.3667770962970092E-4	0.5776116024439077
-10.698483743173266	30.503290759781265	4.395454134023681	2.272054371741739E-4	0.5783977488149895
-10.482503909514618	29.271695372722476	4.3422223976729155	2.1267881912297192E-4	0.5795737894958624
-11.152163505115091	33.12987388793906	4.508986771280443	2.5856082206238286E-4	0.5758894955663455
-10.29670205376844	28.29094437817735	4.299764741492639	2.0177980192032406E-4	0.5805101684797767
-1.076653659382583	18.297152192768728	3.868295325317395	9.89024114624952E-5	0.5899855153961016
-1.057798197007568	18.3699692558826	3.8714308509174624	9.960566956035034E-5	0.5899156042892311
-1.2553773461058262	18.05484634587402	3.857852763024945	9.657492893541065E-5	0.590219240835746
-1.3436889278613762	17.942292669830984	3.853004140751635	9.549342431503385E-5	0.590327859382437
-1.3809060576242334	17.918522247729946	3.8519792419705547	9.526670242619472E-5	0.5903509730618044
-1.7042243162577906	17.732453174292203	3.843970535875616	9.348893154279627E-5	0.5905322004197333
-0.9736487986466396	18.618690315013282	3.8821534455569147	1.0200459719582467E-4	0.5896766203620376
-0.9541841975485945	18.8532421971168	3.8922586041601215	1.0427914063505109E-4	0.5894518126849412
-0.947282906139095	18.923441090129387	3.8952863431812568	1.049594539673456E-4	0.5893845201946429
-0.9489532491133231	18.989883911359502	3.8981495592666753	1.0560670838063665E-4	0.5893209044850046
-0.9596556143868187	19.18157600115476	3.9064163293434016	1.0747099468870103E-4	0.5891374258340287
-1.0007893751719386	19.366238559064293	3.914372408066954	1.0927710297308843E-4	0.5889609651666634
-1.0156692512824685	19.44142199969828	3.9176153742423425	1.1001273454201908E-4	0.5888891032868128
-1.106120243199155	19.658305028567682	3.926964408302461	1.1214395535297158E-4	0.5886822524967954
-1.094969958052691	19.63852201750797	3.92611155835209	1.1194873529216226E-4	0.5887010929170542
-1.0936335265296608	19.63408357569838	3.92592007764684	1.11905036220112E-4	0.5887053309167932
-1.2010342068872937	19.82274453383396	3.934057607656802	1.1376447081171677E-4	0.5885256690279046
-2.046467556958248	17.618579353819115	3.839062148584425	9.241165897881887E-5	0.5906444640277481
-2.1221961561061433	17.593205384286676	3.837970331235079	9.217118893164094E-5	0.5906694756298015
-2.4255376123967913	17.60029173055146	3.8382753791918263	9.225634507025638E-5	0.5906655364375486
-2.5570302312923876	17.606425091128674	3.8385416042569793	9.23223713580509E-5	0.5906608974481926
-2.5762761731040884	17.613230617016026	3.83883533029931	9.238911845286001E-5	0.5906545604392818
-1.3479021646948883	20.021753645127458	3.9426408295211317	1.1572810314581474E-4	0.5883364676232669
-1.2626155798927432	19.90602996197561	3.937646584424037	1.1458677607449922E-4	0.5884464888817611
-1.3817166003065973	20.069123341629336	3.944682976681476	1.1619971706116646E-4	0.5882914221193356
-1.4899632768361528	20.21070892335458	3.9507925138629636	1.1759633915658727E-4	0.5881568489804019
-5.495137736130755	28.682427206436067	4.316616058037001	2.067466523403878E-4	0.5800828289787149
-5.507481946096904	28.790545579501035	4.321275568204263	2.0793928568938006E-4	0.5799793996394427
-5.6403321420075345	29.934354619153126	4.370768003071852	2.2102787710695314E-4	0.5788853138957828
-5.666746146342146	30.200631078106966	4.38225742005913	2.2405717499747848E-4	0.5786305578223965
-11.191421953754563	33.35957681978569	4.518942405250506	2.61324860974616E-4	0.5756701320372493
-9.903368580831355	26.624719639342132	4.227735137939898	1.8336956303229812E-4	0.5821001905648315
-9.518379440193806	25.509011230497727	4.179547467346611	1.7154334579165708E-4	0.58316369565354
-10.24221480040353	28.036535757929613	4.288756638690094	1.9884510657791903E-4	0.580752998985432
-9.941849425995668	26.771679100067804	4.234093343281464	1.8501758763361326E-4	0.5819599890860726
-9.435777052802928	25.341680680621153	4.172299251982184	1.697487293077438E-4	0.5833229536345799
-8.989967889259479	24.43656929332904	4.133289309383763	1.604500849381703E-4	0.5841845392161187
-8.466172909581612	23.69714455692396	4.101283497164171	1.5285819194736696E-4	0.5848868937471915
-8.323296309997005	23.496210122816404	4.092633121048111	1.508628650390461E-4	0.5850777971087175
-8.110968854863435	23.247728995494818	4.08189039576274	1.484021393923976E-4	0.5853135625561204
-5.048217493719254	26.350300537032386	4.215849457225375	1.8102805781635483E-4	0.582311824352699
-5.072511013938841	26.457153858149972	4.220451933581499	1.8213440544155257E-4	0.5822097187454206
-5.319016300063471	27.61513168254591	4.270485779003832	1.948064417770791E-4	0.5811031962370647
-5.29853442208269	27.50820667900955	4.265874733034771	1.9366698519179433E-4	0.5812054025033951
-1.654751276874053	20.435077930564706	3.9604640543968035	1.198291181159014E-4	0.5879435320999041
-1.7067944091754472	20.50497147621396	3.9634809102938275	1.2052627987065804E-4	0.5878770888155769
-1.8328984524828982	20.675902385434306	3.9708510114551627	1.2223949643925253E-4	0.5877145900012082
-1.9146220020917226	20.782645293698174	3.9754584785956277	1.2330529933653238E-4	0.5876131399507483
-4.9042613345439605	25.919695618694483	4.1972175065285615	1.764861898573243E-4	0.5827227944453152
-4.723648948643792	25.314894454085774	4.171123079842413	1.6999439938900006E-4	0.5833001873975522
-4.604590176157303	25.050889886572506	4.159693962467749	1.6714930484480143E-4	0.583551807199366
-4.281322525911252	24.383233101737986	4.130921749363834	1.6017847482339173E-4	0.5841879912540469
-1.9586941287435926	20.837836690611017	3.9778369071905018	1.2385248967678575E-4	0.5875607024592548
-3.212092304322424	22.610894853378916	4.0543453033488905	1.4182878420776007E-4	0.5858747534844778
-3.270336441946239	22.703969498182495	4.058355061294452	1.4277519871691682E-4	0.5857861881853211
-3.1759514287423167	22.55750992150785	4.052037455455123	1.4129335172594282E-4	0.5859255309983384
-2.552311284291985	21.631627081840954	4.012084925866315	1.318662966229922E-4	0.5868061868284188
-2.5098822746086604	21.56829318255515	4.009353566020716	1.3121330858867537E-4	0.5868664265949219
-2.8729378671186043	22.079163776937527	4.031414508411385	1.363875596979988E-4	0.5863806818355488
-2.2263494360515614	21.173122922958054	3.9923230513549903	1.272169779132089E-4	0.5872421528345411
-2.474915474220784	21.521650545009727	4.007337128584261	1.3073831410293234E-4	0.5869107576547478
-3.4773784108647514	18.403706671471145	3.872916144199996	1.000581979069647E-4	0.5899060817902153
-3.35846290752189	18.270934472090264	3.8671939962695814	9.87695270631249E-5	0.5900321128115801
-2.986020090348341	17.873594174422337	3.850068626875223	9.491919624665592E-5	0.5904090906409476
-3.0843858104178232	17.95367554119481	3.85351519764615	9.569609506358298E-5	0.5903333237367138
-4.55117893468238	19.65828187065888	3.927007033155902	1.123062453366267E-4	0.5887150521957124
-4.420038843879081	19.51869429400994	3.9209898677996686	1.1094381426027491E-4	0.5888474806721924
-3.9878414099549424	19.042485077768077	3.900450411299838	1.0628101170433063E-4	0.5892992840200975
-3.876041431325125	18.91777966967521	3.8950797391195433	1.0506419118483131E-4	0.5894176443800819
-6.130812390357783	21.17327966252702	3.9923593107664517	1.2737127407456115E-4	0.5872798147499432
-5.603021699254619	20.65648045269169	3.970099406693939	1.2221279799330098E-4	0.587769544654158
-5.022930154700875	20.104959705369566	3.946306158239138	1.1673064631462517E-4	0.5882919685107137
-5.278074655877589	20.351392777533167	3.9569102807596233	1.1915542516829255E-4	0.5880584253232496
-7.176503410370282	22.20125443016854	4.0367093500674684	1.377112949638609E-4	0.5863059336015858
-7.645425550142243	22.67596320908081	4.0572606172149435	1.4254685806781433E-4	0.5858561855805353
-6.914655264493646	21.927293357712287	4.024924956875999	1.3498637358398764E-4	0.5865656772752736
-6.317458997045528	21.3417923498196	3.999661540309494	1.2908748061158772E-4	0.587120359913769
-6.616376365382688	21.641081091753705	4.012539980127752	1.3214241260693313E-4	0.5868367871144726
-3.667612910655694	23.30039671526293	4.084137370202882	1.4885623524014887E-4	0.5852188996413746
-3.8344107309975186	23.58072084908025	4.096229128249801	1.5183603592067098E-4	0.5849521265456035
-4.07131120217234	23.98746694994925	4.11380664840973	1.5596004414123447E-4	0.5845648936929901
-7.640331767949261	17.58660964391378	1.9897187616275085E-4	1.2149191533283866E-4	1.1902078161916613E-4
-7.509356374993602	17.79911102953117	2.0026448960852873E-4	1.2229657570648618E-4	1.1834087967198515E-4
-7.699085067916972	17.490069691876407	1.983637965527418E-4	1.2110197428153451E-4	1.1931974266912553E-4
-7.762237140727983	17.307203843534467	1.9709433911205572E-4	1.2032926838809231E-4	1.1964990809759651E-4
-7.821354134820421	17.152039715015043	1.960481896263456E-4	1.1968394022942241E-4	1.1995539632079114E-4
-7.872343761730441	16.946859815138	1.946065946210154E-4	1.1883446467426309E-4	1.2021193525891483E-4
-7.9212456757473095	16.7535721133572	1.9327617077013163E-4	1.1804703571359765E-4	1.2046453504950132E-4
-7.978516594181485	16.47009360362552	1.9128300835958754E-4	1.1689195275495118E-4	1.207477619324477E-4
-8.003887584134924	16.35737657078511	1.9051719322789545E-4	1.1644618622490141E-4	1.2088042083025494E-4
-8.118630878800325	15.81506504171685	1.8673084558631922E-4	1.14255985695743E-4	1.2141263706274317E-4
-8.094552827662564	15.974960008998522	1.8785370366490635E-4	1.1490732822292847E-4	1.2129931464212577E-4
-8.04170124130489	16.197774102848527	1.8940182088852378E-4	1.1580231825131468E-4	1.2105109827378676E-4
-8.150313422852468	15.592578087371972	1.852241598354045E-4	1.133805750331883E-4	1.2157069552995094E-4
-8.185693905077091	15.296446874682147	1.8321162756638668E-4	1.1220642663253944E-4	1.217382156518154E-4
-8.194174195741963	15.203000185462113	1.825761155404116E-4	1.1183519361995021E-4	1.2178290002530397E-4
-8.208512901965337	15.126229857341759	1.8205746865025907E-4	1.115282852898729E-4	1.2184777530680975E-4
-8.250106284083648	14.883579494882829	1.8046767271153366E-4	1.1058024431682335E-4	1.2204339275099672E-4
-4.487015489615202	14.591722761896595	1.8132444249949203E-4	1.1051107110077657E-4	1.0695482625770451E-4
-4.41679075075682	14.512942950187362	1.8081124942251076E-4	1.102205049501132E-4	1.0666087711376737E-4
-4.328392854963235	14.412266409238754	1.8017886857834843E-4	1.0986491676880352E-4	1.0630406944343314E-4
-4.19638606385485	14.251926346392382	1.7910953740702125E-4	1.0925437347560108E-4	1.0574202995652255E-4
-4.1774577618550515	14.227703677964985	1.789523828255605E-4	1.0916467875751084E-4	1.0566481042330845E-4
-4.011653754505446	13.958618280764242	1.7706241810388048E-4	1.0810402694937088E-4	1.0491940527136018E-4
-3.9658602013701354	13.875913310614873	1.765024540396324E-4	1.0779046608102514E-4	1.0472736487239483E-4
-3.8728585701172715	13.675277075451195	1.7503510922298432E-4	1.0697214409957536E-4	1.0429590051201923E-4
-3.827221053873679	13.574012722951263	1.7430348248096916E-4	1.0656304928695245E-4	1.0408310598866935E-4
-3.678951632066279	13.16478839940904	1.7131931009778883E-4	1.0488601762474655E-4	1.033792883752752E-4
-3.5917284390649904	12.833991230221695	1.6880732706820475E-4	1.0345901312262029E-4	1.0292927935001106E-4
-3.802140222605765	13.507601659276483	1.7379390835432852E-4	1.0627698978820243E-4	1.039541650991414E-4
-3.5707727038749857	12.751103747612346	1.6822002314469125E-4	1.0312263430528026E-4	1.028331496123535E-4
-3.541542439268137	12.544783984764676	1.666974985686171E-4	1.0222477501850848E-4	1.0268843682389797E-4
-3.4949884825254784	12.223557935787476	1.6433673326167906E-4	1.0082996845879227E-4	1.024590221313444E-4
-3.4758584495473643	12.04768205661304	1.6298925794769033E-4	1.0001688351332982E-4	1.023414207458157E-4
-3.438741576182406	11.714239988687044	1.606705122902404E-4	9.859771045094238E-5	1.0218288530176064E-4
-3.417812874538829	11.446179991197646	1.5868789591837624E-4	9.735895320544344E-5	1.0205016844777687E-4
-3.3906349157222566	10.961420004318127	1.552851888899879E-4	9.517034907225976E-5	1.0189638483325298E-4
-3.3916550194410484	10.630757437106144	1.52984280901396E-4	9.36053423021336E-5	1.0187956449262082E-4
-3.3959839425319576	11.132234322658498	1.5652864394818662E-4	9.597798190640332E-5	1.0194429850926151E-4
-3.393265657763855	10.454391674262318	1.5181469730453498E-4	9.280853402345452E-5	1.0189770591621927E-4
-4.670507470987778	6.528342318175405	1.293607226896059E-4	7.21925915542762E-5	1.0680463454407424E-4
-4.4726727137642275	6.531654081540811	1.2907906015403257E-4	7.212575352558789E-5	1.0616225593177826E-4
-4.296096768007057	6.56411387418155	1.2861129407439466E-4	7.206530859476939E-5	1.0507621196959984E-4
-4.19076774411171	6.62013185257886	1.2874651072371438E-4	7.22120612691378E-5	1.047253330105584E-4
-3.3927264197262907	10.36607684263304	1.5124805872648433E-4	9.24027830504026E-5	1.0189863374837789E-4
-3.3881604896781656	10.051924125415702	1.4914225456593718E-4	9.091667436461503E-5	1.0184510045345842E-4
-3.3799254865986788	9.655646256428371	1.4647552633248223E-4	8.892782532616833E-5	1.0173158548929029E-4
-3.380026598289431	9.645624138666385	1.464051154945862E-4	8.887638832778126E-5	1.0172910833069995E-4
-3.3804025932702664	9.636123697602686	1.463373729416997E-4	8.88232183356001E-5	1.0172709566758534E-4
-3.40679558502883	9.214168016801459	1.4364901419502846E-4	8.670823521465343E-5	1.0181581029141606E-4
-3.4179814247593683	8.95895940911759	1.4194858474424687E-4	8.531914643027332E-5	1.0177668850499459E-4
-3.804803665329825	6.960169305120868	1.295043548123123E-4	7.304331026117203E-5	1.0253792481116684E-4
-3.9429416544476634	6.809098800100818	1.2900799829393856E-4	7.27594258241756E-5	1.0324859802702373E-4
-4.08124466208169	6.7153801769962165	1.287267590676462E-4	7.224390175555946E-5	1.0400060241287144E-4
-3.427153181972659	8.785606906012429	1.4093085183572538E-4	8.442694184827912E-5	1.0183267931729878E-4
-3.4381148632852074	8.652708715051691	1.4017226047877043E-4	8.364380702361238E-5	1.0189344274706214E-4
-3.509867929898986	8.054374968105693	1.3675710015667881E-4	8.014947470076801E-5	1.0218739506346733E-4
-3.4656373236179157	8.413711761281515	1.386699043653085E-4	8.219124944643416E-5	1.0197953313008376E-4
-3.5193252094602787	7.974355448049408	1.3621650511322223E-4	7.963533612535668E-5	1.0216053627776212E-4
-3.557899289989212	7.638848388736418	1.3390556813640375E-4	7.680190303740975E-5	1.0187280179687331E-4
-3.5506927450897767	7.69285776363382	1.345434804679966E-4	7.762211401339365E-5	1.0207651457189543E-4
-3.535122125580328	7.83701852388341	1.3537633460435045E-4	7.867207797927912E-5	1.0207187946658925E-4
-3.5827473819441993	7.560439358513216	1.3351735349228881E-4	7.682000265273944E-5	1.0188605975997525E-4
-3.6565570430394443	7.313451197757724	1.314829892624871E-4	7.51365472882079E-5	1.0174868854699868E-4
-3.741595319822733	7.091603710798701	1.300442434113535E-4	7.337132103851299E-5	1.0216576159021978E-4
-12.549997283015612	29.32616348514781	3.477623228918035	0.8271908346080803	1.255494657418311
-12.301539205957688	29.291857008660745	3.4998861521674125	0.8631047525240765	1.2181825229801024
-12.945498561628064	29.371268102939265	3.446333181622485	0.7653303811836787	1.3193503679845313
-12.667571058320755	29.34600838841086	3.4699048742515273	0.8109741591471545	1.2767810179102876
-13.14322116019612	29.37537224001902	3.429047858819261	0.7315330006919523	1.3477046736254614
-13.80898376894712	29.404592486687914	3.391200727919318	0.6326509366784404	1.4513934272671536
-13.735570740940926	29.414650756903125	3.394217644386963	0.6450831641081534	1.4404778461000844
-13.706246438895406	29.415606123614673	3.395590845758786	0.6498370401366933	1.4363246484189924
-13.290250515754071	29.39595679026659	3.416952739485833	0.710253798759998	1.3709043019103977
-15.179758674591223	28.679465333566007	3.203192715360143	0.32652693859886117	1.5711399244421493
-15.094996074046257	28.783472433649738	3.2269584351545824	0.3556527778883381	1.5710532178370897
-14.691069244266398	29.117451850342118	3.307093154433688	0.45927635731470273	1.5557969653163903
-14.680534876789988	29.12585190893839	3.309030125639469	0.46196303651485593	1.5552975628081722
-14.683122671339875	29.12421368151403	3.3086637703845287	0.46138191230201864	1.5554884669924047
-14.244958504254635	29.34505687182388	3.364257068634383	0.5596391382983781	1.513530564630266
-15.576497186678044	28.231983999343782	3.0869794563105852	0.19323208141671594	1.581503566921756
-15.653847786285514	28.134364463078622	3.060165069283041	0.16520943001435956	1.5821694475532748
-15.387588751291824	28.452429767326805	3.151315235563728	0.25909598501861814	1.5787962514411567
-14.144837917633991	29.368893508216285	3.3729971052355046	0.5767199705613154	1.5007130214573252
-16.115058978073392	27.574951249756147	2.8488661430221662	0.010709034667188198	1.5958636165054698
-15.90435588476819	27.83242710015623	2.9531666133939063	0.08297197115486354	1.5860440429242717
-15.74625171831329	28.024575975216667	3.022661399894862	0.13465051360066807	1.584508561935468
-16.14953834645239	27.53162125991811	2.831735850826543	-0.0016868639344383603	1.5972240622847722
-16.1772513457067	27.50045584646255	2.8167804884635035	-0.011323653102888912	1.5981968952785452
-16.41407757865043	27.24998495224228	2.690874331791058	-0.0928347877217768	1.60893271651385
-16.616577586735964	27.035992237219965	2.5878382067644083	-0.16163740408360738	1.616870079319719
-16.682606989913594	26.96872952786494	2.557574714140115	-0.18347353979637032	1.619031589715309
-16.96054569506112	26.69987986253053	2.447642657676562	-0.2791094862326904	1.631843097932117
-17.05473536272748	26.617529852743722	2.4171391263905306	-0.31097444342523467	1.6364704825456
-16.798180595287267	26.857517761418357	2.5126732859609606	-0.22265582418409147	1.624181763389305
-17.301849737305886	26.366581807714823	2.353400569442415	-0.40134535912713515	1.6405495574196385
-17.437462623787845	26.22883534025558	2.3226088331016035	-0.4485020593526039	1.6419921850882466
-17.710871835704314	25.908551167574487	2.2825698472349956	-0.5471174815331111	1.6345011153913287
-17.720140663929456	25.897755902864244	2.2811079522990663	-0.5504391436504197	1.6342026553831828
-17.93305011810803	25.11470404264659	2.1723157330277654	-0.7116669397752194	1.5503370178634603
-17.9124787367341	25.02581519519865	2.1529400157407985	-0.7238027698693299	1.5326991440871767
-17.75129270702696	24.320631923706557	1.9995683626966008	-0.8184549633793138	1.3930490331835823
-17.930628006634358	25.127767378815523	2.1741512248604757	-0.7089268755806355	1.5518479723804626
-17.72231396827652	25.889794578671694	2.279915149283506	-0.5519884211596533	1.6332613362434667
-17.80190258093927	25.598972045348795	2.2396422547364705	-0.6119853992649273	1.6022474610631963
-17.6995911610923	24.190394096149134	1.9666874110632966	-0.8303022958646195	1.3631661205242322
-17.496256260038386	23.683034299338182	1.8356268876794337	-0.876864076899792	1.2386352631504414
-17.227056612177222	23.066737894903113	1.6993387780651368	-0.9237421542512931	1.0862856284475613
-17.222400653656987	23.05582348707018	1.6969173712447454	-0.9245572149621355	1.0834790893723911
-17.21689832879776	23.04423912993879	1.6949252275510445	-0.9251500548609572	1.0805883770556346
-16.728754575678682	22.025145556677188	1.5668441712830248	-0.9827892526475037	0.8377902615619044
-16.774194747140236	22.117395218379528	1.5751982515623064	-0.9769215226821841	0.8600430186299965
-16.97794664264294	22.53861943451568	1.6162095719058374	-0.9528082376907216	0.9618150931193502
-16.69699815631189	21.966568824245652	1.5627913575473666	-0.9855314916792348	0.8221013999850082
-16.444832569389295	21.480926575180483	1.5355888499769326	-1.0090477620913632	0.692096353059108
-16.386895846575705	21.380543125779525	1.5321202757150731	-1.0115593596441201	0.6644120583260633
-16.104241164121696	20.907538117870054	1.5156357911085843	-1.0153664472554662	0.5273127247122888
-15.229452747704386	19.598212881817318	1.5185179527380452	-0.980448674884006	0.14148943914763235
-15.57329312946664	20.08691418120491	1.5077520360405776	-0.997355129981739	0.2897226622349032
-15.762516950245079	20.369225502488575	1.506831851025409	-1.0066628693406805	0.37254274697052203
-15.675992470326689	20.229579917481455	1.507065704046515	-1.0037870592075187	0.33282476060000643
-15.004763248761616	19.296783667811376	1.5208062396153748	-0.9504406320685209	0.04545324963030361
-14.347500819590326	18.432065956650572	1.5148408276343912	-0.8132282523223299	-0.21299067678410682
-14.712981145580777	18.902897405389634	1.5235207730746503	-0.8997284132260788	-0.0796305382988956
-14.112096433282655	18.14059298710207	1.4949785465988437	-0.7445384931033656	-0.28587129572665204
-13.78694109254231	17.746809436354212	1.4482178631236313	-0.6238213077761502	-0.35545914663288697
-12.571764049439405	16.311593393532608	1.1070465136206464	-0.18686134315968667	-0.35834553522894735
-12.73920894762768	16.502345400817987	1.1612134192755712	-0.24174731940437189	-0.37174452924453094
-13.149713878528935	16.985374934153192	1.3029478095253233	-0.389978276334663	-0.3980879925749184
-13.560380487768182	17.474887696609358	1.397039158925559	-0.5402978161153529	-0.38218537656424756
-12.425322565709424	16.132861044045708	1.0505738609991853	-0.15437371722086113	-0.3340031051819193
-11.670217713869185	15.114695159104642	0.7334632320723544	-0.02988333037629621	-0.2144248157421526
-11.365932308652308	14.608156720305253	0.5890830033373929	-0.010378557372679077	-0.1856811526187393
-11.92283668770059	15.5138977395229	0.8420323797706937	-0.05587473572161561	-0.24633447457075816
-10.562716333863087	12.94789731899291	0.2732935655586271	0.02295275124037634	-0.13620819777228604
-10.948648382995671	13.758739233451472	0.40977213332822465	0.014430717864293395	-0.16333395890650576
-11.098303334312128	14.067796912866406	0.47828135710713915	0.005586589125688954	-0.17009835852150942
-10.525883887986963	12.864423610706558	0.2591984948428475	0.02351452768803422	-0.13295767843140618
-9.798988227302473	11.320287707049813	0.11512717864614805	0.012641612405265606	-0.0854008911227955
-9.732323480499934	11.174594300623232	0.10536920024780388	0.011318922877572656	-0.08095507179693004
-10.081918062736984	11.939122885708052	0.15816521976769757	0.01751030618124865	-0.10300744160623085
-10.117545204016817	12.014153136793572	0.16333152673736925	0.018107425361860233	-0.10515678169748023
-10.125488541176557	12.031342010050052	0.1645298962222041	0.018179166103883506	-0.10561793221197145
-10.206021714110836	12.200826259486794	0.18380171837689632	0.019232092304185572	-0.11118647514760471
-9.419927776114791	10.505887365565313	0.07672133783387763	0.009138978728953775	-0.06530189338308638
-9.399405712068043	10.46295997914108	0.07474185765039261	0.008931583012693152	-0.06411654572503746
-9.362713286671571	10.38798252274155	0.07200283575975241	0.00873533548615745	-0.062096695174770435
-9.154870655726462	9.945879075922534	0.05586223977231517	0.007345846644419065	-0.05024587557233539
-12.250739993093612	19.150604908153067	1.4256652101481027	-0.6097397631285202	-0.20495362230912248
-12.38566605099603	19.22946294400731	1.4842656033677986	-0.6378913458614391	-0.24150889406881845
-12.01844448086215	18.99591175371971	1.330562483468791	-0.5548321850614866	-0.13868293891971728
-11.827570117273318	18.80591952525691	1.2832482355117383	-0.5207147874524483	-0.1250252040590464
-11.713785536719609	18.69006161362944	1.254701176941977	-0.49908401307748185	-0.12212658942510389
-11.489143837718775	18.31225717750866	1.1898656423400664	-0.4483363958743878	-0.09864170798761657
-11.422054541477863	18.20400403535874	1.1687228143670385	-0.43261155785554245	-0.09169628136185896
-11.1312843404225	17.66591106385923	1.0585026765919459	-0.3375022949104568	-0.05755035564439728
-11.055951216524857	17.541799648666696	1.0276254536945129	-0.3139993342775905	-0.04841320807367001
-10.89887092457139	17.22764172522274	0.9503212524434086	-0.25743351537937154	-0.03710932124174652
-10.575488505640893	16.84925885430279	0.8228230419279023	-0.17975688728884984	-0.013487440006295207
-10.43772599350212	16.70171574203988	0.7684135380838877	-0.15295545137917693	-0.008231456532587486
-9.978001351274603	16.242623289109325	0.5962488957370433	-0.07796972901853277	0.007613468910839332
-10.526565134212209	16.791932600537315	0.802553888930797	-0.16771870089392915	-0.010640731618575571
-7.030367433549882	2.4139327623641043	0.01496783329590073	0.012961285165243624	-0.006410232311563024
-7.215760866394217	2.4755440513595257	0.01494757991533047	0.012786467085998909	-0.006876730575967356
-7.405278851022751	2.595258639711485	0.014818586839478273	0.012492522328093485	-0.007336799626604518
-9.244586320290054	15.723382341965994	0.36954582580919426	-0.023098808861755193	0.01635930004976266
-9.507824842101293	15.916684605458574	0.4486070279357013	-0.03865966058450719	0.01685566865213976
-9.692263079699481	16.041330931920655	0.5068480994972511	-0.05119199550185162	0.014466530260035686
-8.985488293101314	15.53500002876454	0.2938757473387018	-0.009328918587298667	0.01600767786114254
-8.539221102722498	15.303689839165164	0.16446804613133076	-0.0026478292021525165	0.016008578170209228
-8.537824382407866	15.302507447854424	0.1639243574584005	-0.0026261134575873285	0.015977610828592573
-8.538262958703744	15.303150235103136	0.16418567033520548	-0.002638701020953826	0.01600654522861869
-5.1772657954129055	3.362657896829427	0.011664010539450067	0.010598571513898966	-0.0024670169642920384
-5.227341194145145	3.196912959780847	0.012069631215662404	0.010964838574521142	-0.002525661750634726
-5.322979475478381	2.954410263032776	0.012698823856986438	0.011543361842902352	-0.002625196082930304
-6.8692823834369445	2.3755325699269654	0.014964456836974404	0.013066205782921152	-0.006031795226015345
-6.725367925848076	2.363860918432673	0.014922820588091364	0.013110172050395615	-0.005688649084054781
-6.536000300217035	2.3472928848767003	0.014828892549539955	0.01314978684602015	-0.005210054750224488
-5.411414966482281	2.80462181706888	0.01309386107249405	0.011898835974964087	-0.0027521236952084095
-5.610884649462367	2.5687833763582235	0.013769270654084568	0.012499227478140904	-0.0030936132634535626
-5.361261409875199	2.863834967066623	0.012925959275313452	0.011749356682043903	-0.002667392210901624
-6.223247802307597	2.365875714290272	0.014626491822643813	0.013098735750576478	-0.0044737842011791555
-5.791162716262345	2.4885765182478914	0.01408534858506387	0.012739186322904345	-0.0034959084240118368
-6.090927660184907	2.367782615151773	0.014517617758834504	0.013072502642033875	-0.0041362921405856175
-7.488664423471011	2.6416913570264815	0.014763711617117125	0.012369742643881828	-0.007532805479933872
-7.527681738504052	2.675695279703027	0.01471940610233316	0.012290852655120177	-0.007621544355222501
-7.705213109506458	2.8928308880051232	0.014421119839184097	0.011771471652873122	-0.00806730731618643
-7.781038464728837	3.0306349689130956	0.014237997315226663	0.011478796416803792	-0.008256926121276865
-7.809543249467232	3.376611916763574	0.013690623414215654	0.010742480270575935	-0.008433032655441706
-7.8031869250453445	3.2014071931557497	0.013961104754504426	0.011101552873193875	-0.008361008654140151
-7.768361944322903	3.658099075822124	0.013228693588827459	0.010137691184323559	-0.008482610794814036
-7.761639727263895	3.6900712243159703	0.013176596863049237	0.010071226339692714	-0.008484460089475013
-4.999801721481999	4.023502151482274	0.010068917416309288	0.00915016467884465	-0.0022385689709559717
-5.111481284317616	3.6023752834282305	0.011071937410563497	0.010065540460195309	-0.0023854697278961954
-4.997331181378248	4.032984195797974	0.010046236019257518	0.009129674365165886	-0.0022349891027028746
-4.872934486217074	4.475711538991569	0.008981119642604604	0.008198304324879861	-0.0018757512201787042
-4.97922462021777	4.097173888984106	0.009892356695393106	0.0089952143507863	-0.0021829194168840804
-4.860801930593438	4.517203309852191	0.00886702930966299	0.008099535764089786	-0.0018242491788685942
-4.761029939464212	4.87431742088686	0.007874294588591114	0.007241603736886333	-0.001388125737746884
-7.742452158769818	3.729624219616649	0.013099934034247316	0.009983904516997965	-0.008468535641062912
-7.442379917165561	4.483229936031931	0.011679206658307158	0.008250953026127756	-0.00826522553561134
-7.465536611994425	4.421726571853827	0.011788619478864448	0.008391717536068186	-0.008276678999569145
-7.594486120432469	4.0834937584560675	0.012371011868330438	0.00915233626074143	-0.008322322843001433
-7.429690671744892	4.557670492198492	0.011598354518813166	0.008077146342658216	-0.008310308431305384
-7.36723985866665	5.015050012790266	0.011113279501587883	0.006983798585715081	-0.008632701847924518
-7.395343085368084	5.5101636428186795	0.010954776759338225	0.005734203728613105	-0.009287983049742642
-7.3965865828161865	5.543074608435623	0.01093928247487416	0.005650859544831503	-0.009325845142808521
-4.558074603635404	5.672718741769454	0.005094419027313356	0.004739216042622084	-4.849921445174078E-4
-4.6627405197370075	5.22454798947669	0.006681563498905959	0.0061900081227034215	-9.020313410289702E-4
-4.668692867352944	5.198394503246017	0.006773054576736154	0.006271363136467195	-9.304910236099277E-4
-4.664282599374147	5.216802614111526	0.00671021965345519	0.0062161847462132635	-9.06713361688548E-4
-7.3982323297515205	5.567916060023574	0.010944327824142955	0.005598606994640113	-0.009356586210069375
-7.48651415465878	6.150839041437832	0.011342435062469847	0.004376232599564835	-0.010383648909967009
-7.599546254111633	6.612735766649593	0.012502582652591248	0.003798822492006031	-0.011780913609966474
-7.642504625592806	6.743778192976325	0.012876418775992552	0.0035958139372928057	-0.012236861106508817
-8.952159946371552	9.555675251586836	0.04707074449104849	0.006353769338976769	-0.04303518186745962
-8.732765194065909	9.107614497624565	0.0369476823600394	0.004737670475801554	-0.03477473032122603
-8.47700772030366	8.592551683213934	0.02914681426787146	0.004110485378646897	-0.02778571012197424
-8.352064200573206	8.325656229295662	0.0251577542469191	0.0038078817947737255	-0.024204831360132444
-8.22248365278156	8.080133739051304	0.022723826880278658	0.0036840693502884657	-0.02189337486472026
-7.7238068807377545	6.9598914714192155	0.01413662276508262	0.0035295655011526135	-0.013508328795389647
-7.960826055581999	7.551550075901317	0.017472222570004806	0.0033071989257979304	-0.016873746141266365
-4.595871508506281	6.28037289077029	0.0020931584747794986	0.0019134089239419842	1.2449438337407883E-4
-4.559350514184861	5.783225643625137	0.004736969189762579	0.004404441301289451	-3.576102335858326E-4
-4.539975613367586	6.108347768381147	0.003520771986512584	0.003243044935801737	8.222926707708297E-5
-11.935802806201469	29.203760167457084	3.536502760456078	0.9018810964589731	1.159153854107938
-11.682106431330329	29.107328518339	3.557369670089575	0.9218245468197668	1.118456227822723
-12.049748392788736	29.235721606739954	3.5237550501658244	0.8900705074676485	1.176324869728431
-11.554047324668158	29.056241218203922	3.564899643641383	0.9313706363658861	1.0978352568550431
-11.460443184032053	29.001267345554655	3.5701682413864746	0.9365159399332442	1.0826202238691758
-11.232304986381648	28.865049240785545	3.585742786127609	0.9512442940403911	1.046551269999445
-11.068074810611535	28.69399179130027	3.5975387030608506	0.953377021050313	1.0133174921945822
-10.976413376754808	28.58931671508703	3.6037303949316364	0.9521571857383048	0.9934382265308617
-10.90389916998354	28.35161171417068	3.6141476478426444	0.9399886205169404	0.9615207409787094
-10.868957337890858	28.234135990939983	3.6178593636931096	0.9332081887579001	0.9448626495368305
-10.873719428217466	28.179281393409546	3.6147304828323588	0.9281725386576419	0.9357995022198355
-10.899773404446135	27.854335642192183	3.6057299263938596	0.9005731834584236	0.8849116251351594
-11.299458501732504	28.243091190207984	3.6381597399994163	0.8872005123060802	0.9902197838741431
-11.580553246675425	28.461353336993938	3.639520636327524	0.869016557811474	1.0521265542149139
-11.22081911542619	28.180695395265218	3.6378962329862383	0.892091209637617	0.9728551536772253
-11.183297404775496	28.14546619823924	3.6347363240019517	0.8936425886486448	0.9628383528941915
-12.684184220582633	28.764343586866232	3.518429655336337	0.7195573070167679	1.2249851129371152
-12.492880752462833	28.745515468282136	3.5395547389838597	0.7518832365189596	1.19876083664369
-12.2852423131459	28.70269373577814	3.5647145550334245	0.781969986154118	1.1663516152890185
-11.724410547415482	28.523440071411994	3.626055631769753	0.8532925295671572	1.076517269366971
-12.042628501407894	28.65190976424612	3.5934156514487112	0.8156469884943325	1.128213586574704
-12.97928759172244	28.78860654783188	3.4874476059955857	0.6674485706041104	1.2681981611630253
-13.400947633314015	28.7763537914894	3.442459964167338	0.5893801396096101	1.322585651797544
-13.46375182858444	28.77366045055478	3.4359559356352247	0.5778991922077982	1.3308864797184132
-14.201920302987581	28.540465347879728	3.343787216677984	0.41650627319193656	1.4039761598879914
-13.99354047105041	28.642048328061016	3.377269624035201	0.46850021585369983	1.3878454590346139
-13.591342240135727	28.741164400379756	3.421419078688544	0.551644517557526	1.3446066076523464
-14.456367012619312	28.396993551097516	3.2988185559417866	0.35092010709390686	1.4229533217214234
-15.431591878117558	27.555698668136706	2.9953061722736356	0.07127156577254362	1.456977500845267
-15.24510148240161	27.725597238558915	3.0720482601268606	0.12542674978866722	1.450142961503984
-14.792664328746527	28.122569769546267	3.21215774926928	0.2568802438663574	1.4315956812469448
-14.95081865018069	27.985275783685914	3.1654315433132543	0.21145278624151997	1.4366894487259108
-14.853824195709429	28.07328217912161	3.1967734669762127	0.24027098053964818	1.433282303226221
-15.776961011228718	27.23176280461427	2.8349841515600045	-0.03505809176123588	1.4779754226879036
-15.513112421659493	27.47937482345482	2.9588516809699064	0.04612493796549371	1.4618690349621566
-15.967966242469805	27.04863027883457	2.7332017390211485	-0.09682887493360953	1.4911181990919475
-16.07670833151199	26.93966469684348	2.6738499609129436	-0.13433874555864084	1.4993644423400077
-16.716279216128402	26.051545252221388	2.284570317311785	-0.388554702365993	1.5029146190180545
-16.6675177320471	26.15340507796229	2.320688883559721	-0.3617226237758245	1.5085914000654532
-16.359091358725976	26.63642106198933	2.518762849657179	-0.22983594897153015	1.5131183439887106
-16.445240585507566	26.533535009262614	2.4704693973923297	-0.25919306100198897	1.5155081054254003
-16.837577633029017	25.65355982661277	2.152584370056988	-0.48526224942461815	1.459874228776411
-16.84622624979137	25.592588293013694	2.1326551484897576	-0.4965012364913738	1.452077100408088
-16.850103986837148	25.140345439473183	1.9934014762180938	-0.5666796603034984	1.386600946560703
-16.85005420296213	25.11674862278303	1.9867362023297859	-0.5705107245502737	1.3832253622434216
-16.827807853024098	24.83135991086977	1.9036539260543153	-0.6186362286153253	1.3352549983556168
-16.811352271360438	24.608249074545864	1.8386993563780958	-0.6566118728559814	1.2977422142722856
-16.809757945587663	24.59275464737519	1.833988324980636	-0.6589631451463174	1.294945061755241
-16.72390307561301	24.10927776508398	1.6988399433766133	-0.7304078230818507	1.1952982294931425
-16.711604584307537	24.054793657701662	1.6845999830311964	-0.7385753073551166	1.1833241310222853
-16.288938391801853	22.90757436988333	1.46542072783489	-0.8561354300537555	0.9123985610297517
-16.541575995794016	23.45572476837134	1.554463483197652	-0.8043293489538426	1.0518704577661688
-16.554735993287736	23.49923588169754	1.5636390383845655	-0.7997741487874478	1.0620950848877935
-16.284735122014368	22.897810718928753	1.4642824520965425	-0.8570277062623511	0.9099288196503329
-15.9689409967161	22.315910191246623	1.4081244932312407	-0.887755727609193	0.7478229074765281
-16.261668500317725	22.85548546820146	1.4600189043531724	-0.8592146403999014	0.8980012494797373
-15.890128630080937	22.19231586454205	1.3992923279102185	-0.8927693008574837	0.7108733745870672
-15.611536175561469	21.761214182128263	1.3792957181232508	-0.909197788212447	0.583134450689851
-15.389503089566695	21.46723224748741	1.3724574228107909	-0.9087223828673925	0.4939145392766598
-15.211211468592408	21.2246593625606	1.3677008075495856	-0.9046655879181975	0.4190652123253278
-14.852441952334894	20.768389246526556	1.3746567277115849	-0.8948413010886682	0.2738484004222887
-14.818193677390562	20.72704361603328	1.3761054153740921	-0.8935359112542886	0.2605319370088048
-14.010727407434942	19.956244660112002	1.4265856067577594	-0.8453211318248703	0.007482921032900998
-14.087412921685416	20.012501518614464	1.4214461710392159	-0.8522626018288608	0.02524417011064045
-14.468060282721094	20.37141381100955	1.398583736006791	-0.8734837880734097	0.14307993011032485
-14.161142822699299	20.08379311759668	1.4169398599178133	-0.8564757399527323	0.04829305904208222
-14.780913748069462	20.690041568173328	1.3779904426204999	-0.8906162332699614	0.24817637037438725
-13.290337518692528	19.46305552033138	1.463828199834794	-0.7657203582768188	-0.14912722019484487
-13.172932900418182	19.418788002420822	1.4669233530740258	-0.7514755326820547	-0.16654804554547648
-12.843245050203404	19.289711443391205	1.4771945042127053	-0.7133563224727997	-0.21637170804779904
-12.566776098124134	19.255877656791075	1.481563460485033	-0.6676568572808481	-0.23275080462563466
-13.364972472223473	19.508465354966297	1.4608841591591362	-0.7749424820014599	-0.13447536994244957
-13.714974310211915	19.721547316418935	1.4465741519845792	-0.8179920970411029	-0.06533949868037314
-10.768519603471752	27.656841636307917	3.5617970579524254	0.8922204268606629	0.8369082861912246
-10.626055601935754	27.441237835469842	3.5137244835774917	0.8829140144728203	0.7854393377603104
-10.509614804230434	27.180361031524047	3.445726158682792	0.8718294721651715	0.7297732610241922
-10.44945793759272	27.004687217842367	3.397009218427971	0.8608705707561735	0.6944570335477471
-10.346947236028276	26.50149944674624	3.2394358456249384	0.8109282819792416	0.5971449477964366
-10.320901390450317	26.291271049490547	3.172867468592342	0.7854093334244974	0.5596365189554462
-10.258509525475565	25.821433344031277	3.017788645416183	0.7277437231615633	0.47280210125655836
-10.233959449323633	25.577920561960738	2.9392789517803584	0.6965148884214704	0.4311772222754321
-10.153291048453717	24.331496842401013	2.5573432509522647	0.5132300941393176	0.2096820563469901
-10.149025749581671	23.92451248260336	2.440791493759523	0.4518789038389065	0.14661871348329647
-10.164215689716974	24.851641908921756	2.7071698930238504	0.5902117266893422	0.2916047055099054
-10.159624221262037	24.754981424532936	2.6772211689056427	0.5753518461789844	0.275520161574764
-10.159390647469039	23.834896153626683	2.4190000213979466	0.43770297558825727	0.1332886558397337
-10.356713340989351	22.331659832868155	2.0741206910573555	0.17512291076754402	-0.10698351475956261
-10.267225788515626	22.888512462932077	2.188193665669085	0.2792650849336436	-0.02250066889319709
-10.20243260154123	23.116648926784226	2.2378419263397267	0.32506642061740215	0.010339434767247715
-10.495823752102263	22.003711584874296	2.014728692805801	0.10067069464859373	-0.14641342191721088
-10.573812855753744	21.749024786677847	1.9701458275366006	0.050051322718408855	-0.17983390586083126
-10.861301790157873	21.253387482874984	1.884690802699483	-0.07752229631535758	-0.2218045058154191
-10.94558640919998	21.114826321952705	1.8609642617538458	-0.1120137614342945	-0.2329416027316171
-11.133322989520547	20.80091752514501	1.8142991905547197	-0.1887825924480194	-0.25952866673370073
-11.54983696413637	20.072338696361115	1.6968945335499916	-0.36896063925000977	-0.319189007646303
-11.34653480173035	20.436488911991212	1.7576755769277281	-0.2837686955312434	-0.28861448869341777
-11.23151868384559	20.627107944220242	1.7857527600223495	-0.2316491480763756	-0.27433927618094034
-11.554967868711342	20.064003425877587	1.6955058533684444	-0.37110353111960254	-0.3195855085033268
-11.741469842656612	19.77949818161344	1.6455494563681297	-0.44441930736593277	-0.33015671482989306
-11.841147224699325	19.661418434938838	1.62297590621856	-0.4780836741267532	-0.3299065843592116
-11.973386913156254	19.522624812570424	1.5937141109699613	-0.5213818186562853	-0.3274676247474484
-12.170425370410353	19.353881967028414	1.544445013094876	-0.5790252663484332	-0.30581262906862067
-12.254791953416174	19.298450378206923	1.5190958166803816	-0.6039657297516114	-0.27875517546870177
-12.107678242949556	19.405561627556533	1.5580850834146636	-0.561120932893279	-0.31023305488877156
-4.2883229632860775	5.807039805879913	0.13358872252913306	0.13139472162352336	-0.0017041781068126616
-4.307057605245156	5.526002436144708	0.18673058589006558	0.1816300109481006	2.0322642049821108E-4
-4.012164935352855	6.4037290017058375	0.0359602521439438	0.02797784499912032	0.019519046958115148
-4.102076581274754	6.226069827757794	0.06300559753185744	0.05810428714968832	0.017297972602336443
-4.15649537847472	6.124153552321	0.07739113351375174	0.0761994779705049	0.012093863194972562
-4.2847795948405025	5.824866841939575	0.13002493848970972	0.12798025102153412	-0.0013340131484333275
-4.18017146471061	5.245978145711475	0.2438702491466	0.2330308321944216	0.030325133551956523
-4.162615861024941	5.199209053922915	0.25257962333085104	0.24079624284572854	0.03480674820983889
-4.143652721140339	5.191949089538942	0.2543446278200381	0.24169046480248604	0.038319150897286075
-3.6322745368454257	5.147975223770012	0.28404934986355024	0.2396468597646318	0.14119333930117323
-3.7520724673557657	5.133869891351081	0.27774199860480825	0.24498031434474365	0.11630645855657054
-4.0688104610289795	5.185234828586908	0.258812432695454	0.24223914628492466	0.05307256447203999
-3.4079155880435144	5.238027324548531	0.2859707444283744	0.2173884714975135	0.18477289057674467
-3.869873357634537	6.725932841299383	0.02882844037814993	-0.010704699198826514	0.017975684584390396
-3.9362930380401067	6.567865796608608	0.03925001387491146	0.003809826333811217	0.022707960047580945
-2.5643029177236167	6.00899830173923	0.3986199159217517	0.04659528020790484	0.335977606442647
-2.8087016690518745	5.741772397466606	0.3332413624382944	0.10372746813236944	0.2902387456598987
-3.083484089387015	5.477182030354228	0.2963055914829901	0.16136075835538952	0.24325949157206966
-3.2015446753745738	5.395218417043317	0.2923636399934591	0.18320258280897145	0.22119461607043955
-2.9264397800729967	5.617381515113407	0.31954853617565393	0.12986311987240334	0.27140234093516363
-3.6614019577377603	7.2073532359214605	0.06756352575260137	-0.05274149692683389	0.01641407893046834
-3.595604569471044	7.331365146287874	0.111679871877616	-0.08606842221247364	0.022955124212364942
-3.5484064350938573	7.456648274130648	0.12567682301056646	-0.09687746229206579	0.02582258972404579
-3.425866195254538	7.7869731342923565	0.3012019437056901	-0.2250264713263877	0.03360831635589827
-2.1521643751806954	6.610690940885824	0.5758153672234173	-0.10447851746742554	0.42211420552788764
-2.1809415765764526	6.567562714670951	0.5611043682494559	-0.09256302083200876	0.41796838662145
-2.0742112349274757	6.741339119928552	0.6186714915614763	-0.1412210880514501	0.43438464961629975
-1.8930749471969914	7.051056987806737	0.7195944185651495	-0.22693607629315726	0.4623821882307626
-2.406310117976088	6.2381004612518405	0.4635876660194415	-0.00858210818441672	0.3698433303349433
-2.538100589315731	6.045158968971396	0.4057516244077835	0.04046098324114382	0.34098634943217426
-3.374396757301442	7.964888082160684	0.39885654481174493	-0.28118965174898314	0.04496775613761115
-3.4098085905851176	7.823760927897365	0.33141107377335	-0.24730321420031043	0.035066128439402156
-3.331105163294466	8.160947714079914	0.4870638065741041	-0.3239510206687684	0.055200884437814915
-3.41694284479979	17.827072734734163	3.1103239101673523	-1.2441682031930004	0.3540109690746367
-3.353058734786538	17.74177050860621	3.1002257068109604	-1.2526163866409117	0.3578392029156267
-3.6745886535963237	17.933120408601205	3.1385714721043874	-1.218871128382221	0.3524592764518373
-3.540599321592361	17.885689087426442	3.126631230276442	-1.2332407902190892	0.3526000790310578
-3.7832842232803903	17.99328155720732	3.146447049515597	-1.211141923080529	0.34692624796711213
-3.9357171817936116	17.984463775570383	3.1617254695711	-1.2021777740431663	0.3510806297554523
-3.2920254935375053	8.552161396877578	0.6639988886629571	-0.4263894345831405	0.05053971289756598
-3.2861823608924	8.860770490976389	0.79169923977082	-0.49692801376342544	0.052473494483983085
-3.2970182837934283	8.468678537505586	0.6253494543698591	-0.40382424728955746	0.04898892434389215
-3.3159875743842995	8.278554417460683	0.5389845727925311	-0.35476889551524715	0.05300666162571631
-1.2802826824277802	8.478633085189395	1.2047879208249288	-0.5889921712788733	0.5285888127409603
-1.4581693712490624	8.02436367990105	1.0479633645807716	-0.47979963606151665	0.5150840033149044
-1.8228713331843909	7.196277884966607	0.767303923477421	-0.26923336320183683	0.47458248609601394
-1.5585165198969002	7.774965132076156	0.9605423890309575	-0.4157761986136794	0.5024530214344544
-0.9417762933512577	9.402809311824923	1.5113693667620505	-0.7869858975200633	0.5507614792260872
-1.0320559014059918	9.15341430754458	1.4316109920130404	-0.7376171469749995	0.5463740554777171
-0.7693868831415362	9.948113883548157	1.6707640177744367	-0.8812484626618224	0.5573204157230434
-0.3299681751007806	12.136957950070594	2.209274282605059	-1.1865826621469457	0.5479257602030382
-0.3390646139086953	12.048737943185007	2.1905837866687436	-1.176371528308604	0.5494729854468842
-4.11371023206757	17.95309090590331	3.1862762670592994	-1.1892847574222674	0.35137205034351515
-4.160616366329802	17.79593031186862	3.194588565400439	-1.1892217737180968	0.35958525540777003
-4.190766845280345	17.708030051253196	3.202152144359724	-1.1864069798045116	0.3637571752908439
-3.2833926409869783	9.150886467222689	0.9154552826461013	-0.5626259856081264	0.05883138148185975
-3.274418014008373	9.367627291329839	1.000128268339265	-0.6063595681155565	0.06395114142170955
-3.267257986719642	9.588346087361067	1.093486432813281	-0.6539571566453404	0.07178222570727319
-3.216350102394046	17.578007501723864	3.0786546418885856	-1.2660183669627527	0.36209904001270066
-3.1859328980954515	17.549159056032313	3.074683998046031	-1.269122227835733	0.36198837014263424
-2.9979096400130283	17.39519000086823	3.05197961512793	-1.2844826393567168	0.36438385761176917
-2.9870998225207916	17.38641810249299	3.05079426881169	-1.2853235470074975	0.3645821343469743
-2.4471574181684264	17.158483033080905	3.0099298643054855	-1.3137631326020327	0.3777022095644778
-2.0622650579216972	17.045467960512756	2.975677035314747	-1.3351815092760204	0.38350452828289616
-2.9819129908323396	17.38334362150622	3.050272886655342	-1.2856032201357053	0.36475373442412407
-2.7245762661529	17.25599323929744	3.029319718640398	-1.3002486670158866	0.3720736050981699
-2.5321026101748316	17.19061771511696	3.015763958686777	-1.3109269024373562	0.3745158380852419
-0.3307486861104312	12.154552236977798	2.2123775586586785	-1.1880059187508814	0.5474323224121354
-1.4309195126415768	16.311881810757164	2.8662306971870546	-1.3644422505032858	0.40971824779901267
-1.3119857893849463	16.078832444935458	2.8356106653159507	-1.3704211516618547	0.41495333998545625
-1.9949358954541871	17.000108043408623	2.9681475492593403	-1.3376574289624645	0.3868905352375191
-1.5781830252867213	16.590831439941763	2.903494601062237	-1.361459130379293	0.3992842394486146
-1.1252163446601022	15.634120316997642	2.7740966032234136	-1.372060820774228	0.4276899497127946
-4.183190021404631	17.56545500482762	3.198739312192804	-1.1879853283959183	0.3695290526726801
-4.2071009692919485	17.371906025029702	3.200546305161899	-1.1928650868553812	0.3757563700197091
-4.173421982141818	17.089658702232843	3.176992923091976	-1.2057496645938501	0.3763824918194906
-3.274496076424968	10.393666073726164	1.396562389146606	-0.7988313733804254	0.09593108911775233
-0.38093065746404864	12.957934994882281	2.356460207288969	-1.2568455222502632	0.5226251648674316
-0.43110611425660306	13.37162975645191	2.4303059544444716	-1.2917369973130433	0.5088135264007237
-0.5085246238984815	13.748533797183196	2.4891261961739644	-1.3109989248467335	0.4961611088692972
-0.5986605131518754	14.099881028232186	2.5472076504834025	-1.3331151126928962	0.4816793603052716
-0.6588040601767096	10.313946466611478	1.7804605729344125	-0.947491242374488	0.5615763369412993
-0.42244426534908025	11.260896513998219	2.0235782366253168	-1.085122704824437	0.5629476448580144
-0.4289080869540295	11.218163425955408	2.013112385857427	-1.0789395540212645	0.563296902845168
-0.6306798789703489	10.430314766099672	1.813328877784898	-0.9675853034903985	0.562145848985308
-4.164359840895151	17.031909265133617	3.1719820376021777	-1.2076300123978512	0.37698029522781124
-3.2749161173439147	10.409031190151701	1.402689734529192	-0.801824277712988	0.09644260419935034
-3.275155840802444	10.416279000868967	1.4054643904935706	-0.8031657720477747	0.0966940693495606
-3.289726902114009	11.01286107017185	1.6251203942959898	-0.9008236484254524	0.12262791991484998
-0.7107888863508971	14.470108854625304	2.6070195710662345	-1.3519362681470688	0.4663603475623008
-0.8588355779173833	14.972376253928395	2.6788393411420204	-1.362641835643477	0.4504303296060659
-0.9564246343140972	15.225379737531902	2.7175373096337454	-1.3711986366599311	0.43901795833721535
-4.138694234178859	16.602949163348818	3.1218966790285743	-1.2179259787763534	0.3688013873283883
-4.159576232348019	16.976420128853025	3.1656511764423945	-1.2077608908644368	0.3772769441680507
-4.083256280494276	16.225086758764565	3.0638762772482115	-1.2269331836089188	0.35968955439740935
-4.0758957680405885	16.183360452567133	3.05742175658736	-1.2275538894436417	0.3591773721450546
-3.7334797393068984	13.911527173719644	2.532321056669069	-1.1892640004242445	0.24177608883366697
-3.8726473060549043	14.38977762919157	2.6610843675645803	-1.2062768215905493	0.26494524356722104
-3.950614982262072	15.270317849367553	2.8661969232959486	-1.2291839879306503	0.3108233988653918
-3.955494355730274	15.305204165535596	2.873497223846058	-1.2288981068986822	0.31283234061893284
-3.9021722276195567	14.683573678941908	2.7330511105360467	-1.2177801956926535	0.28013937352608437
-3.92617127691582	14.828427664956319	2.7676506640079173	-1.220452867756945	0.2880959395686731
-3.947094929527757	15.245087560230292	2.860416328141399	-1.229188478559455	0.30911420064126677
-3.998941544619403	15.727946004127272	2.9690075997163907	-1.23569064554827	0.336065408438428
-4.068911267370266	16.14237510560184	3.0492427457711218	-1.2275031959316878	0.3573877305572148
-3.4173826427831675	12.431538801057219	2.096006204120302	-1.0808116575819382	0.1774285804733367
-3.3563107741706304	11.956319557195071	1.93977836977606	-1.0229954981689218	0.16073483589358667
-3.307291391604541	11.334051155210418	1.737933577664575	-0.9493570530450273	0.13553151260153895
-3.492417625561471	13.019939743286207	2.272601506507753	-1.1294173397512763	0.20597564130062254
-3.7071517538549736	13.803055406549685	2.502961634080046	-1.1842504170254609	0.23679618553206547
-3.689145074339292	13.704032941580511	2.474725937986283	-1.1766952420043362	0.23306087448763435
-3.58107563960598	13.364808108557302	2.3763387770102584	-1.1583680184429443	0.2174269839268036
-8.24437321618	14.628655380704547	1.7876591998214672E-4	1.0958060722148279E-4	1.2203047200540844E-4
-8.208488508960102	14.20442969546679	1.759287247792556E-4	1.0787848792759786E-4	1.2191414498537734E-4
-8.193732882045836	13.966864510168561	1.7437865672551212E-4	1.06948614715136E-4	1.2187280410007658E-4
-8.232676066203148	14.462833740224204	1.776444817670347E-4	1.0891025073953098E-4	1.2199716843762979E-4
-8.190355272781021	13.837310769918176	1.7356046269870106E-4	1.0645171794604593E-4	1.2185981134513257E-4
-8.113164734867585	13.369148836542944	1.7050180522662308E-4	1.045430024184533E-4	1.2158727235288497E-4
-8.077137985378469	13.181762353380897	1.6934447852074054E-4	1.038076317855395E-4	1.2145611820083731E-4
-7.967399366642157	12.81652392211357	1.670182150740121E-4	1.0228098734416062E-4	1.2108102969459359E-4
-7.420180032336306	11.241484916476068	1.5753794398926959E-4	9.548774234476766E-5	1.1929875492829144E-4
-7.3808332804054615	11.139093228239146	1.5699142607158927E-4	9.507988714904032E-5	1.191709464361994E-4
-7.603871942682024	11.751556393002183	1.6050760173664475E-4	9.769971796349264E-5	1.1988367862471674E-4
-7.696140638264976	11.994705156717423	1.6196424546069917E-4	9.879609689408125E-5	1.2017535942500157E-4
-7.744677823820956	12.145917300220631	1.6291066398307495E-4	9.946046712445869E-5	1.2033289585801619E-4
-7.337767803967839	11.036122636602308	1.5643665925832776E-4	9.465232934572569E-5	1.1902786112483904E-4
-5.478509445055993	7.328290473537212	1.34552700106828E-4	7.57887447986628E-5	1.1077768762898304E-4
-5.496339179308194	7.350669581732867	1.347359332445507E-4	7.594449305772395E-5	1.1088351681535972E-4
-5.513304128741788	7.373454987620162	1.348854521848381E-4	7.606436727070245E-5	1.1098098408794862E-4
-5.778262454965182	7.704142890649901	1.371784303851911E-4	7.800378283245541E-5	1.1226975143559602E-4
-4.872232297356396	6.663670088642455	1.3039977698303334E-4	7.287032525258238E-5	1.0777507711836374E-4
-5.226290517064604	6.974426320396013	1.3249763067262751E-4	7.433997352033522E-5	1.0937229583998277E-4
-5.132036526681875	6.880768641459552	1.3175793195384236E-4	7.376117895468893E-5	1.0887642332676637E-4
-4.981659587833018	6.7460850283086655	1.3094936573408548E-4	7.323109747307737E-5	1.0820736122283284E-4
-5.959929927514537	8.088621896615557	1.3917909536964194E-4	7.95709811943091E-5	1.1338002883940744E-4
-6.156104585549123	8.438484377731058	1.4150782072811728E-4	8.172494494282704E-5	1.1440334411590798E-4
-6.3622617757145115	8.89367402106597	1.4400048978837536E-4	8.387263852452291E-5	1.1545659285930462E-4
-7.037759509502306	10.279278827605607	1.5217982260185323E-4	9.11542131842058E-5	1.1808256744321243E-4
-6.511283012352989	9.166008198073225	1.4585285444217508E-4	8.567384473887895E-5	1.1605157210786269E-4
-6.961288378324094	10.091869921249243	1.5109384496140272E-4	9.026507341607487E-5	1.178182369793655E-4
-6.976735995607671	10.116981084608339	1.5127284028032507E-4	9.041703117055274E-5	1.1788215523866102E-4
-9.182270936897321	22.94174450346468	0.5307019563429376	0.05636413655022668	0.0023350912825823057
-8.933982423996149	23.04229685433322	0.5351006911517755	0.05919913411491737	-8.934475761428742E-4
-9.497724716304102	22.723005777594675	0.5178203095868604	0.05159959439871459	0.007228003598934994
-10.889962362609594	20.815101820092725	0.4113951222475178	0.01660322498581269	0.03085447808778041
-10.989883266076621	20.573146486237825	0.3989724581494356	0.012049088304438817	0.032177711233911645
-11.119734753654585	20.1808955388046	0.3798124359109719	0.005086403323726059	0.03338032743992348
-10.670647722063693	21.25443557910306	0.43409103218317663	0.024555121297785844	0.02761748137842917
-11.149672853304494	19.02602829849202	0.3193499663232764	-0.01360433986215242	0.029692919054841456
-11.177286946190202	19.099277703159114	0.3237884531902109	-0.012627020176626182	0.030372421924407204
-11.201816179021902	19.362671111500344	0.337879300494481	-0.008603691223868554	0.03180228422047581
-11.022193536344012	18.717624559630494	0.30047830129360753	-0.017273937364545886	0.026762559761347865
-10.948655772367362	18.634752788132435	0.29419956493412247	-0.018059050807409813	0.02540490583916105
-10.739201133128944	18.414265918933673	0.2773216010463649	-0.019811675344959406	0.021933818165160598
-11.220597943122005	19.547650219584682	0.34783942840055404	-0.005815332290432914	0.03298599387223583
-11.21323281425863	19.61367872297284	0.3512049662921595	-0.004689288712652325	0.03304471616285344
-11.167862920011396	19.983763366603664	0.36977782559415584	0.0015814055324226911	0.03380055493925284
-9.936768216228987	22.310409283185393	0.49363187334043496	0.04389762553445343	0.014736945349457714
-9.627939378120631	22.624878042717764	0.5122529853127209	0.049408457933740546	0.009496191338571798
-9.57317012665813	22.67654418678395	0.5152666652634665	0.05045942873907441	0.008539654442927584
-10.134279810272918	22.058148772504488	0.4789444190073697	0.03954253151422979	0.017970748773101917
-10.304582245495851	21.836678928288897	0.4661523837986869	0.03540748265683059	0.02133855340702402
-10.555587862947341	21.45179669190091	0.4449307980940724	0.02845371871590893	0.025485073292050638
-8.656589703195516	23.077777847287933	0.5340684878890533	0.06227377510179887	-0.0050843924715721885
-8.262167749019012	22.974909627902882	0.5212063489864274	0.06553708287975929	-0.010026339881010406
-8.093511386784712	22.896766904562025	0.5127942437655932	0.0665966412838847	-0.012999169965869483
-7.689902688405914	22.564211138216287	0.4831321829709161	0.06886610794001125	-0.020259765163318923
-10.42738055988633	18.24313458414324	0.25874636796740524	-0.02036518766593636	0.0170700073898733
-10.353689805164658	18.20009256250406	0.254279141779624	-0.020529539468703714	0.016081144846220564
-10.27985764615542	18.165461430007248	0.250118045720616	-0.020552925153345857	0.01499971935537666
-10.056078880215889	18.093535524199016	0.23871154816517456	-0.02011542919220976	0.011932702051549513
-10.619064660889117	21.352055735347083	0.4393357455213127	0.026485913482211503	0.02673472982586191
-9.877383422849825	18.044791512530526	0.2299818521628855	-0.019581257319161036	0.009667188092391072
-7.460371286689734	22.326892098391035	0.4607688665495655	0.06871672781142779	-0.02544726899897698
-7.1819254774589725	22.004425241899636	0.4314285263340356	0.06893545466475587	-0.03400790138557867
-6.980051359193219	21.793149171904382	0.4095644730284298	0.06821205850278336	-0.039832965227735086
-6.576547900409892	21.409323216684054	0.36948936503722035	0.06644840968700816	-0.055299986109138666
-9.45778210122657	17.98715001966161	0.20923638146359544	-0.017666388078100684	0.004252575765804505
-9.409006892551647	17.978764361474795	0.20681580933919702	-0.017474792685625747	0.0037239894292499126
-9.344395664369104	17.971696881039755	0.20308368098210494	-0.017123942298249643	0.002950188802216021
-8.885965848717442	17.93184517662559	0.17756632128511338	-0.014599471433739823	-0.0024458856188592257
-8.603601439913177	17.925087105345533	0.15785438241962937	-0.011734764763405264	-0.005785634301309622
-5.171699925696278	19.89723916760622	0.2106619557334668	0.046156241504815274	-0.07833380578692234
-5.024544087268845	19.683826314056585	0.18970275997071245	0.04401818899951024	-0.078397376572157
-4.900297157962705	19.40210243392994	0.16550109312767877	0.04076872722601467	-0.07607503361945558
-5.543804142997178	20.3807455285331	0.2587554857171852	0.05336127393735511	-0.0774470817803512
-5.864606031489966	20.755739400372875	0.29662187047696015	0.05873531385215737	-0.0730426138581347
-6.504362424248608	21.34437347261303	0.36230800711641165	0.06563457007688465	-0.05708036516560192
-5.970923214295217	20.870237027807732	0.3088056819953177	0.060376808764264586	-0.07158543480037871
-8.156219868799138	17.89623573468287	0.11973718439618292	-0.005731455131363633	-0.007652614857521764
-8.394790892154965	17.910210027091058	0.14030986215563152	-0.009095737179379199	-0.00670868443266863
-8.554618865624473	17.920891399145056	0.15447809231644988	-0.011361752083176633	-0.006225030408264854
-8.076918622029138	17.895858500419333	0.11012861574998321	-0.004879360732827292	-0.006277385432578281
-7.825261176202915	17.887359420843737	0.07698156414135197	-0.0027746478983420387	-0.0024125991125066464
-7.596735473441331	17.822754416913725	0.020253084855875517	-3.9693376564072826E-4	-0.0016132546025685137
-4.3775397391374735	17.57190502900621	0.04947143281143639	0.020651456124524962	-0.03953486386857697
-4.375872410663536	17.525809941386715	0.0469725785421131	0.020052156445734628	-0.03835680214058234
-4.484860697103628	18.198066768748518	0.07970110114633151	0.02671151909966843	-0.055316838824124144
-4.556948600244268	18.532706289646416	0.10328117656803769	0.030736644720643337	-0.06184406011058903
-4.683151412440294	18.920539241546052	0.12882696669441818	0.0357194003812912	-0.07029426319628673
-4.372887696578826	17.49810435524669	0.04620631368118013	0.019942635592259998	-0.03782423863785994
-4.260393171333259	16.96016374069295	0.03282232580178702	0.01786716391174465	-0.027245523458126975
-4.254427113795039	16.882309110298454	0.03181194350113158	0.017475252895225845	-0.026256791102611386
-4.1696614299095796	16.307294673354285	0.02404768917646783	0.01354553224000355	-0.01950569421221751
-4.151382682069209	16.15640348323742	0.021935190798477923	0.012488815242238374	-0.017655292097942
-4.144404671843636	16.126118946965576	0.021535648846038473	0.012249054788723665	-0.017338785209537584
-4.072427952250173	15.289863632204518	0.012615767177463509	0.0075457636737015525	-0.009348504707456493
-4.0953240169988945	15.48969744132414	0.014434586069464931	0.008500044293724472	-0.010956391398180393
-4.118625907787689	15.687351201549575	0.016448752103091293	0.00936051892549266	-0.012864335439037589
-4.140871623441758	16.071993822956042	0.020916166776340877	0.011896272979958414	-0.01680083475550287
-4.332502288749016	14.727258517396319	0.005308950803486971	0.0030136487354027637	-0.003795554368277707
-4.179620470646745	14.862861299829287	0.010135503179319858	0.005834077145150712	-0.007534761475315242
-4.129587923271329	15.034413090690453	0.011556010173085728	0.006694944978865888	-0.0086205526578504
-6.864381120857589	17.824925970382665	2.0110800677602692E-4	1.2265113952774164E-4	1.1558169824810177E-4
-7.111456277647662	17.862901719601076	2.0109314145787428E-4	1.227007636889182E-4	1.16613539210384E-4
-7.361730330200234	17.815658423141436	2.0051584363596603E-4	1.2241409402904908E-4	1.1770245689509366E-4
-6.699631952214627	17.790187728070066	2.0105536734903393E-4	1.225844972891902E-4	1.1491045772014179E-4
-6.471535900793592	17.656110818973104	2.0039461618804146E-4	1.2213305509091798E-4	1.1399651421197908E-4
-6.192614293419988	17.31914560570296	1.9845554665592126E-4	1.209045227433128E-4	1.129909445513662E-4
-6.358826975112483	17.562077889912842	1.9989970293240376E-4	1.2181247054241039E-4	1.1357318420711856E-4
-6.018562994632269	16.965651537917328	1.9624205278074926E-4	1.1953711018760972E-4	1.1243478322845926E-4
-6.018217814531216	16.964954947021344	1.9623776375088918E-4	1.1953444816741014E-4	1.1243370123716703E-4
-5.590293973152729	16.02332329762993	1.902102704606473E-4	1.158880247386398E-4	1.1108809209140455E-4
-5.62503595540174	16.10242368359029	1.9073956246599554E-4	1.1620427198313658E-4	1.1120892204749152E-4
-5.798389451535036	16.475675177893894	1.9311957559253358E-4	1.1764623314941003E-4	1.1174816893123833E-4
-5.81830042007952	16.518599132808827	1.9340407190732416E-4	1.1781665227911139E-4	1.1181808401401996E-4
-6.016563719077052	16.961325466545283	1.962147617987226E-4	1.1952048426100462E-4	1.1242862446371395E-4
-6.018066056100372	16.964687362025636	1.9623616546082245E-4	1.1953345328230988E-4	1.1243324122988543E-4
-5.522668475225	15.891084463681798	1.8934487486943952E-4	1.153665086899301E-4	1.1085916496508325E-4
-5.424504479110345	15.698092793695354	1.8811983277098026E-4	1.1462294150900405E-4	1.1054357015589793E-4
-5.225651270330489	15.3782540280895	1.8608301033987108E-4	1.1339039504888546E-4	1.0984977851889582E-4
-5.224411400107792	15.376332166282578	1.8607080173017724E-4	1.1338299178811838E-4	1.098453005977662E-4
-4.91133111913463	14.973285475317692	1.835692788656628E-4	1.1187081935424236E-4	1.0868042110317233E-4
-5.073570002428566	15.1699366412826	1.847938514403377E-4	1.1261173607000387E-4	1.0929338529995728E-4
-5.223708594390138	15.375437594378724	1.860651714597294E-4	1.1337958840761053E-4	1.098426366556497E-4
-4.908322672983099	14.969378331278312	1.835452307794373E-4	1.118563059436787E-4	1.0866944012974249E-4
-4.707730131406008	14.774519111746512	1.8238808277403314E-4	1.1115081370041905E-4	1.0787791747962818E-4
-4.8949657053641475	14.956384547909881	1.834675914040397E-4	1.1180904615844131E-4	1.086168030630759E-4
-4.675015183488232	14.748008785173102	1.8223101323033744E-4	1.1105551909226527E-4	1.0773913623203271E-4
-3.7658512309524594	7.028045440845934	1.2985957699224084E-4	7.327013310875047E-5	1.0239786464534659E-4
