# Supplementary material for: Thyroarytenoid muscle fiber orientation regulates the ability to modulate vocal fold vertical thickness
Source: PLoS One. 2025 Dec 4;20(12):e0337735. doi: 10.1371/journal.pone.0337735 (PMC12677544; doi:10.1371/journal.pone.0337735)
Supplement: S4 Data — (ZIP) [file pone.0337735.s004.zip › Male/contourA1TA14.csv]

% Model	Untitled.mph
% Version	COMSOL 6.1.0.357
% Date	Dec 13 2024, 16:44
% Dimension	2
% Nodes	722
% Expressions	3
% Description	Line
% cpl1x	cpl1y	Displacement magnitude	u	v
-11.474445041542268	39.86271998178516	4.830914222314609	3.516281863970645E-4	0.5698398917621894
-11.24329260087166	39.857064166660706	4.830661805899824	3.5156757267193706E-4	0.5698423386249094
-11.723499835930573	39.792838850429945	4.827882965291444	3.506828908501229E-4	0.5699100881155453
-11.767274346797393	39.77501014477997	4.827111127380837	3.50440292482294E-4	0.5699277430930265
-11.979542023643297	39.6410188145976	4.821307239579468	3.4862938391681125E-4	0.5700589156501612
-12.121371498892108	39.49575294433545	4.815006898977542	3.466878188257208E-4	0.5701999821012408
-11.806054117032641	39.74542877890212	4.82582770240242	3.5004269832119385E-4	0.5699565986938635
-11.156744430513271	39.85315672493977	4.830493880389111	3.5151568999981314E-4	0.5698449722099745
-10.78574461946646	39.85088143713931	4.830393172408924	3.514963810639203E-4	0.5698423747521133
-10.703996785704673	39.85039448788975	4.830370375353579	3.514924011168572E-4	0.5698417928613873
-10.365045487457671	39.85003217009799	4.83035285232328	3.5149582651209353E-4	0.5698377731143991
-10.24073739035994	39.850002288818324	4.830351662804855	3.514965008498995E-4	0.5698362056059998
-12.151223908858244	39.43929637920951	4.812559313880587	3.4593283232071557E-4	0.5702544818868851
-12.243999474712044	39.225517804051684	4.803294822627631	3.4308057835596506E-4	0.5704605819541707
-12.228771216330568	39.08118106697209	4.797033947384465	3.411654721193014E-4	0.570598741031734
-12.2045725661669	38.96968579892024	4.792202406874043	3.396853836257665E-4	0.5707053042937544
-9.68966925248226	39.850002288818345	4.830333984826077	3.515225128537763E-4	0.5698291067457991
-9.728820691769547	39.85000228881833	4.830335262968193	3.515206734282611E-4	0.5698296110392896
-9.738893104614126	39.85000228881833	4.830335189975121	3.51520616824201E-4	0.5698297403427117
-7.229724018195425	39.842036642651436	4.8299605828589565	3.5150769435549837E-4	0.5698049627422197
-7.181680448805343	39.837035027356265	4.829743692047092	3.514419808411181E-4	0.5698091354639675
-7.032898318847817	39.761332460556915	4.826456735604468	3.504334563339494E-4	0.5698798162072788
-6.814102986904112	39.65160987884976	4.821700431078197	3.4896850961241543E-4	0.5699822195303679
-7.694538611368289	39.85300932372047	4.830443998762652	3.516346602714834E-4	0.5698004533776116
-9.209743039227453	39.850002288818516	4.830337228556291	3.515280424391436E-4	0.5698229207583473
-9.084192561308491	39.850002288818516	4.8303345148709145	3.5153403475626267E-4	0.5698212954834813
-7.77989584898861	39.85115608319018	4.830368989945958	3.5160155510556736E-4	0.5698033397304073
-7.887028520126722	39.850917164248045	4.830354449583313	3.5159814561709754E-4	0.5698049579166673
-8.20940836010016	39.84998771294927	4.830334525821883	3.5155794331626913E-4	0.5698100178502126
-8.699064484567504	39.85004548917005	4.830344866003284	3.515364515586084E-4	0.5698162879316453
-8.427653381386635	39.85003511315712	4.8303317507531	3.515560915804341E-4	0.5698127856118587
-6.503635951532379	38.9642778339048	4.791893993262812	3.398356687732092E-4	0.5706375169529149
-6.587304507795744	39.296304412183865	4.8062962545179335	3.44245305718488E-4	0.5703201010890198
-6.771190445411904	39.57705074543646	4.8184664653183935	3.479786624292117E-4	0.5700531840867807
-6.488249984945738	38.91070969823773	4.789572479946394	3.391187236681007E-4	0.5706886998375365
-6.441807092530176	38.514032455237	4.772380944016335	3.3384422235984996E-4	0.5710685903735112
-6.479637285157792	38.83084883408595	4.786107665696285	3.380585771283247E-4	0.5707651926568005
-6.431293222459502	38.3553349726683	4.765499095452409	3.3175111523485565E-4	0.5712206812667713
-6.414989367029483	38.11995340430151	4.755299705471687	3.2862626558821873E-4	0.5714462430673563
-12.154581020253715	38.6291918461527	4.777437418256888	3.3517297127186595E-4	0.571031041482059
-12.150010630703294	38.60327978321127	4.776314964290758	3.348297901871759E-4	0.5710558205099
-12.142152509858214	38.56850215752292	4.77480673602893	3.3437133568246753E-4	0.5710890562907269
-12.075008555286557	38.251863934892256	4.761087280324032	3.301792063501739E-4	0.5713917064299185
-6.4055078033231965	37.81058158783958	4.741882972299273	3.24553673406423E-4	0.5717428713479429
-6.380216564234519	37.497660621716555	4.728326948378644	3.204392112807528E-4	0.5720427002677456
-6.343264302039531	36.99051521048383	4.706337904051535	3.1381559160450703E-4	0.5725286844152409
-6.334472201034116	36.89005153026191	4.70198964982845	3.125012696314692E-4	0.5726249337783595
-6.327687184993258	36.80892388678728	4.698477515941461	3.114527861002224E-4	0.5727026671545479
-12.009843599799852	37.934501812741274	4.747323131396217	3.2599340817793634E-4	0.5716950789153858
-11.964786217784129	37.72201674189991	4.73811748761008	3.2319427198718815E-4	0.571898177951743
-11.884913315973193	37.349164338761	4.721951398498982	3.183095264670657E-4	0.5722545538233721
-11.855102109321777	37.20850318869731	4.715858106984467	3.1646011502141206E-4	0.5723890011581996
-6.054001253753823	34.078546626857026	4.580259615606465	2.765275425810126E-4	0.5753182045229225
-6.149173119645199	34.887188759599944	4.615242617972331	2.8670425021464234E-4	0.5745437304203185
-6.250600837566109	35.89711155457803	4.658996299953435	2.9960504386776217E-4	0.5735762749285751
-6.193459175578503	35.39374956872327	4.637179733165518	2.932132858782864E-4	0.5740584095003538
-11.839202893085437	37.12764807457764	4.712350876862446	3.15399126446667E-4	0.5724662999091792
-11.659489589420666	36.17648365595244	4.671135861076784	3.0300805408874017E-4	0.5733757127547692
-11.604522760179764	35.87484931508169	4.658081249863166	2.9910375900324887E-4	0.5736641316368275
-11.722291939002918	36.53030379449448	4.68648629318761	3.075882761598455E-4	0.5730373701776093
-5.779625311135477	31.19731156322498	4.455495057959869	2.4107304590895143E-4	0.5780785602221918
-5.81279148229987	31.662213126481518	4.4755795405744365	2.4663655893433165E-4	0.5776330047470729
-5.899224305099809	32.61659843326578	4.516948453842009	2.5836732075393894E-4	0.5767186188403146
-5.976691683968024	33.339321807413484	4.548199461312697	2.672348833235625E-4	0.5760263076303684
-11.509233680005952	35.31627810223552	4.633879680941419	2.919821297679753E-4	0.5741983092681346
-11.394079070293767	34.64087981092902	4.604621382156428	2.832895795244693E-4	0.5748442009691711
-11.220382567246846	33.54474537413258	4.557124883549641	2.694934700584338E-4	0.5758925991358071
-11.202972735055987	33.43079369617582	4.552199283449995	2.6804074141110595E-4	0.5760015929680881
-10.844465513772992	31.326569438566285	4.461155860037971	2.4202159152731891E-4	0.5780138532917398
-10.698483743173266	30.503290759781265	4.4255197033205524	2.3237495329177682E-4	0.5788010827703887
-10.482503909514618	29.271695372722476	4.372243376005533	2.1758015770902698E-4	0.5799787432231642
-11.152163505115091	33.12987388793906	4.539147572291436	2.6431489418300713E-4	0.576289370899248
-10.29670205376844	28.29094437817735	4.329750115245254	2.0648506599603542E-4	0.5809164095068369
-1.076653659382583	18.297152192768728	3.8979035621849256	1.0180960197585375E-4	0.5904038103350548
-1.057798197007568	18.3699692558826	3.9010419297094487	1.0252495468602656E-4	0.5903337962682764
-1.2553773461058262	18.05484634587402	3.887451627407171	9.944218099423559E-5	0.5906378970119854
-1.3436889278613762	17.942292669830984	3.882598640974259	9.834212153882237E-5	0.5907466842404699
-1.3809060576242334	17.918522247729946	3.8815728311144633	9.8111537491505E-5	0.590769836517867
-1.7042243162577906	17.732453174292203	3.873556881469797	9.630350309857679E-5	0.590951371139135
-0.9736487986466396	18.618690315013282	3.9117741200399054	1.0496518299391049E-4	0.5900944574067464
-0.9541841975485945	18.8532421971168	3.9218883773139526	1.0727895719584907E-4	0.5898693245925475
-0.947282906139095	18.923441090129387	3.924918812247891	1.0797103260800575E-4	0.5898019346345251
-0.9489532491133231	18.989883911359502	3.927784594568487	1.0862949170117926E-4	0.589738227959254
-0.9596556143868187	19.18157600115476	3.936058744904529	1.1052600695433808E-4	0.5895544878781537
-1.0007893751719386	19.366238559064293	3.944021977768436	1.1236337329986836E-4	0.5893777802875809
-1.0156692512824685	19.44142199969828	3.947267826889472	1.131117719607575E-4	0.5893058175882493
-1.106120243199155	19.658305028567682	3.956625228379038	1.152799247896537E-4	0.5890986836689655
-1.094969958052691	19.63852201750797	3.9557716160593115	1.1508131794994651E-4	0.5891175494433826
-1.0936335265296608	19.63408357569838	3.955579965679004	1.1503685836914863E-4	0.589121793319723
-1.2010342068872937	19.82274453383396	3.963724740681404	1.169285474484637E-4	0.5889418898211121
-2.046467556958248	17.618579353819115	3.8686441362097694	9.520811691055723E-5	0.591063845833084
-2.1221961561061433	17.593205384286676	3.8675513363652523	9.49636104226234E-5	0.5910889044282456
-2.4255376123967913	17.60029173055146	3.8678567209942973	9.505068097551814E-5	0.5910850039808775
-2.5570302312923876	17.606425091128674	3.868123196696859	9.511803949249846E-5	0.5910803776038235
-2.5762761731040884	17.613230617016026	3.8684171895334405	9.518596666863697E-5	0.591074034315014
-1.3479021646948883	20.021753645127458	3.9723156109124567	1.1892619044916706E-4	0.5887524388655573
-1.2626155798927432	19.90602996197561	3.9673169403621946	1.1776507627337448E-4	0.5888626052313308
-1.3817166003065973	20.069123341629336	3.974359577957382	1.1940600953880971E-4	0.5887073337908557
-1.4899632768361528	20.21070892335458	3.9804745371550547	1.2082679942879921E-4	0.5885725836495261
-5.495137736130755	28.682427206436067	4.3466146568559685	2.1154517045971752E-4	0.5804875900442095
-5.507481946096904	28.790545579501035	4.3512782291735395	2.1275934407113945E-4	0.5803840140054857
-5.6403321420075345	29.934354619153126	4.400811965507425	2.260869127524275E-4	0.5792883798661589
-5.666746146342146	30.200631078106966	4.412311251384486	2.2917173600143316E-4	0.579033262277163
-11.191421953754563	33.35957681978569	4.549111355906834	2.6713055108305324E-4	0.5760697047157464
-9.903368580831355	26.624719639342132	4.257659468939849	1.877456497539359E-4	0.5825086032798708
-9.518379440193806	25.509011230497727	4.209430348489246	1.757133745240205E-4	0.5835735425157725
-10.24221480040353	28.036535757929613	4.318732847659492	2.0349692466915695E-4	0.5811595726998441
-9.941849425995668	26.771679100067804	4.2640229933138	1.894231964034652E-4	0.5823682108504687
-9.435777052802928	25.341680680621153	4.202176069477105	1.7388735771355264E-4	0.5837330115972593
-8.989967889259479	24.43656929332904	4.163131803785755	1.6442966129295687E-4	0.5845957422935664
-8.466172909581612	23.69714455692396	4.131098763547461	1.567080090424031E-4	0.5852990081336857
-8.323296309997005	23.496210122816404	4.1224406289991515	1.546792418651219E-4	0.5854901603053366
-8.110968854863435	23.247728995494818	4.111688570895426	1.5217711135974088E-4	0.5857262289234202
-5.048217493719254	26.350300537032386	4.2457623784521346	1.8536576595450148E-4	0.582719713565947
-5.072511013938841	26.457153858149972	4.250368931714573	1.8649135849062334E-4	0.5826174647124558
-5.319016300063471	27.61513168254591	4.300445388376622	1.9938945739879737E-4	0.5815093931654366
-5.29853442208269	27.50820667900955	4.295830314167297	1.982298093234448E-4	0.5816117431780699
-1.654751276874053	20.435077930564706	3.990154721597128	1.2309828377136855E-4	0.588358985142699
-1.7067944091754472	20.50497147621396	3.9931742374953547	1.2380759820354004E-4	0.588292454314817
-1.8328984524828982	20.675902385434306	4.000550894881441	1.2555062996130202E-4	0.5881297411462948
-1.9146220020917226	20.782645293698174	4.005162428629781	1.2663497376810847E-4	0.5880281576964592
-4.9042613345439605	25.919695618694483	4.227114634029403	1.807446085409612E-4	0.5831312514513082
-4.723648948643792	25.314894454085774	4.200997643441168	1.74138305470374E-4	0.5837094444208043
-4.604590176157303	25.050889886572506	4.189558918073498	1.71242906253909E-4	0.5839614058547693
-4.281322525911252	24.383233101737986	4.160761375272623	1.6415053776042222E-4	0.5845984529576314
-1.9586941287435926	20.837836690611017	4.007542990031619	1.2719160354854013E-4	0.5879756514373791
-3.212092304322424	22.610894853378916	4.084118739022659	1.4548100055108027E-4	0.5862874706935062
-3.270336441946239	22.703969498182495	4.088132064406648	1.4644378093941034E-4	0.5861987870456635
-3.1759514287423167	22.55750992150785	4.081808887862723	1.4493633157478287E-4	0.5863383157325077
-2.552311284291985	21.631627081840954	4.041821243562843	1.3534505203673482E-4	0.587220141711356
-2.5098822746086604	21.56829318255515	4.039087478457012	1.3468059154813118E-4	0.5872804614454694
-2.8729378671186043	22.079163776937527	4.061167715122846	1.3994509257202984E-4	0.5867940742153224
-2.2263494360515614	21.173122922958054	4.022041793109214	1.306147716516204E-4	0.5876566846630209
-2.474915474220784	21.521650545009727	4.037069296739076	1.3419725132264706E-4	0.5873248507936822
-3.4773784108647514	18.403706671471145	3.9025287934765944	1.0298886240936489E-4	0.5903246152747934
-3.35846290752189	18.270934472090264	3.8968014471592087	1.0167777965759757E-4	0.5904508099554712
-2.986020090348341	17.873594174422337	3.879660594403334	9.776036119809292E-5	0.5908282731661447
-3.0843858104178232	17.95367554119481	3.8831103414696493	9.855077292857317E-5	0.5907524118748646
-4.55117893468238	19.65828187065888	3.956668255039951	1.1545207778602276E-4	0.5891320383544661
-4.420038843879081	19.51869429400994	3.9506456513902597	1.1406579232974107E-4	0.5892646381457121
-3.9878414099549424	19.042485077768077	3.930087854236609	1.0932079365772379E-4	0.5897170238040034
-3.876041431325125	18.91777966967521	3.9247122829162224	1.0808271331315267E-4	0.5898355378239445
-6.130812390357783	21.17327966252702	4.022078740429282	1.3078278761072883E-4	0.5876949809436063
-5.603021699254619	20.65648045269169	3.9997987474516035	1.25534106627227E-4	0.5881853347719266
-5.022930154700875	20.104959705369566	3.9759843258319503	1.1995519428477749E-4	0.5887084202133315
-5.278074655877589	20.351392777533167	3.986598145588286	1.2242239505631672E-4	0.5884745786613523
-7.176503410370282	22.20125443016854	4.066468040152703	1.4130222182745744E-4	0.5867198666058461
-7.645425550142243	22.67596320908081	4.08703689661808	1.4622148862936902E-4	0.5862695504014648
-6.914655264493646	21.927293357712287	4.0546729368417695	1.385310790883015E-4	0.586979942407558
-6.317458997045528	21.3417923498196	4.029387176853731	1.3252950869231442E-4	0.5875353275452869
-6.616376365382688	21.641081091753705	4.042277235143324	1.3563774766590562E-4	0.5872513953563421
-3.667612910655694	23.30039671526293	4.113936653499817	1.5263044244404641E-4	0.5856307450808982
-3.8344107309975186	23.58072084908025	4.1260389463148375	1.5566277586487188E-4	0.5853636158099641
-4.07131120217234	23.98746694994925	4.143631693358863	1.5985768067400117E-4	0.584975862610364
-7.640331767949261	17.58660964391378	2.020853982919359E-4	1.2318477349753548E-4	1.2094726537341692E-4
-7.509356374993602	17.79911102953117	2.0339817734284032E-4	1.2400367748952918E-4	1.2025568780244589E-4
-7.699085067916972	17.490069691876407	2.01467792863905E-4	1.2278795978998148E-4	1.2125133614517415E-4
-7.762237140727983	17.307203843534467	2.001778246045315E-4	1.220019103780663E-4	1.2158713070379521E-4
-7.821354134820421	17.152039715015043	1.9911474356827742E-4	1.213453577669074E-4	1.2189780933261345E-4
-7.872343761730441	16.946859815138	1.9764944863118856E-4	1.2048116757878101E-4	1.221587344101817E-4
-7.9212456757473095	16.7535721133572	1.9629706486101525E-4	1.196800160513511E-4	1.2241560130464983E-4
-7.978516594181485	16.47009360362552	1.942708135980821E-4	1.1850485716978168E-4	1.2270365764341633E-4
-8.003887584134924	16.35737657078511	1.9349223014680263E-4	1.1805126577277746E-4	1.2283852428292621E-4
-8.118630878800325	15.81506504171685	1.896428675235221E-4	1.1582291093881405E-4	1.23379871176653E-4
-8.094552827662564	15.974960008998522	1.907845238169238E-4	1.1648556073278308E-4	1.232645856162186E-4
-8.04170124130489	16.197774102848527	1.9235835346111403E-4	1.173961781266547E-4	1.2301214244862514E-4
-8.150313422852468	15.592578087371972	1.8811075629503025E-4	1.1493216382551075E-4	1.2354057488378213E-4
-8.185693905077091	15.296446874682147	1.860641113367971E-4	1.137373939822027E-4	1.2371097309013022E-4
-8.194174195741963	15.203000185462113	1.8541779346209348E-4	1.1335964600071029E-4	1.2375640790780626E-4
-8.208512901965337	15.126229857341759	1.8489037736754411E-4	1.1304730247568854E-4	1.2382241135671594E-4
-8.250106284083648	14.883579494882829	1.832735172158902E-4	1.1208234071082406E-4	1.2402139165522587E-4
-4.487015489615202	14.591722761896595	1.8408616883407544E-4	1.1200897446461032E-4	1.0867664752149801E-4
-4.41679075075682	14.512942950187362	1.8356336717782892E-4	1.117134004633056E-4	1.083779331753854E-4
-4.328392854963235	14.412266409238754	1.8291908529807964E-4	1.1135162779024597E-4	1.080152951637113E-4
-4.19638606385485	14.251926346392382	1.8183009815591144E-4	1.1073066937611186E-4	1.0744419494975946E-4
-4.1774577618550515	14.227703677964985	1.81670057960659E-4	1.1063943714655464E-4	1.0736572099723383E-4
-4.011653754505446	13.958618280764242	1.7974671185517726E-4	1.0956088811818324E-4	1.0660849161731479E-4
-3.9658602013701354	13.875913310614873	1.7917688521914754E-4	1.0924199840006833E-4	1.064133719750008E-4
-3.8728585701172715	13.675277075451195	1.776844663521838E-4	1.0841005901580724E-4	1.0597520664499609E-4
-3.827221053873679	13.574012722951263	1.7694029536919774E-4	1.0799412788342361E-4	1.0575907841712224E-4
-3.678951632066279	13.16478839940904	1.739058843087295E-4	1.0628927819228886E-4	1.0504440452185489E-4
-3.5917284390649904	12.833991230221695	1.7135267840612804E-4	1.048389747213778E-4	1.0458772222209763E-4
-3.802140222605765	13.507601659276483	1.7642219273719402E-4	1.0770337175534909E-4	1.0562817915359479E-4
-3.5707727038749857	12.751103747612346	1.7075564419493188E-4	1.0449703100515085E-4	1.0449011576287208E-4
-3.541542439268137	12.544783984764676	1.6920864422900763E-4	1.0358460239239985E-4	1.0434337799729128E-4
-3.4949884825254784	12.223557935787476	1.6680977273287963E-4	1.0216710968246466E-4	1.0411065052817079E-4
-3.4758584495473643	12.04768205661304	1.6544091636124016E-4	1.0134100942775811E-4	1.0399147054092076E-4
-3.438741576182406	11.714239988687044	1.6308500882457116E-4	9.989879661903624E-5	1.0383070665363482E-4
-3.417812874538829	11.446179991197646	1.6107113579858558E-4	9.86402490261069E-5	1.0369625173634617E-4
-3.3906349157222566	10.961420004318127	1.576150585056085E-4	9.641667196019307E-5	1.0354061024850494E-4
-3.3916550194410484	10.630757437106144	1.5527875015384148E-4	9.482688442898705E-5	1.0352395910779478E-4
-3.3959839425319576	11.132234322658498	1.58877897156933E-4	9.723712794381818E-5	1.0358908403035699E-4
-3.393265657763855	10.454391674262318	1.5409103315621687E-4	9.401734521784248E-5	1.0354251674802995E-4
-4.670507470987778	6.528342318175405	1.3129812555383972E-4	7.30790029179517E-5	1.0852421874471668E-4
-4.4726727137642275	6.531654081540811	1.3101369089886386E-4	7.301173474195382E-5	1.0787106361837993E-4
-4.296096768007057	6.56411387418155	1.305394987135336E-4	7.295102539660238E-5	1.0676757251873781E-4
-4.19076774411171	6.62013185257886	1.3067794552330334E-4	7.310077216455298E-5	1.0641091737238394E-4
-3.3927264197262907	10.36607684263304	1.5351571553818424E-4	9.360516345525524E-5	1.0354356161272534E-4
-3.3881604896781656	10.051924125415702	1.513774832355987E-4	9.209556636012063E-5	1.0348945166110463E-4
-3.3799254865986788	9.655646256428371	1.486702884084705E-4	9.007553927625414E-5	1.0337467807717422E-4
-3.380026598289431	9.645624138666385	1.4859880594963518E-4	9.002329797308863E-5	1.0337216954194862E-4
-3.3804025932702664	9.636123697602686	1.4853005634404013E-4	8.996930370391998E-5	1.0337013700229649E-4
-3.40679558502883	9.214168016801459	1.4580148708380757E-4	8.782117802358223E-5	1.0346050785810327E-4
-3.4179814247593683	8.95895940911759	1.440760612288909E-4	8.641066222910549E-5	1.0342105496717764E-4
-3.804803665329825	6.960169305120868	1.3145206007110922E-4	7.394895529481961E-5	1.0419021785665732E-4
-3.9429416544476634	6.809098800100818	1.3094593758040222E-4	7.365876177785804E-5	1.0491159669730703E-4
-4.08124466208169	6.7153801769962165	1.3065967833847403E-4	7.313451513535158E-5	1.0567507921741505E-4
-3.427153181972659	8.785606906012429	1.4304345585904575E-4	8.550453617853912E-5	1.0347808778341537E-4
-3.4381148632852074	8.652708715051691	1.4227451060541468E-4	8.470936715728375E-5	1.0354001997469716E-4
-3.509867929898986	8.054374968105693	1.3881268126039856E-4	8.116241857669535E-5	1.0383843600188865E-4
-3.4656373236179157	8.413711761281515	1.4075098809768766E-4	8.323456419077955E-5	1.0362749217075431E-4
-3.5193252094602787	7.974355448049408	1.382642979706445E-4	8.064048039062555E-5	1.0381091598991934E-4
-3.557899289989212	7.638848388736418	1.3592373752229864E-4	7.776528428896777E-5	1.0351668546784502E-4
-3.5506927450897767	7.69285776363382	1.3657048583496728E-4	7.859845164019689E-5	1.0372435515436604E-4
-3.535122125580328	7.83701852388341	1.3741362871023559E-4	7.966363560035685E-5	1.0372023362008678E-4
-3.5827473819441993	7.560439358513216	1.3552787900338498E-4	7.778458631006887E-5	1.0352938427809847E-4
-3.6565570430394443	7.313451197757724	1.334598992592349E-4	7.60748293825809E-5	1.0338709623755974E-4
-3.741595319822733	7.091603710798701	1.3200117418173867E-4	7.428295817849274E-5	1.0381136726591253E-4
-12.549997283015612	29.32616348514781	3.4897674294689356	0.8421477311751795	1.2547976289207678
-12.301539205957688	29.291857008660745	3.5126664595180443	0.8780482984376091	1.2165728934336157
-12.945498561628064	29.371268102939265	3.457770290192391	0.7800859053576563	1.320108781213881
-12.667571058320755	29.34600838841086	3.4817915925015375	0.8259128168579694	1.2765481694260523
-13.14322116019612	29.37537224001902	3.4403141824574313	0.7461210509585323	1.3491631477422241
-13.80898376894712	29.404592486687914	3.4023703943026726	0.6471255485726369	1.4549178121650697
-13.735570740940926	29.414650756903125	3.4053693307700983	0.6596113810938311	1.4437795204390114
-13.706246438895406	29.415606123614673	3.4067366512553625	0.6643714223489358	1.439517804895259
-13.290250515754071	29.39595679026659	3.428137055835259	0.7248462906884026	1.372800879146098
-15.179758674591223	28.679465333566007	3.2155164485257854	0.33817093855954405	1.5790138974010688
-15.094996074046257	28.783472433649738	3.239178105298998	0.36772386325057427	1.5786932313786501
-14.691069244266398	29.117451850342118	3.318776114361148	0.4726649491374061	1.5620392750776106
-14.680534876789988	29.12585190893839	3.3206996747016384	0.4753842223476084	1.561503937912674
-14.683122671339875	29.12421368151403	3.3203362016046287	0.47479702463476336	1.5617038015822386
-14.244958504254635	29.34505687182388	3.3755862201525684	0.5737958766891231	1.5184018736623919
-15.576497186678044	28.231983999343782	3.09987821739033	0.2029185965962993	1.5904600684432717
-15.653847786285514	28.134364463078622	3.0731908563812746	0.17448078850494964	1.5913381543953649
-15.387588751291824	28.452429767326805	3.163908050600236	0.26968955320233595	1.5873280113762251
-14.144837917633991	29.368893508216285	3.3842600768946314	0.590961209073854	1.5052878812465371
-16.115058978073392	27.574951249756147	2.862699462719189	0.017829201885591235	1.6065603556852976
-15.90435588476819	27.83242710015623	2.9667147600569983	0.09109681922521908	1.5959884683671812
-15.74625171831329	28.024575975216667	3.035871717399938	0.1435022144163672	1.593940070032834
-16.14953834645239	27.53162125991811	2.8456144009764026	0.00526203567004731	1.6080418424601206
-16.1772513457067	27.50045584646255	2.8306530707473914	-0.00449281316378633	1.6090844208616875
-16.41407757865043	27.24998495224228	2.704689920722526	-0.08705047863457767	1.6204669883237313
-16.616577586735964	27.035992237219965	2.601633224779168	-0.1566610384969202	1.6289909833222436
-16.682606989913594	26.96872952786494	2.5713664350546277	-0.17871780738748688	1.6313060383105045
-16.96054569506112	26.69987986253053	2.4615730931539965	-0.2754073004151065	1.6448307248559741
-17.05473536272748	26.617529852743722	2.4311501855016564	-0.3076333901256701	1.6496803335631445
-16.798180595287267	26.857517761418357	2.526520095919418	-0.21832326678024294	1.6367488685136662
-17.301849737305886	26.366581807714823	2.3677348884029943	-0.3990423793889288	1.654381505066186
-17.437462623787845	26.22883534025558	2.3371245319359386	-0.44671143759348353	1.6561364609078402
-17.710871835704314	25.908551167574487	2.297563220063811	-0.5465194893579	1.649167814564214
-17.720140663929456	25.897755902864244	2.296116928836985	-0.5498823117758803	1.6488862410656813
-17.93305011810803	25.11470404264659	2.1878208864910205	-0.7134617977064447	1.5651322888560237
-17.9124787367341	25.02581519519865	2.168385335168315	-0.7258393553029502	1.5473667605763657
-17.75129270702696	24.320631923706557	2.014546353493713	-0.8223964457274039	1.406717653174352
-17.930628006634358	25.127767378815523	2.18964901250031	-0.7106801788794596	1.5666440169783769
-17.72231396827652	25.889794578671694	2.2949273888383153	-0.5514537710736469	1.6479451380634462
-17.80190258093927	25.598972045348795	2.254841027359635	-0.61232572379083	1.6169747615564218
-17.6995911610923	24.190394096149134	1.9815660313994754	-0.8345803209641187	1.3766119429856873
-17.496256260038386	23.683034299338182	1.8500464467953135	-0.8823602773432607	1.2511655201458565
-17.227056612177222	23.066737894903113	1.713702090952359	-0.9309825757291847	1.0974955976998793
-17.222400653656987	23.05582348707018	1.7112790991003086	-0.9318246648523683	1.0946656717725576
-17.21689832879776	23.04423912993879	1.7092894546954367	-0.9324406691345939	1.091742950908443
-16.728754575678682	22.025145556677188	1.5818798202061133	-0.9917464310294173	0.8463792543483593
-16.774194747140236	22.117395218379528	1.5901510240051704	-0.9857497764633152	0.8688360121559409
-16.97794664264294	22.53861943451568	1.6306645757099	-0.9610141490731052	0.9715784932493954
-16.69699815631189	21.966568824245652	1.5779114555967961	-0.9945918340891374	0.8305129376003689
-16.444832569389295	21.480926575180483	1.5515274175081526	-1.019012572231776	0.6991015676640602
-16.386895846575705	21.380543125779525	1.548201835636929	-1.021617876575274	0.671080432550715
-16.104241164121696	20.907538117870054	1.5323396455715692	-1.0256044510633158	0.5325243187707543
-15.229452747704386	19.598212881817318	1.5382770826429886	-0.9917216522348986	0.14362301876708095
-15.57329312946664	20.08691418120491	1.5261744005270563	-1.0079778607968395	0.2930953754531541
-15.762516950245079	20.369225502488575	1.5245986682403625	-1.0170650073687968	0.3765802408423171
-15.675992470326689	20.229579917481455	1.5251375781044103	-1.0142560615917415	0.3365589301154951
-15.004763248761616	19.296783667811376	1.541196766738845	-0.9618664901589239	0.04650689488158399
-14.347500819590326	18.432065956650572	1.5355490221710548	-0.8239180148177963	-0.2147649211173734
-14.712981145580777	18.902897405389634	1.5443481567854151	-0.9110251923255419	-0.07997865106898427
-14.112096433282655	18.14059298710207	1.5153032322232058	-0.7546598272900644	-0.28838227398884886
-13.78694109254231	17.746809436354212	1.4674914508000267	-0.632760514511156	-0.35871697398879543
-12.571764049439405	16.311593393532608	1.120196014396305	-0.19062744201873724	-0.3614098575205669
-12.73920894762768	16.502345400817987	1.1752992431972817	-0.24621979904847688	-0.3749623716049313
-13.149713878528935	16.985374934153192	1.3193494320902723	-0.39629397747152506	-0.4016733922856618
-13.560380487768182	17.474887696609358	1.4153672687569168	-0.5483309478775653	-0.3856648733385979
-12.425322565709424	16.132861044045708	1.0628592248427453	-0.15764726153069186	-0.3368031046117335
-11.670217713869185	15.114695159104642	0.7416160700368297	-0.031064565100296797	-0.21591535794751732
-11.365932308652308	14.608156720305253	0.5955129195581526	-0.010899735839538682	-0.1869569942851792
-11.92283668770059	15.5138977395229	0.8515808914022378	-0.05771025218156691	-0.24815854947013471
-10.562716333863087	12.94789731899291	0.27574946383569093	0.023287617815768824	-0.1368813316410356
-10.948648382995671	13.758739233451472	0.4138756643148257	0.014619441301265955	-0.1642694435242817
-11.098303334312128	14.067796912866406	0.48325602534284307	0.005520728901028863	-0.17114893968873823
-10.525883887986963	12.864423610706558	0.2614903328212566	0.02385687553615002	-0.1336009332320344
-9.798988227302473	11.320287707049813	0.11591585311583266	0.012822275456204004	-0.08580882098228429
-9.732323480499934	11.174594300623232	0.10606683419408186	0.011470258517881965	-0.08134007919793426
-10.081918062736984	11.939122885708052	0.15937967499087152	0.01777833452523	-0.10350725202639374
-10.117545204016817	12.014153136793572	0.16459671111444926	0.01838686205516068	-0.10566790122925539
-10.125488541176557	12.031342010050052	0.1658076767621917	0.01845977709544085	-0.10613181476385633
-10.206021714110836	12.200826259486794	0.18528573896100853	0.019524697676627758	-0.11172630201873662
-9.419927776114791	10.505887365565313	0.07720477395558902	0.009227043120691976	-0.0656476612435365
-9.399405712068043	10.46295997914108	0.07521101397005259	0.00901558157237447	-0.06445876173646939
-9.362713286671571	10.38798252274155	0.07245321741796384	0.008816739178567564	-0.06242946177499351
-9.154870655726462	9.945879075922534	0.05620336518847113	0.007410014412188659	-0.050525235229699435
-12.250739993093612	19.150604908153067	1.4490132635497823	-0.6207511768870319	-0.20729752469974186
-12.38566605099603	19.22946294400731	1.5089199912262832	-0.6491649811194549	-0.24442369579030715
-12.01844448086215	18.99591175371971	1.3514811221033918	-0.5653736630318097	-0.14011908773064088
-11.827570117273318	18.80591952525691	1.302873597934028	-0.5308543584549483	-0.1263022077647634
-11.713785536719609	18.69006161362944	1.2735913611656313	-0.5089352055223711	-0.1234440418363798
-11.489143837718775	18.31225717750866	1.2073265911419926	-0.4575735264967634	-0.09960891119911329
-11.422054541477863	18.20400403535874	1.1857515073996754	-0.4416243110142105	-0.09255723118166537
-11.1312843404225	17.66591106385923	1.0732726680594862	-0.34509562517085096	-0.05788872634851075
-11.055951216524857	17.541799648666696	1.0418366037008981	-0.32122746303079064	-0.048625530288423924
-10.89887092457139	17.22764172522274	0.9631249795080957	-0.26375233295548917	-0.037186743334376944
-10.575488505640893	16.84925885430279	0.8335626813916697	-0.18478379122898972	-0.0132550939594483
-10.43772599350212	16.70171574203988	0.7783308708244836	-0.15749024950297655	-0.007927666403983714
-9.978001351274603	16.242623289109325	0.6035784120174157	-0.08099635455157005	0.008125706721366203
-10.526565134212209	16.791932600537315	0.8129732567827079	-0.17254344941783795	-0.010369884363520236
-7.030367433549882	2.4139327623641043	0.015063767023929586	0.013044918041673842	-0.006449768985103339
-7.215760866394217	2.4755440513595257	0.015043308566691933	0.012868998177707317	-0.00691923604469127
-7.405278851022751	2.595258639711485	0.014913404333186624	0.012573185018082725	-0.007382235463395613
-9.244586320290054	15.723382341965994	0.3739056400738306	-0.024619056341946884	0.016755718968788906
-9.507824842101293	15.916684605458574	0.4539781028845052	-0.04066945411039559	0.017374449492748755
-9.692263079699481	16.041330931920655	0.5129712060023652	-0.05356939149828421	0.01500688873544985
-8.985488293101314	15.53500002876454	0.29726970461783725	-0.010386685714793818	0.01628593039273268
-8.539221102722498	15.303689839165164	0.1663700928745657	-0.003330508095410158	0.016086064340948954
-8.537824382407866	15.302507447854424	0.1658200446878825	-0.0033068233880796144	0.01605453948579393
-8.538262958703744	15.303150235103136	0.16608446417229947	-0.00332059075093667	0.016083641614218006
-5.1772657954129055	3.362657896829427	0.011739364135000936	0.010667062519367842	-0.002481183685903561
-5.227341194145145	3.196912959780847	0.012147640591780657	0.011035711996182572	-0.002540229953293165
-5.322979475478381	2.954410263032776	0.01278090406704469	0.011617954566350874	-0.002640453223270574
-6.8692823834369445	2.3755325699269654	0.01506044085299148	0.013150508355105386	-0.006068922849547069
-6.725367925848076	2.363860918432673	0.015018595276147087	0.013194747529515886	-0.005723588734251848
-6.536000300217035	2.3472928848767003	0.014924162191514085	0.01323462173763908	-0.005241953889326679
-5.411414966482281	2.80462181706888	0.013178478220645625	0.011975712149906738	-0.002768226605957275
-5.610884649462367	2.5687833763582235	0.01385818010439702	0.012579944876531978	-0.003111955744368278
-5.361261409875199	2.863834967066623	0.013009511631716016	0.011825278579215785	-0.0026829395950523304
-6.223247802307597	2.365875714290272	0.0147206093905689	0.013183248525217	-0.004500980744499252
-5.791162716262345	2.4885765182478914	0.014176202479364481	0.012821425624581571	-0.003516836406948035
-6.090927660184907	2.367782615151773	0.014611107488107115	0.013156855338387003	-0.004161337683138932
-7.488664423471011	2.6416913570264815	0.014858149486502254	0.012449631695407967	-0.0075794941201069305
-7.527681738504052	2.675695279703027	0.014813543200450564	0.012370238730569942	-0.0076688019686297825
-7.705213109506458	2.8928308880051232	0.01451326961441752	0.011847558648051868	-0.008117429048515389
-7.781038464728837	3.0306349689130956	0.014328921105321545	0.011553003881547314	-0.008308271260393204
-7.809543249467232	3.376611916763574	0.013777934954907676	0.010811949026211031	-0.008485523678127887
-7.8031869250453445	3.2014071931557497	0.014050204334704068	0.011173337037835294	-0.008413029692796167
-7.768361944322903	3.658099075822124	0.013312944242310809	0.01020325394846846	-0.008535406608383615
-7.761639727263895	3.6900712243159703	0.013260502657479866	0.010136359807699353	-0.008537266539559099
-4.999801721481999	4.023502151482274	0.010133825387555497	0.009209234195918924	-0.0022512019218810736
-5.111481284317616	3.6023752834282305	0.011143424185662582	0.010130573695345467	-0.0023990827528009863
-4.997331181378248	4.032984195797974	0.010110995637000048	0.009188610669435666	-0.002247598472821182
-4.872934486217074	4.475711538991569	0.009038947304544957	0.008251176268710069	-0.0018860705284215872
-4.97922462021777	4.097173888984106	0.0099561145186719	0.009053274683967045	-0.0021951967334567337
-4.860801930593438	4.517203309852191	0.008924119959252234	0.008151767259711899	-0.0018342413811978685
-4.761029939464212	4.87431742088686	0.007924997859754212	0.007288289483120409	-0.0013953592562426119
-7.742452158769818	3.729624219616649	0.013183330837587366	0.010048471450679632	-0.008521232023530948
-7.442379917165561	4.483229936031931	0.011753110131842279	0.008304263632217057	-0.008316432632264793
-7.465536611994425	4.421726571853827	0.011863261816501141	0.008445943283829728	-0.008327981035140722
-7.594486120432469	4.0834937584560675	0.012449618462681868	0.009211534255921285	-0.008374049811185318
-7.429690671744892	4.557670492198492	0.011671668016540323	0.008129332285404581	-0.00836175119012469
-7.36723985866665	5.015050012790266	0.011183047388139546	0.007028914042739205	-0.00868588784687961
-7.395343085368084	5.5101636428186795	0.011022943004978573	0.005771319431394538	-0.009344915084877545
-7.3965865828161865	5.543074608435623	0.011007314701661296	0.005687443763141218	-0.009382993320945814
-4.558074603635404	5.672718741769454	0.005127301638147754	0.004769816726770694	-4.8666010707670165E-4
-4.6627405197370075	5.22454798947669	0.006724606192487309	0.006229904873495541	-9.06208001583151E-4
-4.668692867352944	5.198394503246017	0.006816684843363999	0.006311783391333308	-9.34843843826197E-4
-4.664282599374147	5.216802614111526	0.0067534465756877785	0.006256249364995884	-9.109171115954356E-4
-7.3982323297515205	5.567916060023574	0.011012356667485202	0.005634855481352448	-0.009413902166040202
-7.48651415465878	6.150839041437832	0.011412067794142736	0.004404619388886553	-0.010446749098952539
-7.599546254111633	6.612735766649593	0.012578640140575368	0.003823615670153758	-0.011851972779670872
-7.642504625592806	6.743778192976325	0.012954566183588652	0.0036193452683743613	-0.012310544729316518
-8.952159946371552	9.555675251586836	0.04735586446785888	0.006406191675837035	-0.043276952728062715
-8.732765194065909	9.107614497624565	0.037166061622506186	0.004772516665265442	-0.03497187458537818
-8.47700772030366	8.592551683213934	0.02931950137891081	0.004137644117408842	-0.0279460995536829
-8.352064200573206	8.325656229295662	0.025307675524910353	0.003831560808924239	-0.024347081990604386
-8.22248365278156	8.080133739051304	0.02285979854026677	0.0037072455583954268	-0.022022789449217005
-7.7238068807377545	6.9598914714192155	0.014222241377519193	0.0035525364535678883	-0.01358951093074253
-7.960826055581999	7.551550075901317	0.01757767860805672	0.003328664666353309	-0.01697482666620808
-4.595871508506281	6.28037289077029	0.002107319021297822	0.0019260546079910093	1.2647554791716544E-4
-4.559350514184861	5.783225643625137	0.004767606240369187	0.00443292118494928	-3.58488184378622E-4
-4.539975613367586	6.108347768381147	0.003543770540551091	0.0032641643560308627	8.406428979974277E-5
-11.935802806201469	29.203760167457084	3.55047117071984	0.9164712406173873	1.156334740950947
-11.682106431330329	29.107328518339	3.5724089293578287	0.9360876677098282	1.1148791814933325
-12.049748392788736	29.235721606739954	3.5373229288672325	0.9047720075184795	1.1738307194777073
-11.554047324668158	29.056241218203922	3.5804673466295323	0.9454563174878093	1.0938464150052856
-11.460443184032053	29.001267345554655	3.5861805539917233	0.9504051134847968	1.0783548636045954
-11.232304986381648	28.865049240785545	3.6028854665813546	0.9646603495319926	1.0416082608066364
-11.068074810611535	28.69399179130027	3.615625243168202	0.966202127522893	1.0079547669413855
-10.976413376754808	28.58931671508703	3.6223715421176785	0.9645851782933557	0.98785654230349
-10.90389916998354	28.35161171417068	3.633762948432104	0.9516619893841372	0.955878344428202
-10.868957337890858	28.234135990939983	3.637951096752692	0.9444933116231123	0.9391844017359281
-10.873719428217466	28.179281393409546	3.6350977775036113	0.939318867132964	0.9301496202558213
-10.899773404446135	27.854335642192183	3.6275337977765387	0.9107495003614621	0.8796010430710484
-11.299458501732504	28.243091190207984	3.657613041517159	0.898632249433647	0.9860596188093758
-11.580553246675425	28.461353336993938	3.657093152400117	0.8811921595654489	1.0488854468969586
-11.22081911542619	28.180695395265218	3.657882946828954	0.9033185280985662	0.968451137452987
-11.183297404775496	28.14546619823924	3.654948675068612	0.9047603983278676	0.9583013187135605
-12.684184220582633	28.764343586866232	3.5302807150410547	0.732521470343757	1.2253811206954481
-12.492880752462833	28.745515468282136	3.551938825453509	0.7649347332439539	1.1985427989387047
-12.2852423131459	28.70269373577814	3.57810214425413	0.7948215209095361	1.1654274009017187
-11.724410547415482	28.523440071411994	3.642680974617762	0.8656225996851284	1.0737574333986335
-12.042628501407894	28.65190976424612	3.6079412200247987	0.8282417856187416	1.1264646688794246
-12.97928759172244	28.78860654783188	3.4985452394092094	0.6801498572895057	1.2696012904087062
-13.400947633314015	28.7763537914894	3.452865256094035	0.6019008277652376	1.325179401230156
-13.46375182858444	28.77366045055478	3.446297586028237	0.5903864140681254	1.333670658843651
-14.201920302987581	28.540465347879728	3.354640525771947	0.42782666340523184	1.408989625960463
-13.99354047105041	28.642048328061016	3.387928275893733	0.48036057436557145	1.3922739685086027
-13.591342240135727	28.741164400379756	3.431825731518938	0.563986040675187	1.3477700452908583
-14.456367012619312	28.396993551097516	3.3099688871075106	0.3614640608572718	1.4287764670707368
-15.431591878117558	27.555698668136706	3.0084591013667077	0.07832198378828135	1.4655125128838076
-15.24510148240161	27.725597238558915	3.084862956366101	0.1330637404063498	1.4582471318526085
-14.792664328746527	28.122569769546267	3.2237823052616448	0.26623370123148454	1.438224038391977
-14.95081865018069	27.985275783685914	3.1773910290057823	0.22022888676856384	1.4437651540607501
-14.853824195709429	28.07328217912161	3.2084955445782977	0.2494407807357462	1.4400774791569857
-15.776961011228718	27.23176280461427	2.8485890180867095	-0.029456982509343425	1.487742167174072
-15.513112421659493	27.47937482345482	2.9721216037246307	0.05283532373611039	1.4706759862270862
-15.967966242469805	27.04863027883457	2.7466442777276416	-0.09197793710559604	1.5013044166113445
-16.07670833151199	26.93966469684348	2.687178828858094	-0.12995691736395643	1.5098718322046751
-16.716279216128402	26.051545252221388	2.2975086052562363	-0.38698993366930323	1.5151058462793088
-16.6675177320471	26.15340507796229	2.333616230301346	-0.35972036555316766	1.5207148523348442
-16.359091358725976	26.63642106198933	2.5318517098992857	-0.22643414099879478	1.5244563469881345
-16.445240585507566	26.533535009262614	2.483497260284856	-0.25602238289582824	1.527089012774709
-16.837577633029017	25.65355982661277	2.1656899341772773	-0.4853543275413824	1.4721926539328953
-16.84622624979137	25.592588293013694	2.145739583167822	-0.49677946166394404	1.4643629018883066
-16.850103986837148	25.140345439473183	2.0063938773826355	-0.5681034037637855	1.3986711349462975
-16.85005420296213	25.11674862278303	1.9997318692074126	-0.5720009758043064	1.3953008190786405
-16.827807853024098	24.83135991086977	1.916521474065335	-0.6213271447994781	1.347142376582735
-16.811352271360438	24.608249074545864	1.851463844155787	-0.6602474380788166	1.3094803757446822
-16.809757945587663	24.59275464737519	1.8467337870848095	-0.6626363113760362	1.3066765067380253
-16.72390307561301	24.10927776508398	1.7109838657000072	-0.7354500040583487	1.2061585303947564
-16.711604584307537	24.054793657701662	1.6967523788369359	-0.7438164108012859	1.1940950272562934
-16.288938391801853	22.90757436988333	1.4777211806768769	-0.8641347425597158	0.9200820607543396
-16.541575995794016	23.45572476837134	1.566507307484255	-0.8110692914723681	1.0613188969419076
-16.554735993287736	23.49923588169754	1.57569664710722	-0.8064189197030426	1.071669521060825
-16.284735122014368	22.897810718928753	1.4766015759947435	-0.865045273905066	0.9175859955203965
-15.9689409967161	22.315910191246623	1.421613461418074	-0.8964699457273873	0.7543537829085999
-16.261668500317725	22.85548546820146	1.4724190529960246	-0.8672781784886621	0.9055716302442754
-15.890128630080937	22.19231586454205	1.4130280054536741	-0.9016381080732647	0.7169348394496542
-15.611536175561469	21.761214182128263	1.3944653816643648	-0.9190675450767847	0.5878501913904866
-15.389503089566695	21.46723224748741	1.3883708413792128	-0.9187639597954378	0.49797262841724266
-15.211211468592408	21.2246593625606	1.3839617508188002	-0.9145556665431706	0.4225391292911491
-14.852441952334894	20.768389246526556	1.3922038877766019	-0.9048053259604409	0.2758521303356267
-14.818193677390562	20.72704361603328	1.3938001219970384	-0.9035383071247609	0.2624049949434676
-14.010727407434942	19.956244660112002	1.447708544062637	-0.8564698689123572	0.007164373601737207
-14.087412921685416	20.012501518614464	1.4422952326080525	-0.8633596991885935	0.02506343990160355
-14.468060282721094	20.37141381100955	1.4178463718875975	-0.8838301905740173	0.14372764283414727
-14.161142822699299	20.08379311759668	1.4375096388930435	-0.8674935119949089	0.04827747221373786
-14.780913748069462	20.690041568173328	1.3958249972214243	-0.9006069251894862	0.24993257794026227
-13.290337518692528	19.46305552033138	1.4869817482178347	-0.7769369089214377	-0.1509130388503715
-13.172932900418182	19.418788002420822	1.4902546480258532	-0.762770936449445	-0.168508272425243
-12.843245050203404	19.289711443391205	1.5010798527112426	-0.7248961394235007	-0.21888381268619972
-12.566776098124134	19.255877656791075	1.5059014865853984	-0.678986421302283	-0.23551400053554394
-13.364972472223473	19.508465354966297	1.483850935350951	-0.7861427389758568	-0.13610486139136274
-13.714974310211915	19.721547316418935	1.4686323279940994	-0.8291652185449976	-0.06627363647650789
-10.768519603471752	27.656841636307917	3.583697396393591	0.9019080185443182	0.8314783750407151
-10.626055601935754	27.441237835469842	3.5357006220222003	0.8917360996217479	0.779903982916222
-10.509614804230434	27.180361031524047	3.4676326104180406	0.8799654166030497	0.7240046263029762
-10.44945793759272	27.004687217842367	3.4187448154128592	0.8687118765480527	0.6884773127044258
-10.346947236028276	26.50149944674624	3.2599318971462328	0.8174922815012495	0.5909682662433137
-10.320901390450317	26.291271049490547	3.1928363916834313	0.7913296885877171	0.5533753341830431
-10.258509525475565	25.821433344031277	3.0365141936259734	0.732435361596941	0.466086055046514
-10.233959449323633	25.577920561960738	2.9576563027962854	0.7007648949234665	0.4244081562540919
-10.153291048453717	24.331496842401013	2.5754292571065758	0.5129996640381733	0.20194278598438783
-10.149025749581671	23.92451248260336	2.459249349895585	0.4504075554264533	0.1390875579400227
-10.164215689716974	24.851641908921756	2.724782296411357	0.5915188076895608	0.28385260251481154
-10.159624221262037	24.754981424532936	2.6948311716311193	0.5763069653049017	0.2677745799742729
-10.159390647469039	23.834896153626683	2.4377022740866083	0.436176287557965	0.12573079124691716
-10.356713340989351	22.331659832868155	2.0965952138764847	0.17001388739881626	-0.1143026385538036
-10.267225788515626	22.888512462932077	2.2090136633148	0.27565800332181517	-0.02994721325443811
-10.20243260154123	23.116648926784226	2.258022717435146	0.3220086733893786	0.0029320550991428166
-10.495823752102263	22.003711584874296	2.0382921637062967	0.0947766633707513	-0.15381400163052222
-10.573812855753744	21.749024786677847	1.9944062800660787	0.043652821004289695	-0.18725633562975885
-10.861301790157873	21.253387482874984	1.910017021774984	-0.08536041773331417	-0.22854152095282487
-10.94558640919998	21.114826321952705	1.8865238933332737	-0.120163235117652	-0.23946165955311016
-11.133322989520547	20.80091752514501	1.8403213306800152	-0.1974149578538975	-0.26558451246341735
-11.54983696413637	20.072338696361115	1.7228372990244902	-0.3789847383739887	-0.3243399688307285
-11.34653480173035	20.436488911991212	1.783731925504191	-0.29340511498721555	-0.294112708966204
-11.23151868384559	20.627107944220242	1.811792005359577	-0.240789916926743	-0.28009398994246815
-11.554967868711342	20.064003425877587	1.7214477896450422	-0.3811441787274595	-0.32472647420938205
-11.741469842656612	19.77949818161344	1.6714304657000167	-0.4549335064613232	-0.3346809137557216
-11.841147224699325	19.661418434938838	1.648799616730619	-0.4889125308806702	-0.3341671661443908
-11.973386913156254	19.522624812570424	1.6194006962135425	-0.5324449129660628	-0.3315525231851102
-12.170425370410353	19.353881967028414	1.5696074791359522	-0.5901938580406457	-0.3092964071630412
-12.254791953416174	19.298450378206923	1.5440502264695803	-0.6151720030422376	-0.2820224606966156
-12.107678242949556	19.405561627556533	1.5834408886494828	-0.5723236543134874	-0.31389975110306545
-4.2883229632860775	5.807039805879913	0.13427430881710956	0.1321000587092463	-0.0014279810712282493
-4.307057605245156	5.526002436144708	0.18767348464128614	0.182583028780564	5.332296167336905E-4
-4.012164935352855	6.4037290017058375	0.03636583607091658	0.028217374136489254	0.01981282271373761
-4.102076581274754	6.226069827757794	0.06349224656026436	0.05847240769228422	0.01762486747570103
-4.15649537847472	6.124153552321	0.07786585253599415	0.07664047899782715	0.012401775085726171
-4.2847795948405025	5.824866841939575	0.1306965874674753	0.1286697242556226	-0.0010580285861804001
-4.18017146471061	5.245978145711475	0.2450887451929484	0.2341991586002902	0.03085604680237986
-4.162615861024941	5.199209053922915	0.253841014319265	0.2419983491413085	0.03536937488512755
-4.143652721140339	5.191949089538942	0.2556144137975113	0.24289386937294194	0.03890191741605365
-3.6322745368454257	5.147975223770012	0.28551182483468973	0.2407284854156771	0.14228234345186355
-3.7520724673557657	5.133869891351081	0.2791467252474308	0.24611447826385568	0.11728990512755796
-4.0688104610289795	5.185234828586908	0.2601073497626216	0.24342920031985774	0.053729430626375974
-3.4079155880435144	5.238027324548531	0.2874805466465967	0.2183205567050436	0.1860432795480799
-3.869873357634537	6.725932841299383	0.02901584443790841	-0.01064059045318029	0.018132387311535887
-3.9362930380401067	6.567865796608608	0.039559265007000494	0.003971742780984224	0.022938045876747977
-2.5643029177236167	6.00899830173923	0.40083626064761335	0.04661834284837869	0.33770290272181763
-2.8087016690518745	5.741772397466606	0.3351470980263471	0.10405918865101974	0.29183946136622624
-3.083484089387015	5.477182030354228	0.2979703345833232	0.16198991319151324	0.2447217136193619
-3.2015446753745738	5.395218417043317	0.2939590253143761	0.1839485105163668	0.22258448968875533
-2.9264397800729967	5.617381515113407	0.3213589818278417	0.13032813200657956	0.2729481510192119
-3.6614019577377603	7.2073532359214605	0.06781514179847073	-0.05284644152523016	0.01653254952930999
-3.595604569471044	7.331365146287874	0.11205763925362286	-0.08624673918424461	0.023016277264172633
-3.5484064350938573	7.456648274130648	0.12610175318874375	-0.0970782768338557	0.02589121080910191
-3.425866195254538	7.7869731342923565	0.30241921859184584	-0.22562584378722092	0.03364385703742729
-2.1521643751806954	6.610690940885824	0.5787780586789191	-0.10519024980557122	0.4239982598718429
-2.1809415765764526	6.567562714670951	0.5640107784881959	-0.09323258988126705	0.41985523760820265
-2.0742112349274757	6.741339119928552	0.6218108217263615	-0.14207659280672444	0.43626082936063226
-1.8930749471969914	7.051056987806737	0.7231532866991551	-0.22811788049195592	0.46424212329050885
-2.406310117976088	6.2381004612518405	0.46608214096031264	-0.008839214065736928	0.37163957652339985
-2.538100589315731	6.045158968971396	0.4080018107339838	0.040449710898480595	0.3427265428790207
-3.374396757301442	7.964888082160684	0.40058807444778277	-0.2819653488723438	0.04501526320448529
-3.4098085905851176	7.823760927897365	0.3327506564002254	-0.2479577429003875	0.03510173755287151
-3.331105163294466	8.160947714079914	0.4893230318453302	-0.3248772834439941	0.055264775609971555
-3.41694284479979	17.827072734734163	3.1309791166855336	-1.246604599496659	0.35511685696400075
-3.353058734786538	17.74177050860621	3.120774308581981	-1.2550927343473615	0.358966279224312
-3.6745886535963237	17.933120408601205	3.1593628130451825	-1.2211789960449533	0.3535226058646439
-3.540599321592361	17.885689087426442	3.147376990828165	-1.2356179841230044	0.3536888813453868
-3.7832842232803903	17.99328155720732	3.1672624703129433	-1.2134123031024857	0.3479466172330371
-3.9357171817936116	17.984463775570383	3.1825341313780084	-1.2044053426189807	0.35207704335327916
-3.2920254935375053	8.552161396877578	0.6671854520991355	-0.42759967902527807	0.0505726188442163
-3.2861823608924	8.860770490976389	0.7955640364267795	-0.4982954423888747	0.05249611659621038
-3.2970182837934283	8.468678537505586	0.628336612314157	-0.40498131605054977	0.0490178845458192
-3.3159875743842995	8.278554417460683	0.5415134138303526	-0.3557845438935196	0.0530536773420226
-1.2802826824277802	8.478633085189395	1.2106464773758134	-0.5913445393957352	0.5302472357562533
-1.4581693712490624	8.02436367990105	1.053019610538587	-0.4818216649346198	0.5167918354123204
-1.8228713331843909	7.196277884966607	0.7710798193742454	-0.27058970612077743	0.4764291378921468
-1.5585165198969002	7.774965132076156	0.9651802829180112	-0.4176074348982238	0.5041963219276451
-0.9417762933512577	9.402809311824923	1.5189841642041328	-0.789901603717212	0.5524053238017151
-1.0320559014059918	9.15341430754458	1.4387629113346379	-0.7403915484158782	0.5480217834773056
-0.7693868831415362	9.948113883548157	1.6794178646560791	-0.8844470338933257	0.558972095283919
-0.3299681751007806	12.136957950070594	2.221711987157848	-1.190550652339313	0.5494954388118516
-0.3390646139086953	12.048737943185007	2.202880775103503	-1.1803168541991491	0.5510489748518611
-4.11371023206757	17.95309090590331	3.2070915876064525	-1.1914443845316771	0.35233900760062564
-4.160616366329802	17.79593031186862	3.2153171827955385	-1.1913599276501885	0.3605882359379936
-4.190766845280345	17.708030051253196	3.222860103800587	-1.1885322353840753	0.36478208921217486
-3.2833926409869783	9.150886467222689	0.9200082192267001	-0.5641399369061065	0.05885093117665539
-3.274418014008373	9.367627291329839	1.0051587615079598	-0.6079722840241193	0.06396251867463398
-3.267257986719642	9.588346087361067	1.099055083590174	-0.6556881432651985	0.07181060245087673
-3.216350102394046	17.578007501723864	3.0989825497392673	-1.268591048016021	0.363243479842008
-3.1859328980954515	17.549159056032313	3.0949696369165682	-1.2717121966968339	0.3631324579417601
-2.9979096400130283	17.39519000086823	3.072047574472172	-1.287189008956108	0.36552913605457543
-2.9870998225207916	17.38641810249299	3.070850440040666	-1.2880365036260466	0.3657277453963143
-2.4471574181684264	17.158483033080905	3.0296833176711804	-1.316747012959674	0.3788892862035633
-2.0622650579216972	17.045467960512756	2.995227685343406	-1.3383521839578791	0.3847128077248405
-2.9819129908323396	17.38334362150622	3.07032479863375	-1.2883190228595427	0.3658999926663439
-2.7245762661529	17.25599323929744	3.049193305577531	-1.3031019546806974	0.373244658900311
-2.5321026101748316	17.19061771511696	3.0355533397546504	-1.3138757584152487	0.3756937618818333
-0.3307486861104312	12.154552236977798	2.2248412667242845	-1.1919759790430982	0.5490004586328734
-1.4309195126415768	16.311881810757164	2.884797546196411	-1.3680082760144798	0.41101844983701175
-1.3119857893849463	16.078832444935458	2.8538475541241013	-1.374081768486384	0.4162663413560913
-1.9949358954541871	17.000108043408623	2.9876448493256254	-1.3408628354422483	0.38811176797258895
-1.5781830252867213	16.590831439941763	2.9224374202421872	-1.3649262746135822	0.4005487453108423
-1.1252163446601022	15.634120316997642	2.7916588664762223	-1.3758452605174418	0.4290015458580311
-4.183190021404631	17.56545500482762	3.2193554559697604	-1.1901170689861718	0.3705926833818222
-4.2071009692919485	17.371906025029702	3.221030704299552	-1.1950014114099083	0.37685720528294353
-4.173421982141818	17.089658702232843	3.197167910536872	-1.2079486454821784	0.3775082680902054
-3.274496076424968	10.393666073726164	1.4039228399499586	-0.8008862070504352	0.09600421152287904
-0.38093065746404864	12.957934994882281	2.3701120667228066	-1.2609138827974427	0.5241209991667013
-0.43110611425660306	13.37162975645191	2.4445659122314036	-1.2958390167414353	0.5102682883405407
-0.5085246238984815	13.748533797183196	2.5039330725623334	-1.3150949505156837	0.4975801027502023
-0.5986605131518754	14.099881028232186	2.5625269250230627	-1.3372019359726894	0.48306092863720373
-0.6588040601767096	10.313946466611478	1.7898202722361667	-0.9508847716465382	0.5632365578612101
-0.42244426534908025	11.260896513998219	2.034618366366547	-1.0888649441595564	0.5645799276991913
-0.4289080869540295	11.218163425955408	2.024080445830376	-1.0826689796967444	0.5649304609251048
-0.6306798789703489	10.430314766099672	1.8229023990858053	-0.9710306146762422	0.5638020448668852
-4.164359840895151	17.031909265133617	3.1920986182138007	-1.2098411441114667	0.3781120375065173
-3.2749161173439147	10.409031190151701	1.4100864679071414	-0.8038861551934876	0.09651724895338097
-3.275155840802444	10.416279000868967	1.412877703993795	-0.8052306924235151	0.09676951529749474
-3.289726902114009	11.01286107017185	1.6339060667061331	-0.9031173821439399	0.12279034904041387
-0.7107888863508971	14.470108854625304	2.6228815969703225	-1.3559829815924012	0.46771349749165997
-0.8588355779173833	14.972376253928395	2.6954338906600714	-1.3665884389913252	0.4517628658544288
-0.9564246343140972	15.225379737531902	2.734496293616868	-1.3750975479617553	0.44033051495957254
-4.138694234178859	16.602949163348818	3.1414565295838592	-1.2202205598948326	0.3699164314274128
-4.159576232348019	16.976420128853025	3.1857024525246413	-1.2099794176547072	0.3784132564039329
-4.083256280494276	16.225086758764565	3.082884853386509	-1.2293293662200557	0.3607886427909279
-4.0758957680405885	16.183360452567133	3.0763718951321195	-1.2299620551323946	0.36027592399721026
-3.7334797393068984	13.911527173719644	2.547224607697336	-1.1920257016925329	0.2424062619316438
-3.8726473060549043	14.38977762919157	2.6769235165122836	-1.2089964106559372	0.26567635074683815
-3.950614982262072	15.270317849367553	2.88358889970282	-1.2317971564341115	0.31174212108333094
-3.955494355730274	15.305204165535596	2.8909484684954974	-1.2315028583669458	0.3137577686154902
-3.9021722276195567	14.683573678941908	2.749418067774962	-1.2204794516908444	0.2809352796203954
-3.92617127691582	14.828427664956319	2.7842832205201224	-1.2231338126914437	0.2889238590425903
-3.947094929527757	15.245087560230292	2.8777630474667513	-1.231807194371596	0.31002658447499953
-3.998941544619403	15.727946004127272	2.987198955795125	-1.2382310161598933	0.3370674354689221
-4.068911267370266	16.14237510560184	3.068125849553782	-1.2299208936279982	0.35847926611880837
-3.4173826427831675	12.431538801057219	2.107855881664105	-1.0834686155941256	0.1777789653990433
-3.3563107741706304	11.956319557195071	1.9506114451693106	-1.0255466966681634	0.16101648935742247
-3.307291391604541	11.334051155210418	1.7474264930996788	-0.9517520485034834	0.1357410338973153
-3.492417625561471	13.019939743286207	2.285691005799278	-1.1321523637902846	0.20644306432232618
-3.7071517538549736	13.803055406549685	2.51765691045018	-1.1870185711344414	0.23740472521490225
-3.689145074339292	13.704032941580511	2.4892278722442462	-1.179456201831818	0.23365402633499432
-3.58107563960598	13.364808108557302	2.390135873462837	-1.161128484664986	0.2179525849973831
-8.24437321618	14.628655380704547	1.8154261620518462E-4	1.1106541350978228E-4	1.2400831415375842E-4
-8.208488508960102	14.20442969546679	1.7865664878943208E-4	1.093341788387746E-4	1.2388998334276298E-4
-8.193732882045836	13.966864510168561	1.7707985804152348E-4	1.0838833588285986E-4	1.2384787952228723E-4
-8.232676066203148	14.462833740224204	1.8040192999662817E-4	1.1038355466365455E-4	1.239744314472715E-4
-8.190355272781021	13.837310769918176	1.7624753232518917E-4	1.0788290068345923E-4	1.2383465531807673E-4
-8.113164734867585	13.369148836542944	1.731358615997966E-4	1.059418488067518E-4	1.235572793311945E-4
-8.077137985378469	13.181762353380897	1.7195824431127525E-4	1.051939763018143E-4	1.2342380836827144E-4
-7.967399366642157	12.81652392211357	1.6959117536375452E-4	1.0364173753057559E-4	1.2304197231854702E-4
-7.420180032336306	11.241484916476068	1.5994457372809408E-4	9.673615754717481E-5	1.2122780735103204E-4
-7.3808332804054615	11.139093228239146	1.5938821683681407E-4	9.632150252228053E-5	1.2109768664062608E-4
-7.603871942682024	11.751556393002183	1.629665540012049E-4	9.898460723790282E-5	1.2182332050805213E-4
-7.696140638264976	11.994705156717423	1.644486154740509E-4	1.0009892419338403E-4	1.22120216927508E-4
-7.744677823820956	12.145917300220631	1.6541154367429424E-4	1.0077427949440011E-4	1.2228058797683812E-4
-7.337767803967839	11.036122636602308	1.588235953523416E-4	9.588692530750845E-5	1.2095207587945405E-4
-5.478509445055993	7.328290473537212	1.365724181202919E-4	7.672853151372312E-5	1.1256270809310478E-4
-5.496339179308194	7.350669581732867	1.3675848713236568E-4	7.688659054192697E-5	1.1267029656177235E-4
-5.513304128741788	7.373454987620162	1.36910432241441E-4	7.700827394394712E-5	1.1276937823340327E-4
-5.778262454965182	7.704142890649901	1.3923938728490585E-4	7.897653467339998E-5	1.1407982093644804E-4
-4.872232297356396	6.663670088642455	1.3235327269027396E-4	7.37669651581155E-5	1.0951061915645262E-4
-5.226290517064604	6.974426320396013	1.3448357893945437E-4	7.525846518501115E-5	1.1113414584729478E-4
-5.132036526681875	6.880768641459552	1.3373264684049915E-4	7.467124001018415E-5	1.1063017149960124E-4
-4.981659587833018	6.7460850283086655	1.3291130773535325E-4	7.413317273909843E-5	1.0995008256740547E-4
-5.959929927514537	8.088621896615557	1.4127439905419376E-4	8.056790590215197E-5	1.1520815584564262E-4
-6.156104585549123	8.438484377731058	1.4364052777612155E-4	8.27546473040303E-5	1.1624848911557774E-4
-6.3622617757145115	8.89367402106597	1.461755406944743E-4	8.493600200744545E-5	1.173191161991227E-4
-7.037759509502306	10.279278827605607	1.5449269110696853E-4	9.233224472010038E-5	1.1998983910737409E-4
-6.511283012352989	9.166008198073225	1.4805729571740255E-4	8.676484019969859E-5	1.179239527696859E-4
-6.961288378324094	10.091869921249243	1.533879152826971E-4	9.142878086515123E-5	1.1972083886966729E-4
-6.976735995607671	10.116981084608339	1.5356984284604442E-4	9.158309326146248E-5	1.197858177310698E-4
-9.182270936897321	22.94174450346468	0.5374480586844712	0.057440655718887706	0.0023126739986680427
-8.933982423996149	23.04229685433322	0.5419043168053992	0.06032583474684205	-9.848350734577792E-4
-9.497724716304102	22.723005777594675	0.5243821789900054	0.05258760759237362	0.007299153279159719
-10.889962362609594	20.815101820092725	0.41641083358101993	0.016983210805996435	0.03131491129144933
-10.989883266076621	20.573146486237825	0.40380308518113567	0.01235963911869022	0.03265533524378484
-11.119734753654585	20.1808955388046	0.3843538158046323	0.00529141156574251	0.033872534335004555
-10.670647722063693	21.25443557910306	0.43944005586059937	0.02506267406364926	0.02803114247255123
-11.149672853304494	19.02602829849202	0.322964825258069	-0.013654031735385416	0.030134997259511888
-11.177286946190202	19.099277703159114	0.32747099877691654	-0.012663973308105174	0.03082186010837415
-11.201816179021902	19.362671111500344	0.3417777744678585	-0.008587028130755403	0.03226962921660674
-11.022193536344012	18.717624559630494	0.30381401425572624	-0.01736971287963484	0.027173008430254067
-10.948655772367362	18.634752788132435	0.29744316132917725	-0.018164715240585418	0.025800489106537712
-10.739201133128944	18.414265918933673	0.2803284105855965	-0.019940109210336635	0.022293354542157022
-11.220597943122005	19.547650219584682	0.35189083356274886	-0.005762585528030181	0.03346902031004986
-11.21323281425863	19.61367872297284	0.35530707618501367	-0.00462097707978873	0.03352839824575547
-11.167862920011396	19.983763366603664	0.37416809410512253	0.0017356154453936786	0.034297360984263996
-9.936768216228987	22.310409283185393	0.4998442514687603	0.044738802665609104	0.014946687612935432
-9.627939378120631	22.624878042717764	0.5187339829971499	0.05035649766830501	0.009608913069270763
-9.57317012665813	22.67654418678395	0.5217918503321657	0.05142651729419443	0.008635611044856257
-10.134279810272918	22.058148772504488	0.4849455215032941	0.0403053181082304	0.018234910328330703
-10.304582245495851	21.836678928288897	0.4719682417149016	0.036096288307638606	0.0216579051251744
-10.555587862947341	21.45179669190091	0.4504387276370071	0.02902418981239476	0.02586766208342826
-8.656589703195516	23.077777847287933	0.5408524808222703	0.06344589439520468	-0.005254392015686981
-8.262167749019012	22.974909627902882	0.5277870658217962	0.06673969920131785	-0.010297210361370124
-8.093511386784712	22.896766904562025	0.5192478491909515	0.06780394425065751	-0.01332109977758735
-7.689902688405914	22.564211138216287	0.4891298280037295	0.07005452401617918	-0.020707844354654635
-10.42738055988633	18.24313458414324	0.2615024395631158	-0.020504784756152427	0.017375183446398334
-10.353689805164658	18.20009256250406	0.2569764913176104	-0.020672640067087494	0.01637619272162288
-10.27985764615542	18.165461430007248	0.2527619261332667	-0.020697705532816503	0.015282782395118898
-10.056078880215889	18.093535524199016	0.2412099007549673	-0.020261239546943338	0.012180686470913565
-10.619064660889117	21.352055735347083	0.4447622569949077	0.027023751386785946	0.027136023833448555
-9.877383422849825	18.044791512530526	0.2323733609598313	-0.019726325766239106	0.009889382942246906
-7.460371286689734	22.326892098391035	0.4664341733996745	0.06986754559081335	-0.02596580629545305
-7.1819254774589725	22.004425241899636	0.43665114018347284	0.07003838351693416	-0.034649942901062596
-6.980051359193219	21.793149171904382	0.4144764439684384	0.0692758907409017	-0.040546574229529536
-6.576547900409892	21.409323216684054	0.3738268218071041	0.06742814185149583	-0.05621703695401401
-9.45778210122657	17.98715001966161	0.21137299260452297	-0.017799823943201603	0.004403678102521362
-9.409006892551647	17.978764361474795	0.20892396517781028	-0.017607658987658224	0.0038686621648470415
-9.344395664369104	17.971696881039755	0.20514778747524404	-0.017254849069558795	0.003084676443707143
-8.885965848717442	17.93184517662559	0.1793279014958647	-0.014718682579638487	-0.0023831509330196395
-8.603601439913177	17.925087105345533	0.15938330507188714	-0.011833562115731222	-0.005769998023112015
-5.171699925696278	19.89723916760622	0.21299267967176055	0.04676441171055926	-0.07940240141233346
-5.024544087268845	19.683826314056585	0.19178570824199545	0.044598068174526335	-0.07944732110546968
-4.900297157962705	19.40210243392994	0.1673101811733569	0.04130838208943529	-0.07707708348440669
-5.543804142997178	20.3807455285331	0.2616466444713559	0.054057017715932264	-0.07854636538905349
-5.864606031489966	20.755739400372875	0.29999174867149686	0.059525702198664085	-0.07412978124352004
-6.504362424248608	21.34437347261303	0.36654769422424405	0.06659315287747421	-0.05801621704853539
-5.970923214295217	20.870237027807732	0.3123282586209416	0.06119716854206961	-0.07267024641844616
-8.156219868799138	17.89623573468287	0.1208324779288883	-0.005792158778489755	-0.0076718943381087635
-8.394790892154965	17.910210027091058	0.1416399226562095	-0.009178221563467322	-0.006709519573081647
-8.554618865624473	17.920891399145056	0.15596866878527216	-0.01145813235548626	-0.006214849787264554
-8.076918622029138	17.895858500419333	0.11111868715923247	-0.004933447586669621	-0.006294431186929217
-7.825261176202915	17.887359420843737	0.07761664697468192	-0.002812521710006905	-0.0024174860706089184
-7.596735473441331	17.822754416913725	0.020417485188336176	-4.028948666607125E-4	-0.0016247683696575654
-4.3775397391374735	17.57190502900621	0.050059555899731475	0.020934784161424063	-0.04004067066351379
-4.375872410663536	17.525809941386715	0.04753629800664821	0.020327643788478914	-0.038847843948524294
-4.484860697103628	18.198066768748518	0.08058963801574555	0.02707983555928848	-0.05601606474803636
-4.556948600244268	18.532706289646416	0.10441353726634742	0.031151031140380148	-0.0626349424302225
-4.683151412440294	18.920539241546052	0.1302241154391427	0.03619245480872041	-0.07119697277760673
-4.372887696578826	17.49810435524669	0.04676329412196735	0.020216517947074738	-0.03830841189893249
-4.260393171333259	16.96016374069295	0.033239056266269995	0.018105392563780246	-0.027592629291783796
-4.254427113795039	16.882309110298454	0.032218509523404784	0.0177089200182736	-0.02659165178812902
-4.1696614299095796	16.307294673354285	0.024361555693238838	0.01372651526670274	-0.019755831641170497
-4.151382682069209	16.15640348323742	0.02222396656060081	0.012655611822844793	-0.017882116862449327
-4.144404671843636	16.126118946965576	0.021819488723311898	0.012412688244911103	-0.017561662468130502
-4.072427952250173	15.289863632204518	0.01278148902049798	0.007644586700701247	-0.009470330225373143
-4.0953240169988945	15.48969744132414	0.014624322547080865	0.00861171786843491	-0.011098653381179654
-4.118625907787689	15.687351201549575	0.016665691145438852	0.00948406344076751	-0.013031020533644806
-4.140871623441758	16.071993822956042	0.02119185305175314	0.012055040453342316	-0.017016951978827577
-4.332502288749016	14.727258517396319	0.005378402943442155	0.0030527823767618908	-0.003844982513950571
-4.179620470646745	14.862861299829287	0.010267247046496088	0.005909556704999806	-0.0076328121071074125
-4.129587923271329	15.034413090690453	0.011706759879633218	0.006781922778588299	-0.008732787383847834
-6.864381120857589	17.824925970382665	2.0424532976478886E-4	1.243638072351991E-4	1.1744919184041022E-4
-7.111456277647662	17.862901719601076	2.0423443236358802E-4	1.2441456250859368E-4	1.1849875993824585E-4
-7.361730330200234	17.815658423141436	2.036514125776904E-4	1.2412311318519957E-4	1.1960632617720046E-4
-6.699631952214627	17.790187728070066	2.0418889016793552E-4	1.242957398622156E-4	1.1676639604901184E-4
-6.471535900793592	17.656110818973104	2.0351274762546705E-4	1.2383607861648897E-4	1.1583679781096992E-4
-6.192614293419988	17.31914560570296	2.0153510132381232E-4	1.2258526132402945E-4	1.1481378764806904E-4
-6.358826975112483	17.562077889912842	2.0300717007239034E-4	1.2350957857701459E-4	1.1540610989669419E-4
-6.018562994632269	16.965651537917328	1.9928040888898919E-4	1.211934250013058E-4	1.1424793982329672E-4
-6.018217814531216	16.964954947021344	1.9927603962596995E-4	1.2119071516702217E-4	1.1424683886524711E-4
-5.590293973152729	16.02332329762993	1.931383575048869E-4	1.174796853280309E-4	1.1287809129116488E-4
-5.62503595540174	16.10242368359029	1.9367713228734678E-4	1.1780142804752358E-4	1.1300093199776871E-4
-5.798389451535036	16.475675177893894	1.9610061339667357E-4	1.1926887028088379E-4	1.1354946309058971E-4
-5.81830042007952	16.518599132808827	1.963902721727798E-4	1.1944227634767213E-4	1.1362055034806237E-4
-6.016563719077052	16.961325466545283	1.9925261428015216E-4	1.2117650216346811E-4	1.1424167385502055E-4
-6.018066056100372	16.964687362025636	1.9927441086696056E-4	1.2118970226955339E-4	1.1424637063840608E-4
-5.522668475225	15.891084463681798	1.9225732506886374E-4	1.1694909235242139E-4	1.1264534572400596E-4
-5.424504479110345	15.698092793695354	1.910099568032641E-4	1.1619246608072857E-4	1.1232439411346768E-4
-5.225651270330489	15.3782540280895	1.8893582665811215E-4	1.149384666113425E-4	1.1161905896977353E-4
-5.224411400107792	15.376332166282578	1.8892339343584892E-4	1.14930934546572E-4	1.1161450665734007E-4
-4.91133111913463	14.973285475317692	1.863752001645016E-4	1.133924914708614E-4	1.1043042993588221E-4
-5.073570002428566	15.1699366412826	1.8762267646198221E-4	1.1414624087011743E-4	1.1105345298301927E-4
-5.223708594390138	15.375437594378724	1.889176582094105E-4	1.149274722322071E-4	1.116117990060376E-4
-4.908322672983099	14.969378331278312	1.8635070434557156E-4	1.13377725700939E-4	1.1041926754919578E-4
-4.707730131406008	14.774519111746512	1.8517110429138033E-4	1.1265994038208615E-4	1.0961477382811404E-4
-4.8949657053641475	14.956384547909881	1.862715623310487E-4	1.1332964387182925E-4	1.1036576896537466E-4
-4.675015183488232	14.748008785173102	1.850108868171283E-4	1.1256298326610098E-4	1.0947373413715782E-4
-3.7658512309524594	7.028045440845934	1.3181335050939028E-4	7.417977246971881E-5	1.0404789567724891E-4
