# Supplementary material for: Thyroarytenoid muscle fiber orientation regulates the ability to modulate vocal fold vertical thickness
Source: PLoS One. 2025 Dec 4;20(12):e0337735. doi: 10.1371/journal.pone.0337735 (PMC12677544; doi:10.1371/journal.pone.0337735)
Supplement: S4 Data — (ZIP) [file pone.0337735.s004.zip › Male/contourA1TA15.csv]

% Model	Untitled.mph
% Version	COMSOL 6.1.0.357
% Date	Dec 13 2024, 16:44
% Dimension	2
% Nodes	722
% Expressions	3
% Description	Line
% cpl1x	cpl1y	Displacement magnitude	u	v
-11.474445041542268	39.86271998178516	4.856059009708748	3.580469153078273E-4	0.5701829759974715
-11.24329260087166	39.857064166660706	4.855806381286819	3.579852372500293E-4	0.5701853818664548
-11.723499835930573	39.792838850429945	4.853025709003643	3.570864061413205E-4	0.5702533075265426
-11.767274346797393	39.77501014477997	4.852253339003031	3.5683988827761245E-4	0.5702709929056529
-11.979542023643297	39.6410188145976	4.846445425320766	3.549996845732446E-4	0.570402369648149
-12.121371498892108	39.49575294433545	4.840140719503842	3.530266937009323E-4	0.5705436391082723
-11.806054117032641	39.74542877890212	4.850969031040174	3.5643586315554704E-4	0.5702998919245676
-11.156744430513271	39.85315672493977	4.855638305988179	3.5793246768323376E-4	0.5701880022698328
-10.78574461946646	39.85088143713931	4.85553742931898	3.579126600431643E-4	0.5701853308532232
-10.703996785704673	39.85039448788975	4.855514600048229	3.579085708113138E-4	0.570184732729819
-10.365045487457671	39.85003217009799	4.855496975908895	3.5791186537971194E-4	0.5701806433884972
-10.24073739035994	39.850002288818324	4.855495749416301	3.5791247242202104E-4	0.570179050339114
-12.151223908858244	39.43929637920951	4.837691429110978	3.522594771318127E-4	0.5705982125611485
-12.243999474712044	39.225517804051684	4.828420450062383	3.4936100777886107E-4	0.5708045872377319
-12.228771216330568	39.08118106697209	4.822155195616573	3.474148975209677E-4	0.570942915753993
-12.2045725661669	38.96968579892024	4.817320244511086	3.4591083770318205E-4	0.5710496073216779
-9.68966925248226	39.850002288818345	4.85547798300721	3.579386330397142E-4	0.5701718377949855
-9.728820691769547	39.85000228881833	4.855479267205348	3.579367829272653E-4	0.5701723501578185
-9.738893104614126	39.85000228881833	4.855479197336956	3.579367318121759E-4	0.570172481530974
-7.229724018195425	39.842036642651436	4.855103778908301	3.579226447224407E-4	0.5701471952473436
-7.181680448805343	39.837035027356265	4.854886724105874	3.578558645170741E-4	0.5701513640257432
-7.032898318847817	39.761332460556915	4.851597447755932	3.568310853011658E-4	0.5702221053346272
-6.814102986904112	39.65160987884976	4.846837748798835	3.553425212988882E-4	0.5703245957832661
-7.694538611368289	39.85300932372047	4.855587622102422	3.580517398908687E-4	0.5701427686829217
-9.209743039227453	39.850002288818516	4.855481080784933	3.5794397677580564E-4	0.5701655527746458
-9.084192561308491	39.850002288818516	4.85547834306651	3.5795001081531154E-4	0.5701639014851876
-7.77989584898861	39.85115608319018	4.855512559356129	3.5801811170450913E-4	0.5701456749912658
-7.887028520126722	39.850917164248045	4.85549805620622	3.5801469334098036E-4	0.5701473156782978
-8.20940836010016	39.84998771294927	4.855478113124517	3.579739109819654E-4	0.5701524433108025
-8.699064484567504	39.85004548917005	4.85548855765879	3.5795225946957997E-4	0.5701588144473373
-8.427653381386635	39.85003511315712	4.855475416935191	3.579721277842349E-4	0.5701552559795253
-6.503635951532379	38.9642778339048	4.817010352247412	3.4606276061902974E-4	0.5709806598490029
-6.587304507795744	39.296304412183865	4.831422711812043	3.505433498096169E-4	0.5706628598358763
-6.771190445411904	39.57705074543646	4.843601507113932	3.543367525545569E-4	0.5703956415917384
-6.488249984945738	38.91070969823773	4.814687203709931	3.4533426630278086E-4	0.571031904249033
-6.441807092530176	38.514032455237	4.797483553599765	3.399748256847934E-4	0.5714122643083643
-6.479637285157792	38.83084883408595	4.811219966927814	3.4425705432817563E-4	0.571108491790126
-6.431293222459502	38.3553349726683	4.790596865056221	3.3784803642687754E-4	0.5715645448102544
-6.414989367029483	38.11995340430151	4.780390283337798	3.346728683488264E-4	0.5717903874564829
-12.154581020253715	38.6291918461527	4.802544891177084	3.413254420022723E-4	0.5713757412398343
-12.150010630703294	38.60327978321127	4.8014216419777656	3.4097670898721767E-4	0.5714005502962095
-12.142152509858214	38.56850215752292	4.799912352699907	3.4051084921103513E-4	0.5714338260410626
-12.075008555286557	38.251863934892256	4.786183199083588	3.36250964680694E-4	0.5717368408172324
-6.4055078033231965	37.81058158783958	4.766964137034371	3.30534789322033E-4	0.5720873875404751
-6.380216564234519	37.497660621716555	4.753398507088596	3.263541389006787E-4	0.5723875892896422
-6.343264302039531	36.99051521048383	4.731393975228018	3.196241535845299E-4	0.5728741786832097
-6.334472201034116	36.89005153026191	4.727042616472484	3.1828870485402065E-4	0.5729705475661369
-6.327687184993258	36.80892388678728	4.723527967228173	3.172233912731445E-4	0.5730483776325239
-12.009843599799852	37.934501812741274	4.772409382809591	3.3199763561469163E-4	0.5720405792589215
-11.964786217784129	37.72201674189991	4.763197212438568	3.291533276156821E-4	0.5722439229890635
-11.884913315973193	37.349164338761	4.747019719953909	3.241899013974842E-4	0.5726007281168038
-11.855102109321777	37.20850318869731	4.740922107159729	3.2231068023793696E-4	0.5727353374174396
-6.054001253753823	34.078546626857026	4.605225584842143	2.8174022581114685E-4	0.5756671602058033
-6.149173119645199	34.887188759599944	4.640233863011348	2.920789125942877E-4	0.5748917271594582
-6.250600837566109	35.89711155457803	4.684018669504591	3.0518566680267896E-4	0.5739230710812102
-6.193459175578503	35.39374956872327	4.662186571993442	2.9869186507197495E-4	0.57440580317338
-11.839202893085437	37.12764807457764	4.737412417570347	3.212326203122565E-4	0.5728127295167438
-11.659489589420666	36.17648365595244	4.696168183265236	3.086423691419674E-4	0.573723241748361
-11.604522760179764	35.87484931508169	4.6831042121058495	3.04675372528153E-4	0.5740120096427364
-11.722291939002918	36.53030379449448	4.711529403148324	3.1329605442777665E-4	0.5733844893702991
-5.779625311135477	31.19731156322498	4.4803713964376595	2.4572747784483813E-4	0.578430948046955
-5.81279148229987	31.662213126481518	4.500470676308893	2.5137790273818423E-4	0.5779848359634445
-5.899224305099809	32.61659843326578	4.541869033182169	2.632928920938193E-4	0.5770693125830495
-5.976691683968024	33.339321807413484	4.573142804403303	2.7230028528547456E-4	0.5763761418809055
-11.509233680005952	35.31627810223552	4.65888537863758	2.9743985201734365E-4	0.5745468347745304
-11.394079070293767	34.64087981092902	4.629606269023645	2.886081848984554E-4	0.5751935091908276
-11.220382567246846	33.54474537413258	4.582075868591224	2.74592635305588E-4	0.5762431799048987
-11.202972735055987	33.43079369617582	4.577146704074618	2.731167287675582E-4	0.5763523060861017
-10.844465513772992	31.326569438566285	4.486037447666011	2.4668729169629417E-4	0.5783670033043655
-10.698483743173266	30.503290759781265	4.4503752768361275	2.368914801552304E-4	0.5791551849225405
-10.482503909514618	29.271695372722476	4.397060270896538	2.218672270197937E-4	0.5803342692511534
-11.152163505115091	33.12987388793906	4.564085741792624	2.693321913232208E-4	0.5766404326705755
-10.29670205376844	28.29094437817735	4.354536133040232	2.106048814026223E-4	0.5812730671987726
-1.076653659382583	18.297152192768728	3.9223633691320363	1.044008458162522E-4	0.5907711044460505
-1.057798197007568	18.3699692558826	3.9255041879937096	1.0512646655918283E-4	0.5907010000149088
-1.2553773461058262	18.05484634587402	3.9119033457213055	1.019995281744101E-4	0.591005507633697
-1.3436889278613762	17.942292669830984	3.907046593597397	1.0088372116173846E-4	0.5911144426369421
-1.3809060576242334	17.918522247729946	3.9060199970781646	1.0064986263615082E-4	0.5911376286469799
-1.7042243162577906	17.732453174292203	3.8979978001759967	9.881617250304178E-5	0.5913194316732724
-0.9736487986466396	18.618690315013282	3.9362446618301368	1.0760176451752042E-4	0.5904613497294335
-0.9541841975485945	18.8532421971168	3.9463667709718386	1.0994885836132208E-4	0.59023593135999
-0.947282906139095	18.923441090129387	3.9493995340424783	1.1065092734192743E-4	0.590168455805899
-0.9489532491133231	18.989883911359502	3.952267531694328	1.113189078894531E-4	0.5901046692050717
-0.9596556143868187	19.18157600115476	3.960548054532943	1.1324280488239402E-4	0.5899206993971872
-1.0007893751719386	19.366238559064293	3.9685174621941055	1.1510673136244532E-4	0.5897437746769523
-1.0156692512824685	19.44142199969828	3.971765801409788	1.1586598298454095E-4	0.5896717233336153
-1.106120243199155	19.658305028567682	3.9811304273210464	1.1806552181982403E-4	0.589464340244364
-1.094969958052691	19.63852201750797	3.9802761566989817	1.1786403640865155E-4	0.5894832283463992
-1.0936335265296608	19.63408357569838	3.980084359728953	1.1781893008702068E-4	0.5894874773918379
-1.2010342068872937	19.82274453383396	3.9882353922867964	1.1973803335320049E-4	0.5893073611199543
-2.046467556958248	17.618579353819115	3.893081292803588	9.77054586032216E-5	0.5914320901799897
-2.1221961561061433	17.593205384286676	3.891987645483597	9.745753735302527E-5	0.5914571896999108
-2.4255376123967913	17.60029173055146	3.8922933188704345	9.754628795840254E-5	0.5914533218309019
-2.5570302312923876	17.606425091128674	3.892560010940938	9.761480145273918E-5	0.591448705901856
-2.5762761731040884	17.613230617016026	3.892854233957661	9.76837344078992E-5	0.5914423570023942
-1.3479021646948883	20.021753645127458	3.9968328683147987	1.2176457486061497E-4	0.5891176902197383
-1.2626155798927432	19.90602996197561	3.991830374208915	1.2058664520228347E-4	0.5892279844754363
-1.3817166003065973	20.069123341629336	3.998878407217603	1.2225137041267355E-4	0.5890725326477354
-1.4899632768361528	20.21070892335458	4.004998050548124	1.2369269205347592E-4	0.588937626479393
-5.495137736130755	28.682427206436067	4.371412127273137	2.1574496147954244E-4	0.5808429711751546
-5.507481946096904	28.790545579501035	4.3760792132562	2.1697751762437853E-4	0.5807392661758668
-5.6403321420075345	29.934354619153126	4.425648778688666	2.30509284249705E-4	0.5796422709869442
-5.666746146342146	30.200631078106966	4.437156609392012	2.3364158249727972E-4	0.5793868356395937
-11.191421953754563	33.35957681978569	4.574056605287628	2.7219207437464483E-4	0.5764205004349156
-9.903368580831355	26.624719639342132	4.282392583054141	1.9158491207595102E-4	0.5828671704036053
-9.518379440193806	25.509011230497727	4.234127574328557	1.7937763526490013E-4	0.5839333712156598
-10.24221480040353	28.036535757929613	4.343510912695632	2.0757108829235166E-4	0.5815165228834993
-9.941849425995668	26.771679100067804	4.28876072150495	1.932876236420564E-4	0.5827266100614522
-9.435777052802928	25.341680680621153	4.226868035230341	1.775249312116201E-4	0.584093026140575
-8.989967889259479	24.43656929332904	4.187794093866421	1.679324932377204E-4	0.5849567649245544
-8.466172909581612	23.69714455692396	4.155737459702533	1.6010090441013263E-4	0.5856608339840024
-8.323296309997005	23.496210122816404	4.14707262513557	1.5804389376515956E-4	0.585852205465225
-8.110968854863435	23.247728995494818	4.13631249099112	1.555067630220192E-4	0.5860885415464405
-5.048217493719254	26.350300537032386	4.270485617995743	1.8917275151476384E-4	0.5830778453847617
-5.072511013938841	26.457153858149972	4.275095693847898	1.9031468424382365E-4	0.5829754705254194
-5.319016300063471	27.61513168254591	4.325209064426702	2.034053768032519E-4	0.5818660367231158
-5.29853442208269	27.50820667900955	4.3205905065333425	2.0222853959416188E-4	0.5819685131497562
-1.654751276874053	20.435077930564706	4.014685699349122	1.259970658254678E-4	0.588723779744324
-1.7067944091754472	20.50497147621396	4.0177075142723755	1.267167158315368E-4	0.5886571717558772
-1.8328984524828982	20.675902385434306	4.025089835013468	1.2848509669196624E-4	0.5884942696455562
-1.9146220020917226	20.782645293698174	4.029704883245886	1.2958520341004457E-4	0.5883925685957644
-4.9042613345439605	25.919695618694483	4.251824187947124	1.844842404326793E-4	0.5834898828858706
-4.723648948643792	25.314894454085774	4.2256876696182655	1.7778052992071703E-4	0.5840687796917237
-4.604590176157303	25.050889886572506	4.214240613588647	1.7484231641473212E-4	0.5843210418603703
-4.281322525911252	24.383233101737986	4.185421174608959	1.676467161326467E-4	0.5849588489576472
-1.9586941287435926	20.837836690611017	4.032087286024929	1.3014984723425487E-4	0.5883400016965228
-3.212092304322424	22.610894853378916	4.108721254821752	1.4870540719932968E-4	0.5866498538092878
-3.270336441946239	22.703969498182495	4.1127376618767775	1.4968207865086918E-4	0.5865610658708856
-3.1759514287423167	22.55750992150785	4.106409670542291	1.481528985578608E-4	0.5867007583641628
-2.552311284291985	21.631627081840954	4.066391669771135	1.3842202458833535E-4	0.5875836156145229
-2.5098822746086604	21.56829318255515	4.063655825525	1.3774779942138388E-4	0.587644005819706
-2.8729378671186043	22.079163776937527	4.085752747071394	1.4308903751105437E-4	0.5871570522943175
-2.2263494360515614	21.173122922958054	4.046597036437374	1.336229190693978E-4	0.5880206671154637
-2.474915474220784	21.521650545009727	4.06163613433073	1.372573542507292E-4	0.5876884465495771
-3.4773784108647514	18.403706671471145	3.9269924071712192	1.0560046285644477E-4	0.5906921073522169
-3.35846290752189	18.270934472090264	3.9212605769093702	1.0427032450745878E-4	0.5908184464346173
-2.986020090348341	17.873594174422337	3.904106364092667	1.0029584944874069E-4	0.5911963379152775
-3.0843858104178232	17.95367554119481	3.9075588485752046	1.0109775095365557E-4	0.5911203932077492
-4.55117893468238	19.65828187065888	3.9811738012459066	1.1824688181054066E-4	0.5894981654264646
-4.420038843879081	19.51869429400994	3.975146504634295	1.1684029726984321E-4	0.5896309164595699
-3.9878414099549424	19.042485077768077	3.954572867749605	1.1202527994520162E-4	0.5900838159648651
-3.876041431325125	18.91777966967521	3.94919307140706	1.1076911297274797E-4	0.5902024655871492
-6.130812390357783	21.17327966252702	4.046634571118551	1.3380390268083472E-4	0.5880595004363839
-5.603021699254619	20.65648045269169	4.024337237473075	1.284784960160438E-4	0.5885504053754304
-5.022930154700875	20.104959705369566	4.000504523845694	1.2281714682200215E-4	0.589074075238799
-5.278074655877589	20.351392777533167	4.0111267066565865	1.2532043798119184E-4	0.5888399701124454
-7.176503410370282	22.20125443016854	4.091057803826203	1.4447575122001515E-4	0.5870832969542445
-7.645425550142243	22.67596320908081	4.11164189634772	1.49466096466711E-4	0.5866324790650077
-6.914655264493646	21.927293357712287	4.0792534588006815	1.416654913888836E-4	0.5873436659828304
-6.317458997045528	21.3417923498196	4.053948386219889	1.355766522171087E-4	0.5878996715900727
-6.616376365382688	21.641081091753705	4.066848474747912	1.3873020989260159E-4	0.5876154220270235
-3.667612910655694	23.30039671526293	4.138561532885456	1.5595846345756677E-4	0.5859923599285425
-3.8344107309975186	23.58072084908025	4.150672938815064	1.590355033457832E-4	0.5857249168877798
-4.07131120217234	23.98746694994925	4.168278861398264	1.6329052445102283E-4	0.5853367052709931
-7.640331767949261	17.58660964391378	2.0467564496146336E-4	1.2458982745481756E-4	1.2255068178177077E-4
-7.509356374993602	17.79911102953117	2.0600508560495551E-4	1.254204130565744E-4	1.2184940221372999E-4
-7.699085067916972	17.490069691876407	2.0405015283552313E-4	1.241873617937622E-4	1.2285899215911024E-4
-7.762237140727983	17.307203843534467	2.0274319631254475E-4	1.2339034517440715E-4	1.231994715780321E-4
-7.821354134820421	17.152039715015043	2.0166608275849545E-4	1.2272455921674848E-4	1.2351446231255588E-4
-7.872343761730441	16.946859815138	2.0018114098937134E-4	1.2184826485187436E-4	1.2377904159130234E-4
-7.9212456757473095	16.7535721133572	1.988105517097743E-4	1.2103582455222151E-4	1.2403946363238668E-4
-7.978516594181485	16.47009360362552	1.967568529834918E-4	1.1984413821323799E-4	1.2433154996766861E-4
-8.003887584134924	16.35737657078511	1.959676792351035E-4	1.1938410737947735E-4	1.244682570637695E-4
-8.118630878800325	15.81506504171685	1.9206600663266725E-4	1.1712431522501353E-4	1.250172104370424E-4
-8.094552827662564	15.974960008998522	1.932232685659065E-4	1.1779628645765814E-4	1.2490028357503292E-4
-8.04170124130489	16.197774102848527	1.9481843908942425E-4	1.187197750765128E-4	1.2464432116625611E-4
-8.150313422852468	15.592578087371972	1.9051279262839006E-4	1.1622093083276762E-4	1.2518012645699165E-4
-8.185693905077091	15.296446874682147	1.884378186208171E-4	1.1500914770188766E-4	1.2535293390924127E-4
-8.194174195741963	15.203000185462113	1.877825299802305E-4	1.1462602632065184E-4	1.253990004190933E-4
-8.208512901965337	15.126229857341759	1.8724782656147948E-4	1.1430919274943355E-4	1.2546594397489527E-4
-8.250106284083648	14.883579494882829	1.856084849615408E-4	1.1333025944405684E-4	1.2566773081228326E-4
-4.487015489615202	14.591722761896595	1.8638581232080994E-4	1.1325362907465181E-4	1.1011163956585107E-4
-4.41679075075682	14.512942950187362	1.8585505054008822E-4	1.1295392606481896E-4	1.0980898699489922E-4
-4.328392854963235	14.412266409238754	1.8520091202932427E-4	1.1258705759624483E-4	1.0944153203598181E-4
-4.19638606385485	14.251926346392382	1.8409563932857742E-4	1.1195751056100755E-4	1.0886294273065267E-4
-4.1774577618550515	14.227703677964985	1.839332086619556E-4	1.1186501095314624E-4	1.0878343225601824E-4
-4.011653754505446	13.958618280764242	1.8198218742921567E-4	1.1077169660150022E-4	1.0801642376001441E-4
-3.9658602013701354	13.875913310614873	1.8140418553504314E-4	1.1044841288996249E-4	1.0781875889683309E-4
-3.8728585701172715	13.675277075451195	1.7989096934979993E-4	1.0960523146721523E-4	1.073750495515725E-4
-3.827221053873679	13.574012722951263	1.7913639342453976E-4	1.0918365814535718E-4	1.0715616223804108E-4
-3.678951632066279	13.16478839940904	1.7606030298052472E-4	1.0745584250485763E-4	1.0643249962655336E-4
-3.5917284390649904	12.833991230221695	1.734728843126563E-4	1.0598628752797262E-4	1.0597028753270917E-4
-3.802140222605765	13.507601659276483	1.7861121356887457E-4	1.088890218109662E-4	1.070236408144112E-4
-3.5707727038749857	12.751103747612346	1.7286777676970015E-4	1.0563974991886324E-4	1.0587145762859804E-4
-3.541542439268137	12.544783984764676	1.7130046113138166E-4	1.0471528004650857E-4	1.0572304028355726E-4
-3.4949884825254784	12.223557935787476	1.6886995968186204E-4	1.032790406760796E-4	1.054875637329507E-4
-3.4758584495473643	12.04768205661304	1.6748335162615108E-4	1.0244217565733786E-4	1.0536707189898149E-4
-3.438741576182406	11.714239988687044	1.650966027726708E-4	1.0098092529927977E-4	1.052044586242268E-4
-3.417812874538829	11.446179991197646	1.6305677986514514E-4	9.970600823467084E-5	1.050685569794836E-4
-3.3906349157222566	10.961420004318127	1.5955640046041167E-4	9.745350796030009E-5	1.0491136685849982E-4
-3.3916550194410484	10.630757437106144	1.5719070229668284E-4	9.584321297413371E-5	1.04894848985164E-4
-3.3959839425319576	11.132234322658498	1.6083533340985727E-4	9.828457352752508E-5	1.0496031014799404E-4
-3.393265657763855	10.454391674262318	1.5598793306110685E-4	9.502314385528512E-5	1.0491374860491169E-4
-4.670507470987778	6.528342318175405	1.3291296166613266E-4	7.381760599493033E-5	1.0995708446607223E-4
-4.4726727137642275	6.531654081540811	1.3262631566074418E-4	7.374998644319624E-5	1.0929503201509563E-4
-4.296096768007057	6.56411387418155	1.321468349523671E-4	7.368904309861869E-5	1.0817704905401429E-4
-4.19076774411171	6.62013185257886	1.3228802710645038E-4	7.384126781175239E-5	1.0781562636060811E-4
-3.3927264197262907	10.36607684263304	1.554054131135593E-4	9.460564134242863E-5	1.0491488982058242E-4
-3.3881604896781656	10.051924125415702	1.5324026153203674E-4	9.30766070755216E-5	1.0486029200053426E-4
-3.3799254865986788	9.655646256428371	1.5049947473520816E-4	9.10307605804076E-5	1.047444632979544E-4
-3.380026598289431	9.645624138666385	1.504271022937301E-4	9.097785313269217E-5	1.0474192818323832E-4
-3.3804025932702664	9.636123697602686	1.5035751624186295E-4	9.092317553118449E-5	1.0473987859718202E-4
-3.40679558502883	9.214168016801459	1.4759556428628983E-4	8.874760332028015E-5	1.0483160825174696E-4
-3.4179814247593683	8.95895940911759	1.458493829646038E-4	8.731932995094193E-5	1.0479186703095896E-4
-3.804803665329825	6.960169305120868	1.3307587758966651E-4	7.470343436176348E-5	1.0556733556910301E-4
-3.9429416544476634	6.809098800100818	1.3256155140822418E-4	7.440804667871539E-5	1.062975746650014E-4
-4.08124466208169	6.7153801769962165	1.3227104154487393E-4	7.387655406747328E-5	1.0707057067358426E-4
-3.427153181972659	8.785606906012429	1.4480443992588332E-4	8.640167196200357E-5	1.0484976345280427E-4
-3.4381148632852074	8.652708715051691	1.440269164689584E-4	8.559652393073499E-5	1.0491266745334693E-4
-3.509867929898986	8.054374968105693	1.4052639077028904E-4	8.200596317180513E-5	1.0521475782286957E-4
-3.4656373236179157	8.413711761281515	1.424858243013194E-4	8.410326889039032E-5	1.0500127236483906E-4
-3.5193252094602787	7.974355448049408	1.399715335094325E-4	8.14775527691609E-5	1.05186673625759E-4
-3.557899289989212	7.638848388736418	1.376064154418009E-4	7.856766830659672E-5	1.0488696073567568E-4
-3.5506927450897767	7.69285776363382	1.3826051912845032E-4	7.941164135215834E-5	1.0509795235511216E-4
-3.535122125580328	7.83701852388341	1.3911217339608963E-4	8.048944920411818E-5	1.0509427790229356E-4
-3.5827473819441993	7.560439358513216	1.3720415919311885E-4	7.858802912288419E-5	1.048991652181419E-4
-3.6565570430394443	7.313451197757724	1.351080881129293E-4	7.685640763470325E-5	1.0475267982556795E-4
-3.741595319822733	7.091603710798701	1.3363270207971553E-4	7.504237592926775E-5	1.0518292656102061E-4
-12.549997283015612	29.32616348514781	3.499828144887817	0.8546958831928506	1.253715570324481
-12.301539205957688	29.291857008660745	3.523298381944495	0.8905676792810071	1.214713386857936
-12.945498561628064	29.371268102939265	3.4671770697304938	0.792485021206244	1.3202578492901944
-12.667571058320755	29.34600838841086	3.49161644621565	0.8384519436175667	1.2758583105920407
-13.14322116019612	29.37537224001902	3.4495521265066604	0.7583923179285704	1.3499072977266657
-13.80898376894712	29.404592486687914	3.4114390476404104	0.6593539729124362	1.457405081465741
-13.735570740940926	29.414650756903125	3.4144327172449698	0.6718808795161043	1.4460783796238608
-13.706246438895406	29.415606123614673	3.4157987488240193	0.6766434269734145	1.4417230848814642
-13.290250515754071	29.39595679026659	3.4372878511770004	0.7371359820316797	1.3739114297978292
-15.179758674591223	28.679465333566007	3.2254538137838358	0.34806775996178496	1.5852727119243724
-15.094996074046257	28.783472433649738	3.2490342193914294	0.3779814120701769	1.5847501795612233
-14.691069244266398	29.117451850342118	3.3281979450217882	0.48404079696003816	1.5668578603612056
-14.680534876789988	29.12585190893839	3.330110766679925	0.4867875030373343	1.5662908455671067
-14.683122671339875	29.12421368151403	3.3297495679297264	0.4861953058855148	1.5664985657942307
-14.244958504254635	29.34505687182388	3.3847392441028172	0.5857843922799192	1.5220355693162346
-15.576497186678044	28.231983999343782	3.1102939414699815	0.21115815209076194	1.5976708116902856
-15.653847786285514	28.134364463078622	3.0837146494657897	0.18236922034540515	1.5987376073684652
-15.387588751291824	28.452429767326805	3.174058125781416	0.2786900879635606	1.5941620047093727
-14.144837917633991	29.368893508216285	3.3933647780516747	0.6030131579439639	1.508670354701421
-16.115058978073392	27.574951249756147	2.8739513496262865	0.023849325618369107	1.6152913786376741
-15.90435588476819	27.83242710015623	2.9777024872954385	0.0979921710208562	1.6040792843306262
-15.74625171831329	28.024575975216667	3.046558876830348	0.15102931310398163	1.6015721340460387
-16.14953834645239	27.53162125991811	2.856908210970449	0.011134161864962473	1.6168758216662475
-16.1772513457067	27.50045584646255	2.841945915548826	0.0012774206590194705	1.61797558266509
-16.41407757865043	27.24998495224228	2.7159636780312892	-0.08216391308564924	1.6298780414329674
-16.616577586735964	27.035992237219965	2.6129313757825123	-0.15246256451556398	1.6388911144005607
-16.682606989913594	26.96872952786494	2.5826764674909164	-0.17470694221303879	1.6413367744871945
-16.96054569506112	26.69987986253053	2.4730346194325787	-0.27229519623379866	1.655452780887261
-17.05473536272748	26.617529852743722	2.4426828570992356	-0.30482755428223424	1.660481584385506
-16.798180595287267	26.857517761418357	2.5378905728823415	-0.21467418649575915	1.64702334998512
-17.301849737305886	26.366581807714823	2.379539129019382	-0.39711485993614304	1.6656898729780376
-17.437462623787845	26.22883534025558	2.3490854818280127	-0.4452121480204051	1.6677045120386669
-17.710871835704314	25.908551167574487	2.3099191471876726	-0.5460065550811816	1.6611581936813107
-17.720140663929456	25.897755902864244	2.3084859468429495	-0.5494036445328024	1.660890381473299
-17.93305011810803	25.11470404264659	2.2006356773555162	-0.7149364746783015	1.577246374026207
-17.9124787367341	25.02581519519865	2.1811523312304733	-0.7275143168752565	1.5593755006415428
-17.75129270702696	24.320631923706557	2.026939714340174	-0.8256483591160071	1.4179032982998476
-17.930628006634358	25.127767378815523	2.202457349840867	-0.712120195731383	1.578758539666278
-17.72231396827652	25.889794578671694	2.3072992274623645	-0.5509932170231308	1.6599493073796014
-17.80190258093927	25.598972045348795	2.2673804080362716	-0.6125920366306783	1.6290215172503821
-17.6995911610923	24.190394096149134	1.9938858048316672	-0.8381135335039456	1.3876196993944978
-17.496256260038386	23.683034299338182	1.8620184013511878	-0.8868976363015861	1.2614473005175095
-17.227056612177222	23.066737894903113	1.7256889031199074	-0.9370169082227561	1.1067041623192913
-17.222400653656987	23.05582348707018	1.7232657827114626	-0.937882230524082	1.1038555098590406
-17.21689832879776	23.04423912993879	1.7212784777765726	-0.938518012669002	1.100905837105218
-16.728754575678682	22.025145556677188	1.5944169562544164	-0.9991965669539388	0.8534020208937179
-16.774194747140236	22.117395218379528	1.6026214061339412	-0.9930984743988754	0.8760238354627952
-16.97794664264294	22.53861943451568	1.642736896627853	-0.9678671920032115	0.9795639998659416
-16.69699815631189	21.966568824245652	1.5905204415503147	-1.0021284729342792	0.8373931738813623
-16.444832569389295	21.480926575180483	1.564824312460622	-1.0273119853038695	0.7048610314490376
-16.386895846575705	21.380543125779525	1.5616182513670698	-1.029999465906438	0.6765628281877107
-16.104241164121696	20.907538117870054	1.5462650385459276	-1.034153670297913	0.5368214271916574
-15.229452747704386	19.598212881817318	1.554646763682382	-1.0011548663544643	0.1454009285182421
-15.57329312946664	20.08691418120491	1.541471682988657	-1.0168470154275275	0.2958895086356017
-15.762516950245079	20.369225502488575	1.5393764237032284	-1.0257477963839219	0.3799194952574118
-15.675992470326689	20.229579917481455	1.5401586879704767	-1.022994239632596	0.3396484827319961
-15.004763248761616	19.296783667811376	1.5580565291641226	-0.9714415649072861	0.04738657108252162
-14.347500819590326	18.432065956650572	1.5525347317103475	-0.8329041721440393	-0.21620495867146172
-14.712981145580777	18.902897405389634	1.5615003363701057	-0.9205011294309596	-0.08025791068972102
-14.112096433282655	18.14059298710207	1.5319323164323881	-0.7631875943097075	-0.29041397677278247
-13.78694109254231	17.746809436354212	1.4832182091732744	-0.6403326556428606	-0.3613530030899026
-12.571764049439405	16.311593393532608	1.1308889986416555	-0.19393058624547763	-0.36389081756753683
-12.73920894762768	16.502345400817987	1.1867584187353137	-0.2501118489839091	-0.3775672220038958
-13.149713878528935	16.985374934153192	1.3326976932281092	-0.40171407506075074	-0.40457037499903803
-13.560380487768182	17.474887696609358	1.4303141210314996	-0.555163303005635	-0.38847779317273434
-12.425322565709424	16.132861044045708	1.072845322928195	-0.1605306230849245	-0.33907192925552854
-11.670217713869185	15.114695159104642	0.7482604689325697	-0.03214562834344804	-0.21713319113577328
-11.365932308652308	14.608156720305253	0.6007645322372799	-0.011392572966312143	-0.18800712406898323
-11.92283668770059	15.5138977395229	0.8593598897012255	-0.05937111245525233	-0.24965222946943819
-10.562716333863087	12.94789731899291	0.2777468806263011	0.023553721562766985	-0.13741414122566695
-10.948648382995671	13.758739233451472	0.41722062346779126	0.01475070109423426	-0.16502182764840545
-11.098303334312128	14.067796912866406	0.4873141142507418	0.005429292355107758	-0.17200038201410317
-10.525883887986963	12.864423610706558	0.26335374389280247	0.024129965866959816	-0.1341096033440326
-9.798988227302473	11.320287707049813	0.11654894294039982	0.012971956316911329	-0.08612706896409783
-9.732323480499934	11.174594300623232	0.10662534709780011	0.011595829566616535	-0.08164001528111821
-10.081918062736984	11.939122885708052	0.16036195539257336	0.01799982004651518	-0.10390001319348224
-10.117545204016817	12.014153136793572	0.16562060931036474	0.018617734426472528	-0.10606983580529684
-10.125488541176557	12.031342010050052	0.16684195761111117	0.018691568136213484	-0.10653607289698573
-10.206021714110836	12.200826259486794	0.1864885809404424	0.01976442923724082	-0.11215146477582878
-9.419927776114791	10.505887365565313	0.07759064749309988	0.0092991956583949	-0.06591978843870193
-9.399405712068043	10.46295997914108	0.07558534058825835	0.009084330925604478	-0.0647282422755773
-9.362713286671571	10.38798252274155	0.07281244339073689	0.008883329617501934	-0.06269154898997839
-9.154870655726462	9.945879075922534	0.05647481345803718	0.007462323833940228	-0.05074572277531732
-12.250739993093612	19.150604908153067	1.468317931090035	-0.630137195771732	-0.20930551420170077
-12.38566605099603	19.22946294400731	1.5292601735360623	-0.6587484318944323	-0.24690562968808766
-12.01844448086215	18.99591175371971	1.3687905019558064	-0.5743568306751233	-0.1413441308059482
-11.827570117273318	18.80591952525691	1.3191215194291397	-0.5394959061380885	-0.12738123003558136
-11.713785536719609	18.69006161362944	1.2892391758508177	-0.5173369804067754	-0.12454868321133494
-11.489143837718775	18.31225717750866	1.2217938243492883	-0.4654553359829804	-0.1004252785573434
-11.422054541477863	18.20400403535874	1.199864362871316	-0.4493170634943649	-0.09328685034596662
-11.1312843404225	17.66591106385923	1.0855150138238459	-0.35160240612498816	-0.05819172565039724
-11.055951216524857	17.541799648666696	1.053618909244636	-0.3274282804953173	-0.04882662115284605
-10.89887092457139	17.22764172522274	0.97373998402172	-0.26918997607955947	-0.0372776129648584
-10.575488505640893	16.84925885430279	0.8424696061915451	-0.18913165294490955	-0.013088238664523421
-10.43772599350212	16.70171574203988	0.7865570628063139	-0.16142192832566632	-0.007700604316431551
-9.978001351274603	16.242623289109325	0.6096580481888533	-0.0836415830244818	0.008534996095448194
-10.526565134212209	16.791932600537315	0.8216154663323376	-0.1767213078034382	-0.010171424519890691
-7.030367433549882	2.4139327623641043	0.015140358142635212	0.01311171586536234	-0.006481255704056059
-7.215760866394217	2.4755440513595257	0.01511973339265802	0.012934917284256166	-0.006953093281236019
-7.405278851022751	2.595258639711485	0.014989098489751268	0.012637612530403644	-0.007418433304893958
-9.244586320290054	15.723382341965994	0.37752596518477183	-0.0259620998484859	0.01707159129409994
-9.507824842101293	15.916684605458574	0.45843617598803155	-0.0424364322496658	0.017792943130442728
-9.692263079699481	16.041330931920655	0.5180514058023844	-0.055654634284757434	0.015442458425660508
-8.985488293101314	15.53500002876454	0.30008970303431726	-0.01132563720508145	0.01650313799341921
-8.539221102722498	15.303689839165164	0.16795777319928626	-0.003936523042053535	0.016134736438831936
-8.537824382407866	15.302507447854424	0.16740243658001733	-0.0039111010742082855	0.016102770953393176
-8.538262958703744	15.303150235103136	0.16766945373798034	-0.003925904097738256	0.016131990562643365
-5.1772657954129055	3.362657896829427	0.01179954235143893	0.010721766668105885	-0.002492398357213407
-5.227341194145145	3.196912959780847	0.012209942162506949	0.011092320250350594	-0.0025517669262248477
-5.322979475478381	2.954410263032776	0.012846458267941735	0.011677533466576222	-0.0026525437685941213
-6.8692823834369445	2.3755325699269654	0.015137074276016852	0.013217840479131972	-0.00609848545625315
-6.725367925848076	2.363860918432673	0.015095063334815194	0.013262296842799273	-0.005751404016413053
-6.536000300217035	2.3472928848767003	0.015000230444125625	0.01330237800835093	-0.005267341696802792
-5.411414966482281	2.80462181706888	0.01324605868089627	0.0120371148492446	-0.002780994679513024
-5.610884649462367	2.5687833763582235	0.013929186607478702	0.012644414646359075	-0.0031265156854266263
-5.361261409875199	2.863834967066623	0.013076242239111174	0.01188591937197289	-0.002695263183304871
-6.223247802307597	2.365875714290272	0.014795762862890721	0.013250747142003288	-0.004522613056517884
-5.791162716262345	2.4885765182478914	0.014248758021875623	0.012887109842373836	-0.003533461760199412
-6.090927660184907	2.367782615151773	0.014685762649401435	0.013224226456164612	-0.004181252742460517
-7.488664423471011	2.6416913570264815	0.014933539590651216	0.012513441940423586	-0.0076166927799512715
-7.527681738504052	2.675695279703027	0.014888692463134536	0.012433647293846072	-0.007706455381650885
-7.705213109506458	2.8928308880051232	0.014586828107011571	0.011908333046341216	-0.008157370901590815
-7.781038464728837	3.0306349689130956	0.01440149753696273	0.011612276230146934	-0.00834919107166767
-7.809543249467232	3.376611916763574	0.01384761888820696	0.010867434099358949	-0.008527358228788223
-7.8031869250453445	3.2014071931557497	0.014121320432273564	0.011230673009888052	-0.008454489242961752
-7.768361944322903	3.658099075822124	0.013380176414200712	0.010255617137588277	-0.008577481985952796
-7.761639727263895	3.6900712243159703	0.013327458551849056	0.010188379847939568	-0.008579350076116465
-4.999801721481999	4.023502151482274	0.010185651759769657	0.009256408284794484	-0.0022611866370802797
-5.111481284317616	3.6023752834282305	0.011200511242962171	0.010182514686213966	-0.0024098531180002884
-4.997331181378248	4.032984195797974	0.010162703402712095	0.009235678295747458	-0.002257564302493878
-4.872934486217074	4.475711538991569	0.009085115308150283	0.008293396969707347	-0.0018942086082806514
-4.97922462021777	4.097173888984106	0.010007021674383637	0.009099642171829127	-0.002204897539397443
-4.860801930593438	4.517203309852191	0.00896969939270031	0.008193476314664928	-0.0018421185444990984
-4.761029939464212	4.87431742088686	0.00796547760067184	0.007325568965729371	-0.0014010360895050744
-7.742452158769818	3.729624219616649	0.013249879148683573	0.01010003874884873	-0.008563226907462177
-7.442379917165561	4.483229936031931	0.011812055043698887	0.008346836422928695	-0.00835722269946475
-7.465536611994425	4.421726571853827	0.011922798732802145	0.008489247293902314	-0.008368848384175261
-7.594486120432469	4.0834937584560675	0.01251233333305852	0.009258812369083656	-0.00841526560945972
-7.429690671744892	4.557670492198492	0.011730138202055422	0.008171006842365734	-0.008402726311191672
-7.36723985866665	5.015050012790266	0.011238662816070973	0.007064940779119227	-0.008728235049945986
-7.395343085368084	5.5101636428186795	0.011077247378174313	0.005800960234628205	-0.009390225451438316
-7.3965865828161865	5.543074608435623	0.011061510151165677	0.005716660354963214	-0.009428474638500375
-4.558074603635404	5.672718741769454	0.005153559190196419	0.0047942553932928235	-4.879070866243463E-4
-4.6627405197370075	5.22454798947669	0.006758971073526492	0.006261762709600344	-9.09447956004345E-4
-4.668692867352944	5.198394503246017	0.006851518744795698	0.006344059207920615	-9.382240926463346E-4
-4.664282599374147	5.216802614111526	0.006787958521898726	0.006288241196301688	-9.141785356559063E-4
-7.3982323297515205	5.567916060023574	0.011066547999063075	0.005663804584781132	-0.009459516045788844
-7.48651415465878	6.150839041437832	0.011467491619594082	0.004427296541336611	-0.010496936124786527
-7.599546254111633	6.612735766649593	0.012639145400145147	0.0038434429705159526	-0.011908461159544187
-7.642504625592806	6.743778192976325	0.01301672419720803	0.003638168777961771	-0.012369111879935663
-8.952159946371552	9.555675251586836	0.04758264194554422	0.006448772957615426	-0.04346796466791626
-8.732765194065909	9.107614497624565	0.03733943263325395	0.004800606806155305	-0.03512777390352281
-8.47700772030366	8.592551683213934	0.029456600333768578	0.004159416962718765	-0.028073111198157523
-8.352064200573206	8.325656229295662	0.025426782307961797	0.0038504459876442486	-0.024459930471570374
-8.22248365278156	8.080133739051304	0.02296786484457052	0.003725751254677092	-0.022125511707274247
-7.7238068807377545	6.9598914714192155	0.014290325331786861	0.003570905941438899	-0.013654021269746857
-7.960826055581999	7.551550075901317	0.017661534142947112	0.0033458270679147055	-0.01705514200407089
-4.595871508506281	6.28037289077029	0.00211866644166142	0.0019361740395532332	1.2812557436031206E-4
-4.559350514184861	5.783225643625137	0.004792074539971085	0.00445566872744699	-3.5910620375720467E-4
-4.539975613367586	6.108347768381147	0.003562153093852728	0.003281043225903168	8.56046768328644E-5
-11.935802806201469	29.203760167457084	3.562160670542636	0.9286665920999082	1.1534591844197588
-11.682106431330329	29.107328518339	3.5850504116398083	0.947994219457649	1.1113728677959298
-12.049748392788736	29.235721606739954	3.548658087794985	0.9170694498309667	1.1712262586865962
-11.554047324668158	29.056241218203922	3.5935788249869245	0.9572065496106935	1.0899954625540746
-11.460443184032053	29.001267345554655	3.5996862278941952	0.9619854071554401	1.074271996361524
-11.232304986381648	28.865049240785545	3.6173919924450773	0.9758320127639943	1.0369572786896868
-11.068074810611535	28.69399179130027	3.630969947185795	0.9768638874621842	1.0029520280763826
-10.976413376754808	28.58931671508703	3.638208157905347	0.9749032940642618	0.9826718615480706
-10.90389916998354	28.35161171417068	3.65046612891701	0.961329224757492	0.9506591965630186
-10.868957337890858	28.234135990939983	3.65507835094408	0.953825080971546	0.9339422508020542
-10.873719428217466	28.179281393409546	3.6524763801559077	0.9485346879175727	0.9249352642108886
-10.899773404446135	27.854335642192183	3.6462264708865195	0.9191538042165304	0.8747136794405386
-11.299458501732504	28.243091190207984	3.6741250190784758	0.908115697736548	0.9821203104862302
-11.580553246675425	28.461353336993938	3.6719013709725363	0.8913251752881849	1.0457134718512424
-11.22081911542619	28.180695395265218	3.6748769653868174	0.9126235527300641	0.9643083706478847
-11.183297404775496	28.14546619823924	3.6721525030612483	0.9139701287546521	0.954045631730047
-12.684184220582633	28.764343586866232	3.540044411743175	0.7433893792302313	1.2252746601170263
-12.492880752462833	28.745515468282136	3.5621828377504157	0.7758654796942341	1.1979122143685477
-12.2852423131459	28.70269373577814	3.5892268163131336	0.8055709020350015	1.1641987707070904
-11.724410547415482	28.523440071411994	3.6566551070314173	0.8758946089857552	1.070989617369569
-12.042628501407894	28.65190976424612	3.620064427470389	0.8387530477349523	1.1245380275810555
-12.97928759172244	28.78860654783188	3.5076089641296746	0.690796893674358	1.2703480030314094
-13.400947633314015	28.7763537914894	3.461264348701124	0.6124341716908503	1.3269251605585013
-13.46375182858444	28.77366045055478	3.4546332591727014	0.6008971070347346	1.3355781652230083
-14.201920302987581	28.540465347879728	3.363319778729543	0.4373933188764698	1.4128126513827004
-13.99354047105041	28.642048328061016	3.396459278986293	0.49037111118145094	1.395593838238984
-13.591342240135727	28.741164400379756	3.4401992532818513	0.5743829714847459	1.3500023438890292
-14.456367012619312	28.396993551097516	3.3188749855930944	0.37037913552697477	1.4332987179088859
-15.431591878117558	27.555698668136706	3.019073249126799	0.08428964475698586	1.4724327200238647
-15.24510148240161	27.725597238558915	3.0951499707102488	0.13953585954871986	1.4647694370972397
-14.792664328746527	28.122569769546267	3.233060371403103	0.2741399221038624	1.4434615031365885
-14.95081865018069	27.985275783685914	3.1869461245612425	0.22765118370551268	1.449391304571051
-14.853824195709429	28.07328217912161	3.21785128271864	0.25719193939653484	1.4454629499041303
-15.776961011228718	27.23176280461427	2.8596377427140034	-0.024728161913454644	1.4957359858417845
-15.513112421659493	27.47937482345482	2.982846155154692	0.05851379997527694	1.4778287945110673
-15.967966242469805	27.04863027883457	2.7575611674171676	-0.08787341924891179	1.5096235973678414
-16.07670833151199	26.93966469684348	2.6979938807324944	-0.1262346546721322	1.518430337551674
-16.716279216128402	26.051545252221388	2.308163922720236	-0.38570764012297765	1.5250251694822767
-16.6675177320471	26.15340507796229	2.3442637223789484	-0.3580669934077097	1.530591052667344
-16.359091358725976	26.63642106198933	2.5425748764723943	-0.22356278172572647	1.5337188238443158
-16.445240585507566	26.533535009262614	2.494204377775121	-0.25335652802304875	1.5365610771225846
-16.837577633029017	25.65355982661277	2.176498322792821	-0.4854402109796615	1.4822320357048364
-16.84622624979137	25.592588293013694	2.1565387375257727	-0.49701873106482436	1.4743792075379583
-16.850103986837148	25.140345439473183	2.01719746079206	-0.5693575469624367	1.4085662253804405
-16.85005420296213	25.11674862278303	2.0105415150724677	-0.5733107003828587	1.4052036735353408
-16.827807853024098	24.83135991086977	1.9271984859548557	-0.6236316303731366	1.3568679276951685
-16.811352271360438	24.608249074545864	1.8620342812682553	-0.6633313680170243	1.319066206752443
-16.809757945587663	24.59275464737519	1.8572895503164746	-0.6657501435240688	1.316258189878333
-16.72390307561301	24.10927776508398	1.7210921381313262	-0.7396417462907079	1.2150493442988923
-16.711604584307537	24.054793657701662	1.7068763691659645	-0.7481755145324366	1.2029128293006341
-16.288938391801853	22.90757436988333	1.488018873766176	-0.8708352945982232	0.9262875103097836
-16.541575995794016	23.45572476837134	1.5765657817766354	-0.8167036041908459	1.0689962340517865
-16.554735993287736	23.49923588169754	1.5857642076663565	-0.8119728691192514	1.0794527714782727
-16.284735122014368	22.897810718928753	1.4869146658282086	-0.8717612499600135	0.9237694459670347
-15.9689409967161	22.315910191246623	1.4329053700511258	-0.9037545187856514	0.7596864977782213
-16.261668500317725	22.85548546820146	1.482798916494492	-0.8740312926409598	0.9116883469877902
-15.890128630080937	22.19231586454205	1.424523015148663	-0.9090501068655995	0.7218786570534093
-15.611536175561469	21.761214182128263	1.4071980382091551	-0.9273622214103981	0.591716433307322
-15.389503089566695	21.46723224748741	1.4017349980748335	-0.9272129337790889	0.5013173763262051
-15.211211468592408	21.2246593625606	1.3976012960448267	-0.9228690742766168	0.4254124854688788
-14.852441952334894	20.768389246526556	1.40687443890511	-0.9131586530870057	0.27749609726272906
-14.818193677390562	20.72704361603328	1.4085929325998592	-0.9119262992331145	0.26394019694583626
-14.010727407434942	19.956244660112002	1.4653193026494693	-0.8658886936058713	0.006889409393656714
-14.087412921685416	20.012501518614464	1.4596879689042215	-0.8727295780437925	0.024903929012287686
-14.468060282721094	20.37141381100955	1.4339469514250704	-0.8925517240987814	0.14422370826393824
-14.161142822699299	20.08379311759668	1.4546768533280467	-0.8767957663502626	0.048249606213279256
-14.780913748069462	20.690041568173328	1.410731767442789	-0.9089854318345679	0.25137093653840636
-13.290337518692528	19.46305552033138	1.5061480697199516	-0.7864488669533872	-0.15239456199832657
-13.172932900418182	19.418788002420822	1.5095657500864514	-0.7723748491511048	-0.17014471396480935
-12.843245050203404	19.289711443391205	1.5208250111961763	-0.734737084521363	-0.22099331862116683
-12.566776098124134	19.255877656791075	1.5260228550447552	-0.6886650951885747	-0.2378685146202319
-13.364972472223473	19.508465354966297	1.5028749114978524	-0.7956367004948023	-0.13746099122020058
-13.714974310211915	19.721547316418935	1.4869621339964545	-0.8386068622236258	-0.0670726821167754
-10.768519603471752	27.656841636307917	3.6025229973104307	0.9099264479227152	0.8265265067013482
-10.626055601935754	27.441237835469842	3.5546330286077046	0.8989923102106165	0.774892297435984
-10.509614804230434	27.180361031524047	3.4865495583873334	0.8866304120950506	0.7188020384380194
-10.44945793759272	27.004687217842367	3.4375393714925195	0.8751428177701939	0.6830868192877277
-10.346947236028276	26.50149944674624	3.2775936895632594	0.8228458890304515	0.5854438799646579
-10.320901390450317	26.291271049490547	3.2100166674541852	0.7961403393860125	0.5477930983171769
-10.258509525475565	25.821433344031277	3.0525572510789267	0.7361970933324014	0.46014500807000336
-10.233959449323633	25.577920561960738	2.9733743401763704	0.7041789368666093	0.418447972637438
-10.153291048453717	24.331496842401013	2.5907790621375932	0.5125253142726134	0.19533488597355628
-10.149025749581671	23.92451248260336	2.4748568680463254	0.44891124910164576	0.1327412535411627
-10.164215689716974	24.851641908921756	2.7397925201537037	0.5923240517737016	0.27713366425240576
-10.159624221262037	24.754981424532936	2.7098403219898017	0.5768140505206264	0.2610721119266082
-10.159390647469039	23.834896153626683	2.4535119646657506	0.4346529678516212	0.1193619154475421
-10.356713340989351	22.331659832868155	2.115390267077531	0.16543777823983263	-0.1204459083931481
-10.267225788515626	22.888512462932077	2.226450646984213	0.27244577712241824	-0.03624253627286871
-10.20243260154123	23.116648926784226	2.274964872618881	0.3192916012095681	-0.003343421418926091
-10.495823752102263	22.003711584874296	2.058007501519462	0.08955776178529574	-0.16000526314479377
-10.573812855753744	21.749024786677847	2.0147159916811335	0.03804053553775782	-0.1934642675662336
-10.861301790157873	21.253387482874984	1.931224840791519	-0.09214596402270915	-0.23422547477542835
-10.94558640919998	21.114826321952705	1.90791928354008	-0.1272066328938501	-0.24497328342694613
-11.133322989520547	20.80091752514501	1.8620513535168324	-0.20487633593886836	-0.27068188124489456
-11.54983696413637	20.072338696361115	1.7444023929987365	-0.38758492962048524	-0.3286507517537941
-11.34653480173035	20.436488911991212	1.8054423078742694	-0.3017197941202229	-0.2986990268574506
-11.23151868384559	20.627107944220242	1.8335104815488759	-0.2486905537500403	-0.2849136966765251
-11.554967868711342	20.064003425877587	1.7430113344441829	-0.38975857599790376	-0.3290287331944079
-11.741469842656612	19.77949818161344	1.6929051968485305	-0.4639614186290174	-0.33842089453105517
-11.841147224699325	19.661418434938838	1.6701905205155474	-0.49813867878721674	-0.3376715931961419
-11.973386913156254	19.522624812570424	1.6406345908441669	-0.5417987090750824	-0.334877858320618
-12.170425370410353	19.353881967028414	1.590466919431101	-0.5996255683390231	-0.31215923264518153
-12.254791953416174	19.298450378206923	1.5647104482814904	-0.6246568750854571	-0.28475461803482616
-12.107678242949556	19.405561627556533	1.6044390777916586	-0.5817622561974034	-0.31691926398746795
-4.2883229632860775	5.807039805879913	0.13484109649417184	0.13268289110171846	-0.0011978310874549546
-4.307057605245156	5.526002436144708	0.18845229235164837	0.18337004326873635	8.082416167809756E-4
-4.012164935352855	6.4037290017058375	0.036702993149900914	0.028416500867304625	0.02005657039777171
-4.102076581274754	6.226069827757794	0.06389622555243503	0.05877745041948319	0.017896336348894683
-4.15649537847472	6.124153552321	0.07825954599849386	0.07700542606762363	0.012657656664471805
-4.2847795948405025	5.824866841939575	0.13125194083479982	0.12923948287418105	-8.280741231739388E-4
-4.18017146471061	5.245978145711475	0.24609451681626862	0.23516317378905044	0.031297143575499585
-4.162615861024941	5.199209053922915	0.25488212953305567	0.2429901461928337	0.035836700563002
-4.143652721140339	5.191949089538942	0.25666245042159835	0.2438867073545525	0.03938585875378947
-3.6322745368454257	5.147975223770012	0.2867193639889123	0.2416200764583893	0.1431833725102676
-3.7520724673557657	5.133869891351081	0.2803064140682515	0.24704954743792887	0.11810408618770915
-4.0688104610289795	5.185234828586908	0.26117616754666834	0.24441090433959445	0.05427443104492688
-3.4079155880435144	5.238027324548531	0.288727532715611	0.21908868937879733	0.187093508898671
-3.869873357634537	6.725932841299383	0.029170955094893865	-0.01058625719254981	0.01826193438942801
-3.9362930380401067	6.567865796608608	0.03981562218225509	0.004107133023750436	0.023128446677885106
-2.5643029177236167	6.00899830173923	0.40266580816047703	0.046637047684098196	0.33912660071564243
-2.8087016690518745	5.741772397466606	0.3367213215707424	0.10433253730006611	0.29316108905757365
-3.083484089387015	5.477182030354228	0.2993457984785758	0.1625084405686893	0.24592950476289543
-3.2015446753745738	5.395218417043317	0.29527699394591944	0.18456324343008945	0.22373285706734827
-2.9264397800729967	5.617381515113407	0.3228545610883613	0.13071134715137023	0.27422463231660044
-3.6614019577377603	7.2073532359214605	0.06802196853663525	-0.05293125995222752	0.01663066278311458
-3.595604569471044	7.331365146287874	0.11236840164619837	-0.08639191695983145	0.023067142905937157
-3.5484064350938573	7.456648274130648	0.1264513104786844	-0.09724177356452494	0.025948287874985453
-3.425866195254538	7.7869731342923565	0.3034227768233077	-0.22611699084942732	0.033674730990516016
-2.1521643751806954	6.610690940885824	0.5812205089747735	-0.10577644150919449	0.4255509372377592
-2.1809415765764526	6.567562714670951	0.5664070415173563	-0.09378422317802454	0.4214103408593698
-2.0742112349274757	6.741339119928552	0.6243983268646838	-0.14278062888952794	0.43780662870147435
-1.8930749471969914	7.051056987806737	0.7260854170360413	-0.22908945000980835	0.46577371284481656
-2.406310117976088	6.2381004612518405	0.46814013861155884	-0.009051286181894033	0.37312106778517434
-2.538100589315731	6.045158968971396	0.4098591937178843	0.04044006137186364	0.3441624674590626
-3.374396757301442	7.964888082160684	0.4020154951500318	-0.28260092425734623	0.045056391338163235
-3.4098085905851176	7.823760927897365	0.3338551157379039	-0.24849413822767666	0.03513287126167488
-3.331105163294466	8.160947714079914	0.49118525480694947	-0.3256360343144884	0.055319703302772416
-3.41694284479979	17.827072734734163	3.148030125721016	-1.2485743568688985	0.3560338944402899
-3.353058734786538	17.74177050860621	3.1377373104825037	-1.2570953271160374	0.359900771347873
-3.6745886535963237	17.933120408601205	3.1765255905150376	-1.2230431730866471	0.3544043906763038
-3.540599321592361	17.885689087426442	3.164502438950547	-1.2375390958127075	0.3545917731972282
-3.7832842232803903	17.99328155720732	3.184444800715286	-1.2152457033637596	0.3487929654336489
-3.9357171817936116	17.984463775570383	3.199710160652959	-1.2062036003887786	0.3529034166679166
-3.2920254935375053	8.552161396877578	0.6698111162387308	-0.42859033328159757	0.05060236019720492
-3.2861823608924	8.860770490976389	0.7987485888740739	-0.4994143207524735	0.05251769927645198
-3.2970182837934283	8.468678537505586	0.6307979958530692	-0.405928558802318	0.04904428419458913
-3.3159875743842995	8.278554417460683	0.5435975420250803	-0.35661630765671426	0.05309478716488004
-1.2802826824277802	8.478633085189395	1.215469838398118	-0.5932749871351575	0.5316104878969521
-1.4581693712490624	8.02436367990105	1.0571828865559625	-0.4834815981867493	0.5181962929006754
-1.8228713331843909	7.196277884966607	0.7741903625928923	-0.2717044714481868	0.47794930840400446
-1.5585165198969002	7.774965132076156	0.9689995220388825	-0.4191114036147686	0.5056304302961702
-0.9417762933512577	9.402809311824923	1.5252539186465832	-0.7922926382907038	0.553756084572504
-1.0320559014059918	9.15341430754458	1.4446514241629227	-0.742667075064264	0.5493757602522887
-0.7693868831415362	9.948113883548157	1.6865442789350746	-0.8870694574224633	0.5603292577120417
-0.3299681751007806	12.136957950070594	2.2319619527028034	-1.1937998878756702	0.5507857064571772
-0.3390646139086953	12.048737943185007	2.2130144630739954	-1.183547686550076	0.5523443844201269
-4.11371023206757	17.95309090590331	3.2242722119146343	-1.193186885880615	0.3531408883722947
-4.160616366329802	17.79593031186862	3.232425574571271	-1.193084683363094	0.3614196555591951
-4.190766845280345	17.708030051253196	3.2399510004038032	-1.1902463849088671	0.36563151037603614
-3.2833926409869783	9.150886467222689	0.9237597170919352	-0.5653780577428117	0.05887030224748141
-3.274418014008373	9.367627291329839	1.0093037267594618	-0.60929069101866	0.06397530872593739
-3.267257986719642	9.588346087361067	1.1036435081191227	-0.6571028186918475	0.0718376017976624
-3.216350102394046	17.578007501723864	3.1157632133714475	-1.2706730083911548	0.36419218650004836
-3.1859328980954515	17.549159056032313	3.111715385165111	-1.2738084008340576	0.3640808861864505
-2.9979096400130283	17.39519000086823	3.0886134014950692	-1.289381243601969	0.36647844326942414
-2.9870998225207916	17.38641810249299	3.0874065224944958	-1.2902341735329446	0.36667732028475797
-2.4471574181684264	17.158483033080905	3.0459895914944912	-1.3191685949982688	0.37987254384749386
-2.0622650579216972	17.045467960512756	3.011366694764256	-1.3409280623278619	0.3857131338615677
-2.9819129908323396	17.38334362150622	3.086877362107982	-1.2905190458679319	0.36685009481002845
-2.7245762661529	17.25599323929744	3.0655985472159597	-1.305415573049837	0.3742149186375663
-2.5321026101748316	17.19061771511696	3.0518892042112458	-1.316268351128755	0.3766695692191918
-0.3307486861104312	12.154552236977798	2.2351127418180154	-1.195226867203364	0.5502894720251572
-1.4309195126415768	16.311881810757164	2.900122421721026	-1.3709123312191775	0.41209314914117073
-1.3119857893849463	16.078832444935458	2.8688990550882942	-1.377064495193661	0.4173512979687024
-1.9949358954541871	17.000108043408623	3.003739777072495	-1.3434675185054332	0.3891226399254316
-1.5781830252867213	16.590831439941763	2.938073716697893	-1.3677479065169567	0.40159448751379095
-1.1252163446601022	15.634120316997642	2.806151230521005	-1.3789313032890504	0.4300844134300482
-4.183190021404631	17.56545500482762	3.23637015810838	-1.191836529435637	0.371473994304251
-4.2071009692919485	17.371906025029702	3.2379358381272896	-1.1967245413715792	0.37776913986571703
-4.173421982141818	17.089658702232843	3.2138166280815197	-1.209723302350563	0.37844079112603757
-3.274496076424968	10.393666073726164	1.4099882685145972	-0.8025636837195829	0.0960687383621825
-0.38093065746404864	12.957934994882281	2.3813662437651306	-1.264243200346098	0.5253513120782787
-0.43110611425660306	13.37162975645191	2.4563231299458272	-1.2991946064884674	0.5114651932100001
-0.5085246238984815	13.748533797183196	2.5161431103213534	-1.318444485911108	0.49874797288185135
-0.5986605131518754	14.099881028232186	2.5751611112603077	-1.3405425908274236	0.4841984951930577
-0.6588040601767096	10.313946466611478	1.7975285786239863	-0.9536666199495538	0.5646007659903568
-0.42244426534908025	11.260896513998219	2.043713463931792	-1.0919308486754988	0.5659212210112506
-0.4289080869540295	11.218163425955408	2.033116045865055	-1.08572450436486	0.5662727742677062
-0.6306798789703489	10.430314766099672	1.830787030931054	-0.973854682200852	0.5651629034803266
-4.164359840895151	17.031909265133617	3.2086989381249866	-1.2116258055420237	0.3790494882910524
-3.2749161173439147	10.409031190151701	1.4161818022953105	-0.8055693531054091	0.09658304528652639
-3.275155840802444	10.416279000868967	1.4189867058713403	-0.806916357427066	0.09683597828201618
-3.289726902114009	11.01286107017185	1.6411467432551974	-0.9049885368591135	0.1229288993902802
-0.7107888863508971	14.470108854625304	2.6359651549756693	-1.359289153946162	0.46882832216958226
-0.8588355779173833	14.972376253928395	2.7091243963982268	-1.3698104160077482	0.45286159257197084
-0.9564246343140972	15.225379737531902	2.7484886585261608	-1.3782792237795694	0.44141334328220894
-4.138694234178859	16.602949163348818	3.1575956260358966	-1.2220740782867	0.3708402842310309
-4.159576232348019	16.976420128853025	3.2022486815610303	-1.2117702078496049	0.3793544841423383
-4.083256280494276	16.225086758764565	3.09856762754653	-1.2312669290843559	0.3616995456295647
-4.0758957680405885	16.183360452567133	3.0920063059573324	-1.2319095482927702	0.36118640189783274
-3.7334797393068984	13.911527173719644	2.559514085049873	-1.1942697237529165	0.24293145323912985
-3.8726473060549043	14.38977762919157	2.6899858976194686	-1.2112042321078034	0.2662848228309638
-3.950614982262072	15.270317849367553	2.897934645711941	-1.2339150730722686	0.3125048206051139
-3.955494355730274	15.305204165535596	2.9053432349782864	-1.2336137884049192	0.31452597700874235
-3.9021722276195567	14.683573678941908	2.76291650436504	-1.222669624211286	0.2815970614790805
-3.92617127691582	14.828427664956319	2.798001146662204	-1.2253085415877054	0.28961195122231775
-3.947094929527757	15.245087560230292	2.892071368145652	-1.23392972138767	0.3107840784536982
-3.998941544619403	15.727946004127272	3.0022056369919654	-1.2402880534176415	0.33789860849237113
-4.068911267370266	16.14237510560184	3.0837048154003286	-1.2318763194540479	0.35938397766000296
-3.4173826427831675	12.431538801057219	2.1176240640305544	-1.0856321389460413	0.1780730789357792
-3.3563107741706304	11.956319557195071	1.9595409366641272	-1.027625446615702	0.16125362298772433
-3.307291391604541	11.334051155210418	1.7552504515093035	-0.9537049914065486	0.13591856885092413
-3.492417625561471	13.019939743286207	2.296482690819988	-1.1343779495166646	0.20683378917950773
-3.7071517538549736	13.803055406549685	2.5297743631485856	-1.1892682875133405	0.2379120615880473
-3.689145074339292	13.704032941580511	2.5011856959713565	-1.1817003735910412	0.23414864046110592
-3.58107563960598	13.364808108557302	2.4015116497378157	-1.1633734933433821	0.21839143746885864
-8.24437321618	14.628655380704547	1.8385339032160679E-4	1.1229907257845075E-4	1.256545517727766E-4
-8.208488508960102	14.20442969546679	1.8092694660295578E-4	1.1054381777104712E-4	1.255346125333416E-4
-8.193732882045836	13.966864510168561	1.7932797950967754E-4	1.09584803620423E-4	1.2549190428837775E-4
-8.232676066203148	14.462833740224204	1.8269673096885536E-4	1.1160772566824495E-4	1.2562021081362066E-4
-8.190355272781021	13.837310769918176	1.7848392275033074E-4	1.0907232353299673E-4	1.2547849979795958E-4
-8.113164734867585	13.369148836542944	1.7532825872635332E-4	1.0710457184878552E-4	1.251971728947708E-4
-8.077137985378469	13.181762353380897	1.741338082921244E-4	1.0634637677475364E-4	1.250618040151959E-4
-7.967399366642157	12.81652392211357	1.717328972696012E-4	1.0477299006769002E-4	1.2467443322595288E-4
-7.420180032336306	11.241484916476068	1.6194840132165405E-4	9.777451659429703E-5	1.228340822871741E-4
-7.3808332804054615	11.139093228239146	1.6138389448952314E-4	9.735424193710467E-5	1.2270206096757564E-4
-7.603871942682024	11.751556393002183	1.6501374789737325E-4	1.0005313063773778E-4	1.2343829246775565E-4
-7.696140638264976	11.994705156717423	1.6651688007158057E-4	1.0118229035995672E-4	1.237394727546652E-4
-7.744677823820956	12.145917300220631	1.6749349992455556E-4	1.0186673023257215E-4	1.2390216993094787E-4
-7.337767803967839	11.036122636602308	1.6081110935466618E-4	9.691385952469915E-5	1.22554372973309E-4
-5.478509445055993	7.328290473537212	1.3825543273334126E-4	7.751123665094721E-5	1.1404984608810105E-4
-5.496339179308194	7.350669581732867	1.3844385721755145E-4	7.767121374912803E-5	1.1415889613119963E-4
-5.513304128741788	7.373454987620162	1.3859781477074768E-4	7.779439552298744E-5	1.1425931822656093E-4
-5.778262454965182	7.704142890649901	1.409566148002667E-4	7.978656596255412E-5	1.1558773582407125E-4
-4.872232297356396	6.663670088642455	1.3398142349184115E-4	7.451403296103628E-5	1.1095671948981134E-4
-5.226290517064604	6.974426320396013	1.3613859557510332E-4	7.602359801933639E-5	1.1260204883005562E-4
-5.132036526681875	6.880768641459552	1.3537834582727818E-4	7.542938629771655E-5	1.120913513690436E-4
-4.981659587833018	6.7460850283086655	1.3454644221367267E-4	7.488472989194175E-5	1.1140212576284194E-4
-5.959929927514537	8.088621896615557	1.4302010968084486E-4	8.139791033746031E-5	1.1673105783439255E-4
-6.156104585549123	8.438484377731058	1.4541728204476927E-4	8.361184502605329E-5	1.1778550415565369E-4
-6.3622617757145115	8.89367402106597	1.4798740438071582E-4	8.582106731790132E-5	1.1887052660509401E-4
-7.037759509502306	10.279278827605607	1.5641881428335653E-4	9.331235019327067E-5	1.2157820145025251E-4
-6.511283012352989	9.166008198073225	1.498935442289849E-4	8.76728513976145E-5	1.1948350832335977E-4
-6.961288378324094	10.091869921249243	1.5529845462164554E-4	9.239702567933479E-5	1.2130535427832347E-4
-6.976735995607671	10.116981084608339	1.554828148598966E-4	9.255329204644721E-5	1.213712096569455E-4
-9.182270936897321	22.94174450346468	0.5430496268883123	0.058274712006291834	0.002256181309190342
-8.933982423996149	23.04229685433322	0.5475505022655514	0.06120062668789938	-0.001095489184097935
-9.497724716304102	22.723005777594675	0.5298346800529675	0.053350416329765525	0.007316695863511295
-10.889962362609594	20.815101820092725	0.4205974883167338	0.01726098469845973	0.03164054877562463
-10.989883266076621	20.573146486237825	0.407837676901174	0.012582168594690201	0.03299415839432352
-11.119734753654585	20.1808955388046	0.38815058430688665	0.005430571226723651	0.03422173642749027
-10.670647722063693	21.25443557910306	0.4439003796995585	0.025441756554273547	0.02832046221288804
-11.149672853304494	19.02602829849202	0.32599744562683963	-0.01371328035693662	0.03044146813704668
-11.177286946190202	19.099277703159114	0.33055970170975296	-0.012713612562723454	0.031134138282011354
-11.201816179021902	19.362671111500344	0.34504476472210815	-0.00859523263268491	0.03259672597426387
-11.022193536344012	18.717624559630494	0.3066155281723936	-0.017463393624269324	0.02745454566479477
-10.948655772367362	18.634752788132435	0.30016806765468484	-0.018265384538233457	0.026070624669725886
-10.739201133128944	18.414265918933673	0.2828563894687363	-0.02005672849816749	0.02253613026716436
-11.220597943122005	19.547650219584682	0.35528405693516135	-0.0057429818914271685	0.033809100736397944
-11.21323281425863	19.61367872297284	0.35874207064317176	-0.004589102424941955	0.033869128314373866
-11.167862920011396	19.983763366603664	0.37784046023364914	0.0018345741190937243	0.034649851977073265
-9.936768216228987	22.310409283185393	0.5050121096545291	0.04538387367872007	0.015074429316775863
-9.627939378120631	22.624878042717764	0.5241209803039881	0.05108707252726437	0.009659533213056305
-9.57317012665813	22.67654418678395	0.5272148374810716	0.052172384750220326	0.008672894765256952
-10.134279810272918	22.058148772504488	0.4899403545300126	0.04088805322060961	0.0184056370357916
-10.304582245495851	21.836678928288897	0.47681145586202445	0.03661982800502472	0.021872716259726976
-10.555587862947341	21.45179669190091	0.4550294047918698	0.029453585224413686	0.0261322871439532
-8.656589703195516	23.077777847287933	0.5464791328877242	0.06435822703264829	-0.005426976166973453
-8.262167749019012	22.974909627902882	0.5332407161574797	0.06767902587803354	-0.010548424754912385
-8.093511386784712	22.896766904562025	0.5245944404676581	0.06874821518824321	-0.01361263647830811
-7.689902688405914	22.564211138216287	0.49409506930371083	0.0709875337098273	-0.021098803047166253
-10.42738055988633	18.24313458414324	0.26382081048811434	-0.020627998529792857	0.01757708272607799
-10.353689805164658	18.20009256250406	0.2592457327473957	-0.020798167480971318	0.016570697204356805
-10.27985764615542	18.165461430007248	0.2549863832073969	-0.02082413153384012	0.015468300810772606
-10.056078880215889	18.093535524199016	0.2433120769068316	-0.02038736101396886	0.012340323190598385
-10.619064660889117	21.352055735347083	0.44928618104233314	0.02742702079183204	0.027415580033051414
-9.877383422849825	18.044791512530526	0.23438554911996437	-0.01985109220794775	0.010030037787561633
-7.460371286689734	22.326892098391035	0.4711224878343155	0.07077213414807457	-0.02641245006949514
-7.1819254774589725	22.004425241899636	0.44097106229165717	0.07090755086766215	-0.0351953990929709
-6.980051359193219	21.793149171904382	0.4185379300904525	0.0701151410255341	-0.041148909506454306
-6.576547900409892	21.409323216684054	0.37741036896384433	0.06820280312545189	-0.056982786291549174
-9.45778210122657	17.98715001966161	0.2131699533019962	-0.01791355713504399	0.004491374981586008
-9.409006892551647	17.978764361474795	0.21069685969812546	-0.017720782272743815	0.003951699063547927
-9.344395664369104	17.971696881039755	0.20688346238821131	-0.01736618592164201	0.003160209534278927
-8.885965848717442	17.93184517662559	0.18080783740621395	-0.014819354875123945	-0.0023602375786422806
-8.603601439913177	17.925087105345533	0.16066691784348555	-0.01191693666121233	-0.00578148340234891
-5.171699925696278	19.89723916760622	0.21491162083971743	0.04725085519361935	-0.08027929023105576
-5.024544087268845	19.683826314056585	0.19349954989336238	0.04506380467536346	-0.08030775232053464
-4.900297157962705	19.40210243392994	0.16879761552440592	0.04174329732354848	-0.0778979492003587
-5.543804142997178	20.3807455285331	0.2640298057443521	0.05461014588764765	-0.07945095959433435
-5.864606031489966	20.755739400372875	0.30277167520971077	0.06015206201067075	-0.07502774806390203
-6.504362424248608	21.34437347261303	0.3700499594446734	0.06735104073648222	-0.058796732142371654
-5.970923214295217	20.870237027807732	0.31523484719502104	0.061846971376191606	-0.07356738248705127
-8.156219868799138	17.89623573468287	0.12175027133114005	-0.0058440054158502095	-0.007704587357288854
-8.394790892154965	17.910210027091058	0.14275576219768527	-0.0092480705684457	-0.006731092232721095
-8.554618865624473	17.920891399145056	0.15721988505297868	-0.011539435218126982	-0.006230064019481901
-8.076918622029138	17.895858500419333	0.11194757602931558	-0.004979777329680466	-0.006323822162131689
-7.825261176202915	17.887359420843737	0.07814616426571003	-0.0028453066026690016	-0.0024320483046867715
-7.596735473441331	17.822754416913725	0.02055475040697989	-4.0803895052034147E-4	-0.001637086306255052
-4.3775397391374735	17.57190502900621	0.05054101441978031	0.021167118989990664	-0.04045473898577429
-4.375872410663536	17.525809941386715	0.04799775878579714	0.02055366414978034	-0.039249905413553665
-4.484860697103628	18.198066768748518	0.08131740469664459	0.02738077466304032	-0.056587918229351955
-4.556948600244268	18.532706289646416	0.10534224632471467	0.03148809279327175	-0.06328175691476909
-4.683151412440294	18.920539241546052	0.13137110620860037	0.036576136126764414	-0.07193547901661958
-4.372887696578826	17.49810435524669	0.047219273187225554	0.020441247727784675	-0.03870489074397063
-4.260393171333259	16.96016374069295	0.03358060446181055	0.018301145266234442	-0.02787695385104062
-4.254427113795039	16.882309110298454	0.032551912254263175	0.017900995021691013	-0.02686604399965716
-4.1696614299095796	16.307294673354285	0.02461951408151153	0.013875461650864677	-0.019960989514498137
-4.151382682069209	16.15640348323742	0.022461511488083327	0.012792951075176804	-0.01806822511088903
-4.144404671843636	16.126118946965576	0.02205299206705844	0.012547426286781963	-0.01774453126408615
-4.072427952250173	15.289863632204518	0.012918218004297927	0.007726116960738319	-0.0095703867591442
-4.0953240169988945	15.48969744132414	0.014780772854571852	0.008703796397695408	-0.011215495975690598
-4.118625907787689	15.687351201549575	0.016844433237291484	0.009585865241383402	-0.013167878017610091
-4.140871623441758	16.071993822956042	0.021418675788048992	0.012185777623300378	-0.01719428092327484
-4.332502288749016	14.727258517396319	0.005435790086835775	0.003085124864184523	-0.003885618865650247
-4.179620470646745	14.862861299829287	0.010376110924747089	0.0059719670144766064	-0.007713474425745702
-4.129587923271329	15.034413090690453	0.01183126217550273	0.006853783938450675	-0.008825075100418613
-6.864381120857589	17.824925970382665	2.0685562069642504E-4	1.2578520316067812E-4	1.1900405014303022E-4
-7.111456277647662	17.862901719601076	2.0684787087234146E-4	1.258368492935659E-4	1.2006816789244248E-4
-7.361730330200234	17.815658423141436	2.062599645503082E-4	1.2554144085216715E-4	1.2119105213441706E-4
-6.699631952214627	17.790187728070066	2.0679612229848005E-4	1.2571598597565915E-4	1.1831177055475196E-4
-6.471535900793592	17.656110818973104	2.061073438537356E-4	1.2524960328704258E-4	1.1736932310410609E-4
-6.192614293419988	17.31914560570296	2.040978695943751E-4	1.2398050248494665E-4	1.1633200028121792E-4
-6.358826975112483	17.562077889912842	2.0559298554771448E-4	1.2491825502152802E-4	1.1693259444755798E-4
-6.018562994632269	16.965651537917328	2.0180910130227433E-4	1.225685824162525E-4	1.1575820582289928E-4
-6.018217814531216	16.964954947021344	2.018046656891165E-4	1.2256583327911397E-4	1.1575708931120394E-4
-5.590293973152729	16.02332329762993	1.9557573518572414E-4	1.1880160301789713E-4	1.1436931482563066E-4
-5.62503595540174	16.10242368359029	1.9612236807292768E-4	1.1912787575051395E-4	1.1449381303751663E-4
-5.798389451535036	16.475675177893894	1.985818496766219E-4	1.2061630582331097E-4	1.1504997983349702E-4
-5.81830042007952	16.518599132808827	1.9887578455735482E-4	1.2079217220524211E-4	1.1512203262517317E-4
-6.016563719077052	16.961325466545283	2.0178088983256325E-4	1.225514152295626E-4	1.1575185181709922E-4
-6.018066056100372	16.964687362025636	2.018030117346561E-4	1.225648055652179E-4	1.157566143438611E-4
-5.522668475225	15.891084463681798	1.94681748414112E-4	1.1826352706067252E-4	1.1413342458025178E-4
-5.424504479110345	15.698092793695354	1.9341588851221216E-4	1.1749614011914745E-4	1.1380806478204333E-4
-5.225651270330489	15.3782540280895	1.913108609977126E-4	1.1622445733303061E-4	1.1309321931376314E-4
-5.224411400107792	15.376332166282578	1.9129824175995075E-4	1.1621681911721096E-4	1.1308860567476184E-4
-4.91133111913463	14.973285475317692	1.8871140655654027E-4	1.146567240270479E-4	1.1188869573574297E-4
-5.073570002428566	15.1699366412826	1.8997784574853674E-4	1.1542105238041891E-4	1.125200163882995E-4
-5.223708594390138	15.375437594378724	1.912924196234181E-4	1.162133082175178E-4	1.1308586196645864E-4
-4.908322672983099	14.969378331278312	1.886865400512665E-4	1.1464175028721817E-4	1.1187738375503038E-4
-4.707730131406008	14.774519111746512	1.8748836240833167E-4	1.1391383783485442E-4	1.1106218365573603E-4
-4.8949657053641475	14.956384547909881	1.8860615465512398E-4	1.1459299115416006E-4	1.1182317409738433E-4
-4.675015183488232	14.748008785173102	1.873255404101681E-4	1.1381551101901074E-4	1.1091927824611929E-4
-3.7658512309524594	7.028045440845934	1.3344224482280407E-4	7.493755317864789E-5	1.0542314861116417E-4
