# Supplementary material for: Thyroarytenoid muscle fiber orientation regulates the ability to modulate vocal fold vertical thickness
Source: PLoS One. 2025 Dec 4;20(12):e0337735. doi: 10.1371/journal.pone.0337735 (PMC12677544; doi:10.1371/journal.pone.0337735)
Supplement: S4 Data — (ZIP) [file pone.0337735.s004.zip › Male/contourA1TA16.csv]

% Model	Untitled.mph
% Version	COMSOL 6.1.0.357
% Date	Dec 13 2024, 16:44
% Dimension	2
% Nodes	722
% Expressions	3
% Description	Line
% cpl1x	cpl1y	Displacement magnitude	u	v
-11.474445041542268	39.86271998178516	4.877304477875914	3.637222373804219E-4	0.5705027461661423
-11.24329260087166	39.857064166660706	4.877051654698151	3.6365961678453237E-4	0.5705051165586199
-11.723499835930573	39.792838850429945	4.87426929226136	3.6274842092141033E-4	0.570573200819408
-11.767274346797393	39.77501014477997	4.873496432364846	3.624984733363043E-4	0.5705909140356462
-11.979542023643297	39.6410188145976	4.867684812974216	3.6063262958231456E-4	0.5707224787292241
-12.121371498892108	39.49575294433545	4.8613760875506475	3.586321290486186E-4	0.5708639358942137
-11.806054117032641	39.74542877890212	4.872211310847447	3.620888194084118E-4	0.5706198530961322
-11.156744430513271	39.85315672493977	4.876883443462582	3.6360606581016693E-4	0.570507725698635
-10.78574461946646	39.85088143713931	4.876782416049662	3.6358580030692206E-4	0.5705049897323116
-10.703996785704673	39.85039448788975	4.8767595576147205	3.6358161019031784E-4	0.5705043774411163
-10.365045487457671	39.85003217009799	4.876741844506271	3.6358476916783123E-4	0.5705002272414254
-10.24073739035994	39.850002288818324	4.876740585813116	3.635853087048907E-4	0.5704986118509217
-12.151223908858244	39.43929637920951	4.8589252274131685	3.57854205570477E-4	0.5709185777185585
-12.243999474712044	39.225517804051684	4.849648279248554	3.549152743017172E-4	0.5711252074931193
-12.228771216330568	39.08118106697209	4.843378994155154	3.5294202110637795E-4	0.5712636942676499
-12.2045725661669	38.96968579892024	4.838540906741725	3.514169742764668E-4	0.5713705058258343
-9.68966925248226	39.850002288818345	4.876722738342237	3.63611566361225E-4	0.5704912998675069
-9.728820691769547	39.85000228881833	4.876724028107125	3.636097092096761E-4	0.5704918192879149
-9.738893104614126	39.85000228881833	4.876723960941336	3.636096635965834E-4	0.5704919524714404
-7.229724018195425	39.842036642651436	4.876347817613624	3.635944422530572E-4	0.5704662219014629
-7.181680448805343	39.837035027356265	4.876130612477863	3.635267278142568E-4	0.5704703875825323
-7.032898318847817	39.761332460556915	4.872839201175992	3.624877262154777E-4	0.5705411871581092
-6.814102986904112	39.65160987884976	4.868076381900808	3.609784975812057E-4	0.5706437614821297
-7.694538611368289	39.85300932372047	4.876832051080298	3.6372541181907045E-4	0.570461866963848
-9.209743039227453	39.850002288818516	4.876725709849087	3.6361671720725554E-4	0.5704849282270912
-9.084192561308491	39.850002288818516	4.876722950584282	3.636227810258479E-4	0.5704832541853865
-7.77989584898861	39.85115608319018	4.876756939820316	3.636913283481468E-4	0.5704647908510929
-7.887028520126722	39.850917164248045	4.876742467719716	3.636879070640394E-4	0.5704664512314461
-8.20940836010016	39.84998771294927	4.8767225111273085	3.636466284242145E-4	0.5704716381242967
-8.699064484567504	39.85004548917005	4.876733048380489	3.636248602235531E-4	0.5704780976287959
-8.427653381386635	39.85003511315712	4.876719882534812	3.63644915988433E-4	0.5704744900606121
-6.503635951532379	38.9642778339048	4.838229702389389	3.5157021057740637E-4	0.5713005440924491
-6.587304507795744	39.296304412183865	4.852651354744271	3.561128707844412E-4	0.5709823848997229
-6.771190445411904	39.57705074543646	4.864838046361577	3.5995880061924577E-4	0.5707148835651003
-6.488249984945738	38.91070969823773	4.835905049723129	3.508316121575109E-4	0.571351846036463
-6.441807092530176	38.514032455237	4.818690258046148	3.453978583670155E-4	0.5717326444519243
-6.479637285157792	38.83084883408595	4.832435583121898	3.4973947013890226E-4	0.5714285220009111
-6.431293222459502	38.3553349726683	4.811799117438977	3.4324160082833456E-4	0.5718851018731347
-6.414989367029483	38.11995340430151	4.801585921954511	3.4002240910880065E-4	0.5721112065888045
-12.154581020253715	38.6291918461527	4.8237560171044915	3.4676769048388523E-4	0.5716970104685029
-12.150010630703294	38.60327978321127	4.822632036923221	3.4641409724460806E-4	0.5717218475945566
-12.142152509858214	38.56850215752292	4.821121771629031	3.4594175569411346E-4	0.5717551607166671
-12.075008555286557	38.251863934892256	4.807383701348502	3.416225640887667E-4	0.5720585164797283
-6.4055078033231965	37.81058158783958	4.788151114828752	3.3582704018262765E-4	0.57240855346782
-6.380216564234519	37.497660621716555	4.774576655566357	3.3158848258499156E-4	0.5727091031572892
-6.343264302039531	36.99051521048383	4.752557879716889	3.247654521736767E-4	0.5731962573425067
-6.334472201034116	36.89005153026191	4.748203669666773	3.2341152067698944E-4	0.5732927377772757
-6.327687184993258	36.80892388678728	4.744686711077415	3.22331483861439E-4	0.5733706580801898
-12.009843599799852	37.934501812741274	4.793600990729859	3.3731013466301116E-4	0.5723625971122233
-11.964786217784129	37.72201674189991	4.784382821488121	3.344262922496581E-4	0.5725661696639092
-11.884913315973193	37.349164338761	4.768194842253067	3.293940160224727E-4	0.5729233762096735
-11.855102109321777	37.20850318869731	4.762093257681695	3.2748870859024135E-4	0.5730581369703627
-6.054001253753823	34.078546626857026	4.626306747817685	2.863604604282218E-4	0.575992469857472
-6.149173119645199	34.887188759599944	4.661338210365321	2.968407490219299E-4	0.5752161415353115
-6.250600837566109	35.89711155457803	4.705151612255055	3.101275890205628E-4	0.5742463647902517
-6.193459175578503	35.39374956872327	4.683305247442828	3.035445575912246E-4	0.5747296546862913
-11.839202893085437	37.12764807457764	4.758581304915125	3.263957124815096E-4	0.5731356163481865
-11.659489589420666	36.17648365595244	4.7173102150342	3.136312009810199E-4	0.574047156395583
-11.604522760179764	35.87484931508169	4.704237651019949	3.096093494823927E-4	0.574336250556959
-11.722291939002918	36.53030379449448	4.732681359068886	3.183491465587695E-4	0.5737080209465151
-5.779625311135477	31.19731156322498	4.501370300596488	2.498601862254235E-4	0.5787594612194755
-5.81279148229987	31.662213126481518	4.521483125235625	2.555864635995337E-4	0.5783128297388115
-5.899224305099809	32.61659843326578	4.562908529882119	2.6766229491956284E-4	0.57739624469458
-5.976691683968024	33.339321807413484	4.594203163095209	2.7679182933501524E-4	0.5767022716665001
-11.509233680005952	35.31627810223552	4.680002960321532	3.022742228228341E-4	0.5748716809144322
-11.394079070293767	34.64087981092902	4.650704729794432	2.9332088936194966E-4	0.5755190869540829
-11.220382567246846	33.54474537413258	4.603143193428594	2.7911351505144767E-4	0.5765699470046537
-11.202972735055987	33.43079369617582	4.598210759728382	2.776173432842007E-4	0.5766791968757699
-10.844465513772992	31.326569438566285	4.507041121352497	2.5082954723884294E-4	0.5786961719349002
-10.698483743173266	30.503290759781265	4.471355115928329	2.4090365647339842E-4	0.5794852436137812
-10.482503909514618	29.271695372722476	4.418004648937018	2.2567930916106492E-4	0.580665658973414
-11.152163505115091	33.12987388793906	4.585141294954236	2.737815506731306E-4	0.5769676493475822
-10.29670205376844	28.29094437817735	4.3754522082828755	2.1427151297566567E-4	0.5816055149249573
-1.076653659382583	18.297152192768728	3.9429815483432917	1.0674230860700877E-4	0.5911135642503351
-1.057798197007568	18.3699692558826	3.9461245975983528	1.0747682081720674E-4	0.5910433757150584
-1.2553773461058262	18.05484634587402	3.9325141593647226	1.0431164664633522E-4	0.5913482609968018
-1.3436889278613762	17.942292669830984	3.9276539790505227	1.0318220727408234E-4	0.5914573330144649
-1.3809060576242334	17.918522247729946	3.9266266656438846	1.0294551681109605E-4	0.5914805501455881
-1.7042243162577906	17.732453174292203	3.918598784669511	1.0108964060318647E-4	0.5916626005515289
-0.9736487986466396	18.618690315013282	3.956872616964322	1.0998249217971122E-4	0.5908034357566252
-0.9541841975485945	18.8532421971168	3.9670018748152396	1.1235844974356136E-4	0.5905777512514745
-0.947282906139095	18.923441090129387	3.9700367596769044	1.1306917891075664E-4	0.5905101959322879
-0.9489532491133231	18.989883911359502	3.972906775179415	1.1374541166108599E-4	0.5904463347770512
-0.9596556143868187	19.18157600115476	3.981193104417908	1.1569303575464766E-4	0.5902621506265979
-1.0007893751719386	19.366238559064293	3.9891681349129056	1.1757997983645997E-4	0.5900850230339558
-1.0156692512824685	19.44142199969828	3.992418743982488	1.1834864072290727E-4	0.5900128888853503
-1.106120243199155	19.658305028567682	4.001789951517965	1.2057538297133054E-4	0.5898052725923287
-1.094969958052691	19.63852201750797	4.000935081083516	1.2037140230414446E-4	0.589824181619189
-1.0936335265296608	19.63408357569838	4.0007431504460715	1.2032573507192283E-4	0.5898284354975403
-1.2010342068872937	19.82274453383396	4.008899886623838	1.2226860179702424E-4	0.5896481198103296
-2.046467556958248	17.618579353819115	3.91367884923359	9.996569471515964E-5	0.5917754273728122
-2.1221961561061433	17.593205384286676	3.912584430604924	9.971482631597532E-5	0.5918005643705436
-2.4255376123967913	17.60029173055146	3.9128903637148267	9.980507633651228E-5	0.591796724120104
-2.5570302312923876	17.606425091128674	3.9131572525181473	9.987460947939336E-5	0.5917921167365349
-2.5762761731040884	17.613230617016026	3.913451684996187	9.994441656970401E-5	0.5917857624289319
-1.3479021646948883	20.021753645127458	4.017503383361827	1.2432018652252616E-4	0.5894582424449485
-1.2626155798927432	19.90602996197561	4.0124974025924125	1.2312768256529305E-4	0.5895686567514087
-1.3817166003065973	20.069123341629336	4.019550354922258	1.2481303151807028E-4	0.5894130356039591
-1.4899632768361528	20.21070892335458	4.0256742690789995	1.262721430428355E-4	0.589277982932723
-5.495137736130755	28.682427206436067	4.392338715760099	2.1948148779305423E-4	0.5811742787055078
-5.507481946096904	28.790545579501035	4.397009010650475	2.2073003726325103E-4	0.5810704533175447
-5.6403321420075345	29.934354619153126	4.446611432849252	2.3443965411431197E-4	0.5799721875084723
-5.666746146342146	30.200631078106966	4.458127078117032	2.3761332786746095E-4	0.5797164555638586
-11.191421953754563	33.35957681978569	4.595118663562574	2.766800487518451E-4	0.5767474684272916
-9.903368580831355	26.624719639342132	4.303260211247655	1.950077598200428E-4	0.5832014040517486
-9.518379440193806	25.509011230497727	4.254962382770817	1.8264891513574978E-4	0.584268786021544
-10.24221480040353	28.036535757929613	4.364419692515605	2.1119797231901674E-4	0.5818492441271835
-9.941849425995668	26.771679100067804	4.30963258046528	1.967323401801363E-4	0.5830606866208072
-9.435777052802928	25.341680680621153	4.247698020426521	1.8077308212497995E-4	0.5844286151981938
-8.989967889259479	24.43656929332904	4.208596996156481	1.7106421772408823E-4	0.5852932990496728
-8.466172909581612	23.69714455692396	4.176518761072	1.6313762924187393E-4	0.5859981227346591
-8.323296309997005	23.496210122816404	4.1678478222400805	1.610562837739782E-4	0.5861897002190554
-8.110968854863435	23.247728995494818	4.157080308616385	1.5848897190894287E-4	0.5864262878847668
-5.048217493719254	26.350300537032386	4.2913442551089345	1.9256790490863898E-4	0.5834117226256693
-5.072511013938841	26.457153858149972	4.295957543199093	1.9372398725943217E-4	0.5833092300146769
-5.319016300063471	27.61513168254591	4.346104699609819	2.0698196990760664E-4	0.5821985233377949
-5.29853442208269	27.50820667900955	4.341482960899157	2.0579021144725933E-4	0.5823011178595248
-1.654751276874053	20.435077930564706	4.035368719337047	1.286050196448101E-4	0.5890639031825416
-1.7067944091754472	20.50497147621396	4.038392631715601	1.2933363406431757E-4	0.588997222756339
-1.8328984524828982	20.675902385434306	4.045780115114147	1.3112399434187652E-4	0.5888341432704628
-1.9146220020917226	20.782645293698174	4.05039836936987	1.3223776808649336E-4	0.5887323317908385
-4.9042613345439605	25.919695618694483	4.2726702939497985	1.8782104725702475E-4	0.5838242274678015
-4.723648948643792	25.314894454085774	4.246515927791546	1.810328489059228E-4	0.5844037824630941
-4.604590176157303	25.050889886572506	4.235061237502708	1.7805748061135239E-4	0.5846563262643378
-4.281322525911252	24.383233101737986	4.20622181874226	1.7077246087004208E-4	0.5852948453135878
-1.9586941287435926	20.837836690611017	4.0527824494880305	1.3280935137156578E-4	0.5886797079280742
-3.212092304322424	22.610894853378916	4.1294695415970795	1.5159565614791584E-4	0.5869877136605395
-3.270336441946239	22.703969498182495	4.13348875785785	1.5258435265164558E-4	0.5868988278975289
-3.1759514287423167	22.55750992150785	4.12715637391612	1.510363608799018E-4	0.587038674063277
-2.552311284291985	21.631627081840954	4.08711066991044	1.4118447722759038E-4	0.5879224990010513
-2.5098822746086604	21.56829318255515	4.084372928540254	1.405017770290868E-4	0.5879829553309331
-2.8729378671186043	22.079163776937527	4.106485083465113	1.4590955502969815E-4	0.5874954702510813
-2.2263494360515614	21.173122922958054	4.067302195604608	1.363257042690097E-4	0.5883600278482292
-2.474915474220784	21.521650545009727	4.082351857768517	1.400051638930528E-4	0.5880274443074424
-3.4773784108647514	18.403706671471145	3.9476140441197782	1.07959901259828E-4	0.5910347298270113
-3.35846290752189	18.270934472090264	3.9418781343712372	1.0661323882935094E-4	0.591161204686524
-2.986020090348341	17.873594174422337	3.9247117609215723	1.0258927410662384E-4	0.5915394990288204
-3.0843858104178232	17.95367554119481	3.928166732799733	1.034011394080454E-4	0.5914634756207922
-4.55117893468238	19.65828187065888	4.001833631447376	1.2076539489893163E-4	0.5898395046372421
-4.420038843879081	19.51869429400994	3.9958020628197946	1.1934119425721774E-4	0.5899723979715018
-3.9878414099549424	19.042485077768077	3.975213990872989	1.1446535332161034E-4	0.5904257808573722
-3.876041431325125	18.91777966967521	3.969830351833002	1.131934940036145E-4	0.5905445580027263
-6.130812390357783	21.17327966252702	4.0673402412080915	1.3651899398140301E-4	0.58839932493892
-5.603021699254619	20.65648045269169	4.0450271179281145	1.3112703450091122E-4	0.5888907490261857
-5.022930154700875	20.104959705369566	4.021177727812093	1.2539406683155383E-4	0.5894149696186273
-5.278074655877589	20.351392777533167	4.031807516204202	1.2792867039141659E-4	0.5891806162161091
-7.176503410370282	22.20125443016854	4.1117944271499685	1.4732289009581934E-4	0.5874220952637119
-7.645425550142243	22.67596320908081	4.13239246134861	1.5237479048372068E-4	0.5869708047303622
-6.914655264493646	21.927293357712287	4.099981671799988	1.444788621219084E-4	0.5876827403537279
-6.317458997045528	21.3417923498196	4.074658981078909	1.3831438074296854E-4	0.5882393305838428
-6.616376365382688	21.641081091753705	4.08756820359215	1.415072279199058E-4	0.587954782031022
-3.667612910655694	23.30039671526293	4.159330252738087	1.5893846582034737E-4	0.586329498920464
-3.8344107309975186	23.58072084908025	4.171449982366891	1.62054300283458E-4	0.5860617616253152
-4.07131120217234	23.98746694994925	4.189067944652834	1.6636131356994422E-4	0.5856731202203405
-7.640331767949261	17.58660964391378	2.0686550949712817E-4	1.2577655061479364E-4	1.2390620444050791E-4
-7.509356374993602	17.79911102953117	2.0820890334155733E-4	1.2661681844105757E-4	1.231967392798698E-4
-7.699085067916972	17.490069691876407	2.0623339439776564E-4	1.2536938199895955E-4	1.2421808555557992E-4
-7.762237140727983	17.307203843534467	2.0491216584653525E-4	1.245632431156124E-4	1.2456252633553212E-4
-7.821354134820421	17.152039715015043	2.0382325398384134E-4	1.238897684488339E-4	1.2488115576927305E-4
-7.872343761730441	16.946859815138	2.0232179037390152E-4	1.2300339543050974E-4	1.2514882945385895E-4
-7.9212456757473095	16.7535721133572	2.009358900287239E-4	1.2218155441989247E-4	1.2541226247283208E-4
-7.978516594181485	16.47009360362552	1.9885909179501125E-4	1.2097609195007318E-4	1.2570776877458874E-4
-8.003887584134924	16.35737657078511	1.980610065855395E-4	1.205106962826844E-4	1.2584603608151686E-4
-8.118630878800325	15.81506504171685	1.9411526732559652E-4	1.1822467008491374E-4	1.264014301476584E-4
-8.094552827662564	15.974960008998522	1.9528567575310057E-4	1.1890442520524876E-4	1.2628310724306744E-4
-8.04170124130489	16.197774102848527	1.9689882082912934E-4	1.1983864913760859E-4	1.2602416707626572E-4
-8.150313422852468	15.592578087371972	1.925442816030349E-4	1.1731073914362064E-4	1.2656622915702728E-4
-8.185693905077091	15.296446874682147	1.9044543435696546E-4	1.1608473552993357E-4	1.267410892161282E-4
-8.194174195741963	15.203000185462113	1.8978258937825371E-4	1.1569712457946415E-4	1.2678769770027942E-4
-8.208512901965337	15.126229857341759	1.8924173931030906E-4	1.1537653212785075E-4	1.2685543736135838E-4
-8.250106284083648	14.883579494882829	1.8758344547896438E-4	1.1438590923458207E-4	1.2705960573420748E-4
-4.487015489615202	14.591722761896595	1.883328760528882E-4	1.1430677184280575E-4	1.1132683462764881E-4
-4.41679075075682	14.512942950187362	1.877954350742365E-4	1.1400362047006384E-4	1.1102088227743976E-4
-4.328392854963235	14.412266409238754	1.871330290278343E-4	1.1363249997500177E-4	1.1064939323001955E-4
-4.19638606385485	14.251926346392382	1.8601408656160578E-4	1.129957774384314E-4	1.100645277515556E-4
-4.1774577618550515	14.227703677964985	1.858496496806346E-4	1.1290221953513645E-4	1.0998414904386289E-4
-4.011653754505446	13.958618280764242	1.8387536971045096E-4	1.117965615073406E-4	1.0920893768024044E-4
-3.9658602013701354	13.875913310614873	1.83290498131151E-4	1.1146960703933487E-4	1.0900913960164299E-4
-3.8728585701172715	13.675277075451195	1.8175978748915042E-4	1.1061701865031618E-4	1.0856077727745735E-4
-3.827221053873679	13.574012722951263	1.8099645878656204E-4	1.1019072594037807E-4	1.0833957329435835E-4
-3.678951632066279	13.16478839940904	1.7788529109168675E-4	1.0844369223591841E-4	1.076083589372079E-4
-3.5917284390649904	12.833991230221695	1.7526905776071893E-4	1.069580087076365E-4	1.0714149545268732E-4
-3.802140222605765	13.507601659276483	1.804653207828741E-4	1.0989283949821168E-4	1.082056881555902E-4
-3.5707727038749857	12.751103747612346	1.746571533978493E-4	1.0660762719908248E-4	1.0704163691106089E-4
-3.541542439268137	12.544783984764676	1.7307272043379625E-4	1.0567306597364598E-4	1.0689180498388583E-4
-3.4949884825254784	12.223557935787476	1.7061556914295194E-4	1.0422111893709995E-4	1.0665401173240828E-4
-3.4758584495473643	12.04768205661304	1.692139974301385E-4	1.0337522326482276E-4	1.0653241200349583E-4
-3.438741576182406	11.714239988687044	1.6680126585667424E-4	1.0189802294937086E-4	1.0636824041182277E-4
-3.417812874538829	11.446179991197646	1.6473956754112907E-4	1.0060937195011034E-4	1.062311144051038E-4
-3.3906349157222566	10.961420004318127	1.6120184679204602E-4	9.833261038187972E-5	1.0607261156989698E-4
-3.3916550194410484	10.630757437106144	1.5881136630578212E-4	9.670509832419226E-5	1.0605619790977092E-4
-3.3959839425319576	11.132234322658498	1.6249435089323966E-4	9.917258085996864E-5	1.0612195586005227E-4
-3.393265657763855	10.454391674262318	1.575959075835104E-4	9.587619520317521E-5	1.0607538214315031E-4
-4.670507470987778	6.528342318175405	1.342821290687835E-4	7.444592787612889E-5	1.1117018400655325E-4
-4.4726727137642275	6.531654081540811	1.3399372828592636E-4	7.437801577138813E-5	1.1050069503110772E-4
-4.296096768007057	6.56411387418155	1.3350985356085695E-4	7.431685521018153E-5	1.0937049194891627E-4
-4.19076774411171	6.62013185257886	1.3365343729409318E-4	7.447115602666957E-5	1.0900508625404283E-4
-3.3927264197262907	10.36607684263304	1.570073175225531E-4	9.545422695897109E-5	1.0607660378394354E-4
-3.3881604896781656	10.051924125415702	1.548194696445537E-4	9.390887483748655E-5	1.0602158481400487E-4
-3.3799254865986788	9.655646256428371	1.5205035684644002E-4	9.184133128362914E-5	1.0590485516372794E-4
-3.380026598289431	9.645624138666385	1.519772334696427E-4	9.178786394930957E-5	1.0590229705456899E-4
-3.3804025932702664	9.636123697602686	1.5190694137868642E-4	9.173261128976114E-5	1.0590023248160984E-4
-3.40679558502883	9.214168016801459	1.4911682933435084E-4	8.953397463482849E-5	1.0599309050715044E-4
-3.4179814247593683	8.95895940911759	1.4735313328568362E-4	8.809076380673774E-5	1.0595309123330289E-4
-3.804803665329825	6.960169305120868	1.344531506632258E-4	7.53450038324873E-5	1.067335969640469E-4
-3.9429416544476634	6.809098800100818	1.339317926879245E-4	7.504529655674934E-5	1.074712703107547E-4
-4.08124466208169	6.7153801769962165	1.3363759040603947E-4	7.450769437493876E-5	1.0825226589806156E-4
-3.427153181972659	8.785606906012429	1.462977904956474E-4	8.716341135488835E-5	1.0601171450490977E-4
-3.4381148632852074	8.652708715051691	1.4551304320713527E-4	8.634986179868036E-5	1.0607543965241177E-4
-3.509867929898986	8.054374968105693	1.4197989765632856E-4	8.272260177060736E-5	1.0638059854469553E-4
-3.4656373236179157	8.413711761281515	1.4395712233314836E-4	8.484106557866892E-5	1.0616498468689402E-4
-3.5193252094602787	7.974355448049408	1.4141956700975574E-4	8.218873732108797E-5	1.0635202294284043E-4
-3.557899289989212	7.638848388736418	1.3903373095209087E-4	7.924957038310549E-5	1.0604759881286638E-4
-3.5506927450897767	7.69285776363382	1.3969407209797022E-4	8.010271150314213E-5	1.0626142934093167E-4
-3.535122125580328	7.83701852388341	1.4055288888785837E-4	8.119115677556593E-5	1.06258150753533E-4
-3.5827473819441993	7.560439358513216	1.38626036167937E-4	7.927089458457775E-5	1.0605935615981504E-4
-3.6565570430394443	7.313451197757724	1.3650607589517355E-4	7.752081455804458E-5	1.059092158893455E-4
-3.741595319822733	7.091603710798701	1.3501653464819942E-4	7.56880594708248E-5	1.0634449953576197E-4
-12.549997283015612	29.32616348514781	3.508433466250337	0.8654972223536691	1.2523556111937437
-12.301539205957688	29.291857008660745	3.532432504489751	0.9013295649726619	1.212679575942654
-12.945498561628064	29.371268102939265	3.475155836361353	0.8031790333119533	1.3199626335554981
-12.667571058320755	29.34600838841086	3.4999996357642313	0.8492520707201929	1.274836769232245
-13.14322116019612	29.37537224001902	3.457355953027715	0.7689880666220961	1.350131586978508
-13.80898376894712	29.404592486687914	3.4189988969029166	0.6699483532362439	1.4591446480757324
-13.735570740940926	29.414650756903125	3.4219974771589623	0.6825086254498766	1.4476538505581165
-13.706246438895406	29.415606123614673	3.4233665622352243	0.6872716493029797	1.4432159377620026
-13.290250515754071	29.39595679026659	3.44499529091539	0.7477597735824514	1.374453407035428
-15.179758674591223	28.679465333566007	3.2336609305535955	0.3566643067295111	1.5903345186936462
-15.094996074046257	28.783472433649738	3.257172840246429	0.3868891318929478	1.589634986513889
-14.691069244266398	29.117451850342118	3.3359765125996197	0.49392584605647627	1.5706408678849482
-14.680534876789988	29.12585190893839	3.337880578894328	0.49669638151472273	1.5700457689733536
-14.683122671339875	29.12421368151403	3.3375211611559403	0.4960999058447029	1.570260451825873
-14.244958504254635	29.34505687182388	3.3923207828921567	0.5961858923795151	1.5247769852089195
-15.576497186678044	28.231983999343782	3.1189203081828722	0.218321211670439	1.6035856778077862
-15.653847786285514	28.134364463078622	3.092436617730826	0.18922818562947824	1.6048236703542178
-15.387588751291824	28.452429767326805	3.182445385746049	0.2865062127877681	1.5997354864943512
-14.144837917633991	29.368893508216285	3.4009130769327847	0.6134654044598916	1.511193757802031
-16.115058978073392	27.574951249756147	2.88332626376237	0.029066107151590515	1.622562865191867
-15.90435588476819	27.83242710015623	2.9868383171704647	0.10397654627846592	1.6107911824436854
-15.74625171831329	28.024575975216667	3.0554265509152576	0.15757177161587815	1.6078672189587007
-16.14953834645239	27.53162125991811	2.866321003247573	0.016221521474110365	1.624237544420021
-16.1772513457067	27.50045584646255	2.8513604695290136	0.006275533769461024	1.625386824624036
-16.41407757865043	27.24998495224228	2.7253846166439786	-0.07793292995631473	1.6377412235782296
-16.616577586735964	27.035992237219965	2.6223981011133053	-0.14883372694404085	1.647183902711452
-16.682606989913594	26.96872952786494	2.5921616772471583	-0.17124351345397795	1.6497450903766402
-16.96054569506112	26.69987986253053	2.4826717108583534	-0.2696149179482648	1.6643700740971656
-17.05473536272748	26.617529852743722	2.4523843054625587	-0.30241097974339315	1.6695505712437662
-16.798180595287267	26.857517761418357	2.547436603821529	-0.2115264700802924	1.6556418789240748
-17.301849737305886	26.366581807714823	2.389477946311292	-0.39545300149922447	1.6751849184123802
-17.437462623787845	26.22883534025558	2.359164074831615	-0.4439183614911381	1.67742299189979
-17.710871835704314	25.908551167574487	2.3203421288501813	-0.5455548713452347	1.6712374233604936
-17.720140663929456	25.897755902864244	2.318920224049704	-0.5489811354914153	1.6709812089386928
-17.93305011810803	25.11470404264659	2.211461308079464	-0.7161734627955787	1.587437435396617
-17.9124787367341	25.02581519519865	2.19193919829286	-0.7289222645487614	1.569477060925776
-17.75129270702696	24.320631923706557	2.0374244982946395	-0.8284029089921587	1.4273055224472577
-17.930628006634358	25.127767378815523	2.2132772220547308	-0.7133276415505059	1.5889498388821164
-17.72231396827652	25.889794578671694	2.3177360826863462	-0.5505861058791213	1.6700402725846502
-17.80190258093927	25.598972045348795	2.2779643465718546	-0.6128025106783741	1.6391512875623984
-17.6995911610923	24.190394096149134	2.0043111810494745	-0.841109107972059	1.3968712493299353
-17.496256260038386	23.683034299338182	1.8721620970946498	-0.8907439737112468	1.270088688983595
-17.227056612177222	23.066737894903113	1.735877029164529	-0.942153810897872	1.1144494878353464
-17.222400653656987	23.05582348707018	1.7334545541117163	-0.9430393975308741	1.111585392107366
-17.21689832879776	23.04423912993879	1.7314694339482586	-0.9436924604633787	1.1086126039425355
-16.728754575678682	22.025145556677188	1.6050699762896656	-1.005537810532226	0.8592804587756202
-16.774194747140236	22.117395218379528	1.6132195695822	-0.9993582858544819	0.8820393830296644
-16.97794664264294	22.53861943451568	1.6530102968395908	-0.9737210865566819	0.9862529192858003
-16.69699815631189	21.966568824245652	1.6012355837531438	-1.0085442901577852	0.8431543379666377
-16.444832569389295	21.480926575180483	1.576122142578419	-1.0343807264333358	0.7097068299799083
-16.386895846575705	21.380543125779525	1.5730167368911818	-1.0371418305340927	0.681175061527824
-16.104241164121696	20.907538117870054	1.5580850839765596	-1.0414514067450078	0.5404490373579574
-15.229452747704386	19.598212881817318	1.5684818265881377	-1.0092352700133442	0.14691716799982907
-15.57329312946664	20.08691418120491	1.554414498722242	-1.0244242548185207	0.29826235704069953
-15.762516950245079	20.369225502488575	1.5518937664825299	-1.0331603855621327	0.38274948487114124
-15.675992470326689	20.229579917481455	1.552876198810531	-1.0304561923199445	0.3422689346253883
-15.004763248761616	19.296783667811376	1.57228525840355	-0.9796533775256475	0.04813509509262078
-14.347500819590326	18.432065956650572	1.5667853509122187	-0.8406347088591445	-0.21741609086123012
-14.712981145580777	18.902897405389634	1.5759350893528756	-0.928637477868069	-0.08049785390066674
-14.112096433282655	18.14059298710207	1.545859609291608	-0.7705408091830599	-0.29211865880266763
-13.78694109254231	17.746809436354212	1.4963668110517538	-0.6468972967915259	-0.36356652793606115
-12.571764049439405	16.311593393532608	1.1398056652927426	-0.19688541195379006	-0.36599385187762384
-12.73920894762768	16.502345400817987	1.1963178706395472	-0.2535694655266346	-0.3797725058963152
-13.149713878528935	16.985374934153192	1.3438363708511876	-0.40646871145684965	-0.4070131976544749
-13.560380487768182	17.474887696609358	1.442805474114385	-0.561108607464887	-0.39084324498103784
-12.425322565709424	16.132861044045708	1.0811694352615586	-0.16311975867576917	-0.34099998852760954
-11.670217713869185	15.114695159104642	0.7538135585039014	-0.033149570606455625	-0.21818714124625702
-11.365932308652308	14.608156720305253	0.6051639522158342	-0.011863588071784607	-0.1889213382190131
-11.92283668770059	15.5138977395229	0.8658578744857763	-0.06089813602546773	-0.2509431178364826
-10.562716333863087	12.94789731899291	0.27941762275672	0.02376915252169947	-0.13786056016820178
-10.948648382995671	13.758739233451472	0.42001998209559305	0.014839442118626806	-0.16566250045288927
-11.098303334312128	14.067796912866406	0.4907110234034494	0.0053192224552843555	-0.1727316049249547
-10.525883887986963	12.864423610706558	0.2649124385809504	0.024352063511483876	-0.13453538966990164
-9.798988227302473	11.320287707049813	0.11707410350089838	0.013099082494250297	-0.08638710132657887
-9.732323480499934	11.174594300623232	0.10708774401582367	0.011702779738541695	-0.08188450765269183
-10.081918062736984	11.939122885708052	0.1611815986832875	0.01818730999947475	-0.10422457123499752
-10.117545204016817	12.014153136793572	0.16647535325000423	0.01881311294277856	-0.10640232317092667
-10.125488541176557	12.031342010050052	0.1677055008864927	0.018887681752631932	-0.10687062479575735
-10.206021714110836	12.200826259486794	0.1874934166246245	0.019965460598857825	-0.11250428646507785
-9.419927776114791	10.505887365565313	0.07790952015817225	0.009360088900627552	-0.06614284692264175
-9.399405712068043	10.46295997914108	0.07589457879419309	0.00914231307325979	-0.0649491741864936
-9.362713286671571	10.38798252274155	0.07310912850261034	0.00893946377846361	-0.06290641083323371
-9.154870655726462	9.945879075922534	0.05669852247141677	0.007506262804564212	-0.05092648768047484
-12.250739993093612	19.150604908153067	1.4846022350846404	-0.6383202431659722	-0.21109256474998117
-12.38566605099603	19.22946294400731	1.5464066027869572	-0.6671106812343182	-0.24910377550139362
-12.01844448086215	18.99591175371971	1.3834223173910867	-0.5821753295937985	-0.14244040100512845
-11.827570117273318	18.80591952525691	1.332872869295608	-0.5470192811208535	-0.12834996880899693
-11.713785536719609	18.69006161362944	1.302491340581549	-0.5246515148808153	-0.1255359710985118
-11.489143837718775	18.31225717750866	1.2340532176693106	-0.47232327388317624	-0.10116696585747749
-11.422054541477863	18.20400403535874	1.2118270892320886	-0.45602333727412575	-0.09395491315276043
-11.1312843404225	17.66591106385923	1.0958951471118445	-0.3572952361877299	-0.058502024129442984
-11.055951216524857	17.541799648666696	1.0636114315235101	-0.3328591312033989	-0.04905166472442604
-10.89887092457139	17.22764172522274	0.9827433946299258	-0.2739677463319371	-0.03740949359519986
-10.575488505640893	16.84925885430279	0.8500269384696241	-0.19297146549700492	-0.012996035467235134
-10.43772599350212	16.70171574203988	0.7935377972602375	-0.16490240213274002	-0.007554550540525879
-9.978001351274603	16.242623289109325	0.614816670691624	-0.0860018885091465	0.008850130263231564
-10.526565134212209	16.791932600537315	0.8289489258833448	-0.18041514667651054	-0.010051970297247994
-7.030367433549882	2.4139327623641043	0.015203371025812828	0.013166685075461013	-0.00650712211718656
-7.215760866394217	2.4755440513595257	0.015182608317629395	0.012989163843847079	-0.006980910094856978
-7.405278851022751	2.595258639711485	0.015051370771817051	0.012690632071429864	-0.0074481762239002125
-9.244586320290054	15.723382341965994	0.38060121689750104	-0.027173810844033155	0.017318290531657458
-9.507824842101293	15.916684605458574	0.46222117512123373	-0.04402295684713948	0.018124780208509154
-9.692263079699481	16.041330931920655	0.5223627933959756	-0.057522174363177345	0.01578564127270648
-8.985488293101314	15.53500002876454	0.3024867370312022	-0.012177087835713384	0.0166682829848657
-8.539221102722498	15.303689839165164	0.16931357743426778	-0.004486322137546667	0.016159320491175962
-8.537824382407866	15.302507447854424	0.1687537419887977	-0.004459333060755043	0.01612701426433352
-8.538262958703744	15.303150235103136	0.16902298104241284	-0.004475066051978581	0.01615630980945977
-5.1772657954129055	3.362657896829427	0.011849059923443837	0.010766786677243376	-0.002501583780230572
-5.227341194145145	3.196912959780847	0.012261207117966357	0.011138906729293557	-0.002561217936224816
-5.322979475478381	2.954410263032776	0.012900399605466972	0.011726563711557707	-0.0026624508631465952
-6.8692823834369445	2.3755325699269654	0.015200122851469253	0.01327324903694364	-0.006122768616892576
-6.725367925848076	2.363860918432673	0.015157976644124266	0.013317883919441068	-0.005774249549321925
-6.536000300217035	2.3472928848767003	0.015062815949025803	0.01335813515169429	-0.0052881900545277034
-5.411414966482281	2.80462181706888	0.0133016670583853	0.01208764540674239	-0.0027914595499906715
-5.610884649462367	2.5687833763582235	0.013987613138574273	0.012697468219779854	-0.003138455393822321
-5.361261409875199	2.863834967066623	0.013131151562121298	0.011935823181428148	-0.0027053622211718966
-6.223247802307597	2.365875714290272	0.014857597542164699	0.013306292130107408	-0.004540371654160653
-5.791162716262345	2.4885765182478914	0.01430845788468727	0.01294116233029204	-0.003547100882921249
-6.090927660184907	2.367782615151773	0.01474718830121706	0.013279666578949079	-0.004197598589496556
-7.488664423471011	2.6416913570264815	0.014995561103741173	0.012565953726146002	-0.007647259240310469
-7.527681738504052	2.675695279703027	0.014950515450461745	0.012485828634452974	-0.007737396113222779
-7.705213109506458	2.8928308880051232	0.014647340162997355	0.011958347261992977	-0.008190194856256081
-7.781038464728837	3.0306349689130956	0.014461200270690509	0.011661054593669454	-0.008382819962904969
-7.809543249467232	3.376611916763574	0.01390493894535675	0.010913096270418553	-0.008561739732266907
-7.8031869250453445	3.2014071931557497	0.014179820300657257	0.01127785813171899	-0.00848856226467062
-7.768361944322903	3.658099075822124	0.013435477142673975	0.010298710735138676	-0.00861206126741035
-7.761639727263895	3.6900712243159703	0.013382531718516427	0.010231191117544475	-0.008613936010219276
-4.999801721481999	4.023502151482274	0.010228296007073106	0.009295233422097121	-0.0022693585014943677
-5.111481284317616	3.6023752834282305	0.011247485136039894	0.010225261646851138	-0.00241867246754868
-4.997331181378248	4.032984195797974	0.010205250043861053	0.009274415852667589	-0.002265720607237057
-4.872934486217074	4.475711538991569	0.009123103595914447	0.008328146749667241	-0.0019008609925047543
-4.97922462021777	4.097173888984106	0.010048909540464406	0.009137803694947873	-0.002212835776610786
-4.860801930593438	4.517203309852191	0.009007203505558675	0.008227805152541021	-0.001848556304140172
-4.761029939464212	4.87431742088686	0.007998786896931846	0.007356253769269478	-0.0014056637198595974
-7.742452158769818	3.729624219616649	0.013304616787098947	0.01014247759112409	-0.008597739834075677
-7.442379917165561	4.483229936031931	0.01186053308573392	0.00838187664915846	-0.00839074258224254
-7.465536611994425	4.421726571853827	0.01197176411260215	0.008524888934705457	-0.008402431946764195
-7.594486120432469	4.0834937584560675	0.012563915111856934	0.009297722825240357	-0.00844913677426852
-7.429690671744892	4.557670492198492	0.011778225160363026	0.008205308421979973	-0.00843639821553266
-7.36723985866665	5.015050012790266	0.011284396839764722	0.0070945969788380045	-0.008763033729080782
-7.395343085368084	5.5101636428186795	0.011121896606914405	0.005825364501019456	-0.009427458446724275
-7.3965865828161865	5.543074608435623	0.011106069375092368	0.0057407157210252165	-0.00946584809616007
-4.558074603635404	5.672718741769454	0.005175171063500688	0.0048143770575168315	-4.888925412931115E-4
-4.6627405197370075	5.22454798947669	0.006787250954075709	0.006287987251226188	-9.120713064189658E-4
-4.668692867352944	5.198394503246017	0.0068801844109988635	0.0063706276001591	-9.409628207150598E-4
-4.664282599374147	5.216802614111526	0.006816359382348477	0.006314575964602938	-9.16819528359637E-4
-7.3982323297515205	5.567916060023574	0.01111110387603525	0.005687640488465933	-0.009496998534144074
-7.48651415465878	6.150839041437832	0.011513056420907192	0.004445980787141259	-0.010538175561050082
-7.599546254111633	6.612735766649593	0.012688895084537105	0.0038598024388945837	-0.011954884109894273
-7.642504625592806	6.743778192976325	0.01306783416041314	0.003653706278260114	-0.012417244473100433
-8.952159946371552	9.555675251586836	0.04776945195734451	0.006484424571889375	-0.04362462787726695
-8.732765194065909	9.107614497624565	0.037482035120608485	0.004823976468809322	-0.03525565367496521
-8.47700772030366	8.592551683213934	0.029569352123619476	0.00417746003640361	-0.028177373027060783
-8.352064200573206	8.325656229295662	0.025524763374058408	0.0038660194145754196	-0.024552663160672842
-8.22248365278156	8.080133739051304	0.02305677977507182	0.0037410241839625005	-0.022209949131896542
-7.7238068807377545	6.9598914714192155	0.014346312683561555	0.0035860690456847697	-0.013707041472986556
-7.960826055581999	7.551550075901317	0.017730523323997376	0.0033599971091714657	-0.01712118038770585
-4.595871508506281	6.28037289077029	0.002128028440450562	0.0019445182980571617	1.2951956891074973E-4
-4.559350514184861	5.783225643625137	0.004812215592671285	0.004474399455408385	-3.5957459986822956E-4
-4.539975613367586	6.108347768381147	0.0035772918676716895	0.003294947365485512	8.691014368344362E-5
-11.935802806201469	29.203760167457084	3.5722599712600425	0.9391297122530455	1.1505526639404542
-11.682106431330329	29.107328518339	3.5960100569033653	0.9581967206103753	1.1079295001410843
-12.049748392788736	29.235721606739954	3.5584361614292845	0.9276270181222055	1.1685507342196202
-11.554047324668158	29.056241218203922	3.6049633461532418	0.9672684027269234	1.0862573993965545
-11.460443184032053	29.001267345554655	3.6114252662331867	0.9718975780929511	1.0703349339069876
-11.232304986381648	28.865049240785545	3.6300306634121124	0.9853856714821521	1.0325338055470605
-11.068074810611535	28.69399179130027	3.644363591621791	0.9859689901088794	0.9982233296324758
-10.976413376754808	28.58931671508703	3.6520449175119567	0.9837049884047165	0.977786989717762
-10.90389916998354	28.35161171417068	3.6650858191307947	0.9695541292258165	0.9457569626332414
-10.868957337890858	28.234135990939983	3.670080959975558	0.9617519381960777	0.9290249242424838
-10.873719428217466	28.179281393409546	3.667710876296051	0.9563614000769154	0.9200455386352221
-10.899773404446135	27.854335642192183	3.662669431817099	0.9262856764997517	0.8701286735754903
-11.299458501732504	28.243091190207984	3.6885332116451877	0.9161961299947377	0.9783525197133781
-11.580553246675425	28.461353336993938	3.684744835283601	0.8999815445630817	1.042596434897756
-11.22081911542619	28.180695395265218	3.6897267380230763	0.9205454442816254	0.960367681383326
-11.183297404775496	28.14546619823924	3.687199145212801	0.9218067122888096	0.9500064958100769
-12.684184220582633	28.764343586866232	3.548348446959664	0.752732022531198	1.2247992032478157
-12.492880752462833	28.745515468282136	3.570939682524778	0.7852553033138308	1.1969829441094686
-12.2852423131459	28.70269373577814	3.5987742810965324	0.8148001986893463	1.1627487311078117
-11.724410547415482	28.523440071411994	3.6687534024214954	0.8846805465877008	1.0682185202897634
-12.042628501407894	28.65190976424612	3.630509725871593	0.8477645897961048	1.1224815011719793
-12.97928759172244	28.78860654783188	3.5152422312089078	0.6999511835428932	1.2706104459817786
-13.400947633314015	28.7763537914894	3.4682387971560256	0.621524528813463	1.328049564244679
-13.46375182858444	28.77366045055478	3.4615415162118364	0.6099723321262235	1.336843138717235
-14.201920302987581	28.540465347879728	3.370413594125871	0.44567348302410326	1.4157639248869407
-13.99354047105041	28.642048328061016	3.403447507644819	0.49903199987408675	1.3981033373401184
-13.591342240135727	28.741164400379756	3.4471189359215257	0.5833653673084782	1.3515524502599345
-14.456367012619312	28.396993551097516	3.3261383472820274	0.3780973472298815	1.4368647549140485
-15.431591878117558	27.555698668136706	3.027872496828171	0.08943937894781778	1.478154531224809
-15.24510148240161	27.725597238558915	3.1036538645580007	0.1451294363390851	1.4701211683440325
-14.792664328746527	28.122569769546267	3.240659547607253	0.2809702259170943	1.447673380674587
-14.95081865018069	27.985275783685914	3.1947939450248617	0.2340628595929733	1.453947243009679
-14.853824195709429	28.07328217912161	3.2255208763353598	0.2638870299460275	1.4498076872230943
-15.776961011228718	27.23176280461427	2.868826669019988	-0.02065056741868859	1.5023938935893175
-15.513112421659493	27.47937482345482	2.9917428884999873	0.06341294289073854	1.4837521074799684
-15.967966242469805	27.04863027883457	2.7666466861110566	-0.08433576187223465	1.516548598362961
-16.07670833151199	26.93966469684348	2.7069981295847723	-0.12302274399260865	1.5255565606007588
-16.716279216128402	26.051545252221388	2.3171035984644623	-0.38460964101429657	1.5333298394008328
-16.6675177320471	26.15340507796229	2.3532016242672973	-0.3566517774245646	1.5388668684745506
-16.359091358725976	26.63642106198933	2.551566593181846	-0.22109522371580903	1.5414904296496037
-16.445240585507566	26.533535009262614	2.5032044511747173	-0.2510758308267085	1.5445224463487923
-16.837577633029017	25.65355982661277	2.185635540980593	-0.4855181324767836	1.4906874213718273
-16.84622624979137	25.592588293013694	2.1656750634906774	-0.49723158663481104	1.4828168884554505
-16.850103986837148	25.140345439473183	2.0263250854378176	-0.5704557394417608	1.4168590985317782
-16.85005420296213	25.11674862278303	2.0196740783851053	-0.5744558431013821	1.413502519996741
-16.827807853024098	24.83135991086977	1.9362317093531067	-0.6256330909312497	1.365019237950941
-16.811352271360438	24.608249074545864	1.8709868689454436	-0.6660028011235258	1.327100855959939
-16.809757945587663	24.59275464737519	1.8662305652724904	-0.6684460378420436	1.3242902477737624
-16.72390307561301	24.10927776508398	1.7296644774933052	-0.7432170794762933	1.2224800726445093
-16.711604584307537	24.054793657701662	1.7154671249022282	-0.7518954680913199	1.2102817963962638
-16.288938391801853	22.90757436988333	1.4968093403049587	-0.8765841079664457	0.9314260022799974
-16.541575995794016	23.45572476837134	1.5851246511052972	-0.8215110455357659	1.0753930905956328
-16.554735993287736	23.49923588169754	1.5943294591487203	-0.8167111936421777	1.085939995872325
-16.284735122014368	22.897810718928753	1.4957182075433644	-0.8775234977339463	0.9288891789917367
-15.9689409967161	22.315910191246623	1.442538963409353	-0.9099855967416349	0.7641457637214719
-16.261668500317725	22.85548546820146	1.4916582670011853	-0.8798240170289364	0.9167552056390456
-15.890128630080937	22.19231586454205	1.4343274014155285	-0.915391470194464	0.7260074563385062
-15.611536175561469	21.761214182128263	1.418083671121722	-0.934487669811454	0.5949665187970217
-15.389503089566695	21.46723224748741	1.4131625451726366	-0.9344759361542607	0.5041399969187332
-15.211211468592408	21.2246593625606	1.4092480336544804	-0.9300095092405058	0.4278414564231816
-14.852441952334894	20.768389246526556	1.419366656627528	-0.9203249842747872	0.27887375754290833
-14.818193677390562	20.72704361603328	1.4211888387152813	-0.9191250589320922	0.2652254931475015
-14.010727407434942	19.956244660112002	1.4803001124752202	-0.8740134918535952	0.00663643981803147
-14.087412921685416	20.012501518614464	1.474492002392127	-0.8808074913202093	0.024752105494953987
-14.468060282721094	20.37141381100955	1.4476657165877689	-0.9000659836687885	0.14460773349956485
-14.161142822699299	20.08379311759668	1.4692928408933978	-0.8848146418988576	0.04820625646204446
-14.780913748069462	20.690041568173328	1.4234241225957946	-0.9161760056330682	0.25257392158888603
-13.290337518692528	19.46305552033138	1.522347140398274	-0.7946800343248537	-0.1536814953650364
-13.172932900418182	19.418788002420822	1.5258762193470305	-0.7806804899995161	-0.1715626372538122
-12.843245050203404	19.289711443391205	1.5374740040055337	-0.7432407867097608	-0.22281612225144928
-12.566776098124134	19.255877656791075	1.5429781735951043	-0.6970737173616758	-0.23993307467449076
-13.364972472223473	19.508465354966297	1.5189627478013783	-0.8038493511237088	-0.1386411720930639
-13.714974310211915	19.721547316418935	1.5025094476075758	-0.8467631746342366	-0.06778510815706051
-10.768519603471752	27.656841636307917	3.6191346660164054	0.9167498228220448	0.8219334134722996
-10.626055601935754	27.441237835469842	3.5714077421812043	0.9051520030338562	0.7702596714989299
-10.509614804230434	27.180361031524047	3.5033596205721924	0.8922928834745024	0.7139767118022624
-10.44945793759272	27.004687217842367	3.4542597497610488	0.8806060184726671	0.6781128747286236
-10.346947236028276	26.50149944674624	3.2932753679666593	0.8273073071777313	0.5803494560351138
-10.320901390450317	26.291271049490547	3.22526942274113	0.8001403441927444	0.5426765795229939
-10.258509525475565	25.821433344031277	3.0667616617031337	0.7392959633584617	0.45480765556067637
-10.233959449323633	25.577920561960738	2.987218081322835	0.7070703258231111	0.4131059378968013
-10.153291048453717	24.331496842401013	2.604332602350463	0.5118135830341404	0.18964826540136107
-10.149025749581671	23.92451248260336	2.488644235164502	0.4474444236824428	0.12756723903727007
-10.164215689716974	24.851641908921756	2.7530097697437457	0.5926510249876227	0.2710319173064255
-10.159624221262037	24.754981424532936	2.723091338663027	0.5768687419049278	0.25497337337953363
-10.159390647469039	23.834896153626683	2.4674630464118064	0.43316101784224087	0.11418659835837357
-10.356713340989351	22.331659832868155	2.1314340127375693	0.1613928365220294	-0.1258923639808571
-10.267225788515626	22.888512462932077	2.24140817082203	0.2696962621835816	-0.04186612509099454
-10.20243260154123	23.116648926784226	2.289546101235928	0.316911059536324	-0.008860452912537228
-10.495823752102263	22.003711584874296	2.074798688642919	0.08497272172100523	-0.16541414088759468
-10.573812855753744	21.749024786677847	2.0320065306554476	0.03313203907340325	-0.19884915038076997
-10.861301790157873	21.253387482874984	1.9492601927398616	-0.09804853026394958	-0.23911322573193877
-10.94558640919998	21.114826321952705	1.9260940132343558	-0.1333199564568307	-0.24972245230814705
-11.133322989520547	20.80091752514501	1.8804963660823995	-0.2113749634641567	-0.27513122859635186
-11.54983696413637	20.072338696361115	1.7626889270832231	-0.39510734327236813	-0.3324119718887164
-11.34653480173035	20.436488911991212	1.8238719390569176	-0.30898365653821236	-0.3027185424343729
-11.23151868384559	20.627107944220242	1.8519505861135905	-0.25557745918330654	-0.28914269974315876
-11.554967868711342	20.064003425877587	1.7612955936426378	-0.3972932808141806	-0.3327822366051225
-11.741469842656612	19.77949818161344	1.7110796845402843	-0.47184270969223596	-0.34165736452444473
-11.841147224699325	19.661418434938838	1.6882805920036938	-0.5061685133727303	-0.34069952293291733
-11.973386913156254	19.522624812570424	1.6585650965165422	-0.5498995779623518	-0.33774850971252446
-12.170425370410353	19.353881967028414	1.6080110601551865	-0.6077177709893722	-0.314626103399445
-12.254791953416174	19.298450378206923	1.5820870256204325	-0.6328304422702349	-0.2871338392270025
-12.107678242949556	19.405561627556533	1.6221119805735205	-0.5898649404843689	-0.31952530254453715
-4.2883229632860775	5.807039805879913	0.13531968344956902	0.1331748654820843	-0.0010020245480186851
-4.307057605245156	5.526002436144708	0.189109349191237	0.18403398828773693	0.0010422274195263375
-4.012164935352855	6.4037290017058375	0.036989137440835956	0.02858547994129692	0.02026319668190052
-4.102076581274754	6.226069827757794	0.06423860946778054	0.059035564253157244	0.01812661417343501
-4.15649537847472	6.124153552321	0.07859290512892603	0.07731387497969346	0.012874833352724956
-4.2847795948405025	5.824866841939575	0.13172093810122953	0.1297204464216349	-6.324476102802517E-4
-4.18017146471061	5.245978145711475	0.24694254700724355	0.23597581721509586	0.03167135319103437
-4.162615861024941	5.199209053922915	0.2557599095648406	0.24382613682479146	0.03623306495693708
-4.143652721140339	5.191949089538942	0.25754606091510807	0.24472355298851534	0.0397962254263348
-3.6322745368454257	5.147975223770012	0.28773793857969376	0.24237104379114127	0.14394489141360406
-3.7520724673557657	5.133869891351081	0.28128445626667703	0.24783724918387995	0.11879256391657238
-4.0688104610289795	5.185234828586908	0.26207734563019924	0.24523828235102943	0.05473620731419985
-3.4079155880435144	5.238027324548531	0.2897797368688392	0.219735572372798	0.1879804749920184
-3.869873357634537	6.725932841299383	0.02930204662783182	-0.010539329087570411	0.018371442060249023
-3.9362930380401067	6.567865796608608	0.04003261531043595	0.004222646741600266	0.02328950825441143
-2.5643029177236167	6.00899830173923	0.40420874922365324	0.046652799845059593	0.3403272308105336
-2.8087016690518745	5.741772397466606	0.3380498574655599	0.10456285625500283	0.2942761203576455
-3.083484089387015	5.477182030354228	0.3005068750389174	0.16294521683527824	0.2469488284178558
-3.2015446753745738	5.395218417043317	0.2963893658372817	0.1850809957841208	0.22470225850530018
-2.9264397800729967	5.617381515113407	0.324116795087004	0.13103417546935983	0.27530169028052415
-3.6614019577377603	7.2073532359214605	0.06819570869660037	-0.05300148134518143	0.016713865611730192
-3.595604569471044	7.331365146287874	0.11262956080102045	-0.08651284597427825	0.023110718743211956
-3.5484064350938573	7.456648274130648	0.12674507064157706	-0.09737796362361345	0.025997186659493934
-3.425866195254538	7.7869731342923565	0.30426756636664354	-0.22652846249578487	0.033702736122729386
-2.1521643751806954	6.610690940885824	0.5832775897540885	-0.10626948143136841	0.4268590936240311
-2.1809415765764526	6.567562714670951	0.5684254134054861	-0.09424830005015629	0.4227206067050011
-2.0742112349274757	6.741339119928552	0.6265770644704984	-0.14337242823679625	0.43910877300958767
-1.8930749471969914	7.051056987806737	0.7285532649405629	-0.22990552415999616	0.46706345206242306
-2.406310117976088	6.2381004612518405	0.46987476065696276	-0.009229738750232658	0.3743699640425179
-2.538100589315731	6.045158968971396	0.41142552227903567	0.0404319031017818	0.3453733656028088
-3.374396757301442	7.964888082160684	0.40321696007847163	-0.2831333520651815	0.04509353808776322
-3.4098085905851176	7.823760927897365	0.33478489138613454	-0.24894355986651648	0.03516132012107194
-3.331105163294466	8.160947714079914	0.4927524840715619	-0.3262715073774979	0.05536887222690554
-3.41694284479979	17.827072734734163	3.162392963761788	-1.2502031252731907	0.35681531631845
-3.353058734786538	17.74177050860621	3.1520260559600657	-1.2587516990309515	0.3606968437013807
-3.6745886535963237	17.933120408601205	3.1909820561472673	-1.2245832762710038	0.3551561415753937
-3.540599321592361	17.885689087426442	3.178927721504138	-1.2391269993641654	0.3553613088329547
-3.7832842232803903	17.99328155720732	3.1989174346532394	-1.2167599638137645	0.34951491663703427
-3.9357171817936116	17.984463775570383	3.214176953135233	-1.2076883834258012	0.35360845846403954
-3.2920254935375053	8.552161396877578	0.6720200643650726	-0.42941951321026406	0.050630900268669454
-3.2861823608924	8.860770490976389	0.8014276584291167	-0.5003504861947368	0.052539824421331816
-3.2970182837934283	8.468678537505586	0.6328687735059872	-0.4067214915018344	0.04906987986303871
-3.3159875743842995	8.278554417460683	0.5453512539855261	-0.35731278421195956	0.05313248234806199
-1.2802826824277802	8.478633085189395	1.2195256909249659	-0.5948940358073382	0.5327574079386503
-1.4581693712490624	8.02436367990105	1.0606842967227976	-0.48487420546863563	0.5193780838321593
-1.8228713331843909	7.196277884966607	0.7768079917815462	-0.2726406360878537	0.47922914637703
-1.5585165198969002	7.774965132076156	0.9722120602922648	-0.42037366199124665	0.5068373938525131
-0.9417762933512577	9.402809311824923	1.5305257359514086	-0.7942966164661172	0.5548924734574988
-1.0320559014059918	9.15341430754458	1.4496027309415587	-0.7445745328075917	0.5505147867500699
-0.7693868831415362	9.948113883548157	1.6925368945865822	-0.8892668714500536	0.5614711584693315
-0.3299681751007806	12.136957950070594	2.240585280016629	-1.1965192734263685	0.5518724063239212
-0.3390646139086953	12.048737943185007	2.221539781947728	-1.1862517956510699	0.553435346055611
-4.11371023206757	17.95309090590331	3.238742234696523	-1.194624923119152	0.3538252527551662
-4.160616366329802	17.79593031186862	3.2468343853631225	-1.194507803713105	0.3621288008298025
-4.190766845280345	17.708030051253196	3.254344835413679	-1.1916606309590172	0.3663557730921976
-3.2833926409869783	9.150886467222689	0.9269156165072369	-0.5664134912793587	0.05889100352420254
-3.274418014008373	9.367627291329839	1.0127905543558429	-0.6103928966232546	0.06399071504474492
-3.267257986719642	9.588346087361067	1.1075033678326767	-0.6582851758227062	0.07186525746693707
-3.216350102394046	17.578007501723864	3.1298983264143376	-1.2723962261408888	0.3650000769002167
-3.1859328980954515	17.549159056032313	3.12582108071718	-1.275543615573635	0.3648885339411705
-2.9979096400130283	17.39519000086823	3.1025674398747674	-1.2911974155853354	0.3672866541168033
-2.9870998225207916	17.38641810249299	3.1013523468821136	-1.292054928415883	0.3674857460374254
-2.4471574181684264	17.158483033080905	3.0597251927842994	-1.321178366878693	0.38070872228312114
-2.0622650579216972	17.045467960512756	3.0249615663210165	-1.3430679980202902	0.386563220587856
-2.9819129908323396	17.38334362150622	3.100820221770296	-1.2923417878934114	0.36765895734644677
-2.7245762661529	17.25599323929744	3.07941730226601	-1.3073341879536253	0.37504042533020676
-2.5321026101748316	17.19061771511696	3.065649657705794	-1.3182536204713926	0.37749957968117254
-0.3307486861104312	12.154552236977798	2.2437542140016826	-1.1979476022837767	0.5513751331957241
-1.4309195126415768	16.311881810757164	2.913030364467441	-1.3733303720003343	0.413004470682896
-1.3119857893849463	16.078832444935458	2.88157608104619	-1.379549325186535	0.4182709532520559
-1.9949358954541871	17.000108043408623	3.017297513282096	-1.345631841219513	0.38998147778134495
-1.5781830252867213	16.590831439941763	2.9512446389388685	-1.3700958324633121	0.4024818740809523
-1.1252163446601022	15.634120316997642	2.818355782644609	-1.3815041004889124	0.43100147755497803
-4.183190021404631	17.56545500482762	3.2506996222718847	-1.1932552742478872	0.3722250748609309
-4.2071009692919485	17.371906025029702	3.252172550886871	-1.198146372082705	0.3785459733304011
-4.173421982141818	17.089658702232843	3.2278367606695317	-1.2111885280151584	0.3792349275415977
-3.274496076424968	10.393666073726164	1.4150908387408543	-0.8039642272888264	0.09612892027173617
-0.38093065746404864	12.957934994882281	2.390836612244346	-1.2670279529419932	0.5263884254885953
-0.43110611425660306	13.37162975645191	2.466217872525976	-1.3020003415043089	0.5124746289688771
-0.5085246238984815	13.748533797183196	2.526420130202826	-1.3212442554061228	0.49973340509056596
-0.5986605131518754	14.099881028232186	2.585796139614354	-1.3433338889201751	0.4851589256095762
-0.6588040601767096	10.313946466611478	1.804010761473471	-0.9559972720342789	0.5657487127433516
-0.42244426534908025	11.260896513998219	2.051363360473665	-1.094498034060085	0.5670502239166123
-0.4289080869540295	11.218163425955408	2.0407158306431548	-1.0882830903199803	0.5674026014682515
-0.6306798789703489	10.430314766099672	1.8374175965106139	-0.9762205227624688	0.5663080444702152
-4.164359840895151	17.031909265133617	3.2226782020149987	-1.213099466983721	0.37984776827839245
-3.2749161173439147	10.409031190151701	1.4213095332252155	-0.8069746504545118	0.09664431595508434
-3.275155840802444	10.416279000868967	1.4241259364267782	-0.8083237012210135	0.0968978188005951
-3.289726902114009	11.01286107017185	1.6472384302800307	-0.9065497132324466	0.12305204277405696
-0.7107888863508971	14.470108854625304	2.646979558123527	-1.362050331067329	0.469770228428671
-0.8588355779173833	14.972376253928395	2.7206515355973697	-1.372499417443389	0.45379076099756255
-0.9564246343140972	15.225379737531902	2.760270720299482	-1.3809335347687592	0.44232962854885766
-4.138694234178859	16.602949163348818	3.1711853499084075	-1.2236059112510924	0.371627138221032
-4.159576232348019	16.976420128853025	3.216182275191106	-1.2132490720142424	0.3801559387704479
-4.083256280494276	16.225086758764565	3.1117721828106606	-1.232869849439154	0.36247552651074055
-4.0758957680405885	16.183360452567133	3.1051700485459235	-1.233520879923574	0.36196202390589804
-3.7334797393068984	13.911527173719644	2.569857417424674	-1.1961349747379535	0.24338238777612461
-3.8726473060549043	14.38977762919157	2.7009806224438395	-1.2130378249024456	0.266806159174898
-3.950614982262072	15.270317849367553	2.910011324036102	-1.2356711753097598	0.3131560165194096
-3.955494355730274	15.305204165535596	2.9174612671775066	-1.235363964206905	0.3151818107724343
-3.9021722276195567	14.683573678941908	2.774278735922349	-1.2244876429584504	0.2821633154365467
-3.92617127691582	14.828427664956319	2.8095484107784823	-1.2271132695482203	0.29020035747259837
-3.947094929527757	15.245087560230292	2.904116478124111	-1.2356897385222922	0.31143089632461396
-3.998941544619403	15.727946004127272	3.014839730773444	-1.2419921506310017	0.338607485043818
-4.068911267370266	16.14237510560184	3.096821785782815	-1.2334943958329012	0.3601547424262067
-3.4173826427831675	12.431538801057219	2.1258434708078333	-1.0874341377970436	0.17832839149404
-3.3563107741706304	11.956319557195071	1.9670542599618286	-1.0293579001473032	0.16146048555325818
-3.307291391604541	11.334051155210418	1.7618330820415222	-0.9553337598452386	0.1360748260273935
-3.492417625561471	13.019939743286207	2.305564243032033	-1.13623043310744	0.2071708337387154
-3.7071517538549736	13.803055406549685	2.539972740170917	-1.1911386282845835	0.2383478971275285
-3.689145074339292	13.704032941580511	2.5112496065069347	-1.1835663476427452	0.234573693018009
-3.58107563960598	13.364808108557302	2.411085154117644	-1.1652411417967306	0.2187693018730369
-8.24437321618	14.628655380704547	1.8580797797166225E-4	1.1334280802067777E-4	1.2704637169907697E-4
-8.208488508960102	14.20442969546679	1.828474563752835E-4	1.1156747316945717E-4	1.2692513617681514E-4
-8.193732882045836	13.966864510168561	1.8122981960946543E-4	1.1059745261582664E-4	1.268819499120162E-4
-8.232676066203148	14.462833740224204	1.8463787138059054E-4	1.126435310876635E-4	1.270116687663099E-4
-8.190355272781021	13.837310769918176	1.8037588271308625E-4	1.1007908260702418E-4	1.268684061990587E-4
-8.113164734867585	13.369148836542944	1.7718318410025815E-4	1.0808898527183437E-4	1.2658381994195024E-4
-8.077137985378469	13.181762353380897	1.7597456943434158E-4	1.0732215136004356E-4	1.2644687922632825E-4
-7.967399366642157	12.81652392211357	1.7354519395025006E-4	1.0573104840269007E-4	1.2605491747876295E-4
-7.420180032336306	11.241484916476068	1.63644761499754E-4	9.865467262661382E-5	1.2419281244709557E-4
-7.3808332804054615	11.139093228239146	1.6307341063270277E-4	9.822968925522852E-5	1.2405920999445015E-4
-7.603871942682024	11.751556393002183	1.6674655783500527E-4	1.0095858638607845E-4	1.2480424940657724E-4
-7.696140638264976	11.994705156717423	1.682674052511489E-4	1.0210020401969109E-4	1.251089899411993E-4
-7.744677823820956	12.145917300220631	1.692555415696298E-4	1.0279226326426934E-4	1.2527361786033691E-4
-7.337767803967839	11.036122636602308	1.6249376841343384E-4	9.7784438148747E-5	1.239097921746543E-4
-5.478509445055993	7.328290473537212	1.396818633422763E-4	7.817649597025695E-5	1.1530862049968306E-4
-5.496339179308194	7.350669581732867	1.3987227521343215E-4	7.833808993139218E-5	1.154189035893836E-4
-5.513304128741788	7.373454987620162	1.4002792708091977E-4	7.84625309229238E-5	1.1552045580281997E-4
-5.778262454965182	7.704142890649901	1.4241186408145645E-4	8.047481872133541E-5	1.168640018820283E-4
-4.872232297356396	6.663670088642455	1.353617546204178E-4	7.51494587505926E-5	1.1218095418008721E-4
-5.226290517064604	6.974426320396013	1.3754147785137252E-4	7.667416528594813E-5	1.1384461133056556E-4
-5.132036526681875	6.880768641459552	1.3677338269680605E-4	7.607407691613114E-5	1.1332825136583049E-4
-4.981659587833018	6.7460850283086655	1.3593262402236442E-4	7.552391315503401E-5	1.1263134694908364E-4
-5.959929927514537	8.088621896615557	1.444993266764794E-4	8.21028927059596E-5	1.1801995722550517E-4
-6.156104585549123	8.438484377731058	1.4692266474469024E-4	8.433973466712898E-5	1.1908628487410314E-4
-6.3622617757145115	8.89367402106597	1.4952232928184286E-4	8.657236326211726E-5	1.2018341062296129E-4
-7.037759509502306	10.279278827605607	1.5804986184622249E-4	9.41435976339214E-5	1.2292201857578037E-4
-6.511283012352989	9.166008198073225	1.514490141061541E-4	8.844350065755648E-5	1.2080321695556544E-4
-6.961288378324094	10.091869921249243	1.569163972262881E-4	9.321830886232336E-5	1.2264596157570226E-4
-6.976735995607671	10.116981084608339	1.5710280582464687E-4	9.337622176079543E-5	1.2271255146155557E-4
-9.182270936897321	22.94174450346468	0.5478081298866239	0.058920777015425814	0.002171510682418021
-8.933982423996149	23.04229685433322	0.5523435724395696	0.06188030854992985	-0.001222886453588474
-9.497724716304102	22.723005777594675	0.5344707036200756	0.05393832749353756	0.007291031796352419
-10.889962362609594	20.815101820092725	0.4241771169882313	0.017457750881389827	0.03186048169050936
-10.989883266076621	20.573146486237825	0.4112898188525108	0.012734533449067779	0.033224143918887006
-11.119734753654585	20.1808955388046	0.3914031358857434	0.005516592871822966	0.03445872159210205
-10.670647722063693	21.25443557910306	0.4477092686117471	0.025719729764364034	0.028512211473340866
-11.149672853304494	19.02602829849202	0.32860627849305046	-0.013782180968968542	0.03064097419019708
-11.177286946190202	19.099277703159114	0.3332160473863708	-0.012775354594923068	0.031338267051249924
-11.201816179021902	19.362671111500344	0.3478515098686784	-0.008624984221670315	0.032813397776802256
-11.022193536344012	18.717624559630494	0.30902875030037485	-0.017557583952608348	0.027634225191069263
-10.948655772367362	18.634752788132435	0.30251609173208427	-0.018364250509781854	0.026241584073934794
-10.739201133128944	18.414265918933673	0.2850367902037996	-0.020166102136633664	0.02268647480706597
-11.220597943122005	19.547650219584682	0.35819724682979515	-0.005751346965143049	0.034036767051924995
-11.21323281425863	19.61367872297284	0.36169039922732665	-0.0045877238977244696	0.03409745772956954
-11.167862920011396	19.983763366603664	0.38098845051793895	0.0018885141652488677	0.03488907348284083
-9.936768216228987	22.310409283185393	0.5094122219674219	0.04587618659831759	0.015137169840698256
-9.627939378120631	22.624878042717764	0.5287031079164924	0.05164861274942724	0.00966043404205602
-9.57317012665813	22.67654418678395	0.5318267948951644	0.05274636273199455	0.00866308954576262
-10.134279810272918	22.058148772504488	0.49419601784402484	0.041330314266823404	0.01850254544095588
-10.304582245495851	21.836678928288897	0.48094063814717347	0.03701415694963132	0.022005211563958692
-10.555587862947341	21.45179669190091	0.45894735776581563	0.02977227093317804	0.026304235592320785
-8.656589703195516	23.077777847287933	0.5512521865749029	0.06506960815170743	-0.005603478608952298
-8.262167749019012	22.974909627902882	0.5378623444255212	0.0684150795517123	-0.010786382935350926
-8.093511386784712	22.896766904562025	0.5291235288323062	0.06948956882888033	-0.013882700058768124
-7.689902688405914	22.564211138216287	0.4982973183030963	0.07172396082181651	-0.021447821426014185
-10.42738055988633	18.24313458414324	0.26582167641202276	-0.020740229251541877	0.01769707005425603
-10.353689805164658	18.20009256250406	0.26120447336980535	-0.02091175267175253	0.01668544131806914
-10.27985764615542	18.165461430007248	0.25690667217747226	-0.02093797234646149	0.015576397755291866
-10.056078880215889	18.093535524199016	0.24512698331632038	-0.02049975723962378	0.012429758863601117
-10.619064660889117	21.352055735347083	0.4531483228392862	0.027724532755643513	0.02759957245969048
-9.877383422849825	18.044791512530526	0.2361226781018871	-0.01996158236956483	0.010105831796686147
-7.460371286689734	22.326892098391035	0.475088489239058	0.07148737858855181	-0.02680592061817954
-7.1819254774589725	22.004425241899636	0.4446233187713358	0.07159729399425759	-0.03566901166339606
-6.980051359193219	21.793149171904382	0.4219701210986012	0.07078215231767847	-0.04166829904170945
-6.576547900409892	21.409323216684054	0.38043558817571094	0.06882049054823647	-0.05763546793942149
-9.45778210122657	17.98715001966161	0.21472055753492314	-0.01801327580848086	0.004528380071137493
-9.409006892551647	17.978764361474795	0.21222656361935838	-0.017819843264397534	0.003985436300967359
-9.344395664369104	17.971696881039755	0.20838088577755084	-0.017463566247796734	0.003188537977583292
-8.885965848717442	17.93184517662559	0.18208334241411983	-0.014906691976302804	-0.002369547470310074
-8.603601439913177	17.925087105345533	0.16177244360886234	-0.011989192507180484	-0.005815278525625968
-5.171699925696278	19.89723916760622	0.21652367397541336	0.047644499759696306	-0.08101203113539401
-5.024544087268845	19.683826314056585	0.1949379047944742	0.045442659476357686	-0.0810255813934035
-4.900297157962705	19.40210243392994	0.17004460700894478	0.042098602402837915	-0.0785824315389636
-5.543804142997178	20.3807455285331	0.2660353429172291	0.05505439283972021	-0.08020938091997049
-5.864606031489966	20.755739400372875	0.30511370838656265	0.06065304599752176	-0.0757838673253472
-6.504362424248608	21.34437347261303	0.373006006691692	0.06795530938744672	-0.05946112332183363
-5.970923214295217	20.870237027807732	0.3176844079628167	0.062366394204368146	-0.07432387302462731
-8.156219868799138	17.89623573468287	0.12253915690916146	-0.005889480753140813	-0.007748617331378024
-8.394790892154965	17.910210027091058	0.14371605584750155	-0.009308812688266225	-0.0067698683690494465
-8.554618865624473	17.920891399145056	0.1582973170926031	-0.011609864799746787	-0.006266225215085214
-8.076918622029138	17.895858500419333	0.11265939664504862	-0.0050205366813624855	-0.006363586332470487
-7.825261176202915	17.887359420843737	0.07859898267865327	-0.0028744751926374763	-0.0024544875460939895
-7.596735473441331	17.822754416913725	0.020672318615897953	-4.1259794912754187E-4	-0.001650202960258792
-4.3775397391374735	17.57190502900621	0.0509417964077248	0.021360961595865622	-0.04079952170521283
-4.375872410663536	17.525809941386715	0.04838184690950145	0.02074235517083846	-0.039584767427261525
-4.484860697103628	18.198066768748518	0.08192393437954477	0.027630774551480206	-0.05706363539772204
-4.556948600244268	18.532706289646416	0.10611786021491487	0.03176656554898383	-0.06381987618750007
-4.683151412440294	18.920539241546052	0.132330468296583	0.03689205217733774	-0.07255020676356241
-4.372887696578826	17.49810435524669	0.047598839150140675	0.020628892292739592	-0.03903514770945305
-4.260393171333259	16.96016374069295	0.033865339156930956	0.01846490543181101	-0.028113849333160062
-4.254427113795039	16.882309110298454	0.03283007290272331	0.018061757499557133	-0.02709477373302261
-4.1696614299095796	16.307294673354285	0.02483537613965465	0.014000311462679643	-0.02013220783689784
-4.151382682069209	16.15640348323742	0.02266052525433473	0.012908142879647116	-0.018223620584092205
-4.144404671843636	16.126118946965576	0.02224863933110694	0.012660438365903385	-0.017897220102385914
-4.072427952250173	15.289863632204518	0.01303322347680852	0.007794683625478586	-0.009654035087273537
-4.0953240169988945	15.48969744132414	0.014912265251532473	0.008781173455612926	-0.011313181814986622
-4.118625907787689	15.687351201549575	0.0169945046528919	0.009671336750608444	-0.013282247445627272
-4.140871623441758	16.071993822956042	0.02160875558549519	0.012295440771421359	-0.017342350936658854
-4.332502288749016	14.727258517396319	0.005484152136995709	0.0031123887756602923	-0.003919642515011669
-4.179620470646745	14.862861299829287	0.010467872526031374	0.006024613821342481	-0.007781063072273269
-4.129587923271329	15.034413090690453	0.011936128744566636	0.006914338480691094	-0.008902354044574437
-6.864381120857589	17.824925970382665	2.0906277262893946E-4	1.2698557886039907E-4	1.2031909515205743E-4
-7.111456277647662	17.862901719601076	2.0905747872015031E-4	1.2703792216046608E-4	1.2139529442886719E-4
-7.361730330200234	17.815658423141436	2.0846527538095802E-4	1.2673918806977366E-4	1.2253091315416533E-4
-6.699631952214627	17.790187728070066	2.0900082620059002E-4	1.2691543010960067E-4	1.1961894090425365E-4
-6.471535900793592	17.656110818973104	2.083015942437367E-4	1.2644349616851175E-4	1.1866582443959525E-4
-6.192614293419988	17.31914560570296	2.062655727557666E-4	1.2515922931472293E-4	1.1761662258844153E-4
-6.358826975112483	17.562077889912842	2.0777993698062048E-4	1.2610813221176906E-4	1.182240790583613E-4
-6.018562994632269	16.965651537917328	2.0394826772502826E-4	1.2373059771160835E-4	1.1703623687361898E-4
-6.018217814531216	16.964954947021344	2.0394377656214697E-4	1.2372781588701503E-4	1.1703510746963277E-4
-5.590293973152729	16.02332329762993	1.9763829027450412E-4	1.1991923313039692E-4	1.1563150110974413E-4
-5.62503595540174	16.10242368359029	1.9819152294968007E-4	1.2024928788570546E-4	1.1575738345232828E-4
-5.798389451535036	16.475675177893894	2.0068121389501186E-4	1.2175522178563317E-4	1.1631990497810916E-4
-5.81830042007952	16.518599132808827	2.009787375686831E-4	1.2193314002436596E-4	1.1639276322407597E-4
-6.016563719077052	16.961325466545283	2.039197067709449E-4	1.2371322697968785E-4	1.1702980975122772E-4
-6.018066056100372	16.964687362025636	2.0394210151704545E-4	1.2372677583885738E-4	1.1703462691525341E-4
-5.522668475225	15.891084463681798	1.9673342814762672E-4	1.1937490857007532E-4	1.153929884687128E-4
-5.424504479110345	15.698092793695354	1.9545204969540874E-4	1.1859854179686492E-4	1.1506395679712003E-4
-5.225651270330489	15.3782540280895	1.933210981808702E-4	1.1731209505163264E-4	1.1434117597029954E-4
-5.224411400107792	15.376332166282578	1.9330832287931175E-4	1.1730436823273457E-4	1.1433651111512501E-4
-4.91133111913463	14.973285475317692	1.9068908291916523E-4	1.157261978687109E-4	1.131233699890465E-4
-5.073570002428566	15.1699366412826	1.9197142255348041E-4	1.1649936038044914E-4	1.137616262988073E-4
-5.223708594390138	15.375437594378724	1.9330242785171685E-4	1.1730081676009873E-4	1.1433373726649009E-4
-4.908322672983099	14.969378331278312	1.906639055767325E-4	1.1571105053118318E-4	1.1311193303599847E-4
-4.707730131406008	14.774519111746512	1.8945016842318612E-4	1.149746886346725E-4	1.1228777640010888E-4
-4.8949657053641475	14.956384547909881	1.9058247873049113E-4	1.1566172618980709E-4	1.1305712855092225E-4
-4.675015183488232	14.748008785173102	1.892851659754167E-4	1.1487521896480465E-4	1.1214330831467403E-4
-3.7658512309524594	7.028045440845934	1.3482384373048463E-4	7.5581886420081E-5	1.065878538445617E-4
