# Supplementary material for: Thyroarytenoid muscle fiber orientation regulates the ability to modulate vocal fold vertical thickness
Source: PLoS One. 2025 Dec 4;20(12):e0337735. doi: 10.1371/journal.pone.0337735 (PMC12677544; doi:10.1371/journal.pone.0337735)
Supplement: S4 Data — (ZIP) [file pone.0337735.s004.zip › Male/contourA1TA2.csv]

% Model	Untitled.mph
% Version	COMSOL 6.1.0.357
% Date	Dec 13 2024, 16:44
% Dimension	2
% Nodes	722
% Expressions	3
% Description	Line
% cpl1x	cpl1y	Displacement magnitude	u	v
-11.474445041542268	39.86271998178516	1.9697601548693902	4.806243977553188E-5	0.32900529745956786
-11.24329260087166	39.857064166660706	1.9696182838333154	4.805419550245789E-5	0.3290065960888302
-11.723499835930573	39.792838850429945	1.968049418531356	4.792256263921287E-5	0.3290273369376919
-11.767274346797393	39.77501014477997	1.9676142579432394	4.7886755007409926E-5	0.3290329217734825
-11.979542023643297	39.6410188145976	1.9643426537315718	4.7619761558651935E-5	0.32907466757143666
-12.121371498892108	39.49575294433545	1.9607905332603806	4.7333645261691046E-5	0.3291197545988293
-11.806054117032641	39.74542877890212	1.9668904025495875	4.782813538438432E-5	0.32904212250860676
-11.156744430513271	39.85315672493977	1.9695246994584892	4.8046949405421E-5	0.32900763478601397
-10.78574461946646	39.85088143713931	1.9694705760768043	4.8045796116400896E-5	0.3290076197552272
-10.703996785704673	39.85039448788975	1.9694580496425675	4.8045673055571995E-5	0.32900761259482214
-10.365045487457671	39.85003217009799	1.969450563331383	4.804802699115088E-5	0.32900706879652464
-10.24073739035994	39.850002288818324	1.9694509388660693	4.804893391970631E-5	0.3290068383703971
-12.151223908858244	39.43929637920951	1.9594108703449058	4.722240130298595E-5	0.32913722873544443
-12.243999474712044	39.225517804051684	1.9541902550305568	4.6802328776835045E-5	0.32920335611407836
-12.228771216330568	39.08118106697209	1.9506614716779764	4.652005167166484E-5	0.3292478543441325
-12.2045725661669	38.96968579892024	1.9479397984495397	4.6301998724117854E-5	0.32928220380211043
-9.68966925248226	39.850002288818345	1.9694416243089259	4.805583783779954E-5	0.32900577181532414
-9.728820691769547	39.85000228881833	1.9694423071907305	4.8055343703189234E-5	0.32900584761407087
-9.738893104614126	39.85000228881833	1.9694421686426495	4.8055268076753226E-5	0.3290058670410894
-7.229724018195425	39.842036642651436	1.9692442830206436	4.806487894264166E-5	0.32900344923757263
-7.181680448805343	39.837035027356265	1.969122380625251	4.8055262026481316E-5	0.32900489861179444
-7.032898318847817	39.761332460556915	1.967270008593688	4.7906117465393097E-5	0.32902796809987234
-6.814102986904112	39.65160987884976	1.9645913822126426	4.7689534045267776E-5	0.3290613987218937
-7.694538611368289	39.85300932372047	1.9695148399257723	4.8082507869971363E-5	0.32900096883478835
-9.209743039227453	39.850002288818516	1.9694479885865281	4.8059597016761584E-5	0.3290048422812892
-9.084192561308491	39.850002288818516	1.9694468579995859	4.806115091312968E-5	0.3290045979592752
-7.77989584898861	39.85115608319018	1.9694730671789191	4.807735364487054E-5	0.3290017075717712
-7.887028520126722	39.850917164248045	1.9694631467262418	4.8076348479952866E-5	0.32900199022287757
-8.20940836010016	39.84998771294927	1.9694538345285486	4.806925859922418E-5	0.32900290439616525
-8.699064484567504	39.85004548917005	1.9694575553394356	4.80637342499984E-5	0.32900383795914473
-8.427653381386635	39.85003511315712	1.9694495313843157	4.8067889426037214E-5	0.32900331288538553
-6.503635951532379	38.9642778339048	1.9477958608631636	4.633683634088651E-5	0.32927289585250463
-6.587304507795744	39.296304412183865	1.95591230241321	4.698992075471979E-5	0.32917059881147054
-6.771190445411904	39.57705074543646	1.9627691545841022	4.754293072550826E-5	0.32908432312346303
-6.488249984945738	38.91070969823773	1.9464878847336153	4.623069051173387E-5	0.32928939598265955
-6.441807092530176	38.514032455237	1.9368028389500591	4.5449928200974874E-5	0.3294117129362345
-6.479637285157792	38.83084883408595	1.9445350072788132	4.607371244569019E-5	0.32931402307895136
-6.431293222459502	38.3553349726683	1.9329256269042943	4.514005782256918E-5	0.32946066424727155
-6.414989367029483	38.11995340430151	1.9271800120372213	4.467750715862909E-5	0.3295332663812711
-12.154581020253715	38.6291918461527	1.9396197988383184	4.563650249473656E-5	0.3293871487670672
-12.150010630703294	38.60327978321127	1.9389876705418798	4.5585908848927565E-5	0.32939513373835994
-12.142152509858214	38.56850215752292	1.9381379160602172	4.551824318314276E-5	0.3294058474936478
-12.075008555286557	38.251863934892256	1.930410367500304	4.489966849429697E-5	0.3295034000595134
-6.4055078033231965	37.81058158783958	1.9196199236380487	4.40743549689396E-5	0.32962871463045507
-6.380216564234519	37.497660621716555	1.91198616241395	4.346526292835387E-5	0.32972522738697885
-6.343264302039531	36.99051521048383	1.8995991184418204	4.248387811050172E-5	0.3298816520912262
-6.334472201034116	36.89005153026191	1.897151723828617	4.228927475611094E-5	0.32991263596396364
-6.327687184993258	36.80892388678728	1.895175488659316	4.213394795103814E-5	0.3299376576269867
-12.009843599799852	37.934501812741274	1.9226546967625782	4.4281200957972314E-5	0.32960118004104216
-11.964786217784129	37.72201674189991	1.9174707357005836	4.3867770155252986E-5	0.32966664436464993
-11.884913315973193	37.349164338761	1.9083644238237194	4.3145320954703605E-5	0.3297815148957183
-11.855102109321777	37.20850318869731	1.9049331887420557	4.2871895821834495E-5	0.32982485092932473
-6.054001253753823	34.078546626857026	1.8286474111952145	3.694744531743176E-5	0.33077967674440745
-6.149173119645199	34.887188759599944	1.848318635978451	3.84610613353556E-5	0.3305303249643387
-6.250600837566109	35.89711155457803	1.8729486277122191	4.0377366733986024E-5	0.33021887435914216
-6.193459175578503	35.39374956872327	1.8606686676743878	3.9427992822858004E-5	0.3303740967555502
-11.839202893085437	37.12764807457764	1.9029568092737708	4.2714824761156206E-5	0.3298497636960577
-11.659489589420666	36.17648365595244	1.879748582333665	4.087975991038099E-5	0.33014284627453233
-11.604522760179764	35.87484931508169	1.8724031452479535	4.030127784400119E-5	0.3302357927586639
-11.722291939002918	36.53030379449448	1.8883970016390235	4.155899772427095E-5	0.33003381566187556
-5.779625311135477	31.19731156322498	1.758471619527497	3.165168894330723E-5	0.33166825694391755
-5.81279148229987	31.662213126481518	1.7697476944120971	3.24851546934216E-5	0.33152485687600136
-5.899224305099809	32.61659843326578	1.793030569014188	3.423910392298781E-5	0.33123051572167833
-5.976691683968024	33.339321807413484	1.8105917378220255	3.5562869497938204E-5	0.3310076399787134
-11.509233680005952	35.31627810223552	1.8587822549902426	3.924373865922809E-5	0.3304079243430672
-11.394079070293767	34.64087981092902	1.842311268443291	3.79534852525914E-5	0.3306160560153227
-11.220382567246846	33.54474537413258	1.8155821637496765	3.589975785385082E-5	0.3309538650782692
-11.202972735055987	33.43079369617582	1.8128125128080161	3.5683775398988694E-5	0.3309889837189014
-10.844465513772992	31.326569438566285	1.7616235853807571	3.179694248911549E-5	0.3316374178784865
-10.698483743173266	30.503290759781265	1.7416053192172405	3.034464069927031E-5	0.33189110699941515
-10.482503909514618	29.271695372722476	1.711661899458846	2.812153594236359E-5	0.3322706166821194
-11.152163505115091	33.12987388793906	1.8054645507011886	3.5126962729191325E-5	0.3310817160099661
-10.29670205376844	28.29094437817735	1.6877869173382911	2.643999321753131E-5	0.33257280750132445
-1.076653659382583	18.297152192768728	1.4459055881467757	1.050254545840556E-5	0.33564136547122436
-1.057798197007568	18.3699692558826	1.4476573726353936	1.0611705576331733E-5	0.33561886981171807
-1.2553773461058262	18.05484634587402	1.4400678439079222	1.0141243775870136E-5	0.33571639330404235
-1.3436889278613762	17.942292669830984	1.437357812048805	9.97333172778557E-6	0.33575125244457343
-1.3809060576242334	17.918522247729946	1.4367845145763587	9.938069123306939E-6	0.3357586418568128
-1.7042243162577906	17.732453174292203	1.4323106080863661	9.661398454724925E-6	0.335816531311356
-0.9736487986466396	18.618690315013282	1.4536536407164085	1.0983850346707185E-5	0.33554200176632887
-0.9541841975485945	18.8532421971168	1.4593026021867264	1.1336706891348567E-5	0.3354696011815614
-0.947282906139095	18.923441090129387	1.4609965408163503	1.1442136258714503E-5	0.3354479308439289
-0.9489532491133231	18.989883911359502	1.4625978184879058	1.1542472799586648E-5	0.3354274320244633
-0.9596556143868187	19.18157600115476	1.467222093136638	1.1831539118815861E-5	0.33536830041992804
-1.0007893751719386	19.366238559064293	1.4716706966658213	1.211169644831598E-5	0.33531138287408546
-1.0156692512824685	19.44142199969828	1.473485486222666	1.2225691719831452E-5	0.33528820662074793
-1.106120243199155	19.658305028567682	1.4787150226088983	1.2556329436347357E-5	0.3352214205659315
-1.094969958052691	19.63852201750797	1.4782378998115218	1.2526038007222566E-5	0.3352275081418842
-1.0936335265296608	19.63408357569838	1.4781307130393968	1.2519266490930863E-5	0.3352288756662212
-1.2010342068872937	19.82274453383396	1.4826844286731387	1.280773936854177E-5	0.33517082296297596
-2.046467556958248	17.618579353819115	1.4295655141524661	9.493177806144249E-6	0.3358521725485881
-2.1221961561061433	17.593205384286676	1.4289554411373755	9.455587361628465E-6	0.3358601137261976
-2.4255376123967913	17.60029173055146	1.4291240251332247	9.46747470737648E-6	0.33585837575105193
-2.5570302312923876	17.606425091128674	1.4292726955363506	9.477125417129228E-6	0.33585667778116135
-2.5762761731040884	17.613230617016026	1.4294367870773792	9.487384480079231E-6	0.33585460637920433
-1.3479021646948883	20.021753645127458	1.4874874723517026	1.3112494289675634E-5	0.3351096357651915
-1.2626155798927432	19.90602996197561	1.4846916737097469	1.293543735625482E-5	0.3351452162731884
-1.3817166003065973	20.069123341629336	1.4886303249390633	1.3185685160218795E-5	0.33509506985840326
-1.4899632768361528	20.21070892335458	1.4920501387559288	1.3402456588300381E-5	0.3350515436983221
-5.495137736130755	28.682427206436067	1.6972756915548661	2.7208042895439077E-5	0.33244379474433344
-5.507481946096904	28.790545579501035	1.699889203073757	2.7391675462233217E-5	0.33241045227273824
-5.6403321420075345	29.934354619153126	1.7277312414884383	2.9400329811721007E-5	0.3320577304613204
-5.666746146342146	30.200631078106966	1.734182602814772	2.9864796706155706E-5	0.3319756090104237
-11.191421953754563	33.35957681978569	1.8110728547225985	3.554821535073863E-5	0.33101093086499306
-9.903368580831355	26.624719639342132	1.6473098976992528	2.3594491694562945E-5	0.33308607942892804
-9.518379440193806	25.509011230497727	1.6202602961389103	2.1755207669037044E-5	0.3334295767501161
-10.24221480040353	28.036535757929613	1.6815929642862593	2.598872138163432E-5	0.3326511858421187
-9.941849425995668	26.771679100067804	1.6508860821709102	2.3849127495330823E-5	0.333040815331528
-9.435777052802928	25.341680680621153	1.6161841147100022	2.1476103531534378E-5	0.33348105443571024
-8.989967889259479	24.43656929332904	1.594320843542811	2.0024929119371416E-5	0.3337595212019091
-8.466172909581612	23.69714455692396	1.5763438016027642	1.8838802994099963E-5	0.3339867676318885
-8.323296309997005	23.496210122816404	1.5715027157098622	1.85265287214828E-5	0.3340485258435343
-8.110968854863435	23.247728995494818	1.5654782109853227	1.8141920116988394E-5	0.3341248461644006
-5.048217493719254	26.350300537032386	1.640664545009369	2.3240259304304545E-5	0.3331626843621763
-5.072511013938841	26.457153858149972	1.6432426205337092	2.3412109000222804E-5	0.33312975052071975
-5.319016300063471	27.61513168254591	1.6713478277083111	2.5369622975403442E-5	0.33277283770658467
-5.29853442208269	27.50820667900955	1.668762271819238	2.519327726026976E-5	0.33280579906889585
-1.654751276874053	20.435077930564706	1.4974614290030197	1.3749311894218767E-5	0.3349825592691969
-1.7067944091754472	20.50497147621396	1.4991510326946125	1.3857445034581169E-5	0.3349610707454487
-1.8328984524828982	20.675902385434306	1.5032762739738517	1.4123451922020766E-5	0.33490851854027015
-1.9146220020917226	20.782645293698174	1.5058565114782054	1.4288835538314387E-5	0.33487570502409925
-4.9042613345439605	25.919695618694483	1.6301970063677425	2.2535073439570343E-5	0.33329532465953693
-4.723648948643792	25.314894454085774	1.61555469705403	2.1530130954294526E-5	0.3334816507837924
-4.604590176157303	25.050889886572506	1.609129935436599	2.108955993949901E-5	0.333562918260803
-4.281322525911252	24.383233101737986	1.593006451836898	2.0008783441334087E-5	0.3337684125944358
-1.9586941287435926	20.837836690611017	1.5071869767300483	1.43738226354702E-5	0.3348587419053631
-3.212092304322424	22.610894853378916	1.550046942783213	1.716289421260034E-5	0.33431358259124894
-3.270336441946239	22.703969498182495	1.5522918554533711	1.7309738006884276E-5	0.33428495576865386
-3.1759514287423167	22.55750992150785	1.548752884356811	1.70797303403688E-5	0.334329998882938
-2.552311284291985	21.631627081840954	1.5263680224787106	1.5617316781113117E-5	0.3346147166335379
-2.5098822746086604	21.56829318255515	1.5248378059333652	1.5516081610899315E-5	0.3346341925585954
-2.8729378671186043	22.079163776937527	1.5372018862297565	1.6318177026553378E-5	0.3344771203572428
-2.2263494360515614	21.173122922958054	1.515305378470015	1.489548070087921E-5	0.3347556907018756
-2.474915474220784	21.521650545009727	1.5237068454988791	1.5442489313107633E-5	0.33464853087763297
-3.4773784108647514	18.403706671471145	1.4484838419567685	1.0670302835538914E-5	0.33561205271995803
-3.35846290752189	18.270934472090264	1.4452873808716684	1.0471263990614312E-5	0.33565284119965366
-2.986020090348341	17.873594174422337	1.4357167579781511	9.877169837281429E-6	0.3357748809154463
-3.0843858104178232	17.95367554119481	1.437640008510444	9.997175692234256E-6	0.33575031810921646
-4.55117893468238	19.65828187065888	1.4787326251593655	1.2555092396721843E-5	0.33522661795540687
-4.420038843879081	19.51869429400994	1.4753693578674387	1.2345319313593786E-5	0.33526948650445754
-3.9878414099549424	19.042485077768077	1.4638776648473866	1.1628533016441762E-5	0.3354157431762501
-3.876041431325125	18.91777966967521	1.4608780641340748	1.144088877483984E-5	0.3354540503061357
-6.130812390357783	21.17327966252702	1.5153099107392525	1.4874339979591146E-5	0.3347616724007175
-5.603021699254619	20.65648045269169	1.5028620377447939	1.4078063182238805E-5	0.33492029623566144
-5.022930154700875	20.104959705369566	1.4895443348056743	1.3234092344068023E-5	0.3350895448612941
-5.278074655877589	20.351392777533167	1.4954676066211294	1.3607726967140899E-5	0.33501390419610877
-7.176503410370282	22.20125443016854	1.5401482282385561	1.6477056496141504E-5	0.3344461823857029
-7.645425550142243	22.67596320908081	1.5516852637426202	1.7228962610683992E-5	0.3343004846100168
-6.914655264493646	21.927293357712287	1.5335602681497975	1.6052441333544503E-5	0.3345302941615675
-6.317458997045528	21.3417923498196	1.5194106920373087	1.5139083966897439E-5	0.33470998510798217
-6.616376365382688	21.641081091753705	1.5266143097849354	1.5612419663450027E-5	0.33461812616668934
-3.667612910655694	23.30039671526293	1.5667547023858586	1.8252724324587574E-5	0.3341015497136272
-3.8344107309975186	23.58072084908025	1.5735354608063652	1.8714363081563713E-5	0.33401532500113473
-4.07131120217234	23.98746694994925	1.5833944219346798	1.9355610405262153E-5	0.33389019083291094
-7.640331767949261	17.58660964391378	4.1254692605929486E-5	2.666819624783528E-5	2.434316274858364E-5
-7.509356374993602	17.79911102953117	4.15036983508317E-5	2.6792966652297243E-5	2.4210200168093974E-5
-7.699085067916972	17.490069691876407	4.11355530211251E-5	2.6604957257757502E-5	2.4401170067138156E-5
-7.762237140727983	17.307203843534467	4.0890680222814615E-5	2.6476710965438183E-5	2.4468134393817564E-5
-7.821354134820421	17.152039715015043	4.068850005463997E-5	2.6369222550427012E-5	2.4529287797567863E-5
-7.872343761730441	16.946859815138	4.0411527608326714E-5	2.6225837774469607E-5	2.458261460675752E-5
-7.9212456757473095	16.7535721133572	4.015753209811049E-5	2.609396408534281E-5	2.4636209495726975E-5
-7.978516594181485	16.47009360362552	3.9774805220159744E-5	2.5896492903510424E-5	2.4697069925703212E-5
-8.003887584134924	16.35737657078511	3.9629273490055855E-5	2.582173531097501E-5	2.4726118943151576E-5
-8.118630878800325	15.81506504171685	3.889696367604935E-5	2.5441212829255233E-5	2.4838037854529514E-5
-8.094552827662564	15.974960008998522	3.911393220807528E-5	2.5555970146048326E-5	2.481346603756535E-5
-8.04170124130489	16.197774102848527	3.941264511560624E-5	2.5709825598070785E-5	2.476118342513631E-5
-8.150313422852468	15.592578087371972	3.8609666549981804E-5	2.5289452104545104E-5	2.487427052818247E-5
-8.185693905077091	15.296446874682147	3.8224255957600836E-5	2.5082749984728948E-5	2.4912254299299837E-5
-8.194174195741963	15.203000185462113	3.8103448793709983E-5	2.5017745888708475E-5	2.4923307049899715E-5
-8.208512901965337	15.126229857341759	3.8003427489369236E-5	2.4963533096860548E-5	2.493680538078036E-5
-8.250106284083648	14.883579494882829	3.7700943580641805E-5	2.4798517729383672E-5	2.497929736103497E-5
-4.487015489615202	14.591722761896595	3.8510339400257535E-5	2.4852343777286164E-5	2.21124198980477E-5
-4.41679075075682	14.512942950187362	3.84164583217738E-5	2.4798267722188916E-5	2.204997460176548E-5
-4.328392854963235	14.412266409238754	3.830154869095322E-5	2.473301896084294E-5	2.1974760622802234E-5
-4.19638606385485	14.251926346392382	3.810198467676042E-5	2.4617592708047378E-5	2.1854359042444E-5
-4.1774577618550515	14.227703677964985	3.8072667392666336E-5	2.460073239044628E-5	2.183789574339246E-5
-4.011653754505446	13.958618280764242	3.770590353829569E-5	2.4396129991724756E-5	2.1674263721296773E-5
-3.9658602013701354	13.875913310614873	3.7597263675933E-5	2.43361984120443E-5	2.163235975110549E-5
-3.8728585701172715	13.675277075451195	3.730247201173024E-5	2.4173581186571946E-5	2.1533926133066933E-5
-3.827221053873679	13.574012722951263	3.715639884405064E-5	2.4093109075216315E-5	2.1486042857117117E-5
-3.678951632066279	13.16478839940904	3.6549095547791215E-5	2.3757806520390583E-5	2.1322284236230957E-5
-3.5917284390649904	12.833991230221695	3.602408728159919E-5	2.3463940623517073E-5	2.1210865624264158E-5
-3.802140222605765	13.507601659276483	3.70518745697259E-5	2.4035055813948518E-5	2.145574187115311E-5
-3.5707727038749857	12.751103747612346	3.590284146069247E-5	2.339604767185643E-5	2.118773561281273E-5
-3.541542439268137	12.544783984764676	3.557854301272283E-5	2.3208280656617675E-5	2.1146948859725137E-5
-3.4949884825254784	12.223557935787476	3.507879020061415E-5	2.2918612813482224E-5	2.1084926078710218E-5
-3.4758584495473643	12.04768205661304	3.478807049246238E-5	2.274522131975849E-5	2.1050518326610823E-5
-3.438741576182406	11.714239988687044	3.429198574795241E-5	2.244679535334529E-5	2.100284088512058E-5
-3.417812874538829	11.446179991197646	3.386131387882402E-5	2.2180688034458144E-5	2.0961327192963964E-5
-3.3906349157222566	10.961420004318127	3.3116513702533866E-5	2.1707258352452273E-5	2.0904484397647283E-5
-3.3916550194410484	10.630757437106144	3.2603360282855524E-5	2.136273171386937E-5	2.0883222838043953E-5
-3.3959839425319576	11.132234322658498	3.338931757036792E-5	2.1882725357782914E-5	2.0922574500995842E-5
-3.393265657763855	10.454391674262318	3.2344895575110965E-5	2.118940943368778E-5	2.0879641172573986E-5
-4.670507470987778	6.528342318175405	2.7445366888105907E-5	1.6390196782739393E-5	2.1995527740977575E-5
-4.4726727137642275	6.531654081540811	2.730867972925427E-5	1.6360448060895026E-5	2.1832809904320543E-5
-4.296096768007057	6.56411387418155	2.7150990832340874E-5	1.6337073938551926E-5	2.1578931517739357E-5
-4.19076774411171	6.62013185257886	2.7133478862266537E-5	1.6362347699934325E-5	2.148287021667347E-5
-3.3927264197262907	10.36607684263304	3.221706506992504E-5	2.1099259469877064E-5	2.0874857876170838E-5
-3.3881604896781656	10.051924125415702	3.174670693325532E-5	2.0770303295668144E-5	2.084899524119825E-5
-3.3799254865986788	9.655646256428371	3.1140020654210774E-5	2.032313309642567E-5	2.0801292785171104E-5
-3.380026598289431	9.645624138666385	3.112418235136444E-5	2.0311594881508087E-5	2.0800349515127395E-5
-3.3804025932702664	9.636123697602686	3.1108578943871096E-5	2.0299492096200773E-5	2.079941655652986E-5
-3.40679558502883	9.214168016801459	3.049172591106323E-5	1.9821170069840083E-5	2.0800342647617844E-5
-3.4179814247593683	8.95895940911759	3.0093364770007566E-5	1.9499357764316484E-5	2.0777813780873947E-5
-3.804803665329825	6.960169305120868	2.7127694480829065E-5	1.6522935891708988E-5	2.0906742405731305E-5
-3.9429416544476634	6.809098800100818	2.7086218280338582E-5	1.6470691190734198E-5	2.110263668097964E-5
-4.08124466208169	6.7153801769962165	2.7073876190740828E-5	1.6357329815779118E-5	2.1298647981821566E-5
-3.427153181972659	8.785606906012429	2.9853265400974425E-5	1.929573490815971E-5	2.0779821442493008E-5
-3.4381148632852074	8.652708715051691	2.966332769319644E-5	1.9114590575734993E-5	2.0782114769856926E-5
-3.509867929898986	8.054374968105693	2.8807114853145082E-5	1.82801208983096E-5	2.081591218445575E-5
-3.4656373236179157	8.413711761281515	2.9301346148170216E-5	1.877774529515795E-5	2.0790720040821742E-5
-3.5193252094602787	7.974355448049408	2.8679988676849422E-5	1.8158545232804294E-5	2.0811431766840564E-5
-3.557899289989212	7.638848388736418	2.8090966394554082E-5	1.7491407334804307E-5	2.0757164174465023E-5
-3.5506927450897767	7.69285776363382	2.823877033526238E-5	1.7665530356553014E-5	2.0794028130131286E-5
-3.535122125580328	7.83701852388341	2.8458990438940038E-5	1.7918561364184785E-5	2.079444964037956E-5
-3.5827473819441993	7.560439358513216	2.8010813963321377E-5	1.745368512908976E-5	2.076743122600173E-5
-3.6565570430394443	7.313451197757724	2.7582378128867208E-5	1.7042041857323787E-5	2.0765438103298053E-5
-3.741595319822733	7.091603710798701	2.7229560063630865E-5	1.6604863096228384E-5	2.083009913275208E-5
-12.549997283015612	29.32616348514781	1.5070612486417532	0.10286406220769219	0.621511541579533
-12.301539205957688	29.291857008660745	1.514451843907917	0.11654465794982871	0.6177123221372367
-12.945498561628064	29.371268102939265	1.4936808191121065	0.08090291823783713	0.6276144437391595
-12.667571058320755	29.34600838841086	1.5040962654695331	0.09664244933194434	0.6240764445416177
-13.14322116019612	29.37537224001902	1.4848102667881256	0.06963569301387657	0.6297721102142595
-13.80898376894712	29.404592486687914	1.4596186892027048	0.034740424917880895	0.6414342033801785
-13.735570740940926	29.414650756903125	1.4622958130198644	0.03895132110054499	0.6402775598672812
-13.706246438895406	29.415606123614673	1.463386719555006	0.04054681753182898	0.6398174533819717
-13.290250515754071	29.39595679026659	1.4783688943813695	0.062298854197714526	0.6322190751725241
-15.179758674591223	28.679465333566007	1.346435648477667	-0.05627929866828306	0.6318789955525854
-15.094996074046257	28.783472433649738	1.359765983362513	-0.04813738306858641	0.6360283760747829
-14.691069244266398	29.117451850342118	1.4057019336188175	-0.0188517106312637	0.6452609138829597
-14.680534876789988	29.12585190893839	1.4068241905797094	-0.018102818860931045	0.6454741793652177
-14.683122671339875	29.12421368151403	1.406603393024323	-0.01826231322624199	0.6454455895167523
-14.244958504254635	29.34505687182388	1.440309257840681	0.010595518178204054	0.6472409473062616
-15.576497186678044	28.231983999343782	1.2840050567734265	-0.09312520537571425	0.6149323125227123
-15.653847786285514	28.134364463078622	1.2703444489847102	-0.10050882667238883	0.6109234540494995
-15.387588751291824	28.452429767326805	1.3166337532503896	-0.07495089797737556	0.6241526056058946
-14.144837917633991	29.368893508216285	1.445685941663464	0.01602790747229844	0.6464409629828592
-16.115058978073392	27.574951249756147	1.1751921876067362	-0.1451017864085883	0.5835918913428431
-15.90435588476819	27.83242710015623	1.2199493814008675	-0.12435748707456024	0.5966051350457016
-15.74625171831329	28.024575975216667	1.2527015736808873	-0.10933143335190626	0.6060687463676686
-16.14953834645239	27.53162125991811	1.1678668783749917	-0.14855142394321413	0.5814039308454841
-16.1772513457067	27.50045584646255	1.162199505714827	-0.15128123260066276	0.5797791129200178
-16.41407757865043	27.24998495224228	1.113582837388245	-0.17401335895374978	0.5665278889959025
-16.616577586735964	27.035992237219965	1.0739749685737032	-0.19349555617184977	0.555147536450364
-16.682606989913594	26.96872952786494	1.062052862775136	-0.1999122608834437	0.5515526289360287
-16.96054569506112	26.69987986253053	1.0164491770362174	-0.22635786585294213	0.5382394061538829
-17.05473536272748	26.617529852743722	1.0030749264749368	-0.23501039809293844	0.5346007388680158
-16.798180595287267	26.857517761418357	1.043386388878865	-0.2108569780704676	0.5460669294771364
-17.301849737305886	26.366581807714823	0.9728288256595494	-0.25879243812991487	0.5221127788565553
-17.437462623787845	26.22883534025558	0.9571722500803443	-0.2710938347770787	0.5159024163647036
-17.710871835704314	25.908551167574487	0.9325328164095956	-0.2957812013787463	0.5003058002985469
-17.720140663929456	25.897755902864244	0.931654139627735	-0.29660852032585744	0.4997630497628654
-17.93305011810803	25.11470404264659	0.8742587422099736	-0.32694887461453076	0.4568326713047561
-17.9124787367341	25.02581519519865	0.8664874974377296	-0.3280897422137141	0.4508749552854817
-17.75129270702696	24.320631923706557	0.8050083619640713	-0.3367333253302076	0.4035553634287177
-17.930628006634358	25.127767378815523	0.8752151712120927	-0.3264518662174793	0.4575187721201056
-17.72231396827652	25.889794578671694	0.9310817974118483	-0.2969083364764998	0.49927619226269054
-17.80190258093927	25.598972045348795	0.9097802488559998	-0.3082089696627448	0.48336074654722094
-17.6995911610923	24.190394096149134	0.7917944913385506	-0.33645618978761654	0.39371146554588843
-17.496256260038386	23.683034299338182	0.7410199328438898	-0.3356124442307358	0.3546076160072314
-17.227056612177222	23.066737894903113	0.6798409473442398	-0.3309308029632366	0.30776665477723086
-17.222400653656987	23.05582348707018	0.6787776089085504	-0.33088295449607497	0.306924207823086
-17.21689832879776	23.04423912993879	0.6777113742421007	-0.33077934515912416	0.3060448757179997
-16.728754575678682	22.025145556677188	0.5926477302487985	-0.3211481373444852	0.23203052884292885
-16.774194747140236	22.117395218379528	0.5994538352553095	-0.3220185188663472	0.23857416294365533
-16.97794664264294	22.53861943451568	0.6332895828691463	-0.32600159302471443	0.26953459148580716
-16.69699815631189	21.966568824245652	0.5887405375749876	-0.32040874160156874	0.22786017181759854
-16.444832569389295	21.480926575180483	0.555356070255205	-0.31509765815637314	0.19217334784388357
-16.386895846575705	21.380543125779525	0.5495150531383999	-0.31380302321207965	0.1848596951431207
-16.104241164121696	20.907538117870054	0.518900743639113	-0.30697328591277373	0.14741690141957506
-15.229452747704386	19.598212881817318	0.4352374223315938	-0.2711648857194445	0.03957942304286233
-15.57329312946664	20.08691418120491	0.4644972923447975	-0.28675722563604833	0.07982376132965316
-15.762516950245079	20.369225502488575	0.48351489393838365	-0.2950250935600143	0.10331179917568784
-15.675992470326689	20.229579917481455	0.4743778206324465	-0.29165020850515655	0.09173159977628165
-15.004763248761616	19.296783667811376	0.4187747298062454	-0.25764354173698734	0.015905736291724044
-14.347500819590326	18.432065956650572	0.37928313768221233	-0.2107414089908305	-0.047197502681639684
-14.712981145580777	18.902897405389634	0.3973473933523725	-0.23822175308884577	-0.015656255582891344
-14.112096433282655	18.14059298710207	0.36567813524868953	-0.19025532282537366	-0.06469686368073838
-13.78694109254231	17.746809436354212	0.3497480982189509	-0.15738405632290325	-0.08040150397334385
-12.571764049439405	16.311593393532608	0.27641994755801236	-0.04662204976685669	-0.08073413287611715
-12.73920894762768	16.502345400817987	0.2869732797225363	-0.06019287213951495	-0.08413822326138726
-13.149713878528935	16.985374934153192	0.31618353755362494	-0.09622476750934389	-0.08914186292474359
-13.560380487768182	17.474887696609358	0.336889826808802	-0.1354936892958961	-0.08661792872840011
-12.425322565709424	16.132861044045708	0.2644368902164837	-0.038718494663973306	-0.07520027602265222
-11.670217713869185	15.114695159104642	0.19223884190872315	-0.00847327255449953	-0.05200111051528168
-11.365932308652308	14.608156720305253	0.15634275719843227	-0.00440644873324871	-0.04680197162239309
-11.92283668770059	15.5138977395229	0.218338643795001	-0.014275360979823924	-0.0588322429197944
-10.562716333863087	12.94789731899291	0.07607865046422321	0.003120929945852066	-0.038942134565505895
-10.948648382995671	13.758739233451472	0.11105323104851174	2.2408310768393423E-4	-0.04397801392814003
-11.098303334312128	14.067796912866406	0.1285007730365195	-0.0012577575533233014	-0.0441507731781775
-10.525883887986963	12.864423610706558	0.07236279575068019	0.0033531703472638027	-0.0384148438393121
-9.798988227302473	11.320287707049813	0.03304011981812897	0.0026045537728293083	-0.0253550913320391
-9.732323480499934	11.174594300623232	0.03028234096728626	0.0024680105566288885	-0.02411485018906654
-10.081918062736984	11.939122885708052	0.04493997018240925	0.0032351346303501984	-0.030433685462613814
-10.117545204016817	12.014153136793572	0.04637810698987603	0.0033076812416801787	-0.031053936541619163
-10.125488541176557	12.031342010050052	0.04670410239432333	0.003310942907858168	-0.03119371591861504
-10.206021714110836	12.200826259486794	0.051914788936933805	0.003312314248285466	-0.03266576159504701
-9.419927776114791	10.505887365565313	0.022092710926831335	0.002306050963155021	-0.019264661587510726
-9.399405712068043	10.46295997914108	0.02152317784969392	0.0022686279019018462	-0.018908297725238873
-9.362713286671571	10.38798252274155	0.020738348642471614	0.002222194915290158	-0.01830733090452011
-9.154870655726462	9.945879075922534	0.016122281067610166	0.0019062989902569021	-0.01476617265697171
-12.250739993093612	19.150604908153067	0.3173637793648275	-0.14289920148227353	-0.034682045313324604
-12.38566605099603	19.22946294400731	0.32397784917308936	-0.1518094671969078	-0.04342062835647818
-12.01844448086215	18.99591175371971	0.3119310398716717	-0.12718749949625321	-0.01698833730315828
-11.827570117273318	18.80591952525691	0.3076691055138455	-0.11716783024602175	-0.012230858201305171
-11.713785536719609	18.69006161362944	0.30463788324196006	-0.11112200659023597	-0.01011703740279883
-11.489143837718775	18.31225717750866	0.2930596404701832	-0.0946290130633552	-0.0055615434325751315
-11.422054541477863	18.20400403535874	0.2892776834795009	-0.08994784952854688	-0.004422820472480589
-11.1312843404225	17.66591106385923	0.2688893164889293	-0.06433006797610229	2.9528566559436646E-5
-11.055951216524857	17.541799648666696	0.26290787016656053	-0.05824853409252172	0.0010552842889996893
-10.89887092457139	17.22764172522274	0.24712042931181868	-0.04434466480856535	0.0017028035824732059
-10.575488505640893	16.84925885430279	0.2192145414720441	-0.026174445468093832	0.004376631279525159
-10.43772599350212	16.70171574203988	0.20648274740722983	-0.020406845926955276	0.0044053173830762874
-9.978001351274603	16.242623289109325	0.16577657978507554	-0.004668473735972784	0.005180612376540076
-10.526565134212209	16.791932600537315	0.21470527015720994	-0.023431822716967424	0.00450517397687533
-7.030367433549882	2.4139327623641043	0.004621141531059648	0.003992107111289122	-0.0019892517651117336
-7.215760866394217	2.4755440513595257	0.004612811430710919	0.003937990666237659	-0.0021314522687764874
-7.405278851022751	2.595258639711485	0.0045711824769692514	0.0038475865614348475	-0.00227099574025305
-9.244586320290054	15.723382341965994	0.10611454739431578	0.003877161653824156	0.005984681347375282
-9.507824842101293	15.916684605458574	0.12751670676499546	0.002064505308198531	0.006207642350225768
-9.692263079699481	16.041330931920655	0.142899843155405	1.2992525574742706E-4	0.0061078436925495775
-8.985488293101314	15.53500002876454	0.08578819062991247	0.005587126937033565	0.0059665079271580415
-8.539221102722498	15.303689839165164	0.04903455969618305	0.005458282734867273	0.006150886797342652
-8.537824382407866	15.302507447854424	0.04887574363647851	0.00544895675195308	0.006139045150551595
-8.538262958703744	15.303150235103136	0.04895348490299653	0.00545586846571203	0.006150138260128929
-5.1772657954129055	3.362657896829427	0.0036231677985866066	0.003270310878322783	-7.75068572105564E-4
-5.227341194145145	3.196912959780847	0.0037494694089272237	0.003384052674154664	-7.9399331950816E-4
-5.322979475478381	2.954410263032776	0.0039437614375898	0.003562461205584756	-8.25998840479896E-4
-6.8692823834369445	2.3755325699269654	0.004622354823973199	0.004025024723800194	-0.0018743024602084592
-6.725367925848076	2.363860918432673	0.00461137292665524	0.004039011761031736	-0.0017695773454959182
-6.536000300217035	2.3472928848767003	0.004585244340570498	0.004052235638080623	-0.0016235042289541412
-5.411414966482281	2.80462181706888	0.004065104408604452	0.0036718361700417562	-8.659520409805177E-4
-5.610884649462367	2.5687833763582235	0.004271690642861729	0.0038563328272460187	-9.726108957777337E-4
-5.361261409875199	2.863834967066623	0.004013893760693271	0.003626031106474497	-8.395377949392836E-4
-6.223247802307597	2.365875714290272	0.0045274108722296825	0.004038047312062568	-0.001397914556749759
-5.791162716262345	2.4885765182478914	0.004366876790385367	0.003929533308821798	-0.001096922162995793
-6.090927660184907	2.367782615151773	0.004495634675013534	0.0040305949911122515	-0.0012942287553227533
-7.488664423471011	2.6416913570264815	0.004553605567840178	0.003809947960488911	-0.0023305460159969266
-7.527681738504052	2.675695279703027	0.004539704111886373	0.003785780445509079	-0.002357394952939234
-7.705213109506458	2.8928308880051232	0.004447355493006911	0.0036268692517204635	-0.002493136073729806
-7.781038464728837	3.0306349689130956	0.004390980106700802	0.0035373027654679416	-0.0025507678236614184
-7.809543249467232	3.376611916763574	0.0042235424405816	0.0033114752231306506	-0.0026052646395817673
-7.8031869250453445	3.2014071931557497	0.004306112147380447	0.0034215203564815083	-0.0025828497622879558
-7.768361944322903	3.658099075822124	0.00408170296664668	0.003125221977942211	-0.002620787282514678
-7.761639727263895	3.6900712243159703	0.004065782282771753	0.0031048068723816074	-0.002621432098678825
-4.999801721481999	4.023502151482274	0.003126958535321906	0.0028210552457572156	-7.021268034681347E-4
-5.111481284317616	3.6023752834282305	0.003439304301094231	0.0031053056495687595	-7.488883637195822E-4
-4.997331181378248	4.032984195797974	0.003119910570024768	0.002814707585444666	-7.009945590807974E-4
-4.872934486217074	4.475711538991569	0.002788343189540742	0.002525827351788865	-5.889399926482727E-4
-4.97922462021777	4.097173888984106	0.0030720024361020194	0.0027729935345005984	-6.847482019774084E-4
-4.860801930593438	4.517203309852191	0.0027527644945770945	0.002495164526393215	-5.72882696187205E-4
-4.761029939464212	4.87431742088686	0.002444080355026656	0.0022296871184006206	-4.3725077346525216E-4
-7.742452158769818	3.729624219616649	0.004042160175434763	0.0030778053872508853	-0.002616588570883474
-7.442379917165561	4.483229936031931	0.0036003311569660044	0.0025385863076215816	-0.002552881129547064
-7.465536611994425	4.421726571853827	0.003634541642177604	0.0025824786729031933	-0.002556642229369946
-7.594486120432469	4.0834937584560675	0.003817860457751299	0.0028207379939016635	-0.0025725274756924236
-7.429690671744892	4.557670492198492	0.0035738093384649105	0.0024841258850247963	-0.0025654101524406623
-7.36723985866665	5.015050012790266	0.003414969661762774	0.0021417661273222515	-0.002656993659188929
-7.395343085368084	5.5101636428186795	0.0033505936323106884	0.0017498307141377062	-0.0028458229288219326
-7.3965865828161865	5.543074608435623	0.0033448822175268763	0.0017238101272660197	-0.00285663740041043
-4.558074603635404	5.672718741769454	0.0015788453838781692	0.0014547296665901623	-1.5926816624037415E-4
-4.6627405197370075	5.22454798947669	0.0020720364120847367	0.001903124238291604	-2.861908557637433E-4
-4.668692867352944	5.198394503246017	0.0021005314440434766	0.0019283325436176952	-2.949727441922151E-4
-4.664282599374147	5.216802614111526	0.0020809457203818833	0.0019112244066015578	-2.875942535889498E-4
-7.3982323297515205	5.567916060023574	0.0033452936172228055	0.0017073449097224323	-0.0028650926923816417
-7.48651415465878	6.150839041437832	0.003441852817912711	0.0013202994986422263	-0.003159768532656355
-7.599546254111633	6.612735766649593	0.00375895108030148	0.0011313539724520786	-0.0035543182043091537
-7.642504625592806	6.743778192976325	0.0038645663120932504	0.001065808860620345	-0.0036867734843332896
-8.952159946371552	9.555675251586836	0.013615396775344915	0.0016660622823531472	-0.012644678176915506
-8.732765194065909	9.107614497624565	0.01078217136621066	0.0012664004661665923	-0.010276454174612521
-8.47700772030366	8.592551683213934	0.008537472944081317	0.0011396085712978227	-0.008222000375757748
-8.352064200573206	8.325656229295662	0.0073832708377955004	0.001077247249990023	-0.007159341626862671
-8.22248365278156	8.080133739051304	0.006676786163627328	0.0010481079686482065	-0.006478549759313218
-7.7238068807377545	6.9598914714192155	0.004223938725406572	0.0010384559140359476	-0.004054688034809831
-7.960826055581999	7.551550075901317	0.005175583856772771	9.536386529888777E-4	-0.0050268356323225055
-4.595871508506281	6.28037289077029	6.44308115868824E-4	5.855700841929659E-4	2.8139832580598946E-5
-4.559350514184861	5.783225643625137	0.0014685715853168392	0.0013523128990332528	-1.1976986048577352E-4
-4.539975613367586	6.108347768381147	0.0010923555907333836	9.957704892393502E-4	1.5970790642381387E-5
-11.935802806201469	29.203760167457084	1.524919626088101	0.13450975877664265	0.6110389467989128
-11.682106431330329	29.107328518339	1.52903353054629	0.14598271099243967	0.605937233193338
-12.049748392788736	29.235721606739954	1.521622615747221	0.12895686226524142	0.6132206211709544
-11.554047324668158	29.056241218203922	1.5298772512537515	0.15183286588146055	0.6032441881008137
-11.460443184032053	29.001267345554655	1.5296380579586908	0.1562213825239072	0.601097752205026
-11.232304986381648	28.865049240785545	1.5293498230258507	0.1674325852565331	0.595923115335321
-11.068074810611535	28.69399179130027	1.5276883900623761	0.17550836414953053	0.5890546459168843
-10.976413376754808	28.58931671508703	1.5263959586579063	0.1796396060747851	0.5843819034414104
-10.90389916998354	28.35161171417068	1.5230372689128278	0.18404217887671184	0.5740061478550554
-10.868957337890858	28.234135990939983	1.5207431808357206	0.18597006410701766	0.5684403716574957
-10.873719428217466	28.179281393409546	1.5179912083224885	0.1861353460314203	0.5649126806787153
-10.899773404446135	27.854335642192183	1.50755390375855	0.18881111872015327	0.5436921221532451
-11.299458501732504	28.243091190207984	1.5240169910717634	0.16741444047137502	0.5692484589823682
-11.580553246675425	28.461353336993938	1.5311327395129308	0.15197102859064618	0.5816200502054965
-11.22081911542619	28.180695395265218	1.52194179607914	0.17169155426533997	0.5656682580602348
-11.183297404775496	28.14546619823924	1.5203022384295624	0.17365729886329404	0.5633526544873815
-12.684184220582633	28.764343586866232	1.509097466384774	0.08609653525268675	0.6022172383301455
-12.492880752462833	28.745515468282136	1.5168171415379583	0.09789496361912411	0.5999145432689531
-12.2852423131459	28.70269373577814	1.5216158709971155	0.11064914495400208	0.5965808790444461
-11.724410547415482	28.523440071411994	1.530540672746768	0.14370546744664492	0.5853623217141724
-12.042628501407894	28.65190976424612	1.5279636453643752	0.12538687088552003	0.5924587619919028
-12.97928759172244	28.78860654783188	1.4960835260442389	0.06757093063580755	0.6054376136689755
-13.400947633314015	28.7763537914894	1.4754526675536608	0.041155585741667805	0.6092551152961293
-13.46375182858444	28.77366045055478	1.4722488036566397	0.03725909505878858	0.6097667429699445
-14.201920302987581	28.540465347879728	1.4171005613869103	-0.0131393135490968	0.6078112446344055
-13.99354047105041	28.642048328061016	1.4368706278507253	0.0021859509949582797	0.6100069933091975
-13.591342240135727	28.741164400379756	1.463579321878391	0.02878586595185476	0.6098662308252787
-14.456367012619312	28.396993551097516	1.3909577853377892	-0.03152908853233358	0.6038526353743814
-15.431591878117558	27.555698668136706	1.2370771382883807	-0.11079794143947347	0.569064518879426
-15.24510148240161	27.725597238558915	1.2701268480870467	-0.09514676522475608	0.5765747621990542
-14.792664328746527	28.122569769546267	1.3429970693510453	-0.05832371410492497	0.5933250597811552
-14.95081865018069	27.985275783685914	1.3180930566281872	-0.07120928439544352	0.5876137664842349
-14.853824195709429	28.07328217912161	1.3342644819781007	-0.06319846392184914	0.591412193606389
-15.776961011228718	27.23176280461427	1.172631594546541	-0.14048767733471307	0.5533513828401693
-15.513112421659493	27.47937482345482	1.2221346396464523	-0.11764845997241721	0.5655844461738558
-15.967966242469805	27.04863027883457	1.1359339878594548	-0.15746102960752778	0.5442917281546615
-16.07670833151199	26.93966469684348	1.1140140321599674	-0.16744332096784273	0.5386471559320264
-16.716279216128402	26.051545252221388	0.965603418916727	-0.23377164634517084	0.4903076120164346
-16.6675177320471	26.15340507796229	0.9799666516831089	-0.22786937007162136	0.4963003695689633
-16.359091358725976	26.63642106198933	1.057431117517532	-0.19435868553620003	0.5229690903996407
-16.445240585507566	26.533535009262614	1.0393583277148324	-0.20292109367077849	0.517380710200305
-16.837577633029017	25.65355982661277	0.9138756083701384	-0.25194023099598556	0.46678402019511744
-16.84622624979137	25.592588293013694	0.9063542600241654	-0.25396165188358333	0.46289622924138524
-16.850103986837148	25.140345439473183	0.8533046267374016	-0.26539791950330954	0.4341455828683501
-16.85005420296213	25.11674862278303	0.85061977898924	-0.2659600629804787	0.4325910579045278
-16.827807853024098	24.83135991086977	0.8187753258874693	-0.2718295897805174	0.4139482805012621
-16.811352271360438	24.608249074545864	0.7937943410966285	-0.27645327521028984	0.3993896193981004
-16.809757945587663	24.59275464737519	0.7920594150324383	-0.27677861709573903	0.398378268332089
-16.72390307561301	24.10927776508398	0.7375685396861489	-0.2835306221998304	0.3646645783918351
-16.711604584307537	24.054793657701662	0.7315843152995952	-0.2842786613964275	0.36079425653478614
-16.288938391801853	22.90757436988333	0.6114499772874936	-0.2880313338928857	0.2757877071641895
-16.541575995794016	23.45572476837134	0.6673327341326427	-0.28877243462787006	0.3173648629739268
-16.554735993287736	23.49923588169754	0.672059748793585	-0.2884203051210345	0.32056020444120387
-16.284735122014368	22.897810718928753	0.6104634568042315	-0.28805678093357934	0.27502356923093907
-15.9689409967161	22.315910191246623	0.5597194186180605	-0.28444764186475563	0.22900738840102017
-16.261668500317725	22.85548546820146	0.6066802600875005	-0.2877990835665171	0.2716406310496181
-15.890128630080937	22.19231586454205	0.5501054232333027	-0.28319034599503695	0.21912672178240386
-15.611536175561469	21.761214182128263	0.5156188363419307	-0.2784600798349166	0.18353604645490446
-15.389503089566695	21.46723224748741	0.495004405773954	-0.2738261959637016	0.15851779719604916
-15.211211468592408	21.2246593625606	0.4773373598328186	-0.26997933077231856	0.13721867818878425
-14.852441952334894	20.768389246526556	0.4436051091855794	-0.26079095330850277	0.09652567822425219
-14.818193677390562	20.72704361603328	0.44049958012334217	-0.2597839161614035	0.0927196130823248
-14.010727407434942	19.956244660112002	0.3843252558754575	-0.23145204707790556	0.021307806452787608
-14.087412921685416	20.012501518614464	0.3883558752318359	-0.23451374419289717	0.026317290891777763
-14.468060282721094	20.37141381100955	0.41490419989125793	-0.24826785470253293	0.05955706635888912
-14.161142822699299	20.08379311759668	0.393127326204414	-0.23707994888693146	0.0327113842717056
-14.780913748069462	20.690041568173328	0.43743002946040016	-0.2584698786893131	0.08914834816961764
-13.290337518692528	19.46305552033138	0.3481654004970187	-0.20027078894503839	-0.021367472198364414
-13.172932900418182	19.418788002420822	0.3449924034599645	-0.19453950842462892	-0.025812819848228016
-12.843245050203404	19.289711443391205	0.3359652020615664	-0.17866083387935272	-0.03814701311382694
-12.566776098124134	19.255877656791075	0.328055685637073	-0.16241976474603853	-0.04144285886548103
-13.364972472223473	19.508465354966297	0.3515727316568039	-0.20378578399034758	-0.01747741024539793
-13.714974310211915	19.721547316418935	0.36758459228250884	-0.21959940535810726	5.683188365379634E-4
-10.768519603471752	27.656841636307917	1.4882140678924927	0.1953767033382583	0.5272815268046537
-10.626055601935754	27.441237835469842	1.4684481842109527	0.20275962262090774	0.5089058967508681
-10.509614804230434	27.180361031524047	1.4405971970943892	0.20907723207311693	0.48722598300711345
-10.44945793759272	27.004687217842367	1.422053783693686	0.2123460066623549	0.4729320351335841
-10.346947236028276	26.50149944674624	1.3584624836587875	0.21203045153269698	0.43173561878656463
-10.320901390450317	26.291271049490547	1.330828022961382	0.21038328550396676	0.41485320834787764
-10.258509525475565	25.821433344031277	1.2647820306598045	0.20576344139699632	0.37658836684383035
-10.233959449323633	25.577920561960738	1.2304261306939577	0.20176487643486457	0.3573829001141199
-10.153291048453717	24.331496842401013	1.0504647522776018	0.17608657063488334	0.2587437309164608
-10.149025749581671	23.92451248260336	0.9909388566360795	0.16579319002136916	0.22626025067226618
-10.164215689716974	24.851641908921756	1.125683859961952	0.18879381299791487	0.29935228567843697
-10.159624221262037	24.754981424532936	1.1116355839262215	0.1866320041476203	0.2919437808608403
-10.159390647469039	23.834896153626683	0.9776718225778452	0.16244220341854732	0.2191449707384236
-10.356713340989351	22.331659832868155	0.7477981410040822	0.09951527816885111	0.09899230483965105
-10.267225788515626	22.888512462932077	0.8328664590746143	0.12496408927778445	0.1427213663923666
-10.20243260154123	23.116648926784226	0.8689399317278219	0.13758337320391098	0.16034622160278209
-10.495823752102263	22.003711584874296	0.6943372264271611	0.07716180639843374	0.07574599465647866
-10.573812855753744	21.749024786677847	0.6547208948092922	0.06295568950338715	0.05705677582215665
-10.861301790157873	21.253387482874984	0.5777763961761786	0.024078300925301485	0.025715192523144605
-10.94558640919998	21.114826321952705	0.5557852007897228	0.013048447172172099	0.016906884417890657
-11.133322989520547	20.80091752514501	0.5113857527128478	-0.011089512153912002	-0.001207007615936593
-11.54983696413637	20.072338696361115	0.4165620021541455	-0.06405534276764427	-0.040906463274138785
-11.34653480173035	20.436488911991212	0.46317653951817706	-0.038358972290614565	-0.021222513876758407
-11.23151868384559	20.627107944220242	0.48648039213740935	-0.023840767021758587	-0.011177045628917115
-11.554967868711342	20.064003425877587	0.41564855828381353	-0.06470154752132933	-0.04128007642096707
-11.741469842656612	19.77949818161344	0.3833747159869784	-0.0870244542545162	-0.05415024705473748
-11.841147224699325	19.661418434938838	0.3709372666058922	-0.09762295973463234	-0.057719355984549095
-11.973386913156254	19.522624812570424	0.354903373879235	-0.1113390643493936	-0.061024536120273205
-12.170425370410353	19.353881967028414	0.3372091394619195	-0.13016259960139626	-0.059353098328965695
-12.254791953416174	19.298450378206923	0.3315873417284702	-0.1389756870718981	-0.05244150380727943
-12.107678242949556	19.405561627556533	0.34209924922640145	-0.12416076024562014	-0.0593011240560471
-4.2883229632860775	5.807039805879913	0.06303418247613042	0.05748764578240257	-0.017071780872546006
-4.307057605245156	5.526002436144708	0.08729809076450326	0.08003022410888924	-0.018407796896315616
-4.012164935352855	6.4037290017058375	0.010521806789699824	0.009336246273625873	-0.004107212024517597
-4.102076581274754	6.226069827757794	0.02597079852386559	0.024038419280647354	-0.006918202323377952
-4.15649537847472	6.124153552321	0.03557965925460942	0.032757191774950144	-0.009336854158780264
-4.2847795948405025	5.824866841939575	0.06136152938346993	0.05593159489144841	-0.016807965201507794
-4.18017146471061	5.245978145711475	0.11285615217815781	0.10462070903428125	-0.007505637518215668
-4.162615861024941	5.199209053922915	0.11679201192376694	0.10829756031797676	-0.0059769621235995895
-4.143652721140339	5.191949089538942	0.11760660374656717	0.10884294383066968	-0.004552382814218992
-3.6322745368454257	5.147975223770012	0.12768877493771819	0.11314508821643635	0.040255269317683307
-3.7520724673557657	5.133869891351081	0.12681317883520107	0.1142355391091236	0.028682835133776292
-4.0688104610289795	5.185234828586908	0.11934113196682837	0.10981763981877915	0.0018326067106720929
-3.4079155880435144	5.238027324548531	0.12585089311261405	0.1051655413341752	0.060844352369746085
-3.869873357634537	6.725932841299383	0.01194029263321889	-0.009882155814748347	0.0018680051786054567
-3.9362930380401067	6.567865796608608	0.01424752018277143	-0.004067523926468002	6.707836756871104E-4
-2.5643029177236167	6.00899830173923	0.16339441344307917	0.032919080598933614	0.14267672395720346
-2.8087016690518745	5.741772397466606	0.1345818805742686	0.05750556128680714	0.11728303265220949
-3.083484089387015	5.477182030354228	0.12297680340504213	0.08221556559952678	0.09129860570577505
-3.2015446753745738	5.395218417043317	0.12474222238115129	0.09116359701037785	0.07984282420550469
-2.9264397800729967	5.617381515113407	0.13058365918147385	0.068818787837486	0.10681983437654206
-3.6614019577377603	7.2073532359214605	0.034487973814934396	-0.02925670171810368	0.002923806918608102
-3.595604569471044	7.331365146287874	0.06047457813796168	-0.049597582646803806	0.008682400573478825
-3.5484064350938573	7.456648274130648	0.0680592196869278	-0.055822915061678885	0.00976919181114783
-3.425866195254538	7.7869731342923565	0.15994653119086052	-0.1270277262066107	0.01756682986882807
-2.1521643751806954	6.610690940885824	0.24930421217555615	-0.03407124201330491	0.19265675781491962
-2.1809415765764526	6.567562714670951	0.24168041382031852	-0.028223849515946087	0.1896838643072999
-2.0742112349274757	6.741339119928552	0.2707272741609609	-0.05126088479639591	0.201347000405887
-1.8930749471969914	7.051056987806737	0.3212068492115515	-0.09199381240710539	0.22110397746320654
-2.406310117976088	6.2381004612518405	0.1945945665650543	0.008812079209993334	0.1619802766278804
-2.538100589315731	6.045158968971396	0.16662093614443654	0.03026587699221346	0.14541611536249222
-3.374396757301442	7.964888082160684	0.20515812140802214	-0.15752743268160088	0.023971867894235496
-3.4098085905851176	7.823760927897365	0.17644156513931802	-0.14019574761568213	0.01846055239787311
-3.331105163294466	8.160947714079914	0.2419028624780397	-0.17964804705284587	0.029268786374701865
-3.41694284479979	17.827072734734163	1.3151512708214854	-0.7420401865465223	0.17730928021843262
-3.353058734786538	17.74177050860621	1.3122798769468513	-0.7454400217263925	0.17923582763738824
-3.6745886535963237	17.933120408601205	1.3302076314042863	-0.7323939634626375	0.1768602544329334
-3.540599321592361	17.885689087426442	1.3230317754237704	-0.7381900241639177	0.176418564698072
-3.7832842232803903	17.99328155720732	1.3353292251714715	-0.7295149172733711	0.17459369804579394
-3.9357171817936116	17.984463775570383	1.3464068978624293	-0.7258861266701506	0.17785484557400094
-3.2920254935375053	8.552161396877578	0.32122334361881105	-0.23548361291502964	0.02583339976255571
-3.2861823608924	8.860770490976389	0.37995615285694234	-0.2766736976861494	0.02718276747963018
-3.2970182837934283	8.468678537505586	0.30352798814222554	-0.22268689733624347	0.02508872643359074
-3.3159875743842995	8.278554417460683	0.26522801182856875	-0.19618965486855688	0.02811638924798009
-1.2802826824277802	8.478633085189395	0.5544866083862809	-0.2828129867478729	0.27909340850178843
-1.4581693712490624	8.02436367990105	0.4813921833589523	-0.22270103026246119	0.2665805809066138
-1.8228713331843909	7.196277884966607	0.3441571379366218	-0.1117346518490353	0.23003524476749912
-1.5585165198969002	7.774965132076156	0.43974416997655336	-0.18836274706649708	0.2556792739253326
-0.9417762933512577	9.402809311824923	0.6913394717975068	-0.3949261006579714	0.2960500273261173
-1.0320559014059918	9.15341430754458	0.6558244209500931	-0.3670495548213873	0.2924498093146458
-0.7693868831415362	9.948113883548157	0.7586697838199397	-0.4481247770932844	0.30033472522226734
-0.3299681751007806	12.136957950070594	0.9824692021492795	-0.6266999260137557	0.29787370313046135
-0.3390646139086953	12.048737943185007	0.9748633030714626	-0.6205600735408477	0.2986619678672156
-4.11371023206757	17.95309090590331	1.3634838358831458	-0.7210066971955043	0.1779825296320641
-4.160616366329802	17.79593031186862	1.371875852814656	-0.7216343252895872	0.18111914516721744
-4.190766845280345	17.708030051253196	1.3768287052661026	-0.7199516175539202	0.18243372833037202
-3.2833926409869783	9.150886467222689	0.4348550597548098	-0.3143956140007793	0.03120257021228453
-3.274418014008373	9.367627291329839	0.47227751302813586	-0.33921588198051866	0.03493269810503068
-3.267257986719642	9.588346087361067	0.5129873474906014	-0.3657012430828249	0.03929781986102607
-3.216350102394046	17.578007501723864	1.305484682790491	-0.7492253461602375	0.18168974636382967
-3.1859328980954515	17.549159056032313	1.3043928747128	-0.7504391555865131	0.18178326637725598
-2.9979096400130283	17.39519000086823	1.296460870484134	-0.7548834756199709	0.18410992769262094
-2.9870998225207916	17.38641810249299	1.2960522318923537	-0.7551170580989688	0.18426962607750916
-2.4471574181684264	17.158483033080905	1.2772882365763631	-0.761257399143528	0.1926377587316259
-2.0622650579216972	17.045467960512756	1.2602735701670003	-0.7668922135892952	0.1963111185811812
-2.9819129908323396	17.38334362150622	1.295832311260361	-0.7551674668618644	0.18437030061909007
-2.7245762661529	17.25599323929744	1.2870233271490146	-0.75835351908157	0.18884966491359773
-2.5321026101748316	17.19061771511696	1.280270402778778	-0.7610137714347451	0.19069436968141332
-0.3307486861104312	12.154552236977798	0.9836612203615624	-0.6276050309001435	0.2975906176834176
-1.4309195126415768	16.311881810757164	1.218404883427734	-0.7688544157540859	0.21125083118736399
-1.3119857893849463	16.078832444935458	1.2087563742989154	-0.7687147724350487	0.2147109456831406
-1.9949358954541871	17.000108043408623	1.2567616718482242	-0.766993166674901	0.19813009321125546
-1.5781830252867213	16.590831439941763	1.2312979012175458	-0.7712428494554877	0.20541817238675059
-1.1252163446601022	15.634120316997642	1.1898127245433012	-0.7641075249800129	0.22387317831918188
-4.183190021404631	17.56545500482762	1.3766992085696412	-0.7200184159804651	0.18443513646253645
-4.2071009692919485	17.371906025029702	1.3812622351304142	-0.722365438931847	0.18657643456456113
-4.173421982141818	17.089658702232843	1.3748104669546195	-0.7268498200427763	0.18580514143292343
-3.274496076424968	10.393666073726164	0.6455354186641273	-0.4483391075703649	0.05323423608032649
-0.38093065746404864	12.957934994882281	1.0396911743296153	-0.6712875643558823	0.2833383085538871
-0.43110611425660306	13.37162975645191	1.0686694941987231	-0.6941101760677175	0.27530954276581165
-0.5085246238984815	13.748533797183196	1.0898127044180665	-0.7079044706319149	0.2677759122598582
-0.5986605131518754	14.099881028232186	1.1116884334196049	-0.7236255486256721	0.2591829739352538
-0.6588040601767096	10.313946466611478	0.80529901051779	-0.4855563194032276	0.30303802305615285
-0.42244426534908025	11.260896513998219	0.9068658863339606	-0.5656819459872404	0.30548720586200584
-0.4289080869540295	11.218163425955408	0.9024177851978921	-0.561978060866162	0.3056397635915664
-0.6306798789703489	10.430314766099672	0.8193421238208286	-0.49719026807001304	0.3035928188383854
-4.164359840895151	17.031909265133617	1.3730817268191824	-0.7272471488431675	0.18600249218100967
-3.2749161173439147	10.409031190151701	0.6482007498861958	-0.4500267413789005	0.05349850507556217
-3.275155840802444	10.416279000868967	0.64941209892125	-0.4507873627029248	0.053627248353469326
-3.289726902114009	11.01286107017185	0.7431077415326595	-0.505851304560968	0.06691195364924948
-0.7107888863508971	14.470108854625304	1.1337651747934996	-0.7384299156796448	0.24958147982381695
-0.8588355779173833	14.972376253928395	1.1576325636892186	-0.7502561614135324	0.2390237754225935
-0.9564246343140972	15.225379737531902	1.1716675652608752	-0.7582592397377106	0.23196761721062698
-4.138694234178859	16.602949163348818	1.3569469004330754	-0.7281988166478002	0.18160849173937238
-4.159576232348019	16.976420128853025	1.3708020818843267	-0.7267149751214099	0.18604513779276646
-4.083256280494276	16.225086758764565	1.3361008442842899	-0.7280450775150553	0.1768603495591902
-4.0758957680405885	16.183360452567133	1.3336488104098645	-0.7277512829334474	0.17664229619987373
-3.7334797393068984	13.911527173719644	1.122637987022606	-0.6796660430220515	0.1223169006049508
-3.8726473060549043	14.38977762919157	1.1756924527481973	-0.6937345077323283	0.1326414938291757
-3.950614982262072	15.270317849367553	1.2589018230028308	-0.7161693349755259	0.15350527711267872
-3.955494355730274	15.305204165535596	1.2617720180421907	-0.7164931088578816	0.15450518654405598
-3.9021722276195567	14.683573678941908	1.2052871389391593	-0.7029107341465552	0.13947335550326226
-3.92617127691582	14.828427664956319	1.2190390658771229	-0.705806606512581	0.14308113500131908
-3.947094929527757	15.245087560230292	1.256578692952367	-0.715824838133553	0.15268132182740482
-3.998941544619403	15.727946004127272	1.300249809287971	-0.7255291563721247	0.16636963786785122
-4.068911267370266	16.14237510560184	1.330437851410617	-0.7271452998612484	0.1758206411457598
-3.4173826427831675	12.431538801057219	0.9423773306373746	-0.6104052703363966	0.09398093137897023
-3.3563107741706304	11.956319557195071	0.8758010507786396	-0.5762466016335366	0.08618530892679996
-3.307291391604541	11.334051155210418	0.7917423071949388	-0.5339482206587064	0.07316089785855084
-3.492417625561471	13.019939743286207	1.0145212182257533	-0.6399963356158258	0.10714949174853919
-3.7071517538549736	13.803055406549685	1.110360896792133	-0.6758640750999616	0.12009002966896931
-3.689145074339292	13.704032941580511	1.0983811889201491	-0.670969686639874	0.11835276067779493
-3.58107563960598	13.364808108557302	1.058157933516333	-0.6584329408901634	0.11156673907982867
-8.24437321618	14.628655380704547	3.737581931782046E-5	2.4616694953173732E-5	2.4981307261081057E-5
-8.208488508960102	14.20442969546679	3.683437325161936E-5	2.4300608287609195E-5	2.4968237441287957E-5
-8.193732882045836	13.966864510168561	3.6540213437302E-5	2.412890630702163E-5	2.496637343642283E-5
-8.232676066203148	14.462833740224204	3.7162200772324236E-5	2.449356458046434E-5	2.4978962843090218E-5
-8.190355272781021	13.837310769918176	3.638470363647685E-5	2.4035997150301257E-5	2.4966428011763826E-5
-8.113164734867585	13.369148836542944	3.58030297997985E-5	2.367118827592853E-5	2.4925598535739864E-5
-8.077137985378469	13.181762353380897	3.558578173120599E-5	2.3529905693968026E-5	2.4904662242421915E-5
-7.967399366642157	12.81652392211357	3.5148632913284874E-5	2.3230641374144874E-5	2.4844870908013297E-5
-7.420180032336306	11.241484916476068	3.33625306418381E-5	2.184971173379305E-5	2.4546210646353887E-5
-7.3808332804054615	11.139093228239146	3.3263348927079216E-5	2.176658925832285E-5	2.4524957706432155E-5
-7.603871942682024	11.751556393002183	3.3917376867483524E-5	2.2302684950376715E-5	2.464227442504921E-5
-7.696140638264976	11.994705156717423	3.4194110306640244E-5	2.2530055480067673E-5	2.4691877826273112E-5
-7.744677823820956	12.145917300220631	3.437358838089908E-5	2.266423526419761E-5	2.4717577546199837E-5
-7.337767803967839	11.036122636602308	3.316003290511993E-5	2.1676621762920125E-5	2.4499603527569053E-5
-5.478509445055993	7.328290473537212	2.8723241969892513E-5	1.736156737484983E-5	2.2877955782752657E-5
-5.496339179308194	7.350669581732867	2.87654222464171E-5	1.740043084672584E-5	2.289995665195367E-5
-5.513304128741788	7.373454987620162	2.8798067786384363E-5	1.742994999719499E-5	2.2919931926161863E-5
-5.778262454965182	7.704142890649901	2.9321099063030944E-5	1.7915212347916005E-5	2.3183493667522644E-5
-4.872232297356396	6.663670088642455	2.771847158807002E-5	1.657039443509576E-5	2.221768067472672E-5
-5.226290517064604	6.974426320396013	2.8255818843218833E-5	1.6966580582132127E-5	2.2579984139752895E-5
-5.132036526681875	6.880768641459552	2.807248649328563E-5	1.6813989355980445E-5	2.2470031523133967E-5
-4.981659587833018	6.7460850283086655	2.7866855591754648E-5	1.6669438813609736E-5	2.231923094483421E-5
-5.959929927514537	8.088621896615557	2.972440112420625E-5	1.830036106297561E-5	2.341304220265025E-5
-6.156104585549123	8.438484377731058	3.0220516434679125E-5	1.8810020976787233E-5	2.3619452788396023E-5
-6.3622617757145115	8.89367402106597	3.071626081971114E-5	1.9305565115450026E-5	2.3831550165121362E-5
-7.037759509502306	10.279278827605607	3.234840558602651E-5	2.09289108157214E-5	2.4337141193438286E-5
-6.511283012352989	9.166008198073225	3.1112932758261725E-5	1.971943266917745E-5	2.3952990620737946E-5
-6.961288378324094	10.091869921249243	3.2139989716000336E-5	2.07386399363021E-5	2.429032993624401E-5
-6.976735995607671	10.116981084608339	3.2177244031426204E-5	2.077268738967684E-5	2.430321942134036E-5
-9.182270936897321	22.94174450346468	0.13200631897806264	-0.009086566446065925	-0.009341580515611016
-8.933982423996149	23.04229685433322	0.1323885405407006	-0.008898005366997596	-0.008864633702566571
-9.497724716304102	22.723005777594675	0.13002692559569157	-0.009143579070549142	-0.00960574059062526
-10.889962362609594	20.815101820092725	0.11138040967991933	-0.009430103936458743	-0.009028742611572963
-10.989883266076621	20.573146486237825	0.10921456206052416	-0.009696310681989586	-0.00895220558078952
-11.119734753654585	20.1808955388046	0.10593739463970085	-0.00997969026334935	-0.009013186618680018
-10.670647722063693	21.25443557910306	0.11540066252479587	-0.009185767696550298	-0.009144567145103793
-11.149672853304494	19.02602829849202	0.09542294698433888	-0.01091666359145798	-0.009912672075983396
-11.177286946190202	19.099277703159114	0.0962519206538404	-0.010922050431281503	-0.009812915048403398
-11.201816179021902	19.362671111500344	0.09873569648266577	-0.0107600821848149	-0.009524186500377552
-11.022193536344012	18.717624559630494	0.09175727218415143	-0.010873820564798083	-0.010348852662836042
-10.948655772367362	18.634752788132435	0.09043698307194827	-0.010772827344325586	-0.010479626104659055
-10.739201133128944	18.414265918933673	0.0866828916446779	-0.01046518870081176	-0.010812645084779669
-11.220597943122005	19.547650219584682	0.10048430608800094	-0.010630208006228716	-0.009293210694929301
-11.21323281425863	19.61367872297284	0.10107522180630145	-0.010548081160812076	-0.00926197131073505
-11.167862920011396	19.983763366603664	0.10417806891260173	-0.010203845795730544	-0.008999967367945862
-9.936768216228987	22.310409283185393	0.12602936521175176	-0.00900389135617764	-0.009732798366833153
-9.627939378120631	22.624878042717764	0.12919174106887993	-0.009198991836278389	-0.00963385718799916
-9.57317012665813	22.67654418678395	0.1296777617861577	-0.009186652972279004	-0.009642254456372845
-10.134279810272918	22.058148772504488	0.12338763335931488	-0.008915825552469229	-0.009710042880273686
-10.304582245495851	21.836678928288897	0.12113546691775183	-0.008931259653628034	-0.009526887949583604
-10.555587862947341	21.45179669190091	0.11731756266866859	-0.008993993486813028	-0.009336720767916501
-8.656589703195516	23.077777847287933	0.13156057689636474	-0.0083068336697132	-0.008593811897500747
-8.262167749019012	22.974909627902882	0.1281448494914877	-0.006875581824880171	-0.007817011734870089
-8.093511386784712	22.896766904562025	0.12609559273942222	-0.006179968233619037	-0.00776647477354874
-7.689902688405914	22.564211138216287	0.11947819685890218	-0.0036124050368562437	-0.007540232551972076
-10.42738055988633	18.24313458414324	0.08206409326454543	-0.009879487611458262	-0.011083598183307272
-10.353689805164658	18.20009256250406	0.0809223460400913	-0.009745919163562782	-0.011119212147357607
-10.27985764615542	18.165461430007248	0.07982053765470722	-0.009603143265129233	-0.011177235643462603
-10.056078880215889	18.093535524199016	0.07667350234542478	-0.009088976477375457	-0.011209813599428749
-10.619064660889117	21.352055735347083	0.11632236518094977	-0.009074179120982694	-0.009223435044676351
-9.877383422849825	18.044791512530526	0.07414791053024743	-0.008657129262239192	-0.011225223141179644
-7.460371286689734	22.326892098391035	0.11458196528894041	-0.0022639395096751783	-0.007954567335174226
-7.1819254774589725	22.004425241899636	0.10831045504383077	-2.0360627267398805E-4	-0.008762442629402947
-6.980051359193219	21.793149171904382	0.10339885894999565	8.348808136593464E-4	-0.009519223236540688
-6.576547900409892	21.409323216684054	0.09445085139983944	0.0028466933201452705	-0.011624094116071623
-9.45778210122657	17.98715001966161	0.06798034428714053	-0.0076117069907641	-0.011037119642895249
-9.409006892551647	17.978764361474795	0.0672373513580183	-0.00749220432807201	-0.011006397744021245
-9.344395664369104	17.971696881039755	0.06610192718093974	-0.007313291911410226	-0.010957219764867129
-8.885965848717442	17.93184517662559	0.05832914056389518	-0.006041281437249575	-0.010533569565462454
-8.603601439913177	17.925087105345533	0.052410299475453934	-0.00491487481487977	-0.01012860244454376
-5.171699925696278	19.89723916760622	0.05571562825003387	0.005576818793071585	-0.01566087880173984
-5.024544087268845	19.683826314056585	0.050397749768466005	0.005868480065829492	-0.015755220914321546
-4.900297157962705	19.40210243392994	0.04402089762310614	0.005783721471270155	-0.01556905213902602
-5.543804142997178	20.3807455285331	0.06814126258212846	0.005679628618452559	-0.015295851008331767
-5.864606031489966	20.755739400372875	0.07730280742993217	0.005034532856390576	-0.014413311010594915
-6.504362424248608	21.34437347261303	0.09278364877227073	0.0030575542597637046	-0.01189102692758103
-5.970923214295217	20.870237027807732	0.0802923261288048	0.004861626687010222	-0.014083040559133817
-8.156219868799138	17.89623573468287	0.04075468209421798	-0.002628305728492225	-0.008497865961843255
-8.394790892154965	17.910210027091058	0.047031215698710466	-0.0038908285131054586	-0.009395725042187586
-8.554618865624473	17.920891399145056	0.05136609368725589	-0.004753487059078226	-0.010041704568150149
-8.076918622029138	17.895858500419333	0.03766719829356511	-0.0022684932413768693	-0.0074822408592375225
-7.825261176202915	17.887359420843737	0.02705340854889268	-0.0012939758417653438	-0.004546033886968228
-7.596735473441331	17.822754416913725	0.007238620897507875	-2.083735346855527E-4	-0.0014961513558960512
-4.3775397391374735	17.57190502900621	0.011824683684576053	0.0038941279162882495	-0.008367447601533453
-4.375872410663536	17.525809941386715	0.011109323818114539	0.003807437298874037	-0.008133918942371483
-4.484860697103628	18.198066768748518	0.020453044836583008	0.004628744395820408	-0.011720623351658991
-4.556948600244268	18.532706289646416	0.02707192421265667	0.005101544472929041	-0.012904719338383927
-4.683151412440294	18.920539241546052	0.03426709390817848	0.005777029910384241	-0.014632797746938707
-4.372887696578826	17.49810435524669	0.010866621999345101	0.003796056630049289	-0.008032621699009247
-4.260393171333259	16.96016374069295	0.007191592452742796	0.0036637692815827097	-0.005849249264703125
-4.254427113795039	16.882309110298454	0.00692350901613221	0.0035860363682932157	-0.005651830695222144
-4.1696614299095796	16.307294673354285	0.005164465192929583	0.0028344223216289635	-0.00420816061677616
-4.151382682069209	16.15640348323742	0.004683065516793095	0.0026341882430270438	-0.0038145957612360833
-4.144404671843636	16.126118946965576	0.004593624070144444	0.0025842567096883828	-0.0037433061199504355
-4.072427952250173	15.289863632204518	0.0027880007485541875	0.0016696364571149912	-0.0019996205953348276
-4.0953240169988945	15.48969744132414	0.003165915802060016	0.0018615607019900203	-0.002355755663194396
-4.118625907787689	15.687351201549575	0.0035592483940166436	0.0020237230301586332	-0.002763977429313275
-4.140871623441758	16.071993822956042	0.004466614512462548	0.002514513396480775	-0.0036247743209468857
-4.332502288749016	14.727258517396319	0.0011977024694573358	6.845156047763696E-4	-8.176861658943657E-4
-4.179620470646745	14.862861299829287	0.0023042563550568526	0.001337739553386343	-0.001638043340896115
-4.129587923271329	15.034413090690453	0.0026019833022600776	0.0015164889645014209	-0.0018658294383179072
-6.864381120857589	17.824925970382665	4.182011721821496E-5	2.687626458510415E-5	2.3747521549078144E-5
-7.111456277647662	17.862901719601076	4.175463828900259E-5	2.687323438931852E-5	2.3918982674061257E-5
-7.361730330200234	17.815658423141436	4.1586222369958836E-5	2.6817429253892682E-5	2.410218757524734E-5
-6.699631952214627	17.790187728070066	4.185341666785606E-5	2.6873665200539398E-5	2.3636000723254913E-5
-6.471535900793592	17.656110818973104	4.1792179007039446E-5	2.6812001761219724E-5	2.3482737118389754E-5
-6.192614293419988	17.31914560570296	4.151476833527026E-5	2.6632127695859446E-5	2.331534855836114E-5
-6.358826975112483	17.562077889912842	4.173341702988317E-5	2.676764375604906E-5	2.3412630824845328E-5
-6.018562994632269	16.965651537917328	4.115086722341304E-5	2.641593255458155E-5	2.3220352794391216E-5
-6.018217814531216	16.964954947021344	4.115017066141855E-5	2.641551927768671E-5	2.322017151594703E-5
-5.590293973152729	16.02332329762993	4.009892744885446E-5	2.580964508149036E-5	2.2966218274243766E-5
-5.62503595540174	16.10242368359029	4.019581002730965E-5	2.586526451056491E-5	2.2991061275869528E-5
-5.798389451535036	16.475675177893894	4.061423391531792E-5	2.610799697436665E-5	2.30937974738252E-5
-5.81830042007952	16.518599132808827	4.0664665266909936E-5	2.6136957641788868E-5	2.310758525065815E-5
-6.016563719077052	16.961325466545283	4.114624134282858E-5	2.641325205160449E-5	2.3219250948174332E-5
-6.018066056100372	16.964687362025636	4.1149917091891417E-5	2.6415364538875926E-5	2.3220096236577624E-5
-5.522668475225	15.891084463681798	3.994125787367366E-5	2.5717608191007056E-5	2.2919497837068236E-5
-5.424504479110345	15.698092793695354	3.972183637567682E-5	2.5589038898628088E-5	2.285713044811636E-5
-5.225651270330489	15.3782540280895	3.935271318857147E-5	2.5370147766416547E-5	2.271525680515281E-5
-5.224411400107792	15.376332166282578	3.935050989305551E-5	2.536883572628056E-5	2.2714341393283736E-5
-4.91133111913463	14.973285475317692	3.8898042655400336E-5	2.5096249148596697E-5	2.247231005403557E-5
-5.073570002428566	15.1699366412826	3.91201782771316E-5	2.5230993775844196E-5	2.2600452939520485E-5
-5.223708594390138	15.375437594378724	3.9349489684562795E-5	2.5368218493287606E-5	2.2713785008913665E-5
-4.908322672983099	14.969378331278312	3.889367569401964E-5	2.5093631990133104E-5	2.2470030649870235E-5
-4.707730131406008	14.774519111746512	3.8690746164087376E-5	2.496660803566484E-5	2.230513937121219E-5
-4.8949657053641475	14.956384547909881	3.888000225570214E-5	2.508508249348087E-5	2.2459036293472547E-5
-4.675015183488232	14.748008785173102	3.866407851785369E-5	2.4949437113238097E-5	2.2276165957030587E-5
-3.7658512309524594	7.028045440845934	2.7190471381185342E-5	1.6574350677601192E-5	2.087099441217569E-5
