# Supplementary material for: Thyroarytenoid muscle fiber orientation regulates the ability to modulate vocal fold vertical thickness
Source: PLoS One. 2025 Dec 4;20(12):e0337735. doi: 10.1371/journal.pone.0337735 (PMC12677544; doi:10.1371/journal.pone.0337735)
Supplement: S4 Data — (ZIP) [file pone.0337735.s004.zip › Male/contourA1TA3.csv]

% Model	Untitled.mph
% Version	COMSOL 6.1.0.357
% Date	Dec 13 2024, 16:44
% Dimension	2
% Nodes	722
% Expressions	3
% Description	Line
% cpl1x	cpl1y	Displacement magnitude	u	v
-11.474445041542268	39.86271998178516	2.925087651848721	9.70363162816402E-5	0.451693891224146
-11.24329260087166	39.857064166660706	2.924890887828066	9.701947922661343E-5	0.45169636178877304
-11.723499835930573	39.792838850429945	2.92271519690523	9.67595281535102E-5	0.45173620125602804
-11.767274346797393	39.77501014477997	2.9221115853098762	9.668861382641403E-5	0.45174692088871565
-11.979542023643297	39.6410188145976	2.917573408439627	9.61596320709241E-5	0.45182703791095796
-12.121371498892108	39.49575294433545	2.912646390494648	9.559263880918754E-5	0.4519135592073076
-11.806054117032641	39.74542877890212	2.9211076337971766	9.657247001523505E-5	0.4517645778775809
-11.156744430513271	39.85315672493977	2.9247607832849942	9.700483982990882E-5	0.4516983468101605
-10.78574461946646	39.85088143713931	2.9246850922941103	9.700134469336031E-5	0.45169828415200264
-10.703996785704673	39.85039448788975	2.924667666630887	9.700076691093264E-5	0.45169826301224447
-10.365045487457671	39.85003217009799	2.9246567243304367	9.700410189156374E-5	0.45169718890843985
-10.24073739035994	39.850002288818324	2.9246569849556767	9.700532105335241E-5	0.4516967355707371
-12.151223908858244	39.43929637920951	2.910732637705093	9.537218361929348E-5	0.4519470894680228
-12.243999474712044	39.225517804051684	2.903490496731915	9.453956623337601E-5	0.4520739760727581
-12.228771216330568	39.08118106697209	2.898595597422722	9.39802136620392E-5	0.4521593531794559
-12.2045725661669	38.96968579892024	2.8948197720232254	9.354805393217128E-5	0.4522252570372844
-9.68966925248226	39.850002288818345	2.924644221233956	9.701674837605331E-5	0.4516946397188902
-9.728820691769547	39.85000228881833	2.924645154871404	9.701593366103029E-5	0.4516947886516463
-9.738893104614126	39.85000228881833	2.9246449880523833	9.701583208151733E-5	0.4516948268278564
-7.229724018195425	39.842036642651436	2.9243677394407452	9.702632037206983E-5	0.45168996482859836
-7.181680448805343	39.837035027356265	2.9241985618192325	9.70072087416947E-5	0.45169274153132494
-7.032898318847817	39.761332460556915	2.9216290894840036	9.671200950702754E-5	0.4517369925440874
-6.814102986904112	39.65160987884976	2.917912904036111	9.628329105499999E-5	0.45180111758011976
-7.694538611368289	39.85300932372047	2.924743374538308	9.706209107404005E-5	0.4516852464974831
-9.209743039227453	39.850002288818516	2.9246518695359307	9.702206691837619E-5	0.4516928131680227
-9.084192561308491	39.850002288818516	2.9246502515507524	9.702464633646956E-5	0.4516923331399472
-7.77989584898861	39.85115608319018	2.9246852097493425	9.705209972672521E-5	0.4516866714948353
-7.887028520126722	39.850917164248045	2.9246719508574213	9.705047509675344E-5	0.45168722336853867
-8.20940836010016	39.84998771294927	2.9246581946990973	9.703733898441549E-5	0.451689005848219
-8.699064484567504	39.85004548917005	2.9246637356745833	9.702815423950941E-5	0.4516908406075587
-8.427653381386635	39.85003511315712	2.9246529892757955	9.703542555157665E-5	0.45168980899266586
-6.503635951532379	38.9642778339048	2.8946140362748105	9.360736337434534E-5	0.45220689696288463
-6.587304507795744	39.296304412183865	2.9058729583138305	9.489932890082629E-5	0.45201062345810317
-6.771190445411904	39.57705074543646	2.9153850786175446	9.599326993771113E-5	0.45184509962381136
-6.488249984945738	38.91070969823773	2.892799543177268	9.339736879311259E-5	0.4522385549261242
-6.441807092530176	38.514032455237	2.8793635412196137	9.185256471447252E-5	0.4524732442393744
-6.479637285157792	38.83084883408595	2.890090641026638	9.308680589916866E-5	0.4522858069917368
-6.431293222459502	38.3553349726683	2.873984762986361	9.123944759779994E-5	0.4525671678241323
-6.414989367029483	38.11995340430151	2.866013781212012	9.032423553187601E-5	0.4527064703223591
-12.154581020253715	38.6291918461527	2.8832781572783754	9.222957602751132E-5	0.4524266097586538
-12.150010630703294	38.60327978321127	2.8824011360804276	9.212932641339211E-5	0.45244193004671
-12.142152509858214	38.56850215752292	2.8812223014700313	9.199529869622445E-5	0.4524624857588847
-12.075008555286557	38.251863934892256	2.870501436405542	9.076998975249829E-5	0.45264965317586503
-6.4055078033231965	37.81058158783958	2.8555261952845914	8.913095217291374E-5	0.45288960915315635
-6.380216564234519	37.497660621716555	2.844934785256768	8.792572910254885E-5	0.45307478912783716
-6.343264302039531	36.99051521048383	2.8277498968135806	8.598429954032962E-5	0.453374923260872
-6.334472201034116	36.89005153026191	2.8243538528579943	8.559924056340687E-5	0.45343437224150446
-6.327687184993258	36.80892388678728	2.821611387318188	8.529192654232654E-5	0.4534823816199804
-12.009843599799852	37.934501812741274	2.8597425202570053	8.954542569108846E-5	0.45283725729078733
-11.964786217784129	37.72201674189991	2.8525500993212933	8.872672321243641E-5	0.45296285923258467
-11.884913315973193	37.349164338761	2.8399165463980327	8.729669249696651E-5	0.4531832536404497
-11.855102109321777	37.20850318869731	2.835155893378669	8.675541464961707E-5	0.4532663995926464
-6.054001253753823	34.078546626857026	2.7292912786235206	7.503735726245204E-5	0.4550979707565148
-6.149173119645199	34.887188759599944	2.756594404857108	7.802897320157782E-5	0.4546195379867478
-6.250600837566109	35.89711155457803	2.790770640709799	8.181755926779658E-5	0.45402195487478014
-6.193459175578503	35.39374956872327	2.7737307050974156	7.994051849082593E-5	0.45431978133378836
-11.839202893085437	37.12764807457764	2.83241424296701	8.644461041264376E-5	0.45331419821131874
-11.659489589420666	36.17648365595244	2.800213673102294	8.281371977561243E-5	0.4538765182315318
-11.604522760179764	35.87484931508169	2.790020193619179	8.166925743090512E-5	0.45405484924255035
-11.722291939002918	36.53030379449448	2.8122115282033877	8.415712417532978E-5	0.45366732721723924
-5.779625311135477	31.19731156322498	2.6318945520412207	6.458170185069396E-5	0.45680290174256843
-5.81279148229987	31.662213126481518	2.647552006707957	6.622628608791482E-5	0.45652775689158903
-5.899224305099809	32.61659843326578	2.6798613320061913	6.968816293146777E-5	0.4559630002436423
-5.976691683968024	33.339321807413484	2.7042400784519054	7.230225782449729E-5	0.45553536600499467
-11.509233680005952	35.31627810223552	2.7711190630504046	7.957830058062177E-5	0.4543851088265135
-11.394079070293767	34.64087981092902	2.7482645017742273	7.70269872812404E-5	0.4547844398909944
-11.220382567246846	33.54474537413258	2.7111725522705385	7.296891765630004E-5	0.4554325773698866
-11.202972735055987	33.43079369617582	2.707328360252496	7.254202380079415E-5	0.45549995775410745
-10.844465513772992	31.326569438566285	2.6362768661514986	6.486842718324623E-5	0.4567440755077744
-10.698483743173266	30.503290759781265	2.6084838721012353	6.20062004005107E-5	0.4572308164757717
-10.482503909514618	29.271695372722476	2.566917170962209	5.7623181944062234E-5	0.45795896266996283
-11.152163505115091	33.12987388793906	2.697132538094712	7.14428879539137E-5	0.45567787864802245
-10.29670205376844	28.29094437817735	2.533770667718749	5.431335751702737E-5	0.45853876197390314
-1.076653659382583	18.297152192768728	2.1976677046171145	2.2998364718726837E-5	0.46442606159951405
-1.057798197007568	18.3699692558826	2.2001043895632226	2.3212519045638915E-5	0.464382897269919
-1.2553773461058262	18.05484634587402	2.189548796440408	2.228955527383223E-5	0.4645700292404635
-1.3436889278613762	17.942292669830984	2.1857796077718525	2.1960155086447102E-5	0.464636919190185
-1.3809060576242334	17.918522247729946	2.1849824079579294	2.1891000428066434E-5	0.4646510993141149
-1.7042243162577906	17.732453174292203	2.178758932757697	2.1348486289819623E-5	0.46476218945294945
-0.9736487986466396	18.618690315013282	2.2084428872369877	2.3942670616240428E-5	0.4642354031114251
-0.9541841975485945	18.8532421971168	2.2162990750679397	2.4634982548251323E-5	0.4640964838596554
-0.947282906139095	18.923441090129387	2.2186543702171297	2.4841872477670773E-5	0.4640549036797313
-0.9489532491133231	18.989883911359502	2.220881027690001	2.503875371271534E-5	0.4640155717326019
-0.9596556143868187	19.18157600115476	2.227310992119822	2.5605954248521235E-5	0.4639021137283274
-1.0007893751719386	19.366238559064293	2.233497303440802	2.6155628169690007E-5	0.4637929053474879
-1.0156692512824685	19.44142199969828	2.2360204220516113	2.637932106740477E-5	0.4637484367312553
-1.106120243199155	19.658305028567682	2.243291880240681	2.7028017437629373E-5	0.46362029558512735
-1.094969958052691	19.63852201750797	2.242628490326565	2.6968589346894105E-5	0.4636319755621804
-1.0936335265296608	19.63408357569838	2.242479481365047	2.695530247342076E-5	0.4636345994279001
-1.2010342068872937	19.82274453383396	2.2488105188448184	2.752127479949748E-5	0.46352321619408793
-2.046467556958248	17.618579353819115	2.1749414137934355	2.101881891002033E-5	0.46483059171021435
-2.1221961561061433	17.593205384286676	2.174092809907793	2.094516784396774E-5	0.4648458323166205
-2.4255376123967913	17.60029173055146	2.174327859371293	2.096898919464581E-5	0.46484251141002897
-2.5570302312923876	17.606425091128674	2.1745346264399785	2.0988149058110994E-5	0.46483925943786125
-2.5762761731040884	17.613230617016026	2.1747628770191523	2.100831517680182E-5	0.4648352858061051
-1.3479021646948883	20.021753645127458	2.255488182709535	2.811922567534965E-5	0.4634058205128164
-1.2626155798927432	19.90602996197561	2.251601591073849	2.7771804130367236E-5	0.4634740863729385
-1.3817166003065973	20.069123341629336	2.257077031916042	2.8262808111300555E-5	0.46337787388059093
-1.4899632768361528	20.21070892335458	2.261831211778052	2.8688159524811242E-5	0.46329436334697977
-5.495137736130755	28.682427206436067	2.546942938122675	5.5823220108370716E-5	0.4582909364195769
-5.507481946096904	28.790545579501035	2.5505737427344775	5.618487319149097E-5	0.458226961684569
-5.6403321420075345	29.934354619153126	2.589223382003656	6.014251125110447E-5	0.45755018975027206
-5.666746146342146	30.200631078106966	2.5981832655266386	6.105798571750589E-5	0.4573926219484098
-11.191421953754563	33.35957681978569	2.704914908517128	7.227423309869302E-5	0.4555420666882998
-9.903368580831355	26.624719639342132	2.477565114244941	4.871549939000495E-5	0.45952354829779324
-9.518379440193806	25.509011230497727	2.4399933330698818	4.510165944438234E-5	0.4601825940190136
-10.24221480040353	28.036535757929613	2.525172873561881	5.3424765875967825E-5	0.45868914223853746
-9.941849425995668	26.771679100067804	2.482529764848154	4.9216326540846627E-5	0.45943670277199117
-9.435777052802928	25.341680680621153	2.434334224431004	4.455362315645905E-5	0.46028135976978946
-8.989967889259479	24.43656929332904	2.403953386040168	4.170428771847389E-5	0.46081563260904485
-8.466172909581612	23.69714455692396	2.3789867022191906	3.937783642333183E-5	0.4612516279188247
-8.323296309997005	23.496210122816404	2.3722568928677297	3.8765043576759184E-5	0.461370118086488
-8.110968854863435	23.247728995494818	2.3638863377451345	3.801051718160692E-5	0.46151654680250703
-5.048217493719254	26.350300537032386	2.4683283343372517	4.8014703913624205E-5	0.4596702719227553
-5.072511013938841	26.457153858149972	2.47191129175089	4.835258929180136E-5	0.45960708159019376
-5.319016300063471	27.61513168254591	2.510942015081659	5.2203641610709496E-5	0.45892227289488774
-5.29853442208269	27.50820667900955	2.507349687291313	5.185671987354874E-5	0.4589855160860812
-1.654751276874053	20.435077930564706	2.269354713411688	2.9368581613212524E-5	0.4631620074017163
-1.7067944091754472	20.50497147621396	2.2717032084810924	2.9580734817810486E-5	0.4631207788957437
-1.8328984524828982	20.675902385434306	2.277438018090634	3.0102587015552938E-5	0.4630199503794838
-1.9146220020917226	20.782645293698174	2.2810245351530676	3.0427097418030435E-5	0.4629569933404122
-4.9042613345439605	25.919695618694483	2.4537918949646818	4.662890044988515E-5	0.4599247676944539
-4.723648948643792	25.314894454085774	2.433451768562348	4.46526169435444E-5	0.46028227022504725
-4.604590176157303	25.050889886572506	2.4245310125060553	4.378670010195543E-5	0.46043819600040714
-4.281322525911252	24.383233101737986	2.4021251704890108	4.166164780055421E-5	0.46083247260308885
-1.9586941287435926	20.837836690611017	2.282874419456944	3.059391630962879E-5	0.46292444730302085
-3.212092304322424	22.610894853378916	2.342442773656333	3.606957319589983E-5	0.46187847477626875
-3.270336441946239	22.703969498182495	2.345563259560628	3.6358178871640386E-5	0.4618235492325672
-3.1759514287423167	22.55750992150785	2.3406446811863684	3.5906254524442854E-5	0.4619099721829441
-2.552311284291985	21.631627081840954	2.3095348830776343	3.3034520373879786E-5	0.4624562501525392
-2.5098822746086604	21.56829318255515	2.3074081998431204	3.283578740588428E-5	0.46249361784281495
-2.8729378671186043	22.079163776937527	2.3245902109008596	3.441084006094399E-5	0.4621922504595728
-2.2263494360515614	21.173122922958054	2.2941566643878453	3.161778922271833E-5	0.46272673030112826
-2.474915474220784	21.521650545009727	2.3058368432719463	3.269134544331191E-5	0.46252112788489347
-3.4773784108647514	18.403706671471145	2.201254189025445	2.333233527821473E-5	0.46436992638829233
-3.35846290752189	18.270934472090264	2.1968078322073943	2.294136908280208E-5	0.46444818447569036
-2.986020090348341	17.873594174422337	2.1834965649996816	2.1774225392698654E-5	0.4646823315004867
-3.0843858104178232	17.95367554119481	2.186172629376621	2.20099278864254E-5	0.46463520589316476
-4.55117893468238	19.65828187065888	2.243317159653789	2.703734139224192E-5	0.46363041657506776
-4.420038843879081	19.51869429400994	2.2386396808374904	2.662490076781045E-5	0.46371266598512423
-3.9878414099549424	19.042485077768077	2.222661982780757	2.521562873044406E-5	0.46399327864195183
-3.876041431325125	18.91777966967521	2.218489350148157	2.4846884619903628E-5	0.4640667762517229
-6.130812390357783	21.17327966252702	2.2941668807709794	3.1596512988949375E-5	0.462738362982275
-5.603021699254619	20.65648045269169	2.276858010408046	3.00314448022239E-5	0.4630427021343986
-5.022930154700875	20.104959705369566	2.258344009820931	2.837250299625429E-5	0.463367426037685
-5.278074655877589	20.351392777533167	2.2665830162851823	2.9107153101528713E-5	0.46322229948379817
-7.176503410370282	22.20125443016854	2.328690152642848	3.474369359506917E-5	0.4621330617859017
-7.645425550142243	22.67596320908081	2.3447155452995925	3.621889590941245E-5	0.4618535269072349
-6.914655264493646	21.927293357712287	2.319529119511839	3.3910226692185916E-5	0.4622944395559416
-6.317458997045528	21.3417923498196	2.2998625819919827	3.211635211019502E-5	0.4626391959216873
-6.616376365382688	21.641081091753705	2.3098782163905405	3.304586302022889E-5	0.4624629549415752
-3.667612910655694	23.30039671526293	2.3656567279778047	3.821109835919446E-5	0.4614716542410734
-3.8344107309975186	23.58072084908025	2.375077878417909	3.9118174771422365E-5	0.4613062170382912
-4.07131120217234	23.98746694994925	2.38877548441394	4.037798378062148E-5	0.4610661251813293
-7.640331767949261	17.58660964391378	7.382381926063065E-5	4.7862271470783146E-5	4.334220065851766E-5
-7.509356374993602	17.79911102953117	7.428114075924094E-5	4.810747120004229E-5	4.310401034585613E-5
-7.699085067916972	17.490069691876407	7.360665105940494E-5	4.774029756402983E-5	4.344652201772603E-5
-7.762237140727983	17.307203843534467	7.316047910821432E-5	4.749419526918059E-5	4.3564797884308874E-5
-7.821354134820421	17.152039715015043	7.27924727474281E-5	4.728868776555512E-5	4.367342814095814E-5
-7.872343761730441	16.946859815138	7.228909809488279E-5	4.701605591023599E-5	4.376652001450477E-5
-7.9212456757473095	16.7535721133572	7.18266036929794E-5	4.67648399320659E-5	4.385950170569672E-5
-7.978516594181485	16.47009360362552	7.11326240852561E-5	4.6392009137032655E-5	4.3964363555385945E-5
-8.003887584134924	16.35737657078511	7.086779241307579E-5	4.6250038053682864E-5	4.401425548358004E-5
-8.118630878800325	15.81506504171685	6.954520593356833E-5	4.553757377383151E-5	4.420851896486175E-5
-8.094552827662564	15.974960008998522	6.99365255404079E-5	4.575129797930936E-5	4.416640128050378E-5
-8.04170124130489	16.197774102848527	7.047692581283116E-5	4.6040571783122775E-5	4.4075623272866776E-5
-8.150313422852468	15.592578087371972	6.902510765332757E-5	4.525364204767983E-5	4.4269613407842294E-5
-8.185693905077091	15.296446874682147	6.83295140845172E-5	4.486969215947002E-5	4.4333655545495685E-5
-8.194174195741963	15.203000185462113	6.811094713914788E-5	4.474862971926279E-5	4.4351769235481413E-5
-8.208512901965337	15.126229857341759	6.793080732490104E-5	4.46482430336712E-5	4.437523738383E-5
-8.250106284083648	14.883579494882829	6.738390656337167E-5	4.43415279118144E-5	4.4447926556237934E-5
-4.487015489615202	14.591722761896595	6.868698968112217E-5	4.4401699712092924E-5	3.92699810556209E-5
-4.41679075075682	14.512942950187362	6.852030565661498E-5	4.430360095553432E-5	3.916166988488786E-5
-4.328392854963235	14.412266409238754	6.831609023088131E-5	4.418484328713811E-5	3.9031064672341226E-5
-4.19638606385485	14.251926346392382	6.796258349637035E-5	4.397628577637878E-5	3.882268955635171E-5
-4.1774577618550515	14.227703677964985	6.791062338540321E-5	4.394579587602615E-5	3.8794204421054284E-5
-4.011653754505446	13.958618280764242	6.726323933569946E-5	4.357839524322104E-5	3.851282313336942E-5
-3.9658602013701354	13.875913310614873	6.707126698209768E-5	4.347058265568202E-5	3.844081030438848E-5
-3.8728585701172715	13.675277075451195	6.655350252246419E-5	4.318139403150678E-5	3.8273648578403994E-5
-3.827221053873679	13.574012722951263	6.629643431123162E-5	4.3037801499479675E-5	3.819193894626943E-5
-3.678951632066279	13.16478839940904	6.52308868705268E-5	4.244273744003999E-5	3.791570137906195E-5
-3.5917284390649904	12.833991230221695	6.431383220308636E-5	4.1925845171530705E-5	3.773129079260044E-5
-3.802140222605765	13.507601659276483	6.61133646900716E-5	4.2935137498964344E-5	3.8140850349071916E-5
-3.5707727038749857	12.751103747612346	6.41014440966414E-5	4.180582409668424E-5	3.7692819067960284E-5
-3.541542439268137	12.544783984764676	6.353649131376839E-5	4.1477348585776166E-5	3.7628333393750744E-5
-3.4949884825254784	12.223557935787476	6.266429021111964E-5	4.096932346200209E-5	3.7529009107759854E-5
-3.4758584495473643	12.04768205661304	6.21589108292896E-5	4.066750233603503E-5	3.747498599729378E-5
-3.438741576182406	11.714239988687044	6.129583828735612E-5	4.014705280613536E-5	3.740175042426285E-5
-3.417812874538829	11.446179991197646	6.054822311121515E-5	3.96852036087601E-5	3.733809166473829E-5
-3.3906349157222566	10.961420004318127	5.925836221518194E-5	3.886647229410422E-5	3.7255676611500126E-5
-3.3916550194410484	10.630757437106144	5.837276130536126E-5	3.8273845910672805E-5	3.723096588121254E-5
-3.3959839425319576	11.132234322658498	5.973126983962846E-5	3.9169939764832695E-5	3.72819002984088E-5
-3.393265657763855	10.454391674262318	5.7925687325697664E-5	3.797485983959218E-5	3.723031522059343E-5
-4.670507470987778	6.528342318175405	4.929309562813641E-5	2.9902246987297645E-5	3.913455298779517E-5
-4.4726727137642275	6.531654081540811	4.911438677952649E-5	2.9860405284559377E-5	3.8879037602468914E-5
-4.296096768007057	6.56411387418155	4.88858370673848E-5	2.98240873678267E-5	3.845588673708847E-5
-4.19076774411171	6.62013185257886	4.8892812053171416E-5	2.9869128216461897E-5	3.831075219599904E-5
-3.3927264197262907	10.36607684263304	5.770613371656886E-5	3.7820555910151225E-5	3.7225651223957786E-5
-3.3881604896781656	10.051924125415702	5.689521064470284E-5	3.725597428418211E-5	3.71910369682156E-5
-3.3799254865986788	9.655646256428371	5.585439820915331E-5	3.6492063676239495E-5	3.712438985790846E-5
-3.380026598289431	9.645624138666385	5.582707914819268E-5	3.647231499608483E-5	3.7123035725256416E-5
-3.3804025932702664	9.636123697602686	5.580030215495964E-5	3.6451680747000925E-5	3.712175133292482E-5
-3.40679558502883	9.214168016801459	5.4741904412671493E-5	3.5636774307856774E-5	3.713719921874069E-5
-3.4179814247593683	8.95895940911759	5.4062099554414664E-5	3.509225247731399E-5	3.7108016396700097E-5
-3.804803665329825	6.960169305120868	4.90103190613317E-5	3.0133433091426363E-5	3.739343632107683E-5
-3.9429416544476634	6.809098800100818	4.889132841683403E-5	3.0051030032679527E-5	3.7699177833197244E-5
-4.08124466208169	6.7153801769962165	4.882716863099072E-5	2.985960905461177E-5	3.801250230187533E-5
-3.427153181972659	8.785606906012429	5.3653430915949824E-5	3.47463356850726E-5	3.7119253657068286E-5
-3.4381148632852074	8.652708715051691	5.333424299401853E-5	3.443895266538789E-5	3.713130565773104E-5
-3.509867929898986	8.054374968105693	5.18959367806012E-5	3.303809950657504E-5	3.721735781474099E-5
-3.4656373236179157	8.413711761281515	5.2718149453591185E-5	3.3867524535412324E-5	3.7154599416441386E-5
-3.5193252094602787	7.974355448049408	5.167781539568071E-5	3.2833277216339425E-5	3.720965627108013E-5
-3.557899289989212	7.638848388736418	5.067971385416367E-5	3.169571178785065E-5	3.7119669924314903E-5
-3.5506927450897767	7.69285776363382	5.093817053849952E-5	3.200342940624094E-5	3.7185669207316275E-5
-3.535122125580328	7.83701852388341	5.130721050827268E-5	3.243138455670961E-5	3.718165902623992E-5
-3.5827473819441993	7.560439358513216	5.0548075651612136E-5	3.1663160590561545E-5	3.7137650252565504E-5
-3.6565570430394443	7.313451197757724	4.979978717031931E-5	3.098713805324075E-5	3.7129492938547514E-5
-3.741595319822733	7.091603710798701	4.919803653281453E-5	3.0260862583979357E-5	3.7262149685037426E-5
-12.549997283015612	29.32616348514781	2.266932416209152	0.23454345816284117	0.9071716055304752
-12.301539205957688	29.291857008660745	2.2780214492223134	0.2564256624208985	0.8986249578203576
-12.945498561628064	29.371268102939265	2.247155018613491	0.1993386022373043	0.9213929994287495
-12.667571058320755	29.34600838841086	2.2625986995644563	0.22468853690161136	0.9125928519054511
-13.14322116019612	29.37537224001902	2.2339944741547146	0.1812253535104213	0.9270432301462028
-13.80898376894712	29.404592486687914	2.19653845227667	0.12534839861515312	0.9531395304095271
-13.735570740940926	29.414650756903125	2.20048637857374	0.1320918292208222	0.9504766969486247
-13.706246438895406	29.415606123614673	2.202082506165431	0.13468280839373784	0.9494699554017975
-13.290250515754071	29.39595679026659	2.224351250714264	0.16936460032083328	0.9326987075191556
-15.179758674591223	28.679465333566007	2.027147698266542	-0.022255236023101532	0.9557893928005147
-15.094996074046257	28.783472433649738	2.047206931868069	-0.009109920112302543	0.9607348137317377
-14.691069244266398	29.117451850342118	2.1161468549646862	0.03862582127416123	0.9700187319793225
-14.680534876789988	29.12585190893839	2.117832686733483	0.03985236311313935	0.9702155093070715
-14.683122671339875	29.12421368151403	2.117501774367171	0.03958873304301244	0.9702034641310746
-14.244958504254635	29.34505687182388	2.167759573944512	0.08657829089179415	0.9675012534001067
-15.576497186678044	28.231983999343782	1.9322649268829069	-0.08216943173734123	0.9373137464697148
-15.653847786285514	28.134364463078622	1.9113320381403769	-0.09436634166835964	0.9326979917935192
-15.387588751291824	28.452429767326805	1.9823493885905954	-0.052656214890549044	0.9475729542139043
-14.144837917633991	29.368893508216285	2.175858171483699	0.09532101728606054	0.964980985761621
-16.115058978073392	27.574951249756147	1.762484128697433	-0.1668990969350513	0.9024024729274134
-15.90435588476819	27.83242710015623	1.833033335098924	-0.1329867227959562	0.9166015290082097
-15.74625171831329	28.024575975216667	1.8838242876824682	-0.10869718768941161	0.927354119725833
-16.14953834645239	27.53162125991811	1.7509317842128376	-0.1725960406434347	0.8999528172439029
-16.1772513457067	27.50045584646255	1.741856525965038	-0.17713157016350006	0.8981446978674524
-16.41407757865043	27.24998495224228	1.664551946080269	-0.21494254313008354	0.8837560713249948
-16.616577586735964	27.035992237219965	1.6013653258044138	-0.24747901287641946	0.8710706726814011
-16.682606989913594	26.96872952786494	1.582483232474662	-0.25815318299494877	0.8671048095672821
-16.96054569506112	26.69987986253053	1.5106569063072781	-0.3028811600202765	0.8527784365003453
-17.05473536272748	26.617529852743722	1.4896839793897465	-0.3175395218116057	0.848963394088313
-16.798180595287267	26.857517761418357	1.553072045189733	-0.27661064123845835	0.8612262648558113
-17.301849737305886	26.366581807714823	1.4428812122749708	-0.3582665546391247	0.8338992279493112
-17.437462623787845	26.22883534025558	1.419138592351549	-0.3793826312679068	0.8263311018273796
-17.710871835704314	25.908551167574487	1.382542564233732	-0.42146645386735776	0.8057915167711733
-17.720140663929456	25.897755902864244	1.3812405260041345	-0.4228784076236285	0.8050724315169729
-17.93305011810803	25.11470404264659	1.296457029462137	-0.4790325232839834	0.7424335579188958
-17.9124787367341	25.02581519519865	1.2845475832920348	-0.4818216730563192	0.7330817766709877
-17.75129270702696	24.320631923706557	1.1903125429204162	-0.5032930587293418	0.658828057510957
-17.930628006634358	25.127767378815523	1.2978715852230331	-0.47809996896485707	0.7434566482918592
-17.72231396827652	25.889794578671694	1.3803729645967615	-0.42342690373048675	0.8043602357269268
-17.80190258093927	25.598972045348795	1.3489210782237098	-0.44433444734997707	0.7811499244329381
-17.6995911610923	24.190394096149134	1.170071910680007	-0.504208479531829	0.6433506994634792
-17.496256260038386	23.683034299338182	1.0918265563845442	-0.5081589210963127	0.5811503990173215
-17.227056612177222	23.066737894903113	1.0007001823786554	-0.5068135651533942	0.5071201807882424
-17.222400653656987	23.05582348707018	0.9991177885494699	-0.5068458333435033	0.5057784834237536
-17.21689832879776	23.04423912993879	0.9975928308686142	-0.506792743981521	0.5043910013418916
-16.728754575678682	22.025145556677188	0.879925099551462	-0.5029039183342867	0.387745246019797
-16.774194747140236	22.117395218379528	0.8890636557684839	-0.503131942296041	0.3981941314304115
-16.97794664264294	22.53861943451568	0.9347862712671767	-0.504671100010997	0.4471276044921476
-16.69699815631189	21.966568824245652	0.8747849182375141	-0.502402236612824	0.3809655107891423
-16.444832569389295	21.480926575180483	0.831709452492088	-0.4993763408263452	0.32317049021788313
-16.386895846575705	21.380543125779525	0.8244525193857821	-0.4984366344738118	0.31113294729644536
-16.104241164121696	20.907538117870054	0.7865206942825975	-0.49234675361663194	0.2495409881629359
-15.229452747704386	19.598212881817318	0.6859448717309151	-0.44529053507659977	0.06773212654066671
-15.57329312946664	20.08691418120491	0.7203074639766247	-0.4668550129090137	0.136435005073468
-15.762516950245079	20.369225502488575	0.7429816824069883	-0.47797166215654013	0.1758712024191469
-15.675992470326689	20.229579917481455	0.7321243100908073	-0.47375650015780324	0.1566025197593594
-15.004763248761616	19.296783667811376	0.6659250960690456	-0.42453953168633085	0.026396830564394014
-14.347500819590326	18.432065956650572	0.6203139942217412	-0.34994532683514246	-0.08435732822398057
-14.712981145580777	18.902897405389634	0.6413160970908063	-0.39420273189863186	-0.0283189389468878
-14.112096433282655	18.14059298710207	0.6034190467203384	-0.3165529314307241	-0.11552584559924323
-13.78694109254231	17.746809436354212	0.5818152590345863	-0.26218455891808645	-0.14436832141849615
-12.571764049439405	16.311593393532608	0.4631003649193684	-0.07573464221941689	-0.14912865933416936
-12.73920894762768	16.502345400817987	0.4809805107064385	-0.09864536049990581	-0.15450762817454947
-13.149713878528935	16.985374934153192	0.5302157713683203	-0.1600534645478469	-0.1629487719502774
-13.560380487768182	17.474887696609358	0.562217632547171	-0.22548311867140103	-0.15619971531017676
-12.425322565709424	16.132861044045708	0.4428412903701999	-0.062509608312597	-0.13957595307199727
-11.670217713869185	15.114695159104642	0.3204591392021985	-0.012145087423040454	-0.0962968355310935
-11.365932308652308	14.608156720305253	0.26056192182561744	-0.005904668452270049	-0.08560329701426934
-11.92283668770059	15.5138977395229	0.3640059397240941	-0.021579042883817734	-0.10882203617357494
-10.562716333863087	12.94789731899291	0.12799540311550586	0.006328857714373423	-0.06833571077751642
-10.948648382995671	13.758739233451472	0.18598536056687628	0.0017370710507979364	-0.07869216429831424
-11.098303334312128	14.067796912866406	0.2147127184755181	-7.665335833523363E-4	-0.0800755192544438
-10.525883887986963	12.864423610706558	0.12187156429781958	0.006679496442839748	-0.06718000954942752
-9.798988227302473	11.320287707049813	0.056429166816314234	0.004642543010952267	-0.04367873715858414
-9.732323480499934	11.174594300623232	0.05181504706327111	0.00437321938413612	-0.04146543186425282
-10.081918062736984	11.939122885708052	0.07635413212859564	0.00591234626022273	-0.052592928617461975
-10.117545204016817	12.014153136793572	0.07875836337405019	0.006058538798261107	-0.053681552755555514
-10.125488541176557	12.031342010050052	0.07930385544523942	0.006070263920719747	-0.05392060532832411
-10.206021714110836	12.200826259486794	0.0879568772922005	0.006183453665962404	-0.056622746244932916
-9.419927776114791	10.505887365565313	0.03790896948484653	0.004036685572672565	-0.033061109689921195
-9.399405712068043	10.46295997914108	0.03693737509463739	0.003971946953266479	-0.03243440311802881
-9.362713286671571	10.38798252274155	0.03559331096033917	0.003892156698498534	-0.03139595693593783
-9.154870655726462	9.945879075922534	0.027673144832617555	0.0033335525859578712	-0.025279907300854085
-12.250739993093612	19.150604908153067	0.5210652912580341	-0.23126266290090253	-0.07207408704083089
-12.38566605099603	19.22946294400731	0.5334574430419369	-0.245272741843999	-0.08645531011473932
-12.01844448086215	18.99591175371971	0.50833965875151	-0.20641619243491693	-0.04352644396088231
-11.827570117273318	18.80591952525691	0.5007444640690704	-0.1906993032498007	-0.03627963526960473
-11.713785536719609	18.69006161362944	0.4954002247011105	-0.181096903518976	-0.03322221679701552
-11.489143837718775	18.31225717750866	0.477361849157056	-0.15583125708785292	-0.02537141798854278
-11.422054541477863	18.20400403535874	0.47126899141323614	-0.14860754472706916	-0.02322441466091602
-11.1312843404225	17.66591106385923	0.4384371708642263	-0.10810948858789549	-0.013919029554603661
-11.055951216524857	17.541799648666696	0.42849898894827665	-0.098352655379133	-0.011480913655723417
-10.89887092457139	17.22764172522274	0.40261661893864725	-0.07585807660675001	-0.008969850006152255
-10.575488505640893	16.84925885430279	0.3562742125037286	-0.04586716871110375	-0.0022911684330645934
-10.43772599350212	16.70171574203988	0.33524538619080485	-0.036219637518555274	-0.0013039172429621646
-9.978001351274603	16.242623289109325	0.2680469398276741	-0.010006736800561244	0.002594350894270788
-10.526565134212209	16.791932600537315	0.3487795665964959	-0.041302662818806936	-0.001686759962735109
-7.030367433549882	2.4139327623641043	0.007646344192619166	0.006609212059299765	-0.003293369639730323
-7.215760866394217	2.4755440513595257	0.007634653654357828	0.006519649180607615	-0.0035302347939910918
-7.405278851022751	2.595258639711485	0.007567704387122844	0.006369672693605541	-0.0037632230932636455
-9.244586320290054	15.723382341965994	0.17079104911498305	0.004620864244594296	0.006723067035047594
-9.507824842101293	15.916684605458574	0.2054754976930504	0.0013557392337057448	0.006216531260434384
-9.692263079699481	16.041330931920655	0.23056890833504562	-0.001880916752547839	0.005251735103554597
-8.985488293101314	15.53500002876454	0.13774105344088503	0.007599629502960373	0.007434801640379636
-8.539221102722498	15.303689839165164	0.07836914267461272	0.007562234722619185	0.008977534622802718
-8.537824382407866	15.302507447854424	0.07811452778801979	0.007549892120452931	0.008962872686110675
-8.538262958703744	15.303150235103136	0.07823854773112704	0.007558865571289971	0.008979142713840553
-5.1772657954129055	3.362657896829427	0.005974081844900168	0.0054090626168813135	-0.0012820995454323688
-5.227341194145145	3.196912959780847	0.00618187539356368	0.005596505921365104	-0.0013126472733432668
-5.322979475478381	2.954410263032776	0.006503087880003068	0.0058917753138478315	-0.0013643314185769603
-6.8692823834369445	2.3755325699269654	0.007646127021873926	0.006663286898874264	-0.00310156919823547
-6.725367925848076	2.363860918432673	0.007626130299667185	0.006686173648963177	-0.002927254395395485
-6.536000300217035	2.3472928848767003	0.007580032972290362	0.006707245658369748	-0.002684044633730855
-5.411414966482281	2.80462181706888	0.00670431314232208	0.0060729938049020864	-0.0014296631140804535
-5.610884649462367	2.5687833763582235	0.007047878817279066	0.006378967855702031	-0.0016049173525975787
-5.361261409875199	2.863834967066623	0.0066190187652465865	0.00599691572138524	-0.001386223248608971
-6.223247802307597	2.365875714290272	0.0074797825552756	0.006682524102794217	-0.0023093002818821737
-5.791162716262345	2.4885765182478914	0.007207762602859501	0.006500863489669872	-0.0018105106860726809
-6.090927660184907	2.367782615151773	0.007425330608678372	0.006669647470929864	-0.0021372492210490397
-7.488664423471011	2.6416913570264815	0.007539282781043438	0.006307088460891155	-0.003862536280564632
-7.527681738504052	2.675695279703027	0.007516556796853127	0.006266933059742114	-0.0039073924343373265
-7.705213109506458	2.8928308880051232	0.0073643795998096125	0.006002639443520594	-0.004133418942912462
-7.781038464728837	3.0306349689130956	0.0072712804429417655	0.0058538326516843825	-0.004229444295611641
-7.809543249467232	3.376611916763574	0.006993594467412898	0.005479091535373513	-0.004319365768318179
-7.8031869250453445	3.2014071931557497	0.007130645644081189	0.005661734212235297	-0.004282495627010939
-7.768361944322903	3.658099075822124	0.00675887459320772	0.005170725693101668	-0.004344913257718276
-7.761639727263895	3.6900712243159703	0.00673246665174762	0.005136885437662773	-0.004345922614187237
-4.999801721481999	4.023502151482274	0.005157360460595194	0.004668303090945818	-0.0011635764219066432
-5.111481284317616	3.6023752834282305	0.005671156564368064	0.005136687627125761	-0.0012397123213660755
-4.997331181378248	4.032984195797974	0.005145753240462744	0.0046578308133674445	-0.0011617257333952106
-4.872934486217074	4.475711538991569	0.004599925721791363	0.004181546898125087	-9.770474056311556E-4
-4.97922462021777	4.097173888984106	0.0050668936732621555	0.00458906617192366	-0.001134954317355443
-4.860801930593438	4.517203309852191	0.0045413718388757915	0.004130995346182019	-9.505748722743754E-4
-4.761029939464212	4.87431742088686	0.004032514155164263	0.0036925644117378423	-7.266058068385493E-4
-7.742452158769818	3.729624219616649	0.006693459561750048	0.005092292186867385	-0.004337900244420655
-7.442379917165561	4.483229936031931	0.0059673489984489935	0.004204428456169283	-0.004234304222016242
-7.465536611994425	4.421726571853827	0.006023369256319696	0.004276618830117444	-0.0042402129725316534
-7.594486120432469	4.0834937584560675	0.006322460612881546	0.004667488521822762	-0.004264280576569883
-7.429690671744892	4.557670492198492	0.005925145861726027	0.004115022706009478	-0.004256458615269981
-7.36723985866665	5.015050012790266	0.005672103361839036	0.003552689053869524	-0.0044161778191820975
-7.395343085368084	5.5101636428186795	0.005581119513254057	0.0029088159308268483	-0.004741832895655804
-7.3965865828161865	5.543074608435623	0.005572599620760891	0.0028659627098737554	-0.004760567162050026
-4.558074603635404	5.672718741769454	0.002606485744056746	0.0024125868802806517	-2.64491864511759E-4
-4.6627405197370075	5.22454798947669	0.0034200179310990104	0.0031540533242098577	-4.7697816007599605E-4
-4.668692867352944	5.198394503246017	0.0034669630395330014	0.003195676154302299	-4.915577303824864E-4
-4.664282599374147	5.216802614111526	0.0034347067499831143	0.003167440034081997	-4.7935256058502176E-4
-7.3982323297515205	5.567916060023574	0.005574424804627251	0.0028390213857019866	-0.0047755607688323085
-7.48651415465878	6.150839041437832	0.0057606217116287165	0.0022065191657636234	-0.005285492460719122
-7.599546254111633	6.612735766649593	0.0063238660954445785	0.0019022384400726481	-0.005973317513442444
-7.642504625592806	6.743778192976325	0.00650809549802526	0.0017958135549150246	-0.006200741904717054
-8.952159946371552	9.555675251586836	0.023359021322262842	0.00291694574000061	-0.021635122558264646
-8.732765194065909	9.107614497624565	0.0184481376533696	0.0022213197026424254	-0.017522302895889273
-8.47700772030366	8.592551683213934	0.014574843967939288	0.001984644206857249	-0.013990183797047705
-8.352064200573206	8.325656229295662	0.01258785927443671	0.0018661343951114373	-0.012170273057630965
-8.22248365278156	8.080133739051304	0.011373703579689998	0.0018090332323741454	-0.011006335453588298
-7.7238068807377545	6.9598914714192155	0.007129002989480963	0.0017568853133066963	-0.006832099990986109
-7.960826055581999	7.551550075901317	0.008774872018667121	0.0016296106601878112	-0.008503634176877484
-4.595871508506281	6.28037289077029	0.0010636707291382806	9.712177342803955E-4	4.782345561825719E-5
-4.559350514184861	5.783225643625137	0.0024237390398902325	0.0022422810593825575	-1.9909071149015498E-4
-4.539975613367586	6.108347768381147	0.001801054697787663	0.0016503923130270514	2.620233580188067E-5
-11.935802806201469	29.203760167457084	2.293870969272189	0.28451052183319847	0.8839472384040278
-11.682106431330329	29.107328518339	2.299949426396029	0.3020212442165901	0.873196769543322
-12.049748392788736	29.235721606739954	2.288758742305716	0.2758294547913078	0.8885206463586433
-11.554047324668158	29.056241218203922	2.301157037071258	0.3108264757369194	0.867700409140668
-11.460443184032053	29.001267345554655	2.300925976131072	0.317299704354294	0.8633946852438501
-11.232304986381648	28.865049240785545	2.3011183451922923	0.3341019137246546	0.8531668494865544
-11.068074810611535	28.69399179130027	2.2995931549863746	0.3453930731111239	0.8406635303896494
-10.976413376754808	28.58931671508703	2.298185986830756	0.35101540935256803	0.8325035991924625
-10.90389916998354	28.35161171417068	2.2945437857100535	0.3561071338083714	0.8154667634524652
-10.868957337890858	28.234135990939983	2.291778176190341	0.3582283762018907	0.8063820932148413
-10.873719428217466	28.179281393409546	2.2877267797388403	0.35806605906813077	0.8007070057745623
-10.899773404446135	27.854335642192183	2.271768111751573	0.3597727355049171	0.766682031997151
-11.299458501732504	28.243091190207984	2.3001375491586775	0.32911067956759354	0.8110965657559085
-11.580553246675425	28.461353336993938	2.3120082693278396	0.3060560696392673	0.8333890784974469
-11.22081911542619	28.180695395265218	2.2966983026493173	0.33547717143804623	0.8046888849293887
-11.183297404775496	28.14546619823924	2.2939711745956846	0.33832374063782433	0.8006341394777537
-12.684184220582633	28.764343586866232	2.2783928040180967	0.20218175509081734	0.877423666390851
-12.492880752462833	28.745515468282136	2.289930755283719	0.2211010350717021	0.8717886060417956
-12.2852423131459	28.70269373577814	2.2975550347914924	0.24150004727847502	0.8642066856268811
-11.724410547415482	28.523440071411994	2.311060252101881	0.2933334339235392	0.8406020860312129
-12.042628501407894	28.65190976424612	2.307123421390842	0.26476964133798875	0.8549906070809736
-12.97928759172244	28.78860654783188	2.259101663940487	0.17242451872101858	0.886054751693481
-13.400947633314015	28.7763537914894	2.2280717523619478	0.12946054366973767	0.8967040873178147
-13.46375182858444	28.77366045055478	2.223253423223643	0.12314156787278224	0.8982834955871146
-14.201920302987581	28.540465347879728	2.139386416587058	0.041249863251057985	0.9040969458177938
-13.99354047105041	28.642048328061016	2.1694385116103705	0.06609599519615744	0.904950587136875
-13.591342240135727	28.741164400379756	2.2100823576141604	0.1094173360277699	0.8999736391573256
-14.456367012619312	28.396993551097516	2.099161922096791	0.011105151318878924	0.9014024429797504
-15.431591878117558	27.555698668136706	1.8599038305588795	-0.11731010194980428	0.8650165785709046
-15.24510148240161	27.725597238558915	1.9122429511572194	-0.09190097624044309	0.8725386582805981
-14.792664328746527	28.122569769546267	2.025483686035595	-0.03229663582177571	0.8901494770185168
-14.95081865018069	27.985275783685914	1.9870434004851372	-0.053088912929408406	0.8840402845261074
-14.853824195709429	28.07328217912161	2.0121606904871143	-0.040163860161569476	0.8880846486821182
-15.776961011228718	27.23176280461427	1.7568355207119843	-0.1659998340019954	0.848978639550678
-15.513112421659493	27.47937482345482	1.836072990115757	-0.12857536926599966	0.8614965721091815
-15.967966242469805	27.04863027883457	1.6976600767299945	-0.19423226935188803	0.8398579900981482
-16.07670833151199	26.93966469684348	1.662660911706217	-0.21092050656833858	0.83409321438128
-16.716279216128402	26.051545252221388	1.4249937620825381	-0.32509951495555267	0.776173132302459
-16.6675177320471	26.15340507796229	1.4479553880273048	-0.3146650381951874	0.7840874832558303
-16.359091358725976	26.63642106198933	1.571899569826115	-0.2565397663781883	0.8170831387635706
-16.445240585507566	26.533535009262614	1.5429488850615671	-0.27101581333364366	0.8107731167755939
-16.837577633029017	25.65355982661277	1.3425252538212558	-0.35809266227937103	0.7426435190000188
-16.84622624979137	25.592588293013694	1.330521844775355	-0.36185318832524815	0.7369960777638531
-16.850103986837148	25.140345439473183	1.2460851835332016	-0.3839546554062084	0.6941300319503778
-16.85005420296213	25.11674862278303	1.241866276477638	-0.38505754967346284	0.691826847821236
-16.827807853024098	24.83135991086977	1.1921897830174606	-0.39720738515199816	0.6636892395169824
-16.811352271360438	24.608249074545864	1.1532589815663241	-0.40678981469002595	0.6417167485589561
-16.809757945587663	24.59275464737519	1.1505698977826762	-0.4074632644090863	0.640175947738729
-16.72390307561301	24.10927776508398	1.0679536758281833	-0.42324184885834526	0.5887852518278014
-16.711604584307537	24.054793657701662	1.058909588605336	-0.42502283295092425	0.5827799607809879
-16.288938391801853	22.90757436988333	0.886947704832178	-0.44385962363191783	0.450722950445105
-16.541575995794016	23.45572476837134	0.9655193348454502	-0.4383590643131931	0.5160608939113782
-16.554735993287736	23.49923588169754	0.9723366356998084	-0.4373626644823491	0.5210229733645072
-16.284735122014368	22.897810718928753	0.8855941126979432	-0.4440129587560526	0.44952042506365997
-15.9689409967161	22.315910191246623	0.8172511361934178	-0.4445716216793282	0.37516392119408903
-16.261668500317725	22.85548546820146	0.8804865179462112	-0.44406076337733835	0.4440622113398859
-15.890128630080937	22.19231586454205	0.8045144457936553	-0.44391351139340185	0.359065497894412
-15.611536175561469	21.761214182128263	0.7597362487320629	-0.4406414898442111	0.3011737366273824
-15.389503089566695	21.46723224748741	0.7342691916134231	-0.43592786585851656	0.25972403265408717
-15.211211468592408	21.2246593625606	0.7129632304911456	-0.43178494452064076	0.22445109338353203
-14.852441952334894	20.768389246526556	0.6725855696706268	-0.420226561504642	0.15653799049428915
-14.818193677390562	20.72704361603328	0.6690047681707313	-0.4188635991057919	0.15020520604920137
-14.010727407434942	19.956244660112002	0.6045492285779893	-0.37581209321391623	0.028857750610150973
-14.087412921685416	20.012501518614464	0.609102498574563	-0.3807305142850918	0.037535514233568414
-14.468060282721094	20.37141381100955	0.6398377261392113	-0.4019449487250578	0.09422469425673564
-14.161142822699299	20.08379311759668	0.6146062432214345	-0.3846238984638074	0.048525098537736955
-14.780913748069462	20.690041568173328	0.6655199833522035	-0.41689844360975825	0.1442358787963765
-13.290337518692528	19.46305552033138	0.5631873247311714	-0.3253310295998452	-0.045109931727176714
-13.172932900418182	19.418788002420822	0.5593820110739265	-0.31583477198900906	-0.05300510108190458
-12.843245050203404	19.289711443391205	0.548829655301622	-0.28972685274427984	-0.07517614279039449
-12.566776098124134	19.255877656791075	0.5387304451124155	-0.2628353040252216	-0.08221923449186498
-13.364972472223473	19.508465354966297	0.5671497021300403	-0.3310681293215036	-0.03833949561166685
-13.714974310211915	19.721547316418935	0.585953894142424	-0.3570207732553905	-0.0067993849445321
-10.768519603471752	27.656841636307917	2.241994177173785	0.367592891963169	0.7404028033724812
-10.626055601935754	27.441237835469842	2.2105768906215055	0.3762713243697653	0.7112214399815633
-10.509614804230434	27.180361031524047	2.166806542801514	0.3832856670600231	0.677737402519507
-10.44945793759272	27.004687217842367	2.1371108995515593	0.3861386370263002	0.6560950563085372
-10.346947236028276	26.50149944674624	2.0377467089620955	0.3800923200725865	0.5949147591418126
-10.320901390450317	26.291271049490547	1.9945539338978948	0.37503507999646657	0.5703371010638709
-10.258509525475565	25.821433344031277	1.8917693931594672	0.3627267943096647	0.5150161234075515
-10.233959449323633	25.577920561960738	1.8381126257595042	0.3540408349175759	0.4874852383012429
-10.153291048453717	24.331496842401013	1.55757790753298	0.30351683422451803	0.3458465308831058
-10.149025749581671	23.92451248260336	1.4658694586017424	0.2844330336300634	0.29931506153851867
-10.164215689716974	24.851641908921756	1.6742258782034145	0.3273727724097962	0.4040384157181049
-10.159624221262037	24.754981424532936	1.6522741115442432	0.32313536541707505	0.39338928631931225
-10.159390647469039	23.834896153626683	1.4460297261856385	0.27863637057927015	0.2891287544662208
-10.356713340989351	22.331659832868155	1.1143658744380984	0.17236376342151805	0.11369633817293234
-10.267225788515626	22.888512462932077	1.2340041113192293	0.21507914091362618	0.17761003321100496
-10.20243260154123	23.116648926784226	1.2855039190741362	0.23608920356691612	0.20283627428798026
-10.495823752102263	22.003711584874296	1.0421144070727022	0.13631923786577785	0.08092989079752638
-10.573812855753744	21.749024786677847	0.9890412867349749	0.11307764011778575	0.053890787211253996
-10.861301790157873	21.253387482874984	0.8863944406849231	0.04981855755824054	0.009112149986067696
-10.94558640919998	21.114826321952705	0.857720916439791	0.0319197051936517	-0.0034017207477826097
-11.133322989520547	20.80091752514501	0.7983015585238961	-0.008479443365714698	-0.02980263563344566
-11.54983696413637	20.072338696361115	0.67219087476929	-0.09804927559150367	-0.08819748120480539
-11.34653480173035	20.436488911991212	0.7342393637983092	-0.05435973245482932	-0.059084121688401534
-11.23151868384559	20.627107944220242	0.7655597490983942	-0.029685788995852926	-0.044373322101368275
-11.554967868711342	20.064003425877587	0.6709414586425602	-0.09914041649604066	-0.08873538766653362
-11.741469842656612	19.77949818161344	0.6266177375363329	-0.136818408890703	-0.10724754698385688
-11.841147224699325	19.661418434938838	0.6091398748870942	-0.15456632543167437	-0.11228555705062782
-11.973386913156254	19.522624812570424	0.5862514312977252	-0.17735593047865555	-0.11655869743540068
-12.170425370410353	19.353881967028414	0.5583520355204475	-0.2091249588788329	-0.11283180631799948
-12.254791953416174	19.298450378206923	0.5477061106279822	-0.22387131927700932	-0.10158998172747469
-12.107678242949556	19.405561627556533	0.5660119498790523	-0.19899706142271698	-0.11313581077745022
-4.2883229632860775	5.807039805879913	0.08922956163566241	0.0847597453888031	-0.015291423520801149
-4.307057605245156	5.526002436144708	0.12456743174744905	0.11785857796061489	-0.016032898740918948
-4.012164935352855	6.4037290017058375	0.015214619459522807	0.014897416243190527	0.0021139600180509243
-4.102076581274754	6.226069827757794	0.036299776273434135	0.035777786678366466	-0.0011474300297619779
-4.15649537847472	6.124153552321	0.04968504851565929	0.04829297935515482	-0.004723324761196858
-4.2847795948405025	5.824866841939575	0.0867758770096574	0.08248070350222081	-0.014956611008750306
-4.18017146471061	5.245978145711475	0.16226221853352904	0.1532488281810232	0.0014356924259779765
-4.162615861024941	5.199209053922915	0.1680149136736008	0.15855122046574674	0.00395009720764622
-4.143652721140339	5.191949089538942	0.1691952538468486	0.15927612982341216	0.00612954594585483
-3.6322745368454257	5.147975223770012	0.18601055259403193	0.1628415502979142	0.07314460520188697
-3.7520724673557657	5.133869891351081	0.18346431594670004	0.16515559000948438	0.05622132898644141
-4.0688104610289795	5.185234828586908	0.17192004668725563	0.16033078768570078	0.015691937407174478
-3.4079155880435144	5.238027324548531	0.18503261891184225	0.15000110312207424	0.1030197983929368
-3.869873357634537	6.725932841299383	0.017509764397969245	-0.012002362386807599	0.007123864313612261
-3.9362930380401067	6.567865796608608	0.021463199360548652	-0.003281181725898432	0.007493445165175938
-2.5643029177236167	6.00899830173923	0.2495051801347875	0.04094005667653685	0.2154789543894919
-2.8087016690518745	5.741772397466606	0.20645917129640326	0.07762030359099717	0.1809742159045426
-3.083484089387015	5.477182030354228	0.18578546307339538	0.11478689651575671	0.1456124225131276
-3.2015446753745738	5.395218417043317	0.18607152165583168	0.12854028587483118	0.12956885210602537
-2.9264397800729967	5.617381515113407	0.19907337222979754	0.0945646367544542	0.16675652279159994
-3.6614019577377603	7.2073532359214605	0.04823253814311167	-0.040475693148098346	0.007576458756258296
-3.595604569471044	7.331365146287874	0.08271866008762446	-0.06741394435848522	0.015215782953277551
-3.5484064350938573	7.456648274130648	0.09309163310424669	-0.07587656341555063	0.0171202758638353
-3.425866195254538	7.7869731342923565	0.21818262434961622	-0.17273463507368894	0.02595814270157098
-2.1521643751806954	6.610690940885824	0.3720104382160956	-0.05815884459910499	0.2827464651304006
-2.1809415765764526	6.567562714670951	0.36144972846562057	-0.049748561603357375	0.27900746267095733
-2.0742112349274757	6.741339119928552	0.4020686611951404	-0.08329573128054546	0.29374772512179304
-1.8930749471969914	7.051056987806737	0.4728285798219956	-0.14253380372373098	0.3187569597743843
-2.406310117976088	6.2381004612518405	0.29417205218871645	0.005143126664072743	0.2415958026566039
-2.538100589315731	6.045158968971396	0.254243590435063	0.03700646687700645	0.21921204690187973
-3.374396757301442	7.964888082160684	0.2826023261976907	-0.2142653652864943	0.03500075366925308
-3.4098085905851176	7.823760927897365	0.240254557176715	-0.19021757965284258	0.0271604093593409
-3.331105163294466	8.160947714079914	0.33712871053860366	-0.24467675944227377	0.04276525632861039
-3.41694284479979	17.827072734734163	1.909419456473728	-0.9838860218168035	0.2503602314820381
-3.353058734786538	17.74177050860621	1.9047614394991537	-0.9892209019615338	0.2530070391150609
-3.6745886535963237	17.933120408601205	1.9291999123740293	-0.9683020269515281	0.24998671066337813
-3.540599321592361	17.885689087426442	1.9201760628085816	-0.9774047379499384	0.2493902818138437
-3.7832842232803903	17.99328155720732	1.9354727154868567	-0.9635451097682701	0.24671737040225072
-3.9357171817936116	17.984463775570383	1.949207533538091	-0.957804857455637	0.25101444655236027
-3.2920254935375053	8.552161396877578	0.45250328768491377	-0.3212616510362092	0.038523155250500735
-3.2861823608924	8.860770490976389	0.5366839527195817	-0.3765794973963499	0.040128585716610064
-3.2970182837934283	8.468678537505586	0.42692513240088664	-0.30378837768148187	0.03750493454580935
-3.3159875743842995	8.278554417460683	0.3710220771007918	-0.26746028320815396	0.041165254888520166
-1.2802826824277802	8.478633085189395	0.802185817722727	-0.40741719457394027	0.38665531331641345
-1.4581693712490624	8.02436367990105	0.6982605828090716	-0.3256940920418174	0.3724952304351211
-1.8228713331843909	7.196277884966607	0.5053958665374401	-0.17126856283457334	0.3299428230560861
-1.5585165198969002	7.774965132076156	0.6392182043363375	-0.27823875716878366	0.3596621356955072
-0.9417762933512577	9.402809311824923	0.9984184990870714	-0.5577918648532847	0.406488790751101
-1.0320559014059918	9.15341430754458	0.9475122039838348	-0.5203999534667959	0.40241877598676945
-0.7693868831415362	9.948113883548157	1.0960956504853694	-0.6289052960687862	0.411593248425387
-0.3299681751007806	12.136957950070594	1.4203492442236407	-0.8651225068897005	0.4060138918075011
-0.3390646139086953	12.048737943185007	1.4093198261517523	-0.8570809251362799	0.40713407414116193
-4.11371023206757	17.95309090590331	1.9706521934946344	-0.9498736719240651	0.2517374878099269
-4.160616366329802	17.79593031186862	1.9809110717333562	-0.9505477135613405	0.2569239693781115
-4.190766845280345	17.708030051253196	1.987700732087903	-0.9483987906264311	0.25931367948341033
-3.2833926409869783	9.150886467222689	0.6163595084402365	-0.42758782469310364	0.0455270786014535
-3.274418014008373	9.367627291329839	0.6706572676514155	-0.46129546630079793	0.05025191291894014
-3.267257986719642	9.588346087361067	0.729983416496796	-0.49745502779627904	0.056190369824406707
-3.216350102394046	17.578007501723864	1.8942983471520498	-0.9960915118993957	0.2562801739986276
-3.1859328980954515	17.549159056032313	1.8925001946399607	-0.9979811641316156	0.2563116848559492
-2.9979096400130283	17.39519000086823	1.8807564098289566	-1.0058561945090725	0.2589026815709479
-2.9870998225207916	17.38641810249299	1.8801539173244124	-1.0062771957150571	0.259091217821718
-2.4471574181684264	17.158483033080905	1.8549866777361963	-1.0187360379824497	0.26965981520739174
-2.0622650579216972	17.045467960512756	1.8321810154138807	-1.0290686782280403	0.2742235512398626
-2.9819129908323396	17.38334362150622	1.8798492701170444	-1.0063907252105375	0.2592219238339307
-2.7245762661529	17.25599323929744	1.867793200021647	-1.0128370089315712	0.2649664422835922
-2.5321026101748316	17.19061771511696	1.8588780016693534	-1.017842988780824	0.26714136504791675
-0.3307486861104312	12.154552236977798	1.4220988863038238	-0.8662866667871743	0.4056360787532561
-1.4309195126415768	16.311881810757164	1.7716673624938064	-1.0377523192060498	0.2938258733850707
-1.3119857893849463	16.078832444935458	1.756803114985896	-1.0390168168174108	0.2981249709942676
-1.9949358954541871	17.000108043408623	1.827419792558324	-1.0297363018183805	0.27667678133337964
-1.5781830252867213	16.590831439941763	1.7908638727007946	-1.0392754155068873	0.2860701473475023
-1.1252163446601022	15.634120316997642	1.7273538950848688	-1.0352009899134256	0.30954944371963344
-4.183190021404631	17.56545500482762	1.9875096615046064	-0.9490612925297214	0.2626040873830354
-4.2071009692919485	17.371906025029702	1.9932304673493642	-0.9526635313471831	0.26622790526992574
-4.173421982141818	17.089658702232843	1.983382214073875	-0.9603550881221413	0.2657149081140888
-3.274496076424968	10.393666073726164	0.9220413113150091	-0.6091659083524431	0.07485787757183979
-0.38093065746404864	12.957934994882281	1.5040462477328689	-0.922589842608664	0.3865579008082549
-0.43110611425660306	13.37162975645191	1.546240753461241	-0.9517867058010389	0.37589109045995783
-0.5085246238984815	13.748533797183196	1.5777388326782706	-0.9689550348693041	0.36602362359470897
-0.5986605131518754	14.099881028232186	1.6098800048065973	-0.9886494273068702	0.3547001207519963
-0.6588040601767096	10.313946466611478	1.163647285728524	-0.6789849810918125	0.4147858500087322
-0.42244426534908025	11.260896513998219	1.3107369583293127	-0.7852197573013434	0.4168528790845269
-0.4289080869540295	11.218163425955408	1.304347763035276	-0.7803412137907509	0.41710507052632556
-0.6306798789703489	10.430314766099672	1.18390742881772	-0.6944586534664411	0.4153615944102644
-4.164359840895151	17.031909265133617	1.9809487687847154	-0.9612719547361511	0.2660308583697173
-3.2749161173439147	10.409031190151701	0.9259139750577561	-0.6114562005766365	0.07522535872873351
-3.275155840802444	10.416279000868967	0.9276670881356113	-0.6124861005451935	0.07540494509132477
-3.289726902114009	11.01286107017185	1.064144223938053	-0.6870572554590832	0.09384954353304707
-0.7107888863508971	14.470108854625304	1.642476187868781	-1.006749754489738	0.3422497936131447
-0.8588355779173833	14.972376253928395	1.6787976145367431	-1.0201997979476127	0.32884600908908224
-0.9564246343140972	15.225379737531902	1.6995520913316777	-1.029618562633354	0.31963201365456634
-4.138694234178859	16.602949163348818	1.9568566331023167	-0.9653127169054201	0.25998156559947216
-4.159576232348019	16.976420128853025	1.9776733236015585	-0.9608953473762837	0.26613651268589844
-4.083256280494276	16.225086758764565	1.9261385960993498	-0.9678134858816593	0.25325755275390444
-4.0758957680405885	16.183360452567133	1.9225921322247532	-0.9677354625344476	0.2529108961426002
-3.7334797393068984	13.911527173719644	1.6159453399467676	-0.9161726554890348	0.17401053591697718
-3.8726473060549043	14.38977762919157	1.6927776798585397	-0.9329465497016014	0.18921081133161488
-3.950614982262072	15.270317849367553	1.8134875664008896	-0.9584541569903708	0.21974523630023876
-3.955494355730274	15.305204165535596	1.817667749954415	-0.9586419473059399	0.22116357380479787
-3.9021722276195567	14.683573678941908	1.7356239769511919	-0.9439964858455003	0.19922668637552288
-3.92617127691582	14.828427664956319	1.7557481182248327	-0.9472142145580946	0.20452598552613038
-3.947094929527757	15.245087560230292	1.810121186108541	-0.9581669575239052	0.21856520310071273
-3.998941544619403	15.727946004127272	1.873460508969972	-0.9681206323783662	0.2377292544173807
-4.068911267370266	16.14237510560184	1.917922028851163	-0.9672024885442819	0.25171446329970276
-3.4173826427831675	12.431538801057219	1.3536374297364238	-0.826804937150303	0.13207988700777593
-3.3563107741706304	11.956319557195071	1.257286939082709	-0.7814247213570495	0.12090085713220296
-3.307291391604541	11.334051155210418	1.1344925146721068	-0.7247210358737408	0.10273418040885086
-3.492417625561471	13.019939743286207	1.4592304963201386	-0.8655345808188213	0.15116998382678692
-3.7071517538549736	13.803055406549685	1.5982375926676096	-0.9115155117651479	0.17073911493626062
-3.689145074339292	13.704032941580511	1.5809956374177077	-0.9052396018038349	0.16823576999662887
-3.58107563960598	13.364808108557302	1.52236615735203	-0.8894269865919522	0.1580898130526478
-8.24437321618	14.628655380704547	6.67988871639196E-5	4.400764526890229E-5	4.444813347798156E-5
-8.208488508960102	14.20442969546679	6.582525895232184E-5	4.343099111435204E-5	4.4418205565393396E-5
-8.193732882045836	13.966864510168561	6.529542077044728E-5	4.311734156947679E-5	4.4410762716216184E-5
-8.232676066203148	14.462833740224204	6.641419066785567E-5	4.3782062018467844E-5	4.444104882516818E-5
-8.190355272781021	13.837310769918176	6.501571426772832E-5	4.294862343877316E-5	4.440912475945475E-5
-8.113164734867585	13.369148836542944	6.397073984676875E-5	4.2290035524182584E-5	4.4328455063875545E-5
-8.077137985378469	13.181762353380897	6.357957193437671E-5	4.203588669595189E-5	4.4288222085706874E-5
-7.967399366642157	12.81652392211357	6.279279509652317E-5	4.1500302851024416E-5	4.4173557927440276E-5
-7.420180032336306	11.241484916476068	5.958120641639832E-5	3.9061231284194424E-5	4.361319184738148E-5
-7.3808332804054615	11.139093228239146	5.940114229305586E-5	3.891504186114334E-5	4.357322086912748E-5
-7.603871942682024	11.751556393002183	6.0581784746573945E-5	3.98591069933341E-5	4.3794681911425866E-5
-7.696140638264976	11.994705156717423	6.1078496790657E-5	4.0258245627196025E-5	4.388715030673675E-5
-7.744677823820956	12.145917300220631	6.140081579066618E-5	4.049602376104532E-5	4.3935886648516785E-5
-7.337767803967839	11.036122636602308	5.921497510844003E-5	3.875845998409987E-5	4.352660465727351E-5
-5.478509445055993	7.328290473537212	5.1378906135517296E-5	3.1438554142109647E-5	4.0631723868253707E-5
-5.496339179308194	7.350669581732867	5.145074727749037E-5	3.150270002805586E-5	4.0670269141580023E-5
-5.513304128741788	7.373454987620162	5.150699970074811E-5	3.155142957938518E-5	4.070555223271451E-5
-5.778262454965182	7.704142890649901	5.2398033394980624E-5	3.235011038939245E-5	4.1168631814986285E-5
-4.872232297356396	6.663670088642455	4.972683974090495E-5	3.0187929917088663E-5	3.950587736656397E-5
-5.226290517064604	6.974426320396013	5.0592735291480094E-5	3.081487063866003E-5	4.01136661226267E-5
-5.132036526681875	6.880768641459552	5.029046413380467E-5	3.056892089038655E-5	3.99263735466748E-5
-4.981659587833018	6.7460850283086655	4.995999414648157E-5	3.0342541932165307E-5	3.9672600834943114E-5
-5.959929927514537	8.088621896615557	5.310826337579197E-5	3.2982040308798905E-5	4.15743103657072E-5
-6.156104585549123	8.438484377731058	5.3976574139953183E-5	3.3839684616675205E-5	4.194075210734946E-5
-6.3622617757145115	8.89367402106597	5.485765793742625E-5	3.467583492194041E-5	4.231798875238492E-5
-7.037759509502306	10.279278827605607	5.775772879526047E-5	3.746015958479073E-5	4.322483649738397E-5
-6.511283012352989	9.166008198073225	5.5551661575840156E-5	3.538134632569641E-5	4.253152698405659E-5
-6.961288378324094	10.091869921249243	5.738400754923458E-5	3.7129578266490976E-5	4.313857348755681E-5
-6.976735995607671	10.116981084608339	5.744940739604875E-5	3.7188147327734346E-5	4.316137475923526E-5
-9.182270936897321	22.94174450346468	0.22713803946040328	-3.228468691734178E-4	-0.008478660481520201
-8.933982423996149	23.04229685433322	0.2283482497538872	3.1299381978323903E-4	-0.008445375593351782
-9.497724716304102	22.723005777594675	0.22288332843043124	-0.001111833145675492	-0.008016031225183962
-10.889962362609594	20.815101820092725	0.18570414758528053	-0.006963547370426076	-0.0036258763430879687
-10.989883266076621	20.573146486237825	0.18140741079062417	-0.007998850889840987	-0.0033140901947217236
-11.119734753654585	20.1808955388046	0.17485601989200955	-0.009459445025841286	-0.0031571620781020806
-10.670647722063693	21.25443557910306	0.19365698180101615	-0.005406504088617978	-0.004294614771641409
-11.149672853304494	19.02602829849202	0.15417872798768306	-0.013697949772905803	-0.004708707009360728
-11.177286946190202	19.099277703159114	0.15574888871696424	-0.013527429114774097	-0.004480117614786117
-11.201816179021902	19.362671111500344	0.16059604641271458	-0.012648632735997924	-0.003931844350602456
-11.022193536344012	18.717624559630494	0.14732443171259346	-0.01432607899722758	-0.005701493448117111
-10.948655772367362	18.634752788132435	0.14495020882826234	-0.01436976112602081	-0.006088955854815029
-10.739201133128944	18.414265918933673	0.13830861283007934	-0.014384046525554502	-0.007088447471264886
-11.220597943122005	19.547650219584682	0.16401074550202932	-0.012016451529357763	-0.0034902327370822874
-11.21323281425863	19.61367872297284	0.16517295446570107	-0.011736539411479332	-0.003447824272726304
-11.167862920011396	19.983763366603664	0.17138855340574854	-0.010287707592943446	-0.0030652986264273043
-9.936768216228987	22.310409283185393	0.21465042199901366	-0.002137127997050397	-0.0070022146382165765
-9.627939378120631	22.624878042717764	0.22107212867187398	-0.0015073645375795175	-0.0076980214379365995
-9.57317012665813	22.67654418678395	0.22208150263210155	-0.001331384745087255	-0.007856052291341906
-10.134279810272918	22.058148772504488	0.20943996792109404	-0.002728825884933344	-0.006463508828919252
-10.304582245495851	21.836678928288897	0.2049602260499442	-0.003392227677165892	-0.005734562442262508
-10.555587862947341	21.45179669190091	0.1974478681607501	-0.004571849418807698	-0.004850696463929953
-8.656589703195516	23.077777847287933	0.22741023393690613	0.001432180333364398	-0.00880559534930414
-8.262167749019012	22.974909627902882	0.22194908429888327	0.003508482990796558	-0.008732855637510709
-8.093511386784712	22.896766904562025	0.21851216654596567	0.004438651259805207	-0.009154595867624876
-7.689902688405914	22.564211138216287	0.20703422393805743	0.00764763939353192	-0.010077125869468045
-10.42738055988633	18.24313458414324	0.13049514573184384	-0.01388948997708147	-0.008276017555372626
-10.353689805164658	18.20009256250406	0.12857530838384296	-0.013781340640474279	-0.008502629383804552
-10.27985764615542	18.165461430007248	0.12674405652886636	-0.01363891311307386	-0.008765217917685737
-10.056078880215889	18.093535524199016	0.12160289468242275	-0.013020532458167845	-0.009372014544512714
-10.619064660889117	21.352055735347083	0.19548162452646084	-0.004972503798820488	-0.0045263525409658355
-9.877383422849825	18.044791512530526	0.11752531490318024	-0.012468587107260985	-0.00981225449953698
-7.460371286689734	22.326892098391035	0.19838858677043092	0.009141049449539564	-0.011412199971962965
-7.1819254774589725	22.004425241899636	0.18724338795616186	0.011487128778775583	-0.013705188591140234
-6.980051359193219	21.793149171904382	0.1785854088318983	0.012537076749613647	-0.01553412808030601
-6.576547900409892	21.409323216684054	0.16281120767654686	0.01453549930836223	-0.020422925229063593
-9.45778210122657	17.98715001966161	0.10768454236185515	-0.011033754945936367	-0.01059225285223274
-9.409006892551647	17.978764361474795	0.1065046847813175	-0.010872617832461106	-0.010658635058641905
-9.344395664369104	17.971696881039755	0.10469480399999442	-0.010621817105784845	-0.01074831403480121
-8.885965848717442	17.93184517662559	0.09232622551235829	-0.008817916861417613	-0.011286799675115962
-8.603601439913177	17.925087105345533	0.08283270270649049	-0.007112789526945006	-0.011466184998483491
-5.171699925696278	19.89723916760622	0.09546129564340819	0.014063249280788188	-0.029505871777829457
-5.024544087268845	19.683826314056585	0.08625879723451454	0.01394479828589646	-0.029728575668477947
-4.900297157962705	19.40210243392994	0.07532920775182644	0.013233698383868706	-0.029218315278028928
-5.543804142997178	20.3807455285331	0.11683531351113488	0.015548182114891233	-0.028728931088742127
-5.864606031489966	20.755739400372875	0.13281840716184198	0.015771348755740842	-0.026777183666040903
-6.504362424248608	21.34437347261303	0.15989169004829698	0.014652742474955002	-0.02103618089068369
-5.970923214295217	20.870237027807732	0.13800922640929383	0.015855714893363272	-0.026087586394489277
-8.156219868799138	17.89623573468287	0.06414685018366714	-0.0035833931535875743	-0.010122212993554322
-8.394790892154965	17.910210027091058	0.07421425620983856	-0.005541177952088027	-0.010879134715825148
-8.554618865624473	17.920891399145056	0.08116753591020132	-0.006875706172392884	-0.011460270077917634
-8.076918622029138	17.895858500419333	0.05926852219175889	-0.0030612207849080803	-0.00878626388872985
-7.825261176202915	17.887359420843737	0.04243110911767025	-0.0017004253526548235	-0.0049810957486194855
-7.596735473441331	17.822754416913725	0.011298270174405966	-2.57695009090853E-4	-0.0017969349298491324
-4.3775397391374735	17.57190502900621	0.02092855449621276	0.0075569072295495875	-0.01553066861911931
-4.375872410663536	17.525809941386715	0.019726637381956395	0.0073599791852759595	-0.015080896919916618
-4.484860697103628	18.198066768748518	0.035404391048658376	0.0093826023612417	-0.021797104326509838
-4.556948600244268	18.532706289646416	0.04656647228557532	0.010640849824179302	-0.024128352084179093
-4.683151412440294	18.920539241546052	0.058670023693733725	0.012273293997730625	-0.027371272952418903
-4.372887696578826	17.49810435524669	0.019334411004304185	0.007329346681369346	-0.014883062443070397
-4.260393171333259	16.96016374069295	0.013129781742784001	0.006855809832652138	-0.010788168498287199
-4.254427113795039	16.882309110298454	0.01267258248409838	0.00670451368820102	-0.010409426323331382
-4.1696614299095796	16.307294673354285	0.009485678106333342	0.005249827241263844	-0.0077345956396963934
-4.151382682069209	16.15640348323742	0.008615362231710671	0.004860571697388071	-0.007003970300471936
-4.144404671843636	16.126118946965576	0.008452740105218678	0.004767561526011536	-0.006874883229737745
-4.072427952250173	15.289863632204518	0.005048216946287879	0.0030240946928120948	-0.0036799763352837415
-4.0953240169988945	15.48969744132414	0.005752458666226536	0.0033856838864912715	-0.004327591066056094
-4.118625907787689	15.687351201549575	0.0065046794694100536	0.003699343926840514	-0.0050808000966508365
-4.140871623441758	16.071993822956042	0.008214488058460648	0.004635671686052396	-0.0066584294280315395
-4.332502288749016	14.727258517396319	0.002149786436679243	0.0012271025026818758	-0.001500502277955456
-4.179620470646745	14.862861299829287	0.0041264164698886175	0.0023894763977142823	-0.0029933814425531476
-4.129587923271329	15.034413090690453	0.0046772057149858	0.002721663058355683	-0.0034160677944874073
-6.864381120857589	17.824925970382665	7.479325446011472E-5	4.8247648113530936E-5	4.221961915564003E-5
-7.111456277647662	17.862901719601076	7.469944740604305E-5	4.825076535987321E-5	4.254842445038517E-5
-7.361730330200234	17.815658423141436	7.441702252647843E-5	4.8150373337447625E-5	4.289830086918733E-5
-6.699631952214627	17.790187728070066	7.483618152720155E-5	4.823624499557799E-5	4.200590570985537E-5
-6.471535900793592	17.656110818973104	7.469845564785028E-5	4.810779137305017E-5	4.171314843560582E-5
-6.192614293419988	17.31914560570296	7.415615051368435E-5	4.774591667384648E-5	4.139401947310697E-5
-6.358826975112483	17.562077889912842	7.457696648465843E-5	4.801645410149463E-5	4.1579091946409135E-5
-6.018562994632269	16.965651537917328	7.347268004596227E-5	4.73252275388715E-5	4.1215932915480074E-5
-6.018217814531216	16.964954947021344	7.347136659031982E-5	4.73244175370881E-5	4.121559067848702E-5
-5.590293973152729	16.02332329762993	7.15396604525756E-5	4.6171103917003856E-5	4.0760257260069194E-5
-5.62503595540174	16.10242368359029	7.171483434381699E-5	4.627470812940988E-5	4.080353527692111E-5
-5.798389451535036	16.475675177893894	7.248096831106948E-5	4.673418648214143E-5	4.098681723060704E-5
-5.81830042007952	16.518599132808827	7.257316600684083E-5	4.678890056845912E-5	4.1011269682637886E-5
-6.016563719077052	16.961325466545283	7.3464091032578E-5	4.7320061382308674E-5	4.121391472621428E-5
-6.018066056100372	16.964687362025636	7.347088639080551E-5	4.7324115275561127E-5	4.1215447812081285E-5
-5.522668475225	15.891084463681798	7.125491811476825E-5	4.6000010783212925E-5	4.067871053552124E-5
-5.424504479110345	15.698092793695354	7.085663290041547E-5	4.575938080837035E-5	4.0568823676151395E-5
-5.225651270330489	15.3782540280895	7.01921000127919E-5	4.53538685984313E-5	4.032102105601256E-5
-5.224411400107792	15.376332166282578	7.018813228214517E-5	4.5351435747248905E-5	4.031941972328511E-5
-4.91133111913463	14.973285475317692	6.937925731438314E-5	4.485014164622953E-5	3.9898072084313036E-5
-5.073570002428566	15.1699366412826	6.977535807126654E-5	4.509716388044195E-5	4.012082720802942E-5
-5.223708594390138	15.375437594378724	7.018630927778183E-5	4.535030255527907E-5	4.031845214627332E-5
-4.908322672983099	14.969378331278312	6.937145973029513E-5	4.484533104762636E-5	3.989410563953123E-5
-4.707730131406008	14.774519111746512	6.900944782125347E-5	4.461192665072236E-5	3.9606601669839845E-5
-4.8949657053641475	14.956384547909881	6.934709074476676E-5	4.4829647082838674E-5	3.987495473604465E-5
-4.675015183488232	14.748008785173102	6.896181848205894E-5	4.4580403459476694E-5	3.955597226790537E-5
-3.7658512309524594	7.028045440845934	4.913051575060006E-5	3.0218014191059678E-5	3.7337065943952296E-5
