# Supplementary material for: Thyroarytenoid muscle fiber orientation regulates the ability to modulate vocal fold vertical thickness
Source: PLoS One. 2025 Dec 4;20(12):e0337735. doi: 10.1371/journal.pone.0337735 (PMC12677544; doi:10.1371/journal.pone.0337735)
Supplement: S4 Data — (ZIP) [file pone.0337735.s004.zip › Male/contourA1TA4.csv]

% Model	Untitled.mph
% Version	COMSOL 6.1.0.357
% Date	Dec 13 2024, 16:44
% Dimension	2
% Nodes	722
% Expressions	3
% Description	Line
% cpl1x	cpl1y	Displacement magnitude	u	v
-11.474445041542268	39.86271998178516	3.547504424611655	1.487153578667736E-4	0.5133783585813432
-11.24329260087166	39.857064166660706	3.547279436718668	1.4868944869630383E-4	0.5133814022219183
-11.723499835930573	39.792838850429945	3.5447928683018564	1.4829728590931362E-4	0.5134337051295409
-11.767274346797393	39.77501014477997	3.544102853776178	1.481901235465417E-4	0.5134477128809548
-11.979542023643297	39.6410188145976	3.5389149075049646	1.4739055085374915E-4	0.5135523162109997
-12.121371498892108	39.49575294433545	3.533282673333697	1.4653340954179538E-4	0.513665213768283
-11.806054117032641	39.74542877890212	3.542955283579551	1.4801456481219554E-4	0.5134707603087811
-11.156744430513271	39.85315672493977	3.5471304032676327	1.4866705983543484E-4	0.5133839237121359
-10.78574461946646	39.85088143713931	3.547043179349428	1.4866065753119817E-4	0.5133835577643875
-10.703996785704673	39.85039448788975	3.5470231849274962	1.4865946972727556E-4	0.5133834678227294
-10.365045487457671	39.85003217009799	3.547010045881493	1.4866327166786962E-4	0.5133818079428542
-10.24073739035994	39.850002288818324	3.5470100608071293	1.4866457100672835E-4	0.5133811220445964
-12.151223908858244	39.43929637920951	3.531094924707579	1.4620014345155598E-4	0.5137089466033165
-12.243999474712044	39.225517804051684	3.5228154047746596	1.4494131242116212E-4	0.5138744262431717
-12.228771216330568	39.08118106697209	3.517219601857893	1.4409576369587326E-4	0.513985712164681
-12.2045725661669	38.96968579892024	3.512902648832353	1.4344241652291512E-4	0.5140716058759573
-9.68966925248226	39.850002288818345	3.546995437203199	1.486797300169065E-4	0.5133779680300521
-9.728820691769547	39.85000228881833	3.546996504349336	1.4867865274504263E-4	0.5133781921400552
-9.738893104614126	39.85000228881833	3.546996340508212	1.486785445262372E-4	0.5133782495925935
-7.229724018195425	39.842036642651436	3.546676050710263	1.4868642596934368E-4	0.513369986919435
-7.181680448805343	39.837035027356265	3.546482557219365	1.486574851828062E-4	0.5133735697629611
-7.032898318847817	39.761332460556915	3.543545132169493	1.4821154928450846E-4	0.5134311438111722
-6.814102986904112	39.65160987884976	3.539296228761997	1.475638808426891E-4	0.5135145730691049
-7.694538611368289	39.85300932372047	3.547105927200726	1.4874127597299107E-4	0.513364192590927
-9.209743039227453	39.850002288818516	3.5470029303715815	1.4868578221686782E-4	0.5133752193485155
-9.084192561308491	39.850002288818516	3.5470009950980534	1.4868921589948712E-4	0.5133744970596369
-7.77989584898861	39.85115608319018	3.547039254772778	1.487263803096742E-4	0.5133661160802176
-7.887028520126722	39.850917164248045	3.54702459693302	1.4872426143497657E-4	0.51336691797204
-8.20940836010016	39.84998771294927	3.5470081895508216	1.487052591449752E-4	0.5133694890355524
-8.699064484567504	39.85004548917005	3.547015029110492	1.4869301840852263E-4	0.5133722564243498
-8.427653381386635	39.85003511315712	3.547003016900569	1.487031099263225E-4	0.5133707030856793
-6.503635951532379	38.9642778339048	3.5126599792969335	1.4352281313582147E-4	0.514043338666788
-6.587304507795744	39.296304412183865	3.5255313857543045	1.4547389885395423E-4	0.5137875259147189
-6.771190445411904	39.57705074543646	3.5364062917604233	1.471258949963439E-4	0.5135718783554184
-6.488249984945738	38.91070969823773	3.510585522222679	1.4320567994447614E-4	0.514084598351502
-6.441807092530176	38.514032455237	3.495224192955793	1.4087254131786152E-4	0.5143905199933304
-6.479637285157792	38.83084883408595	3.5074887346719787	1.4273666054964094E-4	0.5141461929390835
-6.431293222459502	38.3553349726683	3.4890747133874296	1.3994652300156052E-4	0.5145129575400644
-6.414989367029483	38.11995340430151	3.4799614116654	1.3856425264886796E-4	0.5146945491662213
-12.154581020253715	38.6291918461527	3.499707780299006	1.4144954701613154E-4	0.5143340508451035
-12.150010630703294	38.60327978321127	3.498705016691035	1.4129800663644594E-4	0.5143540188447577
-12.142152509858214	38.56850215752292	3.49735728181286	1.4109545119911124E-4	0.514380809288385
-12.075008555286557	38.251863934892256	3.4850997028163335	1.3924359053735968E-4	0.514624749238809
-6.4055078033231965	37.81058158783958	3.4679714621638604	1.3676210162606102E-4	0.5149332945803008
-6.380216564234519	37.497660621716555	3.4558613094395305	1.3494174262604523E-4	0.5151746889180702
-6.343264302039531	36.99051521048383	3.4362135619111576	1.320098124044701E-4	0.5155659370084483
-6.334472201034116	36.89005153026191	3.432330159076293	1.3142822329213755E-4	0.5156434320307827
-6.327687184993258	36.80892388678728	3.4291939406097787	1.3096408361188807E-4	0.5157060154648094
-12.009843599799852	37.934501812741274	3.47279952052822	1.3739334262645697E-4	0.5148692602597311
-11.964786217784129	37.72201674189991	3.46457576773388	1.361562194135151E-4	0.5150329604698144
-11.884913315973193	37.349164338761	3.450131500842766	1.3399589087590352E-4	0.5153202058467881
-11.855102109321777	37.20850318869731	3.4446881870311814	1.331781425277105E-4	0.5154285721080131
-6.054001253753823	34.078546626857026	3.323621309162661	1.1548275331135138E-4	0.517812008198009
-6.149173119645199	34.887188759599944	3.354848885619256	1.1999823803912705E-4	0.5171883587497971
-6.250600837566109	35.89711155457803	3.393928840782813	1.2571765022955595E-4	0.516409381784069
-6.193459175578503	35.39374956872327	3.3744435643884954	1.228838901116427E-4	0.5167976086855075
-11.839202893085437	37.12764807457764	3.441553829744841	1.3270871431055346E-4	0.5154908702358437
-11.659489589420666	36.17648365595244	3.40473550007548	1.2722492750197922E-4	0.5162237724821911
-11.604522760179764	35.87484931508169	3.3930784247847035	1.2549654781457452E-4	0.5164562024596105
-11.722291939002918	36.53030379449448	3.418452513458396	1.2925338814531745E-4	0.5159511191954451
-5.779625311135477	31.19731156322498	3.212230668285544	9.971069268734382E-5	0.5200344806908279
-5.81279148229987	31.662213126481518	3.2301444704340327	1.0219052984566728E-4	0.5196758046729406
-5.899224305099809	32.61659843326578	3.2670914911363558	1.0741192285398882E-4	0.5189396105277382
-5.976691683968024	33.339321807413484	3.294978165549931	1.1135558973503826E-4	0.5183821707883927
-11.509233680005952	35.31627810223552	3.3714644020452154	1.223399181417053E-4	0.516886655314257
-11.394079070293767	34.64087981092902	3.3453308902733694	1.1848807930975185E-4	0.5174071338721956
-11.220382567246846	33.54474537413258	3.30291421038375	1.123641089853141E-4	0.5182519100833609
-11.202972735055987	33.43079369617582	3.2985174710008085	1.1171978308309252E-4	0.5183397333089578
-10.844465513772992	31.326569438566285	3.2172512192657803	1.0014558905701042E-4	0.5199612870279061
-10.698483743173266	30.503290759781265	3.185456353098398	9.583316007946214E-5	0.5205956904664978
-10.482503909514618	29.271695372722476	3.1379099925835057	8.922731344504004E-5	0.5215447338436313
-11.152163505115091	33.12987388793906	3.286858888191185	1.1006204955976842E-4	0.5185716318179288
-10.29670205376844	28.29094437817735	3.0999920196214648	8.42438051869977E-5	0.5223004197309022
-1.076653659382583	18.297152192768728	2.7152569203063566	3.707827358090408E-5	0.5299697162805804
-1.057798197007568	18.3699692558826	2.7180482594738082	3.740097684799066E-5	0.5299134339286405
-1.2553773461058262	18.05484634587402	2.7059574638277892	3.6010101990744134E-5	0.5301575032093264
-1.3436889278613762	17.942292669830984	2.7016400440327772	3.551371597636322E-5	0.5302447554581192
-1.3809060576242334	17.918522247729946	2.7007270355688773	3.5409524614085395E-5	0.5302632627899502
-1.7042243162577906	17.732453174292203	2.6935975105735914	3.45922691158628E-5	0.5304082713169349
-0.9736487986466396	18.618690315013282	2.7275985316204308	3.850136663317753E-5	0.5297211035369818
-0.9541841975485945	18.8532421971168	2.7365970309824217	3.954462848276065E-5	0.5295399888508717
-0.947282906139095	18.923441090129387	2.7392943381211143	3.985645923209329E-5	0.5294857784821765
-0.9489532491133231	18.989883911359502	2.7418445181772366	4.015316081272362E-5	0.529434503897786
-0.9596556143868187	19.18157600115476	2.7492084177099265	4.100792571056041E-5	0.5292865993091881
-1.0007893751719386	19.366238559064293	2.7562938549619256	4.183613471337592E-5	0.5291442521879872
-1.0156692512824685	19.44142199969828	2.7591831931230515	4.217323802938603E-5	0.5290862887285118
-1.106120243199155	19.658305028567682	2.7675107910434513	4.3150539409644256E-5	0.5289192881502264
-1.094969958052691	19.63852201750797	2.7667510713658032	4.306101667433106E-5	0.5289345084596808
-1.0936335265296608	19.63408357569838	2.7665804457885845	4.304099561948838E-5	0.5289379283211485
-1.2010342068872937	19.82274453383396	2.773830413148256	4.3893623721688584E-5	0.5287927841946218
-2.046467556958248	17.618579353819115	2.689225202843489	3.409587264561193E-5	0.5304976400109064
-2.1221961561061433	17.593205384286676	2.688253099467835	3.3984998086960436E-5	0.5305175518991179
-2.4255376123967913	17.60029173055146	2.688522911823084	3.4021490498115694E-5	0.5305133957610022
-2.5570302312923876	17.606425091128674	2.6887597739714777	3.405063611156019E-5	0.5305092314049541
-2.5762761731040884	17.613230617016026	2.6890212492790426	3.408107160555712E-5	0.5305040621093514
-1.3479021646948883	20.021753645127458	2.7814773273434783	4.4794357952143226E-5	0.5286398244455068
-1.2626155798927432	19.90602996197561	2.7770269609101494	4.427096741222458E-5	0.5287287709256056
-1.3817166003065973	20.069123341629336	2.7832967540008156	4.5010611429732715E-5	0.5286034109879114
-1.4899632768361528	20.21070892335458	2.7887406621631285	4.565134729520814E-5	0.5284946037087596
-5.495137736130755	28.682427206436067	3.1150577275251203	8.651119928278189E-5	0.5219741958935871
-5.507481946096904	28.790545579501035	3.11921333217795	8.70559171629237E-5	0.5218908016762437
-5.6403321420075345	29.934354619153126	3.163422734900325	9.301925157034765E-5	0.5210086030706436
-5.666746146342146	30.200631078106966	3.1736753755929903	9.439880772052276E-5	0.5208032039714613
-11.191421953754563	33.35957681978569	3.2957581702563443	1.1131571726819674E-4	0.5183946175411515
-9.903368580831355	26.624719639342132	3.0356869017184462	7.581711656420067E-5	0.5235839001736816
-9.518379440193806	25.509011230497727	2.9926909594866538	7.038029837179738E-5	0.5244427710364512
-10.24221480040353	28.036535757929613	3.0901578818654145	8.290544462042795E-5	0.522496414848057
-9.941849425995668	26.771679100067804	3.041365941041703	7.657103783110687E-5	0.5234707158799201
-9.435777052802928	25.341680680621153	2.986217280090327	6.955587197465678E-5	0.5245714682704476
-8.989967889259479	24.43656929332904	2.951439087120839	6.526986944365242E-5	0.5252676649769037
-8.466172909581612	23.69714455692396	2.9228713010583594	6.177090824044097E-5	0.5258357083611592
-8.323296309997005	23.496210122816404	2.9151650538174763	6.084910174397321E-5	0.5259900879376995
-8.110968854863435	23.247728995494818	2.905583984339345	5.971373225652015E-5	0.5261808497874567
-5.048217493719254	26.350300537032386	3.0251094140816863	7.475216753464316E-5	0.5237721081759137
-5.072511013938841	26.457153858149972	3.029211434494427	7.526068280331437E-5	0.5236897432480276
-5.319016300063471	27.61513168254591	3.073870545842588	8.105921693902799E-5	0.5227971354382861
-5.29853442208269	27.50820667900955	3.0697586908126095	8.053696998802652E-5	0.52287957118425
-1.654751276874053	20.435077930564706	2.797356399655715	4.667597959108663E-5	0.5283221511037465
-1.7067944091754472	20.50497147621396	2.800045297015541	4.699553221879843E-5	0.5282684331067126
-1.8328984524828982	20.675902385434306	2.8066121134036974	4.778136038588987E-5	0.5281370596751922
-1.9146220020917226	20.782645293698174	2.8107185419696075	4.827011349771494E-5	0.5280550321432186
-4.9042613345439605	25.919695618694483	3.00847709556161	7.266649639555595E-5	0.5241037987607189
-4.723648948643792	25.314894454085774	2.9851987187548663	6.969110655492E-5	0.5245697508110831
-4.604590176157303	25.050889886572506	2.9749930198549905	6.83875408797504E-5	0.524772952114267
-4.281322525911252	24.383233101737986	2.949343391115089	6.518788784328015E-5	0.5252867614747541
-1.9586941287435926	20.837836690611017	2.8128370747496394	4.852136455772352E-5	0.5280126284487197
-3.212092304322424	22.610894853378916	2.8810353278746637	5.676739149519051E-5	0.5266497612840102
-3.270336441946239	22.703969498182495	2.88460830269668	5.720205629751759E-5	0.5265781910688604
-3.1759514287423167	22.55750992150785	2.8789771275657507	5.65214353445927E-5	0.5266908023665525
-2.552311284291985	21.631627081840954	2.8433615575473645	5.219676805757103E-5	0.52740260140389
-2.5098822746086604	21.56829318255515	2.840926822172014	5.189752619297445E-5	0.5274512913640774
-2.8729378671186043	22.079163776937527	2.8605962494669397	5.426991392537623E-5	0.5270586212525852
-2.2263494360515614	21.173122922958054	2.8257528367245577	5.006359049079862E-5	0.5277550269932763
-2.474915474220784	21.521650545009727	2.839128257381179	5.1679978263620566E-5	0.5274871347206662
-3.4773784108647514	18.403706671471145	2.7193660996263205	3.758695586905466E-5	0.5298979090954088
-3.35846290752189	18.270934472090264	2.714272437684362	3.699731663929917E-5	0.5299998634007854
-2.986020090348341	17.873594174422337	2.6990247459146555	3.5236700705420756E-5	0.5303048969697349
-3.0843858104178232	17.95367554119481	2.7020910692157134	3.5592172721397515E-5	0.5302435172335043
-4.55117893468238	19.65828187065888	2.7675411871148374	4.317797244443865E-5	0.5289344662532414
-4.420038843879081	19.51869429400994	2.762183476004233	4.255562224915207E-5	0.5290416167040112
-3.9878414099549424	19.042485077768077	2.7438859914105116	4.0428671633091245E-5	0.5294071856978414
-3.876041431325125	18.91777966967521	2.7391057627636117	3.9872429320786645E-5	0.5295029376005564
-6.130812390357783	21.17327966252702	2.8257689116829825	5.00557520417972E-5	0.5277724646268457
-5.603021699254619	20.65648045269169	2.805945136435433	4.769589242498424E-5	0.5281689094661719
-5.022930154700875	20.104959705369566	2.7847451032876154	4.5193316261553186E-5	0.5285918960412755
-5.278074655877589	20.351392777533167	2.794183449075475	4.6301592334825885E-5	0.5284028471132997
-7.176503410370282	22.20125443016854	2.865295685272371	5.4797204609274135E-5	0.5269839890891453
-7.645425550142243	22.67596320908081	2.8836347051946882	5.701800575079735E-5	0.5266198614407076
-6.914655264493646	21.927293357712287	2.8548030777056437	5.354242731217005E-5	0.5271942142650248
-6.317458997045528	21.3417923498196	2.832286476095031	5.083935163422081E-5	0.5276432992081268
-6.616376365382688	21.641081091753705	2.8437565603105437	5.22395193544609E-5	0.5274137228302668
-3.667612910655694	23.30039671526293	2.9076062715083113	5.999283005069488E-5	0.5261196725476267
-3.8344107309975186	23.58072084908025	2.918389835527448	6.135846919853096E-5	0.5259040990382493
-4.07131120217234	23.98746694994925	2.9340678222030547	6.325512991899927E-5	0.52559123844041
-7.640331767949261	17.58660964391378	1.0326705519769112E-4	6.641615804587731E-5	6.071148387601027E-5
-7.509356374993602	17.79911102953117	1.0391910992158571E-4	6.678109080676461E-5	6.037598724251643E-5
-7.699085067916972	17.490069691876407	1.0295875679639533E-4	6.623654163694212E-5	6.085870255338074E-5
-7.762237140727983	17.307203843534467	1.0232439285659338E-4	6.587581989986896E-5	6.102383465895007E-5
-7.821354134820421	17.152039715015043	1.0180135828255751E-4	6.55749969611337E-5	6.117598192111905E-5
-7.872343761730441	16.946859815138	1.0108573190648248E-4	6.51771481193234E-5	6.130509422439937E-5
-7.9212456757473095	16.7535721133572	1.0042729844715099E-4	6.481000075781553E-5	6.143346943790953E-5
-7.978516594181485	16.47009360362552	9.944114008563946E-5	6.426776947379245E-5	6.157769532743782E-5
-8.003887584134924	16.35737657078511	9.906390176922191E-5	6.406046723173841E-5	6.164609150807557E-5
-8.118630878800325	15.81506504171685	9.718806232874651E-5	6.302866623972343E-5	6.191458370265533E-5
-8.094552827662564	15.974960008998522	9.774294459546714E-5	6.333719667755175E-5	6.185684512100908E-5
-8.04170124130489	16.197774102848527	9.850996942464582E-5	6.375715654338402E-5	6.173136006714909E-5
-8.150313422852468	15.592578087371972	9.644848981486511E-5	6.2617456086608E-5	6.199734085945028E-5
-8.185693905077091	15.296446874682147	9.546067502265432E-5	6.206352340292786E-5	6.208415722568618E-5
-8.194174195741963	15.203000185462113	9.514979460853019E-5	6.188861924101722E-5	6.210822811940608E-5
-8.208512901965337	15.126229857341759	9.489434623202912E-5	6.174396681344065E-5	6.214072257738731E-5
-8.250106284083648	14.883579494882829	9.41165561620461E-5	6.130068623978098E-5	6.224035220892874E-5
-4.487015489615202	14.591722761896595	9.567983357551874E-5	6.134955476120452E-5	5.489699140918065E-5
-4.41679075075682	14.512942950187362	9.544251353320017E-5	6.120984254614268E-5	5.474719282409027E-5
-4.328392854963235	14.412266409238754	9.515140499871151E-5	6.104025405071692E-5	5.4566319428868365E-5
-4.19638606385485	14.251926346392382	9.464996759521541E-5	6.0744223313315776E-5	5.4278637002237394E-5
-4.1774577618550515	14.227703677964985	9.45762542897207E-5	6.0700904997804945E-5	5.42392872106981E-5
-4.011653754505446	13.958618280764242	9.366417242186577E-5	6.018162343947508E-5	5.385279136681545E-5
-3.9658602013701354	13.875913310614873	9.339364982334496E-5	6.0028997317708976E-5	5.3753818923530976E-5
-3.8728585701172715	13.675277075451195	9.266881306693278E-5	5.9622906856771486E-5	5.3526169521647766E-5
-3.827221053873679	13.574012722951263	9.230843042831103E-5	5.9420813903405735E-5	5.341454391902279E-5
-3.678951632066279	13.16478839940904	9.081995724202015E-5	5.8586347118614354E-5	5.304005222402131E-5
-3.5917284390649904	12.833991230221695	8.954524945431336E-5	5.786602626625783E-5	5.2793421595848484E-5
-3.802140222605765	13.507601659276483	9.205309315825082E-5	5.927725598862575E-5	5.334537859461722E-5
-3.5707727038749857	12.751103747612346	8.924931218034008E-5	5.76981149565353E-5	5.274170945662626E-5
-3.541542439268137	12.544783984764676	8.846671637107833E-5	5.724198180518183E-5	5.2658090368239336E-5
-3.4949884825254784	12.223557935787476	8.725689895647494E-5	5.653538099972377E-5	5.2528092824532683E-5
-3.4758584495473643	12.04768205661304	8.655847889482257E-5	5.6117876568344106E-5	5.245851984697766E-5
-3.438741576182406	11.714239988687044	8.536413871584273E-5	5.539632704942728E-5	5.236526964017017E-5
-3.417812874538829	11.446179991197646	8.433236015005197E-5	5.475860099655741E-5	5.228462147219997E-5
-3.3906349157222566	10.961420004318127	8.255528752726549E-5	5.363028726330173E-5	5.2184427161297735E-5
-3.3916550194410484	10.630757437106144	8.133950163631078E-5	5.2816643179616666E-5	5.2160454321967554E-5
-3.3959839425319576	11.132234322658498	8.320677080681565E-5	5.40482915028544E-5	5.221622982298145E-5
-3.393265657763855	10.454391674262318	8.072461575635367E-5	5.240520288012604E-5	5.216401357455404E-5
-4.670507470987778	6.528342318175405	6.878543408482296E-5	4.147572231161973E-5	5.475901176982293E-5
-4.4726727137642275	6.531654081540811	6.858377752831161E-5	4.142622883112111E-5	5.442346200893197E-5
-4.296096768007057	6.56411387418155	6.830228442247495E-5	4.1380658868343476E-5	5.385193945292841E-5
-4.19076774411171	6.62013185257886	6.833929565419493E-5	4.144522138577784E-5	5.366479224630129E-5
-3.3927264197262907	10.36607684263304	8.042408916006151E-5	5.219391353390856E-5	5.216052092673301E-5
-3.3881604896781656	10.051924125415702	7.931145387937713E-5	5.14198325235654E-5	5.212113394436749E-5
-3.3799254865986788	9.655646256428371	7.788894514286669E-5	5.037592828629059E-5	5.204258139961297E-5
-3.380026598289431	9.645624138666385	7.78514961971055E-5	5.0348917972937485E-5	5.20409482815318E-5
-3.3804025932702664	9.636123697602686	7.781496258619766E-5	5.032078057493098E-5	5.203946026821324E-5
-3.40679558502883	9.214168016801459	7.637030822750517E-5	4.920897384634931E-5	5.207182704294698E-5
-3.4179814247593683	8.95895940911759	7.544647221083541E-5	4.846982436970894E-5	5.203978512358776E-5
-3.804803665329825	6.960169305120868	6.860372837166819E-5	4.181390151829239E-5	5.246197478208024E-5
-3.9429416544476634	6.809098800100818	6.83997619796503E-5	4.169808363388876E-5	5.2857810673362145E-5
-4.08124466208169	6.7153801769962165	6.828054612554704E-5	4.143609303111131E-5	5.326991125107038E-5
-3.427153181972659	8.785606906012429	7.489210105053873E-5	4.7998853584253E-5	5.206151357049378E-5
-3.4381148632852074	8.652708715051691	7.446428883249687E-5	4.758127353252979E-5	5.208484708531804E-5
-3.509867929898986	8.054374968105693	7.253684719684727E-5	4.569204573521562E-5	5.222334582775316E-5
-3.4656373236179157	8.413711761281515	7.36311040804886E-5	4.6805206650466985E-5	5.2123378891348196E-5
-3.5193252094602787	7.974355448049408	7.22402965532372E-5	4.5415116416241134E-5	5.221227099273269E-5
-3.557899289989212	7.638848388736418	7.090456446664054E-5	4.3872293049000034E-5	5.2087233723827E-5
-3.5506927450897767	7.69285776363382	7.125832551526962E-5	4.430006587291912E-5	5.218163259631986E-5
-3.535122125580328	7.83701852388341	7.174808230412039E-5	4.487721600202544E-5	5.217360989315946E-5
-3.5827473819441993	7.560439358513216	7.072256085528183E-5	4.385244775959092E-5	5.210784045122588E-5
-3.6565570430394443	7.313451197757724	6.968164959225611E-5	4.2947750676983865E-5	5.2082551750922234E-5
-3.741595319822733	7.091603710798701	6.887104161587207E-5	4.197932410239966E-5	5.2280308642589975E-5
-12.549997283015612	29.32616348514781	2.744286883579285	0.3686207800335228	1.0710308842912588
-12.301539205957688	29.291857008660745	2.7575942920030023	0.3963001853074028	1.0571103465136837
-12.945498561628064	29.371268102939265	2.7212269576882435	0.32372034831232405	1.0946949225157236
-12.667571058320755	29.34600838841086	2.739288138697817	0.35621262718980845	1.079556032164318
-13.14322116019612	29.37537224001902	2.7059182841235785	0.3004174842801935	1.1045127162226116
-13.80898376894712	29.404592486687914	2.663207879021732	0.228721186265352	1.1464254088421706
-13.735570740940926	29.414650756903125	2.667599379664051	0.23738275559096084	1.1421118363525773
-13.706246438895406	29.415606123614673	2.6693850983904532	0.2407474365441972	1.1405146280650291
-13.290250515754071	29.39595679026659	2.6946599946380143	0.28507741088396243	1.1137986413354692
-15.179758674591223	28.679465333566007	2.4659148481236377	0.03654193843714439	1.1680570248404352
-15.094996074046257	28.783472433649738	2.4894757035615482	0.05358011648605902	1.1726996289690823
-14.691069244266398	29.117451850342118	2.5704381992124072	0.11593697018690981	1.1794890815754253
-14.680534876789988	29.12585190893839	2.572416923323724	0.11754639332008888	1.1796041543373348
-14.683122671339875	29.12421368151403	2.5720302262770023	0.11719787103360532	1.1796220733525102
-14.244958504254635	29.34505687182388	2.6303897506704415	0.17874322456739788	1.170342531403854
-15.576497186678044	28.231983999343782	2.353315256253066	-0.04134709939864885	1.1531230579496377
-15.653847786285514	28.134364463078622	2.3282153397729464	-0.05738493723278259	1.1490622713524723
-15.387588751291824	28.452429767326805	2.4134009525380566	-0.002938550960292049	1.161703683069624
-14.144837917633991	29.368893508216285	2.639846365764405	0.1900646106706954	1.165813518177626
-16.115058978073392	27.574951249756147	2.1453874130943014	-0.15140711015358704	1.1243278533804621
-15.90435588476819	27.83242710015623	2.232785321253698	-0.10731953854892248	1.1354420154839826
-15.74625171831329	28.024575975216667	2.2946487437953236	-0.07593952895354672	1.1447483060131443
-16.14953834645239	27.53162125991811	2.1310662642384313	-0.15886527468118633	1.1223310387830665
-16.1772513457067	27.50045584646255	2.1196128860761787	-0.16481027388238795	1.1208818003827927
-16.41407757865043	27.24998495224228	2.0224504503081424	-0.21441693926886252	1.1098288830049108
-16.616577586735964	27.035992237219965	1.9429172208823526	-0.2572844117434159	1.0997163879244771
-16.682606989913594	26.96872952786494	1.9192831368935068	-0.2712852311572882	1.0965907926287004
-16.96054569506112	26.69987986253053	1.8298846752980487	-0.3308272036761059	1.0858281685292985
-17.05473536272748	26.617529852743722	1.803934335202423	-0.3503846807921647	1.0830911831631207
-16.798180595287267	26.857517761418357	1.8826925355988866	-0.2958149000230026	1.0921936739412614
-17.301849737305886	26.366581807714823	1.7466900514630543	-0.40513373993879365	1.069259605570165
-17.437462623787845	26.22883534025558	1.7180908619083777	-0.4336020374763523	1.0621401404910764
-17.710871835704314	25.908551167574487	1.6750149470951559	-0.4903071125922904	1.0407131549089814
-17.720140663929456	25.897755902864244	1.6734809432044753	-0.49220983598336415	1.039957120855859
-17.93305011810803	25.11470404264659	1.5730951693473807	-0.5725711610353539	0.9659030263586091
-17.9124787367341	25.02581519519865	1.5583967181253622	-0.577229945658912	0.9540303697213023
-17.75129270702696	24.320631923706557	1.442087719411594	-0.6133130770015679	0.8598119661535274
-17.930628006634358	25.127767378815523	1.5747724350724805	-0.5712258487045121	0.9671401141954681
-17.72231396827652	25.889794578671694	1.6724330582156457	-0.4929893811532052	1.0391177671194223
-17.80190258093927	25.598972045348795	1.6352096538348895	-0.5229041167733203	1.0116891903759764
-17.6995911610923	24.190394096149134	1.4171055691223744	-0.6160405819739383	0.8400667396784878
-17.496256260038386	23.683034299338182	1.3198732324408593	-0.6271230215606394	0.7598507065251273
-17.227056612177222	23.066737894903113	1.2099085904460924	-0.6323718588868235	0.6644842174432396
-17.222400653656987	23.05582348707018	1.207994993462044	-0.6325294291715401	0.6627443916029508
-17.21689832879776	23.04423912993879	1.2062220293533201	-0.6325739939072361	0.6609609799988505
-16.728754575678682	22.025145556677188	1.0744964293211916	-0.6392710129539438	0.5110435328845843
-16.774194747140236	22.117395218379528	1.0843872107599275	-0.6383786784458552	0.5246289272931006
-16.97794664264294	22.53861943451568	1.1341564658467238	-0.6354845860266932	0.5876555849923502
-16.69699815631189	21.966568824245652	1.0690524806994215	-0.6392906619409617	0.5020899931349123
-16.444832569389295	21.480926575180483	1.0246128862617736	-0.6405909349007711	0.4262340242071099
-16.386895846575705	21.380543125779525	1.0174656191819333	-0.640388237888587	0.4102846745169625
-16.104241164121696	20.907538117870054	0.9804573428666842	-0.6365978760074099	0.3289593463121808
-15.229452747704386	19.598212881817318	0.8881763819619628	-0.585860596764546	0.08700239119076195
-15.57329312946664	20.08691418120491	0.9182524032969076	-0.6100763762625672	0.17906340771936177
-15.762516950245079	20.369225502488575	0.9388447324910929	-0.6223352304767737	0.2313503815805573
-15.675992470326689	20.229579917481455	0.9290076121731872	-0.6179662059709884	0.2059470153110614
-15.004763248761616	19.296783667811376	0.8697755685330633	-0.5602428893807433	0.030708556359310055
-14.347500819590326	18.432065956650572	0.829594918594013	-0.46494674445002837	-0.12013355685637858
-14.712981145580777	18.902897405389634	0.8486702814655256	-0.5221932280456125	-0.04326414471245271
-14.112096433282655	18.14059298710207	0.8122056920534818	-0.4214223903468375	-0.16279452087325882
-13.78694109254231	17.746809436354212	0.7867936059257229	-0.3494696927432779	-0.2028021475514773
-12.571764049439405	16.311593393532608	0.6246432394309045	-0.09942951202126041	-0.2102085980942412
-12.73920894762768	16.502345400817987	0.6498333859103078	-0.13026970409957261	-0.21741950009697802
-13.149713878528935	16.985374934153192	0.7183819420102524	-0.21338582567742434	-0.2295502752252448
-13.560380487768182	17.474887696609358	0.7612529538625172	-0.300536743952766	-0.21926350904925343
-12.425322565709424	16.132861044045708	0.5964984821779504	-0.08167297947995561	-0.19696582004799174
-11.670217713869185	15.114695159104642	0.4282156200741068	-0.01440839567489877	-0.13432282953012883
-11.365932308652308	14.608156720305253	0.3474209549102312	-0.006331404637294775	-0.1183431581619468
-11.92283668770059	15.5138977395229	0.4873039351434484	-0.026928735531626467	-0.15210307766888265
-10.562716333863087	12.94789731899291	0.17002141205786178	0.00986819425358001	-0.09189993284424308
-10.948648382995671	13.758739233451472	0.24762027048754987	0.004126563041083322	-0.10724799352904578
-11.098303334312128	14.067796912866406	0.28600366747773753	6.061453247099029E-4	-0.11004063118567313
-10.525883887986963	12.864423610706558	0.1618761529902917	0.01029050618507064	-0.0901363551391189
-9.798988227302473	11.320287707049813	0.07504914958277698	0.006525667545058612	-0.058116969876718
-9.732323480499934	11.174594300623232	0.06895217525693077	0.006082790812284181	-0.05512376570915631
-10.081918062736984	11.939122885708052	0.10147352177805599	0.008516293847325229	-0.07009137779305405
-10.117545204016817	12.014153136793572	0.10465739304868416	0.008748473185679095	-0.07155297700974145
-10.125488541176557	12.031342010050052	0.10538254699005722	0.008771986478750573	-0.07186995977260269
-10.206021714110836	12.200826259486794	0.11687424241713884	0.009066596457095013	-0.0755928926872036
-9.419927776114791	10.505887365565313	0.05049027403323264	0.005488433184582579	-0.04395897135688641
-9.399405712068043	10.46295997914108	0.04920092736983533	0.005396334110363665	-0.04312167746335024
-9.362713286671571	10.38798252274155	0.04741287155760521	0.0052874753761784415	-0.04174011860362101
-9.154870655726462	9.945879075922534	0.036866391179919814	0.004514807887086549	-0.03360574274212012
-12.250739993093612	19.150604908153067	0.7117953383277272	-0.3084646476292127	-0.10868099728009004
-12.38566605099603	19.22946294400731	0.7317740394738883	-0.3262745287483918	-0.12797109064828385
-12.01844448086215	18.99591175371971	0.6868866030781696	-0.27623100504456405	-0.07122916183425876
-11.827570117273318	18.80591952525691	0.6738115319896198	-0.25603110013618025	-0.06215784695131181
-11.713785536719609	18.69006161362944	0.66504906429197	-0.24357789997263027	-0.058622344056803104
-11.489143837718775	18.31225717750866	0.639452366305421	-0.21184181819198122	-0.04744991029818245
-11.422054541477863	18.20400403535874	0.6307495179820175	-0.2026557509089922	-0.04425846438061999
-11.1312843404225	17.66591106385923	0.5843495087792323	-0.14996819631399716	-0.029544966658028384
-11.055951216524857	17.541799648666696	0.5703398896841442	-0.13715463872500738	-0.025541432694746197
-10.89887092457139	17.22764172522274	0.5343831782122633	-0.10731459567879742	-0.020783226316524187
-10.575488505640893	16.84925885430279	0.4706944269618876	-0.06701742996229003	-0.009761187257471814
-10.43772599350212	16.70171574203988	0.44219306689678317	-0.05385386926322494	-0.007613749488217769
-9.978001351274603	16.242623289109325	0.35129895098194736	-0.01806759996669546	-2.1731315887335134E-4
-10.526565134212209	16.791932600537315	0.4604280811573204	-0.06084615127182399	-0.008588897575879476
-7.030367433549882	2.4139327623641043	0.009999951736780232	0.008647250869434166	-0.004305513454393457
-7.215760866394217	2.4755440513595257	0.00998594011132677	0.00853014085525918	-0.004616292070546343
-7.405278851022751	2.595258639711485	0.009899541124512712	0.008333796692027625	-0.0049223412366306415
-9.244586320290054	15.723382341965994	0.22244187866056453	0.002945349146535922	0.007015431710645093
-9.507824842101293	15.916684605458574	0.2681063368694147	-0.002055667448118239	0.005902870417959836
-9.692263079699481	16.041330931920655	0.3013468177581431	-0.006672176569946121	0.004101644318657375
-8.985488293101314	15.53500002876454	0.17882299066796095	0.007390823389704915	0.008299661250483637
-8.539221102722498	15.303689839165164	0.10123196832179317	0.007835973918865447	0.010895956504204286
-8.537824382407866	15.302507447854424	0.10090167565856215	0.007824699145698482	0.010879705527926314
-8.538262958703744	15.303150235103136	0.10106175150693074	0.007832885392429849	0.01089948044606922
-5.1772657954129055	3.362657896829427	0.007799982388877946	0.007073877787328934	-0.0016742726284072335
-5.227341194145145	3.196912959780847	0.008070946406344301	0.007318496724363412	-0.0017136861543194301
-5.322979475478381	2.954410263032776	0.008490834191801052	0.007704658486129181	-0.0017803811339129057
-6.8692823834369445	2.3755325699269654	0.009998301700388495	0.008717695043444171	-0.004053660983593113
-6.725367925848076	2.363860918432673	0.009971027364869933	0.008747443563096464	-0.0038250432592561766
-6.536000300217035	2.3472928848767003	0.009908961613171029	0.008774453965093743	-0.003506022941747457
-5.411414966482281	2.80462181706888	0.008754269058747752	0.007941796107174146	-0.0018652697258427272
-5.610884649462367	2.5687833763582235	0.009204668424448267	0.008342382368019405	-0.002093577839238632
-5.361261409875199	2.863834967066623	0.008642368802961773	0.00784211923047402	-0.001808654234251575
-6.223247802307597	2.365875714290272	0.00977501799752603	0.0087412862567771	-0.0030150340977510414
-5.791162716262345	2.4885765182478914	0.009415260051769134	0.00850231044875413	-0.002362334695107899
-6.090927660184907	2.367782615151773	0.009702633851492705	0.00872407370540946	-0.0027897337252952795
-7.488664423471011	2.6416913570264815	0.009862759740768891	0.008251769949859432	-0.005052724621608759
-7.527681738504052	2.675695279703027	0.009833194427673855	0.008199157667381359	-0.0051116653924359115
-7.705213109506458	2.8928308880051232	0.009634492654583653	0.00785271210829985	-0.005408204639023033
-7.781038464728837	3.0306349689130956	0.009512808081411145	0.007657754467968726	-0.005534226805479804
-7.809543249467232	3.376611916763574	0.009149215100419815	0.007167077855626956	-0.00565174244677721
-7.8031869250453445	3.2014071931557497	0.009328735455881216	0.00740624394732047	-0.005603622796419759
-7.768361944322903	3.658099075822124	0.008842249974112384	0.006763759534701968	-0.0056851641854205335
-7.761639727263895	3.6900712243159703	0.008807674055900862	0.006719472485491457	-0.005686459374058026
-4.999801721481999	4.023502151482274	0.006734721177675446	0.006106881538633351	-0.0015208173791139668
-5.111481284317616	3.6023752834282305	0.007404675107162206	0.006718117380407283	-0.00161949847656196
-4.997331181378248	4.032984195797974	0.006719577025083013	0.006093206682094651	-0.001518413781427857
-4.872934486217074	4.475711538991569	0.00600759886902664	0.0054714492627535105	-0.0012774254686294148
-4.97922462021777	4.097173888984106	0.006616716947976902	0.006003445594148516	-0.001483482419963705
-4.860801930593438	4.517203309852191	0.005931231390703695	0.005405456382793929	-0.0012428723281915992
-4.761029939464212	4.87431742088686	0.005267014628285961	0.004832592545286318	-9.503172674673588E-4
-7.742452158769818	3.729624219616649	0.008756712587885669	0.00666121232976444	-0.005675977273580916
-7.442379917165561	4.483229936031931	0.007810374368432668	0.005503018947954147	-0.005541974674627717
-7.465536611994425	4.421726571853827	0.007883258709642092	0.005597135821185324	-0.005549477730158602
-7.594486120432469	4.0834937584560675	0.00827163026171531	0.006106059165335069	-0.005579377576585602
-7.429690671744892	4.557670492198492	0.007756284040518318	0.005386576907649539	-0.005571920553132759
-7.36723985866665	5.015050012790266	0.007431825084577885	0.004654034840721561	-0.005786423122373523
-7.395343085368084	5.5101636428186795	0.007323221272170045	0.0038152815632300236	-0.006221396499477422
-7.3965865828161865	5.543074608435623	0.0073127014633501495	0.0037593870504065647	-0.0062464776106408715
-4.558074603635404	5.672718741769454	0.0034057205474571006	0.0031600105089586534	-3.446032244312704E-4
-4.6627405197370075	5.22454798947669	0.004468076671000137	0.004129509037596796	-6.241249104300782E-4
-4.668692867352944	5.198394503246017	0.004529336240224228	0.004183887960111895	-6.432201345273541E-4
-4.664282599374147	5.216802614111526	0.004487253090092224	0.004147006578476287	-6.272640183694284E-4
-7.3982323297515205	5.567916060023574	0.007315832727521149	0.0037243382682981855	-0.006266756879965875
-7.48651415465878	6.150839041437832	0.007576889584209264	0.002902502236460712	-0.0069487225811176575
-7.599546254111633	6.612735766649593	0.00833947144679803	0.0025101800267876336	-0.007871904277373446
-7.642504625592806	6.743778192976325	0.008586839724134388	0.002372461707472261	-0.008174934810518085
-8.952159946371552	9.555675251586836	0.031108159623148116	0.003947184028641276	-0.028754500029166706
-8.732765194065909	9.107614497624565	0.024529224035733533	0.0030016252451080003	-0.023249199900114315
-8.47700772030366	8.592551683213934	0.019360744440463547	0.0026653639599173913	-0.01854894178287684
-8.352064200573206	8.325656229295662	0.016710989666449173	0.0024969478398493977	-0.016130851086404833
-8.22248365278156	8.080133739051304	0.015093251683076497	0.0024166095431725045	-0.01458445480281944
-7.7238068807377545	6.9598914714192155	0.009417347323121217	0.0023256973882916933	-0.009016478572688696
-7.960826055581999	7.551550075901317	0.011618261045497328	0.0021681828484748232	-0.011245225272637955
-4.595871508506281	6.28037289077029	0.001390692172778356	0.001272446271730304	6.524891343211282E-5
-4.559350514184861	5.783225643625137	0.003166509630073964	0.0029366682798519336	-2.5905082615540964E-4
-4.539975613367586	6.108347768381147	0.0023519668613388067	0.0021611141591859175	3.605533853461574E-5
-11.935802806201469	29.203760167457084	2.776963382431023	0.4309925520121516	1.0335685338071554
-11.682106431330329	29.107328518339	2.784427787166731	0.4519685289666179	1.0166638729259123
-12.049748392788736	29.235721606739954	2.7705325924936615	0.42029185804980773	1.0407194236207635
-11.554047324668158	29.056241218203922	2.7859074243967017	0.46240782222053556	1.0081462894769093
-11.460443184032053	29.001267345554655	2.785839354636277	0.4698397784480661	1.001539948116188
-11.232304986381648	28.865049240785545	2.786923011189965	0.48943263637565804	0.9859540746837805
-11.068074810611535	28.69399179130027	2.7862581750696473	0.5014233120294104	0.9682330243017438
-10.976413376754808	28.58931671508703	2.7852326265507057	0.5071333959814012	0.9569994766728196
-10.90389916998354	28.35161171417068	2.7825255574128724	0.5107649790703465	0.9348414014646528
-10.868957337890858	28.234135990939983	2.780024906743157	0.5120587101581655	0.9230981618585002
-10.873719428217466	28.179281393409546	2.7752669569095647	0.5111472916669252	0.9159320811330547
-10.899773404446135	27.854335642192183	2.756353455639949	0.5090600549775177	0.8733277690418757
-11.299458501732504	28.243091190207984	2.7938928959739493	0.47556162738601904	0.9338778238009591
-11.580553246675425	28.461353336993938	2.8089863520385325	0.44901881241727826	0.9653607297528829
-11.22081911542619	28.180695395265218	2.7895568029234585	0.48286207443530144	0.924871390607551
-11.183297404775496	28.14546619823924	2.78599024884298	0.4860103747207319	0.9193046350899643
-12.684184220582633	28.764343586866232	2.7666429965274473	0.3202569207432638	1.034944693337476
-12.492880752462833	28.745515468282136	2.7803347779299274	0.344274871943751	1.025393840432005
-12.2852423131459	28.70269373577814	2.790171596035929	0.3698999778761789	1.012995165146004
-11.724410547415482	28.523440071411994	2.8075017212643623	0.43370088536204293	0.9760850857982333
-12.042628501407894	28.65190976424612	2.801984266085807	0.39887808500798755	0.9980867691936863
-12.97928759172244	28.78860654783188	2.744190188634261	0.2823735355746294	1.050044735778358
-13.400947633314015	28.7763537914894	2.7076385031489485	0.22687885653607737	1.068987468790125
-13.46375182858444	28.77366045055478	2.7019771906073733	0.21873439255918717	1.0718625706568026
-14.201920302987581	28.540465347879728	2.603579340247662	0.11240636822012214	1.0891710753701813
-13.99354047105041	28.642048328061016	2.6388554449559103	0.14474652112183112	1.0874142241632745
-13.591342240135727	28.741164400379756	2.686536874230876	0.20097190043796603	1.0757159109979542
-14.456367012619312	28.396993551097516	2.5559630952845316	0.0728874375733618	1.08960164240496
-15.431591878117558	27.555698668136706	2.266603956643482	-0.09427042823085977	1.0625696985033346
-15.24510148240161	27.725597238558915	2.331553380471875	-0.06117760960279969	1.0676306353905198
-14.792664328746527	28.122569769546267	2.468368994210676	0.016321476196749223	1.0807487040805235
-14.95081865018069	27.985275783685914	2.4222743431545446	-0.010690593908409665	1.075982159143277
-14.853824195709429	28.07328217912161	2.452621750686381	0.006097000131594933	1.0790921901949326
-15.776961011228718	27.23176280461427	2.1369921880317575	-0.15787968828195156	1.0517005534575037
-15.513112421659493	27.47937482345482	2.236745163359445	-0.10905042646907988	1.0602430742295066
-15.967966242469805	27.04863027883457	2.0616073285249747	-0.19501443697086457	1.045919014456354
-16.07670833151199	26.93966469684348	2.017285231659514	-0.21705042633982985	1.0421026856949127
-16.716279216128402	26.051545252221388	1.7170615934486175	-0.37114614427165654	0.9894002583277718
-16.6675177320471	26.15340507796229	1.7459777238410594	-0.35668499321993596	0.9977322797875782
-16.359091358725976	26.63642106198933	1.9022173000785598	-0.2777080924341562	1.029259891230616
-16.445240585507566	26.533535009262614	1.8656209946771884	-0.2969052006195293	1.0240608354464822
-16.837577633029017	25.65355982661277	1.6129128900887735	-0.4180820753912371	0.95039788554291
-16.84622624979137	25.592588293013694	1.597725128133995	-0.4235001303466147	0.9437319714592344
-16.850103986837148	25.140345439473183	1.4909251031977075	-0.45615549395139054	0.8917170521497992
-16.85005420296213	25.11674862278303	1.485648068071666	-0.4578121909546615	0.8889403335797121
-16.827807853024098	24.83135991086977	1.4234069681105468	-0.4766691678085736	0.854175399935207
-16.811352271360438	24.608249074545864	1.3746810867244594	-0.4915479145188303	0.8270261586014657
-16.809757945587663	24.59275464737519	1.3713139919631432	-0.49258195873820376	0.825094240809477
-16.72390307561301	24.10927776508398	1.2700430401297196	-0.5186957684714979	0.7605545160576923
-16.711604584307537	24.054793657701662	1.2589695242259833	-0.5216527966179632	0.7528936618123164
-16.288938391801853	22.90757436988333	1.0604130317251819	-0.5597348283608808	0.584629326927255
-16.541575995794016	23.45572476837134	1.1492114651270686	-0.5453974871767774	0.6686596739251726
-16.554735993287736	23.49923588169754	1.1571639526278144	-0.5436732239232357	0.674979253225998
-16.284735122014368	22.897810718928753	1.0589306891794932	-0.5600419842275726	0.5830871199984069
-15.9689409967161	22.315910191246623	0.9850466556885311	-0.5666953362342617	0.48517651059851424
-16.261668500317725	22.85548546820146	1.05339627737809	-0.5605364598897363	0.575903347909471
-15.890128630080937	22.19231586454205	0.9715707764487906	-0.5670843643514415	0.46390733907163395
-15.611536175561469	21.761214182128263	0.9255596781298419	-0.5665726257573411	0.3878995671875398
-15.389503089566695	21.46723224748741	0.9009017124919114	-0.5626390067253093	0.33300129137125656
-15.211211468592408	21.2246593625606	0.8810626054795396	-0.5587446327901981	0.2864085011981416
-14.852441952334894	20.768389246526556	0.844908396107606	-0.5463839032485104	0.19657689383600757
-14.818193677390562	20.72704361603328	0.8418740246585917	-0.5448284022330123	0.18823295823382627
-14.010727407434942	19.956244660112002	0.7898439575718152	-0.4924410648234319	0.02718359962135445
-14.087412921685416	20.012501518614464	0.793304223505776	-0.4986190783568932	0.038743473875512816
-14.468060282721094	20.37141381100955	0.8184029674831634	-0.5245412404371161	0.1140704010863232
-14.161142822699299	20.08379311759668	0.7977390355747084	-0.5033269990684577	0.05341432059414038
-14.780913748069462	20.690041568173328	0.8390293297824054	-0.5424239489132859	0.18036877596265555
-13.290337518692528	19.46305552033138	0.7574054404355094	-0.4284717689607344	-0.07131911275472134
-13.172932900418182	19.418788002420822	0.7542336476335796	-0.4163465136341018	-0.08196531675229597
-12.843245050203404	19.289711443391205	0.7457512685594468	-0.3831693412800893	-0.1120473193489894
-12.566776098124134	19.255877656791075	0.7366238014183328	-0.3487823180387851	-0.12206611040683091
-13.364972472223473	19.508465354966297	0.760635032867288	-0.43577927516591575	-0.06230357666805835
-13.714974310211915	19.721547316418935	0.7760471294128375	-0.46904134646340456	-0.020106138176857722
-10.768519603471752	27.656841636307917	2.7201791554400616	0.5154803407481924	0.8399279980453969
-10.626055601935754	27.441237835469842	2.681246234714483	0.5226232472435102	0.803151389796965
-10.509614804230434	27.180361031524047	2.6273459440703855	0.5277244505040048	0.7618355585679444
-10.44945793759272	27.004687217842367	2.590408831194265	0.5285800971496579	0.7354923571756916
-10.346947236028276	26.50149944674624	2.4684926635827082	0.5146248790800279	0.6615628522217462
-10.320901390450317	26.291271049490547	2.4157349759659024	0.5055775002313893	0.6323236296755196
-10.258509525475565	25.821433344031277	2.290293316674357	0.4842866213436878	0.5664826470251834
-10.233959449323633	25.577920561960738	2.2247811532086383	0.4706304153478307	0.5340177312610017
-10.153291048453717	24.331496842401013	1.8841012756980096	0.3944768239148301	0.36662093809805535
-10.149025749581671	23.92451248260336	1.7736657763817234	0.366764831057889	0.31226180081989074
-10.164215689716974	24.851641908921756	2.025129227207742	0.4292654920730737	0.4347211242787626
-10.159624221262037	24.754981424532936	1.998395891251644	0.42298673345474735	0.42214419767203487
-10.159390647469039	23.834896153626683	1.7503621906004383	0.35880259219859706	0.3004334665729552
-10.356713340989351	22.331659832868155	1.3689368182111061	0.21551646090103962	0.092844197002368
-10.267225788515626	22.888512462932077	1.5036311146976036	0.27289690866936406	0.1681342749265219
-10.20243260154123	23.116648926784226	1.562009441835754	0.30063278466699905	0.1974399302828122
-10.495823752102263	22.003711584874296	1.2910051170334613	0.16911589309700223	0.055555731901520085
-10.573812855753744	21.749024786677847	1.233942304598375	0.13870356274373985	0.024124984040135328
-10.861301790157873	21.253387482874984	1.124860410949684	0.05744549359767622	-0.026838494428495743
-10.94558640919998	21.114826321952705	1.094922196460498	0.034541378328202504	-0.041015810725869885
-11.133322989520547	20.80091752514501	1.0327554632888707	-0.01814267337388089	-0.07151082473823456
-11.54983696413637	20.072338696361115	0.8998905624936806	-0.13593795152298452	-0.13930107572124717
-11.34653480173035	20.436488911991212	0.9655852019776375	-0.07833992406808847	-0.1054105959647332
-11.23151868384559	20.627107944220242	0.998652265027254	-0.04564936234695726	-0.08847501541764143
-11.554967868711342	20.064003425877587	0.8985198646674794	-0.13736450811304257	-0.13990008438416707
-11.741469842656612	19.77949818161344	0.8496796865381906	-0.18669111077160927	-0.16033890756393446
-11.841147224699325	19.661418434938838	0.8298397533499376	-0.20959935294687015	-0.16565916401828795
-11.973386913156254	19.522624812570424	0.8037075363863477	-0.23900688893801275	-0.1696417844775266
-12.170425370410353	19.353881967028414	0.768074482429255	-0.2802406153415893	-0.16329196627638898
-12.254791953416174	19.298450378206923	0.752547424525774	-0.29911940045651564	-0.14836332800011579
-12.107678242949556	19.405561627556533	0.7777912278637271	-0.2670890096833466	-0.16415091028707246
-4.2883229632860775	5.807039805879913	0.10469909651241126	0.10119010922361839	-0.011693253890370124
-4.307057605245156	5.526002436144708	0.14645261311586866	0.14046164038611503	-0.011710256094397164
-4.012164935352855	6.4037290017058375	0.020901829525336223	0.01894512689764062	0.007635703496978715
-4.102076581274754	6.226069827757794	0.044359854047637426	0.04325463251532023	0.004472992697831694
-4.15649537847472	6.124153552321	0.058686775682469786	0.05788679130091899	2.5076338681723404E-4
-4.2847795948405025	5.824866841939575	0.10181537829812785	0.09849403639116057	-0.011334684161654304
-4.18017146471061	5.245978145711475	0.19121602209831592	0.1818510164660797	0.010037535281890742
-4.162615861024941	5.199209053922915	0.19803008864039215	0.18806618899662075	0.013209641281678688
-4.143652721140339	5.191949089538942	0.19942217898658618	0.18886968704639728	0.015854528219079157
-3.6322745368454257	5.147975223770012	0.2207489224872933	0.19106124465183866	0.09592205707734444
-3.7520724673557657	5.133869891351081	0.21692254063553384	0.19431637452548542	0.07599173006679626
-4.0688104610289795	5.185234828586908	0.20277297541728323	0.1898368654456608	0.027294268993089586
-3.4079155880435144	5.238027324548531	0.22070467320874326	0.1750496138360586	0.13097836377395589
-3.869873357634537	6.725932841299383	0.021218623213073894	-0.012201639369122205	0.010955064506034501
-3.9362930380401067	6.567865796608608	0.027029989376961168	-0.0015791198384108932	0.012712369089137705
-2.5643029177236167	6.00899830173923	0.30222817677332947	0.044016604024234324	0.25905527638239473
-2.8087016690518745	5.741772397466606	0.2510004171047915	0.08788788845260996	0.21994316063020905
-3.083484089387015	5.477182030354228	0.22459169389983172	0.1324087930188864	0.1798950592368513
-3.2015446753745738	5.395218417043317	0.22351818373509635	0.14906238848245212	0.16145298398355482
-2.9264397800729967	5.617381515113407	0.24141948065372842	0.10814043436169174	0.2038579400980049
-3.6614019577377603	7.2073532359214605	0.055637413381281385	-0.045931239700969746	0.010815409644446132
-3.595604569471044	7.331365146287874	0.0940047443768737	-0.07565687992666174	0.018815996195536824
-3.5484064350938573	7.456648274130648	0.10579139724280161	-0.08515532905108558	0.021170339416209143
-3.425866195254538	7.7869731342923565	0.24851041097353566	-0.19437768079366083	0.029987373422242468
-2.1521643751806954	6.610690940885824	0.44503781076970217	-0.0739315459030022	0.3347596483803547
-2.1809415765764526	6.567562714670951	0.4329193345361556	-0.06413689528343981	0.33073933385141896
-2.0742112349274757	6.741339119928552	0.47983214569948834	-0.10355134689335277	0.346621799602124
-1.8930749471969914	7.051056987806737	0.5617158730328812	-0.1730799954811197	0.3736186200148559
-2.406310117976088	6.2381004612518405	0.3544122713552663	0.0012786980952748661	0.28855259626873137
-2.538100589315731	6.045158968971396	0.30783624442933405	0.03932198432747808	0.2633004413182676
-3.374396757301442	7.964888082160684	0.32439211647837224	-0.24167752472701193	0.04024125176826018
-3.4098085905851176	7.823760927897365	0.27351069437939546	-0.21385528859684566	0.031345183178372676
-3.331105163294466	8.160947714079914	0.3903100368481455	-0.2768250218379826	0.049223346960642116
-3.41694284479979	17.827072734734163	2.292557772552347	-1.097321082802365	0.2924884764717369
-3.353058734786538	17.74177050860621	2.286400025437758	-1.10382737559313	0.29551720031470263
-3.6745886535963237	17.933120408601205	2.315127260555534	-1.0781313533858654	0.29203484456561646
-3.540599321592361	17.885689087426442	2.305118092442026	-1.0891992277737028	0.2914890426083049
-3.7832842232803903	17.99328155720732	2.321957130781304	-1.0722449535013765	0.2881005443520729
-3.9357171817936116	17.984463775570383	2.3366742823150948	-1.0652967040173136	0.29267897960759326
-3.2920254935375053	8.552161396877578	0.5272356281070874	-0.3640372488713363	0.04507813301650873
-3.2861823608924	8.860770490976389	0.6264067925913148	-0.42589321719133255	0.04697037271315263
-3.2970182837934283	8.468678537505586	0.49707922817018274	-0.3443805482343804	0.04383602167868189
-3.3159875743842995	8.278554417460683	0.43053328325437423	-0.3028800868779059	0.04749955206971737
-1.2802826824277802	8.478633085189395	0.9463344390682416	-0.47650496749097937	0.4436061872759954
-1.4581693712490624	8.02436367990105	0.8240608736779191	-0.3838485235411654	0.4291357410100929
-1.8228713331843909	7.196277884966607	0.5997504259024776	-0.2069564702329321	0.3855923591480288
-1.5585165198969002	7.774965132076156	0.7549560228302358	-0.3296947026656749	0.41587376925309794
-0.9417762933512577	9.402809311824923	1.1794940910832827	-0.6459247295060786	0.46481254843754116
-1.0320559014059918	9.15341430754458	1.118986247712896	-0.6037509243326367	0.46053620876021206
-0.7693868831415362	9.948113883548157	1.2969641845893936	-0.7261372547260758	0.4705243299161724
-0.3299681751007806	12.136957950070594	1.6878590197086623	-0.9906123787924184	0.46368570898333017
-0.3390646139086953	12.048737943185007	1.6745114911240364	-0.9816619663058761	0.4649651409062854
-4.11371023206757	17.95309090590331	2.3598121246563	-1.0555494580238345	0.2935765178235824
-4.160616366329802	17.79593031186862	2.370250996144957	-1.056119344839014	0.29994997136683454
-4.190766845280345	17.708030051253196	2.377768129221407	-1.0537627360355244	0.3030185374574378
-3.2833926409869783	9.150886467222689	0.7211573635759292	-0.4832360326432661	0.05298102756920738
-3.274418014008373	9.367627291329839	0.7857844523546164	-0.5212571035584634	0.0580701698895327
-3.267257986719642	9.588346087361067	0.8566180898273046	-0.5622316419435243	0.06483622455182234
-3.216350102394046	17.578007501723864	2.2729033625768507	-1.1129243819620993	0.2991431846387402
-3.1859328980954515	17.549159056032313	2.270502715890949	-1.1152449714166246	0.29911083125301374
-2.9979096400130283	17.39519000086823	2.2557419612362937	-1.1256030119270455	0.3016365265397714
-2.9870998225207916	17.38641810249299	2.254982224899798	-1.1261621792957164	0.3018293724638645
-2.4471574181684264	17.158483033080905	2.2253572261204204	-1.1436008657119479	0.31333642561909897
-2.0622650579216972	17.045467960512756	2.1989900443538843	-1.1574267456924399	0.31831679798006685
-2.9819129908323396	17.38334362150622	2.2546167213917747	-1.1263269461552585	0.30197459058816617
-2.7245762661529	17.25599323929744	2.2401315072900325	-1.1353434443451271	0.30829355404040937
-2.5321026101748316	17.19061771511696	2.22982363605416	-1.1421340396427437	0.3105554580614577
-0.3307486861104312	12.154552236977798	1.6900032598102241	-0.9918935327021561	0.4632631336491845
-1.4309195126415768	16.311881810757164	2.1248334897579744	-1.1719908243688022	0.3403300916396289
-1.3119857893849463	16.078832444935458	2.105768637341628	-1.17455936800191	0.3449880099306852
-1.9949358954541871	17.000108043408623	2.1934189872428806	-1.1586065066645832	0.3211110209714186
-1.5781830252867213	16.590831439941763	2.148900963745939	-1.172388986694807	0.3315754773943921
-1.1252163446601022	15.634120316997642	2.0677959595563467	-1.172049010977092	0.3572050857354456
-4.183190021404631	17.56545500482762	2.377070912418528	-1.054828970618083	0.3071486414009089
-4.2071009692919485	17.371906025029702	2.382497591753596	-1.0590790698523367	0.31170404868303686
-4.173421982141818	17.089658702232843	2.369357068798457	-1.0687627457785198	0.31147890381972465
-3.274496076424968	10.393666073726164	1.085708206786832	-0.688155296531019	0.085971355679377
-0.38093065746404864	12.957934994882281	1.7901454168907924	-1.0538884416801968	0.4419135943918624
-0.43110611425660306	13.37162975645191	1.8415867007909363	-1.0858326381271037	0.43001225333242094
-0.5085246238984815	13.748533797183196	1.8807585511334013	-1.1042699096797979	0.4190507685400363
-0.5986605131518754	14.099881028232186	1.920295280926371	-1.1254636088137644	0.40644833031815775
-0.6588040601767096	10.313946466611478	1.378088559807336	-0.7826102172799068	0.4741240190566465
-0.42244426534908025	11.260896513998219	1.5552241109825167	-0.9016851764615103	0.4760746645012529
-0.4289080869540295	11.218163425955408	1.547564271905539	-0.8962489503873744	0.4763679267913754
-0.6306798789703489	10.430314766099672	1.4023805570712369	-0.7999709860123003	0.47473011024747747
-4.164359840895151	17.031909265133617	2.3663010781196396	-1.0700370432445392	0.3118726628359106
-3.2749161173439147	10.409031190151701	1.0903337948076424	-0.690743552608945	0.086398092246477
-3.275155840802444	10.416279000868967	1.0924258364111776	-0.6919063497347657	0.08660671232966509
-3.289726902114009	11.01286107017185	1.2561426598683294	-0.7762247171649401	0.10800794155777135
-0.7107888863508971	14.470108854625304	1.9605751305012293	-1.1445495265836265	0.3927494619092896
-0.8588355779173833	14.972376253928395	2.0065659739940793	-1.157876309721849	0.37818235070576856
-0.9564246343140972	15.225379737531902	2.0323050966733933	-1.1674882357492191	0.3680000481918573
-4.138694234178859	16.602949163348818	2.3355048579410376	-1.0763290603013913	0.30490453258173994
-4.159576232348019	16.976420128853025	2.3622301707345383	-1.069828624329696	0.3120249751997601
-4.083256280494276	16.225086758764565	2.297255491488255	-1.0809676263369359	0.2971039545352807
-4.0758957680405885	16.183360452567133	2.2928999098870935	-1.081101688081862	0.29667826339419695
-3.7334797393068984	13.911527173719644	1.9206925731320772	-1.0317654368483726	0.2031302327220601
-3.8726473060549043	14.38977762919157	2.013463698748035	-1.0492589317516638	0.22130967219215264
-3.950614982262072	15.270317849367553	2.159664916299746	-1.0748874798490031	0.257658230920594
-3.955494355730274	15.305204165535596	2.164761866267515	-1.0749340992576777	0.25931042117045167
-3.9021722276195567	14.683573678941908	2.0652102602684765	-1.0608571857118863	0.2332650993385214
-3.92617127691582	14.828427664956319	2.0897068958828653	-1.064032692998651	0.2395775646889896
-3.947094929527757	15.245087560230292	2.155580132469393	-1.0746812461788975	0.25627397786935013
-3.998941544619403	15.727946004127272	2.2324279376877243	-1.0838716225731098	0.27850035503904397
-4.068911267370266	16.14237510560184	2.2872039745992723	-1.0806968025804427	0.29525512919496505
-3.4173826427831675	12.431538801057219	1.6039760595031995	-0.933311876781125	0.15278077035199333
-3.3563107741706304	11.956319557195071	1.4884193069677305	-0.8824878640891609	0.1395186396441965
-3.307291391604541	11.334051155210418	1.3403120643524433	-0.8185676106184103	0.11845981988556731
-3.492417625561471	13.019939743286207	1.731828290734725	-0.976413053339958	0.17545167299728404
-3.7071517538549736	13.803055406549685	1.8993834656076292	-1.026819494959205	0.19921990146419932
-3.689145074339292	13.704032941580511	1.8786995131499684	-1.019932324090447	0.19625215307498997
-3.58107563960598	13.364808108557302	1.8077422394718883	-1.0027538692799778	0.18403403488039344
-8.24437321618	14.628655380704547	9.328616336071709E-5	6.082251230999317E-5	6.223769784036833E-5
-8.208488508960102	14.20442969546679	9.19042926492074E-5	6.000022970530167E-5	6.218960532145114E-5
-8.193732882045836	13.966864510168561	9.115135489535401E-5	5.955251550645693E-5	6.217536654649327E-5
-8.232676066203148	14.462833740224204	9.273982893697488E-5	6.050001360644878E-5	6.222515957892265E-5
-8.190355272781021	13.837310769918176	9.07540588938156E-5	5.931246555743339E-5	6.217145829755874E-5
-8.113164734867585	13.369148836542944	8.927074295752394E-5	5.837941677080269E-5	6.205054283897149E-5
-8.077137985378469	13.181762353380897	8.871419958400037E-5	5.80199615275089E-5	6.199115091902E-5
-7.967399366642157	12.81652392211357	8.759539775130004E-5	5.726537613576478E-5	6.182205016320858E-5
-7.420180032336306	11.241484916476068	8.303330478855708E-5	5.385718575949203E-5	6.100573931935477E-5
-7.3808332804054615	11.139093228239146	8.277567522124299E-5	5.3653235636820185E-5	6.09474374941404E-5
-7.603871942682024	11.751556393002183	8.445701027216614E-5	5.497018518502602E-5	6.127125515492687E-5
-7.696140638264976	11.994705156717423	8.516126797118144E-5	5.55255572270885E-5	6.1405464989389E-5
-7.744677823820956	12.145917300220631	8.561864590971045E-5	5.585840156766902E-5	6.147691313926129E-5
-7.337767803967839	11.036122636602308	8.251084386090309E-5	5.343631081124881E-5	6.08803971059287E-5
-5.478509445055993	7.328290473537212	7.156128306971662E-5	4.347792693530517E-5	5.68041950345582E-5
-5.496339179308194	7.350669581732867	7.165895370167765E-5	4.35635211199489E-5	5.685780378749623E-5
-5.513304128741788	7.373454987620162	7.173620483739641E-5	4.362865663854849E-5	5.690706721366636E-5
-5.778262454965182	7.704142890649901	7.294879001979643E-5	4.469293335423589E-5	5.755302027373113E-5
-4.872232297356396	6.663670088642455	6.935341092971017E-5	4.184957415333048E-5	5.52621107477724E-5
-5.226290517064604	6.974426320396013	7.049541951605942E-5	4.266716686967435E-5	5.608734198247674E-5
-5.132036526681875	6.880768641459552	7.00922911580097E-5	4.234366833569833E-5	5.583116289799338E-5
-4.981659587833018	6.7460850283086655	6.965652801571776E-5	4.2049904169883255E-5	5.548606237888563E-5
-5.959929927514537	8.088621896615557	7.394033951519645E-5	4.553585938059067E-5	5.811885851396894E-5
-6.156104585549123	8.438484377731058	7.514205115139035E-5	4.669480238591738E-5	5.863238448543358E-5
-6.3622617757145115	8.89367402106597	7.637805176850511E-5	4.782909566506058E-5	5.916134846877621E-5
-7.037759509502306	10.279278827605607	8.044671854607841E-5	5.164237900197842E-5	6.044341944756757E-5
-6.511283012352989	9.166008198073225	7.733836032616022E-5	4.879004130477703E-5	5.9459409438090814E-5
-6.961288378324094	10.091869921249243	7.991801194802604E-5	5.1185574541348205E-5	6.0319257110997446E-5
-6.976735995607671	10.116981084608339	8.000898382332536E-5	5.1265820684274456E-5	6.035117346521221E-5
-9.182270936897321	22.94174450346468	0.3062114752369012	0.012337394018317347	-0.00554766262198903
-8.933982423996149	23.04229685433322	0.3082463586540075	0.013470434600819512	-0.006196347233563992
-9.497724716304102	22.723005777594675	0.2998078918895693	0.010666682930552956	-0.00412052905957477
-10.889962362609594	20.815101820092725	0.2455004944021385	-0.0018262103789893477	0.004702923114617986
-10.989883266076621	20.573146486237825	0.23921856962892546	-0.0037040004046626344	0.005266780253091721
-11.119734753654585	20.1808955388046	0.22960026913491458	-0.006482519165187667	0.005684408981774136
-10.670647722063693	21.25443557910306	0.2570857858548874	0.0012321707985134607	0.0034151982437952634
-11.149672853304494	19.02602829849202	0.1993496522317375	-0.0143103488950774	0.0035765269525269245
-11.177286946190202	19.099277703159114	0.2016096786088128	-0.013937855772728412	0.0039275430994390875
-11.201816179021902	19.362671111500344	0.20867966268377577	-0.012273488208503477	0.004708468717062849
-11.022193536344012	18.717624559630494	0.18956892912416756	-0.015708068013011552	0.0020573458265169225
-10.948655772367362	18.634752788132435	0.18624409307505416	-0.015937278841339615	0.0014109449861986775
-10.739201133128944	18.414265918933673	0.17705960123241116	-0.016383019789675234	-2.57079607419595E-4
-11.220597943122005	19.547650219584682	0.2136651486539135	-0.011097433398682022	0.005341328601034745
-11.21323281425863	19.61367872297284	0.215361977778566	-0.010607812323504407	0.005389641308843448
-11.167862920011396	19.983763366603664	0.22453753185557895	-0.00796317027348677	0.005860538960027042
-9.936768216228987	22.310409283185393	0.28761919909454714	0.008174905786019437	-0.0016741409646531874
-9.627939378120631	22.624878042717764	0.2970675741146127	0.0098699547029447	-0.0033709694444904468
-9.57317012665813	22.67654418678395	0.29857012321912674	0.010242007232349814	-0.0037088154249434024
-10.134279810272918	22.058148772504488	0.28005368341320946	0.006736947352119594	-5.193384575426108E-4
-10.304582245495851	21.836678928288897	0.2735168808283246	0.005291260193849094	8.199315275146256E-4
-10.555587862947341	21.45179669190091	0.26261107595468347	0.002785505782482883	0.0024778959701730833
-8.656589703195516	23.077777847287933	0.30731629735558313	0.015069390324756442	-0.007399729925500648
-8.262167749019012	22.974909627902882	0.30013411252946415	0.017528587712964522	-0.008400421526304509
-8.093511386784712	22.896766904562025	0.2955045176209544	0.018547183595718494	-0.009404911824419271
-7.689902688405914	22.564211138216287	0.27970892737305164	0.02179394320313633	-0.011771314403984757
-10.42738055988633	18.24313458414324	0.16653672235630956	-0.0161243851058975	-0.0024120585850783793
-10.353689805164658	18.20009256250406	0.16396661260945875	-0.016076495671303818	-0.0028428876562737425
-10.27985764615542	18.165461430007248	0.16153508569290617	-0.01596751025237998	-0.003321348338620178
-10.056078880215889	18.093535524199016	0.15477730501552392	-0.015356018848222928	-0.004566597661485907
-10.619064660889117	21.352055735347083	0.2597488313247938	0.0020210470873732837	0.003024024770058951
-9.877383422849825	18.044791512530526	0.1494737990487618	-0.014774171562428579	-0.005480748973089744
-7.460371286689734	22.326892098391035	0.2677411136678457	0.023065023492900023	-0.014073438199562053
-7.1819254774589725	22.004425241899636	0.2522291551263015	0.025153162277070935	-0.017908685166735175
-6.980051359193219	21.793149171904382	0.24030054836769368	0.02591342646528485	-0.02078215906126924
-6.576547900409892	21.409323216684054	0.21854038859676875	0.027293169620510843	-0.02837772506334659
-9.45778210122657	17.98715001966161	0.13676585996302232	-0.013145040276511435	-0.007413096311842471
-9.409006892551647	17.978764361474795	0.13525197340337558	-0.012966168744091261	-0.007596515279371924
-9.344395664369104	17.971696881039755	0.132924803584004	-0.012676778350368803	-0.007855986805062554
-8.885965848717442	17.93184517662559	0.11702791984420424	-0.010582133235211452	-0.009593861750694918
-8.603601439913177	17.925087105345533	0.10477984666184209	-0.008496947651967993	-0.010539262946366219
-5.171699925696278	19.89723916760622	0.1272485678197934	0.022328414584179904	-0.04183755293572729
-5.024544087268845	19.683826314056585	0.11487188183222342	0.021692342291814923	-0.04212258002304643
-4.900297157962705	19.40210243392994	0.10029424939591491	0.02031416729562978	-0.04123643766371879
-5.543804142997178	20.3807455285331	0.15588022775505517	0.025318145202497096	-0.04081007384302242
-5.864606031489966	20.755739400372875	0.17758735905103587	0.026726933930253997	-0.03798310608883584
-6.504362424248608	21.34437347261303	0.2145442455880818	0.027229493802246523	-0.02931335363148745
-5.970923214295217	20.870237027807732	0.18461495196158056	0.02716354274476656	-0.03700820167392111
-8.156219868799138	17.89623573468287	0.0807546974284209	-0.0041396607186904135	-0.009915251921962598
-8.394790892154965	17.910210027091058	0.09370487459022558	-0.006564731232644571	-0.010294388657044455
-8.554618865624473	17.920891399145056	0.10264466280507369	-0.008213333204921841	-0.010644520536095221
-8.076918622029138	17.895858500419333	0.07455463153046206	-0.003516955943618023	-0.00848123023714208
-7.825261176202915	17.887359420843737	0.05311927955556193	-0.0019341336804695741	-0.004440112717052733
-7.596735473441331	17.822754416913725	0.014089152792973781	-2.8130518506772534E-4	-0.0017935334867318301
-4.3775397391374735	17.57190502900621	0.028524939568255872	0.010864501604729473	-0.02175759901484518
-4.375872410663536	17.525809941386715	0.02694840160454082	0.010563445768475177	-0.021117084835954415
-4.484860697103628	18.198066768748518	0.04751633031123481	0.01375924877284539	-0.03054047863445075
-4.556948600244268	18.532706289646416	0.06220770056398048	0.015767457034657782	-0.03392003631682573
-4.683151412440294	18.920539241546052	0.07812334718133342	0.018300739863809697	-0.038497494389890835
-4.372887696578826	17.49810435524669	0.026445667751819762	0.010513401174768471	-0.02083278243097743
-4.260393171333259	16.96016374069295	0.01824403886604514	0.009668289534356354	-0.015062974578710591
-4.254427113795039	16.882309110298454	0.01763388749267194	0.009452496447582719	-0.014524476655753274
-4.1696614299095796	16.307294673354285	0.013234796152613705	0.007366858296256782	-0.010784766531295729
-4.151382682069209	16.15640348323742	0.012034975592976734	0.006807562709495597	-0.009762067973789947
-4.144404671843636	16.126118946965576	0.011810041186008344	0.006676834468513085	-0.009583807775913607
-4.072427952250173	15.289863632204518	0.0069945857004449965	0.004188987790126549	-0.005139582491202725
-4.0953240169988945	15.48969744132414	0.007984671976895664	0.004701112351120619	-0.006037117988967651
-4.118625907787689	15.687351201549575	0.009057272448421569	0.005152035286993335	-0.007089581396110757
-4.140871623441758	16.071993822956042	0.011474032109312119	0.006489375727903107	-0.009283367093953792
-4.332502288749016	14.727258517396319	0.0029641990321538194	0.001689582507432702	-0.00209218665119619
-4.179620470646745	14.862861299829287	0.00568003408649999	0.0032826846477158273	-0.004164648469807792
-4.129587923271329	15.034413090690453	0.006452546651515603	0.0037496562689716896	-0.00475765796151543
-6.864381120857589	17.824925970382665	1.045694133115761E-4	6.697124671650055E-5	5.908260419670488E-5
-7.111456277647662	17.862901719601076	1.0446759081814876E-4	6.698287657316311E-5	5.956452119997172E-5
-7.361730330200234	17.815658423141436	1.0409505663964597E-4	6.684085536739397E-5	6.007580361312214E-5
-6.699631952214627	17.790187728070066	1.0460857073607986E-4	6.694930078685193E-5	5.8769451972788025E-5
-6.471535900793592	17.656110818973104	1.0437969953756866E-4	6.675276442432805E-5	5.834131856597819E-5
-6.192614293419988	17.31914560570296	1.0356087568729166E-4	6.620751803210281E-5	5.787418983346235E-5
-6.358826975112483	17.562077889912842	1.0418866587836132E-4	6.661344595328491E-5	5.814484960942424E-5
-6.018562994632269	16.965651537917328	1.0255937804049705E-4	6.558465233472615E-5	5.761535850880746E-5
-6.018217814531216	16.964954947021344	1.0255744812147806E-4	6.558344818041648E-5	5.761485890170046E-5
-5.590293973152729	16.02332329762993	9.976576644003444E-5	6.389589202958751E-5	5.696913828095306E-5
-5.62503595540174	16.10242368359029	1.0001616563998187E-4	6.404555398169617E-5	5.7029331274636655E-5
-5.798389451535036	16.475675177893894	1.011210972840282E-4	6.471575081037118E-5	5.728858085800626E-5
-5.81830042007952	16.518599132808827	1.0125386186105814E-4	6.479542928028765E-5	5.7322942280081955E-5
-6.016563719077052	16.961325466545283	1.0254688228100608E-4	6.557704008658866E-5	5.761245968759963E-5
-6.018066056100372	16.964687362025636	1.0255673941638974E-4	6.558299929238548E-5	5.761464940542771E-5
-5.522668475225	15.891084463681798	9.935859930775587E-5	6.3649016814227E-5	5.685553999295714E-5
-5.424504479110345	15.698092793695354	9.878695385021573E-5	6.33002750288146E-5	5.6701405154818235E-5
-5.225651270330489	15.3782540280895	9.783663071415804E-5	6.271617913231491E-5	5.635628453777534E-5
-5.224411400107792	15.376332166282578	9.783095248474474E-5	6.271267292364508E-5	5.635405349597414E-5
-4.91133111913463	14.973285475317692	9.667563054659389E-5	6.199335558993695E-5	5.576905763661016E-5
-5.073570002428566	15.1699366412826	9.724080344660375E-5	6.234710258060798E-5	5.607794817042312E-5
-5.223708594390138	15.375437594378724	9.78283495706386E-5	6.27110488238727E-5	5.635271141654737E-5
-4.908322672983099	14.969378331278312	9.666450364856576E-5	6.19864546979234E-5	5.576355068602222E-5
-4.707730131406008	14.774519111746512	9.614515807661053E-5	6.16515961014975E-5	5.5364389554796875E-5
-4.8949657053641475	14.956384547909881	9.662957479163096E-5	6.196397681058858E-5	5.573697842786256E-5
-4.675015183488232	14.748008785173102	9.607644099463623E-5	6.160637944937503E-5	5.5294078766802775E-5
-3.7658512309524594	7.028045440845934	6.877781580331272E-5	4.192767194105037E-5	5.238783269495533E-5
