# Supplementary material for: Thyroarytenoid muscle fiber orientation regulates the ability to modulate vocal fold vertical thickness
Source: PLoS One. 2025 Dec 4;20(12):e0337735. doi: 10.1371/journal.pone.0337735 (PMC12677544; doi:10.1371/journal.pone.0337735)
Supplement: S4 Data — (ZIP) [file pone.0337735.s004.zip › Male/contourA1TA5.csv]

% Model	Untitled.mph
% Version	COMSOL 6.1.0.357
% Date	Dec 13 2024, 16:44
% Dimension	2
% Nodes	722
% Expressions	3
% Description	Line
% cpl1x	cpl1y	Displacement magnitude	u	v
-11.474445041542268	39.86271998178516	3.8486299726658872	1.8243621790241924E-4	0.5362325620777209
-11.24329260087166	39.857064166660706	3.8483943317477265	1.8240440975385685E-4	0.5362357340246455
-11.723499835930573	39.792838850429945	3.845791177653095	1.8192724076670106E-4	0.536293324151465
-11.767274346797393	39.77501014477997	3.845068705179697	1.8179674840009522E-4	0.536308689197547
-11.979542023643297	39.6410188145976	3.83963661020237	1.8082299326060348E-4	0.5364233482458556
-12.121371498892108	39.49575294433545	3.833739444110957	1.797790705447336E-4	0.5365470380391354
-11.806054117032641	39.74542877890212	3.843867203492064	1.815829436869174E-4	0.5363339467148529
-11.156744430513271	39.85315672493977	3.8482380911851055	1.8237699638669357E-4	0.536238434538156
-10.78574461946646	39.85088143713931	3.848146292748639	1.8236857079786066E-4	0.5362377769232591
-10.703996785704673	39.85039448788975	3.848125301506201	1.823669470073025E-4	0.5362376220581634
-10.365045487457671	39.85003217009799	3.8481111192798143	1.8237088019743155E-4	0.5362355701393077
-10.24073739035994	39.850002288818324	3.848110947921839	1.82372155524116E-4	0.5362347334345998
-12.151223908858244	39.43929637920951	3.831448737487211	1.7937318379460302E-4	0.5365949340828761
-12.243999474712044	39.225517804051684	3.822779270780666	1.778399624912984E-4	0.5367761523723886
-12.228771216330568	39.08118106697209	3.8169200573881357	1.768101868475536E-4	0.5368979693416583
-12.2045725661669	38.96968579892024	3.812399614534837	1.7601444871499225E-4	0.5369919825989732
-9.68966925248226	39.850002288818345	3.848095541313018	1.8238943219034406E-4	0.5362308991114938
-9.728820691769547	39.85000228881833	3.8480966638580885	1.823882065696275E-4	0.536231171550482
-9.738893104614126	39.85000228881833	3.8480965097939746	1.8238810036231196E-4	0.5362312413963477
-7.229724018195425	39.842036642651436	3.8477588103072304	1.8239325143893498E-4	0.5362204549191827
-7.181680448805343	39.837035027356265	3.8475561476036924	1.8235797740455574E-4	0.5362243437826556
-7.032898318847817	39.761332460556915	3.8444804127896406	1.8181505152355226E-4	0.53628727048545
-6.814102986904112	39.65160987884976	3.8400311160085794	1.8102649652751546E-4	0.5363784539320844
-7.694538611368289	39.85300932372047	3.8482092541752575	1.8246048038951244E-4	0.5362144343272185
-9.209743039227453	39.850002288818516	3.8481025729612965	1.82395685558769E-4	0.5362275576021037
-9.084192561308491	39.850002288818516	3.8481004786234156	1.8239960798273385E-4	0.5362266795817009
-7.77989584898861	39.85115608319018	3.8481393468798757	1.8244245259325522E-4	0.5362165996139271
-7.887028520126722	39.850917164248045	3.848124312326033	1.8244006037804498E-4	0.5362175520740536
-8.20940836010016	39.84998771294927	3.8481067656704395	1.8241738798095586E-4	0.5362205905608249
-8.699064484567504	39.85004548917005	3.848114294218858	1.8240339556877309E-4	0.5362239598784364
-8.427653381386635	39.85003511315712	3.848101844709415	1.824151871905929E-4	0.5362220707495474
-6.503635951532379	38.9642778339048	3.8121402701835256	1.7610721341753115E-4	0.5369571174603135
-6.587304507795744	39.296304412183865	3.8256177614995144	1.784823230297454E-4	0.5366771179324334
-6.771190445411904	39.57705074543646	3.8370050467875916	1.8049332180415187E-4	0.5364411604945278
-6.488249984945738	38.91070969823773	3.809968073766233	1.7572115356917302E-4	0.5370022766896552
-6.441807092530176	38.514032455237	3.793882801546185	1.7288083236247862E-4	0.5373371588106484
-6.479637285157792	38.83084883408595	3.806725515067127	1.7515019395056446E-4	0.5370697028312155
-6.431293222459502	38.3553349726683	3.7874435517172493	1.7175350877259628E-4	0.5374711929478142
-6.414989367029483	38.11995340430151	3.7779007006933143	1.7007075255141528E-4	0.5376699827717915
-12.154581020253715	38.6291918461527	3.7985832687890393	1.7358749837419836E-4	0.5372792530125395
-12.150010630703294	38.60327978321127	3.7975332064394025	1.7340294197460294E-4	0.5373011093011361
-12.142152509858214	38.56850215752292	3.796121969600575	1.731562820535711E-4	0.537330432068914
-12.075008555286557	38.251863934892256	3.78328644812181	1.7090115984840567E-4	0.5375974327572302
-6.4055078033231965	37.81058158783958	3.7653459866170405	1.6787690767622695E-4	0.5379313480861974
-6.380216564234519	37.497660621716555	3.7526645112733474	1.6566079859073172E-4	0.5381956024550318
-6.343264302039531	36.99051521048383	3.732090654154973	1.620916966001209E-4	0.5386239047842633
-6.334472201034116	36.89005153026191	3.728023815386653	1.613836712647189E-4	0.5387087379907711
-6.327687184993258	36.80892388678728	3.724739348361755	1.6081864712387555E-4	0.5387772480929282
-12.009843599799852	37.934501812741274	3.7704068578611376	1.686482838552836E-4	0.5378650601905454
-11.964786217784129	37.72201674189991	3.761795136461693	1.6714189091493676E-4	0.538044235773574
-11.884913315973193	37.349164338761	3.746669939994976	1.6451167747792716E-4	0.5383586355557329
-11.855102109321777	37.20850318869731	3.740969816434713	1.6351603495717693E-4	0.5384772462101073
-6.054001253753823	34.078546626857026	3.614177874481298	1.4197610659183178E-4	0.5410826465205297
-6.149173119645199	34.887188759599944	3.646884071043016	1.4747133338702142E-4	0.5403999551815052
-6.250600837566109	35.89711155457803	3.6878094076570074	1.5443237728124095E-4	0.5395472203162234
-6.193459175578503	35.39374956872327	3.667403801294764	1.5098338900780382E-4	0.539972203471453
-11.839202893085437	37.12764807457764	3.737687843613845	1.6294455986501586E-4	0.5385454345380166
-11.659489589420666	36.17648365595244	3.6991323220164203	1.562688150836888E-4	0.5393476360962424
-11.604522760179764	35.87484931508169	3.686924181384684	1.5416483039510466E-4	0.5396020447469382
-11.722291939002918	36.53030379449448	3.7134956982177947	1.5873788302646E-4	0.5390491992517599
-5.779625311135477	31.19731156322498	3.4975164870412083	1.2278775961240202E-4	0.543515570106418
-5.81279148229987	31.662213126481518	3.5162818150177837	1.2580406918793428E-4	0.543122921734261
-5.899224305099809	32.61659843326578	3.5549744256197497	1.321560206253069E-4	0.5423170134773377
-5.976691683968024	33.339321807413484	3.584183703232246	1.3695409138842808E-4	0.5417067932948546
-11.509233680005952	35.31627810223552	3.664289007174177	1.5032292592631873E-4	0.5400732057288335
-11.394079070293767	34.64087981092902	3.636921612999119	1.456347298170674E-4	0.5406429057000601
-11.220382567246846	33.54474537413258	3.592500496291374	1.3818276055749346E-4	0.5415675803216435
-11.202972735055987	33.43079369617582	3.5878955681000955	1.373986404849476E-4	0.5416637100707233
-10.844465513772992	31.326569438566285	3.502780322349957	1.2331825470724466E-4	0.5434386130254742
-10.698483743173266	30.503290759781265	3.4694761103913754	1.1807513662827533E-4	0.5441330083437887
-10.482503909514618	29.271695372722476	3.4196757385863767	1.1004215817758753E-4	0.5451717970861537
-11.152163505115091	33.12987388793906	3.5756866008154278	1.3538200950718993E-4	0.5419175396010322
-10.29670205376844	28.29094437817735	3.379958613069648	1.0398534615820112E-4	0.5459989371301186
-1.076653659382583	18.297152192768728	2.976828070414023	4.6639532587507785E-5	0.5543897824316654
-1.057798197007568	18.3699692558826	2.9797540043431563	4.703207595976825E-5	0.5543281568207327
-1.2553773461058262	18.05484634587402	2.9670808847296057	4.5340124823744504E-5	0.5545954574674838
-1.3436889278613762	17.942292669830984	2.96255550348802	4.4736293809408396E-5	0.5546910239353273
-1.3809060576242334	17.918522247729946	2.9615986025349628	4.460956448446167E-5	0.554711304427582
-1.7042243162577906	17.732453174292203	2.954125211882003	4.361560728524486E-5	0.5548702224546428
-0.9736487986466396	18.618690315013282	2.9897637081779607	4.837072067063515E-5	0.5541175568049777
-0.9541841975485945	18.8532421971168	2.999195476847804	4.9639794752129853E-5	0.5539192689290097
-0.947282906139095	18.923441090129387	3.002022396584017	5.001916674598709E-5	0.5538599178209836
-0.9489532491133231	18.989883911359502	3.004695234910043	5.0380102640506285E-5	0.553803785114872
-0.9596556143868187	19.18157600115476	3.012413133623284	5.141990764442138E-5	0.5536418701442678
-1.0007893751719386	19.366238559064293	3.019839536151898	5.242730781787339E-5	0.5534860551086176
-1.0156692512824685	19.44142199969828	3.0228676319304997	5.2837391011210575E-5	0.5534226065706006
-1.106120243199155	19.658305028567682	3.0315955801612464	5.402606648303989E-5	0.5532398276801985
-1.094969958052691	19.63852201750797	3.0307993495721983	5.3917187905304454E-5	0.5532564844878003
-1.0936335265296608	19.63408357569838	3.0306205360491134	5.3892833733856996E-5	0.5532602277289405
-1.2010342068872937	19.82274453383396	3.0382186971360117	5.492983986383562E-5	0.5531013854107579
-2.046467556958248	17.618579353819115	2.9495426093500505	4.301204365443752E-5	0.554968237741718
-2.1221961561061433	17.593205384286676	2.9485236486276074	4.287725002405309E-5	0.5549900759449506
-2.4255376123967913	17.60029173055146	2.9488068161145295	4.292205762747273E-5	0.5549856835167994
-2.5570302312923876	17.606425091128674	2.9490551111090206	4.2957702374093866E-5	0.554981192862285
-2.5762761731040884	17.613230617016026	2.949329196251649	4.29947578451577E-5	0.5549755436890448
-1.3479021646948883	20.021753645127458	3.0462328839056814	5.6025285249013036E-5	0.5529340073420294
-1.2626155798927432	19.90602996197561	3.041568977386013	5.538872008252555E-5	0.553031338144153
-1.3817166003065973	20.069123341629336	3.0481396765333324	5.6288268277542204E-5	0.5528941609022665
-1.4899632768361528	20.21070892335458	3.0538448601739274	5.706750175314138E-5	0.5527750991183091
-5.495137736130755	28.682427206436067	3.395736910672812	1.0673711604372959E-4	0.5456389423467823
-5.507481946096904	28.790545579501035	3.4000909454771846	1.0739926572534375E-4	0.5455476517193563
-5.6403321420075345	29.934354619153126	3.4463958521866607	1.14650097279938E-4	0.5445819260151832
-5.666746146342146	30.200631078106966	3.457136736160526	1.1632753195104005E-4	0.5443570765798301
-11.191421953754563	33.35957681978569	3.58500623314666	1.3690697523783372E-4	0.5417237850667528
-9.903368580831355	26.624719639342132	3.3125972654994484	9.374471097006825E-5	0.5474037334936297
-9.518379440193806	25.509011230497727	3.2675522758722	8.713967346879493E-5	0.5483437224563765
-10.24221480040353	28.036535757929613	3.3696586020065546	1.0235836667403758E-4	0.5462134609132598
-9.941849425995668	26.771679100067804	3.3185456050910065	9.466097107357061E-5	0.5472798529113552
-9.435777052802928	25.341680680621153	3.2607714952304336	8.61380443879888E-5	0.5484845614736892
-8.989967889259479	24.43656929332904	3.224329379349983	8.093146831763294E-5	0.5492464483760624
-8.466172909581612	23.69714455692396	3.194402199128856	7.668075008765703E-5	0.549868007264788
-8.323296309997005	23.496210122816404	3.1863259215937045	7.556089491798705E-5	0.5500369334334951
-8.110968854863435	23.247728995494818	3.176287145584394	7.418122171530815E-5	0.550245652994451
-5.048217493719254	26.350300537032386	3.3015108439542917	9.244354347239584E-5	0.5476069860190462
-5.072511013938841	26.457153858149972	3.305809390837846	9.306141387846974E-5	0.5475168283418903
-5.319016300063471	27.61513168254591	3.3525931675887133	1.0010927476261927E-4	0.54653976902704
-5.29853442208269	27.50820667900955	3.348284821797475	9.947462273897085E-5	0.5466300059813223
-1.654751276874053	20.435077930564706	3.0628745446385377	5.8313395941565005E-5	0.5525863903226269
-1.7067944091754472	20.50497147621396	3.0656923192222507	5.8702016083750185E-5	0.5525276090616363
-1.8328984524828982	20.675902385434306	3.072574334647966	5.965753028334292E-5	0.5523838523539131
-1.9146220020917226	20.782645293698174	3.0768776196269108	6.025187903541208E-5	0.5522940944124018
-4.9042613345439605	25.919695618694483	3.2840875109810956	8.990907616258654E-5	0.5479700312882362
-4.723648948643792	25.314894454085774	3.2596987278572698	8.629281088628376E-5	0.5484800391732996
-4.604590176157303	25.050889886572506	3.2490083842328024	8.470842265493491E-5	0.54870243024731
-4.281322525911252	24.383233101737986	3.2221311865951012	8.081942265613775E-5	0.5492647541713165
-1.9586941287435926	20.837836690611017	3.0790979919178953	6.055738917304198E-5	0.5522476954160259
-3.212092304322424	22.610894853378916	3.1505628541122874	7.058336109498503E-5	0.5507563400025279
-3.270336441946239	22.703969498182495	3.1543072244850685	7.111178490169128E-5	0.5506780186273359
-3.1759514287423167	22.55750992150785	3.1484062942221644	7.028433188942184E-5	0.5508012512541517
-2.552311284291985	21.631627081840954	3.1110854405049917	6.502634403586087E-5	0.5515801724773911
-2.5098822746086604	21.56829318255515	3.108534106503765	6.466252540974254E-5	0.5516334538245502
-2.8729378671186043	22.079163776937527	3.1291446297079855	6.754729872875931E-5	0.5512037650181649
-2.2263494360515614	21.173122922958054	3.092631788975708	6.243287385653203E-5	0.5519658231995879
-2.474915474220784	21.521650545009727	3.106649648053359	6.439797758531948E-5	0.5516726752517314
-3.4773784108647514	18.403706671471145	2.9811360041161246	4.7261988077564436E-5	0.5543124208142587
-3.35846290752189	18.270934472090264	2.975796648611888	4.6544413577881916E-5	0.554423974977427
-2.986020090348341	17.873594174422337	2.9598142797282554	4.440151524879531E-5	0.5547577191216385
-3.0843858104178232	17.95367554119481	2.963028892435374	4.483411556581168E-5	0.5546905738716928
-4.55117893468238	19.65828187065888	3.0316285845667212	5.406837904590935E-5	0.5532582506498848
-4.420038843879081	19.51869429400994	3.0260128212784045	5.331080619458418E-5	0.5533754867112084
-3.9878414099549424	19.042485077768077	3.0068361812813507	5.0721280103719595E-5	0.55377546594901
-3.876041431325125	18.91777966967521	3.0018252792157387	5.004427870727282E-5	0.5538802332102633
-6.130812390357783	21.17327966252702	3.0926515536958994	6.243951112280774E-5	0.5519869855273819
-5.603021699254619	20.65648045269169	3.071874081873954	5.9568224723268514E-5	0.552420716014088
-5.022930154700875	20.104959705369566	3.0496564772208483	5.652225725359579E-5	0.5528834730166386
-5.278074655877589	20.351392777533167	3.059550140751945	5.787110438641653E-5	0.5526766431975669
-7.176503410370282	22.20125443016854	3.1340728213596085	6.820584011267897E-5	0.551124366915647
-7.645425550142243	22.67596320908081	3.1532856777151084	7.090555948272335E-5	0.5507259980696291
-6.914655264493646	21.927293357712287	3.1230750639425207	6.668060922671227E-5	0.5513543711629382
-6.317458997045528	21.3417923498196	3.099479398043851	6.339292156216225E-5	0.5518456846311625
-6.616376365382688	21.641081091753705	3.1115009211002995	6.509559390901459E-5	0.5515945185934856
-3.667612910655694	23.30039671526293	3.178403073285015	7.45047927761273E-5	0.5501762620802889
-3.8344107309975186	23.58072084908025	3.1897018299547932	7.616476767618184E-5	0.5499403518267506
-4.07131120217234	23.98746694994925	3.2061285073576276	7.847002721129088E-5	0.5495979690279233
-7.640331767949261	17.58660964391378	1.2091962444359618E-4	7.716398584661142E-5	7.126319221050756E-5
-7.509356374993602	17.79911102953117	1.2169015806211862E-4	7.760512164032496E-5	7.086755293010181E-5
-7.699085067916972	17.490069691876407	1.2055597280313842E-4	7.694787024625388E-5	7.143693962232649E-5
-7.762237140727983	17.307203843534467	1.1980633593671356E-4	7.651503174937084E-5	7.16309071811785E-5
-7.821354134820421	17.152039715015043	1.1918834720370526E-4	7.615413866531663E-5	7.180987177133466E-5
-7.872343761730441	16.946859815138	1.1834212757046907E-4	7.567748336712782E-5	7.196114133065922E-5
-7.9212456757473095	16.7535721133572	1.175629714376784E-4	7.523721338428512E-5	7.211119689752506E-5
-7.978516594181485	16.47009360362552	1.163965874340478E-4	7.458833736692143E-5	7.227954842939392E-5
-8.003887584134924	16.35737657078511	1.1594988633805494E-4	7.433973359649897E-5	7.235921126675424E-5
-8.118630878800325	15.81506504171685	1.1373267470470114E-4	7.310689994838348E-5	7.267336786337346E-5
-8.094552827662564	15.974960008998522	1.1438866734413051E-4	7.347499561175799E-5	7.260605258952509E-5
-8.04170124130489	16.197774102848527	1.1529546159716206E-4	7.397733779409088E-5	7.245924109349505E-5
-8.150313422852468	15.592578087371972	1.1285699957994249E-4	7.261541014371873E-5	7.276924697627771E-5
-8.185693905077091	15.296446874682147	1.1168782996253043E-4	7.195436731116369E-5	7.286994240796063E-5
-8.194174195741963	15.203000185462113	1.1131958117224173E-4	7.174553057122684E-5	7.289758262258632E-5
-8.208512901965337	15.126229857341759	1.1101746553709432E-4	7.157295250583385E-5	7.293565161094469E-5
-8.250106284083648	14.883579494882829	1.1009614568724773E-4	7.104317197167901E-5	7.305183238630921E-5
-4.487015489615202	14.591722761896595	1.117054004551343E-4	7.107846083543981E-5	6.435853858298025E-5
-4.41679075075682	14.512942950187362	1.1142242194675495E-4	7.0912645267807E-5	6.418329390904008E-5
-4.328392854963235	14.412266409238754	1.1107500564994137E-4	7.071103967779658E-5	6.397149542702944E-5
-4.19638606385485	14.251926346392382	1.1047867664286765E-4	7.036035713674663E-5	6.363527511092563E-5
-4.1774577618550515	14.227703677964985	1.1039101340750766E-4	7.030900584526085E-5	6.358925618491236E-5
-4.011653754505446	13.958618280764242	1.0931190031960176E-4	6.969522540660941E-5	6.313883605967068E-5
-3.9658602013701354	13.875913310614873	1.0899185709833882E-4	6.951462952245151E-5	6.302340019717496E-5
-3.8728585701172715	13.675277075451195	1.0813802540117094E-4	6.903620900569302E-5	6.275922978101427E-5
-3.827221053873679	13.574012722951263	1.0771320931001583E-4	6.879785225208193E-5	6.2629505402999E-5
-3.678951632066279	13.16478839940904	1.0596277998619762E-4	6.781541537209422E-5	6.21958970292671E-5
-3.5917284390649904	12.833991230221695	1.044686360542865E-4	6.697016365388198E-5	6.191231994241188E-5
-3.802140222605765	13.507601659276483	1.0741321683248724E-4	6.862912905459136E-5	6.2549519946212E-5
-3.5707727038749857	12.751103747612346	1.0412125137363227E-4	6.677267572225491E-5	6.185266227642643E-5
-3.541542439268137	12.544783984764676	1.0320609522088074E-4	6.623833510682004E-5	6.175790366198436E-5
-3.4949884825254784	12.223557935787476	1.0179036956641866E-4	6.54099525572156E-5	6.160989495028335E-5
-3.4758584495473643	12.04768205661304	1.0097492761097557E-4	6.492195245963991E-5	6.153140117743787E-5
-3.438741576182406	11.714239988687044	9.957899258329801E-5	6.407713882171566E-5	6.142650909812863E-5
-3.417812874538829	11.446179991197646	9.837531832968148E-5	6.333231558758247E-5	6.133621864386827E-5
-3.3906349157222566	10.961420004318127	9.630395290224388E-5	6.201544085718906E-5	6.122624492039657E-5
-3.3916550194410484	10.630757437106144	9.489000905674776E-5	6.106769061828873E-5	6.120344848884069E-5
-3.3959839425319576	11.132234322658498	9.706303829542635E-5	6.250302747837406E-5	6.126106013356108E-5
-3.393265657763855	10.454391674262318	9.417415075343878E-5	6.058777484858598E-5	6.120977496751211E-5
-4.670507470987778	6.528342318175405	8.02718999492786E-5	4.7933612265076675E-5	6.422081408510287E-5
-4.4726727137642275	6.531654081540811	8.005779240977785E-5	4.7880265617824836E-5	6.383487762026026E-5
-4.296096768007057	6.56411387418155	7.9744954848613E-5	4.7830284469682545E-5	6.317302426010021E-5
-4.19076774411171	6.62013185257886	7.980081572482298E-5	4.7907802688362834E-5	6.295924116320292E-5
-3.3927264197262907	10.36607684263304	9.382506417069615E-5	6.034188719385373E-5	6.120714451105128E-5
-3.3881604896781656	10.051924125415702	9.2531288885863E-5	5.944074521204263E-5	6.116535619132317E-5
-3.3799254865986788	9.655646256428371	9.088067902865519E-5	5.82276348765784E-5	6.108049526592699E-5
-3.380026598289431	9.645624138666385	9.083717634596256E-5	5.8196240122610106E-5	6.107871006516587E-5
-3.3804025932702664	9.636123697602686	9.079485554969008E-5	5.816359026579351E-5	6.107712174133304E-5
-3.40679558502883	9.214168016801459	8.91204914626031E-5	5.687236729145018E-5	6.112017217368857E-5
-3.4179814247593683	8.95895940911759	8.80523299686992E-5	5.601627207792246E-5	6.108692119126237E-5
-3.804803665329825	6.960169305120868	8.015826418307907E-5	4.83476394538085E-5	6.158424573684882E-5
-3.9429416544476634	6.809098800100818	7.990067896680475E-5	4.820746712123145E-5	6.203449168146279E-5
-4.08124466208169	6.7153801769962165	7.974856437439247E-5	4.790176479169331E-5	6.25061765042778E-5
-3.427153181972659	8.785606906012429	8.741184143474871E-5	5.5469875133684466E-5	6.11151951938499E-5
-3.4381148632852074	8.652708715051691	8.692104443952994E-5	5.498626491259977E-5	6.114561355978559E-5
-3.509867929898986	8.054374968105693	8.4710092827221E-5	5.2805924690452904E-5	6.131522655989692E-5
-3.4656373236179157	8.413711761281515	8.596111558547191E-5	5.408771664858229E-5	6.119339575167421E-5
-3.5193252094602787	7.974355448049408	8.436755010010655E-5	5.248596109282611E-5	6.1301806287544E-5
-3.557899289989212	7.638848388736418	8.283996135777637E-5	5.070417612218511E-5	6.115251349301804E-5
-3.5506927450897767	7.69285776363382	8.324887594975E-5	5.120387587163625E-5	6.12651882339559E-5
-3.535122125580328	7.83701852388341	8.380665563757916E-5	5.186870308962436E-5	6.125575614589089E-5
-3.5827473819441993	7.560439358513216	8.262480515736133E-5	5.06925200776358E-5	6.117324085943379E-5
-3.6565570430394443	7.313451197757724	8.140547801653794E-5	4.964977498393542E-5	6.113303820456446E-5
-3.741595319822733	7.091603710798701	8.047437884939183E-5	4.8537862493462E-5	6.137063071499632E-5
-12.549997283015612	29.32616348514781	2.9591729132925115	0.45281637512977074	1.1384223366477786
-12.301539205957688	29.291857008660745	2.973630482077599	0.4832390698291822	1.1208059419737555
-12.945498561628064	29.371268102939265	2.9347740482647646	0.40310086858545513	1.1686314288246715
-12.667571058320755	29.34600838841086	2.9538831249841766	0.4391963612855273	1.1490356376002944
-13.14322116019612	29.37537224001902	2.918727837747923	0.3771019399075987	1.1813744043927725
-13.80898376894712	29.404592486687914	2.875010286495463	0.2973174990520446	1.233870424290583
-13.735570740940926	29.414650756903125	2.879390834347526	0.3069775756032593	1.2284452129452708
-13.706246438895406	29.415606123614673	2.881191431800884	0.31074600864689506	1.226450418034343
-13.290250515754071	29.39595679026659	2.9069368555571753	0.35996302620175924	1.1931081524739462
-15.179758674591223	28.679465333566007	2.6698128219227955	0.08044032628085507	1.2696771848432216
-15.094996074046257	28.783472433649738	2.6944760378389403	0.0996829249817395	1.2738192881202082
-14.691069244266398	29.117451850342118	2.7792573480150575	0.17026491073809136	1.278303292487054
-14.680534876789988	29.12585190893839	2.7813273196847095	0.17209108909410376	1.278347827229518
-14.683122671339875	29.12421368151403	2.7809243312782606	0.1716942208265395	1.2783887741568765
-14.244958504254635	29.34505687182388	2.8415391916135744	0.24141419085972163	1.2642274877649202
-15.576497186678044	28.231983999343782	2.55121539895085	-0.007568929854324665	1.2582910507853713
-15.653847786285514	28.134364463078622	2.5245904248653215	-0.02579683594611312	1.2548831850913134
-15.387588751291824	28.452429767326805	2.614958333278816	0.03589097466585086	1.26513541520004
-14.144837917633991	29.368893508216285	2.8513760539818342	0.25413476079721947	1.2583261946729516
-16.115058978073392	27.574951249756147	2.3274756156274106	-0.13161400042108104	1.2358511556224134
-15.90435588476819	27.83242710015623	2.4222461708506327	-0.08196845715565157	1.2438729324578819
-15.74625171831329	28.024575975216667	2.488592727404135	-0.04667556702509962	1.2516037625353775
-16.14953834645239	27.53162125991811	2.3119395833110374	-0.14004260245875308	1.2343378327646302
-16.1772513457067	27.50045584646255	2.299356301169719	-0.14674834568703332	1.2332683190704075
-16.41407757865043	27.24998495224228	2.1928326061469727	-0.20274032780657114	1.2255930901260996
-16.616577586735964	27.035992237219965	2.105614789941765	-0.25119553500934805	1.2182641286066656
-16.682606989913594	26.96872952786494	2.0797821853199037	-0.2669722139094064	1.2160140641513615
-16.96054569506112	26.69987986253053	1.9825056697300525	-0.3345865210570921	1.208856802273706
-17.05473536272748	26.617529852743722	1.954421894089406	-0.35682734082957	1.2071911808774924
-16.798180595287267	26.857517761418357	2.0399895774611343	-0.2948057551149239	1.2131003198364472
-17.301849737305886	26.366581807714823	1.8929322416361134	-0.41932900374715487	1.1954343746801266
-17.437462623787845	26.22883534025558	1.8624733458806828	-0.45190360980693123	1.1892439816297145
-17.710871835704314	25.908551167574487	1.8173841428598176	-0.517046762573601	1.1687509365797675
-17.720140663929456	25.897755902864244	1.8157749254542448	-0.519232375088598	1.1680227545533912
-17.93305011810803	25.11470404264659	1.7094745627048893	-0.614630767787612	1.0893630623445434
-17.9124787367341	25.02581519519865	1.6934467520514818	-0.6205636163436943	1.0761512641171658
-17.75129270702696	24.320631923706557	1.5666178257546708	-0.6666177235795312	0.9713452967356352
-17.930628006634358	25.127767378815523	1.7112523120485208	-0.6130278229201319	1.0906963774008307
-17.72231396827652	25.889794578671694	1.8146537228651134	-0.5201551756860396	1.1671345526252725
-17.80190258093927	25.598972045348795	1.7752479957586615	-0.5556643328252162	1.138007569672396
-17.6995911610923	24.190394096149134	1.5393627221366424	-0.670721400131148	0.9492802228231909
-17.496256260038386	23.683034299338182	1.4328104939767168	-0.6872288506984583	0.8590595960510414
-17.227056612177222	23.066737894903113	1.3142642113030731	-0.6979119291244426	0.7516396919324023
-17.222400653656987	23.05582348707018	1.312195806641316	-0.6981646349641353	0.7496729109899591
-17.21689832879776	23.04423912993879	1.3103263550571973	-0.6982856788155469	0.7476672611561732
-16.728754575678682	22.025145556677188	1.1749803431330144	-0.7130994296333693	0.578989506490487
-16.774194747140236	22.117395218379528	1.1849115300198607	-0.7113632818624194	0.5943728521000341
-16.97794664264294	22.53861943451568	1.234980940791778	-0.7050637010747942	0.6653673204991168
-16.69699815631189	21.966568824245652	1.1695885784469433	-0.7135243869489447	0.5687478891682463
-16.444832569389295	21.480926575180483	1.1265428476511725	-0.7180990171399269	0.4823700596111539
-16.386895846575705	21.380543125779525	1.1198470003388517	-0.7184158722027258	0.46414714983946337
-16.104241164121696	20.907538117870054	1.0855551123019238	-0.7162500729615435	0.3715350562844777
-15.229452747704386	19.598212881817318	1.0057749234862186	-0.6655041037829523	0.09650463228165831
-15.57329312946664	20.08691418120491	1.030356410200119	-0.6902130352904514	0.20142477309180756
-15.762516950245079	20.369225502488575	1.0480117269817797	-0.7026475705847247	0.2607358340272738
-15.675992470326689	20.229579917481455	1.0395770733383987	-0.6983655058656986	0.231995374068977
-15.004763248761616	19.296783667811376	0.9900061615557804	-0.6377137532703534	0.031778105916099836
-14.347500819590326	18.432065956650572	0.9560172664476987	-0.5317486213797841	-0.14165423271317157
-14.712981145580777	18.902897405389634	0.9728249063551209	-0.595915886711995	-0.052969230340680795
-14.112096433282655	18.14059298710207	0.9387275583240916	-0.4826845547011578	-0.19074146074026221
-13.78694109254231	17.746809436354212	0.910775248859734	-0.4007146717384533	-0.237000597144991
-12.571764049439405	16.311593393532608	0.7197165774135985	-0.11371553398766218	-0.24483196648601482
-12.73920894762768	16.502345400817987	0.7497656745116924	-0.1492148448657029	-0.25321985143220094
-13.149713878528935	16.985374934153192	0.8308625232419399	-0.24508455420957626	-0.2678958116023552
-13.560380487768182	17.474887696609358	0.8813083769706098	-0.3447862805409432	-0.25590774359675006
-12.425322565709424	16.132861044045708	0.6865364572507004	-0.09324785647506201	-0.22933957301188682
-11.670217713869185	15.114695159104642	0.4901064180405206	-0.01586020700256489	-0.15484724927252275
-11.365932308652308	14.608156720305253	0.3969204164246829	-0.00646949985611862	-0.13579156078150145
-11.92283668770059	15.5138977395229	0.5585974548775462	-0.03035771756429966	-0.17572811256641044
-10.562716333863087	12.94789731899291	0.1929928792937285	0.012241247565731056	-0.10402486249575295
-10.948648382995671	13.758739233451472	0.2820892035936254	0.005937391322300624	-0.12220609865570939
-11.098303334312128	14.067796912866406	0.32620078599051233	0.0016928007998804596	-0.12586628024474777
-10.525883887986963	12.864423610706558	0.18367378494662262	0.01269530585806148	-0.10191049872033638
-9.798988227302473	11.320287707049813	0.08486793325763915	0.007676607736839611	-0.06551221911958863
-9.732323480499934	11.174594300623232	0.07796527264386842	0.007101104620782393	-0.06212049270404829
-10.081918062736984	11.939122885708052	0.11487197065989811	0.01016193306733608	-0.07904729576103818
-10.117545204016817	12.014153136793572	0.118484152892765	0.01045472359897105	-0.08069896930740121
-10.125488541176557	12.031342010050052	0.11930941149941467	0.010486796824252943	-0.08105556159891927
-10.206021714110836	12.200826259486794	0.13240609059433583	0.010919117396662634	-0.0853063453933186
-9.419927776114791	10.505887365565313	0.05708244914090551	0.00629405395797741	-0.04958772380383802
-9.399405712068043	10.46295997914108	0.05562611192462644	0.006183527318544027	-0.04864601757224826
-9.362713286671571	10.38798252274155	0.053604658579262845	0.006057633276124548	-0.04708981573905421
-9.154870655726462	9.945879075922534	0.041678715278068504	0.005160419514745983	-0.03793009926997076
-12.250739993093612	19.150604908153067	0.8343837070067901	-0.3577316523070267	-0.1304113629188633
-12.38566605099603	19.22946294400731	0.860170540794865	-0.37764724621277757	-0.15273804158575943
-12.01844448086215	18.99591175371971	0.7994151482400367	-0.3210647541395972	-0.08764524636256288
-11.827570117273318	18.80591952525691	0.7816917944427042	-0.29825261073496523	-0.07759318336626075
-11.713785536719609	18.69006161362944	0.7701534487798758	-0.2841224562890241	-0.07392942585491112
-11.489143837718775	18.31225717750866	0.7388008379249154	-0.24878263663641373	-0.06052870230137799
-11.422054541477863	18.20400403535874	0.7281900563301594	-0.2384467499293767	-0.05664944355080956
-11.1312843404225	17.66591106385923	0.6719880049778018	-0.17836615481628895	-0.038309875009499415
-11.055951216524857	17.541799648666696	0.6552025042286129	-0.16369336351688227	-0.03329095572979808
-10.89887092457139	17.22764172522274	0.612460548212852	-0.1292879380063245	-0.027088635797002932
-10.575488505640893	16.84925885430279	0.5376722228104382	-0.08257411049573378	-0.013363117888132018
-10.43772599350212	16.70171574203988	0.5045351828893541	-0.06715577989167838	-0.010497326802943295
-9.978001351274603	16.242623289109325	0.3990252203123621	-0.025126944108922987	-0.0010280888004042823
-10.526565134212209	16.791932600537315	0.5256499089329131	-0.07539788820476717	-0.011829604026761155
-7.030367433549882	2.4139327623641043	0.011231616764703212	0.009714715741567256	-0.004833105721476827
-7.215760866394217	2.4755440513595257	0.011216351984277787	0.009583219602987775	-0.0051825778803654965
-7.405278851022751	2.595258639711485	0.011119720738888051	0.009362627390969458	-0.0055268903629403215
-9.244586320290054	15.723382341965994	0.25159948635092233	5.556337557357199E-4	0.00762934027335169
-9.507824842101293	15.916684605458574	0.3036477945537336	-0.005811617191556999	0.006355902282917286
-9.692263079699481	16.041330931920655	0.341660400687012	-0.011465614204294955	0.004159065318168408
-8.985488293101314	15.53500002876454	0.20183060208846146	0.006161519667751773	0.00905408075865353
-8.539221102722498	15.303689839165164	0.11391263275105781	0.007185754781140066	0.011930145459539163
-8.537824382407866	15.302507447854424	0.11353990596655793	0.007177181174507741	0.01191249403982307
-8.538262958703744	15.303150235103136	0.11372004688374149	0.007183561843967477	0.011934135453329983
-5.1772657954129055	3.362657896829427	0.008755676231235441	0.007945811750301608	-0.0018773300901292
-5.227341194145145	3.196912959780847	0.00905973846697912	0.008220381992276088	-0.0019213843167810189
-5.322979475478381	2.954410263032776	0.009531307993725589	0.008654131296094197	-0.0019959515739771693
-6.8692823834369445	2.3755325699269654	0.011229251062506133	0.009793710122755182	-0.0045498086061782315
-6.725367925848076	2.363860918432673	0.011198192052310468	0.009827026632268695	-0.004292761452998687
-6.536000300217035	2.3472928848767003	0.011127819043738088	0.009857126993366123	-0.003934067379701028
-5.411414966482281	2.80462181706888	0.009827319590835878	0.008920550748030623	-0.0020910868929812205
-5.610884649462367	2.5687833763582235	0.010333629966397775	0.009370666238799522	-0.0023471743215860985
-5.361261409875199	2.863834967066623	0.009701494316311322	0.008808519293483317	-0.0020275711382298773
-6.223247802307597	2.365875714290272	0.010976305956888869	0.009819504030135902	-0.0033822326675059045
-5.791162716262345	2.4885765182478914	0.010570719382278694	0.009550503512885463	-0.002648982137399472
-6.090927660184907	2.367782615151773	0.010894575730176315	0.009800013727196084	-0.0031290722638069824
-7.488664423471011	2.6416913570264815	0.011078549365568624	0.00927043923204038	-0.005673550575958008
-7.527681738504052	2.675695279703027	0.011045391615061526	0.009211307857817387	-0.0057398740163920915
-7.705213109506458	2.8928308880051232	0.010822274644247572	0.008821884729926583	-0.00607336727391827
-7.781038464728837	3.0306349689130956	0.010685572687343608	0.008602757006222162	-0.006215117155601891
-7.809543249467232	3.376611916763574	0.010276888735020664	0.008051362570937878	-0.006347104731818044
-7.8031869250453445	3.2014071931557497	0.010478707377015513	0.00832013914433899	-0.006293084119648509
-7.768361944322903	3.658099075822124	0.009931998230939208	0.007598312406395172	-0.006384642909502956
-7.761639727263895	3.6900712243159703	0.009893133310324263	0.007548552203760186	-0.006386086849418353
-4.999801721481999	4.023502151482274	0.007560179118992935	0.006860284913156756	-0.0017056108896153575
-5.111481284317616	3.6023752834282305	0.00831196182216939	0.007546365459619548	-0.0018160742039934025
-4.997331181378248	4.032984195797974	0.007543181527231627	0.0068449318801141095	-0.001702918464698325
-4.872934486217074	4.475711538991569	0.006744193442921293	0.006146948089393563	-0.0014325254902481216
-4.97922462021777	4.097173888984106	0.007427752514888317	0.0067441684600172795	-0.001663725996920326
-4.860801930593438	4.517203309852191	0.006658504565038288	0.00607286828647436	-0.0013937526039457505
-4.761029939464212	4.87431742088686	0.005912997688599887	0.0054295934124283666	-0.0010653933972891274
-7.742452158769818	3.729624219616649	0.009835893546274614	0.00748313088545959	-0.006374307349031975
-7.442379917165561	4.483229936031931	0.008773929053351018	0.006183360395677345	-0.006224226939904157
-7.465536611994425	4.421726571853827	0.00885567540820197	0.006288960718240347	-0.00623258456975615
-7.594486120432469	4.0834937584560675	0.009290964156372997	0.006859715356744305	-0.0062656422198784575
-7.429690671744892	4.557670492198492	0.008713568046811095	0.006052772545065996	-0.006258220323441229
-7.36723985866665	5.015050012790266	0.008351455114226665	0.005231198050146225	-0.006501220066062593
-7.395343085368084	5.5101636428186795	0.008233360780678484	0.0042906405034865295	-0.006993235261585236
-7.3965865828161865	5.543074608435623	0.008221778805142807	0.004227933098901125	-0.00702163015007711
-4.558074603635404	5.672718741769454	0.0038240396442673014	0.0035515145440302475	-3.847942703415697E-4
-4.6627405197370075	5.22454798947669	0.005016552455795851	0.004640361332978722	-6.992454904255591E-4
-4.668692867352944	5.198394503246017	0.0050852993297624514	0.004701417044597224	-7.20695114975147E-4
-4.664282599374147	5.216802614111526	0.005038076755180733	0.004660010129696329	-7.027820817542918E-4
-7.3982323297515205	5.567916060023574	0.008225571757019408	0.004188638376031204	-0.007044662588176261
-7.48651415465878	6.150839041437832	0.008525331047360049	0.003267855614466522	-0.007816291459344513
-7.599546254111633	6.612735766649593	0.009391954684958079	0.002829664166281703	-0.008862332821168674
-7.642504625592806	6.743778192976325	0.00967225966654667	0.0026756757551243604	-0.009204802565207561
-8.952159946371552	9.555675251586836	0.03516133745690991	0.004506189902442687	-0.03245503405469853
-8.732765194065909	9.107614497624565	0.02770274873008443	0.003419563083812538	-0.02622678993876363
-8.47700772030366	8.592551683213934	0.021859190299875986	0.003024673670330904	-0.02092293727377474
-8.352064200573206	8.325656229295662	0.018864056453236903	0.0028277560810772823	-0.018196045487408115
-8.22248365278156	8.080133739051304	0.01703599518658777	0.002735420262533007	-0.016450944091853326
-7.7238068807377545	6.9598914714192155	0.010612618520350475	0.0026247790866901592	-0.010156349890274502
-7.960826055581999	7.551550075901317	0.013103862229457745	0.00245170951695714	-0.012676245665157728
-4.595871508506281	6.28037289077029	0.0015625340511853704	0.0014304660061384034	7.581609834086301E-5
-4.559350514184861	5.783225643625137	0.003555312727917869	0.0033004110930630595	-2.8873427025198216E-4
-4.539975613367586	6.108347768381147	0.002640504567077739	0.002428745230083744	4.278968551574713E-5
-11.935802806201469	29.203760167457084	2.9950109802684914	0.5207380165305311	1.0912853205312132
-11.682106431330329	29.107328518339	3.003489832341173	0.5428978822894854	1.0702604326549727
-12.049748392788736	29.235721606739954	2.987790790020291	0.5091960995561167	1.1001572288315336
-11.554047324668158	29.056241218203922	3.005275879937201	0.5538644996783993	1.0597131922877565
-11.460443184032053	29.001267345554655	3.005478946116213	0.5614637267864245	1.0515892651012455
-11.232304986381648	28.865049240785545	3.0075255262300375	0.5817018344924574	1.0324587976326867
-11.068074810611535	28.69399179130027	3.0077915860134867	0.5931637402547906	1.0116083446058595
-10.976413376754808	28.58931671508703	3.0072619608931186	0.5983730455125857	0.9985761125923434
-10.90389916998354	28.35161171417068	3.0056202228443616	0.6002303767562631	0.973747471614703
-10.868957337890858	28.234135990939983	3.0035632951758346	0.6005942573649297	0.9606392486204616
-10.873719428217466	28.179281393409546	2.998573158089926	0.5990461806799662	0.9527780681634388
-10.899773404446135	27.854335642192183	2.978827609438553	0.5934392150440814	0.9063662401286998
-11.299458501732504	28.243091190207984	3.0205990667111955	0.5605987116899718	0.9762041791466666
-11.580553246675425	28.461353336993938	3.036708793220862	0.533457684715126	1.0133376461182173
-11.22081911542619	28.180695395265218	3.015999250697869	0.5680408005681988	0.9656109313290593
-11.183297404775496	28.14546619823924	3.012033483006698	0.5711593922080356	0.9591622240913142
-12.684184220582633	28.764343586866232	2.9878772579734125	0.39402606654030137	1.1001172758473483
-12.492880752462833	28.745515468282136	3.002591517363516	0.4205124923494451	1.0878430750060206
-12.2852423131459	28.70269373577814	3.0139534676770876	0.44847410847194297	1.0721437508782121
-11.724410547415482	28.523440071411994	3.0345420221599397	0.5172089001656313	1.0263546048188006
-12.042628501407894	28.65190976424612	3.0273118943407744	0.47997582463397015	1.0533721299587588
-12.97928759172244	28.78860654783188	2.9641679330005957	0.3521621845678953	1.1197464915465951
-13.400947633314015	28.7763537914894	2.9254988657322323	0.29026765341240224	1.1445097046973314
-13.46375182858444	28.77366045055478	2.919532538993292	0.28119018469255	1.1482856104222279
-14.201920302987581	28.540465347879728	2.81699314643659	0.16177956789770445	1.1741572700457699
-13.99354047105041	28.642048328061016	2.8537609962485817	0.19826070104263235	1.170327819015419
-13.591342240135727	28.741164400379756	2.9034400828666422	0.2612938025224709	1.1537066259786755
-14.456367012619312	28.396993551097516	2.767227625746453	0.1170034759074109	1.1771531792997765
-15.431591878117558	27.555698668136706	2.4595302262904486	-0.07209128842903705	1.1588734083525158
-15.24510148240161	27.725597238558915	2.529941774377885	-0.03466151764976863	1.1618047557278264
-14.792664328746527	28.122569769546267	2.6752469713956666	0.05299212878840016	1.1706424233460637
-14.95081865018069	27.985275783685914	2.6265211979593506	0.022450118352928344	1.1671906347475316
-14.853824195709429	28.07328217912161	2.6587598285105307	0.04144330617649991	1.1693983972178599
-15.776961011228718	27.23176280461427	2.3176812831956055	-0.14399729406662354	1.1527544091807749
-15.513112421659493	27.47937482345482	2.426935131322442	-0.08886031627969654	1.157633667165873
-15.967966242469805	27.04863027883457	2.2343038355685123	-0.1860192224253967	1.1500654696406396
-16.07670833151199	26.93966469684348	2.1854207099097724	-0.21101686736639388	1.1480847922490636
-16.716279216128402	26.051545252221388	1.8558702244591423	-0.38736420613437156	1.1031898465335561
-16.6675177320471	26.15340507796229	1.887492042251629	-0.37051759599217937	1.1113299942605388
-16.359091358725976	26.63642106198933	2.058540852502848	-0.2797900829643899	1.139498912062062
-16.445240585507566	26.533535009262614	2.018315453070536	-0.3015128327858062	1.1355264330824026
-16.837577633029017	25.65355982661277	1.7415922515966784	-0.443035485293902	1.0620696648960894
-16.84622624979137	25.592588293013694	1.7248836694431677	-0.4494931307784484	1.0549847499105762
-16.850103986837148	25.140345439473183	1.6073913746828494	-0.4889133845558417	0.9986944913722923
-16.85005420296213	25.11674862278303	1.6016244343432104	-0.4909376161699818	0.9957009948048322
-16.827807853024098	24.83135991086977	1.5332373733910292	-0.5143489343693963	0.9575269118047522
-16.811352271360438	24.608249074545864	1.4797349442927543	-0.5328245671488495	0.9277134810031096
-16.809757945587663	24.59275464737519	1.4760235024697754	-0.5340943084161063	0.9255680229580023
-16.72390307561301	24.10927776508398	1.3657623064568094	-0.5674197927442362	0.8537186434075882
-16.711604584307537	24.054793657701662	1.3537092429306357	-0.571189887831317	0.8451223243002749
-16.288938391801853	22.90757436988333	1.1456913145475518	-0.6227160191468716	0.6565425833016578
-16.541575995794016	23.45572476837134	1.2372135033016718	-0.601995328450016	0.7511929538406616
-16.554735993287736	23.49923588169754	1.2456057827165652	-0.5997859129831277	0.7582715807904999
-16.284735122014368	22.897810718928753	1.14420220143331	-0.6231266596843918	0.6548110546505805
-15.9689409967161	22.315910191246623	1.0702304289063524	-0.63401017925013	0.5430922136785807
-16.261668500317725	22.85548546820146	1.1386548645209023	-0.6239295907040713	0.6466134301980495
-15.890128630080937	22.19231586454205	1.056957492325822	-0.6351469741495097	0.5187878654770522
-15.611536175561469	21.761214182128263	1.0128496633627528	-0.6366566177087593	0.43239134363255427
-15.389503089566695	21.46723224748741	0.9902383144854551	-0.6333113135171015	0.3699264804037832
-15.211211468592408	21.2246593625606	0.9726694599234221	-0.6296103570667047	0.3170483268312547
-14.852441952334894	20.768389246526556	0.9424172665104625	-0.6171755294845969	0.21516083082823953
-14.818193677390562	20.72704361603328	0.9400230961874535	-0.6155578438864759	0.20572162278616044
-14.010727407434942	19.956244660112002	0.9022937310693903	-0.5596938998443376	0.023387179889305047
-14.087412921685416	20.012501518614464	0.9045473733308913	-0.5663946056501776	0.03645882805516735
-14.468060282721094	20.37141381100955	0.9230080984783342	-0.5939845334940418	0.1217614930135337
-14.161142822699299	20.08379311759668	0.9077293403659565	-0.5713839551178244	0.053105278437376
-14.780913748069462	20.690041568173328	0.93788520538796	-0.6129590122819383	0.19683768033130267
-13.290337518692528	19.46305552033138	0.8798354315244845	-0.4897128254040627	-0.0881049641951544
-13.172932900418182	19.418788002420822	0.8775031500896984	-0.4764500037480851	-0.10024104980193439
-12.843245050203404	19.289711443391205	0.8715615199129882	-0.4402611051452239	-0.13460838626800947
-12.566776098124134	19.255877656791075	0.8641455934836036	-0.4024532785145038	-0.1461055383351776
-13.364972472223473	19.508465354966297	0.8822096212286286	-0.49773665404452255	-0.07789751606035518
-13.714974310211915	19.721547316418935	0.893538767188327	-0.5343943428905769	-0.02999161501272076
-10.768519603471752	27.656841636307917	2.939909278860144	0.5980593488741277	0.8693098812695625
-10.626055601935754	27.441237835469842	2.8976622671788044	0.6033011882833683	0.8286939342022073
-10.509614804230434	27.180361031524047	2.839276243443578	0.6063097361174682	0.7835956861168074
-10.44945793759272	27.004687217842367	2.7990784421083004	0.6053747012721458	0.7550185911128519
-10.346947236028276	26.50149944674624	2.667285155701961	0.5856673257937225	0.6748846643191064
-10.320901390450317	26.291271049490547	2.6104865834148425	0.5739212122199534	0.6434479718579421
-10.258509525475565	25.821433344031277	2.475684575353612	0.5464681632123136	0.572526622766766
-10.233959449323633	25.577920561960738	2.4053435836595827	0.5295163013843304	0.5377232439213289
-10.153291048453717	24.331496842401013	2.041991168421621	0.4363699258149266	0.35799055588080003
-10.149025749581671	23.92451248260336	1.9248818942914774	0.40304888703885494	0.3003447274485556
-10.164215689716974	24.851641908921756	2.1918179283696997	0.47822657572942084	0.4303713366025475
-10.159624221262037	24.754981424532936	2.1632693088828856	0.47063344432270326	0.41688437011284657
-10.159390647469039	23.834896153626683	1.900526140976638	0.39377282908491784	0.2878889491051594
-10.356713340989351	22.331659832868155	1.505532606440474	0.22831594806793717	0.06687891826000374
-10.267225788515626	22.888512462932077	1.6434259099402304	0.29442404373106895	0.14661207793968872
-10.20243260154123	23.116648926784226	1.703275670637609	0.3259076764601512	0.17749880500760928
-10.495823752102263	22.003711584874296	1.4276967806871936	0.1761967149630222	0.028236045848928294
-10.573812855753744	21.749024786677847	1.3707130930496483	0.14168950925770768	-0.004657735132499794
-10.861301790157873	21.253387482874984	1.2625824361963522	0.050895859563120815	-0.05681063013061554
-10.94558640919998	21.114826321952705	1.2331288152611344	0.025387555414654553	-0.07127061357935582
-11.133322989520547	20.80091752514501	1.1724024735949812	-0.03360074203402565	-0.1028033438987481
-11.54983696413637	20.072338696361115	1.0412787511029957	-0.16621906153978255	-0.1730038269935796
-11.34653480173035	20.436488911991212	1.1064619037795975	-0.10140239479524521	-0.1378532042600932
-11.23151868384559	20.627107944220242	1.1390150295179309	-0.06437249175689942	-0.12044489752343285
-11.554967868711342	20.064003425877587	1.0398842865962983	-0.1678168764538352	-0.17360209112383487
-11.741469842656612	19.77949818161344	0.9900849302664786	-0.22313872987987524	-0.19382653464271155
-11.841147224699325	19.661418434938838	0.9694311082561851	-0.24860082262458136	-0.19880806048310404
-11.973386913156254	19.522624812570424	0.9422409760759447	-0.2813693317898146	-0.2020692336726198
-12.170425370410353	19.353881967028414	0.9028168414122167	-0.3272121894357354	-0.19362593430781172
-12.254791953416174	19.298450378206923	0.8845992272357868	-0.34800680740544343	-0.17638954988282074
-12.107678242949556	19.405561627556533	0.9135261985022405	-0.3125893454618576	-0.19494655323463453
-4.2883229632860775	5.807039805879913	0.11183477976827921	0.10873815291568487	-0.009541487187637813
-4.307057605245156	5.526002436144708	0.1564809001933104	0.15079836427688034	-0.00914405612834328
-4.012164935352855	6.4037290017058375	0.024200243349120326	0.02100033081784095	0.010465767811602808
-4.102076581274754	6.226069827757794	0.04859556349718868	0.046817366178315376	0.0074472302101794546
-4.15649537847472	6.124153552321	0.06307542852001898	0.06237133192907034	0.002949654549129832
-4.2847795948405025	5.824866841939575	0.10876706806350235	0.10585613748138875	-0.009176349524756223
-4.18017146471061	5.245978145711475	0.20441752906674446	0.1948137611744863	0.014641386623968817
-4.162615861024941	5.199209053922915	0.21171195398729198	0.20143183611302404	0.018129815390816425
-4.143652721140339	5.191949089538942	0.2131992645648612	0.20226430442018345	0.020990527201543513
-3.6322745368454257	5.147975223770012	0.23664493126348202	0.20359564563538263	0.10692461574173154
-3.7520724673557657	5.133869891351081	0.2321975686419089	0.20733117959470276	0.08568118673699696
-4.0688104610289795	5.185234828586908	0.21683723527790438	0.20315717002677264	0.03327788899782713
-3.4079155880435144	5.238027324548531	0.2370854711647198	0.18607024652512855	0.14423911776446144
-3.869873357634537	6.725932841299383	0.023031030075536616	-0.01203981589706254	0.012760763888283866
-3.9362930380401067	6.567865796608608	0.029875212702220533	-4.964895099731151E-4	0.015227247648008226
-2.5643029177236167	6.00899830173923	0.3264752494782513	0.04502192862444073	0.27878053312665135
-2.8087016690518745	5.741772397466606	0.2716009028091401	0.09219311343539877	0.23777744517525604
-3.083484089387015	5.477182030354228	0.24254458846912522	0.14004029799240436	0.19580012589373288
-3.2015446753745738	5.395218417043317	0.24077796898575676	0.1580128374063096	0.17635485576573617
-2.9264397800729967	5.617381515113407	0.26099486814628237	0.11393937119152482	0.22092493931142226
-3.6614019577377603	7.2073532359214605	0.05882055930677395	-0.048045703021528	0.012312445829384152
-3.595604569471044	7.331365146287874	0.09873145600107092	-0.07880157195504102	0.020204674535662596
-3.5484064350938573	7.456648274130648	0.11110976088155484	-0.08869547310524263	0.022732123336046826
-3.425866195254538	7.7869731342923565	0.26179770122319157	-0.20301436079094348	0.031427717744183556
-2.1521643751806954	6.610690940885824	0.4782119736095621	-0.08141953325083752	0.35776442445994205
-2.1809415765764526	6.567562714670951	0.4654193317347001	-0.07104034150522895	0.35366356664502846
-2.0742112349274757	6.741339119928552	0.51508678928816	-0.11297398873123032	0.36987629050063797
-1.8930749471969914	7.051056987806737	0.6018671970387732	-0.18691418002038743	0.39746043519721386
-2.406310117976088	6.2381004612518405	0.38197317548099585	-8.720408431605355E-4	0.3096138736409515
-2.538100589315731	6.045158968971396	0.33247306138807287	0.03997485252317268	0.2832392959234362
-3.374396757301442	7.964888082160684	0.34300753499165976	-0.2527490619562516	0.042108990637770224
-3.4098085905851176	7.823760927897365	0.2880958194989947	-0.22328176847729556	0.03284054216223319
-3.331105163294466	8.160947714079914	0.41434000083630984	-0.289969914561389	0.05153873900137956
-3.41694284479979	17.827072734734163	2.481076282082639	-1.1413645663250642	0.31061376552755005
-3.353058734786538	17.74177050860621	2.4740850413394972	-1.1483920330553512	0.3138204396472563
-3.6745886535963237	17.933120408601205	2.504984746285686	-1.120562270514794	0.3100313558655089
-3.540599321592361	17.885689087426442	2.494516382178432	-1.1325036018964205	0.3095730410058293
-3.7832842232803903	17.99328155720732	2.5120632667697125	-1.114178131628206	0.30575287431178355
-3.9357171817936116	17.984463775570383	2.5270740139596404	-1.1066993490566532	0.3103493753642198
-3.2920254935375053	8.552161396877578	0.5611766659392536	-0.38152491814662165	0.047431574882884776
-3.2861823608924	8.860770490976389	0.6672926666389847	-0.4459222827408298	0.04943683820290065
-3.2970182837934283	8.468678537505586	0.5289280328510639	-0.36101948046515525	0.04608526608158615
-3.3159875743842995	8.278554417460683	0.4574709980492349	-0.3173763532899882	0.04975068616430407
-1.2802826824277802	8.478633085189395	1.0116001084153312	-0.5064617067023137	0.4674721270669584
-1.4581693712490624	8.02436367990105	0.8808223810005986	-0.4092604979911335	0.45302648717108507
-1.8228713331843909	7.196277884966607	0.6423547905105629	-0.223039504709841	0.4096443987341101
-1.5585165198969002	7.774965132076156	0.8071408927582457	-0.35234629903264936	0.43974389393017266
-0.9417762933512577	9.402809311824923	1.2623783672302074	-0.6837627730814502	0.4891905959804198
-1.0320559014059918	9.15341430754458	1.1972724191696948	-0.6396028241895586	0.4848380462712743
-0.7693868831415362	9.948113883548157	1.3896012114273486	-0.7677951092661588	0.4951891153165162
-0.3299681751007806	12.136957950070594	1.8139501064022556	-1.0437841222761246	0.4878654626519081
-0.3390646139086953	12.048737943185007	1.7994181684192585	-1.034470388760697	0.4892107378839309
-4.11371023206757	17.95309090590331	2.550770360322398	-1.0961379023095805	0.31122811260067196
-4.160616366329802	17.79593031186862	2.560999399831293	-1.0966113027747544	0.31811147971779835
-4.190766845280345	17.708030051253196	2.568706512034098	-1.0941593105166523	0.32148149050683417
-3.2833926409869783	9.150886467222689	0.7690966039891811	-0.5057378132947256	0.05564828294170168
-3.274418014008373	9.367627291329839	0.8385786976564078	-0.5454541801905174	0.06083380626521596
-3.267257986719642	9.588346087361067	0.9148505578050766	-0.5883575932459821	0.0679380591097096
-3.216350102394046	17.578007501723864	2.458892924369827	-1.1585694281073544	0.3175873947996929
-3.1859328980954515	17.549159056032313	2.456157720937996	-1.1610903586366506	0.31752550587112316
-2.9979096400130283	17.39519000086823	2.4397270247618255	-1.1726714081981078	0.3199924605496953
-2.9870998225207916	17.38641810249299	2.4388789356462786	-1.1732991478226709	0.32018543897768287
-2.4471574181684264	17.158483033080905	2.406861443865404	-1.1933069913538354	0.3320637581430546
-2.0622650579216972	17.045467960512756	2.378720840475868	-1.208908570034333	0.3372224446247051
-2.9819129908323396	17.38334362150622	2.438480518525929	-1.173490610627993	0.32033685560562786
-2.7245762661529	17.25599323929744	2.4226492826565913	-1.1838293734882284	0.3268909924319269
-2.5321026101748316	17.19061771511696	2.4116251158345916	-1.19153086125394	0.32917876510316907
-0.3307486861104312	12.154552236977798	1.8163014120122982	-1.045109652083873	0.48742457394966754
-1.4309195126415768	16.311881810757164	2.297179383228774	-1.2266861920846668	0.36028222356610395
-1.3119857893849463	16.078832444935458	2.2757547412870562	-1.22998411448543	0.36508283771189876
-1.9949358954541871	17.000108043408623	2.3727304350438	-1.2103709397074112	0.34016615893929036
-1.5781830252867213	16.590831439941763	2.323951161882664	-1.2263991507536227	0.3510971968205082
-1.1252163446601022	15.634120316997642	2.232983088611233	-1.2282980775084908	0.3775278399667152
-4.183190021404631	17.56545500482762	2.567578535848635	-1.095395827502073	0.3260109841812566
-4.2071009692919485	17.371906025029702	2.5725119634036258	-1.0998868583947905	0.3309931655798386
-4.173421982141818	17.089658702232843	2.557360377309475	-1.1104551371078906	0.33093542389548913
-3.274496076424968	10.393666073726164	1.1616026744674532	-0.7199031737608347	0.09006457598332678
-0.38093065746404864	12.957934994882281	1.925956335208999	-1.1092554947552342	0.46515813033835973
-0.43110611425660306	13.37162975645191	1.982235141653187	-1.1421921939702104	0.4527568928067538
-0.5085246238984815	13.748533797183196	2.0255436353438006	-1.1610201149542765	0.4413511870253831
-0.5986605131518754	14.099881028232186	2.0690176828213014	-1.182671193706516	0.42823732518843893
-0.6588040601767096	10.313946466611478	1.4773916061199512	-0.8269392357561145	0.4989925316975982
-0.42244426534908025	11.260896513998219	1.669552847823156	-0.9512481180961821	0.5008974735992588
-0.4289080869540295	11.218163425955408	1.661257426662886	-0.9455918161629654	0.5012051178207133
-0.6306798789703489	10.430314766099672	1.503670851822625	-0.8450692241726872	0.4996106281969712
-4.164359840895151	17.031909265133617	2.553928607642521	-1.1118938566961614	0.3313701241806229
-3.2749161173439147	10.409031190151701	1.1665873087573864	-0.7226103140487923	0.09051664122898075
-3.275155840802444	10.416279000868967	1.168841730085788	-0.7238259968480116	0.09073774382788068
-3.289726902114009	11.01286107017185	1.3457481820772574	-0.812063735844815	0.11342729836630669
-0.7107888863508971	14.470108854625304	2.113419542246537	-1.201947135941271	0.4140679278457382
-0.8588355779173833	14.972376253928395	2.164745995749083	-1.2149168053606398	0.3990853105882741
-0.9564246343140972	15.225379737531902	2.193188685006115	-1.2244400270749258	0.38853657628490496
-4.138694234178859	16.602949163348818	2.519260726990596	-1.1192478324758526	0.32401790148672305
-4.159576232348019	16.976420128853025	2.5494039212611295	-1.1117724140663585	0.33154878435410734
-4.083256280494276	16.225086758764565	2.4768811818217156	-1.1249595456607955	0.3157813024682032
-4.0758957680405885	16.183360452567133	2.4720860520741494	-1.1252074329690014	0.315323271097753
-3.7334797393068984	13.911527173719644	2.066146120114835	-1.0778704458560184	0.21523633369385525
-3.8726473060549043	14.38977762919157	2.166988829298115	-1.095465950569403	0.23476593540191926
-3.950614982262072	15.270317849367553	2.3262397910085015	-1.1207466926307004	0.2737174269978814
-3.955494355730274	15.305204165535596	2.331815627343971	-1.1207167681938013	0.27547036502576105
-3.9021722276195567	14.683573678941908	2.22325320960585	-1.1071725332562883	0.2475977017005317
-3.92617127691582	14.828427664956319	2.249991347177356	-1.1102716627105744	0.254362037340895
-3.947094929527757	15.245087560230292	2.3217833265927728	-1.1205871558370748	0.27224363036097327
-3.998941544619403	15.727946004127272	2.4056047629357735	-1.129236286392516	0.29579659657801516
-4.068911267370266	16.14237510560184	2.4658524703834197	-1.1248794634662846	0.31379864364767257
-3.4173826427831675	12.431538801057219	1.7222031605099488	-0.9760472555626011	0.16106706575308222
-3.3563107741706304	11.956319557195071	1.5972139923115667	-0.9230827634652322	0.14686101980545896
-3.307291391604541	11.334051155210418	1.4366340332325251	-0.8562604437867493	0.12457119275971298
-3.492417625561471	13.019939743286207	1.8611848826921469	-1.0208570411985822	0.18534717498626885
-3.7071517538549736	13.803055406549685	2.0430235992789196	-1.0728500555818916	0.21103638162690033
-3.689145074339292	13.704032941580511	2.020622729207	-1.065738335276344	0.20785887759070443
-3.58107563960598	13.364808108557302	1.9434571414328476	-1.0480951161579797	0.19470393256632873
-8.24437321618	14.628655380704547	1.0911279461561199E-4	7.047455811939272E-5	7.304718418752482E-5
-8.208488508960102	14.20442969546679	1.0747611959162836E-4	6.949895984117166E-5	7.298718897083935E-5
-8.193732882045836	13.966864510168561	1.0658376068286992E-4	6.896742270270523E-5	7.296830376139121E-5
-8.232676066203148	14.462833740224204	1.0846563331108581E-4	7.009148070850537E-5	7.303101160699814E-5
-8.190355272781021	13.837310769918176	1.0611292406158283E-4	6.868279452059583E-5	7.296280880432322E-5
-8.113164734867585	13.369148836542944	1.0435524034975412E-4	6.757917704864522E-5	7.281590935638052E-5
-8.077137985378469	13.181762353380897	1.0369471549743288E-4	6.715421124657042E-5	7.274421923969483E-5
-7.967399366642157	12.81652392211357	1.0236719251654374E-4	6.626411777418964E-5	7.254010130382639E-5
-7.420180032336306	11.241484916476068	9.695632193063251E-5	6.225952466943624E-5	7.15598100059948E-5
-7.3808332804054615	11.139093228239146	9.664947611398267E-5	6.201990635449947E-5	7.148975047974818E-5
-7.603871942682024	11.751556393002183	9.86463150432768E-5	6.356626190038901E-5	7.187933023706219E-5
-7.696140638264976	11.994705156717423	9.948068624363771E-5	6.421737325069031E-5	7.204025075559292E-5
-7.744677823820956	12.145917300220631	1.0002276156698653E-4	6.460871585458237E-5	7.212629671481067E-5
-7.337767803967839	11.036122636602308	9.633501068323004E-5	6.176594008974326E-5	7.140973874671404E-5
-5.478509445055993	7.328290473537212	8.346678964317882E-5	5.0215229765405445E-5	6.660217156800703E-5
-5.496339179308194	7.350669581732867	8.357991612619962E-5	5.031355322306588E-5	6.666500823417754E-5
-5.513304128741788	7.373454987620162	8.366993996031857E-5	5.03885034764818E-5	6.672282489683442E-5
-5.778262454965182	7.704142890649901	8.507587884273122E-5	5.161074971578681E-5	6.748146094891168E-5
-4.872232297356396	6.663670088642455	8.09211466610118E-5	4.836062905762102E-5	6.480485669673939E-5
-5.226290517064604	6.974426320396013	8.222966788676122E-5	4.929259004593632E-5	6.576375418004335E-5
-5.132036526681875	6.880768641459552	8.176635479626649E-5	4.892313777623334E-5	6.546548319007279E-5
-4.981659587833018	6.7460850283086655	8.126657448499132E-5	4.858861525065957E-5	6.50642508582195E-5
-5.959929927514537	8.088621896615557	8.62419406882539E-5	5.258110822617904E-5	6.814476037846296E-5
-6.156104585549123	8.438484377731058	8.764560093128429E-5	5.3920091387050277E-5	6.874856234547268E-5
-6.3622617757145115	8.89367402106597	8.9101103701328E-5	5.523460838956809E-5	6.937058106090402E-5
-7.037759509502306	10.279278827605607	9.389125249333005E-5	5.9669637992077E-5	7.088645869984383E-5
-6.511283012352989	9.166008198073225	9.022230721920471E-5	5.6348313995353884E-5	6.972078672761829E-5
-6.961288378324094	10.091869921249243	9.326580097426271E-5	5.9135931792175443E-5	7.073829121979063E-5
-6.976735995607671	10.116981084608339	9.337240604446431E-5	5.922919124635404E-5	7.077583274660396E-5
-9.182270936897321	22.94174450346468	0.3509141787622435	0.020751742219929377	-0.0035575568364090357
-8.933982423996149	23.04229685433322	0.353432513831564	0.022200171233336806	-0.004675239348682735
-9.497724716304102	22.723005777594675	0.343243637853036	0.018509391335725035	-0.0014897790420921799
-10.889962362609594	20.815101820092725	0.27884677775724065	0.001753807220363691	0.010158407736541884
-10.989883266076621	20.573146486237825	0.2713867520760648	-6.476104892075575E-4	0.010876405092094265
-11.119734753654585	20.1808955388046	0.25994385440659007	-0.004248789032269423	0.011456919268591624
-10.670647722063693	21.25443557910306	0.2925751158680125	0.005759218066401779	0.008484741481004412
-11.149672853304494	19.02602829849202	0.2239576501144969	-0.014277973709219467	0.009032173015585338
-11.177286946190202	19.099277703159114	0.22663054179475764	-0.013780617302562321	0.00945402015605373
-11.201816179021902	19.362671111500344	0.23503267664522484	-0.011634584429231803	0.010368752406318208
-11.022193536344012	18.717624559630494	0.2124383470669406	-0.016149745422800565	0.007208877821065723
-10.948655772367362	18.634752788132435	0.2085501519111141	-0.016495869657213766	0.00640971869542899
-10.739201133128944	18.414265918933673	0.19787806217033452	-0.017216140977116073	0.004349426417432468
-11.220597943122005	19.547650219584682	0.24096101090391855	-0.010126922544095933	0.01111281479076822
-11.21323281425863	19.61367872297284	0.24297662523974264	-0.00950924540373949	0.011163592734805897
-11.167862920011396	19.983763366603664	0.25393131110146167	-0.006131497137889516	0.011684115907462562
-9.936768216228987	22.310409283185393	0.3287225897922489	0.015056186025340718	0.001895430007627606
-9.627939378120631	22.624878042717764	0.3399529603387577	0.017454148733278472	-4.580593617020541E-4
-9.57317012665813	22.67654418678395	0.34174777266527745	0.017952798324292106	-9.120529033882076E-4
-10.134279810272918	22.058148772504488	0.31977502304301275	0.013068642663992432	0.0034458085714739453
-10.304582245495851	21.836678928288897	0.31202665368956406	0.011117966999189766	0.005170558232492732
-10.555587862947341	21.45179669190091	0.2991251140719008	0.007763927704890416	0.0073132649464532126
-8.656589703195516	23.077777847287933	0.35251139074610516	0.024081903032555124	-0.006437124931030723
-8.262167749019012	22.974909627902882	0.34430608116270245	0.026717363020777315	-0.008169290618218097
-8.093511386784712	22.896766904562025	0.33897372835065565	0.027757624153723025	-0.009549947070249282
-7.689902688405914	22.564211138216287	0.320605982295192	0.03088972659380762	-0.012851847689457196
-10.42738055988633	18.24313458414324	0.1857901917156095	-0.01712351119879355	0.0016156155306486098
-10.353689805164658	18.20009256250406	0.18284791017068347	-0.017118006677072084	0.0010629229626682838
-10.27985764615542	18.165461430007248	0.18007526019026912	-0.017035048733448768	4.553729122280097E-4
-10.056078880215889	18.093535524199016	0.17240221119205523	-0.016450025553918755	-0.0011777588183770893
-10.619064660889117	21.352055735347083	0.29573461773007836	0.006769527456321209	0.007996102975341778
-9.877383422849825	18.044791512530526	0.16641509841044555	-0.015868953595796983	-0.0023800416196024495
-7.460371286689734	22.326892098391035	0.3066765778831996	0.03193937376600678	-0.015740180120631938
-7.1819254774589725	22.004425241899636	0.2885703745696102	0.033743546181799484	-0.0205136890921166
-6.980051359193219	21.793149171904382	0.2747337846007859	0.0342580721579933	-0.024001384474509564
-6.576547900409892	21.409323216684054	0.24946986290442005	0.03511862783566806	-0.033197995118147985
-9.45778210122657	17.98715001966161	0.152112213741162	-0.014163079256759149	-0.005031567800528456
-9.409006892551647	17.978764361474795	0.15041533751010278	-0.013978671686076248	-0.005287790848989907
-9.344395664369104	17.971696881039755	0.14780470197862675	-0.013673041905227818	-0.005653791109147904
-8.885965848717442	17.93184517662559	0.1299710575585972	-0.011456772732104225	-0.008148161241954471
-8.603601439913177	17.925087105345533	0.11621365672677512	-0.00918675439314383	-0.009583657988305348
-5.171699925696278	19.89723916760622	0.14464545654183547	0.027193365944602012	-0.04900274048455622
-5.024544087268845	19.683826314056585	0.13050783417509598	0.026236662353906273	-0.04929420143842066
-4.900297157962705	19.40210243392994	0.11393104229942531	0.02446153570966329	-0.048159862278230096
-5.543804142997178	20.3807455285331	0.17728715097280312	0.031084072410781868	-0.04789452032107396
-5.864606031489966	20.755739400372875	0.20223272183140872	0.033266688845939	-0.04462544477688233
-6.504362424248608	21.34437347261303	0.24485245507958078	0.03492385756500643	-0.03431747025101649
-5.970923214295217	20.870237027807732	0.21029646785043277	0.03393494902058667	-0.04350920180662124
-8.156219868799138	17.89623573468287	0.08929846240985466	-0.004427699883580244	-0.009468836987770254
-8.394790892154965	17.910210027091058	0.10381033091948216	-0.007080808180501766	-0.009578634990966924
-8.554618865624473	17.920891399145056	0.11382410265351738	-0.008881420891591734	-0.009759900539045591
-8.076918622029138	17.895858500419333	0.08239374032412172	-0.0037554390777739645	-0.00802369161903881
-7.825261176202915	17.887359420843737	0.058514040252826194	-0.002064663677562104	-0.0039711364452423605
-7.596735473441331	17.822754416913725	0.01548854177170038	-2.9561866190108054E-4	-0.0017440636141783073
-4.3775397391374735	17.57190502900621	0.032788257045556976	0.012792562933895664	-0.02531932311801886
-4.375872410663536	17.525809941386715	0.031012168202084994	0.012430787759538193	-0.024569744632836506
-4.484860697103628	18.198066768748518	0.05419426926805583	0.016321284949734175	-0.035528815954136386
-4.556948600244268	18.532706289646416	0.0707801428405171	0.018760744991188176	-0.039523219637190236
-4.683151412440294	18.920539241546052	0.08874439902929371	0.021812331941215644	-0.04486974747030651
-4.372887696578826	17.49810435524669	0.03045160012554979	0.012369044589619651	-0.02423555295643573
-4.260393171333259	16.96016374069295	0.021162603219744475	0.011291790097819865	-0.017504679750010417
-4.254427113795039	16.882309110298454	0.02046819822433298	0.011039434598234112	-0.01687479254093549
-4.1696614299095796	16.307294673354285	0.015384447358382115	0.008587739772974265	-0.012528269308457256
-4.151382682069209	16.15640348323742	0.01399871931589989	0.00792971452120654	-0.011338971876158028
-4.144404671843636	16.126118946965576	0.013738502554370986	0.0077773013836778876	-0.011132852624675485
-4.072427952250173	15.289863632204518	0.008108919497171933	0.004855276815942476	-0.005976741619784954
-4.0953240169988945	15.48969744132414	0.00926349088371452	0.005454633268328152	-0.00701659400069093
-4.118625907787689	15.687351201549575	0.010521986540905706	0.00598585681419813	-0.008240259289273827
-4.140871623441758	16.071993822956042	0.013346193011934692	0.007557469756425475	-0.010784649246525582
-4.332502288749016	14.727258517396319	0.0034293028692973966	0.0019530365913963644	-0.0024311749628244802
-4.179620470646745	14.862861299829287	0.006565599941337638	0.003790711420239218	-0.004835151131755677
-4.129587923271329	15.034413090690453	0.007466001899383422	0.004335485107197768	-0.005526087408496675
-6.864381120857589	17.824925970382665	1.224040143245182E-4	7.782515657225087E-5	6.931714307327109E-5
-7.111456277647662	17.862901719601076	1.2230605046604798E-4	7.784289016260876E-5	6.989542405758177E-5
-7.361730330200234	17.815658423141436	1.2188602839271632E-4	7.767519473294638E-5	7.050805831283187E-5
-6.699631952214627	17.790187728070066	1.2243479787799792E-4	7.779594497613546E-5	6.894135214245201E-5
-6.471535900793592	17.656110818973104	1.2214065982169952E-4	7.755561198908347E-5	6.84280760241301E-5
-6.192614293419988	17.31914560570296	1.2113840757925715E-4	7.689286774287092E-5	6.786732854977237E-5
-6.358826975112483	17.562077889912842	1.2190179091561509E-4	7.738533065282602E-5	6.819214598014669E-5
-6.018562994632269	16.965651537917328	1.1993204184445712E-4	7.614143002330352E-5	6.755722698648777E-5
-6.018217814531216	16.964954947021344	1.1992971393434122E-4	7.61399746149552E-5	6.755662716422239E-5
-5.590293973152729	16.02332329762993	1.1658838059653023E-4	7.411402309101154E-5	6.679073983567564E-5
-5.62503595540174	16.10242368359029	1.1688647245757133E-4	7.429263549113882E-5	6.686145365854154E-5
-5.798389451535036	16.475675177893894	1.1820785952324831E-4	7.509615704156278E-5	6.716866829681514E-5
-5.81830042007952	16.518599132808827	1.1836647183866006E-4	7.519158286966964E-5	6.72092101897879E-5
-6.016563719077052	16.961325466545283	1.199170392696615E-4	7.613226336915274E-5	6.755376918240528E-5
-6.018066056100372	16.964687362025636	1.1992885662896658E-4	7.613943205428441E-5	6.755637495616743E-5
-5.522668475225	15.891084463681798	1.161033103398561E-4	7.381949795163353E-5	6.665716729902946E-5
-5.424504479110345	15.698092793695354	1.154209635225336E-4	7.340251795077965E-5	6.647526313584879E-5
-5.225651270330489	15.3782540280895	1.1428768507370619E-4	7.27060952681163E-5	6.606961760072687E-5
-5.224411400107792	15.376332166282578	1.1428090985650254E-4	7.270191381520129E-5	6.606699557896374E-5
-4.91133111913463	14.973285475317692	1.1290195456773403E-4	7.18454852387097E-5	6.538075998088272E-5
-5.073570002428566	15.1699366412826	1.1357639552098274E-4	7.226625528741461E-5	6.57428432097735E-5
-5.223708594390138	15.375437594378724	1.1427780375605905E-4	7.26999814557003E-5	6.606542220469753E-5
-4.908322672983099	14.969378331278312	1.1288868007385471E-4	7.183726925411743E-5	6.53742990404355E-5
-4.707730131406008	14.774519111746512	1.1226595720688125E-4	7.143850420837637E-5	6.490629609834753E-5
-4.8949657053641475	14.956384547909881	1.1284682047634826E-4	7.18105153287123E-5	6.534315267108522E-5
-4.675015183488232	14.748008785173102	1.121831812336234E-4	7.138465820878491E-5	6.482389790797932E-5
-3.7658512309524594	7.028045440845934	8.036524484752281E-5	4.847989534036774E-5	6.14990454502504E-5
