# Supplementary material for: Thyroarytenoid muscle fiber orientation regulates the ability to modulate vocal fold vertical thickness
Source: PLoS One. 2025 Dec 4;20(12):e0337735. doi: 10.1371/journal.pone.0337735 (PMC12677544; doi:10.1371/journal.pone.0337735)
Supplement: S4 Data — (ZIP) [file pone.0337735.s004.zip › Male/contourA1TA6.csv]

% Model	Untitled.mph
% Version	COMSOL 6.1.0.357
% Date	Dec 13 2024, 16:44
% Dimension	2
% Nodes	722
% Expressions	3
% Description	Line
% cpl1x	cpl1y	Displacement magnitude	u	v
-11.474445041542268	39.86271998178516	4.033590824058815	2.0675171567488413E-4	0.547459341323262
-11.24329260087166	39.857064166660706	4.0333498686274645	2.067156726617264E-4	0.5474625199143495
-11.723499835930573	39.792838850429945	4.030688984908756	2.061777669608541E-4	0.5475229235003948
-11.767274346797393	39.77501014477997	4.0299504112093905	2.060305969092249E-4	0.5475389906190739
-11.979542023643297	39.6410188145976	4.024397172783472	2.0493231918377553E-4	0.547658822426293
-12.121371498892108	39.49575294433545	4.018368574604705	2.0375486746533188E-4	0.5477880418773909
-11.806054117032641	39.74542877890212	4.028722165274328	2.0578945079978488E-4	0.5475653830395634
-11.156744430513271	39.85315672493977	4.03319000360182	2.0668465513593747E-4	0.5474652896241315
-10.78574461946646	39.85088143713931	4.033095809233001	2.0667473478838764E-4	0.5474643892993125
-10.703996785704673	39.85039448788975	4.033074306144034	2.0667278626072686E-4	0.547464180704204
-10.365045487457671	39.85003217009799	4.033059492454241	2.0667676064050586E-4	0.5474618431152711
-10.24073739035994	39.850002288818324	4.033059179994459	2.0667799529809134E-4	0.5474608981703735
-12.151223908858244	39.43929637920951	4.016026777849684	2.0329706369268534E-4	0.5478380647354334
-12.243999474712044	39.225517804051684	4.007163744736747	2.0156767466002993E-4	0.5480273180018167
-12.228771216330568	39.08118106697209	4.001173802332309	2.0040620054399876E-4	0.5481544918783545
-12.2045725661669	38.96968579892024	3.9965523075520926	1.9950866779276904E-4	0.5482526322023119
-9.68966925248226	39.850002288818345	4.033043332385615	2.066967038148486E-4	0.5474565776156198
-9.728820691769547	39.85000228881833	4.033044485769128	2.0669537804870943E-4	0.5474568845946929
-9.738893104614126	39.85000228881833	4.033044341009211	2.066952752339152E-4	0.5474569632982371
-7.229724018195425	39.842036642651436	4.032697347065146	2.0669817373958671E-4	0.5474442535062698
-7.181680448805343	39.837035027356265	4.032490117604748	2.0665837076523863E-4	0.5474482859074431
-7.032898318847817	39.761332460556915	4.029345723936037	2.0604612445178594E-4	0.547513900269945
-6.814102986904112	39.65160987884976	4.024796875708887	2.0515687300366937E-4	0.5476089763978355
-7.694538611368289	39.85300932372047	4.033158096822654	2.0677427674110994E-4	0.5474382360705194
-9.209743039227453	39.850002288818516	4.033049927605255	2.0670301728775348E-4	0.5474528124096927
-9.084192561308491	39.850002288818516	4.033047732319853	2.067072718124174E-4	0.5474518230908703
-7.77989584898861	39.85115608319018	4.033086567256776	2.06754014765772E-4	0.5474405463033141
-7.887028520126722	39.850917164248045	4.033071420878908	2.067514413074554E-4	0.5474416027750484
-8.20940836010016	39.84998771294927	4.0330532448618035	2.0672616938610108E-4	0.5474449613174837
-8.699064484567504	39.85004548917005	4.033061223430239	2.0671098495383115E-4	0.5474487616643324
-8.427653381386635	39.85003511315712	4.033048570471655	2.06723962414614E-4	0.5474466324103218
-6.503635951532379	38.9642778339048	3.9962832025388995	1.9960998400152244E-4	0.5482129706090128
-6.587304507795744	39.296304412183865	4.010061533098732	2.0228811878296262E-4	0.547920675530008
-6.771190445411904	39.57705074543646	4.021703222393581	2.045556729405985E-4	0.5476744225462467
-6.488249984945738	38.91070969823773	3.994062478375313	1.991746632707934E-4	0.5482601116501623
-6.441807092530176	38.514032455237	3.977617736509976	1.959718720326726E-4	0.5486097292863829
-6.479637285157792	38.83084883408595	3.990747575755984	1.9853085162230402E-4	0.5483305051996529
-6.431293222459502	38.3553349726683	3.971034615205985	1.9470068723335455E-4	0.5487496660954417
-6.414989367029483	38.11995340430151	3.9612784623426838	1.9280318288908204E-4	0.5489572093971267
-12.154581020253715	38.6291918461527	3.9824274502909573	1.967714200168356E-4	0.5485525271342669
-12.150010630703294	38.60327978321127	3.981353893206903	1.9656326197258847E-4	0.548575343478112
-12.142152509858214	38.56850215752292	3.979911128105657	1.9628507684686536E-4	0.5486059533277565
-12.075008555286557	38.251863934892256	3.9667885735959905	1.9374169906007154E-4	0.5488846758827004
-6.4055078033231965	37.81058158783958	3.9484433889568136	1.903294280599824E-4	0.5492300909286035
-6.380216564234519	37.497660621716555	3.935478104933653	1.8783050335895613E-4	0.5495059797911195
-6.343264302039531	36.99051521048383	3.9144443795133377	1.8380610098782868E-4	0.5499531418103556
-6.334472201034116	36.89005153026191	3.910286369330256	1.8300772368177196E-4	0.5500417095303466
-6.327687184993258	36.80892388678728	3.9069281995272345	1.8237061374429676E-4	0.5501132359858115
-12.009843599799852	37.934501812741274	3.9536213437548735	1.9120105162813547E-4	0.5491640540921883
-11.964786217784129	37.72201674189991	3.944816894788371	1.895021988464597E-4	0.5493510958873797
-11.884913315973193	37.349164338761	3.92935355210083	1.8653617598735365E-4	0.5496792982744134
-11.855102109321777	37.20850318869731	3.9235258532607893	1.8541339373373018E-4	0.5498031162035639
-6.054001253753823	34.078546626857026	3.793886865426101	1.611269492172149E-4	0.5525201092620666
-6.149173119645199	34.887188759599944	3.827328659671397	1.6732192390197061E-4	0.5518073753453284
-6.250600837566109	35.89711155457803	3.8691710114977114	1.7516991883724747E-4	0.5509171058832075
-6.193459175578503	35.39374956872327	3.8483080308585667	1.712814540658854E-4	0.5513607927084356
-11.839202893085437	37.12764807457764	3.920170606087454	1.8476899404359598E-4	0.549874298858568
-11.659489589420666	36.17648365595244	3.8807520918283473	1.77241504228477E-4	0.5507117308803937
-11.604522760179764	35.87484931508169	3.8682699742886966	1.7486913745630317E-4	0.5509773135642386
-11.722291939002918	36.53030379449448	3.8954363780760457	1.800253787688215E-4	0.5504001850973766
-5.779625311135477	31.19731156322498	3.674604246545224	1.3949980227900233E-4	0.5550601347294475
-5.81279148229987	31.662213126481518	3.6937938478846766	1.428989270299165E-4	0.5546501941620741
-5.899224305099809	32.61659843326578	3.7333540026569256	1.5005788418858058E-4	0.5538088064954338
-5.976691683968024	33.339321807413484	3.763221684441007	1.5546591023496854E-4	0.5531717272875405
-11.509233680005952	35.31627810223552	3.845127258380977	1.7053770172906522E-4	0.5514691722654284
-11.394079070293767	34.64087981092902	3.8171467431698103	1.652520065793954E-4	0.552063898272418
-11.220382567246846	33.54474537413258	3.771729294411402	1.5685163891061816E-4	0.5530291992818719
-11.202972735055987	33.43079369617582	3.7670207902968817	1.559676668915954E-4	0.5531295527892767
-10.844465513772992	31.326569438566285	3.6799905680397513	1.4009818694801546E-4	0.5549824238622807
-10.698483743173266	30.503290759781265	3.645934785865477	1.3419134785984174E-4	0.5557073198624752
-10.482503909514618	29.271695372722476	3.595012613082355	1.2514030538799295E-4	0.5567917362682002
-11.152163505115091	33.12987388793906	3.7545383742590754	1.5369483690712944E-4	0.5533945330117372
-10.29670205376844	28.29094437817735	3.5543998538403434	1.1831874529708941E-4	0.5576552019520808
-1.076653659382583	18.297152192768728	3.1420851765380764	5.3719979626330534E-5	0.5664115441999078
-1.057798197007568	18.3699692558826	3.1450785065570694	5.416229138750232E-5	0.5663471943423275
-1.2553773461058262	18.05484634587402	3.132113942647514	5.225579469856205E-5	0.5666263613121968
-1.3436889278613762	17.942292669830984	3.127484475276848	5.1575400662596904E-5	0.566726177939518
-1.3809060576242334	17.918522247729946	3.1265056237535465	5.143261551517739E-5	0.5667473683316157
-1.7042243162577906	17.732453174292203	3.118860050093113	5.031278764771129E-5	0.5669134299536513
-0.9736487986466396	18.618690315013282	3.155318053735506	5.567073295692266E-5	0.5661272758211628
-0.9541841975485945	18.8532421971168	3.1649666624516044	5.7100736046081444E-5	0.5659202399433638
-0.947282906139095	18.923441090129387	3.16785839850902	5.752825001683995E-5	0.5658582699517186
-0.9489532491133231	18.989883911359502	3.1705926013291856	5.7934969323310276E-5	0.5657996638699256
-0.9596556143868187	19.18157600115476	3.178487558283276	5.910665692372718E-5	0.5656306170601098
-1.0007893751719386	19.366238559064293	3.186084578619015	6.0241764942590276E-5	0.5654679521533514
-1.0156692512824685	19.44142199969828	3.1891820520611622	6.070386841923093E-5	0.5654017135139408
-1.106120243199155	19.658305028567682	3.198110262278392	6.204318629123242E-5	0.5652109177359621
-1.094969958052691	19.63852201750797	3.197295770367697	6.192051335101762E-5	0.5652283038652175
-1.0936335265296608	19.63408357569838	3.1971128640116557	6.189307040536402E-5	0.5652322115122903
-1.2010342068872937	19.82274453383396	3.204885130433423	6.30614799011426E-5	0.5650664147177443
-2.046467556958248	17.618579353819115	3.114172272377525	4.963292397220764E-5	0.5670159125796567
-2.1221961561061433	17.593205384286676	3.113129855516752	4.948110313156326E-5	0.5670387459613797
-2.4255376123967913	17.60029173055146	3.113419790998064	4.953192294801177E-5	0.5670342905233132
-2.5570302312923876	17.606425091128674	3.113673817904631	4.95722378165501E-5	0.5670296585755226
-2.5762761731040884	17.613230617016026	3.113954217493249	4.961401720146039E-5	0.5670237686868392
-1.3479021646948883	20.021753645127458	3.2130829695554173	6.429567864630063E-5	0.564891722945379
-1.2626155798927432	19.90602996197561	3.2083123252152834	6.35784586199499E-5	0.564993306712778
-1.3817166003065973	20.069123341629336	3.215033447328345	6.459196433254061E-5	0.564850134913498
-1.4899632768361528	20.21070892335458	3.220869242903235	6.546988841694135E-5	0.5647258722185275
-5.495137736130755	28.682427206436067	3.5705321263039593	1.2141565373379358E-4	0.5572769661217819
-5.507481946096904	28.790545579501035	3.574985202561293	1.221614953686E-4	0.5571816570121827
-5.6403321420075345	29.934354619153126	3.6223328745125367	1.3033045002567304E-4	0.5561734267421158
-5.666746146342146	30.200631078106966	3.6333171942355906	1.32220308101377E-4	0.5559386784765844
-11.191421953754563	33.35957681978569	3.7640668940079434	1.5541343989236567E-4	0.5531922670989089
-9.903368580831355	26.624719639342132	3.4855160537859082	1.0678583836574597E-4	0.5591216562918906
-9.518379440193806	25.509011230497727	3.43944925668027	9.934925966758301E-5	0.5601028497263809
-10.24221480040353	28.036535757929613	3.5438680657177306	1.1648598704278997E-4	0.557879143928004
-9.941849425995668	26.771679100067804	3.491598421415972	1.0781777325577407E-4	0.5589923401221851
-9.435777052802928	25.341680680621153	3.4325156242578463	9.822146156021116E-5	0.560249851383195
-8.989967889259479	24.43656929332904	3.395242453346152	9.235992576683121E-5	0.5610450827923184
-8.466172909581612	23.69714455692396	3.3646378658875946	8.757423618223353E-5	0.5616937760877581
-8.323296309997005	23.496210122816404	3.3563765189183985	8.631352154487634E-5	0.5618700788493161
-8.110968854863435	23.247728995494818	3.346109317024955	8.47600179658429E-5	0.5620878985771052
-5.048217493719254	26.350300537032386	3.4741745593602804	1.0531592076617978E-4	0.5593315498094759
-5.072511013938841	26.457153858149972	3.478571317495579	1.0601163001735691E-4	0.5592374286599554
-5.319016300063471	27.61513168254591	3.5264138996402528	1.1394965533109592E-4	0.5582174166794408
-5.29853442208269	27.50820667900955	3.5220074584577996	1.1323494923483491E-4	0.5583116220445205
-1.654751276874053	20.435077930564706	3.2301059564145516	6.68734376847463E-5	0.5645289172953277
-1.7067944091754472	20.50497147621396	3.2329881249888808	6.731128425711777E-5	0.5644675678027369
-1.8328984524828982	20.675902385434306	3.2400277261634187	6.838771502448956E-5	0.5643175297677383
-1.9146220020917226	20.782645293698174	3.244429378916286	6.905731426886817E-5	0.5642238511858221
-4.9042613345439605	25.919695618694483	3.456357125098016	1.0246189071134941E-4	0.5597105323242768
-4.723648948643792	25.314894454085774	3.4314143991489887	9.838912666965035E-5	0.5602429367432715
-4.604590176157303	25.050889886572506	3.4204827400487274	9.660467611408559E-5	0.5604750748393689
-4.281322525911252	24.383233101737986	3.3929923648228533	9.22247860914228E-5	0.5610620377501161
-1.9586941287435926	20.837836690611017	3.2467006963865623	6.940147734745136E-5	0.5641754262142551
-3.212092304322424	22.610894853378916	3.3197974633991993	8.069559910673202E-5	0.5626188875091385
-3.270336441946239	22.703969498182495	3.323627516933623	8.129079021074415E-5	0.5625371398683842
-3.1759514287423167	22.55750992150785	3.317591812115937	8.035877133919368E-5	0.5626657624622525
-2.552311284291985	21.631627081840954	3.2794191570276645	7.443587265939162E-5	0.5634787409172951
-2.5098822746086604	21.56829318255515	3.276809575219489	7.402603608491443E-5	0.5635343518770968
-2.8729378671186043	22.079163776937527	3.2978900317191906	7.727590334316784E-5	0.5630858836793821
-2.2263494360515614	21.173122922958054	3.260543102154651	7.15144638220023E-5	0.5638812467839944
-2.474915474220784	21.521650545009727	3.2748822587265987	7.372798791584682E-5	0.5635752866051722
-3.4773784108647514	18.403706671471145	3.1464928480061127	5.442423312269185E-5	0.5663318091511058
-3.35846290752189	18.270934472090264	3.1410304498284685	5.361543586691964E-5	0.566448228970726
-2.986020090348341	17.873594174422337	3.1246802999245156	5.119991226336364E-5	0.5667965209499056
-3.0843858104178232	17.95367554119481	3.127969251036474	5.168750854055725E-5	0.5667264585570676
-4.55117893468238	19.65828187065888	3.198144934525682	6.209768527501224E-5	0.5652316503730764
-4.420038843879081	19.51869429400994	3.192399999135072	6.124366279348678E-5	0.5653539970031274
-3.9878414099549424	19.042485077768077	3.172783684951936	5.83240762204418E-5	0.5657714127221809
-3.876041431325125	18.91777966967521	3.167657234840953	5.756095321689254E-5	0.5658807492000406
-6.130812390357783	21.17327966252702	3.2605654672800974	7.153406708703002E-5	0.5639050604047846
-5.603021699254619	20.65648045269169	3.239310738834731	6.829815692097033E-5	0.5643576731468913
-5.022930154700875	20.104959705369566	3.216584400492822	6.48645610436349E-5	0.5648405664557092
-5.278074655877589	20.351392777533167	3.226706148942135	6.638496681492862E-5	0.5646247316752958
-7.176503410370282	22.20125443016854	3.3029334458175494	7.803069580677159E-5	0.5630048991498957
-7.645425550142243	22.67596320908081	3.322581948146882	8.107155322799771E-5	0.5625891918445484
-6.914655264493646	21.927293357712287	3.2916827944960847	7.631293449038129E-5	0.5632449226323266
-6.317458997045528	21.3417923498196	3.2675479343160623	7.260860502661563E-5	0.5637576185241557
-6.616376365382688	21.641081091753705	3.279845373972196	7.452684840151112E-5	0.5634955198165368
-3.667612910655694	23.30039671526293	3.348271119979092	8.511274905161752E-5	0.5620134447359383
-3.8344107309975186	23.58072084908025	3.359827029856172	8.698241495741504E-5	0.5617672128065492
-4.07131120217234	23.98746694994925	3.3766273047125606	8.957855311080685E-5	0.5614098434569611
-7.640331767949261	17.58660964391378	1.3317720343098544E-4	8.445122313427025E-5	7.86544692277471E-5
-7.509356374993602	17.79911102953117	1.3403035547018664E-4	8.494707272775365E-5	7.821611384683968E-5
-7.699085067916972	17.490069691876407	1.327749618159633E-4	8.42089505508335E-5	7.884706130825348E-5
-7.762237140727983	17.307203843534467	1.3194441944803728E-4	8.372461989097633E-5	7.906148149178463E-5
-7.821354134820421	17.152039715015043	1.3125979554227748E-4	8.332077686683965E-5	7.92594752290146E-5
-7.872343761730441	16.946859815138	1.303216041327077E-4	8.278780514617585E-5	7.942647693730286E-5
-7.9212456757473095	16.7535721133572	1.29457368519676E-4	8.2295209995683E-5	7.959189522900272E-5
-7.978516594181485	16.47009360362552	1.281638121686817E-4	8.15700691981237E-5	7.977736417661785E-5
-8.003887584134924	16.35737657078511	1.2766805690136285E-4	8.129185883184331E-5	7.986498781632976E-5
-8.118630878800325	15.81506504171685	1.2520984666127894E-4	7.991516450826878E-5	8.021159655060509E-5
-8.094552827662564	15.974960008998522	1.2593732435965178E-4	8.032584696198517E-5	8.013747761062857E-5
-8.04170124130489	16.197774102848527	1.2694274417728805E-4	8.088717655430312E-5	7.997552688074927E-5
-8.150313422852468	15.592578087371972	1.2423777981445576E-4	7.936614521010137E-5	8.031674159890713E-5
-8.185693905077091	15.296446874682147	1.229400706561697E-4	7.862835215550072E-5	8.042728436233477E-5
-8.194174195741963	15.203000185462113	1.2253112917388266E-4	7.839520393957357E-5	8.04574387335589E-5
-8.208512901965337	15.126229857341759	1.2219596816986906E-4	7.820259516924308E-5	8.049947873275699E-5
-8.250106284083648	14.883579494882829	1.2117283984457766E-4	7.761062618512034E-5	8.062742810443574E-5
-4.487015489615202	14.591722761896595	1.2276124417440372E-4	7.763372791241228E-5	7.097168194458057E-5
-4.41679075075682	14.512942950187362	1.2244497005849613E-4	7.744923731881412E-5	7.077843284165944E-5
-4.328392854963235	14.412266409238754	1.220564313861934E-4	7.722466813916596E-5	7.054471179432261E-5
-4.19638606385485	14.251926346392382	1.2139121186900772E-4	7.683496838385812E-5	7.017418854632293E-5
-4.1774577618550515	14.227703677964985	1.2129342316082088E-4	7.677787371926046E-5	7.01234471200497E-5
-4.011653754505446	13.958618280764242	1.200942592904367E-4	7.609678166160209E-5	6.962800732174444E-5
-3.9658602013701354	13.875913310614873	1.1973864783526116E-4	7.589622271789268E-5	6.950094348138882E-5
-3.8728585701172715	13.675277075451195	1.187928265841329E-4	7.536642932871212E-5	6.921114158829831E-5
-3.827221053873679	13.574012722951263	1.1832203652373076E-4	7.510229155871593E-5	6.906870445220379E-5
-3.678951632066279	13.16478839940904	1.1638547919690054E-4	7.40148095274696E-5	6.859367011670084E-5
-3.5917284390649904	12.833991230221695	1.1473632168828093E-4	7.308117848140559E-5	6.828437199458874E-5
-3.802140222605765	13.507601659276483	1.1799035931164703E-4	7.491575111389623E-5	6.89811633152427E-5
-3.5707727038749857	12.751103747612346	1.1435251656528403E-4	7.286269602462785E-5	6.821914643507577E-5
-3.541542439268137	12.544783984764676	1.133441465670925E-4	7.227308824111436E-5	6.811668101567194E-5
-3.4949884825254784	12.223557935787476	1.1178352754254082E-4	7.135860723067551E-5	6.79561654671038E-5
-3.4758584495473643	12.04768205661304	1.1088603805699441E-4	7.082094669594202E-5	6.787155440074046E-5
-3.438741576182406	11.714239988687044	1.093484030349516E-4	6.988896422665393E-5	6.775856380603647E-5
-3.417812874538829	11.446179991197646	1.0802435932698334E-4	6.9068710091861E-5	6.766167655819096E-5
-3.3906349157222566	10.961420004318127	1.0574706393347203E-4	6.761894911670686E-5	6.754504124293732E-5
-3.3916550194410484	10.630757437106144	1.041950095866055E-4	6.65768793828756E-5	6.752321319447875E-5
-3.3959839425319576	11.132234322658498	1.0658131222198572E-4	6.815548477075159E-5	6.75818825578395E-5
-3.393265657763855	10.454391674262318	1.0340867051823033E-4	6.604870042352977E-5	6.753149115055286E-5
-4.670507470987778	6.528342318175405	8.815055361343574E-5	5.218219612026916E-5	7.083418042038698E-5
-4.4726727137642275	6.531654081540811	8.792747394301248E-5	5.212638422515271E-5	7.041160166269005E-5
-4.296096768007057	6.56411387418155	8.75922797406202E-5	5.207383593393298E-5	6.968588292797408E-5
-4.19076774411171	6.62013185257886	8.766116527755228E-5	5.216096895068647E-5	6.94526365051219E-5
-3.3927264197262907	10.36607684263304	1.0302573497140748E-4	6.57784538729325E-5	6.752947614829871E-5
-3.3881604896781656	10.051924125415702	1.0160565155995164E-4	6.478795016271073E-5	6.748606109996084E-5
-3.3799254865986788	9.655646256428371	9.979638526828957E-5	6.345606637486356E-5	6.739692401621255E-5
-3.380026598289431	9.645624138666385	9.974867440866641E-5	6.342159661118956E-5	6.739503528511714E-5
-3.3804025932702664	9.636123697602686	9.970234842873403E-5	6.338578906071555E-5	6.7393381598634E-5
-3.40679558502883	9.214168016801459	9.786872157356843E-5	6.196858131468629E-5	6.744388792671205E-5
-3.4179814247593683	8.95895940911759	9.670079405481851E-5	6.1030618328508394E-5	6.740985796758243E-5
-3.804803665329825	6.960169305120868	8.808331978701447E-5	5.26543426335984E-5	6.795586493863121E-5
-3.9429416544476634	6.809098800100818	8.778812493261298E-5	5.249527010418868E-5	6.8444766380156E-5
-4.08124466208169	6.7153801769962165	8.761385823215126E-5	5.215839937447219E-5	6.89585532648465E-5
-3.427153181972659	8.785606906012429	9.600077712303373E-5	6.043130195258626E-5	6.744266817348027E-5
-3.4381148632852074	8.652708715051691	9.546691328426357E-5	5.990155288529364E-5	6.747800780051741E-5
-3.509867929898986	8.054374968105693	9.306218967282244E-5	5.7518231418436674E-5	6.766867617474402E-5
-3.4656373236179157	8.413711761281515	9.442009119182492E-5	5.8917499318314084E-5	6.753213816404217E-5
-3.5193252094602787	7.974355448049408	9.268804698764602E-5	5.716826072021471E-5	6.765347471707409E-5
-3.557899289989212	7.638848388736418	9.103106355224035E-5	5.522127575303955E-5	6.748571169949179E-5
-3.5506927450897767	7.69285776363382	9.147744363133915E-5	5.5770977860651295E-5	6.761163143501002E-5
-3.535122125580328	7.83701852388341	9.208092696872392E-5	5.649636106054565E-5	6.760178247095593E-5
-3.5827473819441993	7.560439358513216	9.079149236856698E-5	5.52150946987657E-5	6.750603324367124E-5
-3.6565570430394443	7.313451197757724	8.944694282231251E-5	5.407521462188348E-5	6.745369834923763E-5
-3.741595319822733	7.091603710798701	8.843377837306797E-5	5.2863176454029284E-5	6.771915689502675E-5
-12.549997283015612	29.32616348514781	3.082366276933598	0.5121677219486546	1.1743619020789642
-12.301539205957688	29.291857008660745	3.0976425051795196	0.5441670600121797	1.153984705910294
-12.945498561628064	29.371268102939265	3.0571679578680895	0.459561679091674	1.2094520502265906
-12.667571058320755	29.34600838841086	3.0768755952728837	0.49784780556210284	1.1865165976382024
-13.14322116019612	29.37537224001902	3.0407877519650146	0.43188228752632674	1.224398172629197
-13.80898376894712	29.404592486687914	2.997159679098403	0.34717781823051486	1.2846482418794336
-13.735570740940926	29.414650756903125	3.0014281209067786	0.3574597177625771	1.278402414133603
-13.706246438895406	29.415606123614673	3.003202568170345	0.3614766200796293	1.2761123932875378
-13.290250515754071	29.39595679026659	3.0287803569799725	0.4136438827089561	1.2379194297176408
-15.179758674591223	28.679465333566007	2.789826886997962	0.11396219613738137	1.331400504449627
-15.094996074046257	28.783472433649738	2.8148802668969988	0.13471936398597087	1.335081499480961
-14.691069244266398	29.117451850342118	2.901007370818732	0.21083798190933178	1.337619608970738
-14.680534876789988	29.12585190893839	2.9031080220465104	0.2128103335036405	1.337606231382207
-14.683122671339875	29.12421368151403	2.9027003966386906	0.21238089742343869	1.3376652025199154
-14.244958504254635	29.34505687182388	2.9639083509875013	0.287533639906096	1.3197443132236848
-15.576497186678044	28.231983999343782	2.668859052228477	0.019026436794323434	1.3229134117167405
-15.653847786285514	28.134364463078622	2.6415615210382626	-7.072638032553803E-4	1.3200526006061104
-15.387588751291824	28.452429767326805	2.734215867657407	0.0659608996050319	1.328353238879101
-14.144837917633991	29.368893508216285	2.973838503631332	0.30115852663481096	1.3128269931835184
-16.115058978073392	27.574951249756147	2.4370777682686064	-0.11440364099431055	1.305639641958732
-15.90435588476819	27.83242710015623	2.5358039015272276	-0.06107079478793537	1.3111502454321993
-15.74625171831329	28.024575975216667	2.6043749875443662	-0.023145783676906968	1.317603062223345
-16.14953834645239	27.53162125991811	2.420888131188081	-0.12347907149542237	1.304525816515429
-16.1772513457067	27.50045584646255	2.407647277383084	-0.13068129374204113	1.303768406206972
-16.41407757865043	27.24998495224228	2.295713502363383	-0.19086027408470885	1.2988559919905946
-16.616577586735964	27.035992237219965	2.204065735517144	-0.2429342441071012	1.2938447188041602
-16.682606989913594	26.96872952786494	2.176980928597175	-0.2598472840637717	1.2923096705893549
-16.96054569506112	26.69987986253053	2.0753832837489923	-0.332667345907284	1.2881175866330705
-17.05473536272748	26.617529852743722	2.0461938054073237	-0.35664617363942236	1.2873405978213461
-16.798180595287267	26.857517761418357	2.1354409960339478	-0.28980836371516117	1.2906095682124081
-17.301849737305886	26.366581807714823	1.982645706865552	-0.4241912954163368	1.2775300745561875
-17.437462623787845	26.22883534025558	1.951348078273254	-0.45945219735906817	1.2722498131242959
-17.710871835704314	25.908551167574487	1.9056806080209827	-0.5303127105015927	1.2530289037150169
-17.720140663929456	25.897755902864244	1.9040469632788461	-0.5326900700194136	1.2523414160088557
-17.93305011810803	25.11470404264659	1.7950139661375328	-0.6387402147827932	1.1713675232134955
-17.9124787367341	25.02581519519865	1.7781994556444498	-0.6456150876418876	1.1572941654858728
-17.75129270702696	24.320631923706557	1.6451439550618863	-0.6990458034560525	1.0456842039467196
-17.930628006634358	25.127767378815523	1.7968388296024307	-0.6369544532512373	1.172754518706227
-17.72231396827652	25.889794578671694	1.9028893986559323	-0.5337143671938257	1.251429891565927
-17.80190258093927	25.598972045348795	1.8624786246599527	-0.5731861048467166	1.2214514807075756
-17.6995911610923	24.190394096149134	1.6165376353480645	-0.7042195849531041	1.022104209732274
-17.496256260038386	23.683034299338182	1.5043468905612523	-0.724961201790307	0.9252704784066318
-17.227056612177222	23.066737894903113	1.3808646664700455	-0.7400714108874904	0.809730938763734
-17.222400653656987	23.05582348707018	1.3787049338231716	-0.740398408483567	0.8076107708222706
-17.21689832879776	23.04423912993879	1.3767866795931878	-0.7405798437638603	0.8054553672537963
-16.728754575678682	22.025145556677188	1.240530746805519	-0.7616582909903606	0.6240962006951164
-16.774194747140236	22.117395218379528	1.2503595928107505	-0.7592783979229831	0.6407011885627318
-16.97794664264294	22.53861943451568	1.299917229535134	-0.7503392536710638	0.7170863121739434
-16.69699815631189	21.966568824245652	1.2352466582052501	-0.762397642131651	0.6129559511707824
-16.444832569389295	21.480926575180483	1.1938551089104537	-0.7694925846956806	0.519308668190793
-16.386895846575705	21.380543125779525	1.1875790618307174	-0.7701786224272068	0.499524401250958
-16.104241164121696	20.907538117870054	1.1557792574958814	-0.7691464332644129	0.39925989610964185
-15.229452747704386	19.598212881817318	1.0870708895228747	-0.7192535911324264	0.10271941516485825
-15.57329312946664	20.08691418120491	1.1068906121222266	-0.7438258356925771	0.21599878326994523
-15.762516950245079	20.369225502488575	1.1219840310283253	-0.756175424001136	0.2798647899785319
-15.675992470326689	20.229579917481455	1.1147622814542122	-0.7520180661597561	0.24896701345539188
-15.004763248761616	19.296783667811376	1.0736801094737254	-0.6902994242443815	0.03241038028838386
-14.347500819590326	18.432065956650572	1.0446617772156699	-0.5776747993494185	-0.15604102869348263
-14.712981145580777	18.902897405389634	1.0596983120168226	-0.6462730003640913	-0.05946715325830486
-14.112096433282655	18.14059298710207	1.0274319084057186	-0.5249697132518607	-0.2093795324354864
-13.78694109254231	17.746809436354212	0.9974100847156941	-0.43622350340462174	-0.25977441274140856
-12.571764049439405	16.311593393532608	0.7848345676289818	-0.12394181499016024	-0.26736767519707216
-12.73920894762768	16.502345400817987	0.8184634417252024	-0.16264924041526724	-0.27660076334304884
-13.149713878528935	16.985374934153192	0.9087005350933757	-0.26728257811845885	-0.2931644378272416
-13.560380487768182	17.474887696609358	0.9649825756164578	-0.3755525464794467	-0.28021817215434675
-12.425322565709424	16.132861044045708	0.7480362771980796	-0.10157850964724392	-0.25031848741559937
-11.670217713869185	15.114695159104642	0.5318874302931729	-0.017061381390041715	-0.16768483511578114
-11.365932308652308	14.608156720305253	0.43016662637410497	-0.006598978743423174	-0.14661742054192098
-11.92283668770059	15.5138977395229	0.6069298753981489	-0.03303354573795644	-0.1906416147257632
-10.562716333863087	12.94789731899291	0.20792066873055542	0.01396971299259396	-0.11138831892388323
-10.948648382995671	13.758739233451472	0.30490165760454	0.007318511091201314	-0.13139005590752986
-11.098303334312128	14.067796912866406	0.35298061673411796	0.0025082719488030364	-0.13562817522801945
-10.525883887986963	12.864423610706558	0.19780060352001538	0.014441977982599975	-0.10904568492893967
-9.798988227302473	11.320287707049813	0.0910367393700078	0.008481596869336857	-0.07001157243316457
-9.732323480499934	11.174594300623232	0.08361063172961211	0.007802051275731376	-0.06637901293393862
-10.081918062736984	11.939122885708052	0.12338776244273202	0.011332594015984295	-0.08448611291664529
-10.117545204016817	12.014153136793572	0.12728035455995715	0.011670879497478026	-0.08625223918519637
-10.125488541176557	12.031342010050052	0.12817175281441123	0.011709349138925094	-0.08663264260206913
-10.206021714110836	12.200826259486794	0.14234192536740306	0.012246173217337933	-0.09120106411234641
-9.419927776114791	10.505887365565313	0.061192621444007424	0.0068209202205886475	-0.05304320094785052
-9.399405712068043	10.46295997914108	0.05963125845807446	0.006696615727419168	-0.05204004374099253
-9.362713286671571	10.38798252274155	0.05746340494735038	0.006559067559699337	-0.05037807105708464
-9.154870655726462	9.945879075922534	0.04467341054890343	0.005577534489621546	-0.04059888087658204
-12.250739993093612	19.150604908153067	0.923312907828107	-0.3939559568109524	-0.14482391484408103
-12.38566605099603	19.22946294400731	0.9536494661079284	-0.4152964199041733	-0.16931663932383448
-12.01844448086215	18.99591175371971	0.88025108097854	-0.35415783516188665	-0.09831982750008451
-11.827570117273318	18.80591952525691	0.8587228769113189	-0.32952374170333765	-0.08763022219450238
-11.713785536719609	18.69006161362944	0.8449518726825381	-0.3142172874231616	-0.08395060929271286
-11.489143837718775	18.31225717750866	0.8090659317257676	-0.27641518398729675	-0.06891902242728788
-11.422054541477863	18.20400403535874	0.7969833865686852	-0.2652665059620309	-0.06454307006283141
-11.1312843404225	17.66591106385923	0.7332418377657304	-0.19989418132865097	-0.04358518414336457
-11.055951216524857	17.541799648666696	0.7143882514688109	-0.18389223520791576	-0.03785086555395982
-10.89887092457139	17.22764172522274	0.6666078463633599	-0.1461846632481299	-0.030662095273197673
-10.575488505640893	16.84925885430279	0.5838054403586465	-0.09484549941545303	-0.015099768956262584
-10.43772599350212	16.70171574203988	0.5473725284765353	-0.07777561129387753	-0.011757956630172204
-9.978001351274603	16.242623289109325	0.43150436419037463	-0.031118133503921362	-9.574812954994873E-4
-10.526565134212209	16.791932600537315	0.5705213298793584	-0.08694390836337446	-0.013319821821423976
-7.030367433549882	2.4139327623641043	0.012001643169868896	0.010382586986749986	-0.005161743851195567
-7.215760866394217	2.4755440513595257	0.011985557567981135	0.010242114777224271	-0.005535406372752165
-7.405278851022751	2.595258639711485	0.011882483016130492	0.01000636969350317	-0.005903647772453635
-9.244586320290054	15.723382341965994	0.2712672709986735	-0.0017540583277479717	0.00838184926570903
-9.507824842101293	15.916684605458574	0.3276988815034882	-0.009233007981840013	0.00712448913869238
-9.692263079699481	16.041330931920655	0.36899625909699263	-0.015720680480718507	0.0047301063047788874
-8.985488293101314	15.53500002876454	0.21727882594759862	0.004804706758849843	0.009779118618057879
-8.539221102722498	15.303689839165164	0.12239043540958942	0.006376798792268897	0.012635545499437267
-8.537824382407866	15.302507447854424	0.12198917071598042	0.006371035601193671	0.012616533585947103
-8.538262958703744	15.303150235103136	0.12218277572761252	0.006375580547693324	0.012639433862782793
-5.1772657954129055	3.362657896829427	0.009353403564911328	0.008491312677724863	-0.0020028835316331624
-5.227341194145145	3.196912959780847	0.00967820950993748	0.00878464913181292	-0.0020498567252750324
-5.322979475478381	2.954410263032776	0.010182135484969752	0.009248177344571482	-0.0021293896314955613
-6.8692823834369445	2.3755325699269654	0.011998865480447596	0.010466921872573087	-0.004858782435692115
-6.725367925848076	2.363860918432673	0.011965465996109627	0.010502455542367384	-0.004583956404573876
-6.536000300217035	2.3472928848767003	0.011889954156739782	0.01053448592858381	-0.00420046585160826
-5.411414966482281	2.80462181706888	0.01049853227525147	0.009532921734786929	-0.002230960895888025
-5.610884649462367	2.5687833763582235	0.011039793356578231	0.010014015751578507	-0.0025044630198025443
-5.361261409875199	2.863834967066623	0.010364002831310047	0.009413163634662915	-0.002163118646969683
-6.223247802307597	2.365875714290272	0.011727531266920737	0.010494066088562449	-0.0036105799714674265
-5.791162716262345	2.4885765182478914	0.01129340252034478	0.010206295637127357	-0.0028269448332231043
-6.090927660184907	2.367782615151773	0.011640000699953516	0.010473153930181554	-0.003340006076458355
-7.488664423471011	2.6416913570264815	0.011838555884428923	0.009907838517218052	-0.006060492215147207
-7.527681738504052	2.675695279703027	0.011803142642102112	0.009844630167064472	-0.006131437624883075
-7.705213109506458	2.8928308880051232	0.01156471413200624	0.009428345025137062	-0.006488061868843516
-7.781038464728837	3.0306349689130956	0.011418580050701305	0.009194085063513949	-0.006639661509782635
-7.809543249467232	3.376611916763574	0.010981596251602357	0.008604673578697946	-0.006780707375257469
-7.8031869250453445	3.2014071931557497	0.01119741562212741	0.008891997387749229	-0.006722993560771942
-7.768361944322903	3.658099075822124	0.010612885179488883	0.008120476877894276	-0.0068207929246033045
-7.761639727263895	3.6900712243159703	0.010571325840205538	0.008067287992310766	-0.0068223267453661335
-4.999801721481999	4.023502151482274	0.008076280712302257	0.007331514140041204	-0.0018197067243231107
-5.111481284317616	3.6023752834282305	0.0088793543320205	0.008064497141603358	-0.001937553812510406
-4.997331181378248	4.032984195797974	0.00805812152818055	0.007315109458486081	-0.0018168335119597956
-4.872934486217074	4.475711538991569	0.0072046451903772495	0.0065693619166929534	-0.0015280918285511733
-4.97922462021777	4.097173888984106	0.007934821136511757	0.0072074514580785535	-0.0017749819979960809
-4.860801930593438	4.517203309852191	0.007113125190090634	0.006490219200095428	-0.0014866865464977224
-4.761029939464212	4.87431742088686	0.006316780121669327	0.005802868610276335	-0.0011360023438122758
-7.742452158769818	3.729624219616649	0.010510140089481866	0.007997379726655525	-0.006809723779004267
-7.442379917165561	4.483229936031931	0.009375491174999976	0.006608924450917695	-0.006649359306413921
-7.465536611994425	4.421726571853827	0.009462816124163033	0.00672171912328175	-0.006658276705120435
-7.594486120432469	4.0834937584560675	0.009927658968053515	0.007331227190984849	-0.0066934542143650706
-7.429690671744892	4.557670492198492	0.009311146093084444	0.006469482019381067	-0.006685831705476091
-7.36723985866665	5.015050012790266	0.00892511980153668	0.005592194173907589	-0.006946345408503668
-7.395343085368084	5.5101636428186795	0.008800633047048744	0.004588031604915933	-0.007473631093870884
-7.3965865828161865	5.543074608435623	0.008788359736122728	0.0045210689035171435	-0.007504074635143229
-4.558074603635404	5.672718741769454	0.004085529467356991	0.0037962819848457287	-4.0882778267666594E-4
-4.6627405197370075	5.22454798947669	0.005359379903951288	0.004959738092241465	-7.449549614526411E-4
-4.668692867352944	5.198394503246017	0.005432807306571728	0.005024969811454233	-7.678692725171187E-4
-4.664282599374147	5.216802614111526	0.005382371998035625	0.004980731811676111	-7.487372076184082E-4
-7.3982323297515205	5.567916060023574	0.008792535654864176	0.004479116437521866	-0.007528802754719432
-7.48651415465878	6.150839041437832	0.009115737072886905	0.0034964666749739285	-0.00835582532558046
-7.599546254111633	6.612735766649593	0.010046586645362069	0.003029643620924307	-0.009477862215464788
-7.642504625592806	6.743778192976325	0.010347240616571093	0.0028655213042412787	-0.009844745462504615
-8.952159946371552	9.555675251586836	0.037681668945372955	0.004865073606329788	-0.03474086836091776
-8.732765194065909	9.107614497624565	0.029671848161763423	0.0036846810567785593	-0.028067487246129872
-8.47700772030366	8.592551683213934	0.023409868790629534	0.003249864603295791	-0.022392915805417565
-8.352064200573206	8.325656229295662	0.02020093390816864	0.003033995984945485	-0.01947669036964395
-8.22248365278156	8.080133739051304	0.018242654538038867	0.0029343388744881684	-0.017608914786638535
-7.7238068807377545	6.9598914714192155	0.011355853577220163	0.002811949501452732	-0.010864588097692182
-7.960826055581999	7.551550075901317	0.014027316833140043	0.0026291762338628653	-0.013565082953866858
-4.595871508506281	6.28037289077029	0.0016703601103801025	0.001529408176947572	8.325556292754986E-5
-4.559350514184861	5.783225643625137	0.0037983870114755153	0.0035278406971503496	-3.062301313878346E-4
-4.539975613367586	6.108347768381147	0.0028210306727548254	0.0025961588630341614	4.7949119649697876E-5
-11.935802806201469	29.203760167457084	3.1205350506109286	0.5830880839781345	1.120063656327054
-11.682106431330329	29.107328518339	3.1299231562801366	0.6056812434052333	1.0960222672872852
-12.049748392788736	29.235721606739954	3.1127235253902357	0.5711295266815347	1.130196544505609
-11.554047324668158	29.056241218203922	3.1320466690357613	0.616819058191921	1.083979494166279
-11.460443184032053	29.001267345554655	3.132557461119259	0.6243611945252145	1.0747549627885795
-11.232304986381648	28.865049240785545	3.135558849403815	0.6446005702489371	1.053042837148796
-11.068074810611535	28.69399179130027	3.1367062729854203	0.6553042865399915	1.0300458298699242
-10.976413376754808	28.58931671508703	3.1366690151965875	0.6599346029859191	1.0157953541726497
-10.90389916998354	28.35161171417068	3.136011144993966	0.6601959465424708	0.9893017429854365
-10.868957337890858	28.234135990939983	3.1343949905647617	0.6597383439717677	0.9753516442927079
-10.873719428217466	28.179281393409546	3.129335670262342	0.6576829471681529	0.9670949174686686
-10.899773404446135	27.854335642192183	3.1094766952919506	0.6491648000289375	0.9186238294723983
-11.299458501732504	28.243091190207984	3.1533767614296253	0.6177386296436306	0.9947228782615494
-11.580553246675425	28.461353336993938	3.1696075949062426	0.5908076946680749	1.0358349494561248
-11.22081911542619	28.180695395265218	3.1487649157985325	0.625104873850537	0.9830188555683879
-11.183297404775496	28.14546619823924	3.144590752147332	0.6281184145004589	0.9759694129924401
-12.684184220582633	28.764343586866232	3.1149996718185817	0.44584105185416956	1.135288802381357
-12.492880752462833	28.745515468282136	3.1304066883655883	0.47378061225429546	1.1209829768922486
-12.2852423131459	28.70269373577814	3.1430384703888734	0.5029909228292682	1.1028320178579414
-11.724410547415482	28.523440071411994	3.166706111048483	0.5741724552799575	1.0505245656508302
-12.042628501407894	28.65190976424612	3.1577253653480155	0.535836238547083	1.0812076889017086
-12.97928759172244	28.78860654783188	3.090535244199722	0.4016104813933006	1.158318483092913
-13.400947633314015	28.7763537914894	3.0507586254989425	0.33580872931897926	1.1874389610539382
-13.46375182858444	28.77366045055478	3.044646852142556	0.32616027256368413	1.1918845598611902
-14.201920302987581	28.540465347879728	2.9410373064641604	0.1983748032809952	1.224323600050035
-13.99354047105041	28.642048328061016	2.9782005031501004	0.23759621811741719	1.2188624059247877
-13.591342240135727	28.741164400379756	3.028380224412084	0.3049162832177428	1.19849262780957
-14.456367012619312	28.396993551097516	2.8907013896110456	0.15007260376272097	1.2293626047163453
-15.431591878117558	27.555698668136706	2.5751543366208303	-0.05394162341085059	1.218119919581527
-15.24510148240161	27.725597238558915	2.6484604273575694	-0.013578888768881426	1.2194229533396908
-14.792664328746527	28.122569769546267	2.7972699867923687	0.08103194130326488	1.2247749956849963
-14.95081865018069	27.985275783685914	2.74752423189111	0.04808012696948895	1.2224040899387318
-14.853824195709429	28.07328217912161	2.7805508916116533	0.06859579954223628	1.2238774685123865
-15.776961011228718	27.23176280461427	2.4264646091490008	-0.1314225346616043	1.2157984082550468
-15.513112421659493	27.47937482345482	2.541049200020603	-0.07206373671607436	1.2177468706881698
-15.967966242469805	27.04863027883457	2.3383061357921937	-0.17668552427844864	1.2155927906566286
-16.07670833151199	26.93966469684348	2.28671092382136	-0.2036666683053066	1.215102745915273
-16.716279216128402	26.051545252221388	1.9404236606226344	-0.39455742736524296	1.1771637693942245
-16.6675177320471	26.15340507796229	1.9735278727187482	-0.37607754546653427	1.1850197989704152
-16.359091358725976	26.63642106198933	2.1527922122354255	-0.2776282328507873	1.210010531539408
-16.445240585507566	26.533535009262614	2.110457327582754	-0.3009483364959598	1.2070529791511344
-16.837577633029017	25.65355982661277	1.820453211360339	-0.4564616221680679	1.1350058931107891
-16.84622624979137	25.592588293013694	1.8028645457758352	-0.46365893717307455	1.12770453358543
-16.850103986837148	25.140345439473183	1.6792173766083447	-0.507940044593979	1.068946475573841
-16.85005420296213	25.11674862278303	1.67317657298479	-0.510235654880267	1.0658295541958156
-16.827807853024098	24.83135991086977	1.6011261901699956	-0.5370578039795868	1.0255040433528848
-16.811352271360438	24.608249074545864	1.5447812859162449	-0.558227571583175	0.9940083649988009
-16.809757945587663	24.59275464737519	1.540855433261572	-0.5596683897992084	0.9917226430507113
-16.72390307561301	24.10927776508398	1.425153376722772	-0.5984543969946706	0.9149548862348775
-16.711604584307537	24.054793657701662	1.4125112635807466	-0.602835850481668	0.9057287381705934
-16.288938391801853	22.90757436988333	1.2000823308858692	-0.6643315890341159	0.7034365644770313
-16.541575995794016	23.45572476837134	1.2923361005020246	-0.638823659653583	0.8053079312585628
-16.554735993287736	23.49923588169754	1.3009521068262544	-0.6362597861925603	0.812898181914897
-16.284735122014368	22.897810718928753	1.1986142166422982	-0.6648177118868631	0.7015782693954973
-15.9689409967161	22.315910191246623	1.125664962399164	-0.6788003735114888	0.5804038148030821
-16.261668500317725	22.85548546820146	1.1931397178443715	-0.6658448177151158	0.6926849360921927
-15.890128630080937	22.19231586454205	1.1127490002888303	-0.6804943424544212	0.5540050953898004
-15.611536175561469	21.761214182128263	1.0708867625330805	-0.683571639039342	0.46054270443411527
-15.389503089566695	21.46723224748741	1.0501870092886967	-0.6806472171688971	0.3930505557385483
-15.211211468592408	21.2246593625606	1.0345865567527293	-0.6770751151155067	0.3360387391629291
-14.852441952334894	20.768389246526556	1.0095094648149083	-0.6647617888954401	0.22626903158142883
-14.818193677390562	20.72704361603328	1.007656686421251	-0.6631274944344149	0.21611777921746655
-14.010727407434942	19.956244660112002	0.9820690397421986	-0.6059100929840764	0.0201561036747946
-14.087412921685416	20.012501518614464	0.9833081671226798	-0.6128644084144679	0.034177526998715464
-14.468060282721094	20.37141381100955	0.9961127087515891	-0.6410209014581786	0.12586653907746148
-14.161142822699299	20.08379311759668	0.9854220830703168	-0.6179477589745552	0.05208882626855429
-14.780913748069462	20.690041568173328	1.006107045984812	-0.660426542316322	0.20657823884195567
-13.290337518692528	19.46305552033138	0.9679657182601065	-0.5326884891078837	-0.09964877642608862
-13.172932900418182	19.418788002420822	0.9663734787499968	-0.5188432098968567	-0.1127563939015155
-12.843245050203404	19.289711443391205	0.9626390396944439	-0.4811442291240418	-0.14991616574194583
-12.566776098124134	19.255877656791075	0.9567936234479032	-0.4414131526904576	-0.1623047949104221
-13.364972472223473	19.508465354966297	0.9696168475041878	-0.5411091998723528	-0.08867009255861666
-13.714974310211915	19.721547316418935	0.9774693822998186	-0.5796778311217193	-0.037056723724110556
-10.768519603471752	27.656841636307917	3.0690590651259813	0.6521747687418417	0.8792520519284102
-10.626055601935754	27.441237835469842	3.0249858911988796	0.6557410396436804	0.8362268858781076
-10.509614804230434	27.180361031524047	2.964072058336277	0.6569475623705354	0.7888312812885425
-10.44945793759272	27.004687217842367	2.92199306841527	0.6545527793263003	0.758900646489775
-10.346947236028276	26.50149944674624	2.784678666571595	0.63047908195331	0.6749345392282355
-10.320901390450317	26.291271049490547	2.7256968957364505	0.6167514436804455	0.6421587176346643
-10.258509525475565	25.821433344031277	2.586028137103323	0.584745854740804	0.5680920402959282
-10.233959449323633	25.577920561960738	2.5132335330774795	0.5653864921680123	0.5318445517208299
-10.153291048453717	24.331496842401013	2.139543203140417	0.45972406759633155	0.3443784600774908
-10.149025749581671	23.92451248260336	2.0196653878430473	0.42230870441890156	0.2849342766303232
-10.164215689716974	24.851641908921756	2.2930754878239665	0.5067168108704434	0.4191904780202267
-10.159624221262037	24.754981424532936	2.263699697680783	0.49816359674827193	0.4051438742388572
-10.159390647469039	23.834896153626683	1.9949938115330945	0.4121191048058427	0.2721702452679894
-10.356713340989351	22.331659832868155	1.5970143289925889	0.23115292731335574	0.044025792450197505
-10.267225788515626	22.888512462932077	1.7348951419313872	0.30332667371803174	0.12596548211518974
-10.20243260154123	23.116648926784226	1.7947435822446995	0.3372951231871355	0.15765045140179298
-10.495823752102263	22.003711584874296	1.5204287383898554	0.17519668388727463	0.004890291827783635
-10.573812855753744	21.749024786677847	1.4643189688829066	0.13790352431805525	-0.028589591454717355
-10.861301790157873	21.253387482874984	1.3582771403327947	0.040887596791234465	-0.08055692578577198
-10.94558640919998	21.114826321952705	1.329482014101832	0.01370979924441812	-0.09491871294336941
-11.133322989520547	20.80091752514501	1.2705617833230403	-0.04918129457698702	-0.12660059083191114
-11.54983696413637	20.072338696361115	1.141986513871413	-0.19119044799199914	-0.19717464083707836
-11.34653480173035	20.436488911991212	1.2062292148382747	-0.12188887841249159	-0.16179013471204784
-11.23151868384559	20.627107944220242	1.238033439831641	-0.08203912877124996	-0.14439923512972902
-11.554967868711342	20.064003425877587	1.1405875679344024	-0.1928948176881251	-0.1977580788914266
-11.741469842656612	19.77949818161344	1.090562559565929	-0.25195351162794066	-0.21729063952639766
-11.841147224699325	19.661418434938838	1.0694950248213824	-0.27897836837922274	-0.22181086981229053
-11.973386913156254	19.522624812570424	1.0418265405849088	-0.31385577920300506	-0.22434788853434895
-12.170425370410353	19.353881967028414	1.0002278164152685	-0.3624488355590666	-0.21420002651809392
-12.254791953416174	19.298450378206923	0.980359941875803	-0.3843402107633207	-0.19529918434963772
-12.107678242949556	19.405561627556533	1.011504922946897	-0.34695334897913077	-0.2158977792270933
-4.2883229632860775	5.807039805879913	0.11613424505622262	0.11326193300685458	-0.008129524035728086
-4.307057605245156	5.526002436144708	0.16250017246337034	0.15697962692312165	-0.007461643762709674
-4.012164935352855	6.4037290017058375	0.02634512670942842	0.022293388794542693	0.012220070298984724
-4.102076581274754	6.226069827757794	0.05127948822397816	0.04899584345348183	0.009317739299511572
-4.15649537847472	6.124153552321	0.06579389864014684	0.06508553750231193	0.004663655398095705
-4.2847795948405025	5.824866841939575	0.11296061126654094	0.11027035498544767	-0.00776165187628495
-4.18017146471061	5.245978145711475	0.21231551162651607	0.20253080614409608	0.01756480406059717
-4.162615861024941	5.199209053922915	0.21989596661708555	0.2093856496470498	0.021246695041950155
-4.143652721140339	5.191949089538942	0.221439743909683	0.2102334374701601	0.024237285449855553
-3.6322745368454257	5.147975223770012	0.24615400859821707	0.2109827046489729	0.11364110347240512
-3.7520724673557657	5.133869891351081	0.24133177036395886	0.2150197932859596	0.09163316741269376
-4.0688104610289795	5.185234828586908	0.2252479896448597	0.2110717306337217	0.037027388443973304
-3.4079155880435144	5.238027324548531	0.24689130258064512	0.19253310726085726	0.15226998925602747
-3.869873357634537	6.725932841299383	0.024148544637972294	-0.011873402066290287	0.013835302318771978
-3.9362930380401067	6.567865796608608	0.03165471548479444	2.37487776544738E-4	0.01674095236018082
-2.5643029177236167	6.00899830173923	0.3409819626662181	0.045502811148145465	0.2904690335795917
-2.8087016690518745	5.741772397466606	0.2839543707273895	0.09465620331399723	0.2484045682692541
-3.083484089387015	5.477182030354228	0.25331318372875133	0.14448201983520384	0.20533561937569034
-3.2015446753745738	5.395218417043317	0.25111955647734135	0.1632394516987592	0.1853199334889286
-2.9264397800729967	5.617381515113407	0.27273159812091413	0.11729049032175365	0.2311183640278791
-3.6614019577377603	7.2073532359214605	0.060663292741149594	-0.04918504877065587	0.013189727916841339
-3.595604569471044	7.331365146287874	0.10144934344056455	-0.08050214764955568	0.02092776973442464
-3.5484064350938573	7.456648274130648	0.11416769629927058	-0.0906100053796756	0.02354515451466123
-3.425866195254538	7.7869731342923565	0.26967760140976565	-0.2078501746657498	0.032127375647351596
-2.1521643751806954	6.610690940885824	0.49796402672841517	-0.08597211488484614	0.3712144259502146
-2.1809415765764526	6.567562714670951	0.4847766348647318	-0.07525939966720617	0.36708093926277596
-2.0742112349274757	6.741339119928552	0.5360636682539205	-0.11864113695717735	0.38342913753318525
-1.8930749471969914	7.051056987806737	0.6257314589456927	-0.19511607429956046	0.4112590748745384
-2.406310117976088	6.2381004612518405	0.3984289353297699	-0.0022715942634417216	0.32202908174689737
-2.538100589315731	6.045158968971396	0.34721075499833776	0.040242444052744325	0.2950488843795631
-3.374396757301442	7.964888082160684	0.35411553555328945	-0.2589768329220464	0.043017417714037956
-3.4098085905851176	7.823760927897365	0.29675030490153964	-0.22855869675686194	0.03356458450673151
-3.331105163294466	8.160947714079914	0.428749248123343	-0.29739544486225317	0.052673426988935824
-3.41694284479979	17.827072734734163	2.5989892016215683	-1.1653957013308616	0.3207916160860942
-3.353058734786538	17.74177050860621	2.5914488036293766	-1.1727264748496484	0.3241099795259373
-3.6745886535963237	17.933120408601205	2.623727251559239	-1.1436487265907065	0.3200906169723109
-3.540599321592361	17.885689087426442	2.612976328622148	-1.1561009151181159	0.31970993042384666
-3.7832842232803903	17.99328155720732	2.630957796953709	-1.1369761275599888	0.3155892776373138
-3.9357171817936116	17.984463775570383	2.646095918551636	-1.1291872564496572	0.3201580218510447
-3.2920254935375053	8.552161396877578	0.5815532338351683	-0.3913842350060279	0.04855013666235565
-3.2861823608924	8.860770490976389	0.6918833952964158	-0.457178700717271	0.0505988303611349
-3.2970182837934283	8.468678537505586	0.5480438551951149	-0.3704118956731124	0.04714694301763234
-3.3159875743842995	8.278554417460683	0.47362839323488226	-0.3255621556187843	0.05083382486110331
-1.2802826824277802	8.478633085189395	1.050519642884873	-0.5238568792905622	0.4809842117323021
-1.4581693712490624	8.02436367990105	0.9145986700689057	-0.4240655480975771	0.4666151147723805
-1.8228713331843909	7.196277884966607	0.6676779996384374	-0.23254811533689812	0.42352072248129174
-1.5585165198969002	7.774965132076156	0.8381741221089055	-0.365591044936382	0.45337605532710923
-0.9417762933512577	9.402809311824923	1.3121082490501152	-0.7056435534358936	0.5029443344574829
-1.0320559014059918	9.15341430754458	1.244174296330014	-0.6603526564552045	0.49855723951991887
-0.7693868831415362	9.948113883548157	1.4454170728295999	-0.7918669383316472	0.5091023572257909
-0.3299681751007806	12.136957950070594	1.890899361550062	-1.074340641309154	0.5014722065044988
-0.3390646139086953	12.048737943185007	1.875611233608096	-1.0648246118259963	0.5028562701575938
-4.11371023206757	17.95309090590331	2.6700616130294077	-1.1181451765214012	0.3209860455762783
-4.160616366329802	17.79593031186862	2.680064666993514	-1.1185422091100043	0.32816078443297736
-4.190766845280345	17.708030051253196	2.687832253200645	-1.1160287826913253	0.33170501103785677
-3.2833926409869783	9.150886467222689	0.7979758204818139	-0.5183490214995022	0.05689768131986308
-3.274418014008373	9.367627291329839	0.8704166254713143	-0.5589949279648423	0.06211448825235157
-3.267257986719642	9.588346087361067	0.9500098983061719	-0.6029672788039503	0.06940227110880035
-3.216350102394046	17.578007501723864	2.5751355718178157	-1.1835580548176587	0.327962193506786
-3.1859328980954515	17.549159056032313	2.5721806419144384	-1.1861985640065507	0.32788453823355973
-2.9979096400130283	17.39519000086823	2.554647751280886	-1.1985289453870005	0.3303178611913823
-2.9870998225207916	17.38641810249299	2.553740934936251	-1.199198821439096	0.33051092753311895
-2.4471574181684264	17.158483033080905	2.5201564211092973	-1.2208190336536675	0.34261045253624234
-2.0622650579216972	17.045467960512756	2.490891902895819	-1.2375321110167607	0.3478797359925061
-2.9819129908323396	17.38334362150622	2.553320891010847	-1.1994070960923213	0.3306660861567
-2.7245762661529	17.25599323929744	2.5365966721503694	-1.2105736337407929	0.3373606681824908
-2.5321026101748316	17.19061771511696	2.525112339912704	-1.218845098487083	0.3396657647821997
-0.3307486861104312	12.154552236977798	1.8933846773077563	-1.0756899815911338	0.501020715285421
-1.4309195126415768	16.311881810757164	2.4044892767546684	-1.257391664993299	0.3715619025947574
-1.3119857893849463	16.078832444935458	2.381489154459599	-1.261167222041138	0.37644593836595
-1.9949358954541871	17.000108043408623	2.4846294857988522	-1.2391781167857803	0.3509120816340755
-1.5781830252867213	16.590831439941763	2.4330612022603315	-1.2566417819562807	0.36212371735013515
-1.1252163446601022	15.634120316997642	2.3355111346503	-1.2600443816817326	0.38899178961217656
-4.183190021404631	17.56545500482762	2.6863710179228186	-1.117356775263649	0.3364779581628513
-4.2071009692919485	17.371906025029702	2.6908813672309773	-1.1219684167757786	0.3417140146636884
-4.173421982141818	17.089658702232843	2.6743414895306703	-1.1330464656919228	0.34176968275924413
-3.274496076424968	10.393666073726164	1.2076116948151587	-0.7376020462119782	0.09205859103143683
-0.38093065746404864	12.957934994882281	2.0091867001133332	-1.140986442943356	0.47822964001429263
-0.43110611425660306	13.37162975645191	2.0685946806378372	-1.1744371148958046	0.465541001321773
-0.5085246238984815	13.748533797183196	2.114616082838313	-1.1934408323498005	0.4538799430783212
-0.5986605131518754	14.099881028232186	2.160659415991299	-1.2152947478667284	0.4404765105427581
-0.6588040601767096	10.313946466611478	1.5373605409197881	-0.8525387393648777	0.5130231497209072
-0.42244426534908025	11.260896513998219	1.7389925030824123	-0.9797946139186848	0.5148842029625519
-0.4289080869540295	11.218163425955408	1.7302957461928592	-0.9740170144707145	0.5151997865445173
-0.6306798789703489	10.430314766099672	1.5648816308743707	-0.8711021052766146	0.513644325722293
-4.164359840895151	17.031909265133617	2.670650155942139	-1.134581156940557	0.3422315726039979
-3.2749161173439147	10.409031190151701	1.2128167708774586	-0.7403748533245589	0.09252478674299312
-3.275155840802444	10.416279000868967	1.2151711660871045	-0.7416196718267685	0.09275292106906888
-3.289726902114009	11.01286107017185	1.4002391364703146	-0.8320277598032892	0.11617642602522699
-0.7107888863508971	14.470108854625304	2.2077603896434166	-1.2346034288188836	0.4260500904111679
-0.8588355779173833	14.972376253928395	2.2626228485861337	-1.2472646518698016	0.41084692354654057
-0.9564246343140972	15.225379737531902	2.2928462101416573	-1.2566793566407504	0.40009925861042656
-4.138694234178859	16.602949163348818	2.6333685165170087	-1.142562612919272	0.3346689110680541
-4.159576232348019	16.976420128853025	2.665819690937107	-1.1345125017006612	0.3424285322499328
-4.083256280494276	16.225086758764565	2.5882630505954385	-1.1489325830507213	0.3261988179598139
-4.0758957680405885	16.183360452567133	2.583178481683841	-1.1492522755925196	0.3257239610791909
-3.7334797393068984	13.911527173719644	2.1556379140502933	-1.1033786362246667	0.22184445368038994
-3.8726473060549043	14.38977762919157	2.261605543371264	-1.1209654980767674	0.2421628197194035
-3.950614982262072	15.270317849367553	2.429193617314039	-1.1459249737520514	0.28262663408932054
-3.955494355730274	15.305204165535596	2.435078539428705	-1.1458464593265816	0.28443699813531087
-3.9021722276195567	14.683573678941908	2.3207433304239427	-1.1326944936061585	0.2555062933952795
-3.92617127691582	14.828427664956319	2.3489129970099136	-1.1357314618885095	0.2625324553166849
-3.947094929527757	15.245087560230292	2.4244983788828565	-1.1457957543817867	0.2811011977282511
-3.998941544619403	15.727946004127272	2.512794630799052	-1.154072317232563	0.30541289261374205
-4.068911267370266	16.14237510560184	2.5765972275431572	-1.148974887942659	0.3241406057979396
-3.4173826427831675	12.431538801057219	1.7945346880418058	-0.9997953300755223	0.16544944517648746
-3.3563107741706304	11.956319557195071	1.6636587093747752	-0.9456650908549066	0.1506950728748512
-3.307291391604541	11.334051155210418	1.495292341841656	-0.8772417141067921	0.1277166652395939
-3.492417625561471	13.019939743286207	1.9405225107299882	-1.0455315535072331	0.19066412790809315
-3.7071517538549736	13.803055406549685	2.1313669172225675	-1.0983315932101523	0.21747534211229388
-3.689145074339292	13.704032941580511	2.10788400462012	-1.0911028225048018	0.21417575730674854
-3.58107563960598	13.364808108557302	2.0267930007955073	-1.073233873764305	0.20047612682942323
-8.24437321618	14.628655380704547	1.2008070170931433E-4	7.697736893103032E-5	8.062133231511003E-5
-8.208488508960102	14.20442969546679	1.1826262046094486E-4	7.589244484564735E-5	8.055270292400447E-5
-8.193732882045836	13.966864510168561	1.1727094093649867E-4	7.530107161232435E-5	8.0530390328282E-5
-8.232676066203148	14.462833740224204	1.1936179422767032E-4	7.655106861948244E-5	8.060251197432333E-5
-8.190355272781021	13.837310769918176	1.1674769004504645E-4	7.498461488902832E-5	8.052371915084987E-5
-8.113164734867585	13.369148836542944	1.1479425318304935E-4	7.375962622175733E-5	8.035799886478485E-5
-8.077137985378469	13.181762353380897	1.1405932805695824E-4	7.328799746886539E-5	8.027741734659704E-5
-7.967399366642157	12.81652392211357	1.1258242122378906E-4	7.230169971019586E-5	8.004793172517211E-5
-7.420180032336306	11.241484916476068	1.0656383967811899E-4	6.787474290415429E-5	7.894895880100989E-5
-7.3808332804054615	11.139093228239146	1.0622154899527701E-4	6.760979455610785E-5	7.887038247730285E-5
-7.603871942682024	11.751556393002183	1.0844465092633895E-4	6.931862609307375E-5	7.930763010219284E-5
-7.696140638264976	11.994705156717423	1.0937206754235932E-4	7.003738147223806E-5	7.94878769699013E-5
-7.744677823820956	12.145917300220631	1.0997469286709336E-4	7.04701345040657E-5	7.958450139012674E-5
-7.337767803967839	11.036122636602308	1.0587143631220408E-4	6.732960194257969E-5	7.878102036055342E-5
-5.478509445055993	7.328290473537212	9.164270879545976E-5	5.466108878726826E-5	7.345404381367535E-5
-5.496339179308194	7.350669581732867	9.176662909485369E-5	5.47682793065923E-5	7.352339738029339E-5
-5.513304128741788	7.373454987620162	9.186566245459316E-5	5.4850103011213795E-5	7.358724594873474E-5
-5.778262454965182	7.704142890649901	9.340713855360093E-5	5.618261747873161E-5	7.442575576576028E-5
-4.872232297356396	6.663670088642455	8.885752153716439E-5	5.264680717656338E-5	7.14757899752504E-5
-5.226290517064604	6.974426320396013	9.028384216239721E-5	5.365950475826799E-5	7.252977406926251E-5
-5.132036526681875	6.880768641459552	8.977838624044148E-5	5.325795967455866E-5	7.220172946843487E-5
-4.981659587833018	6.7460850283086655	8.923304263896265E-5	5.289446116864476E-5	7.176057674369133E-5
-5.959929927514537	8.088621896615557	9.469763123837668E-5	5.7242910813856294E-5	7.515754522905477E-5
-6.156104585549123	8.438484377731058	9.62430465509696E-5	5.870756511296306E-5	7.582510776833172E-5
-6.3622617757145115	8.89367402106597	9.785451815866631E-5	6.014884441936363E-5	7.651281931085035E-5
-7.037759509502306	10.279278827605607	1.0315646357477991E-4	6.502006527086602E-5	7.819538801788755E-5
-6.511283012352989	9.166008198073225	9.908839519108202E-5	6.136902457432142E-5	7.690001029049874E-5
-6.961288378324094	10.091869921249243	1.0246198448919662E-4	6.443218170038686E-5	7.802995437174416E-5
-6.976735995607671	10.116981084608339	1.0257961662414314E-4	6.45345247599564E-5	7.807148585753177E-5
-9.182270936897321	22.94174450346468	0.3809301401294328	0.026709329436846327	-0.002211976254505892
-8.933982423996149	23.04229685433322	0.3837738810199386	0.028379787541016777	-0.0036682756529587057
-9.497724716304102	22.723005777594675	0.37239637876839105	0.024061924656737208	3.12865938705885E-4
-10.889962362609594	20.815101820092725	0.3011094093317793	0.004308236129400255	0.013942233684749524
-10.989883266076621	20.573146486237825	0.2928413736135621	0.001543997228424502	0.014765896782553717
-11.119734753654585	20.1808955388046	0.2801454389956638	-0.002627339813722959	0.015458322680655567
-10.670647722063693	21.25443557910306	0.3163031092336018	0.00897388945441274	0.012001359635050477
-11.149672853304494	19.02602829849202	0.24020486540643443	-0.01416596217076347	0.012821119427812779
-11.177286946190202	19.099277703159114	0.24316249346165456	-0.01358310026124701	0.013290108094713166
-11.201816179021902	19.362671111500344	0.25248333201060136	-0.011107292601406997	0.014294445456647122
-11.022193536344012	18.717624559630494	0.22749112028239976	-0.016361400183606982	0.010795456161691532
-10.948655772367362	18.634752788132435	0.22321580003158525	-0.016787735429166756	0.009893907743818294
-10.739201133128944	18.414265918933673	0.21152810709239095	-0.01769689912593239	0.0075717136396233325
-11.220597943122005	19.547650219584682	0.25906238211333066	-0.009373265778625866	0.015113547119763883
-11.21323281425863	19.61367872297284	0.2612971920007443	-0.008667767425060967	0.015165716443920762
-11.167862920011396	19.983763366603664	0.27348017119275103	-0.004787182905919967	0.015720285175055988
-9.936768216228987	22.310409283185393	0.35628375133849643	0.01992524844958681	0.004365156698064127
-9.627939378120631	22.624878042717764	0.36872982037055413	0.022823914426743544	0.0015448726044035167
-9.57317012665813	22.67654418678395	0.37072458880428477	0.02341201570109548	0.0010088607698560534
-10.134279810272918	22.058148772504488	0.34639393771381893	0.017549573157454198	0.00619369465241305
-10.304582245495851	21.836678928288897	0.33781824451059306	0.015242574223557421	0.008188375854692695
-10.555587862947341	21.45179669190091	0.32355421692717184	0.011293238522070172	0.010668112893325548
-8.656589703195516	23.077777847287933	0.3828547558748696	0.030455140669926536	-0.005827367407724831
-8.262167749019012	22.974909627902882	0.37393605046058764	0.03319803797792882	-0.008084153739711584
-8.093511386784712	22.896766904562025	0.3681186201759336	0.03424493869114076	-0.009729319042391915
-7.689902688405914	22.564211138216287	0.34796961484357863	0.03726026598939018	-0.013689537133571326
-10.42738055988633	18.24313458414324	0.1983763755307929	-0.017722029859496648	0.004447828007049478
-10.353689805164658	18.20009256250406	0.19518229829486228	-0.01774672093229376	0.003813401731551772
-10.27985764615542	18.165461430007248	0.1921795697889208	-0.017682778528019204	0.0031188930839343956
-10.056078880215889	18.093535524199016	0.1838894946730381	-0.017121368941066306	0.0012229907981506772
-10.619064660889117	21.352055735347083	0.3198027120676431	0.01013805322210012	0.011445630132800111
-9.877383422849825	18.044791512530526	0.1774449495325975	-0.01654568626431545	-1.745024472714794E-4
-7.460371286689734	22.326892098391035	0.33269058186214173	0.03813258243021593	-0.01697796240963565
-7.1819254774589725	22.004425241899636	0.3127940471160322	0.039704760127984295	-0.022395333578417158
-6.980051359193219	21.793149171904382	0.29765434088901865	0.04003020025476256	-0.026296514110486408
-6.576547900409892	21.409323216684054	0.2699929640895675	0.04049166305774537	-0.03657743794847582
-9.45778210122657	17.98715001966161	0.16207423284233302	-0.014797827692075143	-0.0033198578987564957
-9.409006892551647	17.978764361474795	0.16025588354710465	-0.014611034548532579	-0.003625834191458454
-9.344395664369104	17.971696881039755	0.1574570965714217	-0.01429617289245204	-0.00406505730559332
-8.885965848717442	17.93184517662559	0.13833652136535882	-0.012011884921086692	-0.007080337693650395
-8.603601439913177	17.925087105345533	0.12357810923868548	-0.0096278031334916	-0.008855319298460973
-5.171699925696278	19.89723916760622	0.1560968041587746	0.030479742909485054	-0.053866207210631054
-5.024544087268845	19.683826314056585	0.14079158757019228	0.029305377645556442	-0.05414884421355178
-4.900297157962705	19.40210243392994	0.12289767125573894	0.027263397275204652	-0.052835369414144136
-5.543804142997178	20.3807455285331	0.19139179850833643	0.034976410620905604	-0.05273173249040152
-5.864606031489966	20.755739400372875	0.2185088340655491	0.0377018449811298	-0.04919534353065689
-6.504362424248608	21.34437347261303	0.26495399671612796	0.04020030146659994	-0.03781841395172417
-5.970923214295217	20.870237027807732	0.22726634556763917	0.038533474248396406	-0.047994839294290305
-8.156219868799138	17.89623573468287	0.09475966852211873	-0.004622305579291384	-0.009102630596193512
-8.394790892154965	17.910210027091058	0.11030046857289391	-0.007415713159341672	-0.009020343392830699
-8.554618865624473	17.920891399145056	0.12102099426062565	-0.009309336726857098	-0.009080363437139709
-8.076918622029138	17.895858500419333	0.08739387558011674	-0.003918489381525099	-0.007662346456140642
-7.825261176202915	17.887359420843737	0.061919534615924116	-0.002158336249131777	-0.0036338683604737647
-7.596735473441331	17.822754416913725	0.016369180240309325	-3.069062009333851E-4	-0.0017035602394013236
-4.3775397391374735	17.57190502900621	0.03563194549707283	0.01410152303664327	-0.027715683422139092
-4.375872410663536	17.525809941386715	0.033726609254868964	0.013698830205758683	-0.026892946734776848
-4.484860697103628	18.198066768748518	0.05860629116605917	0.01806097636581235	-0.03887883067690828
-4.556948600244268	18.532706289646416	0.07642579501243366	0.02078700863075067	-0.043292094288986
-4.683151412440294	18.920539241546052	0.09572525385188374	0.024183875933898532	-0.04915809964868559
-4.372887696578826	17.49810435524669	0.033128860082997515	0.013629068173644565	-0.026525130904577306
-4.260393171333259	16.96016374069295	0.023125614643540297	0.012389765075272431	-0.019146795917026244
-4.254427113795039	16.882309110298454	0.022375652441927067	0.012113052979735896	-0.018455583488517266
-4.1696614299095796	16.307294673354285	0.016834261671690304	0.009413571759618513	-0.013701720366470386
-4.151382682069209	16.15640348323742	0.01532433828106847	0.008688699078300501	-0.012400531016679732
-4.144404671843636	16.126118946965576	0.015040493993944356	0.00852165259676796	-0.012175742979108953
-4.072427952250173	15.289863632204518	0.008860555838714578	0.005304445151437975	-0.006541363995185745
-4.0953240169988945	15.48969744132414	0.010126211428182492	0.00596291357090145	-0.00767685037625257
-4.118625907787689	15.687351201549575	0.01151069782035107	0.006548776024412815	-0.009015749485805826
-4.140871623441758	16.071993822956042	0.014610156172180082	0.008279816183367199	-0.011795481715540412
-4.332502288749016	14.727258517396319	0.0037427470854755653	0.0021303222034699393	-0.002659696517632623
-4.179620470646745	14.862861299829287	0.0071618138627062835	0.00413237770439832	-0.00528707825753725
-4.129587923271329	15.034413090690453	0.008148750617795283	0.004729800150880466	-0.006044124171029888
-6.864381120857589	17.824925970382665	1.347795557049335E-4	8.51878993659593E-5	7.648230176484575E-5
-7.111456277647662	17.862901719601076	1.3468815540038505E-4	8.521024986645682E-5	7.712938237313351E-5
-7.361730330200234	17.815658423141436	1.3423817950898375E-4	8.502440521920642E-5	7.781430972933927E-5
-6.699631952214627	17.790187728070066	1.3480179277252554E-4	8.515326984766998E-5	7.60617560657365E-5
-6.471535900793592	17.656110818973104	1.344576698692486E-4	8.488132458530361E-5	7.548769973618328E-5
-6.192614293419988	17.31914560570296	1.333204282061424E-4	8.413391209004424E-5	7.485987615997742E-5
-6.358826975112483	17.562077889912842	1.3418291183639385E-4	8.468865002813268E-5	7.522350674503392E-5
-6.018562994632269	16.965651537917328	1.319656688575698E-4	8.32901214753459E-5	7.451291607518818E-5
-6.018217814531216	16.964954947021344	1.31963052356242E-4	8.328848538233435E-5	7.451224411349693E-5
-5.590293973152729	16.02332329762993	1.2822489218416552E-4	8.101974645608702E-5	7.366000852498853E-5
-5.62503595540174	16.10242368359029	1.2855728549536109E-4	8.121905590587476E-5	7.373823194479486E-5
-5.798389451535036	16.475675177893894	1.3003495840186284E-4	8.211820863045517E-5	7.40799354498888E-5
-5.81830042007952	16.518599132808827	1.3021220283289888E-4	8.22249067110521E-5	7.412488986963108E-5
-6.016563719077052	16.961325466545283	1.319488534722265E-4	8.327983815436252E-5	7.450905585835217E-5
-6.018066056100372	16.964687362025636	1.3196208682097292E-4	8.328787534359594E-5	7.451196103657311E-5
-5.522668475225	15.891084463681798	1.276836500100077E-4	8.069113767986105E-5	7.351216439980323E-5
-5.424504479110345	15.698092793695354	1.2692133779222494E-4	8.022524715504991E-5	7.331034610831959E-5
-5.225651270330489	15.3782540280895	1.256555917271341E-4	7.944843301404872E-5	7.286150921760532E-5
-5.224411400107792	15.376332166282578	1.2564802136606955E-4	7.944376829547821E-5	7.285860851045775E-5
-4.91133111913463	14.973285475317692	1.2410620713778348E-4	7.848916604522674E-5	7.210034917982743E-5
-5.073570002428566	15.1699366412826	1.2486029982839014E-4	7.895789395132025E-5	7.250023633600087E-5
-5.223708594390138	15.375437594378724	1.2564454893066848E-4	7.94416154181497E-5	7.28568707558282E-5
-4.908322672983099	14.969378331278312	1.2409136912859602E-4	7.848000804838738E-5	7.209320906811294E-5
-4.707730131406008	14.774519111746512	1.2339252207624186E-4	7.803542763296137E-5	7.15763441951372E-5
-4.8949657053641475	14.956384547909881	1.2404440892793052E-4	7.845018984377083E-5	7.205881653730284E-5
-4.675015183488232	14.748008785173102	1.232993048868181E-4	7.797539365580779E-5	7.148539027822996E-5
-3.7658512309524594	7.028045440845934	8.831332219249566E-5	5.280007197934083E-5	6.786269119980495E-5
