# Supplementary material for: Thyroarytenoid muscle fiber orientation regulates the ability to modulate vocal fold vertical thickness
Source: PLoS One. 2025 Dec 4;20(12):e0337735. doi: 10.1371/journal.pone.0337735 (PMC12677544; doi:10.1371/journal.pone.0337735)
Supplement: S4 Data — (ZIP) [file pone.0337735.s004.zip › Male/contourA1TA7.csv]

% Model	Untitled.mph
% Version	COMSOL 6.1.0.357
% Date	Dec 13 2024, 16:44
% Dimension	2
% Nodes	722
% Expressions	3
% Description	Line
% cpl1x	cpl1y	Displacement magnitude	u	v
-11.474445041542268	39.86271998178516	4.256798382870438	2.4027237842588666E-4	0.5577997221372195
-11.24329260087166	39.857064166660706	4.256552427723608	2.402305345813735E-4	0.557802820447101
-11.723499835930573	39.792838850429945	4.253837887537306	2.3960970841890964E-4	0.5578660524172167
-11.767274346797393	39.77501014477997	4.253084306949077	2.3943975919300489E-4	0.5578827968630878
-11.979542023643297	39.6410188145976	4.2474181161415	2.3817139767013382E-4	0.5580075775184501
-12.121371498892108	39.49575294433545	4.241267003335953	2.3681156643907264E-4	0.5581420551972083
-11.806054117032641	39.74542877890212	4.251831146284404	2.3916126922968848E-4	0.5579102721592815
-11.156744430513271	39.85315672493977	4.256389115619591	2.4019458080930104E-4	0.5578056229418424
-10.78574461946646	39.85088143713931	4.2562925077421445	2.4018257024674454E-4	0.5578043551506284
-10.703996785704673	39.85039448788975	4.256270502121897	2.4018016648009012E-4	0.5578040654776052
-10.365045487457671	39.85003217009799	4.25625493763252	2.4018414692813283E-4	0.557801331980811
-10.24073739035994	39.850002288818324	4.256254424839103	2.4018530383493472E-4	0.5578002387310128
-12.151223908858244	39.43929637920951	4.238877564419135	2.3628284907975167E-4	0.5581940912323121
-12.243999474712044	39.225517804051684	4.229833940469925	2.3428551396182897E-4	0.5583909424248914
-12.228771216330568	39.08118106697209	4.2237220650105805	2.329441657274868E-4	0.558523153211613
-12.2045725661669	38.96968579892024	4.219006235320947	2.3190759822833918E-4	0.558625169399265
-9.68966925248226	39.850002288818345	4.256238082184266	2.4020590150628147E-4	0.5577952541054716
-9.728820691769547	39.85000228881833	4.2562392697532605	2.4020444363203854E-4	0.5577956082551808
-9.738893104614126	39.85000228881833	4.2562391399261	2.4020434729470145E-4	0.5577956990556151
-7.229724018195425	39.842036642651436	4.255882536347848	2.4020393235115597E-4	0.5577802370123888
-7.181680448805343	39.837035027356265	4.2556710244836715	2.4015794312910976E-4	0.5577843864783835
-7.032898318847817	39.761332460556915	4.2524625656582025	2.394510375024238E-4	0.5578524761509283
-6.814102986904112	39.65160987884976	4.247820727473779	2.3842427835874205E-4	0.5579511361611537
-7.694538611368289	39.85300932372047	4.256353041833876	2.40292168802756E-4	0.5577743970559158
-9.209743039227453	39.850002288818516	4.256243978928436	2.4021221898546063E-4	0.5577909102494663
-9.084192561308491	39.850002288818516	4.256241656890386	2.4021691377047223E-4	0.5577897689284218
-7.77989584898861	39.85115608319018	4.256279978249193	2.402688550138484E-4	0.557776875972981
-7.887028520126722	39.850917164248045	4.256264831497543	2.402660477582269E-4	0.5577780707153676
-8.20940836010016	39.84998771294927	4.256245989108008	2.4023723259650897E-4	0.5577818516356744
-8.699064484567504	39.85004548917005	4.256254544484491	2.4022046483974664E-4	0.5577862415111016
-8.427653381386635	39.85003511315712	4.256241714058562	2.4023504520373083E-4	0.5577837841712565
-6.503635951532379	38.9642778339048	4.218725886959827	2.3202046975536323E-4	0.5585788725076988
-6.587304507795744	39.296304412183865	4.23278487306669	2.3511235229121144E-4	0.5582750276196139
-6.771190445411904	39.57705074543646	4.244664006537634	2.3773019909191994E-4	0.5580191465823321
-6.488249984945738	38.91070969823773	4.216459872402059	2.3151788182395713E-4	0.5586278743391729
-6.441807092530176	38.514032455237	4.1996796054352075	2.2782015140379504E-4	0.5589913532485649
-6.479637285157792	38.83084883408595	4.2130774956757095	2.3077459641710526E-4	0.5587010595820102
-6.431293222459502	38.3553349726683	4.192962214575054	2.2635254532535218E-4	0.5591368457165778
-6.414989367029483	38.11995340430151	4.183006953011008	2.2416181347965664E-4	0.5593526272639928
-12.154581020253715	38.6291918461527	4.204593523259631	2.2874656799856178E-4	0.55893692935857
-12.150010630703294	38.60327978321127	4.203498024703139	2.2850617617054455E-4	0.5589606477068056
-12.142152509858214	38.56850215752292	4.202025836078249	2.2818494020611206E-4	0.5589924661967278
-12.075008555286557	38.251863934892256	4.188635289081935	2.252478989262293E-4	0.559282197682623
-6.4055078033231965	37.81058158783958	4.169910294332042	2.2130590066154123E-4	0.559636351925304
-6.380216564234519	37.497660621716555	4.15667994779524	2.1842084499488286E-4	0.5599231894123348
-6.343264302039531	36.99051521048383	4.135216977856215	2.137748941536872E-4	0.5603881009949974
-6.334472201034116	36.89005153026191	4.130973754205016	2.1285316644769627E-4	0.5604801827522248
-6.327687184993258	36.80892388678728	4.127546672609727	2.121176572339686E-4	0.5605545477552892
-12.009843599799852	37.934501812741274	4.175199664616461	2.223142932161983E-4	0.5595726128721553
-11.964786217784129	37.72201674189991	4.166215215353413	2.203526301819598E-4	0.5597670424714718
-11.884913315973193	37.349164338761	4.150436209908589	2.16928106533028E-4	0.5601082078331457
-11.855102109321777	37.20850318869731	4.144489357539112	2.1563172316706766E-4	0.5602369163317826
-6.054001253753823	34.078546626857026	4.0121871908324716	1.8759737404306306E-4	0.5630568968037516
-6.149173119645199	34.887188759599944	4.046317402932719	1.947469713811016E-4	0.5623159008371736
-6.250600837566109	35.89711155457803	4.089016584072773	2.038052701754829E-4	0.5613903154654692
-6.193459175578503	35.39374956872327	4.06772620044643	1.9931713188493571E-4	0.561851598640653
-11.839202893085437	37.12764807457764	4.141065748808526	2.1488775964034025E-4	0.5603109116553874
-11.659489589420666	36.17648365595244	4.100841211263728	2.0619748855276826E-4	0.5611814392118624
-11.604522760179764	35.87484931508169	4.088102909553925	2.0345876331271702E-4	0.561457519513705
-11.722291939002918	36.53030379449448	4.115824971543981	2.0941106537279006E-4	0.5608575773119568
-5.779625311135477	31.19731156322498	3.890452730278532	1.626453238743296E-4	0.5656977018752569
-5.81279148229987	31.662213126481518	3.9100402310335745	1.6656606412762177E-4	0.5652714852351234
-5.899224305099809	32.61659843326578	3.950411112417559	1.748250970244473E-4	0.5643967113517883
-5.976691683968024	33.339321807413484	3.980895514761157	1.8106473206071943E-4	0.5637343612368018
-11.509233680005952	35.31627810223552	4.06448582514448	1.9845929087521316E-4	0.5619688253031085
-11.394079070293767	34.64087981092902	4.035932458219344	1.923581455114891E-4	0.5625870648777904
-11.220382567246846	33.54474537413258	3.9895837188063283	1.8266401918699937E-4	0.5635905413703476
-11.202972735055987	33.43079369617582	3.9847782740770232	1.8164380139631706E-4	0.5636948639610647
-10.844465513772992	31.326569438566285	3.895955736893204	1.6333502959808594E-4	0.565620990102272
-10.698483743173266	30.503290759781265	3.861195736455575	1.5652447428274462E-4	0.5663745410875226
-10.482503909514618	29.271695372722476	3.809223152676055	1.4608676075715486E-4	0.5675018238710362
-11.152163505115091	33.12987388793906	3.9720404332292705	1.7902167802080797E-4	0.5639703211202188
-10.29670205376844	28.29094437817735	3.7677715369375444	1.3822534585775139E-4	0.5683994130274275
-1.076653659382583	18.297152192768728	3.3468203907975664	6.377674471727044E-5	0.5774971753445758
-1.057798197007568	18.3699692558826	3.3498773471652568	6.42865947143226E-5	0.5774302548074886
-1.2553773461058262	18.05484634587402	3.3366378334963294	6.208897152915714E-5	0.577720650971032
-1.3436889278613762	17.942292669830984	3.331910164783338	6.130468972353265E-5	0.5778244944168038
-1.3809060576242334	17.918522247729946	3.330910627530525	6.114012691702556E-5	0.5778465519299945
-1.7042243162577906	17.732453174292203	3.3231025113782433	5.984958082675735E-5	0.5780194298321607
-0.9736487986466396	18.618690315013282	3.3603336088265907	6.602547502487823E-5	0.5772015375650371
-0.9541841975485945	18.8532421971168	3.370186786264704	6.767389975181842E-5	0.5769862580012112
-0.947282906139095	18.923441090129387	3.373139603424375	6.816676423807172E-5	0.5769218198170292
-0.9489532491133231	18.989883911359502	3.3759316694093933	6.863563530798222E-5	0.5768608849037516
-0.9596556143868187	19.18157600115476	3.3839935226912656	6.998634349276352E-5	0.5766851247199707
-1.0007893751719386	19.366238559064293	3.391751474831429	7.129481188392238E-5	0.5765160203451409
-1.0156692512824685	19.44142199969828	3.3949143139391253	7.182754316621334E-5	0.5764471582563092
-1.106120243199155	19.658305028567682	3.404031325193336	7.337136656931277E-5	0.5762488376718257
-1.094969958052691	19.63852201750797	3.40319961956224	7.322996605928597E-5	0.5762669075449938
-1.0936335265296608	19.63408357569838	3.403012858399147	7.319832895394392E-5	0.5762709696498243
-1.2010342068872937	19.82274453383396	3.41094917920009	7.45451348837011E-5	0.5760986532882357
-2.046467556958248	17.618579353819115	3.3183156144315413	5.906630090885757E-5	0.5781262135401664
-2.1221961561061433	17.593205384286676	3.317251063767325	5.889140443022923E-5	0.5781500049671231
-2.4255376123967913	17.60029173055146	3.317547498955187	5.8950528154248746E-5	0.5781455735474736
-2.5570302312923876	17.606425091128674	3.3178069483407677	5.899724448660853E-5	0.5781408446910539
-2.5762761731040884	17.613230617016026	3.318093309534655	5.9045444975071866E-5	0.5781347333917846
-1.3479021646948883	20.021753645127458	3.419320079404377	7.596769314086732E-5	0.5759171144833787
-1.2626155798927432	19.90602996197561	3.414448907476903	7.51409766273793E-5	0.5760226798585818
-1.3817166003065973	20.069123341629336	3.4213117216979736	7.63091970382871E-5	0.5758738956816495
-1.4899632768361528	20.21070892335458	3.427270548050137	7.73210887799927E-5	0.5757447649427543
-5.495137736130755	28.682427206436067	3.7842342132402647	1.417924746206033E-4	0.5680024658774582
-5.507481946096904	28.790545579501035	3.788780398319851	1.4265214777457692E-4	0.5679033756506213
-5.6403321420075345	29.934354619153126	3.8371042381125533	1.520708447527513E-4	0.5668551551018273
-5.666746146342146	30.200631078106966	3.8483170760201664	1.5424988173113534E-4	0.5666110919292403
-11.191421953754563	33.35957681978569	3.9817641274631863	1.8100422508204617E-4	0.5637600582612878
-9.903368580831355	26.624719639342132	3.697460423626785	1.2493578074557015E-4	0.5699237635003369
-9.518379440193806	25.509011230497727	3.6504342755702313	1.1637040330339395E-4	0.5709436134554088
-10.24221480040353	28.036535757929613	3.7570228388716704	1.3611252822358063E-4	0.5686322002532378
-9.941849425995668	26.771679100067804	3.703668283045376	1.2612499483719285E-4	0.5697893444313121
-9.435777052802928	25.341680680621153	3.643357518861147	1.1507128525256856E-4	0.5710963895940867
-8.989967889259479	24.43656929332904	3.605302388384475	1.0832148041950337E-4	0.5719228698235035
-8.466172909581612	23.69714455692396	3.5740624670220793	1.0281020626363746E-4	0.5725969481997968
-8.323296309997005	23.496210122816404	3.5656266533156913	1.0135861787363934E-4	0.5727801533933791
-8.110968854863435	23.247728995494818	3.555144769317791	9.956949714315341E-5	0.5730064793653481
-5.048217493719254	26.350300537032386	3.685877632287529	1.232368815053722E-4	0.5701384194842515
-5.072511013938841	26.457153858149972	3.69036687104016	1.2403824685202174E-4	0.5700405722489885
-5.319016300063471	27.61513168254591	3.739202617645013	1.3318634899684649E-4	0.5689801808777327
-5.29853442208269	27.50820667900955	3.734703931901632	1.3236287837757596E-4	0.5690781178827612
-1.654751276874053	20.435077930564706	3.436702403465712	7.89386592155177E-5	0.5755400898063748
-1.7067944091754472	20.50497147621396	3.439645187768517	7.944335294958231E-5	0.5754763361212654
-1.8328984524828982	20.675902385434306	3.4468332549806906	8.06839624735344E-5	0.5753204176932821
-1.9146220020917226	20.782645293698174	3.451327513838871	8.145573567720681E-5	0.5752230695317191
-4.9042613345439605	25.919695618694483	3.667690667399312	1.1994893862476129E-4	0.5705323699290608
-4.723648948643792	25.314894454085774	3.6422275778211444	1.1525596514206382E-4	0.5710858136507445
-4.604590176157303	25.050889886572506	3.631069837404155	1.1319967490320176E-4	0.571327095759798
-4.281322525911252	24.383233101737986	3.6030024355878485	1.0815326400613156E-4	0.5719371692388179
-1.9586941287435926	20.837836690611017	3.453646866955864	8.185235804027744E-5	0.5751727487886273
-3.212092304322424	22.610894853378916	3.528279487900989	9.486833203001084E-5	0.5735551748473345
-3.270336441946239	22.703969498182495	3.532190261326357	9.555414002520202E-5	0.5734702170173382
-3.1759514287423167	22.55750992150785	3.526027695924919	9.448020900842972E-5	0.5736038890240136
-2.552311284291985	21.631627081840954	3.4870535109955783	8.765452900483456E-5	0.5744487654769732
-2.5098822746086604	21.56829318255515	3.484389110486252	8.718218450866158E-5	0.5745065583167027
-2.8729378671186043	22.079163776937527	3.505911562527473	9.092780633330163E-5	0.5740405065919711
-2.2263494360515614	21.173122922958054	3.4677795204986372	8.428786007475579E-5	0.5748670534829666
-2.474915474220784	21.521650545009727	3.482421526900071	8.683862863399724E-5	0.5745490966866064
-3.4773784108647514	18.403706671471145	3.3513225383576457	6.459319930376766E-5	0.5774158667498321
-3.35846290752189	18.270934472090264	3.3457439596771565	6.366051979525772E-5	0.5775368361389908
-2.986020090348341	17.873594174422337	3.3290467205621432	6.0874716169352E-5	0.5778987248714978
-3.0843858104178232	17.95367554119481	3.332405962792937	6.143699789767171E-5	0.5778259422850396
-4.55117893468238	19.65828187065888	3.4040680983936866	7.344486591064439E-5	0.5762727017998862
-4.420038843879081	19.51869429400994	3.398201267852514	7.245980816491751E-5	0.5763998251438548
-3.9878414099549424	19.042485077768077	3.3781705622695153	6.909162125341527E-5	0.5768335382188907
-3.876041431325125	18.91777966967521	3.3729349696749056	6.821151143521255E-5	0.5769471468135379
-6.130812390357783	21.17327966252702	3.4678053961482003	8.432894553364333E-5	0.5748944620272122
-5.603021699254619	20.65648045269169	3.446100435397308	8.05977451467488E-5	0.5753647070709091
-5.022930154700875	20.104959705369566	3.4228948159911	7.663733728827235E-5	0.5758663973637229
-5.278074655877589	20.351392777533167	3.4332320298237717	7.83908030105207E-5	0.575642153138108
-7.176503410370282	22.20125443016854	3.5110647406662245	9.181710855020412E-5	0.5739592512866996
-7.645425550142243	22.67596320908081	3.5311220793481066	9.532102267491765E-5	0.5735273567724039
-6.914655264493646	21.927293357712287	3.499575369935969	8.983824236390148E-5	0.5742086345435301
-6.317458997045528	21.3417923498196	3.4749328807431867	8.556813781958629E-5	0.5747412926824108
-6.616376365382688	21.641081091753705	3.487490576987502	8.777914146626779E-5	0.5744689863935826
-3.667612910655694	23.30039671526293	3.5573484486391878	9.99584036418898E-5	0.5729259742967092
-3.8344107309975186	23.58072084908025	3.5691461024784408	1.0211293892665652E-4	0.5726700708194936
-4.07131120217234	23.98746694994925	3.586297433504834	1.0510373166586903E-4	0.5722986544762394
-7.640331767949261	17.58660964391378	1.4967083136734928E-4	9.403347723535392E-5	8.867977267284081E-5
-7.509356374993602	17.79911102953117	1.5063522830322535E-4	9.460508479878582E-5	8.818262153387232E-5
-7.699085067916972	17.490069691876407	1.4921661576120415E-4	9.375502564904707E-5	8.889830159471581E-5
-7.762237140727983	17.307203843534467	1.4827634526980588E-4	9.319971016489816E-5	8.914085846675053E-5
-7.821354134820421	17.152039715015043	1.475013635193565E-4	9.273657296293372E-5	8.936503267448871E-5
-7.872343761730441	16.946859815138	1.4643800433859086E-4	9.212587996257259E-5	8.955371359234067E-5
-7.9212456757473095	16.7535721133572	1.454579182252304E-4	9.156098413685764E-5	8.974027041077892E-5
-7.978516594181485	16.47009360362552	1.439909512254094E-4	9.073049217739241E-5	8.994933455046645E-5
-8.003887584134924	16.35737657078511	1.434282708780907E-4	9.041130031673135E-5	9.004788978458041E-5
-8.118630878800325	15.81506504171685	1.4064126019283266E-4	8.883568998435863E-5	9.04392856269114E-5
-8.094552827662564	15.974960008998522	1.4146641231770182E-4	8.930522002994613E-5	9.035576789005144E-5
-8.04170124130489	16.197774102848527	1.426063159342595E-4	8.994814173014913E-5	9.017295002139352E-5
-8.150313422852468	15.592578087371972	1.395372979903933E-4	8.820701339201814E-5	9.055717097301571E-5
-8.185693905077091	15.296446874682147	1.3806355345508163E-4	8.736292270398502E-5	9.068132043360696E-5
-8.194174195741963	15.203000185462113	1.375988456409082E-4	8.709611196510968E-5	9.071493356121692E-5
-8.208512901965337	15.126229857341759	1.3721846885516353E-4	8.687572988052779E-5	9.076246583030529E-5
-8.250106284083648	14.883579494882829	1.360558437732274E-4	8.619736874704298E-5	9.090667727951177E-5
-4.487015489615202	14.591722761896595	1.3754686345511557E-4	8.620073314840164E-5	7.992290196490604E-5
-4.41679075075682	14.512942950187362	1.371837212051977E-4	8.599039702556253E-5	7.970494731049263E-5
-4.328392854963235	14.412266409238754	1.3673722156486577E-4	8.573397478014386E-5	7.944109109242612E-5
-4.19638606385485	14.251926346392382	1.3597539935241093E-4	8.529036874638574E-5	7.902354179763939E-5
-4.1774577618550515	14.227703677964985	1.3586341456493908E-4	8.522532797271924E-5	7.896631401302156E-5
-4.011653754505446	13.958618280764242	1.3449740717041113E-4	8.445141594971333E-5	7.840933413142233E-5
-3.9658602013701354	13.875913310614873	1.3409239456785556E-4	8.42232765755442E-5	7.826633003190996E-5
-3.8728585701172715	13.675277075451195	1.330196126654482E-4	8.36228020810903E-5	7.794158054221546E-5
-3.827221053873679	13.574012722951263	1.3248534637736394E-4	8.332316814167707E-5	7.778180052228089E-5
-3.678951632066279	13.16478839940904	1.302927544631094E-4	8.209121199424725E-5	7.725033856091323E-5
-3.5917284390649904	12.833991230221695	1.2843146760201047E-4	8.103638033679295E-5	7.690618158496612E-5
-3.802140222605765	13.507601659276483	1.3211013750504577E-4	8.311218208994241E-5	7.768400275016336E-5
-3.5707727038749857	12.751103747612346	1.2799772985907384E-4	8.07890187126903E-5	7.683336349445483E-5
-3.541542439268137	12.544783984764676	1.2686232921902088E-4	8.012367065785022E-5	7.672047401902704E-5
-3.4949884825254784	12.223557935787476	1.2510413865229216E-4	7.909116499342873E-5	7.6543000623055E-5
-3.4758584495473643	12.04768205661304	1.2409513219454926E-4	7.848563926567695E-5	7.645018109061252E-5
-3.438741576182406	11.714239988687044	1.223644461741328E-4	7.743409314516555E-5	7.632614271510402E-5
-3.417812874538829	11.446179991197646	1.2087697954733779E-4	7.651075424617834E-5	7.622039844197104E-5
-3.3906349157222566	10.961420004318127	1.183202477515985E-4	7.487924083107974E-5	7.609477254167738E-5
-3.3916550194410484	10.630757437106144	1.1658145722174591E-4	7.370837778479029E-5	7.607431773000026E-5
-3.3959839425319576	11.132234322658498	1.192563132291634E-4	7.548260591687579E-5	7.613431636938841E-5
-3.393265657763855	10.454391674262318	1.156996958948268E-4	7.311416780377236E-5	7.608520338240583E-5
-4.670507470987778	6.528342318175405	9.862608556066658E-5	5.7591111516570065E-5	7.978526209563374E-5
-4.4726727137642275	6.531654081540811	9.838991407386901E-5	5.7532201054059303E-5	7.931092185961631E-5
-4.296096768007057	6.56411387418155	9.802338039490287E-5	5.7476836238415024E-5	7.849749067993633E-5
-4.19076774411171	6.62013185257886	9.810941873324775E-5	5.7577748596841845E-5	7.82366426461946E-5
-3.3927264197262907	10.36607684263304	1.1527097564126641E-4	7.281061520570868E-5	7.608400141589686E-5
-3.3881604896781656	10.051924125415702	1.1368002296426667E-4	7.169807616186211E-5	7.60383366004053E-5
-3.3799254865986788	9.655646256428371	1.1165657634505632E-4	7.020424600252757E-5	7.594340559085944E-5
-3.380026598289431	9.645624138666385	1.1160318949527118E-4	7.01655876138781E-5	7.59413770519208E-5
-3.3804025932702664	9.636123697602686	1.1155148261214484E-4	7.012548723042243E-5	7.593963750902283E-5
-3.40679558502883	9.214168016801459	1.09503518001759E-4	6.853641588851287E-5	7.600010045517504E-5
-3.4179814247593683	8.95895940911759	1.0820166481606071E-4	6.748706133144239E-5	7.596500318351053E-5
-3.804803665329825	6.960169305120868	9.861745473724109E-5	5.814862968835964E-5	7.657219851087587E-5
-3.9429416544476634	6.809098800100818	9.827169866244618E-5	5.796155139586699E-5	7.711460456167773E-5
-4.08124466208169	6.7153801769962165	9.806891660597416E-5	5.75815731498169E-5	7.768629665006285E-5
-3.427153181972659	8.785606906012429	1.0742172096645712E-4	6.681559271138785E-5	7.600383588477571E-5
-3.4381148632852074	8.652708715051691	1.0683058166363664E-4	6.622317035772334E-5	7.604572408925029E-5
-3.509867929898986	8.054374968105693	1.041683058920578E-4	6.35645356499974E-5	7.626385604251464E-5
-3.4656373236179157	8.413711761281515	1.0566801191059398E-4	6.512308939610438E-5	7.610824121774413E-5
-3.5193252094602787	7.974355448049408	1.0375199992049553E-4	6.317388207947451E-5	7.624606811178585E-5
-3.557899289989212	7.638848388736418	1.0192523976880114E-4	6.1004779650639487E-5	7.605139356830378E-5
-3.5506927450897767	7.69285776363382	1.0242099633531022E-4	6.16219071592228E-5	7.619580361311324E-5
-3.535122125580328	7.83701852388341	1.0308428429606185E-4	6.242869049310245E-5	7.61861336896663E-5
-3.5827473819441993	7.560439358513216	1.0165103924992736E-4	6.100541707885436E-5	7.607066599513004E-5
-3.6565570430394443	7.313451197757724	1.0013640315917148E-4	5.973267943680243E-5	7.600001972028343E-5
-3.741595319822733	7.091603710798701	9.901463135212927E-5	5.838454225566489E-5	7.630320348040245E-5
-12.549997283015612	29.32616348514781	3.2188139793169404	0.5924358126558185	1.2107718502472613
-12.301539205957688	29.291857008660745	3.2352987300881577	0.6261264838865108	1.1864561326347998
-12.945498561628064	29.371268102939265	3.192590155698724	0.5365480699451909	1.2527765541400684
-12.667571058320755	29.34600838841086	3.213016067730556	0.5773590876411084	1.225102561944242
-13.14322116019612	29.37537224001902	3.1759411686733623	0.5068749558444401	1.2708813543306081
-13.80898376894712	29.404592486687914	3.1332997788162196	0.41657981708572134	1.341959978855163
-13.735570740940926	29.414650756903125	3.1373050361081036	0.42759630420314065	1.3345588826770218
-13.706246438895406	29.415606123614673	3.1390043700415	0.4318989039310798	1.331847155871738
-13.290250515754071	29.39595679026659	3.163811244410769	0.4873865674775276	1.2868771656867009
-15.179758674591223	28.679465333566007	2.926863272715771	0.16252572402738732	1.404775499227966
-15.094996074046257	28.783472433649738	2.9520255831689752	0.18532983783451606	1.4077064837499722
-14.691069244266398	29.117451850342118	3.0384599657825477	0.26868496638367223	1.4071187797170275
-14.680534876789988	29.12585190893839	3.040564175679578	0.27084824029084353	1.4070148548916255
-14.683122671339875	29.12421368151403	3.0401580245917397	0.2703765297503887	1.4071007568315066
-14.244958504254635	29.34505687182388	3.1010867863426474	0.35244488334809215	1.3837005414954582
-15.576497186678044	28.231983999343782	2.804753958080958	0.0582424589959709	1.4005893995478456
-15.653847786285514	28.134364463078622	2.777006000153609	0.0364743713934783	1.398541598424736
-15.387588751291824	28.452429767326805	2.8712000400476083	0.1098749882483914	1.40399964275637
-14.144837917633991	29.368893508216285	3.1109423444965927	0.36718510983752906	1.3753503510351215
-16.115058978073392	27.574951249756147	2.5658426291315597	-0.08755901534611896	1.3908288353937996
-15.90435588476819	27.83242710015623	2.6683813373205445	-0.029426190629932257	1.3926744571275265
-15.74625171831329	28.024575975216667	2.7388397459172857	0.01197719703310313	1.3972810728277967
-16.14953834645239	27.53162125991811	2.5490205263658305	-0.09747903619802142	1.390304053591153
-16.1772513457067	27.50045584646255	2.535063779394635	-0.10531499298778636	1.3900008317870116
-16.41407757865043	27.24998495224228	2.417278431637028	-0.17088326507064022	1.3891200522736535
-16.616577586735964	27.035992237219965	2.3208382882092566	-0.22749265957626774	1.3875181012639994
-16.682606989913594	26.96872952786494	2.2924118729970515	-0.24580615457918523	1.3870148884571154
-16.96054569506112	26.69987986253053	2.1864403770543657	-0.32507109490396313	1.3872011960868615
-17.05473536272748	26.617529852743722	2.1562288381220722	-0.35121907215962933	1.3877622092307438
-16.798180595287267	26.857517761418357	2.2491128124013646	-0.27839484063007436	1.3870964450859284
-17.301849737305886	26.366581807714823	2.0910068965633295	-0.42508016745323485	1.3811193497950334
-17.437462623787845	26.22883534025558	2.059115536370422	-0.4637109690833221	1.3773578480260515
-17.710871835704314	25.908551167574487	2.0136485930188157	-0.5420450493523734	1.3605798463933256
-17.720140663929456	25.897755902864244	2.0120153905722153	-0.5446736540201305	1.3599723697328958
-17.93305011810803	25.11470404264659	1.9008945900315009	-0.6651978136452114	1.2769491246424196
-17.9124787367341	25.02581519519865	1.883184909031032	-0.6733938104811691	1.2618078211152717
-17.75129270702696	24.320631923706557	1.7430397701433507	-0.7371726433800655	1.1417742117901846
-17.930628006634358	25.127767378815523	1.902756820023992	-0.6631634166684404	1.2783916222568739
-17.72231396827652	25.889794578671694	2.0108261314537996	-0.5458359272982858	1.3590415871523331
-17.80190258093927	25.598972045348795	1.9696528186884006	-0.5906918341364695	1.3283123652748015
-17.6995911610923	24.190394096149134	1.712896992096227	-0.743911108763101	1.1162973966084133
-17.496256260038386	23.683034299338182	1.5941710073044157	-0.7708522705707732	1.0111035425900805
-17.227056612177222	23.066737894903113	1.4652988271532672	-0.7927589755529435	0.8850371538416637
-17.222400653656987	23.05582348707018	1.4630360961362805	-0.793195844332619	0.8827180546991159
-17.21689832879776	23.04423912993879	1.4610723068555065	-0.7934677149830389	0.8803666586953003
-16.728754575678682	22.025145556677188	1.3252290579731854	-0.8236093454695304	0.6823927733652391
-16.774194747140236	22.117395218379528	1.334793804735619	-0.8203107976137457	0.7005945064331429
-16.97794664264294	22.53861943451568	1.3829206495704338	-0.8075377559554258	0.7840311109646438
-16.69699815631189	21.966568824245652	1.3201606287702399	-0.8248107739599768	0.6700408360263381
-16.444832569389295	21.480926575180483	1.2816498619408376	-0.835598855272139	0.5666622608886057
-16.386895846575705	21.380543125779525	1.2760245839434592	-0.8367754439227039	0.5447991513062675
-16.104241164121696	20.907538117870054	1.2480481638973817	-0.8372154188312575	0.4344984236884167
-15.229452747704386	19.598212881817318	1.1964261110310488	-0.7895863623979877	0.11113973923656795
-15.57329312946664	20.08691418120491	1.208957030511482	-0.813313540628546	0.2348437482258855
-15.762516950245079	20.369225502488575	1.220145377666888	-0.8252755200923683	0.3043801253488371
-15.675992470326689	20.229579917481455	1.21475869005734	-0.8213658772436734	0.2708094551909675
-15.004763248761616	19.296783667811376	1.1867576784687022	-0.759551810878832	0.03370068935736914
-14.347500819590326	18.432065956650572	1.164742757065417	-0.6389973685654392	-0.1740725730333191
-14.712981145580777	18.902897405389634	1.1773886519850694	-0.7130290693456289	-0.06730830586095485
-14.112096433282655	18.14059298710207	1.147456730483083	-0.5816762334227493	-0.23286232295730364
-13.78694109254231	17.746809436354212	1.1141634008771977	-0.4840694118845703	-0.28857298451825714
-12.571764049439405	16.311593393532608	0.8709196279125938	-0.13832851888574857	-0.2953019639508616
-12.73920894762768	16.502345400817987	0.909587597248324	-0.18130989307934714	-0.3056807238982442
-13.149713878528935	16.985374934153192	1.0125819013040922	-0.29758177945371844	-0.32486548694112893
-13.560380487768182	17.474887696609358	1.0774459234188796	-0.4171747953098771	-0.3108925677929614
-12.425322565709424	16.132861044045708	0.8291377905674366	-0.11339507379313395	-0.27620152414053023
-11.670217713869185	15.114695159104642	0.5864530913544086	-0.01909444211395473	-0.18294444174120475
-11.365932308652308	14.608156720305253	0.4733916460380291	-0.006926536561103042	-0.15939670154600627
-11.92283668770059	15.5138977395229	0.6702861765722117	-0.03722362500882492	-0.2085448206189941
-10.562716333863087	12.94789731899291	0.22667770781762947	0.016349855066175725	-0.11988510103928335
-10.948648382995671	13.758739233451472	0.3341163082411883	0.009263604981130836	-0.14210818437997358
-11.098303334312128	14.067796912866406	0.38751199530631186	0.0036019824687037643	-0.14707686032645922
-10.525883887986963	12.864423610706558	0.21549972775140605	0.016843323845419953	-0.11726059670733248
-9.798988227302473	11.320287707049813	0.09848618962021316	0.009564933107870065	-0.07522410209993619
-9.732323480499934	11.174594300623232	0.09040058534673798	0.00873237515491558	-0.07131459265202864
-10.081918062736984	11.939122885708052	0.13382151789843572	0.012927782186132816	-0.09077383995849918
-10.117545204016817	12.014153136793572	0.13807019170668025	0.013330587705376458	-0.09267104840447458
-10.125488541176557	12.031342010050052	0.139046325857958	0.013377963257594841	-0.09307870498527349
-10.206021714110836	12.200826259486794	0.15460789794078358	0.014060671858719113	-0.09800748309091106
-9.419927776114791	10.505887365565313	0.06610535563906476	0.007485307500948231	-0.05709203989757022
-9.399405712068043	10.46295997914108	0.06441665689986482	0.007341279170084882	-0.05602068045398752
-9.362713286671571	10.38798252274155	0.062072190965885	0.007188302872994942	-0.054236724121831247
-9.154870655726462	9.945879075922534	0.04824172704379824	0.006096557217108927	-0.04374545344410907
-12.250739993093612	19.150604908153067	1.0472171836319593	-0.44543339231842916	-0.16293607907927982
-12.38566605099603	19.22946294400731	1.0842313227612441	-0.4686523401485999	-0.19041869981472562
-12.01844448086215	18.99591175371971	0.9920665785726981	-0.4013929489447515	-0.11133348261318751
-11.827570117273318	18.80591952525691	0.9647650879434858	-0.37428667651702907	-0.09983820862584608
-11.713785536719609	18.69006161362944	0.9476480289080589	-0.35737404801881467	-0.09623345725291585
-11.489143837718775	18.31225717750866	0.9050643488443104	-0.3162703369006374	-0.07895437979868555
-11.422054541477863	18.20400403535874	0.8908418465356902	-0.3039988211981083	-0.07389930704298096
-11.1312843404225	17.66591106385923	0.8161333909482165	-0.2312787795215619	-0.049380190003060445
-11.055951216524857	17.541799648666696	0.7943467081438226	-0.213432944874606	-0.04269417945258202
-10.89887092457139	17.22764172522274	0.7394190657198156	-0.17110543832104225	-0.03424761699346422
-10.575488505640893	16.84925885430279	0.6454992457705009	-0.11331619118044106	-0.016327771193261478
-10.43772599350212	16.70171574203988	0.6045451946724423	-0.09391233932227715	-0.012394036592604078
-9.978001351274603	16.242623289109325	0.474501531284403	-0.04062883677006576	1.1928787856997115E-5
-10.526565134212209	16.791932600537315	0.6304706000434682	-0.10440248760141443	-0.014231607949775
-7.030367433549882	2.4139327623641043	0.012925904158116541	0.011184903033211166	-0.005554465738421494
-7.215760866394217	2.4755440513595257	0.012908758753897711	0.011033681436427656	-0.005957148594890237
-7.405278851022751	2.595258639711485	0.012797864169349641	0.010779760029927397	-0.00635410245363564
-9.244586320290054	15.723382341965994	0.29711247058094803	-0.005723129570099936	0.009838566971549088
-9.507824842101293	15.916684605458574	0.359393032247331	-0.014913091522918639	0.008776111051565361
-9.692263079699481	16.041330931920655	0.4050783834687995	-0.02267757657228476	0.006223986268982131
-8.985488293101314	15.53500002876454	0.23750154817502012	0.00232020928113006	0.01103029851158431
-8.539221102722498	15.303689839165164	0.13346464707742905	0.004830403071009134	0.013572438847117518
-8.537824382407866	15.302507447854424	0.13302594775555535	0.004829632948765913	0.013551059745251524
-8.538262958703744	15.303150235103136	0.13323721782709189	0.004830974125505313	0.013575619611549279
-5.1772657954129055	3.362657896829427	0.010071393326413292	0.00914663272293391	-0.0021515732089065773
-5.227341194145145	3.196912959780847	0.010421183269179375	0.009462559560754787	-0.0022020848498849168
-5.322979475478381	2.954410263032776	0.010964015433326412	0.009961869866393767	-0.002287656379376064
-6.8692823834369445	2.3755325699269654	0.012922704361417745	0.011275645322186358	-0.0052279080809382455
-6.725367925848076	2.363860918432673	0.012886550426527772	0.011313824260597453	-0.004931744244511717
-6.536000300217035	2.3472928848767003	0.01280497665822538	0.011348177229851462	-0.004518514084572822
-5.411414966482281	2.80462181706888	0.0113049030457693	0.010268632858598269	-0.002397004727236849
-5.610884649462367	2.5687833763582235	0.011888092921238323	0.010786921931554873	-0.002691493072002081
-5.361261409875199	2.863834967066623	0.01115993364885336	0.010139599627680356	-0.0023239480492798464
-6.223247802307597	2.365875714290272	0.012629609900328853	0.011304397402938489	-0.003882952295579572
-5.791162716262345	2.4885765182478914	0.01216144114507724	0.010994121868906248	-0.0030388086134476226
-6.090927660184907	2.367782615151773	0.01253519687941486	0.01128178784532963	-0.0035914869727455886
-7.488664423471011	2.6416913570264815	0.012750606082701522	0.010673631396328223	-0.006523175069251116
-7.527681738504052	2.675695279703027	0.012712468866550301	0.010605528896725211	-0.00659967322679122
-7.705213109506458	2.8928308880051232	0.012455584662593052	0.01015702164852864	-0.006984086352133672
-7.781038464728837	3.0306349689130956	0.012298063752099254	0.009904572752404573	-0.007147526059535064
-7.809543249467232	3.376611916763574	0.011826956498741346	0.009269455862195956	-0.007299458686930365
-7.8031869250453445	3.2014071931557497	0.012059665113487864	0.009579087788538592	-0.007237306005711579
-7.768361944322903	3.658099075822124	0.011429493100378533	0.008747796344114125	-0.007342562264257389
-7.761639727263895	3.6900712243159703	0.011384681316109192	0.008690482617182778	-0.0073441995998643475
-4.999801721481999	4.023502151482274	0.008695959126211664	0.007897424429904525	-0.0019545581067045496
-5.111481284317616	3.6023752834282305	0.009560818279934082	0.008686879247432505	-0.002081310876972722
-4.997331181378248	4.032984195797974	0.008676401071053682	0.007879753706981033	-0.001951467239576035
-4.872934486217074	4.475711538991569	0.007757365065850801	0.0070765074758909466	-0.0016407398314801146
-4.97922462021777	4.097173888984106	0.00854362939508049	0.007763795151039702	-0.0019064294484179504
-4.860801930593438	4.517203309852191	0.007658838031472812	0.00699127612566884	-0.0015961818023953662
-4.761029939464212	4.87431742088686	0.006801431472697786	0.006250937286554493	-0.0012187771614335576
-7.742452158769818	3.729624219616649	0.011318728644412867	0.008615174040704242	-0.00733059041215562
-7.442379917165561	4.483229936031931	0.01009622159587082	0.007119987245060451	-0.007157525803724201
-7.465536611994425	4.421726571853827	0.010190302277097217	0.007241442275336039	-0.0071671546245206065
-7.594486120432469	4.0834937584560675	0.0106909761496299	0.007897634542979252	-0.007205107666597567
-7.429690671744892	4.557670492198492	0.010026987703232178	0.006969895059386151	-0.007196886614448658
-7.36723985866665	5.015050012790266	0.009611628740471239	0.006025620895048677	-0.007477908056088571
-7.395343085368084	5.5101636428186795	0.009478658772709102	0.004945127661290024	-0.008046835398896784
-7.3965865828161865	5.543074608435623	0.009465507475678253	0.004873061118909378	-0.008079696496967406
-4.558074603635404	5.672718741769454	0.004399398464099655	0.004090039871060479	-4.3606076463839963E-4
-4.6627405197370075	5.22454798947669	0.0057708465661983985	0.005343040580444249	-7.979506487952385E-4
-4.668692867352944	5.198394503246017	0.005849893198739489	0.005413287957270279	-8.226124605198682E-4
-4.664282599374147	5.216802614111526	0.005795600816002743	0.005365648694729932	-8.020232222826705E-4
-7.3982323297515205	5.567916060023574	0.009470089827970011	0.004827912795232211	-0.008106414645074207
-7.48651415465878	6.150839041437832	0.009820105068419299	0.00377093576782543	-0.008998763273223152
-7.599546254111633	6.612735766649593	0.010826541725575355	0.0032697548044707276	-0.010210544673041241
-7.642504625592806	6.743778192976325	0.011151183917605967	0.003093504664554021	-0.010606303761028368
-8.952159946371552	9.555675251586836	0.04068174012639393	0.005308343111332809	-0.03743899274195613
-8.732765194065909	9.107614497624565	0.03200933668462851	0.004007447985321218	-0.03024255013915213
-8.47700772030366	8.592551683213934	0.02525122984572522	0.00352027963571885	-0.024133488534695755
-8.352064200573206	8.325656229295662	0.021789273717409706	0.003280134544298762	-0.020995914905254556
-8.22248365278156	8.080133739051304	0.01967688947558559	0.003172003361572782	-0.018983459140521547
-7.7238068807377545	6.9598914714192155	0.012240859984800114	0.0030365390404900276	-0.011707207085890679
-7.960826055581999	7.551550075901317	0.015126187075196005	0.0028420475881699584	-0.014621876045999592
-4.595871508506281	6.28037289077029	0.001800403681288523	0.0016483880901367086	9.340461570253182E-5
-4.559350514184861	5.783225643625137	0.004090212158944245	0.003800824616910524	-3.256612333881813E-4
-4.539975613367586	6.108347768381147	0.0030379895992847412	0.002797235917019563	5.554152049789892E-5
-11.935802806201469	29.203760167457084	3.2605137102387847	0.666253378802034	1.1463681076791363
-11.682106431330329	29.107328518339	3.271515336825126	0.6889388521132059	1.1181290371508672
-12.049748392788736	29.235721606739954	3.2518128274370564	0.6539562474126708	1.1582602072870332
-11.554047324668158	29.056241218203922	3.2743173068758784	0.7000605707702526	1.1039852544473712
-11.460443184032053	29.001267345554655	3.2754450428704285	0.7073131807917673	1.0932420527076097
-11.232304986381648	28.865049240785545	3.2802137022721585	0.7269964879450239	1.0679464613763012
-11.068074810611535	28.69399179130027	3.28292529044447	0.7362139946233603	1.0421333959161494
-10.976413376754808	28.58931671508703	3.2837853422756274	0.7397876055140429	1.026303062558303
-10.90389916998354	28.35161171417068	3.2848210983917783	0.7374839601393532	0.9978411129306064
-10.868957337890858	28.234135990939983	3.2839929335110356	0.7357189916477981	0.9829063289003632
-10.873719428217466	28.179281393409546	3.2789823544224395	0.7329239046039433	0.9742304031484836
-10.899773404446135	27.854335642192183	3.2596836105899127	0.7200121550652362	0.9237422356497256
-11.299458501732504	28.243091190207984	3.305055480983499	0.6916073809965055	1.0079690506899897
-11.580553246675425	28.461353336993938	3.3204731380401813	0.6657190659436567	1.0544690138037747
-11.22081911542619	28.180695395265218	3.3007094079307113	0.6986616956369811	0.9947719594605852
-11.183297404775496	28.14546619823924	3.296377668939209	0.7014373878353777	0.9869322635191418
-12.684184220582633	28.764343586866232	3.2557799192478276	0.5157221241685992	1.1717412131799445
-12.492880752462833	28.745515468282136	3.2721816771764973	0.5452785698996436	1.1545614134595776
-12.2852423131459	28.70269373577814	3.286903375929266	0.5756532716312422	1.132947482350932
-11.724410547415482	28.523440071411994	3.316138656170093	0.6488757986673453	1.0715011350192556
-12.042628501407894	28.65190976424612	3.303848435912032	0.6097509202922511	1.1073134248117835
-12.97928759172244	28.78860654783188	3.2303054822311514	0.4688213728238937	1.1996211363352303
-13.400947633314015	28.7763537914894	3.189374651763637	0.3985234229069878	1.2349239176930424
-13.46375182858444	28.77366045055478	3.183136457008488	0.3882154383373737	1.240313491075004
-14.201920302987581	28.540465347879728	3.0801907537051996	0.25015436101154015	1.2822445006637162
-13.99354047105041	28.642048328061016	3.117158150098456	0.2928890871515089	1.2743727321219853
-13.591342240135727	28.741164400379756	3.1669621079751735	0.36534929879929434	1.248618261624965
-14.456367012619312	28.396993551097516	3.0301485321097625	0.19725718558594849	1.290335586728192
-15.431591878117558	27.555698668136706	2.7099521823631942	-0.02651149146395083	1.2894341917585368
-15.24510148240161	27.725597238558915	2.786000510901976	0.01768410586493272	1.2885005045964073
-14.792664328746527	28.122569769546267	2.93659106018587	0.12163100285576714	1.2886505432705784
-14.95081865018069	27.985275783685914	2.8864325546843608	0.08546931121842115	1.2879075153831956
-14.853824195709429	28.07328217912161	2.91987884111114	0.10804833395484428	1.288289522307313
-15.776961011228718	27.23176280461427	2.5543467056983538	-0.11132045245213454	1.292635823903728
-15.513112421659493	27.47937482345482	2.674344722254057	-0.04642874599442727	1.2903198848161646
-15.967966242469805	27.04863027883457	2.4608389641326216	-0.16080435910817129	1.2960189711308445
-16.07670833151199	26.93966469684348	2.4062266658993896	-0.19040735059428837	1.2977199768628327
-16.716279216128402	26.051545252221388	2.0420182727754765	-0.39948659121109553	1.2704742466890866
-16.6675177320471	26.15340507796229	2.076621597727494	-0.37885458058220833	1.2778009699073898
-16.359091358725976	26.63642106198933	2.264336618415525	-0.2707177172168988	1.297717149476767
-16.445240585507566	26.533535009262614	2.2196768591064937	-0.29595246375352263	1.296229479349879
-16.837577633029017	25.65355982661277	1.916095833139572	-0.4699555121641329	1.2274349507166384
-16.84622624979137	25.592588293013694	1.8975465296854883	-0.4781640627581375	1.219935781774895
-16.850103986837148	25.140345439473183	1.7672868470967806	-0.5291194731298962	1.158543611564806
-16.85005420296213	25.11674862278303	1.760963260963587	-0.5317992334848625	1.1552968929245808
-16.827807853024098	24.83135991086977	1.6847548698390544	-0.5635155746189333	1.112373601465074
-16.811352271360438	24.608249074545864	1.6251851608259538	-0.5885515106232327	1.078844468935112
-16.809757945587663	24.59275464737519	1.6210020020645821	-0.5902287624155105	1.0763834952548066
-16.72390307561301	24.10927776508398	1.498914046877867	-0.6368962889005841	0.9932129753040431
-16.711604584307537	24.054793657701662	1.4855993525089848	-0.6421558884924794	0.9831736932648558
-16.288938391801853	22.90757436988333	1.2693774479438138	-0.7176222540959346	0.7628780250185461
-16.541575995794016	23.45572476837134	1.3614995166838189	-0.6853870462396411	0.8743173678629037
-16.554735993287736	23.49923588169754	1.3703332934202037	-0.6823288004850061	0.8825800101934412
-16.284735122014368	22.897810718928753	1.2679652767708576	-0.7182130235703863	0.760854967751658
-15.9689409967161	22.315910191246623	1.1975625247618635	-0.7365092508943938	0.6273421127458172
-16.261668500317725	22.85548546820146	1.2626765441870325	-0.7195484024761081	0.751051745712331
-15.890128630080937	22.19231586454205	1.1853627907960778	-0.7390007863520189	0.598155884253964
-15.611536175561469	21.761214182128263	1.1475380613985078	-0.7444845134529456	0.49539626470674347
-15.389503089566695	21.46723224748741	1.1298804161633256	-0.7421352162441005	0.4214783789386164
-15.211211468592408	21.2246593625606	1.1172130370224282	-0.7387139526511246	0.3592342529147795
-14.852441952334894	20.768389246526556	1.1000428996344798	-0.7268151548785714	0.2395080735293751
-14.818193677390562	20.72704361603328	1.0990001487900507	-0.7251977614815253	0.2284619253615472
-14.010727407434942	19.956244660112002	1.091730433657037	-0.6676734812533531	0.015676944468642866
-14.087412921685416	20.012501518614464	1.0914428874600217	-0.6748238895329288	0.030846640779495105
-14.468060282721094	20.37141381100955	1.0956988826207672	-0.7028735741877474	0.1304328368081093
-14.161142822699299	20.08379311759668	1.091943372515109	-0.6798918715749382	0.05031941901784326
-14.780913748069462	20.690041568173328	1.0983202023310248	-0.722403555002264	0.2181096863766447
-13.290337518692528	19.46305552033138	1.0901389729003583	-0.5912952302779121	-0.11451753819344486
-13.172932900418182	19.418788002420822	1.089699327459819	-0.5769425916044564	-0.1288616163830168
-12.843245050203404	19.289711443391205	1.0893795873011352	-0.5379886014584632	-0.16957669169358808
-12.566776098124134	19.255877656791075	1.0860220975186958	-0.4961884896041161	-0.18302262355117926
-13.364972472223473	19.508465354966297	1.0906966613825428	-0.6001191695242558	-0.1025542801610865
-13.714974310211915	19.721547316418935	1.093273825654253	-0.6406752437153589	-0.04620133947378799
-10.768519603471752	27.656841636307917	3.2177044794677423	0.7204633298898302	0.8815270146148585
-10.626055601935754	27.441237835469842	3.171745842372441	0.7213896229630843	0.8355767547820068
-10.509614804230434	27.180361031524047	3.1080961686084203	0.7198107462298169	0.7854757272850827
-10.44945793759272	27.004687217842367	3.0638834589152615	0.7152385228576897	0.7539367903881059
-10.346947236028276	26.50149944674624	2.9205751273314324	0.6849213155256867	0.665370155313882
-10.320901390450317	26.291271049490547	2.8593224917059543	0.6684192759138855	0.6309944852490944
-10.258509525475565	25.821433344031277	2.714913158573517	0.6300396626586725	0.5530906723427544
-10.233959449323633	25.577920561960738	2.639855691031614	0.6073519542907156	0.5150790052070084
-10.153291048453717	24.331496842401013	2.2585627492767832	0.4839745778719245	0.31789723957622995
-10.149025749581671	23.92451248260336	2.1371964570013406	0.44082874122509275	0.2565715785923521
-10.164215689716974	24.851641908921756	2.414187164916701	0.5381294296571932	0.39541889999360985
-10.159624221262037	24.754981424532936	2.384209561985166	0.5282104962871436	0.3806912404561456
-10.159390647469039	23.834896153626683	2.11261351219286	0.4294299112545906	0.24352763340496347
-10.356713340989351	22.331659832868155	1.7185519938115794	0.22747360335591654	0.008318381756478564
-10.267225788515626	22.888512462932077	1.8536963160256912	0.30778851198207013	0.09225047086062392
-10.20243260154123	23.116648926784226	1.9123196354834597	0.3449473086992191	0.12468303657067396
-10.495823752102263	22.003711584874296	1.6449547125057302	0.1664774228547261	-0.031084340016903696
-10.573812855753744	21.749024786677847	1.5908847397608707	0.12550615174116397	-0.06491674041333255
-10.861301790157873	21.253387482874984	1.488913586405268	0.020473403478768543	-0.1155077613058809
-10.94558640919998	21.114826321952705	1.461224396650087	-0.008803515648878935	-0.1293921872849727
-11.133322989520547	20.80091752514501	1.4052120765122786	-0.07631977974536541	-0.16059500003062474
-11.54983696413637	20.072338696361115	1.2805651014190635	-0.22983487419576382	-0.2301440661120384
-11.34653480173035	20.436488911991212	1.3433833098729104	-0.15521353273498215	-0.19518697400114043
-11.23151868384559	20.627107944220242	1.37399377409282	-0.11181151980448506	-0.17821475992301508
-11.554967868711342	20.064003425877587	1.2791662616616493	-0.23166837704352833	-0.23069209798428805
-11.741469842656612	19.77949818161344	1.229067997307328	-0.2952274716248232	-0.24867473318060124
-11.841147224699325	19.661418434938838	1.2075113106539632	-0.32411738176639704	-0.2522884584557363
-11.973386913156254	19.522624812570424	1.1793606622264305	-0.3615798924659466	-0.2536067371901236
-12.170425370410353	19.353881967028414	1.1353998578445401	-0.413353556488455	-0.2408078652198358
-12.254791953416174	19.298450378206923	1.1136335632185674	-0.43642944709500164	-0.21959667422549783
-12.107678242949556	19.405561627556533	1.1473063922668332	-0.39686606182088635	-0.24308997544601924
-4.2883229632860775	5.807039805879913	0.12126006051668646	0.11862608337381814	-0.006352079394327364
-4.307057605245156	5.526002436144708	0.169652578607535	0.1642951470479656	-0.005343482178474716
-4.012164935352855	6.4037290017058375	0.029029208415850254	0.023888117787315942	0.014339860078061593
-4.102076581274754	6.226069827757794	0.054592102365703235	0.051624351459083354	0.01160379759870665
-4.15649537847472	6.124153552321	0.06910640205976501	0.06833200836139952	0.006773672496169137
-4.2847795948405025	5.824866841939575	0.11796512867933744	0.1155065564713366	-0.005982078604131878
-4.18017146471061	5.245978145711475	0.22167224833425797	0.2116304604317469	0.021172137307910628
-4.162615861024941	5.199209053922915	0.22959008995385283	0.21876151821238887	0.025086888942237335
-4.143652721140339	5.191949089538942	0.23120022462539047	0.21962554439938659	0.028231897723325565
-3.6322745368454257	5.147975223770012	0.2574085055852784	0.21962238917502924	0.12169974597944874
-3.7520724673557657	5.133869891351081	0.25214307406718295	0.22402948811732953	0.0988082596294929
-4.0688104610289795	5.185234828586908	0.2352075965409252	0.2203896458428699	0.04161237147358578
-3.4079155880435144	5.238027324548531	0.2584977948654895	0.20006106413400662	0.16184780312066716
-3.869873357634537	6.725932841299383	0.025501835296821755	-0.011612475942682846	0.015090892525916383
-3.9362930380401067	6.567865796608608	0.03382881510514785	0.0011874971584331772	0.018527055887449323
-2.5643029177236167	6.00899830173923	0.3581368588442322	0.0459566447568368	0.3041700865282383
-2.8087016690518745	5.741772397466606	0.29858693583459617	0.0974670713191779	0.2609204649597618
-3.083484089387015	5.477182030354228	0.26607102050772025	0.14962523035780548	0.21661871463941462
-3.2015446753745738	5.395218417043317	0.2633646719009251	0.16930700749908922	0.1959572450946139
-2.9264397800729967	5.617381515113407	0.2866318966338546	0.12114776462095662	0.24314498774879276
-3.6614019577377603	7.2073532359214605	0.06278612495535169	-0.050407536812806075	0.014196108760927008
-3.595604569471044	7.331365146287874	0.10457759649081329	-0.0823500460299039	0.02166654274193397
-3.5484064350938573	7.456648274130648	0.11768716980112288	-0.09269050724344485	0.024375551887703156
-3.425866195254538	7.7869731342923565	0.27899905824887444	-0.2132852783130627	0.03277515928072608
-2.1521643751806954	6.610690940885824	0.5212448267856586	-0.09142486364501567	0.38679169716065526
-2.1809415765764526	6.567562714670951	0.5075965514330513	-0.08033352481797887	0.3826351852744816
-2.0742112349274757	6.741339119928552	0.5607791014473869	-0.1253680183668639	0.399081449366084
-1.8930749471969914	7.051056987806737	0.6538340086310606	-0.20473563410776313	0.4270953945262866
-2.406310117976088	6.2381004612518405	0.4178614694614834	-0.004034792520170572	0.3365147685292439
-2.538100589315731	6.045158968971396	0.36463711109587	0.040440810794849055	0.3088864012435861
-3.374396757301442	7.964888082160684	0.3673064573719661	-0.26599521293861283	0.04386188805253495
-3.4098085905851176	7.823760927897365	0.3069929083535219	-0.23448908979716254	0.03423059255659075
-3.331105163294466	8.160947714079914	0.4459096736496978	-0.3057817992521833	0.05374094292311538
-3.41694284479979	17.827072734734163	2.7441176860955268	-1.191653658995308	0.33194794051382426
-3.353058734786538	17.74177050860621	2.735876025262507	-1.1993327766364346	0.335406307741781
-3.6745886535963237	17.933120408601205	2.7698688578328268	-1.1688129376468632	0.3310582884838419
-3.540599321592361	17.885689087426442	2.758773666102523	-1.18185617101898	0.33079723195961486
-3.7832842232803903	17.99328155720732	2.7772853473093764	-1.1618099212714663	0.326274088610808
-3.9357171817936116	17.984463775570383	2.792526955632669	-1.1536612683054217	0.3307698198124973
-3.2920254935375053	8.552161396877578	0.6058297780393349	-0.40249073541739533	0.04954021574516147
-3.2861823608924	8.860770490976389	0.7212251689496139	-0.46982780403364643	0.05160478003064449
-3.2970182837934283	8.468678537505586	0.57081309572957	-0.38100216874447695	0.04807900511979179
-3.3159875743842995	8.278554417460683	0.49287025978330856	-0.33480024890735427	0.05182166255475133
-1.2802826824277802	8.478633085189395	1.0965190077290567	-0.5439290119873058	0.49617157263937994
-1.4581693712490624	8.02436367990105	0.9544449484531337	-0.4411911066030393	0.48196274522963856
-1.8228713331843909	7.196277884966607	0.697502824445482	-0.24367327399784466	0.4394006438349982
-1.5585165198969002	7.774965132076156	0.8747606862975652	-0.38095609629017757	0.4688321107968604
-0.9417762933512577	9.402809311824923	1.3711853306787454	-0.7308129497257664	0.5183306785321439
-1.0320559014059918	9.15341430754458	1.2998230583951016	-0.6842374389827457	0.5139184575388944
-0.7693868831415362	9.948113883548157	1.5119571186300607	-0.8195430707217272	0.5246533833984235
-0.3299681751007806	12.136957950070594	1.9836468124402384	-1.1093151511950028	0.5166064507418087
-0.3390646139086953	12.048737943185007	1.9674121274128402	-1.099573772887519	0.5180371213061699
-4.11371023206757	17.95309090590331	2.816748436208469	-1.142057134246226	0.3314943709825341
-4.160616366329802	17.79593031186862	2.826380008806254	-1.1423432968972147	0.33899882873906956
-4.190766845280345	17.708030051253196	2.8341620409983332	-1.139750329345159	0.3427414640037172
-3.2833926409869783	9.150886467222689	0.832473844482585	-0.5324860612404411	0.05796887919077486
-3.274418014008373	9.367627291329839	0.9084784754082693	-0.5741515939402304	0.06319324745982247
-3.267257986719642	9.588346087361067	0.9920778533848751	-0.6193072442928729	0.07067459122226444
-3.216350102394046	17.578007501723864	2.7181270827566775	-1.2109387624888635	0.3393660470969325
-3.1859328980954515	17.549159056032313	2.7148925691689114	-1.2137196506565349	0.3392729970225191
-2.9979096400130283	17.39519000086823	2.6959488397533713	-1.2269475140054822	0.341675779073288
-2.9870998225207916	17.38641810249299	2.6949664536232283	-1.2276679542511455	0.3418693970604225
-2.4471574181684264	17.158483033080905	2.6593843390281457	-1.2512581777214766	0.35424399502954995
-2.0622650579216972	17.045467960512756	2.628719927120747	-1.2693291637829374	0.35965479225634106
-2.9819129908323396	17.38334362150622	2.694518759832833	-1.2278968127334307	0.3420291520784544
-2.7245762661529	17.25599323929744	2.6766459425942317	-1.2400721645316386	0.3488965005552287
-2.5321026101748316	17.19061771511696	2.6645834396996957	-1.249039158683066	0.35122898840291394
-0.3307486861104312	12.154552236977798	1.986301726142875	-1.1106900403958873	0.5161425115377899
-1.4309195126415768	16.311881810757164	2.5360823957241507	-1.29180291424106	0.38408129552749615
-1.3119857893849463	16.078832444935458	2.511042216891086	-1.2961834091494173	0.38906584017261053
-1.9949358954541871	17.000108043408623	2.622111635794509	-1.2712060954966968	0.3627922545336842
-1.5781830252867213	16.590831439941763	2.566982551630887	-1.2904542979127398	0.3743446261119212
-1.1252163446601022	15.634120316997642	2.4609100171364084	-1.2957946186755516	0.4017021646202633
-4.183190021404631	17.56545500482762	2.8322249453346613	-1.1411728040237792	0.3478069774394798
-4.2071009692919485	17.371906025029702	2.8361006733905363	-1.145900258008748	0.35334142357721054
-4.173421982141818	17.089658702232843	2.8177220791968076	-1.1575554354204207	0.3535463926417126
-3.274496076424968	10.393666073726164	1.262832126042592	-0.7573326170422364	0.09387950527543135
-0.38093065746404864	12.957934994882281	2.1098747932381627	-1.1772171490594978	0.49274287404016937
-0.43110611425660306	13.37162975645191	2.1732430375575946	-1.2111992252232358	0.4797188771478904
-0.5085246238984815	13.748533797183196	2.222733668488319	-1.2303549773387175	0.4677602765336982
-0.5986605131518754	14.099881028232186	2.272051348308892	-1.2523797673348498	0.45402497436448885
-0.6588040601767096	10.313946466611478	1.6089869215318173	-0.8819580455571502	0.5287002990306726
-0.42244426534908025	11.260896513998219	1.8223398672581106	-1.0125291990959502	0.5304764285133915
-0.4289080869540295	11.218163425955408	1.813145266002598	-1.0066179026053554	0.5308014072389462
-0.6306798789703489	10.430314766099672	1.638033492087772	-0.9010093805207231	0.5293182429979947
-4.164359840895151	17.031909265133617	2.8136861431339852	-1.1591996749890734	0.3540438447537111
-3.2749161173439147	10.409031190151701	1.2683042504048732	-0.7601778382538886	0.09436106225976844
-3.275155840802444	10.416279000868967	1.270780032372694	-0.7614546826311561	0.09459694120775501
-3.289726902114009	11.01286107017185	1.4657953226749867	-0.8542572180856306	0.11883929533267001
-0.7107888863508971	14.470108854625304	2.322600658867227	-1.2716482013404176	0.43931270676892564
-0.8588355779173833	14.972376253928395	2.382019770810299	-1.283851232192261	0.42386933725260345
-0.9564246343140972	15.225379737531902	2.414528888306501	-1.2930831289493587	0.4129030417469965
-4.138694234178859	16.602949163348818	2.772995882405631	-1.1679045766840874	0.34625765422795374
-4.159576232348019	16.976420128853025	2.8084568356345025	-1.1591927077653785	0.3542656986734322
-4.083256280494276	16.225086758764565	2.724392896585299	-1.175060284287932	0.3375454347559152
-4.0758957680405885	16.183360452567133	2.718937259690259	-1.175467503539115	0.33705410487349646
-3.7334797393068984	13.911527173719644	2.264305852378106	-1.1315612632709042	0.22886017107566023
-3.8726473060549043	14.38977762919157	2.376656739760971	-1.1490701173750935	0.25008067131631695
-3.950614982262072	15.270317849367553	2.554683548659558	-1.173547250081804	0.29226815012379825
-3.955494355730274	15.305204165535596	2.5609585584378394	-1.1734091227004562	0.2941429371424882
-3.9021722276195567	14.683573678941908	2.4393792604739044	-1.1607855143456736	0.2640098519934267
-3.92617127691582	14.828427664956319	2.4693400252378463	-1.163733763101641	0.27133357057429236
-3.947094929527757	15.245087560230292	2.549688030612334	-1.173455814365827	0.2906840898175298
-3.998941544619403	15.727946004127272	2.643606449223281	-1.1812510093547526	0.31584932623633233
-4.068911267370266	16.14237510560184	2.711916502720184	-1.1752536433481717	0.33540425085979536
-3.4173826427831675	12.431538801057219	1.881965925942954	-1.0261548165455394	0.16993038894119983
-3.3563107741706304	11.956319557195071	1.7438624679886963	-0.9707617859905798	0.15455453021168183
-3.307291391604541	11.334051155210418	1.5659404331848914	-0.9005836948884336	0.13082338465977192
-3.492417625561471	13.019939743286207	2.0366126136080944	-1.0728891159750662	0.19620772634323683
-3.7071517538549736	13.803055406549685	2.2386070364223234	-1.126500177250184	0.22429766791480885
-3.689145074339292	13.704032941580511	2.213784169632323	-1.1191500448379919	0.22085916743927314
-3.58107563960598	13.364808108557302	2.127823275916813	-1.1010673027336688	0.20654059130153057
-8.24437321618	14.628655380704547	1.3481420486458575E-4	8.547474215014635E-5	9.089861603451012E-5
-8.208488508960102	14.20442969546679	1.3274655979133887E-4	8.423897810822521E-5	9.081799609878029E-5
-8.193732882045836	13.966864510168561	1.3161818168534164E-4	8.356496431652796E-5	9.079087740980833E-5
-8.232676066203148	14.462833740224204	1.3399664822275414E-4	8.498878689359857E-5	9.087611526693341E-5
-8.190355272781021	13.837310769918176	1.3102276186928072E-4	8.320452357257603E-5	9.078256185100802E-5
-8.113164734867585	13.369148836542944	1.2879944238540364E-4	8.181233142001229E-5	9.059061583395307E-5
-8.077137985378469	13.181762353380897	1.2796167321216267E-4	8.12763385868476E-5	9.049765315458101E-5
-7.967399366642157	12.81652392211357	1.2627816414272934E-4	8.015774411441497E-5	9.023274829127705E-5
-7.420180032336306	11.241484916476068	1.1941850067717793E-4	7.515097272681187E-5	8.896803268028025E-5
-7.3808332804054615	11.139093228239146	1.1902689003274776E-4	7.485114711206524E-5	8.887754976146724E-5
-7.603871942682024	11.751556393002183	1.2156362207737949E-4	7.678308065501336E-5	8.938146101179896E-5
-7.696140638264976	11.994705156717423	1.2261970497551349E-4	7.759451759587087E-5	8.958870193479032E-5
-7.744677823820956	12.145917300220631	1.2330600734862404E-4	7.808408336396564E-5	8.970010899769722E-5
-7.337767803967839	11.036122636602308	1.1862727588632946E-4	7.453492735870368E-5	8.877516196589522E-5
-5.478509445055993	7.328290473537212	1.0252878002641225E-4	6.034157280999167E-5	8.27336381640366E-5
-5.496339179308194	7.350669581732867	1.0266735305623413E-4	6.046078518466521E-5	8.281191585471252E-5
-5.513304128741788	7.373454987620162	1.0277872921210603E-4	6.055197695217532E-5	8.288401214667027E-5
-5.778262454965182	7.704142890649901	1.0450493486212305E-4	6.203435182956748E-5	8.383229746867918E-5
-4.872232297356396	6.663670088642455	9.94129645957805E-5	5.810749362870981E-5	8.050638248763769E-5
-5.226290517064604	6.974426320396013	1.0100169934137533E-4	5.923129585029251E-5	8.169173474119852E-5
-5.132036526681875	6.880768641459552	1.0043877624679493E-4	5.878607336032402E-5	8.132280142592601E-5
-4.981659587833018	6.7460850283086655	9.983023801847789E-5	5.8382412071688726E-5	8.082650930089859E-5
-5.959929927514537	8.088621896615557	1.0596742556049445E-4	6.32182178763139E-5	8.465742575765721E-5
-6.156104585549123	8.438484377731058	1.0770594688044074E-4	6.485344108496178E-5	8.541226886801481E-5
-6.3622617757145115	8.89367402106597	1.0953216705322799E-4	6.646804621586087E-5	8.618986210776828E-5
-7.037759509502306	10.279278827605607	1.1553745570939835E-4	7.193358082844432E-5	8.810251701357348E-5
-6.511283012352989	9.166008198073225	1.1091914397231696E-4	6.783241644906462E-5	8.662789941630051E-5
-6.961288378324094	10.091869921249243	1.1474768217696053E-4	7.127163291331734E-5	8.791308196161978E-5
-6.976735995607671	10.116981084608339	1.1488039354335253E-4	7.138628781296707E-5	8.796009717062118E-5
-9.182270936897321	22.94174450346468	0.42011585681773217	0.03469474046780207	-5.472082086340349E-4
-8.933982423996149	23.04229685433322	0.423382072752621	0.036664481950572134	-0.0024655717602372557
-9.497724716304102	22.723005777594675	0.41044482098610235	0.03149989163530155	0.002596814757384874
-10.889962362609594	20.815101820092725	0.3300523619141503	0.007726624493309346	0.018876956655097785
-10.989883266076621	20.573146486237825	0.3207127729491155	0.004481829328204737	0.019839036023330127
-11.119734753654585	20.1808955388046	0.30635321049824027	-4.4389760513871036E-4	0.02067751643069066
-10.670647722063693	21.25443557910306	0.3471849364062253	0.013270695084775162	0.016582985936621747
-11.149672853304494	19.02602829849202	0.2611470599737427	-0.013958926670188346	0.017764351680286138
-11.177286946190202	19.099277703159114	0.2644839932502572	-0.013264621320081802	0.01829349753907265
-11.201816179021902	19.362671111500344	0.2750283981151216	-0.010357974228086812	0.01941355524730585
-11.022193536344012	18.717624559630494	0.2468474389126211	-0.016574765690641848	0.015480390275333038
-10.948655772367362	18.634752788132435	0.24205775622383496	-0.017105291487955677	0.014447662036545156
-10.739201133128944	18.414265918933673	0.22902783198578514	-0.018260110080833614	0.01179135938604744
-11.220597943122005	19.547650219584682	0.28247455682705724	-0.008328992466548276	0.02033033461443079
-11.21323281425863	19.61367872297284	0.285000567207359	-0.007508313854148243	0.02038408004651473
-11.167862920011396	19.983763366603664	0.29882091732664795	-0.0029689140894367167	0.020984669809094046
-9.936768216228987	22.310409283185393	0.3922312554743853	0.026438312389181942	0.007551090604984826
-9.627939378120631	22.624878042717764	0.4062821239208412	0.030015227296047584	0.004099419075244692
-9.57317012665813	22.67654418678395	0.40854137999075824	0.03072386575729807	0.003453031451833615
-10.134279810272918	22.058148772504488	0.38109760800835035	0.02354097048701584	0.009752328405390734
-10.304582245495851	21.836678928288897	0.3714287059686852	0.020754812027412754	0.012108327424540823
-10.555587862947341	21.45179669190091	0.3553640326730255	0.016009158867318598	0.015035640053176402
-8.656589703195516	23.077777847287933	0.422457684711363	0.03899652534782157	-0.005160705554481967
-8.262167749019012	22.974909627902882	0.4125732987164771	0.04187133899193157	-0.008128330093535443
-8.093511386784712	22.896766904562025	0.40610619875472687	0.04292052114100095	-0.01012731712880225
-7.689902688405914	22.564211138216287	0.38356797789423114	0.04574877977528579	-0.014968211410784311
-10.42738055988633	18.24313458414324	0.21447361703931453	-0.018440938554248734	0.008165998748882977
-10.353689805164658	18.20009256250406	0.21094887028462073	-0.01850580259907389	0.007427192017934546
-10.27985764615542	18.165461430007248	0.20764466560522227	-0.01846744535336388	0.00662094808335375
-10.056078880215889	18.093535524199016	0.19854582117581832	-0.01794119246156817	0.0043862808769271795
-10.619064660889117	21.352055735347083	0.35113515963159175	0.014639235822605722	0.015938800479791078
-9.877383422849825	18.044791512530526	0.191505102587178	-0.01737653337206509	0.002737191294163576
-7.460371286689734	22.326892098391035	0.3664898551788943	0.04636385945476186	-0.01877897958582674
-7.1819254774589725	22.004425241899636	0.344201009016165	0.04759601852615174	-0.025043068810683203
-6.980051359193219	21.793149171904382	0.3273357309473353	0.047653421704978105	-0.029478464951382233
-6.576547900409892	21.409323216684054	0.29649481469364963	0.04754879367277291	-0.0411707973148939
-9.45778210122657	17.98715001966161	0.17474037283399463	-0.015582315454194627	-0.001052255097130677
-9.409006892551647	17.978764361474795	0.17276456622266997	-0.015393622786123334	-0.00142270807360453
-9.344395664369104	17.971696881039755	0.1697218845783545	-0.01506827889676371	-0.0019574033109451393
-8.885965848717442	17.93184517662559	0.14893158783126292	-0.012708786979908888	-0.00565254174736176
-8.603601439913177	17.925087105345533	0.1328767514756192	-0.010186387170257112	-0.007872510357941183
-5.171699925696278	19.89723916760622	0.17078322018626713	0.03475201521977918	-0.060261643659764524
-5.024544087268845	19.683826314056585	0.15397163903201047	0.03329743206169762	-0.060516200142234806
-4.900297157962705	19.40210243392994	0.13438693138309477	0.03091232865928714	-0.0589554713610803
-5.543804142997178	20.3807455285331	0.20949535932584853	0.04002622474502197	-0.059128324953197434
-5.864606031489966	20.755739400372875	0.23944073140527072	0.043473211959343644	-0.05528373912019259
-6.504362424248608	21.34437347261303	0.29090093309800064	0.047123707619071385	-0.04256606703195757
-5.970923214295217	20.870237027807732	0.24910082711537537	0.04452313881412819	-0.053987719876833755
-8.156219868799138	17.89623573468287	0.10160781131128926	-0.0048847596131287325	-0.008598766566302674
-8.394790892154965	17.910210027091058	0.11847393131017281	-0.007847174974859603	-0.008261961782145926
-8.554618865624473	17.920891399145056	0.13010384841076797	-0.009852217810379921	-0.00816081729637648
-8.076918622029138	17.895858500419333	0.09365069331566614	-0.004141102862850702	-0.0071749052580031645
-7.825261176202915	17.887359420843737	0.06613831786375451	-0.00229183824440381	-0.003201089547019009
-7.596735473441331	17.822754416913725	0.017457821323140645	-3.244018779834863E-4	-0.001651346741920804
-4.3775397391374735	17.57190502900621	0.03931914496844209	0.015821435071055476	-0.030842845994523617
-4.375872410663536	17.525809941386715	0.03725043691858429	0.015365553788951259	-0.029925047080081296
-4.484860697103628	18.198066768748518	0.06428145038433372	0.020344422256423612	-0.043242366692803465
-4.556948600244268	18.532706289646416	0.083668618568416	0.02343685578022395	-0.04820772270968762
-4.683151412440294	18.920539241546052	0.104666257346833	0.027276611593386985	-0.05475378786471334
-4.372887696578826	17.49810435524669	0.03660592666060505	0.015285215657372694	-0.02951336364680085
-4.260393171333259	16.96016374069295	0.025687871991607915	0.01382895646441741	-0.02128932553910537
-4.254427113795039	16.882309110298454	0.024866653085922362	0.013520830392104204	-0.020518395869836083
-4.1696614299095796	16.307294673354285	0.01873129069751417	0.01049667409768564	-0.015234072757537766
-4.151382682069209	16.15640348323742	0.017060246077033096	0.009684201018870377	-0.0137871068117454
-4.144404671843636	16.126118946965576	0.016745676223085502	0.009498010178783812	-0.013538023034678251
-4.072427952250173	15.289863632204518	0.009844641056925998	0.005892227920618874	-0.007280085912123122
-4.0953240169988945	15.48969744132414	0.011255761862417096	0.0066283046378520435	-0.008540322123990376
-4.118625907787689	15.687351201549575	0.01280564436233865	0.007286110388562264	-0.010029667563948547
-4.140871623441758	16.071993822956042	0.01626554032599099	0.009227204337581521	-0.013115995582949442
-4.332502288749016	14.727258517396319	0.004152932865156752	0.0023620234667996224	-0.0029585756779595095
-4.179620470646745	14.862861299829287	0.007941405502148016	0.004578760779407559	-0.005878155323185401
-4.129587923271329	15.034413090690453	0.00904188544845472	0.005245255596599954	-0.006721749664778654
-6.864381120857589	17.824925970382665	1.5142083012007173E-4	9.487401334332136E-5	8.619613452366282E-5
-7.111456277647662	17.862901719601076	1.5134313917750133E-4	9.490299939558405E-5	8.693803409567111E-5
-7.361730330200234	17.815658423141436	1.5085673399598283E-4	9.46923230413984E-5	8.772253211215693E-5
-6.699631952214627	17.790187728070066	1.5142814304168389E-4	9.483166233739074E-5	8.571386028225533E-5
-6.471535900793592	17.656110818973104	1.5101098803055863E-4	9.451576754125303E-5	8.505603424449566E-5
-6.192614293419988	17.31914560570296	1.4968278643845586E-4	9.365077035001717E-5	8.433545204260407E-5
-6.358826975112483	17.562077889912842	1.5068464714986074E-4	9.42919022067177E-5	8.475276945652762E-5
-6.018562994632269	16.965651537917328	1.481208530040837E-4	9.26789994580791E-5	8.393734020873838E-5
-6.018217814531216	16.964954947021344	1.4811783326355098E-4	9.267711275377135E-5	8.393656803986213E-5
-5.590293973152729	16.02332329762993	1.4382687287972488E-4	9.007205872018613E-5	8.296435108542988E-5
-5.62503595540174	16.10242368359029	1.442069148175729E-4	9.029996264739489E-5	8.305295920170436E-5
-5.798389451535036	16.475675177893894	1.4590235459417835E-4	9.1331582115848E-5	8.344262587922801E-5
-5.81830042007952	16.518599132808827	1.4610552303044493E-4	9.145386444558187E-5	8.349367860079789E-5
-6.016563719077052	16.961325466545283	1.481015094878348E-4	9.26671680544117E-5	8.393292037742828E-5
-6.018066056100372	16.964687362025636	1.4811671590281877E-4	9.267640896055232E-5	8.393624192737346E-5
-5.522668475225	15.891084463681798	1.4320741201433304E-4	8.969632946975861E-5	8.27967539260236E-5
-5.424504479110345	15.698092793695354	1.4233358824651725E-4	8.916270639959375E-5	8.256729074958802E-5
-5.225651270330489	15.3782540280895	1.4088265618551917E-4	8.827467434480327E-5	8.205873610495696E-5
-5.224411400107792	15.376332166282578	1.4087397315309697E-4	8.826934109823512E-5	8.205545051099701E-5
-4.91133111913463	14.973285475317692	1.3910323371163006E-4	8.717882451927368E-5	8.119786904549067E-5
-5.073570002428566	15.1699366412826	1.3996940255503357E-4	8.771391540997618E-5	8.164984418229274E-5
-5.223708594390138	15.375437594378724	1.408699859038592E-4	8.826688317778893E-5	8.205348628375536E-5
-4.908322672983099	14.969378331278312	1.3908619831350127E-4	8.716836177267778E-5	8.118979164962985E-5
-4.707730131406008	14.774519111746512	1.382792763524637E-4	8.666027138005021E-5	8.060569262621387E-5
-4.8949657053641475	14.956384547909881	1.3903200010743818E-4	8.713429718428992E-5	8.11509327117148E-5
-4.675015183488232	14.748008785173102	1.3817112707621584E-4	8.65916577973568E-5	8.05029975905273E-5
-3.7658512309524594	7.028045440845934	9.887858692743005E-5	5.8313418522372556E-5	7.646784946721579E-5
