# Supplementary material for: Thyroarytenoid muscle fiber orientation regulates the ability to modulate vocal fold vertical thickness
Source: PLoS One. 2025 Dec 4;20(12):e0337735. doi: 10.1371/journal.pone.0337735 (PMC12677544; doi:10.1371/journal.pone.0337735)
Supplement: S4 Data — (ZIP) [file pone.0337735.s004.zip › Male/contourA1TA8.csv]

% Model	Untitled.mph
% Version	COMSOL 6.1.0.357
% Date	Dec 13 2024, 16:44
% Dimension	2
% Nodes	722
% Expressions	3
% Description	Line
% cpl1x	cpl1y	Displacement magnitude	u	v
-11.474445041542268	39.86271998178516	4.391288186331636	2.628279565491237E-4	0.5622566868875369
-11.24329260087166	39.857064166660706	4.391040003283125	2.6278224171321534E-4	0.5622596864522921
-11.723499835930573	39.792838850429945	4.388302048326465	2.6210622471890333E-4	0.5623242874643993
-11.767274346797393	39.77501014477997	4.387541888577498	2.619211072914746E-4	0.5623413401558253
-11.979542023643297	39.6410188145976	4.381826147599186	2.605394884787554E-4	0.5624683431384061
-12.121371498892108	39.49575294433545	4.375621310083664	2.590582188360661E-4	0.5626051588678916
-11.806054117032641	39.74542877890212	4.3862778127599515	2.6161775170246174E-4	0.5623692996285361
-11.156744430513271	39.85315672493977	4.390875130800531	2.627429930406349E-4	0.5622624794894027
-10.78574461946646	39.85088143713931	4.390777334223429	2.6272956509523483E-4	0.5622609488051102
-10.703996785704673	39.85039448788975	4.390755089378809	2.6272685327600694E-4	0.5622606012534936
-10.365045487457671	39.85003217009799	4.390739078332839	2.627308139021647E-4	0.5622576012533039
-10.24073739035994	39.850002288818324	4.390738428228114	2.627319088192378E-4	0.562256409028477
-12.151223908858244	39.43929637920951	4.37321096596446	2.5848227977297224E-4	0.5626580833259193
-12.243999474712044	39.225517804051684	4.364088039455389	2.563065211417578E-4	0.5628582818508495
-12.228771216330568	39.08118106697209	4.3579226407739675	2.548454052222427E-4	0.5629926907417577
-12.2045725661669	38.96968579892024	4.3531653458388675	2.537162609925986E-4	0.5630963949137258
-9.68966925248226	39.850002288818345	4.390721801964505	2.627537424550373E-4	0.5622509822888322
-9.728820691769547	39.85000228881833	4.390723008878336	2.6275219803426975E-4	0.5622513678412376
-9.738893104614126	39.85000228881833	4.3907228900776305	2.627521068539315E-4	0.5622514666947868
-7.229724018195425	39.842036642651436	4.390361382040458	2.6274941508823446E-4	0.5622341087252054
-7.181680448805343	39.837035027356265	4.390147973851355	2.626993072191945E-4	0.5622382961013721
-7.032898318847817	39.761332460556915	4.386911373056575	2.619293865922594E-4	0.5623074278817872
-6.814102986904112	39.65160987884976	4.382228618807645	2.6081108572918797E-4	0.5624075957760842
-7.694538611368289	39.85300932372047	4.390836275472317	2.628457284174412E-4	0.5622284746878398
-9.209743039227453	39.850002288818516	4.390727183718583	2.6276002749764306E-4	0.5622462531966063
-9.084192561308491	39.850002288818516	4.390724781659802	2.6276501173068525E-4	0.5622450106769619
-7.77989584898861	39.85115608319018	4.390762525330606	2.628203783885869E-4	0.5622310510714922
-7.887028520126722	39.850917164248045	4.390747451678818	2.6281742208143256E-4	0.5622323359534683
-8.20940836010016	39.84998771294927	4.390728266750566	2.62786238394031E-4	0.5622363906006637
-8.699064484567504	39.85004548917005	4.390737190962474	2.6276842706564487E-4	0.5622411733883296
-8.427653381386635	39.85003511315712	4.3907242870861705	2.627840760936604E-4	0.5622384975516577
-6.503635951532379	38.9642778339048	4.3528784985837	2.538368937208544E-4	0.5630456378820313
-6.587304507795744	39.296304412183865	4.367060720029683	2.572041790861887E-4	0.5627367608464597
-6.771190445411904	39.57705074543646	4.3790441923887	2.6005518545361154E-4	0.5624767166822022
-6.488249984945738	38.91070969823773	4.350592584159988	2.5328952428927857E-4	0.5630954498348726
-6.441807092530176	38.514032455237	4.333664871152448	2.4926232638127616E-4	0.5634649823162174
-6.479637285157792	38.83084883408595	4.347180590987942	2.524800241552707E-4	0.5631698545324204
-6.431293222459502	38.3553349726683	4.32688848962842	2.4766398311343936E-4	0.5636129034299977
-6.414989367029483	38.11995340430151	4.316845720005139	2.4527806045400593E-4	0.563832285845013
-12.154581020253715	38.6291918461527	4.338626209448011	2.502730770055443E-4	0.5634133288110771
-12.150010630703294	38.60327978321127	4.337521060751224	2.5001122399762786E-4	0.5634374402763478
-12.142152509858214	38.56850215752292	4.336035945292891	2.4966132824922086E-4	0.5634697850689332
-12.075008555286557	38.251863934892256	4.322527575376131	2.4646219816106186E-4	0.563764311464787
-6.4055078033231965	37.81058158783958	4.303634177877651	2.4216779935829549E-4	0.5641207534572149
-6.380216564234519	37.497660621716555	4.290287244035728	2.3902574882314672E-4	0.5644123757229578
-6.343264302039531	36.99051521048383	4.268635643154839	2.3396618444414233E-4	0.5648850454838844
-6.334472201034116	36.89005153026191	4.264354894915559	2.3296236686112936E-4	0.5649786627114682
-6.327687184993258	36.80892388678728	4.260897450894965	2.3216138497485987E-4	0.565054268231244
-12.009843599799852	37.934501812741274	4.308974064481742	2.4326700541809075E-4	0.5640595344407412
-11.964786217784129	37.72201674189991	4.29991043986486	2.4113039354342253E-4	0.5642571817928485
-11.884913315973193	37.349164338761	4.28399269203353	2.374006963978751E-4	0.5646039930308197
-11.855102109321777	37.20850318869731	4.277993426435398	2.359887577511068E-4	0.5647348316038643
-6.054001253753823	34.078546626857026	4.144516948522218	2.054617371913519E-4	0.5675983298609175
-6.149173119645199	34.887188759599944	4.178950900974014	2.132460485599651E-4	0.5668449896725182
-6.250600837566109	35.89711155457803	4.22202720534691	2.2310931094946866E-4	0.5659039748254219
-6.193459175578503	35.39374956872327	4.200548676551206	2.1822235483427507E-4	0.5663729445602225
-11.839202893085437	37.12764807457764	4.2745397985379165	2.3517852788499134E-4	0.5648100523123709
-11.659489589420666	36.17648365595244	4.2339607136390445	2.257144432783865E-4	0.5656950002516771
-11.604522760179764	35.87484931508169	4.2211095246915376	2.2273193752793492E-4	0.5659756551011019
-11.722291939002918	36.53030379449448	4.249076031221362	2.2921393024888923E-4	0.5653657708242346
-5.779625311135477	31.19731156322498	4.0217015927363	1.7830097895088978E-4	0.5702831720088845
-5.81279148229987	31.662213126481518	4.04146520953226	1.8256797358508464E-4	0.5698498398612875
-5.899224305099809	32.61659843326578	4.082192986547286	1.9155764117793894E-4	0.5689604765365296
-5.976691683968024	33.339321807413484	4.112949856389973	1.9834974422790257E-4	0.5682870858648505
-11.509233680005952	35.31627810223552	4.197283560854401	2.1728811240131885E-4	0.5664954370269049
-11.394079070293767	34.64087981092902	4.168478076605307	2.1064449733901875E-4	0.5671239249009571
-11.220382567246846	33.54474537413258	4.121719213085417	2.000902106435438E-4	0.5681440432230805
-11.202972735055987	33.43079369617582	4.11687099003179	1.9897938070165006E-4	0.5682500961518032
-10.844465513772992	31.326569438566285	4.027257560551681	1.7904997844460797E-4	0.5702081492523711
-10.698483743173266	30.503290759781265	3.9921863015948515	1.7164005864923605E-4	0.5709741875023587
-10.482503909514618	29.271695372722476	3.9397499015031006	1.602823086663725E-4	0.5721201503747662
-11.152163505115091	33.12987388793906	4.104020784103863	1.9612520585215014E-4	0.5685301197151594
-10.29670205376844	28.29094437817735	3.8979277674187562	1.5173259122385721E-4	0.573032606821757
-1.076653659382583	18.297152192768728	3.473138929597511	7.078115636466908E-5	0.5822777370425909
-1.057798197007568	18.3699692558826	3.476224320634252	7.133551541445288E-5	0.5822096879594614
-1.2553773461058262	18.05484634587402	3.4628620626589033	6.894606320502048E-5	0.5825050367580061
-1.3436889278613762	17.942292669830984	3.458090550388118	6.809333167141279E-5	0.5826106597318447
-1.3809060576242334	17.918522247729946	3.457081793806365	6.791442777884346E-5	0.5826331040619882
-1.7042243162577906	17.732453174292203	3.449201047626799	6.65114635869761E-5	0.582809028765862
-0.9736487986466396	18.618690315013282	3.4867772502650025	7.322626771977161E-5	0.5819771040398571
-0.9541841975485945	18.8532421971168	3.4967217565686757	7.501866955125678E-5	0.581758213508804
-0.947282906139095	18.923441090129387	3.499701798239185	7.555461773263742E-5	0.5816926939813913
-0.9489532491133231	18.989883911359502	3.5025196784765638	7.606446899349402E-5	0.5816307403871228
-0.9596556143868187	19.18157600115476	3.5106559474076446	7.75332037589224E-5	0.581452044848809
-1.0007893751719386	19.366238559064293	3.518485728688649	7.89559817134882E-5	0.5812801310172978
-1.0156692512824685	19.44142199969828	3.5216776935142997	7.953529185418794E-5	0.5812101239801386
-1.106120243199155	19.658305028567682	3.530878912312693	8.12139794017048E-5	0.5810085289455904
-1.094969958052691	19.63852201750797	3.5300395307403276	8.106022725496598E-5	0.5810268957634588
-1.0936335265296608	19.63408357569838	3.5298510528162126	8.102582346501355E-5	0.5810310251850545
-1.2010342068872937	19.82274453383396	3.5378604860521445	8.249028731054933E-5	0.5808558776453052
-2.046467556958248	17.618579353819115	3.444369974384374	6.56601457039865E-5	0.5829177624372464
-2.1221961561061433	17.593205384286676	3.4432955397798923	6.547006935363978E-5	0.582941988143289
-2.4255376123967913	17.60029173055146	3.443594956396142	6.553478882887363E-5	0.5829376275073908
-2.5570302312923876	17.606425091128674	3.4438568377302867	6.558577759833285E-5	0.5829328823904892
-2.5762761731040884	17.613230617016026	3.4441458634264617	6.56382184723272E-5	0.5829266780284502
-1.3479021646948883	20.021753645127458	3.546308520665989	8.403706553147414E-5	0.580671372206006
-1.2626155798927432	19.90602996197561	3.541392579695094	8.313813372938438E-5	0.5807786627132837
-1.3817166003065973	20.069123341629336	3.548318509846596	8.440840086120504E-5	0.5806274466147183
-1.4899632768361528	20.21070892335458	3.5543321391073537	8.550863729115014E-5	0.5804962074126092
-5.495137736130755	28.682427206436067	3.914535531016255	1.5561225130328874E-4	0.5726263527748274
-5.507481946096904	28.790545579501035	3.919123076099484	1.565472987964622E-4	0.5725256104140812
-5.6403321420075345	29.934354619153126	3.967877765934276	1.667943677821692E-4	0.5714599191728221
-5.666746146342146	30.200631078106966	3.979191890801786	1.691651250454693E-4	0.5712117853737453
-11.191421953754563	33.35957681978569	4.113830374649212	1.9828305483995625E-4	0.5683163714758763
-9.903368580831355	26.624719639342132	3.8269852824461092	1.3728078134608336E-4	0.5745821644720834
-9.518379440193806	25.509011230497727	3.779533836514727	1.2797010914780628E-4	0.5756188201494796
-10.24221480040353	28.036535757929613	3.8870833736597894	1.494341705787892E-4	0.5732692463900381
-9.941849425995668	26.771679100067804	3.833248545690391	1.3857408083274136E-4	0.5744455244335004
-9.435777052802928	25.341680680621153	3.772393889429144	1.2655784356762945E-4	0.5757741015783343
-8.989967889259479	24.43656929332904	3.733990959189444	1.1922243820111268E-4	0.5766141426820044
-8.466172909581612	23.69714455692396	3.702469844601074	1.132328725477372E-4	0.5772992054520476
-8.323296309997005	23.496210122816404	3.693956212309925	1.1165564025090999E-4	0.5774853984774385
-8.110968854863435	23.247728995494818	3.6833790172968364	1.0971139890688431E-4	0.5777154000773078
-5.048217493719254	26.350300537032386	3.815294213057663	1.3543143224076972E-4	0.5747978178755773
-5.072511013938841	26.457153858149972	3.8198246323367586	1.3630254634234412E-4	0.5746983449040433
-5.319016300063471	27.61513168254591	3.869100050561112	1.4625115542983016E-4	0.573620336358873
-5.29853442208269	27.50820667900955	3.864560373789588	1.4535578101260567E-4	0.5737199021688786
-1.654751276874053	20.435077930564706	3.5638510071493905	8.726737095394755E-5	0.5802881871185099
-1.7067944091754472	20.50497147621396	3.5668207655407596	8.781617203996707E-5	0.5802233918835863
-1.8328984524828982	20.675902385434306	3.5740749859849217	8.916510388726997E-5	0.5800649257330974
-1.9146220020917226	20.782645293698174	3.5786104612747778	9.000428587829767E-5	0.579965988286858
-4.9042613345439605	25.919695618694483	3.7969437594875024	1.3185694570698459E-4	0.5751982881927782
-4.723648948643792	25.314894454085774	3.771249794359854	1.2675405281311063E-4	0.5757608999421852
-4.604590176157303	25.050889886572506	3.7599921563774332	1.2451807936965262E-4	0.5760061576133191
-4.281322525911252	24.383233101737986	3.731668060668948	1.1903159594791514E-4	0.5766262761000382
-1.9586941287435926	20.837836690611017	3.580951243767516	9.043549809186635E-5	0.5799148468244936
-3.212092304322424	22.610894853378916	3.656267146148959	1.0458770421860034E-4	0.5782708197283782
-3.270336441946239	22.703969498182495	3.6602138857785476	1.0533328751511696E-4	0.578184469146786
-3.1759514287423167	22.55750992150785	3.653994868273646	1.0416575577043396E-4	0.5783203313981384
-2.552311284291985	21.631627081840954	3.614664180566366	9.674431055618662E-5	0.5791790385583212
-2.5098822746086604	21.56829318255515	3.611975391746337	9.623068922596563E-5	0.5792377774103059
-2.8729378671186043	22.079163776937527	3.633694294365462	1.0030347984617835E-4	0.5787641054457744
-2.2263494360515614	21.173122922958054	3.5952128886323553	9.308382292945737E-5	0.5796041663849005
-2.474915474220784	21.521650545009727	3.609989939876288	9.585708583580012E-5	0.5792810103454596
-3.4773784108647514	18.403706671471145	3.477683532833607	7.167256052646094E-5	0.5821962183700844
-3.35846290752189	18.270934472090264	3.4720530195647634	7.065816839117674E-5	0.5823191549195108
-2.986020090348341	17.873594174422337	3.455200742706367	6.762809866538253E-5	0.582686918167733
-3.0843858104178232	17.95367554119481	3.45859147220821	6.823964237764871E-5	0.5826129648407431
-4.55117893468238	19.65828187065888	3.5309170095130455	8.130197411125134E-5	0.5810344549025168
-4.420038843879081	19.51869429400994	3.5249957359624013	8.023043781393274E-5	0.5811636422928195
-3.9878414099549424	19.042485077768077	3.504780285201986	7.656604565783576E-5	0.5816043972210212
-3.876041431325125	18.91777966967521	3.499495876851518	7.560874149345373E-5	0.5817198528172632
-6.130812390357783	21.17327966252702	3.5952410839190545	9.314204886599184E-5	0.5796339421455723
-5.603021699254619	20.65648045269169	3.5733351066718853	8.908394451710257E-5	0.5801117940007388
-5.022930154700875	20.104959705369566	3.5499159376616873	8.477564132096171E-5	0.5806215888642617
-5.278074655877589	20.351392777533167	3.560349545250663	8.668292289773703E-5	0.5803937161700565
-7.176503410370282	22.20125443016854	3.6388972487047795	1.0128433929354003E-4	0.5786836169513545
-7.645425550142243	22.67596320908081	3.659135694847279	1.0509370509835053E-4	0.5782447421019757
-6.914655264493646	21.927293357712287	3.627301193168746	9.913346487447541E-5	0.5789370407622403
-6.317458997045528	21.3417923498196	3.60243274665958	9.449003274479564E-5	0.579478307147037
-6.616376365382688	21.641081091753705	3.615106623718949	9.689426964321592E-5	0.579201598369237
-3.667612910655694	23.30039671526293	3.6856003841763605	1.1012176941588064E-4	0.5776313172766325
-3.8344107309975186	23.58072084908025	3.6975054123930624	1.1246452373254271E-4	0.5773712172793333
-4.07131120217234	23.98746694994925	3.7148125567986234	1.1571555591241467E-4	0.5769937025491823
-7.640331767949261	17.58660964391378	1.6062204064736955E-4	1.002662097039348E-4	9.538045539867477E-5
-7.509356374993602	17.79911102953117	1.6166013697041677E-4	1.0088924731577137E-4	9.484345312784234E-5
-7.699085067916972	17.490069691876407	1.6013336876580974E-4	9.996320585778957E-5	9.561655764233454E-5
-7.762237140727983	17.307203843534467	1.5911987984128307E-4	9.935985912053714E-5	9.587818623159097E-5
-7.821354134820421	17.152039715015043	1.5828461215536467E-4	9.885654579740329E-5	9.612010063752821E-5
-7.872343761730441	16.946859815138	1.5713746247367433E-4	9.819320043291297E-5	9.632350558845835E-5
-7.9212456757473095	16.7535721133572	1.5607979192319664E-4	9.757927531311028E-5	9.652440391776226E-5
-7.978516594181485	16.47009360362552	1.5449652921045801E-4	9.667733848043897E-5	9.674951013226556E-5
-8.003887584134924	16.35737657078511	1.5388895283880365E-4	9.633031064451733E-5	9.68554725685235E-5
-8.118630878800325	15.81506504171685	1.5088131684533887E-4	9.461966166788817E-5	9.72773444222826E-5
-8.094552827662564	15.974960008998522	1.5177209888635076E-4	9.512912728657525E-5	9.718741786897127E-5
-8.04170124130489	16.197774102848527	1.5300219171570658E-4	9.582744984758265E-5	9.699041939383046E-5
-8.150313422852468	15.592578087371972	1.496886328950431E-4	9.393683936203333E-5	9.74038875558042E-5
-8.185693905077091	15.296446874682147	1.4809636929728512E-4	9.302045540582766E-5	9.753732785537498E-5
-8.194174195741963	15.203000185462113	1.4759409593550338E-4	9.273075817846325E-5	9.75732988383826E-5
-8.208512901965337	15.126229857341759	1.4718329891088406E-4	9.249146568654548E-5	9.762457568921403E-5
-8.250106284083648	14.883579494882829	1.4592672747695796E-4	9.175419670087177E-5	9.777987179874684E-5
-4.487015489615202	14.591722761896595	1.4731209088163252E-4	9.174258697044961E-5	8.589527871072491E-5
-4.41679075075682	14.512942950187362	1.469166265869835E-4	9.151467642896878E-5	8.566062845151838E-5
-4.328392854963235	14.412266409238754	1.4643011286142048E-4	9.123655438645183E-5	8.53763761284627E-5
-4.19638606385485	14.251926346392382	1.456018744281708E-4	9.075634192438618E-5	8.492706944804413E-5
-4.1774577618550515	14.227703677964985	1.454801309959497E-4	9.068589876661592E-5	8.486545394074015E-5
-4.011653754505446	13.958618280764242	1.440002582431937E-4	8.9849050000579E-5	8.426700686313248E-5
-3.9658602013701354	13.875913310614873	1.435615489263402E-4	8.960217962126305E-5	8.411323417716097E-5
-3.8728585701172715	13.675277075451195	1.4240261301779258E-4	8.895385792478896E-5	8.376497757545631E-5
-3.827221053873679	13.574012722951263	1.418252611817331E-4	8.863018346999456E-5	8.359352752651589E-5
-3.678951632066279	13.16478839940904	1.3945941193789616E-4	8.730045124242227E-5	8.302412705705353E-5
-3.5917284390649904	12.833991230221695	1.3745519528738902E-4	8.61637750432386E-5	8.265661891761407E-5
-3.802140222605765	13.507601659276483	1.4142062398088943E-4	8.840268633744022E-5	8.348885516960218E-5
-3.5707727038749857	12.751103747612346	1.3698776243385082E-4	8.589686338485651E-5	8.2578686779755E-5
-3.541542439268137	12.544783984764676	1.357670668525995E-4	8.518038754275813E-5	8.24588078951658E-5
-3.4949884825254784	12.223557935787476	1.338761588760814E-4	8.406820114039692E-5	8.226994605353675E-5
-3.4758584495473643	12.04768205661304	1.3279244133389913E-4	8.34169693952158E-5	8.217165900387902E-5
-3.438741576182406	11.714239988687044	1.3093215578958745E-4	8.228464222732925E-5	8.204013985814475E-5
-3.417812874538829	11.446179991197646	1.2933530217610825E-4	8.129186729292388E-5	8.192848097591974E-5
-3.3906349157222566	10.961420004318127	1.2659160142506408E-4	7.953782099127909E-5	8.179678665582517E-5
-3.3916550194410484	10.630757437106144	1.247282451985673E-4	7.828023263165717E-5	8.177723054097666E-5
-3.3959839425319576	11.132234322658498	1.2759568804474725E-4	8.018616879141323E-5	8.183813789342522E-5
-3.393265657763855	10.454391674262318	1.2378275996815952E-4	7.764148804408561E-5	8.17898100996872E-5
-4.670507470987778	6.528342318175405	1.0550888125271163E-4	6.100141213952175E-5	8.575693530591246E-5
-4.4726727137642275	6.531654081540811	1.0526321282261459E-4	6.0940568538292355E-5	8.524665714401374E-5
-4.296096768007057	6.56411387418155	1.0487496559571151E-4	6.088371781115651E-5	8.437381590579667E-5
-4.19076774411171	6.62013185257886	1.049720844745053E-4	6.099430433012852E-5	8.409374850266809E-5
-3.3927264197262907	10.36607684263304	1.233234831769944E-4	7.731547760458403E-5	8.178912348137322E-5
-3.3881604896781656	10.051924125415702	1.216184902035023E-4	7.612075135384025E-5	8.17418775330491E-5
-3.3799254865986788	9.655646256428371	1.1945233726684602E-4	7.451798097947666E-5	8.164300316734729E-5
-3.380026598289431	9.645624138666385	1.1939517190119097E-4	7.447650769238151E-5	8.16408799843972E-5
-3.3804025932702664	9.636123697602686	1.1933989489665324E-4	7.443352681365633E-5	8.163908315053182E-5
-3.40679558502883	9.214168016801459	1.1714950608128351E-4	7.272878333741215E-5	8.170605370129042E-5
-3.4179814247593683	8.95895940911759	1.1575884672429551E-4	7.160461196473956E-5	8.167019475930591E-5
-3.804803665329825	6.960169305120868	1.0553607788119069E-4	6.161998202510686E-5	8.231540924291591E-5
-3.9429416544476634	6.809098800100818	1.0515692171287515E-4	6.141276471959994E-5	8.289433562710763E-5
-4.08124466208169	6.7153801769962165	1.0493607744236887E-4	6.1003417290167385E-5	8.350532251243155E-5
-3.427153181972659	8.785606906012429	1.1492589097322203E-4	7.088459536352006E-5	8.171295022220182E-5
-3.4381148632852074	8.652708715051691	1.1429707334020383E-4	7.025013552429231E-5	8.175911710274153E-5
-3.509867929898986	8.054374968105693	1.1146545786833003E-4	6.740704052169689E-5	8.199489651848957E-5
-3.4656373236179157	8.413711761281515	1.1305827206509653E-4	6.907230751943302E-5	8.182708225608148E-5
-3.5193252094602787	7.974355448049408	1.1102134376116522E-4	6.698914356380318E-5	8.197527370218266E-5
-3.557899289989212	7.638848388736418	1.0908427017617577E-4	6.467241092027123E-5	8.176148827510238E-5
-3.5506927450897767	7.69285776363382	1.0961220997172824E-4	6.533443134029656E-5	8.19185691615517E-5
-3.535122125580328	7.83701852388341	1.1031427385621456E-4	6.619531765407481E-5	8.190947155102227E-5
-3.5827473819441993	7.560439358513216	1.0878600588316068E-4	6.467717309200461E-5	8.177979498421982E-5
-3.6565570430394443	7.313451197757724	1.0715746160557324E-4	6.331474605919887E-5	8.169586327210358E-5
-3.741595319822733	7.091603710798701	1.0596455403838047E-4	6.187516628612921E-5	8.202423359629527E-5
-12.549997283015612	29.32616348514781	3.2930951364905945	0.6454978456715986	1.2284253325224914
-12.301539205957688	29.291857008660745	3.310492270659923	0.6800390095181855	1.201374748536154
-12.945498561628064	29.371268102939265	3.266156455433255	0.5878216184949829	1.2751770329731953
-12.667571058320755	29.34600838841086	3.287048375255268	0.6300342414468167	1.2442524286377379
-13.14322116019612	29.37537224001902	3.2494140527794917	0.5570039460019436	1.295477565266466
-13.80898376894712	29.404592486687914	3.2078613584528917	0.4637244489027755	1.3738907402184573
-13.735570740940926	29.414650756903125	3.211639014657021	0.47515764874410715	1.3657016190644025
-13.706246438895406	29.415606123614673	3.2132684615546783	0.4796149623307504	1.3626948459986061
-13.290250515754071	29.39595679026659	3.2372904922978964	0.5368526307189352	1.3131297343831791
-15.179758674591223	28.679465333566007	3.00402601781035	0.19668869288520804	1.4481781695227927
-15.094996074046257	28.783472433649738	3.0290435551996833	0.2208654839766533	1.4505345577681101
-14.691069244266398	29.117451850342118	3.114850748951288	0.30887892431380476	1.4474851459667828
-14.680534876789988	29.12585190893839	3.1169365000997065	0.3111646450393408	1.4473118102682283
-14.683122671339875	29.12421368151403	3.116535572978339	0.31066615236914735	1.4474174364801813
-14.244958504254635	29.34505687182388	3.1767115962095076	0.39699742598255977	1.4201517331676043
-15.576497186678044	28.231983999343782	2.8822613207309926	0.08612664657178892	1.4470337740179773
-15.653847786285514	28.134364463078622	2.8544683382410074	0.06299401341015903	1.4455546124546341
-15.387588751291824	28.452429767326805	2.9488308288431053	0.14090709399114895	1.4490624607786255
-14.144837917633991	29.368893508216285	3.1864060321620626	0.4124007579055398	1.4108204056550573
-16.115058978073392	27.574951249756147	2.6408408733084947	-0.06778330150641163	1.4424488862396354
-15.90435588476819	27.83242710015623	2.744971426129852	-0.006536278519226892	1.4417565880847334
-15.74625171831329	28.024575975216667	2.816019306130868	0.03714798413240197	1.4450955932366356
-16.14953834645239	27.53162125991811	2.623753421922734	-0.07825211014925414	1.4423340276720107
-16.1772513457067	27.50045584646255	2.609428341390886	-0.08649242518988752	1.442338037895982
-16.41407757865043	27.24998495224228	2.4886471354666266	-0.15555017978929214	1.4442025543546753
-16.616577586735964	27.035992237219965	2.389745763122132	-0.2149825919692438	1.444912207225713
-16.682606989913594	26.96872952786494	2.3606345171349723	-0.23414757098788397	1.4450920236852371
-16.96054569506112	26.69987986253053	2.2526336460536807	-0.31734706485638664	1.448287478659422
-17.05473536272748	26.617529852743722	2.2220211209725607	-0.3448377783604217	1.449791334488114
-16.798180595287267	26.857517761418357	2.3165224575115757	-0.2683340015536383	1.4463893409214048
-17.301849737305886	26.366581807714823	2.156345318696262	-0.42261056859939494	1.4455036198096078
-17.437462623787845	26.22883534025558	2.1243629152673833	-0.46331788984936484	1.4428831712981975
-17.710871835704314	25.908551167574487	2.07958359627201	-0.5464488521260745	1.428082357378766
-17.720140663929456	25.897755902864244	2.077969800331943	-0.5492394386480118	1.427540443308952
-17.93305011810803	25.11470404264659	1.966370462962402	-0.6793184388358644	1.343753084926029
-17.9124787367341	25.02581519519865	1.9481659059647674	-0.6884081356832467	1.3279641846575432
-17.75129270702696	24.320631923706557	1.8040966250151158	-0.759186665832348	1.2028296389332018
-17.930628006634358	25.127767378815523	1.9682426985359431	-0.6771197261732301	1.3452223219880866
-17.72231396827652	25.889794578671694	2.0767694167541055	-0.5504928394605784	1.4266031291935026
-17.80190258093927	25.598972045348795	2.0354265798999274	-0.5989029463360966	1.395596567430982
-17.6995911610923	24.190394096149134	1.7731123713197514	-0.7670236110590147	1.1761989243455544
-17.496256260038386	23.683034299338182	1.6507255887547982	-0.7982994848715245	1.0658890969150807
-17.227056612177222	23.066737894903113	1.5190704733356426	-0.8252178507099588	0.9331832844465485
-17.222400653656987	23.05582348707018	1.5167523730810133	-0.8257331476373403	0.9307391101579556
-17.21689832879776	23.04423912993879	1.514769688627277	-0.8260704815890496	0.9282613451245971
-16.728754575678682	22.025145556677188	1.3800125846016584	-0.8624735099218365	0.7196019923629486
-16.774194747140236	22.117395218379528	1.3893433750346642	-0.8585514706015419	0.7388188732132857
-16.97794664264294	22.53861943451568	1.4361530175471569	-0.8431288149468832	0.8267632119742979
-16.69699815631189	21.966568824245652	1.3751238670898347	-0.8640028909414087	0.7064526787285835
-16.444832569389295	21.480926575180483	1.338835383266609	-0.8774195485156019	0.5966989263316337
-16.386895846575705	21.380543125779525	1.333672181474699	-0.8789088167302264	0.5734757404721338
-16.104241164121696	20.907538117870054	1.3083683655923106	-0.8802556967661962	0.45672222360184445
-15.229452747704386	19.598212881817318	1.2689521763399167	-0.8347932830579038	0.11706746168255823
-15.57329312946664	20.08691418120491	1.276290337157624	-0.8575378471527662	0.2471165422926924
-15.762516950245079	20.369225502488575	1.28471907689552	-0.8690767636052864	0.32009901411222963
-15.675992470326689	20.229579917481455	1.280620662995254	-0.8653755795740554	0.2849149680955092
-15.004763248761616	19.296783667811376	1.261968703633941	-0.8043550408783515	0.03514911698589067
-14.347500819590326	18.432065956650572	1.2445077693146671	-0.6792064681953371	-0.18485347005009167
-14.712981145580777	18.902897405389634	1.2556939922195232	-0.7564961158398342	-0.07162099314501465
-14.112096433282655	18.14059298710207	1.2270431554814067	-0.6190204737862106	-0.24709021273081877
-13.78694109254231	17.746809436354212	1.1912526854046175	-0.5157453047508187	-0.3061731645316718
-12.571764049439405	16.311593393532608	0.9267550598757157	-0.1483168343273711	-0.3121119355648157
-12.73920894762768	16.502345400817987	0.9688690205473569	-0.19408570061715213	-0.32323434180437294
-13.149713878528935	16.985374934153192	1.08053461403285	-0.3179212167951423	-0.34415284986400774
-13.560380487768182	17.474887696609358	1.15150719917433	-0.4448454404089117	-0.3296308429122014
-12.425322565709424	16.132861044045708	0.8816288898464273	-0.12167722418713392	-0.29170379937221846
-11.670217713869185	15.114695159104642	0.6214936987035707	-0.020778203996717697	-0.19175030307141372
-11.365932308652308	14.608156720305253	0.5010401644500475	-0.007292286282034481	-0.16673161491410615
-11.92283668770059	15.5138977395229	0.7111009603210233	-0.04045425831139485	-0.21897904609202884
-10.562716333863087	12.94789731899291	0.23827954200230533	0.017930119733059965	-0.12464126365706239
-10.948648382995671	13.758739233451472	0.35252858928484515	0.010564613044122484	-0.14818117443175122
-11.098303334312128	14.067796912866406	0.4094230040842579	0.004280146528551094	-0.15360076953324275
-10.525883887986963	12.864423610706558	0.22641490079443893	0.0184364999446883	-0.1218477675121325
-9.798988227302473	11.320287707049813	0.10289688819452147	0.010277867906866443	-0.0781592849136334
-9.732323480499934	11.174594300623232	0.0944012086228558	0.00933760011740825	-0.074094820522702
-10.081918062736984	11.939122885708052	0.1401042381969774	0.013986397075896283	-0.09430694764330577
-10.117545204016817	12.014153136793572	0.14457602505647485	0.014433260669526578	-0.09627714859961764
-10.125488541176557	12.031342010050052	0.1456056710101551	0.014486561842142219	-0.0966999756798104
-10.206021714110836	12.200826259486794	0.1620551157833353	0.015265593077166063	-0.10182528278932865
-9.419927776114791	10.505887365565313	0.06897774430233315	0.007896767762174399	-0.05940345662667493
-9.399405712068043	10.46295997914108	0.06721315228836047	0.007739018960506038	-0.05829573362418781
-9.362713286671571	10.38798252274155	0.06476417618796372	0.007575998773637352	-0.05644340637357904
-9.154870655726462	9.945879075922534	0.05031934296294264	0.006413496160619185	-0.04555470576002163
-12.250739993093612	19.150604908153067	1.131332125397973	-0.4809999987247282	-0.17389933331702767
-12.38566605099603	19.22946294400731	1.1730413867813412	-0.5054241341096745	-0.20339828253093664
-12.01844448086215	18.99591175371971	1.06758801483248	-0.4342090658827561	-0.11893092649091512
-11.827570117273318	18.80591952525691	1.036110816980589	-0.40546709715801077	-0.10693600039888045
-11.713785536719609	18.69006161362944	1.0165934734739919	-0.3874828485937125	-0.10343956637945619
-11.489143837718775	18.31225717750866	0.969265811135149	-0.34419760716978937	-0.08468077862437207
-11.422054541477863	18.20400403535874	0.953545022364544	-0.33116572640707703	-0.07917889825353498
-11.1312843404225	17.66591106385923	0.8711565795663826	-0.2534673145320492	-0.052333801169249954
-11.055951216524857	17.541799648666696	0.8473555084568642	-0.2343719755820547	-0.045037735791852544
-10.89887092457139	17.22764172522274	0.7875100660812728	-0.188895292707871	-0.03582383156559624
-10.575488505640893	16.84925885430279	0.6860721964676985	-0.12671784937515732	-0.0164430343158674
-10.43772599350212	16.70171574203988	0.6420854754993904	-0.10570756755765368	-0.012154386662757094
-9.978001351274603	16.242623289109325	0.5025491703772225	-0.04780856380160058	0.0011855687666045183
-10.526565134212209	16.791932600537315	0.6698667064348441	-0.1171152073899427	-0.014151154815374302
-7.030367433549882	2.4139327623641043	0.013469514213044376	0.01165721231894816	-0.0057842583281138785
-7.215760866394217	2.4755440513595257	0.013451679222414272	0.011499684025469779	-0.0062039875106434765
-7.405278851022751	2.595258639711485	0.01333611231201592	0.011235083129654735	-0.006617806664802317
-9.244586320290054	15.723382341965994	0.31386962426562315	-0.00887964599139571	0.011067494829832986
-9.507824842101293	15.916684605458574	0.3799926141545163	-0.019332421749298882	0.010239429219637481
-9.692263079699481	16.041330931920655	0.4285605505080345	-0.02803818973562069	0.007649434542781379
-8.985488293101314	15.53500002876454	0.2505718495260504	2.718649621303536E-4	0.012021471543154685
-8.539221102722498	15.303689839165164	0.14061775685411282	0.003529650849042864	0.014181358808467678
-8.537824382407866	15.302507447854424	0.14015480689450205	0.0035329248590758376	0.014158093035747742
-8.538262958703744	15.303150235103136	0.14037754062697624	0.0035317065266791967	0.014183727377734505
-5.1772657954129055	3.362657896829427	0.01049420824607678	0.009532470592332715	-0.0022376950700766255
-5.227341194145145	3.196912959780847	0.010858754085727089	0.009861728014298415	-0.0022903156827259615
-5.322979475478381	2.954410263032776	0.011424512862519824	0.010382104333099754	-0.0023794967380026504
-6.8692823834369445	2.3755325699269654	0.013466131341583507	0.011751723980480267	-0.005443839515549243
-6.725367925848076	2.363860918432673	0.013428408345217543	0.011791451047846045	-0.005135135835419688
-6.536000300217035	2.3472928848767003	0.013343360244058336	0.01182717966529073	-0.004704440920259587
-5.411414966482281	2.80462181706888	0.011779814186825936	0.010701828337484327	-0.00249345682312692
-5.610884649462367	2.5687833763582235	0.012387635063701339	0.011241993325243622	-0.002800348481344957
-5.361261409875199	2.863834967066623	0.011628714161853555	0.010567342196688756	-0.002417318307473798
-6.223247802307597	2.365875714290272	0.01316051469122691	0.011781431912441784	-0.004042025758147899
-5.791162716262345	2.4885765182478914	0.01267251672751395	0.011457952697348693	-0.0031622819064242103
-6.090927660184907	2.367782615151773	0.013062119582032548	0.011757834017882256	-0.0037382833701386903
-7.488664423471011	2.6416913570264815	0.013286873276858385	0.011124498372758035	-0.0067940674342699394
-7.527681738504052	2.675695279703027	0.013247120304074034	0.011053518646705549	-0.006873831096856902
-7.705213109506458	2.8928308880051232	0.012979322620617389	0.010586084066155714	-0.007274592234496396
-7.781038464728837	3.0306349689130956	0.012815059959964972	0.01032292769064191	-0.007445001363810244
-7.809543249467232	3.376611916763574	0.012323788549997914	0.009660895578873827	-0.007603348420569797
-7.8031869250453445	3.2014071931557497	0.01256648076843142	0.009983669961733901	-0.007538579337651041
-7.768361944322903	3.658099075822124	0.011909314730620556	0.009117159114072688	-0.007648205401827706
-7.761639727263895	3.6900712243159703	0.011862579136418612	0.009057414460086488	-0.007649901539608564
-4.999801721481999	4.023502151482274	0.009060711993312784	0.008230502982976553	-0.0020324684810396287
-5.111481284317616	3.6023752834282305	0.009962070384790179	0.009053289710130884	-0.0021644974688566337
-4.997331181378248	4.032984195797974	0.009040327944843107	0.008212085228620209	-0.0020292489702054585
-4.872934486217074	4.475711538991569	0.00808261534492969	0.0073749087396806495	-0.0017056057969244212
-4.97922462021777	4.097173888984106	0.00890196836494979	0.008091227941187428	-0.0019823392303011597
-4.860801930593438	4.517203309852191	0.007979959952144212	0.007286087954510839	-0.0016591967057262456
-4.761029939464212	4.87431742088686	0.007086602626749362	0.006514527991080236	-0.0012661169259915134
-7.742452158769818	3.729624219616649	0.011793803684871661	0.008978920594700747	-0.007635690209156686
-7.442379917165561	4.483229936031931	0.01051920935919	0.007420762892889812	-0.007454930697546258
-7.465536611994425	4.421726571853827	0.010617304135421604	0.007547329065539813	-0.007465003749119094
-7.594486120432469	4.0834937584560675	0.011139301937023085	0.008231102350873423	-0.007504743984703159
-7.429690671744892	4.557670492198492	0.010447022506063813	0.007264389925942256	-0.007495927793023437
-7.36723985866665	5.015050012790266	0.0100139503993729	0.006280622851383973	-0.007788640276229047
-7.395343085368084	5.5101636428186795	0.00987537557247374	0.005155216485522427	-0.008381542769187575
-7.3965865828161865	5.543074608435623	0.009861671340777766	0.005080149353945323	-0.008415794755990035
-4.558074603635404	5.672718741769454	0.004584092372526819	0.004262816717863595	-4.509690633730486E-4
-4.6627405197370075	5.22454798947669	0.006012940444369282	0.005568481607958965	-8.278370617538309E-4
-4.668692867352944	5.198394503246017	0.0060952942019436435	0.005641681533615491	-8.535199911268504E-4
-4.664282599374147	5.216802614111526	0.0060387317543905165	0.005592039409214997	-8.320772480438666E-4
-7.3982323297515205	5.567916060023574	0.009866452482762923	0.005033116737128218	-0.008443649110851596
-7.48651415465878	6.150839041437832	0.010231230176742481	0.0039323382723299195	-0.009373545385416673
-7.599546254111633	6.612735766649593	0.011280951690485048	0.0034109246968491323	-0.010636976876208412
-7.642504625592806	6.743778192976325	0.011619365814019273	0.0032275544631564577	-0.0110493959146775
-8.952159946371552	9.555675251586836	0.042426424492676654	0.005576825816315184	-0.038992525368266084
-8.732765194065909	9.107614497624565	0.0333643032479649	0.004199775232824363	-0.03149668693171642
-8.47700772030366	8.592551683213934	0.02631902938423997	0.003679008997712283	-0.025139596936791606
-8.352064200573206	8.325656229295662	0.022710986823172855	0.0034236163041740904	-0.021876076603759304
-8.22248365278156	8.080133739051304	0.020509630629983414	0.0033107537246710025	-0.0197804096916234
-7.7238068807377545	6.9598914714192155	0.012756015010979695	0.0031684400748234285	-0.012197254219160411
-7.960826055581999	7.551550075901317	0.015765189932030618	0.0029669387730447117	-0.015235893304735234
-4.595871508506281	6.28037289077029	0.001877374602036318	0.0017185472885158405	1.0022196589845176E-4
-4.559350514184861	5.783225643625137	0.004261982461080552	0.00396141193901516	-3.360085807134655E-4
-4.539975613367586	6.108347768381147	0.0031658663083272776	0.0029156252218944445	6.097866961103723E-5
-11.935802806201469	29.203760167457084	3.3375075217527743	0.7205064260333468	1.1570944907596676
-11.682106431330329	29.107328518339	3.3499028175412158	0.74295519131701	1.126028517181282
-12.049748392788736	29.235721606739954	3.3281356163665166	0.7081263379390509	1.170175735885731
-11.554047324668158	29.056241218203922	3.353335060451596	0.7539157620965342	1.110452780893254
-11.460443184032053	29.001267345554655	3.355030745133533	0.7608510552029141	1.0986938132206627
-11.232304986381648	28.865049240785545	3.36134929104856	0.7798330494082513	1.070984024126389
-11.068074810611535	28.69399179130027	3.3653921432962592	0.787797484352972	1.043373103512035
-10.976413376754808	28.58931671508703	3.367027353725342	0.7905096078160355	1.0265453806949725
-10.90389916998354	28.35161171417068	3.369468420792015	0.786277324896052	0.9969696858667195
-10.868957337890858	28.234135990939983	3.3693082095053395	0.7835344122864003	0.9814831541195805
-10.873719428217466	28.179281393409546	3.364440856093372	0.7802303844198286	0.9726018869293531
-10.899773404446135	27.854335642192183	3.346065551671224	0.7641846099045619	0.9212548398678393
-11.299458501732504	28.243091190207984	3.3912868800640603	0.738409768463863	1.010639694018762
-11.580553246675425	28.461353336993938	3.4053964901339535	0.7136603361703809	1.0607006628567
-11.22081911542619	28.180695395265218	3.387337053801517	0.7451351271781513	0.9964646236084581
-11.183297404775496	28.14546619823924	3.383003439795994	0.7477004990464753	0.9881147646210541
-12.684184220582633	28.764343586866232	3.3321874215445115	0.5618325346953691	1.1901410456536392
-12.492880752462833	28.745515468282136	3.3493317830449625	0.5922520592068756	1.1709933365705254
-12.2852423131459	28.70269373577814	3.3657366602013576	0.6230549540283072	1.1470100828938097
-11.724410547415482	28.523440071411994	3.3997672650099595	0.6968586180323495	1.079333579367014
-12.042628501407894	28.65190976424612	3.3845442607445735	0.6576139345472154	1.118641242643478
-12.97928759172244	28.78860654783188	3.305965482586151	0.5134733499913943	1.221368186259305
-13.400947633314015	28.7763537914894	3.2644018010979474	0.4407074651287688	1.2609110068263316
-13.46375182858444	28.77366045055478	3.2581139218116055	0.4300354653589106	1.2669444268303836
-14.201920302987581	28.540465347879728	3.1567616165554337	0.28583603213020053	1.315493825376219
-13.99354047105041	28.642048328061016	3.193212313374898	0.33078495486425546	1.3059064905254916
-13.591342240135727	28.741164400379756	3.242181573626225	0.40622476871937574	1.2764198716804427
-14.456367012619312	28.396993551097516	3.107477014007028	0.22998852967767003	1.325784221627801
-15.431591878117558	27.555698668136706	2.7875614888863836	-0.006650277500508433	1.332139251119242
-15.24510148240161	27.725597238558915	2.8647077644536787	0.039985862249762076	1.3297664326490568
-14.792664328746527	28.122569769546267	3.014787360851477	0.1501229019269137	1.3261982656212885
-14.95081865018069	27.985275783685914	2.964887151906563	0.11185330243941709	1.3266282604797495
-14.853824195709429	28.07328217912161	2.9982458723939227	0.13581536150104725	1.3262355448082186
-15.776961011228718	27.23176280461427	2.628875443239841	-0.09624041728039401	1.3391674070731616
-15.513112421659493	27.47937482345482	2.7513038487589743	-0.027742363924199688	1.3338946301900156
-15.967966242469805	27.04863027883457	2.5325307868764573	-0.14847636621526644	1.3449725185558319
-16.07670833151199	26.93966469684348	2.4763196759515083	-0.17982144341883988	1.3481894113381636
-16.716279216128402	26.051545252221388	2.1029922212582925	-0.4000340137636691	1.3284403418116084
-16.6675177320471	26.15340507796229	2.1382955335494347	-0.37800654665788747	1.335361126127058
-16.359091358725976	26.63642106198933	2.3300787383413137	-0.2639354511740079	1.3516097213022724
-16.445240585507566	26.533535009262614	2.2841839078570856	-0.290277150303952	1.3510971075329554
-16.837577633029017	25.65355982661277	1.9741831502353615	-0.47627625960285247	1.2850906036930345
-16.84622624979137	25.592588293013694	1.9551384204315116	-0.4851609503717919	1.2775125582320457
-16.850103986837148	25.140345439473183	1.821579296003758	-0.5405657243251702	1.214817535578111
-16.85005420296213	25.11674862278303	1.8151225882789324	-0.5435098972237877	1.211508242862088
-16.827807853024098	24.83135991086977	1.736650679110686	-0.5786456079374677	1.1670673543291143
-16.811352271360438	24.608249074545864	1.6753233091083315	-0.6063825634384451	1.1323477451037292
-16.809757945587663	24.59275464737519	1.6709901471042499	-0.6082175504880879	1.1297823135725245
-16.72390307561301	24.10927776508398	1.545232436587729	-0.6603748289155861	1.0425346147005172
-16.711604584307537	24.054793657701662	1.5315572478336523	-0.6662478159553287	1.031987275017829
-16.288938391801853	22.90757436988333	1.3138518018397218	-0.7511612086596758	0.8000234763684514
-16.541575995794016	23.45572476837134	1.4054190221802088	-0.714405285412203	0.9177460395586656
-16.554735993287736	23.49923588169754	1.4143563394173533	-0.7110121535498835	0.9264467544860602
-16.284735122014368	22.897810718928753	1.3124908288575454	-0.7518220423406379	0.797894880315842
-15.9689409967161	22.315910191246623	1.2444407742682193	-0.7730217425949008	0.6566478780570392
-16.261668500317725	22.85548546820146	1.3073741802598302	-0.7533618217812633	0.7875200525127687
-15.890128630080937	22.19231586454205	1.2328483212589014	-0.7760685423925154	0.6256483633351337
-15.611536175561469	21.761214182128263	1.1982682851728508	-0.7834008845390514	0.5168931872221806
-15.389503089566695	21.46723224748741	1.1828418571641335	-0.7814343566318382	0.4389732487832084
-15.211211468592408	21.2246593625606	1.172168579394406	-0.7780709798850675	0.3734903993853449
-14.852441952334894	20.768389246526556	1.1605682198708156	-0.7665957656039855	0.24756673814610555
-14.818193677390562	20.72704361603328	1.1600898207522439	-0.7650144265210832	0.23596669364158612
-14.010727407434942	19.956244660112002	1.165706029180163	-0.7082501085203977	0.01298511551995961
-14.087412921685416	20.012501518614464	1.1643421811155472	-0.7154459184877912	0.02883437192074162
-14.468060282721094	20.37141381100955	1.162572846579373	-0.7428417071566553	0.13321407348485154
-14.161142822699299	20.08379311759668	1.1637092412124757	-0.7204162452124273	0.04925087863370274
-14.780913748069462	20.690041568173328	1.1600089772833981	-0.7621828731676025	0.22511931028153945
-13.290337518692528	19.46305552033138	1.1728947945555739	-0.6304671947813802	-0.12365042928279138
-13.172932900418182	19.418788002420822	1.1732809737677687	-0.615944274679548	-0.13876854136168426
-12.843245050203404	19.289711443391205	1.1754032961048642	-0.5766291014984792	-0.1817171467476781
-12.566776098124134	19.255877656791075	1.1738340688241786	-0.5337117315549353	-0.1957862946352243
-13.364972472223473	19.508465354966297	1.1726772176208529	-0.6394799257010717	-0.11105886370299856
-13.714974310211915	19.721547316418935	1.1715089773496286	-0.6810088540618519	-0.05168391489678972
-10.768519603471752	27.656841636307917	3.3032997753880595	0.7627403876306891	0.8773375752381568
-10.626055601935754	27.441237835469842	3.256425903469616	0.761707171339092	0.829670224717452
-10.509614804230434	27.180361031524047	3.1913378166346185	0.7581165055147541	0.7780086384297582
-10.44945793759272	27.004687217842367	3.14590730021699	0.7520201619788609	0.7455161565729175
-10.346947236028276	26.50149944674624	2.99932308911325	0.7174047045323975	0.6542654129488923
-10.320901390450317	26.291271049490547	2.9368855501327946	0.6990067202596322	0.61895281029609
-10.258509525475565	25.821433344031277	2.790212171868853	0.6563173241179695	0.5387323093437151
-10.233959449323633	25.577920561960738	2.7141984890511965	0.6314337779097126	0.49966076345990174
-10.153291048453717	24.331496842401013	2.3311644299359746	0.49578838543476045	0.2963431922177513
-10.149025749581671	23.92451248260336	2.210031563405118	0.4487308593126088	0.2340818763791229
-10.164215689716974	24.851641908921756	2.4865924713206735	0.554822031803332	0.3753597541238359
-10.159624221262037	24.754981424532936	2.456484918105671	0.5439393152339432	0.36022318289560984
-10.159390647469039	23.834896153626683	2.185801675305975	0.4365624312510501	0.22092119622953113
-10.356713340989351	22.331659832868155	1.7988244488055036	0.22069857016544625	-0.017389140394484186
-10.267225788515626	22.888512462932077	1.9306408676939104	0.3063447750354683	0.06729889837996934
-10.20243260154123	23.116648926784226	1.987787818244921	0.3455189884366092	0.1000272258261837
-10.495823752102263	22.003711584874296	1.7278833125669486	0.15644820947328136	-0.056831190474827084
-10.573812855753744	21.749024786677847	1.6755912002684412	0.1131025900170988	-0.0907010235266569
-10.861301790157873	21.253387482874984	1.5768686335113633	0.002916587058285139	-0.13981368312724263
-10.94558640919998	21.114826321952705	1.5499902854952403	-0.027660269829385575	-0.15320274365538628
-11.133322989520547	20.80091752514501	1.4960263133959941	-0.0978193373160096	-0.18371095141100602
-11.54983696413637	20.072338696361115	1.3737754913547682	-0.2582594778986206	-0.2517533936725136
-11.34653480173035	20.436488911991212	1.4357953750631613	-0.18057960992156938	-0.2174835248067001
-11.23151868384559	20.627107944220242	1.465639794954011	-0.1349848462944685	-0.20098405209423903
-11.554967868711342	20.064003425877587	1.3723770685766545	-0.26017053502062626	-0.25227053091004353
-11.741469842656612	19.77949818161344	1.3222515618578536	-0.32637478332519043	-0.2689006817329829
-11.841147224699325	19.661418434938838	1.3003810786375638	-0.3563705293830323	-0.27175105893910656
-11.973386913156254	19.522624812570424	1.2719625482076995	-0.39539248663881843	-0.2721691623710159
-12.170425370410353	19.353881967028414	1.2267634568427417	-0.4489837203347917	-0.2573840799865722
-12.254791953416174	19.298450378206923	1.203961251880247	-0.47266048906449976	-0.23464411479978511
-12.107678242949556	19.405561627556533	1.2390193230250424	-0.43195224139448984	-0.2601015647312449
-4.2883229632860775	5.807039805879913	0.12432466263519058	0.12181706432785004	-0.005246199695636083
-4.307057605245156	5.526002436144708	0.17391580714660462	0.16863906214588825	-0.004024939155247258
-4.012164935352855	6.4037290017058375	0.030691361634461067	0.02486959005941579	0.015616222998427052
-4.102076581274754	6.226069827757794	0.05662591544396584	0.05321284279339132	0.012993419257037089
-4.15649537847472	6.124153552321	0.07112341794779686	0.07027873782062173	0.008063890772196703
-4.2847795948405025	5.824866841939575	0.12095982404146305	0.11862250283164529	-0.0048754956115614305
-4.18017146471061	5.245978145711475	0.22723382660606156	0.21701612176509194	0.023384793450018822
-4.162615861024941	5.199209053922915	0.2353513503580476	0.22430906700895528	0.02743969966478135
-4.143652721140339	5.191949089538942	0.2370006321712269	0.22518177297493036	0.030676700377122054
-3.6322745368454257	5.147975223770012	0.26408978340308675	0.22470022689493935	0.12653359957385707
-3.7520724673557657	5.133869891351081	0.2585625112991837	0.22933338979733758	0.10312882434750276
-4.0688104610289795	5.185234828586908	0.24112474312981055	0.22589699932685514	0.04440503993933389
-3.4079155880435144	5.238027324548531	0.26538693866752494	0.2044700656741123	0.16756438368505766
-3.869873357634537	6.725932841299383	0.026320294775553643	-0.01142519897558142	0.01582512071397547
-3.9362930380401067	6.567865796608608	0.035152283413563704	0.001793284348010701	0.019580758529730763
-2.5643029177236167	6.00899830173923	0.368308391436374	0.046168844585069015	0.3122282176844765
-2.8087016690518745	5.741772397466606	0.3072748079324761	0.0990847884775557	0.2683126972801825
-3.083484089387015	5.477182030354228	0.27364714846182747	0.15262303656019768	0.22330885706900266
-3.2015446753745738	5.395218417043317	0.2706339721285615	0.17285087894225415	0.2022791646684624
-2.9264397800729967	5.617381515113407	0.29488420120970427	0.12338449280863467	0.25025885817665255
-3.6614019577377603	7.2073532359214605	0.06401719217931828	-0.05106749734553229	0.01477274313425132
-3.595604569471044	7.331365146287874	0.10639625437293482	-0.08336699807209219	0.022043339498373584
-3.5484064350938573	7.456648274130648	0.119733174325152	-0.09383552933303951	0.02479891246081697
-3.425866195254538	7.7869731342923565	0.2845492264848446	-0.2163747586057356	0.03306290246557343
-2.1521643751806954	6.610690940885824	0.5350121516237152	-0.09469011132618874	0.39585236442962596
-2.1809415765764526	6.567562714670951	0.5210930200574527	-0.08338239867151516	0.3916902580558928
-2.0742112349274757	6.741339119928552	0.5753912873489538	-0.1293652684940137	0.40816242403793507
-1.8930749471969914	7.051056987806737	0.6704437439042257	-0.21039295225505442	0.4362298158790718
-2.406310117976088	6.2381004612518405	0.4293705113888	-0.005133397601075656	0.3449984171255827
-2.538100589315731	6.045158968971396	0.37496879615128115	0.04049962697596985	0.3170218953479815
-3.374396757301442	7.964888082160684	0.3751807759861666	-0.2699909603520112	0.04423977800353991
-3.4098085905851176	7.823760927897365	0.3130940541724351	-0.23786014301067504	0.034523172321856366
-3.331105163294466	8.160947714079914	0.45617189421136106	-0.31056106615625306	0.05422755257859308
-3.41694284479979	17.827072734734163	2.833240590274145	-1.2061371047020382	0.3380296921198412
-3.353058734786538	17.74177050860621	2.8245564436093082	-1.2140167163054023	0.3415760151391541
-3.6745886535963237	17.933120408601205	2.859609080630975	-1.1826614410713883	0.3370010769102587
-3.540599321592361	17.885689087426442	2.848304269889414	-1.1960476764863248	0.336826050040358
-3.7832842232803903	17.99328155720732	2.8671396003040144	-1.1754686003252792	0.3320385862545683
-3.9357171817936116	17.984463775570383	2.88241824033855	-1.1671102035228684	0.3364697983834385
-3.2920254935375053	8.552161396877578	0.6203470294481888	-0.4088021597057228	0.04994520955724451
-3.2861823608924	8.860770490976389	0.7387937348123508	-0.4770009503319681	0.051997380948966915
-3.2970182837934283	8.468678537505586	0.5844261506131552	-0.38702470101326397	0.04845559078471351
-3.3159875743842995	8.278554417460683	0.504375180094953	-0.3400600432205638	0.05224980090288571
-1.2802826824277802	8.478633085189395	1.123801149172667	-0.5555743507469952	0.5047563667410135
-1.4581693712490624	8.02436367990105	0.9780399387128123	-0.45114693150658935	0.49068189361877523
-1.8228713331843909	7.196277884966607	0.7151333003078183	-0.25020193012377906	0.44853567210579204
-1.5585165198969002	7.774965132076156	0.8964124952271822	-0.3899104701862797	0.47764561716861254
-0.9417762933512577	9.402809311824923	1.406374676213074	-0.745377040308502	0.5269799806667532
-1.0320559014059918	9.15341430754458	1.3329357793794991	-0.6980665992023813	0.5225628430455191
-0.7693868831415362	9.948113883548157	1.5517094876419866	-0.8355513780676989	0.5333831980481538
-0.3299681751007806	12.136957950070594	2.0395864051716766	-1.1294648625495245	0.5250463851987975
-0.3390646139086953	12.048737943185007	2.0227622254289512	-1.1195968445393523	0.5265055529377544
-4.11371023206757	17.95309090590331	2.906759052196249	-1.1551762812723487	0.33710934984726915
-4.160616366329802	17.79593031186862	2.916115331072273	-1.1553855224414546	0.34480118655929115
-4.190766845280345	17.708030051253196	2.9238751124606397	-1.1527410678166197	0.3486570020102387
-3.2833926409869783	9.150886467222689	0.8531473475625363	-0.5404852227255161	0.05837876451600955
-3.274418014008373	9.367627291329839	0.9313011257405548	-0.582715404425401	0.0635914301606804
-3.267257986719642	9.588346087361067	1.0173184133722046	-0.6285317788305647	0.07117372537468261
-3.216350102394046	17.578007501723864	2.8058994708942397	-1.2260796148023259	0.34560504018712024
-3.1859328980954515	17.549159056032313	2.8024891209968246	-1.2289429042348934	0.34550503035320806
-2.9979096400130283	17.39519000086823	2.7826529532732263	-1.2427062864601488	0.34789724943447004
-2.9870998225207916	17.38641810249299	2.7816225706813547	-1.243456939608024	0.3480915841850174
-2.4471574181684264	17.158483033080905	2.744780618093554	-1.268243012296228	0.360641444501296
-2.0622650579216972	17.045467960512756	2.7132482659890216	-1.2871389656924541	0.36614412271018487
-2.9819129908323396	17.38334362150622	2.7811573877370437	-1.2436983104938517	0.3482541998413609
-2.7245762661529	17.25599323929744	2.76255521812901	-1.2564845354483538	0.3552298724002205
-2.5321026101748316	17.19061771511696	2.7501322451334875	-1.2658735495140527	0.3575840486128971
-0.3307486861104312	12.154552236977798	2.042347911094344	-1.130853560792378	0.5245750226892586
-1.4309195126415768	16.311881810757164	2.616650856769896	-1.3112384118972233	0.3910199206141438
-1.3119857893849463	16.078832444935458	2.590305862601298	-1.315997933365314	0.39606630735528636
-1.9949358954541871	17.000108043408623	2.7064215658299067	-1.28915958370592	0.3693443905064571
-1.5781830252867213	16.590831439941763	2.6490395464684156	-1.3095086288005662	0.3811057429751067
-1.1252163446601022	15.634120316997642	2.5375152116680475	-1.3160791240715821	0.4087437124965708
-4.183190021404631	17.56545500482762	2.9216118310792036	-1.1542114027342765	0.35389837399347135
-4.2071009692919485	17.371906025029702	2.925040130456739	-1.158992577862795	0.3596086527537208
-4.173421982141818	17.089658702232843	2.905466513080515	-1.1709743959995875	0.359910746206077
-3.274496076424968	10.393666073726164	1.2960457498439426	-0.7684337412939182	0.09465846489558899
-0.38093065746404864	12.957934994882281	2.170801009397296	-1.1980435761892172	0.5008166236231713
-0.43110611425660306	13.37162975645191	2.236658902595892	-1.232301527341042	0.4875936555078627
-0.5085246238984815	13.748533797183196	2.288348386265981	-1.2515186798453228	0.475458905939665
-0.5986605131518754	14.099881028232186	2.3397362349858652	-1.2736090755671299	0.461530372933445
-0.6588040601767096	10.313946466611478	1.6518460363529137	-0.8989682415130132	0.5374950747215007
-0.42244426534908025	11.260896513998219	1.872425258314754	-1.0314196124641681	0.539197174134179
-0.4289080869540295	11.218163425955408	1.862922976168157	-1.025433998046751	0.5395279832743267
-0.6306798789703489	10.430314766099672	1.6818269998236584	-0.9182966240041709	0.5381064513193843
-4.164359840895151	17.031909265133617	2.901206015446922	-1.172681004114472	0.3604312993885052
-3.2749161173439147	10.409031190151701	1.301679643791678	-0.7713192188070899	0.09514831747513249
-3.275155840802444	10.416279000868967	1.304229093751457	-0.7726137991331766	0.09538844347465558
-3.289726902114009	11.01286107017185	1.5052995852763758	-0.8667460029865268	0.12008625618399535
-0.7107888863508971	14.470108854625304	2.3924697381416085	-1.2928128945666786	0.44665585938002605
-0.8588355779173833	14.972376253928395	2.454794075607115	-1.3046958620244253	0.4310783234050646
-0.9564246343140972	15.225379737531902	2.4887566694748884	-1.3137911456848719	0.4199898562534553
-4.138694234178859	16.602949163348818	2.858325407416807	-1.1818014815566427	0.35252814480668065
-4.159576232348019	16.976420128853025	2.895720178846091	-1.172709731112372	0.3606698613775184
-4.083256280494276	16.225086758764565	2.807502305990302	-1.1894236052138418	0.3436925841941235
-4.0758957680405885	16.183360452567133	2.8018111690041048	-1.1898836736595542	0.3431936007602987
-3.7334797393068984	13.911527173719644	2.3302861629032288	-1.1472573964773916	0.2325515431363324
-3.8726473060549043	14.38977762919157	2.4465948422294006	-1.164684866983384	0.254286243821422
-3.950614982262072	15.270317849367553	2.6311229544550234	-1.188826079547061	0.2974536979792786
-3.955494355730274	15.305204165535596	2.6376424668289156	-1.18865171902232	0.29936460317364316
-3.9021722276195567	14.683573678941908	2.5115432642271767	-1.1763718622097346	0.26854971905818525
-3.92617127691582	14.828427664956319	2.5426186159966395	-1.1792599637446841	0.27604209701688703
-3.947094929527757	15.245087560230292	2.6259397456396636	-1.188757888396171	0.29583637139038177
-3.998941544619403	15.727946004127272	2.723369477062372	-1.196249106417714	0.32148125123433635
-4.068911267370266	16.14237510560184	2.7945145549994854	-1.1897091066972119	0.3415062441843502
-3.4173826427831675	12.431538801057219	1.9348523522888712	-1.0409083022562642	0.17218450354399362
-3.3563107741706304	11.956319557195071	1.7923220011595298	-0.9848283583002617	0.15645822981404778
-3.307291391604541	11.334051155210418	1.6085510731557742	-0.9136848092146338	0.13231788282234785
-3.492417625561471	13.019939743286207	2.0948310060744797	-1.0881816896811605	0.19906406241340602
-3.7071517538549736	13.803055406549685	2.3037033269160965	-1.142197066459642	0.22787886706334265
-3.689145074339292	13.704032941580511	2.2780535167908793	-1.1347839672342068	0.22436165830854216
-3.58107563960598	13.364808108557302	2.189084060504965	-1.1166030239358964	0.2096929596350227
-8.24437321618	14.628655380704547	1.4458412673053867E-4	9.097085957981848E-5	9.77705404480788E-5
-8.208488508960102	14.20442969546679	1.423477760990318E-4	8.963278673236076E-5	9.768181704740555E-5
-8.193732882045836	13.966864510168561	1.4112696213791284E-4	8.890267296303908E-5	9.765143850885368E-5
-8.232676066203148	14.462833740224204	1.4369991657472802E-4	9.044443926602789E-5	9.77455572111548E-5
-8.190355272781021	13.837310769918176	1.4048272686998734E-4	8.851235092044676E-5	9.764201882638447E-5
-8.113164734867585	13.369148836542944	1.380766106372239E-4	8.700685980366357E-5	9.743221458289855E-5
-8.077137985378469	13.181762353380897	1.3716902969348836E-4	8.64271964954907E-5	9.733081794229299E-5
-7.967399366642157	12.81652392211357	1.35345188673535E-4	8.52190693473522E-5	9.704170896225417E-5
-7.420180032336306	11.241484916476068	1.2791375039424862E-4	7.982032077609779E-5	9.566361212913423E-5
-7.3808332804054615	11.139093228239146	1.2748845886382347E-4	7.949684943126129E-5	9.556497343043026E-5
-7.603871942682024	11.751556393002183	1.3023868201712628E-4	8.157965942464478E-5	9.611454886795953E-5
-7.696140638264976	11.994705156717423	1.3138218707920473E-4	8.24536601685196E-5	9.634026520140782E-5
-7.744677823820956	12.145917300220631	1.3212529841529993E-4	8.29816074246806E-5	9.646178598177665E-5
-7.337767803967839	11.036122636602308	1.2705508533549794E-4	7.915624496765834E-5	9.545368431387474E-5
-5.478509445055993	7.328290473537212	1.096912955303783E-4	6.393642005150801E-5	8.892834110624915E-5
-5.496339179308194	7.350669581732867	1.0983969307149821E-4	6.406368657873005E-5	8.901264280143938E-5
-5.513304128741788	7.373454987620162	1.099594090857874E-4	6.416118373735187E-5	8.909029832132172E-5
-5.778262454965182	7.704142890649901	1.1180993874860993E-4	6.574418961424409E-5	9.011291906344573E-5
-4.872232297356396	6.663670088642455	1.0635035616517608E-4	6.155297116146248E-5	8.653217870694885E-5
-5.226290517064604	6.974426320396013	1.0804964570170986E-4	6.275224725265436E-5	8.780697337043077E-5
-5.132036526681875	6.880768641459552	1.0744800158971141E-4	6.227764909516312E-5	8.741035270589142E-5
-4.981659587833018	6.7460850283086655	1.0679622042503223E-4	6.18465295513292E-5	8.68765267840919E-5
-5.959929927514537	8.088621896615557	1.1338945874615916E-4	6.701185138614663E-5	9.100076773142233E-5
-6.156104585549123	8.438484377731058	1.152577370976652E-4	6.876141346798885E-5	9.181447968090792E-5
-6.3622617757145115	8.89367402106597	1.1722951062508414E-4	7.049296550251267E-5	9.26526543487394E-5
-7.037759509502306	10.279278827605607	1.237106089843757E-4	7.635803954459896E-5	9.472149574414414E-5
-6.511283012352989	9.166008198073225	1.187191060350247E-4	7.195376592695128E-5	9.312510725893912E-5
-6.961288378324094	10.091869921249243	1.2285615738776918E-4	7.564617520040268E-5	9.451568616823796E-5
-6.976735995607671	10.116981084608339	1.22999028430107E-4	7.576906726582754E-5	9.456641099915759E-5
-9.182270936897321	22.94174450346468	0.4454365504497947	0.03988831606044389	4.1658495468498407E-4
-8.933982423996149	23.04229685433322	0.4489732162934075	0.042055494180460215	-0.0018074388721166256
-9.497724716304102	22.723005777594675	0.4350261194870916	0.03633240993029922	0.003968475101331866
-10.889962362609594	20.815101820092725	0.3486946225800766	0.009931564897111991	0.021978358936719268
-10.989883266076621	20.573146486237825	0.33865429211688547	0.0063759266915924	0.02302889466062821
-11.119734753654585	20.1808955388046	0.32320565651321775	9.63230275739033E-4	0.02395990277889904
-10.670647722063693	21.25443557910306	0.36709315780867663	0.016045758746397992	0.019456849706126496
-11.149672853304494	19.02602829849202	0.2745458211928601	-0.013814045895781838	0.02086967189886038
-11.177286946190202	19.099277703159114	0.2781316140476854	-0.013049090486779099	0.0214363694249466
-11.201816179021902	19.362671111500344	0.28947860205994486	-0.009868077319922976	0.022629930119479065
-11.022193536344012	18.717624559630494	0.2592088474936757	-0.016695309363178076	0.018424406732940553
-10.948655772367362	18.634752788132435	0.25408240726052633	-0.017291373861703162	0.01730968451875782
-10.739201133128944	18.414265918933673	0.24017766443326632	-0.0186006815478335	0.0144455794830727
-11.220597943122005	19.547650219584682	0.2974937146652242	-0.007651737883114361	0.023609262435158054
-11.21323281425863	19.61367872297284	0.30021033558639226	-0.006757290538785707	0.023663937185360598
-11.167862920011396	19.983763366603664	0.31510568158209123	-0.001796735101222113	0.024295664673085138
-9.936768216228987	22.310409283185393	0.41544391103791545	0.030660983805804242	0.009516680508130562
-9.627939378120631	22.624878042717764	0.4305404216069465	0.03468522839051903	0.005649141643222762
-9.57317012665813	22.67654418678395	0.43297224447917537	0.03547310559027381	0.0049303522716044115
-10.134279810272918	22.058148772504488	0.40349948709836514	0.027422149251916605	0.011961273933278317
-10.304582245495851	21.836678928288897	0.39311767036605105	0.024321846904768622	0.014553518897877678
-10.555587862947341	21.45179669190091	0.37587822404045057	0.019056868757052068	0.017770912543736257
-8.656589703195516	23.077777847287933	0.4480396313732055	0.04455551082437452	-0.004854159814775872
-8.262167749019012	22.974909627902882	0.4375100291932735	0.0475134686426216	-0.00828850762513472
-8.093511386784712	22.896766904562025	0.43061327126491084	0.048562161136159215	-0.01051791659690813
-7.689902688405914	22.564211138216287	0.40649433876489394	0.05125660930341875	-0.015932171549426735
-10.42738055988633	18.24313458414324	0.22471067186655252	-0.018880105276998543	0.010506216070880165
-10.353689805164658	18.20009256250406	0.2209713803735393	-0.018970616936685065	0.00970261271253749
-10.27985764615542	18.165461430007248	0.21747189721522092	-0.018948627962808145	0.008826458059468287
-10.056078880215889	18.093535524199016	0.2078487573536373	-0.018446161448169542	0.006379489503700521
-10.619064660889117	21.352055735347083	0.3713378749717815	0.017546922421964116	0.018755643703459744
-9.877383422849825	18.044791512530526	0.2004232275909285	-0.017889965086470845	0.004572840719793195
-7.460371286689734	22.326892098391035	0.3882327140051136	0.05169519606874785	-0.020076203549006258
-7.1819254774589725	22.004425241899636	0.36436706372557137	0.05269276946090453	-0.02688541570745537
-6.980051359193219	21.793149171904382	0.3463733831715919	0.052568823405507996	-0.031658964603934754
-6.576547900409892	21.409323216684054	0.3134506840425557	0.052080539224897096	-0.0442527852168698
-9.45778210122657	17.98715001966161	0.1827565152772518	-0.016069179133618154	3.7544415473768036E-4
-9.409006892551647	17.978764361474795	0.1806794167325112	-0.015879774745943934	-3.5511948712435223E-5
-9.344395664369104	17.971696881039755	0.17747978772732317	-0.015548365977583104	-6.305836662633679E-4
-8.885965848717442	17.93184517662559	0.15561425163595252	-0.013146915219405073	-0.004755833446851637
-8.603601439913177	17.925087105345533	0.1387257676355824	-0.010540788761267616	-0.007258207208843398
-5.171699925696278	19.89723916760622	0.18012491116992113	0.037479841834525296	-0.06441377291785916
-5.024544087268845	19.683826314056585	0.162350422691979	0.035850124743810954	-0.0646399118116728
-4.900297157962705	19.40210243392994	0.1416890735371031	0.0332494225941687	-0.062912196410743
-5.543804142997178	20.3807455285331	0.22101810803538333	0.04324054561840171	-0.06330334598202154
-5.864606031489966	20.755739400372875	0.2527859577702659	0.047153341595324326	-0.05928652853377977
-6.504362424248608	21.34437347261303	0.3074958958376075	0.05156601853372273	-0.04574411955802763
-5.970923214295217	20.870237027807732	0.2630271017058957	0.04834490098074303	-0.057938301043093346
-8.156219868799138	17.89623573468287	0.1058884587006486	-0.005062089300696092	-0.008287051449568816
-8.394790892154965	17.910210027091058	0.123603115196606	-0.008125771599480884	-0.00778924674699512
-8.554618865624473	17.920891399145056	0.13581474990681505	-0.010197184593741476	-0.007586075312720152
-8.076918622029138	17.895858500419333	0.09755356079093305	-0.004293262351809848	-0.006877191729163824
-7.825261176202915	17.887359420843737	0.06874406213023367	-0.0023865272759884815	-0.0029442288576771603
-7.596735473441331	17.822754416913725	0.018129362132587843	-3.376716658464111E-4	-0.0016230011768121817
-4.3775397391374735	17.57190502900621	0.041685418716130816	0.016936204989547114	-0.032859332413153586
-4.375872410663536	17.525809941386715	0.03951413487714055	0.016446294510316897	-0.03188054208807349
-4.484860697103628	18.198066768748518	0.06789925351215553	0.021821596204740286	-0.046050973097156285
-4.556948600244268	18.532706289646416	0.08827592964563633	0.02514402994997649	-0.05137527214960238
-4.683151412440294	18.920539241546052	0.11034618504963196	0.02926282266425559	-0.0583610175789627
-4.372887696578826	17.49810435524669	0.03884036664184014	0.016359105294821836	-0.0314406157271301
-4.260393171333259	16.96016374069295	0.027340957412156343	0.014760487803546217	-0.022670833712033687
-4.254427113795039	16.882309110298454	0.026474499235623686	0.01443237095158383	-0.021848744983019242
-4.1696614299095796	16.307294673354285	0.01995792320751659	0.011198333597761106	-0.016223021712171763
-4.151382682069209	16.15640348323742	0.01818350760968081	0.010329231587913983	-0.014682197739361426
-4.144404671843636	16.126118946965576	0.017849177481153604	0.010130669891648436	-0.014417475236843488
-4.072427952250173	15.289863632204518	0.010481575982806707	0.006272495288540634	-0.007757669194226365
-4.0953240169988945	15.48969744132414	0.011986793030372625	0.007058870941008013	-0.009098361296222927
-4.118625907787689	15.687351201549575	0.013643842206725678	0.0077633956431681275	-0.010684759647072491
-4.140871623441758	16.071993822956042	0.017336832787282232	0.009841041476974543	-0.013968544945368713
-4.332502288749016	14.727258517396319	0.004418377452472497	0.0025117987488863284	-0.0031517527273268167
-4.179620470646745	14.862861299829287	0.008445559213761639	0.004867253882755823	-0.0062602476442541535
-4.129587923271329	15.034413090690453	0.009619633906427281	0.005578505568245171	-0.007159816164091635
-6.864381120857589	17.824925970382665	1.6246351786403682E-4	1.0117695204116755E-4	9.268609691550696E-5
-7.111456277647662	17.862901719601076	1.6239769658770868E-4	1.0121054816725951E-4	9.349212869079606E-5
-7.361730330200234	17.815658423141436	1.6188934346838464E-4	1.0098314630364148E-4	9.434394668897077E-5
-6.699631952214627	17.790187728070066	1.624589809576192E-4	1.0112925348713265E-4	9.216204335935715E-5
-6.471535900793592	17.656110818973104	1.6199009933520552E-4	1.0078344032594093E-4	9.144755461216047E-5
-6.192614293419988	17.31914560570296	1.6052993441680402E-4	9.983842594468549E-5	9.066405351941157E-5
-6.358826975112483	17.562077889912842	1.6162767052220437E-4	1.0053830323358386E-4	9.111779206033232E-5
-6.018562994632269	16.965651537917328	1.5882628708322252E-4	9.877967045228115E-5	9.023113523393539E-5
-6.018217814531216	16.964954947021344	1.588229913509249E-4	9.877761330907755E-5	9.023029483709293E-5
-5.590293973152729	16.02332329762993	1.5415439537943854E-4	9.594394664452725E-5	8.917625419913632E-5
-5.62503595540174	16.10242368359029	1.5456692330545756E-4	9.619125279177037E-5	8.927192242197664E-5
-5.798389451535036	16.475675177893894	1.5641117146375229E-4	9.731292635352985E-5	8.969432850484689E-5
-5.81830042007952	16.518599132808827	1.566320336845039E-4	9.744578609129175E-5	8.974952284005307E-5
-6.016563719077052	16.961325466545283	1.5880521534996934E-4	9.876678626617779E-5	9.0226333733744E-5
-6.018066056100372	16.964687362025636	1.5882176973049578E-4	9.877684565224486E-5	9.022993933010818E-5
-5.522668475225	15.891084463681798	1.534814948290778E-4	9.553622293947408E-5	8.899521795040058E-5
-5.424504479110345	15.698092793695354	1.525314032161937E-4	9.495655157510188E-5	8.87469039497449E-5
-5.225651270330489	15.3782540280895	1.5095352335314696E-4	9.399295204358096E-5	8.819775072753338E-5
-5.224411400107792	15.376332166282578	1.5094407696035988E-4	9.398716461635376E-5	8.819420372115097E-5
-4.91133111913463	14.973285475317692	1.490156628610678E-4	9.280422949547429E-5	8.726923165683673E-5
-5.073570002428566	15.1699366412826	1.4995909521084273E-4	9.338443235925277E-5	8.775652564692972E-5
-5.223708594390138	15.375437594378724	1.5093973519741125E-4	9.398449940875608E-5	8.819208595388078E-5
-4.908322672983099	14.969378331278312	1.4899711415122726E-4	9.279287917012623E-5	8.726051786551795E-5
-4.707730131406008	14.774519111746512	1.4811514219448458E-4	9.224155357360754E-5	8.663088372353595E-5
-4.8949657053641475	14.956384547909881	1.4893789146488192E-4	9.275592445422437E-5	8.72186341114801E-5
-4.675015183488232	14.748008785173102	1.4799656317300317E-4	9.216709823664808E-5	8.652025537389063E-5
-3.7658512309524594	7.028045440845934	1.0581795017863187E-4	6.179801631317402E-5	8.22033546835553E-5
