# Supplementary material for: Thyroarytenoid muscle fiber orientation regulates the ability to modulate vocal fold vertical thickness
Source: PLoS One. 2025 Dec 4;20(12):e0337735. doi: 10.1371/journal.pone.0337735 (PMC12677544; doi:10.1371/journal.pone.0337735)
Supplement: S4 Data — (ZIP) [file pone.0337735.s004.zip › Male/contourA1TA9.csv]

% Model	Untitled.mph
% Version	COMSOL 6.1.0.357
% Date	Dec 13 2024, 16:44
% Dimension	2
% Nodes	722
% Expressions	3
% Description	Line
% cpl1x	cpl1y	Displacement magnitude	u	v
-11.474445041542268	39.86271998178516	4.551935605429913	2.921779577605836E-4	0.5659465591350679
-11.24329260087166	39.857064166660706	4.551685483720984	2.9212725666881336E-4	0.565949392820125
-11.723499835930573	39.792838850429945	4.548927834990886	2.9138036044435746E-4	0.5660153090753988
-11.767274346797393	39.77501014477997	4.548162101553683	2.9117575257731255E-4	0.5660326346502964
-11.979542023643297	39.6410188145976	4.542404342666896	2.896486003021129E-4	0.5661615673591809
-12.121371498892108	39.49575294433545	4.53615396984429	2.8801129396978777E-4	0.5663003836415988
-11.806054117032641	39.74542877890212	4.546888787165925	2.908404472117286E-4	0.5660610118686638
-11.156744430513271	39.85315672493977	4.551519226603141	2.9208376290210575E-4	0.5659521467393416
-10.78574461946646	39.85088143713931	4.551420252669227	2.9206847984553606E-4	0.5659502626716902
-10.703996785704673	39.85039448788975	4.551397779642802	2.920653671543385E-4	0.5659498374254699
-10.365045487457671	39.85003217009799	4.551381237257228	2.9206927428869424E-4	0.5659464926209961
-10.24073739035994	39.850002288818324	4.55138040688875	2.920702783248807E-4	0.5659451730790669
-12.151223908858244	39.43929637920951	4.533725889902387	2.873746728638942E-4	0.5663540595896701
-12.243999474712044	39.225517804051684	4.524535611488192	2.849696388147089E-4	0.566557082149052
-12.228771216330568	39.08118106697209	4.518324778218967	2.833546338848672E-4	0.5666933182127184
-12.2045725661669	38.96968579892024	4.51353221620176	2.8210653649868067E-4	0.5667984209941399
-9.68966925248226	39.850002288818345	4.551363443117067	2.920936855014241E-4	0.5659391785307271
-9.728820691769547	39.85000228881833	4.55136467285861	2.9209203058128065E-4	0.5659396044110211
-9.738893104614126	39.85000228881833	4.551364569147946	2.920919469408752E-4	0.5659397136061844
-7.229724018195425	39.842036642651436	4.550997993132061	2.9208629817613677E-4	0.5659198659636395
-7.181680448805343	39.837035027356265	4.550782953742278	2.9203089970424213E-4	0.5659240675265593
-7.032898318847817	39.761332460556915	4.547522435138892	2.911800330429649E-4	0.5659940154801839
-6.814102986904112	39.65160987884976	4.542804823616175	2.899441386991447E-4	0.5660953630669
-7.694538611368289	39.85300932372047	4.551476752549801	2.9219297762167435E-4	0.5659145720040543
-9.209743039227453	39.850002288818516	4.551368120579158	2.920998916359346E-4	0.565933954687734
-9.084192561308491	39.850002288818516	4.551365617380355	2.9210524663057634E-4	0.565932582193036
-7.77989584898861	39.85115608319018	4.551402405916292	2.921650019019851E-4	0.5659172607760121
-7.887028520126722	39.850917164248045	4.551387486309588	2.921618615803923E-4	0.5659186597746266
-8.20940836010016	39.84998771294927	4.551367958773509	2.9212760987961707E-4	0.5659230595068291
-8.699064484567504	39.85004548917005	4.551377350397415	2.9210845747119636E-4	0.5659283472642721
-8.427653381386635	39.85003511315712	4.551364381936644	2.9212549183982707E-4	0.5659253907535364
-6.503635951532379	38.9642778339048	4.513237786384296	2.822373699149424E-4	0.5667418995662239
-6.587304507795744	39.296304412183865	4.5275246683254196	2.859583786402601E-4	0.566428850101607
-6.771190445411904	39.57705074543646	4.539596851770747	2.89108840518096E-4	0.5661653958526252
-6.488249984945738	38.91070969823773	4.510934955501186	2.8163247281232714E-4	0.5667923824292331
-6.441807092530176	38.514032455237	4.493881880153567	2.7718207631013416E-4	0.5671669531070211
-6.479637285157792	38.83084883408595	4.507497823897415	2.807379237956284E-4	0.5668678023737393
-6.431293222459502	38.3553349726683	4.487055361758695	2.7541582730919353E-4	0.567316898596608
-6.414989367029483	38.11995340430151	4.476938178962198	2.727791877732036E-4	0.5675392818552022
-12.154581020253715	38.6291918461527	4.498885678821279	2.7830084483049505E-4	0.5671196505165766
-12.150010630703294	38.60327978321127	4.4977723157706695	2.7801141900800434E-4	0.5671440880789739
-12.142152509858214	38.56850215752292	4.496276213713398	2.7762470708204024E-4	0.5671768688503723
-12.075008555286557	38.251863934892256	4.482667602623176	2.740888673904687E-4	0.5674753686540175
-6.4055078033231965	37.81058158783958	4.463629047009361	2.693422914133367E-4	0.5678317067133054
-6.380216564234519	37.497660621716555	4.450182863706081	2.658702039368949E-4	0.5681273154557792
-6.343264302039531	36.99051521048383	4.428370891778034	2.6027958200442537E-4	0.5686064506688692
-6.334472201034116	36.89005153026191	4.424058147211164	2.591703565673041E-4	0.5687013468721537
-6.327687184993258	36.80892388678728	4.420574795383693	2.582853239629955E-4	0.568777985960267
-12.009843599799852	37.934501812741274	4.4690139341056065	2.705576599285735E-4	0.5677745765742607
-11.964786217784129	37.72201674189991	4.459882904342946	2.681963240045069E-4	0.5679748904035097
-11.884913315973193	37.349164338761	4.4438471681378395	2.640746954707694E-4	0.568326380059934
-11.855102109321777	37.20850318869731	4.4378032785101125	2.625143370665781E-4	0.5684589837578523
-6.054001253753823	34.078546626857026	4.303323494200852	2.2878930170845395E-4	0.5713567849612525
-6.149173119645199	34.887188759599944	4.338017119858078	2.3738764139884352E-4	0.5705931689326373
-6.250600837566109	35.89711155457803	4.381414744096352	2.4828369250955195E-4	0.5696393043926815
-6.193459175578503	35.39374956872327	4.359775880395608	2.4288507328551728E-4	0.5701146738787898
-11.839202893085437	37.12764807457764	4.434324154716354	2.6161900528524093E-4	0.5685352203426
-11.659489589420666	36.17648365595244	4.39344322769281	2.5116131416745026E-4	0.5694321254772622
-11.604522760179764	35.87484931508169	4.380495696078219	2.478658257652324E-4	0.5697165741688557
-11.722291939002918	36.53030379449448	4.408670336497853	2.550278401878385E-4	0.5690984438567004
-5.779625311135477	31.19731156322498	4.179585169996116	1.9879930729451247E-4	0.5740783106052497
-5.81279148229987	31.662213126481518	4.1994999988919695	2.0350941227041019E-4	0.5736390465424032
-5.899224305099809	32.61659843326578	4.240531913267789	2.1343472673301193E-4	0.572737528887439
-5.976691683968024	33.339321807413484	4.271522138823345	2.209345915957967E-4	0.5720549438041685
-11.509233680005952	35.31627810223552	4.356491653858872	2.4185178529944224E-4	0.5702433878521195
-11.394079070293767	34.64087981092902	4.327471373554102	2.3451195041824868E-4	0.5708803773232125
-11.220382567246846	33.54474537413258	4.280362814008756	2.228545348092435E-4	0.5719143051988586
-11.202972735055987	33.43079369617582	4.27547800913224	2.2162744990687034E-4	0.5720217940993229
-10.844465513772992	31.326569438566285	4.185188332223121	1.996216257316733E-4	0.574006330798507
-10.698483743173266	30.503290759781265	4.1498503625629395	1.914455493509911E-4	0.5747827252045383
-10.482503909514618	29.271695372722476	4.097017034616927	1.7891121835913326E-4	0.5759441797600323
-11.152163505115091	33.12987388793906	4.262532139179116	2.1847598861554374E-4	0.5723056058022085
-10.29670205376844	28.29094437817735	4.0548777237037905	1.694841524652491E-4	0.5768689620357278
-1.076653659382583	18.297152192768728	3.6267767684307417	8.028043377282525E-5	0.5862345016654982
-1.057798197007568	18.3699692558826	3.6298868824832193	8.08911047682271E-5	0.5861655057428602
-1.2553773461058262	18.05484634587402	3.616418058432317	7.825901458117382E-5	0.5864650390119068
-1.3436889278613762	17.942292669830984	3.611608476627277	7.731971075942382E-5	0.5865721699528007
-1.3809060576242334	17.918522247729946	3.6105917341002276	7.712268335175975E-5	0.5865949466544247
-1.7042243162577906	17.732453174292203	3.602647856602805	7.557765404964796E-5	0.5867734969774812
-0.9736487986466396	18.618690315013282	3.640523649700728	8.297401328174466E-5	0.5859296726356334
-0.9541841975485945	18.8532421971168	3.6505474577778783	8.494863467790154E-5	0.5857077628097711
-0.947282906139095	18.923441090129387	3.6535510862913463	8.553912066213002E-5	0.5856413388623634
-0.9489532491133231	18.989883911359502	3.656391360485846	8.610085891085721E-5	0.5855785353064241
-0.9596556143868187	19.18157600115476	3.6645921352726005	8.771901007651532E-5	0.585397392153124
-1.0007893751719386	19.366238559064293	3.672484268245251	8.92865322479473E-5	0.5852231435341944
-1.0156692512824685	19.44142199969828	3.675701458341458	8.992483732493984E-5	0.5851521845191253
-1.106120243199155	19.658305028567682	3.6849757046096503	9.177433466605423E-5	0.5849478792211674
-1.094969958052691	19.63852201750797	3.6841296679406943	9.160493565601054E-5	0.584966491061603
-1.0936335265296608	19.63408357569838	3.683939704135844	9.156702637182282E-5	0.5849706763347999
-1.2010342068872937	19.82274453383396	3.6920124757381654	9.318053168159616E-5	0.5847931929461228
-2.046467556958248	17.618579353819115	3.5977785208431357	7.464046750516477E-5	0.5868839453837543
-2.1221961561061433	17.593205384286676	3.596695502671035	7.4431235366218E-5	0.5869085529050644
-2.4255376123967913	17.60029173055146	3.5969976061332947	7.450325253597708E-5	0.5869043284309887
-2.5570302312923876	17.606425091128674	3.5972616140429823	7.45597411968368E-5	0.5868996031721503
-2.5762761731040884	17.613230617016026	3.597552956831246	7.461756219812512E-5	0.5868933260028739
-1.3479021646948883	20.021753645127458	3.7005273435713066	9.488464979904677E-5	0.5846062485846626
-1.2626155798927432	19.90602996197561	3.695572655617993	9.389424196107102E-5	0.5847149573602508
-1.3817166003065973	20.069123341629336	3.702553229590669	9.529379222868094E-5	0.5845617416454874
-1.4899632768361528	20.21070892335458	3.7086143045537945	9.650591932652075E-5	0.5844287699693641
-5.495137736130755	28.682427206436067	4.071608522346771	1.7376490835086805E-4	0.5764534852985166
-5.507481946096904	28.790545579501035	4.0762317515047455	1.7479607611765703E-4	0.5763513667143062
-5.6403321420075345	29.934354619153126	4.125354906339945	1.8610096071293263E-4	0.5752711264334005
-5.666746146342146	30.200631078106966	4.136756158180262	1.887166435940303E-4	0.5750196011888834
-11.191421953754563	33.35957681978569	4.272414900239692	2.2085833950952907E-4	0.5720889663552208
-9.903368580831355	26.624719639342132	3.9833936419375906	1.5355195812157886E-4	0.5784393946184324
-9.518379440193806	25.509011230497727	3.9355762879812115	1.4329492838731917E-4	0.5794899355729677
-10.24221480040353	28.036535757929613	4.043951536564479	1.669487671930154E-4	0.5771087935142019
-9.941849425995668	26.771679100067804	3.9897043055587167	1.5497786899305266E-4	0.5783009162935709
-9.435777052802928	25.341680680621153	3.928382280450191	1.4173894097603153E-4	0.5796472803318758
-8.989967889259479	24.43656929332904	3.8896787722252886	1.3366170314963198E-4	0.5804984946386166
-8.466172909581612	23.69714455692396	3.857916289224098	1.270664379511067E-4	0.5811925669924272
-8.323296309997005	23.496210122816404	3.849335149195956	1.2533044229542408E-4	0.5813812121999755
-8.110968854863435	23.247728995494818	3.838675799121299	1.2319017415570414E-4	0.5816142223473182
-5.048217493719254	26.350300537032386	3.9716077217317407	1.5151358732758878E-4	0.5786544761560548
-5.072511013938841	26.457153858149972	3.9761737838828264	1.5247324318018102E-4	0.5785536519200009
-5.319016300063471	27.61513168254591	4.025826752652494	1.634411264205793E-4	0.5774610024210866
-5.29853442208269	27.50820667900955	4.021251695101771	1.62454273073694E-4	0.5775619228370324
-1.654751276874053	20.435077930564706	3.7182086098579705	9.844350322890823E-5	0.5842179992735936
-1.7067944091754472	20.50497147621396	3.721201690680406	9.904821625141355E-5	0.5841523479223711
-1.8328984524828982	20.675902385434306	3.728513210270026	1.0053445729875414E-4	0.5839917873466303
-1.9146220020917226	20.782645293698174	3.7330843297954837	1.0145907625211638E-4	0.5838915441420969
-4.9042613345439605	25.919695618694483	3.953117009780266	1.4757522255505554E-4	0.5790603514621218
-4.723648948643792	25.314894454085774	3.9272241871466758	1.4195112131246338E-4	0.5796305679434289
-4.604590176157303	25.050889886572506	3.9158809925612106	1.3948666249251844E-4	0.579879111570958
-4.281322525911252	24.383233101737986	3.8873350113467326	1.3344153498527045E-4	0.5805075294028927
-1.9586941287435926	20.837836690611017	3.7354437033781016	1.0193409229093815E-4	0.5838397287901439
-3.212092304322424	22.610894853378916	3.8113502120981595	1.1752708316316051E-4	0.5821739430683728
-3.270336441946239	22.703969498182495	3.8153281060136544	1.1834843165054846E-4	0.5820864450407234
-3.1759514287423167	22.55750992150785	3.8090602761591965	1.1706228668140511E-4	0.5822241111808111
-2.552311284291985	21.631627081840954	3.76942153688237	1.0888530093196008E-4	0.5830942021522869
-2.5098822746086604	21.56829318255515	3.7667116664746425	1.0831928195212147E-4	0.5831537195911585
-2.8729378671186043	22.079163776937527	3.788600153399769	1.1280697242657201E-4	0.5826737805266955
-2.2263494360515614	21.173122922958054	3.749816679132718	1.0485224805807234E-4	0.5835249556130985
-2.474915474220784	21.521650545009727	3.764710824031187	1.0790754646450174E-4	0.5831975232110628
-3.4773784108647514	18.403706671471145	3.6313585968176882	8.126841529340719E-5	0.5861534194874385
-3.35846290752189	18.270934472090264	3.6256829119366403	8.015052180743596E-5	0.5862779681559871
-2.986020090348341	17.873594174422337	3.608695917782131	7.681101052534895E-5	0.586650539558262
-3.0843858104178232	17.95367554119481	3.6121141115339097	7.748495138742891E-5	0.5865756338296944
-4.55117893468238	19.65828187065888	3.685015459696811	9.188398533663616E-5	0.5849764106918082
-4.420038843879081	19.51869429400994	3.679046883063929	9.070282857077823E-5	0.5851072879543682
-3.9878414099549424	19.042485077768077	3.658671302848002	8.666271617216936E-5	0.5855538070997092
-3.876041431325125	18.91777966967521	3.653344401746138	8.560757990711898E-5	0.5856707761108351
-6.130812390357783	21.17327966252702	3.7498478468402263	1.0493706690616933E-4	0.5835577229341291
-5.603021699254619	20.65648045269169	3.7277672780379474	1.0046443730068125E-4	0.58404178636884
-5.022930154700875	20.104959705369566	3.7041631480046964	9.571468646427559E-5	0.5845581930100565
-5.278074655877589	20.351392777533167	3.714680700345646	9.78169682148052E-5	0.584327356506249
-7.176503410370282	22.20125443016854	3.7938473382316777	1.1390834613425213E-4	0.5825950650415523
-7.645425550142243	22.67596320908081	3.8142414229472807	1.1810482581386364E-4	0.5821504951906524
-6.914655264493646	21.927293357712287	3.7821584941516115	1.115399324973946E-4	0.5828517913980331
-6.317458997045528	21.3417923498196	3.7570945868376437	1.0642323589923067E-4	0.5834000816486815
-6.616376365382688	21.641081091753705	3.7698693626805517	1.090725572224938E-4	0.5831197798524339
-3.667612910655694	23.30039671526293	3.840911223785939	1.236240957308402E-4	0.5815259604633186
-3.8344107309975186	23.58072084908025	3.852908870070398	1.262060296672361E-4	0.5812624026802758
-4.07131120217234	23.98746694994925	3.87035026725687	1.297867606140283E-4	0.5808798584460604
-7.640331767949261	17.58660964391378	1.7479750810248096E-4	1.0820668593039193E-4	1.0409366244887858E-4
-7.509356374993602	17.79911102953117	1.7593060051614533E-4	1.0889717795750631E-4	1.035042778480501E-4
-7.699085067916972	17.490069691876407	1.7426437843394668E-4	1.078714703604205E-4	1.0435284941390576E-4
-7.762237140727983	17.307203843534467	1.7315593901652651E-4	1.0720525492768609E-4	1.0463956039923441E-4
-7.821354134820421	17.152039715015043	1.722424890067777E-4	1.0664929253673046E-4	1.0490479023746258E-4
-7.872343761730441	16.946859815138	1.7098639077216526E-4	1.0591694990442634E-4	1.0512759905004584E-4
-7.9212456757473095	16.7535721133572	1.6982781467164693E-4	1.0523873053550599E-4	1.0534738427520036E-4
-7.978516594181485	16.47009360362552	1.6809311347804317E-4	1.0424307382219021E-4	1.0559366383993611E-4
-8.003887584134924	16.35737657078511	1.6742706827826262E-4	1.038594953816507E-4	1.0570937613107621E-4
-8.118630878800325	15.81506504171685	1.6413199881587997E-4	1.0197153073937461E-4	1.0617149251274761E-4
-8.094552827662564	15.974960008998522	1.6510837764127537E-4	1.0253343111542662E-4	1.0607307840250957E-4
-8.04170124130489	16.197774102848527	1.6645591357121098E-4	1.0330449872766659E-4	1.0585737660422429E-4
-8.150313422852468	15.592578087371972	1.6282352059100163E-4	1.0121754107623302E-4	1.0630947776285537E-4
-8.185693905077091	15.296446874682147	1.6107644550332476E-4	1.0020606419395267E-4	1.0645524878991271E-4
-8.194174195741963	15.203000185462113	1.6052508718957296E-4	9.98862728946829E-5	1.0649435203887898E-4
-8.208512901965337	15.126229857341759	1.6007457422192393E-4	9.962208079992623E-5	1.0655058199345595E-4
-8.250106284083648	14.883579494882829	1.5869527897545768E-4	9.880718647186967E-5	1.0672054173602E-4
-4.487015489615202	14.591722761896595	1.5990390738794183E-4	9.877438480079611E-5	9.365283355964487E-5
-4.41679075075682	14.512942950187362	1.5946545811269184E-4	9.852335117665483E-5	9.339629700250554E-5
-4.328392854963235	14.412266409238754	1.589256922993123E-4	9.821664264670127E-5	9.308527668072829E-5
-4.19638606385485	14.251926346392382	1.5800931920470894E-4	9.768831061460984E-5	9.259435691805697E-5
-4.1774577618550515	14.227703677964985	1.5787462760326058E-4	9.761076018075681E-5	9.252698453288297E-5
-4.011653754505446	13.958618280764242	1.5624444723011017E-4	9.669126405883091E-5	9.18742772124615E-5
-3.9658602013701354	13.875913310614873	1.5576127515420048E-4	9.641976912054225E-5	9.17063856193872E-5
-3.8728585701172715	13.675277075451195	1.5448907017127662E-4	9.570867412327272E-5	9.132740024763139E-5
-3.827221053873679	13.574012722951263	1.538550637740015E-4	9.535345266854973E-5	9.11406900168062E-5
-3.678951632066279	13.16478839940904	1.512618869582719E-4	9.389546490103514E-5	9.052169169395412E-5
-3.5917284390649904	12.833991230221695	1.4907070881297523E-4	9.265157533219237E-5	9.012372461825008E-5
-3.802140222605765	13.507601659276483	1.5341184053863284E-4	9.510432650760581E-5	9.102705234697901E-5
-3.5707727038749857	12.751103747612346	1.485591539509925E-4	9.235901207786578E-5	9.003909228996627E-5
-3.541542439268137	12.544783984764676	1.472271645089507E-4	9.157556671095001E-5	8.991007188811242E-5
-3.4949884825254784	12.223557935787476	1.4516303521967342E-4	9.035901307537323E-5	8.970629948426486E-5
-3.4758584495473643	12.04768205661304	1.4398199041293076E-4	8.964800758597169E-5	8.960089467579006E-5
-3.438741576182406	11.714239988687044	1.4195262012184278E-4	8.840979518058925E-5	8.945949935437634E-5
-3.417812874538829	11.446179991197646	1.4021335720903027E-4	8.732619436091477E-5	8.934011278721266E-5
-3.3906349157222566	10.961420004318127	1.372263035466119E-4	8.54117472086732E-5	8.920039192865263E-5
-3.3916550194410484	10.630757437106144	1.352011735440844E-4	8.40407101770686E-5	8.918193527852059E-5
-3.3959839425319576	11.132234322658498	1.3831882313906002E-4	8.611890893765444E-5	8.924412129327467E-5
-3.393265657763855	10.454391674262318	1.3417286257306175E-4	8.334364374082713E-5	8.919664153048541E-5
-4.670507470987778	6.528342318175405	1.1435051182560695E-4	6.52399216852981E-5	9.351237416237665E-5
-4.4726727137642275	6.531654081540811	1.1409166073530463E-4	6.517671948187812E-5	9.29539564678672E-5
-4.296096768007057	6.56411387418155	1.13674349358446E-4	6.511834432850708E-5	9.200297797005612E-5
-4.19076774411171	6.62013185257886	1.1378548138892721E-4	6.524200398095349E-5	9.16971202118242E-5
-3.3927264197262907	10.36607684263304	1.336738856136121E-4	8.298822177936003E-5	8.919658378799252E-5
-3.3881604896781656	10.051924125415702	1.3182072702715917E-4	8.168596850258777E-5	8.914715372721724E-5
-3.3799254865986788	9.655646256428371	1.2946938913109681E-4	7.994076561191008E-5	8.904301797850667E-5
-3.380026598289431	9.645624138666385	1.294073238140637E-4	7.989561500634353E-5	8.904076887842065E-5
-3.3804025932702664	9.636123697602686	1.2934742861232346E-4	7.98488747443551E-5	8.90388961623224E-5
-3.40679558502883	9.214168016801459	1.2697259756889784E-4	7.799282914470771E-5	8.911412251338536E-5
-3.4179814247593683	8.95895940911759	1.2546710962055028E-4	7.677093358873492E-5	8.907718634184353E-5
-3.804803665329825	6.960169305120868	1.1442081685407058E-4	6.594201622396427E-5	8.976869287956179E-5
-3.9429416544476634	6.809098800100818	1.1399861186177341E-4	6.57071743695142E-5	9.039591652144037E-5
-4.08124466208169	6.7153801769962165	1.1375526158444522E-4	6.525902723844537E-5	9.105865305378125E-5
-3.427153181972659	8.785606906012429	1.2456560101459268E-4	7.598742198376316E-5	8.912491899102184E-5
-3.4381148632852074	8.652708715051691	1.238883742778546E-4	7.529810857036809E-5	8.917653833194399E-5
-3.509867929898986	8.054374968105693	1.2083923849792954E-4	7.22145175793009E-5	8.943447711977014E-5
-3.4656373236179157	8.413711761281515	1.2255152040500255E-4	7.401890573795822E-5	8.925139784603397E-5
-3.5193252094602787	7.974355448049408	1.2035930999531162E-4	7.176111182276725E-5	8.941234355876656E-5
-3.557899289989212	7.638848388736418	1.1828191923103506E-4	6.925312012940059E-5	8.917248790414312E-5
-3.5506927450897767	7.69285776363382	1.1885090264416528E-4	6.997339707050923E-5	8.934638624086428E-5
-3.535122125580328	7.83701852388341	1.196022031472835E-4	7.090436919085708E-5	8.933851737520513E-5
-3.5827473819441993	7.560439358513216	1.1795136033527953E-4	6.926279557159844E-5	8.918926275712104E-5
-3.6565570430394443	7.313451197757724	1.1617422556279653E-4	6.778266641717109E-5	8.908692508348019E-5
-3.741595319822733	7.091603710798701	1.1489011001708357E-4	6.622348905983184E-5	8.944804237964279E-5
-12.549997283015612	29.32616348514781	3.3727439082317123	0.7132012876137167	1.2447201379519546
-12.301539205957688	29.291857008660745	3.391533246044536	0.7485361921215601	1.214023553489526
-12.945498561628064	29.371268102939265	3.344706677651386	0.653638732241316	1.29769906833209
-12.667571058320755	29.34600838841086	3.3662791938647962	0.6973602028086552	1.2625217259093322
-13.14322116019612	29.37537224001902	3.327883138405391	0.6215458485786334	1.3209097006030812
-13.80898376894712	29.404592486687914	3.2880105024381217	0.5253089262791177	1.4087804893351012
-13.735570740940926	29.414650756903125	3.291465199472713	0.5371933997793332	1.3995715557874409
-13.706246438895406	29.415606123614673	3.292990600337579	0.541806288926862	1.396166709586932
-13.290250515754071	29.39595679026659	3.3158279756137214	0.6007514069962452	1.3406704381479604
-15.179758674591223	28.679465333566007	3.089323784824132	0.24267516984392618	1.4987260028543836
-15.094996074046257	28.783472433649738	3.113964406157909	0.26864201748286337	1.5002625187493748
-14.691069244266398	29.117451850342118	3.198156924573166	0.3624905022414032	1.4934965739854038
-14.680534876789988	29.12585190893839	3.2001988963718584	0.36492845457106127	1.4932210966679769
-14.683122671339875	29.12421368151403	3.1998087213908413	0.3643973208839637	1.4933545744510657
-14.244958504254635	29.34505687182388	3.258505203784035	0.45573530463469486	1.4609016632211187
-15.576497186678044	28.231983999343782	2.9690189574314636	0.12389891883765125	1.5016472918399462
-15.653847786285514	28.134364463078622	2.9414152882166933	0.09898711270520424	1.500919347796314
-15.387588751291824	28.452429767326805	3.0351699850958878	0.18276290425602604	1.5019146883997583
-14.144837917633991	29.368893508216285	3.2678873158412305	0.4718864083121964	1.4502902381909792
-16.115058978073392	27.574951249756147	2.7267657679767887	-0.04040500171304619	1.503822709530881
-15.90435588476819	27.83242710015623	2.8318950314120417	0.024819887929537432	1.4998095122970223
-15.74625171831329	28.024575975216667	2.9029889823249126	0.07141830946004799	1.5014778516445857
-16.14953834645239	27.53162125991811	2.7095105046243764	-0.051574508895584674	1.504246662146725
-16.1772513457067	27.50045584646255	2.6948342990040657	-0.06032725743223669	1.5046323034457927
-16.41407757865043	27.24998495224228	2.5712027068487533	-0.13389054986761081	1.5099427301687185
-16.616577586735964	27.035992237219965	2.469964485909223	-0.19679547458784913	1.5135027859368682
-16.682606989913594	26.96872952786494	2.4402042735127014	-0.2169773523128544	1.5144991998856794
-16.96054569506112	26.69987986253053	2.3305917507220606	-0.30490361104661373	1.5214953135388827
-17.05473536272748	26.617529852743722	2.2997695798644155	-0.33404012966521746	1.524220321705965
-16.798180595287267	26.857517761418357	2.3954451210574224	-0.2530723481647956	1.517319530825783
-17.301849737305886	26.366581807714823	2.234236044916896	-0.41658906538324536	1.5231098365184603
-17.437462623787845	26.22883534025558	2.2024438102958612	-0.45979127534478004	1.5220234304278517
-17.710871835704314	25.908551167574487	2.159096026703805	-0.5488825268040107	1.509999582790447
-17.720140663929456	25.897755902864244	2.157526432048421	-0.551875792312896	1.5095502155374896
-17.93305011810803	25.11470404264659	2.046238729785642	-0.6939956652597329	1.4253546211709407
-17.9124787367341	25.02581519519865	2.02750321297792	-0.7042328308717654	1.4088070911325135
-17.75129270702696	24.320631923706557	1.8792176428830991	-0.7839965843383567	1.277705222652612
-17.930628006634358	25.127767378815523	2.048108972527434	-0.6915893909727194	1.426847563250211
-17.72231396827652	25.889794578671694	2.156321751243649	-0.5532438216456937	1.508609585910321
-17.80190258093927	25.598972045348795	2.1151048952866613	-0.6061331169382789	1.4774594259945055
-17.6995911610923	24.190394096149134	1.8473487983410437	-0.7932926483350196	1.2497316800713392
-17.496256260038386	23.683034299338182	1.7210206979095575	-0.8302566025258841	1.1334716915698455
-17.227056612177222	23.066737894903113	1.586714268049702	-0.8641492613118593	0.9927862409667798
-17.222400653656987	23.05582348707018	1.584340928004128	-0.8647709769337392	0.9901927713849483
-17.21689832879776	23.04423912993879	1.5823454883590895	-0.8651981421458755	0.9875571428643235
-16.728754575678682	22.025145556677188	1.449676871319382	-0.909690871208778	0.7656504105909654
-16.774194747140236	22.117395218379528	1.4586623776697762	-0.9049865501498588	0.7860970128841922
-16.97794664264294	22.53861943451568	1.503462077253645	-0.8861662815031874	0.879550524356054
-16.69699815631189	21.966568824245652	1.4450594885306947	-0.91165870588589	0.751503130839775
-16.444832569389295	21.480926575180483	1.411934402154521	-0.928657467550508	0.6337697243776159
-16.386895846575705	21.380543125779525	1.4073884629365758	-0.9305296347140987	0.6088340692222673
-16.104241164121696	20.907538117870054	1.385512999670382	-0.9329078427197475	0.4840854087531816
-15.229452747704386	19.598212881817318	1.362207810168733	-0.8908562398872677	0.12539508663322252
-15.57329312946664	20.08691418120491	1.3626929594205435	-0.9118796682444277	0.26287767797379513
-15.762516950245079	20.369225502488575	1.367517237163712	-0.922716323915176	0.33989355497366713
-15.675992470326689	20.229579917481455	1.3650915893074207	-0.9193101150273029	0.30283722400555313
-15.004763248761616	19.296783667811376	1.358787487439485	-0.86025175951011	0.03800557906479611
-14.347500819590326	18.432065956650572	1.3466868831210803	-0.7299378651348774	-0.1969933076940348
-14.712981145580777	18.902897405389634	1.3563274820128701	-0.8110232034629477	-0.07583335979507087
-14.112096433282655	18.14059298710207	1.3287310637720848	-0.6663127117212378	-0.26344172568120794
-13.78694109254231	17.746809436354212	1.2893095635244827	-0.5560780090890289	-0.3266573480170993
-12.571764049439405	16.311593393532608	0.9966440066703928	-0.161636399305717	-0.3314316326719858
-12.73920894762768	16.502345400817987	1.04325959547351	-0.21090082114448588	-0.3434689803349156
-13.149713878528935	16.985374934153192	1.1662060153119636	-0.344176695438295	-0.3665522878270714
-13.560380487768182	17.474887696609358	1.2454655964629893	-0.4802198547062273	-0.3514513061380736
-12.425322565709424	16.132861044045708	0.9472201480621409	-0.1328230039201129	-0.309435603152103
-11.670217713869185	15.114695159104642	0.6650572512802083	-0.023378524988207052	-0.20146565442124095
-11.365932308652308	14.608156720305253	0.5353198733090687	-0.007982997346593225	-0.17481112135753346
-11.92283668770059	15.5138977395229	0.7619638010371834	-0.04516991439334013	-0.23060350353801815
-10.562716333863087	12.94789731899291	0.25225344244820813	0.019919336979979958	-0.12977506032340516
-10.948648382995671	13.758739233451472	0.37506689442251157	0.01219003305680018	-0.1547986939343141
-11.098303334312128	14.067796912866406	0.43640071665484986	0.005043753981598405	-0.1607414482779672
-10.525883887986963	12.864423610706558	0.23952735351032156	0.02044221445607444	-0.12678925053440843
-9.798988227302473	11.320287707049813	0.10798834929002646	0.011179441147292734	-0.08136311135692584
-9.732323480499934	11.174594300623232	0.09899484801010647	0.010096538011831354	-0.07713105051930434
-10.081918062736984	11.939122885708052	0.14748244464143073	0.01533105048438778	-0.09815139200336408
-10.117545204016817	12.014153136793572	0.15222663015925975	0.015834892075023498	-0.10020001831295544
-10.125488541176557	12.031342010050052	0.15332198946772313	0.015895602580053774	-0.10063918264009723
-10.206021714110836	12.200826259486794	0.17087092836357481	0.01679299541963973	-0.10596791529699655
-9.419927776114791	10.505887365565313	0.07224874787891555	0.008391916746655737	-0.06196719370835902
-9.399405712068043	10.46295997914108	0.07039575233259301	0.008216008599450299	-0.06082230560378994
-9.362713286671571	10.38798252274155	0.06782613633587146	0.008040350624482755	-0.05889566008605066
-9.154870655726462	9.945879075922534	0.05267396402954313	0.006790121485664011	-0.047577288969614766
-12.250739993093612	19.150604908153067	1.2409020782242335	-0.5277430117654391	-0.18646993770096937
-12.38566605099603	19.22946294400731	1.2888753311699173	-0.5536281421327519	-0.21858206633628677
-12.01844448086215	18.99591175371971	1.165617752908564	-0.4776460769201121	-0.12730217073877395
-11.827570117273318	18.80591952525691	1.1284251544758122	-0.4468473596177044	-0.11469968621622238
-11.713785536719609	18.69006161362944	1.1056412292600666	-0.4274974168231953	-0.11139963211921763
-11.489143837718775	18.31225717750866	1.051944517310908	-0.38142884790621556	-0.09079567434821488
-11.422054541477863	18.20400403535874	1.034228863080408	-0.36740444854945775	-0.08473343730215684
-11.1312843404225	17.66591106385923	0.9416372467534806	-0.2832394625614402	-0.05500620542549113
-11.055951216524857	17.541799648666696	0.9152012089056649	-0.2625167469562954	-0.04696928392775403
-10.89887092457139	17.22764172522274	0.8489028808167627	-0.2129371488966806	-0.03687290700543591
-10.575488505640893	16.84925885430279	0.7377266731182517	-0.1450484140581215	-0.01577440669327933
-10.43772599350212	16.70171574203988	0.6898311335948482	-0.12192706420954992	-0.011085002731976885
-9.978001351274603	16.242623289109325	0.5380693621649235	-0.05789758206841	0.0032809401874108785
-10.526565134212209	16.791932600537315	0.7199992863558696	-0.13454797750875674	-0.01325410025055243
-7.030367433549882	2.4139327623641043	0.014094486751694259	0.01220069109650752	-0.0060469712925386295
-7.215760866394217	2.4755440513595257	0.01407576280641059	0.012035931335686848	-0.0064862606175020085
-7.405278851022751	2.595258639711485	0.013954721454652328	0.011759069002864211	-0.006919429275413461
-9.244586320290054	15.723382341965994	0.33501282170889846	-0.013458812459036837	0.012930522631883006
-9.507824842101293	15.916684605458574	0.40602640573344595	-0.02565876390702918	0.012517646075042323
-9.692263079699481	16.041330931920655	0.4582591936203774	-0.03567087027627032	0.009955630117377736
-8.985488293101314	15.53500002876454	0.2670311680695913	-0.002757264569796174	0.013469884260803724
-8.539221102722498	15.303689839165164	0.14963852405959435	0.0015900430584126445	0.01495387913745855
-8.537824382407866	15.302507447854424	0.1491449669080554	0.0015992305120898693	0.01492784290680813
-8.538262958703744	15.303150235103136	0.14938221989913933	0.0015943097665781594	0.014954839671934558
-5.1772657954129055	3.362657896829427	0.010981109633301865	0.009976571176171537	-0.0023350750783855513
-5.227341194145145	3.196912959780847	0.011362701177746326	0.01032121032886273	-0.002390160753923054
-5.322979475478381	2.954410263032776	0.011954870357423722	0.010865827180940998	-0.0024835714462222956
-6.8692823834369445	2.3755325699269654	0.014090988371944706	0.01229953934007722	-0.005690648138092307
-6.725367925848076	2.363860918432673	0.014051537188785046	0.012341038980540824	-0.00536754745402686
-6.536000300217035	2.3472928848767003	0.013962625779771082	0.01237836590066681	-0.0049168164451616975
-5.411414966482281	2.80462181706888	0.012326748682215583	0.011200461202400829	-0.0026028846995569737
-5.610884649462367	2.5687833763582235	0.012962835540522077	0.01176576808402454	-0.0029241182191142487
-5.361261409875199	2.863834967066623	0.012168617050394254	0.011059711532896244	-0.0025231831105589383
-6.223247802307597	2.365875714290272	0.013771379130285274	0.012330374916937357	-0.004223553288207176
-5.791162716262345	2.4885765182478914	0.013260865716777342	0.011991772216830475	-0.0033028726780997618
-6.090927660184907	2.367782615151773	0.013668500022839581	0.01230565691757471	-0.0039057122737446394
-7.488664423471011	2.6416913570264815	0.013903172989933314	0.011643378084835829	-0.007103943904349828
-7.527681738504052	2.675695279703027	0.013861543770213095	0.011569093502747228	-0.007187458583713051
-7.705213109506458	2.8928308880051232	0.013581121380309646	0.011079937787720765	-0.007607009578657679
-7.781038464728837	3.0306349689130956	0.013409052310215493	0.010804465111733483	-0.007785434246341269
-7.809543249467232	3.376611916763574	0.01289448780341122	0.010111458869348378	-0.007951171040015347
-7.8031869250453445	3.2014071931557497	0.01314871605881306	0.010449363738892561	-0.007883385898536419
-7.768361944322903	3.658099075822124	0.012460337257812816	0.009542293198925833	-0.007998018339554899
-7.761639727263895	3.6900712243159703	0.01241137723755458	0.009479748709723327	-0.00799977983457954
-4.999801721481999	4.023502151482274	0.009480545806693177	0.008613731602573973	-0.002120297962820261
-5.111481284317616	3.6023752834282305	0.010424078640641078	0.0094749889530633	-0.0022584532263485507
-4.997331181378248	4.032984195797974	0.009459207928184955	0.008594452080559969	-0.002116929513931819
-4.872934486217074	4.475711538991569	0.008456870703200559	0.007718125823335811	-0.0017784454989483293
-4.97922462021777	4.097173888984106	0.009314400613504258	0.008467941793620903	-0.0020678686163264764
-4.860801930593438	4.517203309852191	0.008349458373369936	0.007625167335150997	-0.00172991101977356
-4.761029939464212	4.87431742088686	0.007414713881072549	0.006817645084049643	-0.0013188502878140227
-7.742452158769818	3.729624219616649	0.01233933358921698	0.00939758207494654	-0.007984864201035873
-7.442379917165561	4.483229936031931	0.011004328973900938	0.007766774110496642	-0.007794974331460329
-7.465536611994425	4.421726571853827	0.011107090702030491	0.007899239240409289	-0.007805590816123897
-7.594486120432469	4.0834937584560675	0.011653931463634514	0.008614887781051378	-0.007847587076397336
-7.429690671744892	4.557670492198492	0.010928642774864977	0.00760315616191453	-0.007837767812305928
-7.36723985866665	5.015050012790266	0.010474579177461928	0.006573845264261811	-0.008143414938096488
-7.395343085368084	5.5101636428186795	0.01032869404781785	0.005396742622747013	-0.008763155986023551
-7.3965865828161865	5.543074608435623	0.010314302732512748	0.005318225486507626	-0.008798963354341582
-4.558074603635404	5.672718741769454	0.004796617148956539	0.004461453581409235	-4.6670984961968043E-4
-4.6627405197370075	5.22454798947669	0.006291466847824367	0.005827660418683395	-8.605716128435753E-4
-4.668692867352944	5.198394503246017	0.006377626610904513	0.005904258242670126	-8.874204499545393E-4
-4.664282599374147	5.216802614111526	0.006318451561182024	0.005852310292151829	-8.650004089170553E-4
-7.3982323297515205	5.567916060023574	0.010319256801348747	0.005269020582943439	-0.008828076074827659
-7.48651415465878	6.150839041437832	0.010699579393032947	0.00411772580505649	-0.009799906927917403
-7.599546254111633	6.612735766649593	0.011797352474632612	0.0035729919199919483	-0.011121072187907975
-7.642504625592806	6.743778192976325	0.012151108199606861	0.003381436218235077	-0.011552178592088697
-8.952159946371552	9.555675251586836	0.04440145619436209	0.005893388044712594	-0.0407321233557698
-8.732765194065909	9.107614497624565	0.034893179752447184	0.00442289527984111	-0.03290378834132166
-8.47700772030366	8.592551683213934	0.02752453336474888	0.0038605269083640246	-0.026271633092984838
-8.352064200573206	8.325656229295662	0.02375259347814057	0.0035865711323608126	-0.022869074332223648
-8.22248365278156	8.080133739051304	0.021451358552949516	0.0034686272329936037	-0.02068036352252259
-7.7238068807377545	6.9598914714192155	0.013340647379481391	0.0033196293861541566	-0.012752911243280258
-7.960826055581999	7.551550075901317	0.016489317101221257	0.0031098302273034	-0.015931157532448895
-4.595871508506281	6.28037289077029	0.001966533633618727	0.001799461564684102	1.0913088475941996E-4
-4.559350514184861	5.783225643625137	0.004459704656311568	0.004146077926554841	-3.4653827596070174E-4
-4.539975613367586	6.108347768381147	0.003313305424053213	0.0030519126314841635	6.845977808558033E-5
-11.935802806201469	29.203760167457084	3.4213286264085405	0.7889058536842957	1.1642971673885592
-11.682106431330329	29.107328518339	3.436050715731234	0.8107265768754506	1.1296048416441853
-12.049748392788736	29.235721606739954	3.410949295190089	0.7765804528792837	1.1789106463783436
-11.554047324668158	29.056241218203922	3.4405809264386367	0.821315583839477	1.1121655717252703
-11.460443184032053	29.001267345554655	3.443253593434305	0.8277102392536829	1.0991091415874745
-11.232304986381648	28.865049240785545	3.4521572761411816	0.8454366754361355	1.0682904492078964
-11.068074810611535	28.69399179130027	3.4583817157380348	0.8515106896951434	1.0384789982718323
-10.976413376754808	28.58931671508703	3.4612965066355024	0.8529433362095643	1.0204432648639845
-10.90389916998354	28.35161171417068	3.466003261690357	0.8460063660235115	0.9896942614461584
-10.868957337890858	28.234135990939983	3.4669336028919897	0.8418934318943195	0.973629285658843
-10.873719428217466	28.179281393409546	3.462432287162701	0.8379358027680123	0.9645748512635579
-10.899773404446135	27.854335642192183	3.4461474078811154	0.8177022033713794	0.9127115359911275
-11.299458501732504	28.243091190207984	3.48935326306887	0.795936326129141	1.0083863482645916
-11.580553246675425	28.461353336993938	3.5005600078948405	0.7731336208357893	1.0629579507420241
-11.22081911542619	28.180695395265218	3.4862592913660575	0.8021096861859043	0.9929850245283702
-11.183297404775496	28.14546619823924	3.482094778959112	0.8043531642903018	0.9839992022873485
-12.684184220582633	28.764343586866232	3.4135806654524736	0.6206243708055135	1.2082948969602523
-12.492880752462833	28.745515468282136	3.4318554348173724	0.6519315465753197	1.1865722954271058
-12.2852423131459	28.70269373577814	3.450877534392055	0.6828700290263388	1.1594975092390414
-11.724410547415482	28.523440071411994	3.492742725227483	0.7565670085415757	1.0836905732058844
-12.042628501407894	28.65190976424612	3.472623157147062	0.7175717620833476	1.1275601906402066
-12.97928759172244	28.78860654783188	3.386156201137304	0.5706981966683651	1.243917090722988
-13.400947633314015	28.7763537914894	3.3437684974818453	0.4953653459700528	1.288983639206142
-13.46375182858444	28.77366045055478	3.337436506132121	0.48431112367928264	1.2958535126947457
-14.201920302987581	28.540465347879728	3.239180003888394	0.3330161817478618	1.3531710217298398
-13.99354047105041	28.642048328061016	3.2746256825737605	0.3806828812113137	1.3412699036937794
-13.591342240135727	28.741164400379756	3.3219798037714625	0.45944349285332386	1.3068639120407641
-14.456367012619312	28.396993551097516	3.1913590124880864	0.27347967954532415	1.3664726187341687
-15.431591878117558	27.555698668136706	2.875129398591441	0.02062264057168016	1.3824821611961942
-15.24510148240161	27.725597238558915	2.9528969908673313	0.07022305639519703	1.3783833397293113
-14.792664328746527	28.122569769546267	3.1006056153661476	0.18830549363400428	1.36974538837221
-14.95081865018069	27.985275783685914	3.0515478302228582	0.14735434232374947	1.3717766959148123
-14.853824195709429	28.07328217912161	3.084430369537433	0.17311110988052952	1.37033962667425
-15.776961011228718	27.23176280461427	2.7142354207470616	-0.07507384497116108	1.3945510566392234
-15.513112421659493	27.47937482345482	2.8384337482870823	-0.0019641019453692267	1.385380414247554
-15.967966242469805	27.04863027883457	2.6150795684980412	-0.13084958150367698	1.4033503203283297
-16.07670833151199	26.93966469684348	2.5572767390021136	-0.16447581809666545	1.408511043652085
-16.716279216128402	26.051545252221388	2.1753170053130186	-0.397932306564178	1.3981953916118581
-16.6675177320471	26.15340507796229	2.211205096654129	-0.37414089643276527	1.4045967410364453
-16.359091358725976	26.63642106198933	2.4065704276130755	-0.25302925811896065	1.416105719270085
-16.445240585507566	26.533535009262614	2.3594339021510096	-0.2805949294974214	1.4167612534227572
-16.837577633029017	25.65355982661277	2.0440636016143507	-0.4816732875611323	1.3546958106491644
-16.84622624979137	25.592588293013694	2.0245520030957005	-0.4914272466233867	1.3470598294179148
-16.850103986837148	25.140345439473183	1.887990677284685	-0.5524975519059441	1.2831709344323865
-16.85005420296213	25.11674862278303	1.8814216661057657	-0.555787268981821	1.2798106593403489
-16.827807853024098	24.83135991086977	1.8006118275003655	-0.5955046575538476	1.2337094530175796
-16.811352271360438	24.608249074545864	1.7374608342944855	-0.6268582804135915	1.1976819198059414
-16.809757945587663	24.59275464737519	1.7329593364735694	-0.6288929404345646	1.1950025360983856
-16.72390307561301	24.10927776508398	1.603081252973203	-0.6882847306882323	1.1027970432147838
-16.711604584307537	24.054793657701662	1.5890579205661146	-0.6949798084168998	1.0916505129530143
-16.288938391801853	22.90757436988333	1.3702568709410576	-0.792054214346559	0.8449819251068472
-16.541575995794016	23.45572476837134	1.4608740207833164	-0.7495815796470947	0.9707562403112525
-16.554735993287736	23.49923588169754	1.4699134514400007	-0.7457551227878365	0.9800171192697755
-16.284735122014368	22.897810718928753	1.3689735130203193	-0.7928037772697453	0.8427222274688416
-15.9689409967161	22.315910191246623	1.3046980138606465	-0.8176996972222016	0.6924045030789685
-16.261668500317725	22.85548546820146	1.3641318769062185	-0.7945994818154078	0.8316758487716641
-15.890128630080937	22.19231586454205	1.2940293064722568	-0.8214769746145361	0.6591364581726885
-15.611536175561469	21.761214182128263	1.2642453169180299	-0.8315930148487503	0.5429361411935354
-15.389503089566695	21.46723224748741	1.251872221924649	-0.8301214504363099	0.4602807007857026
-15.211211468592408	21.2246593625606	1.2436621725720196	-0.8267109279753421	0.3909487967536135
-14.852441952334894	20.768389246526556	1.239281764697407	-0.8158922396174781	0.25750113526305973
-14.818193677390562	20.72704361603328	1.239534208611232	-0.8143822478076331	0.24523307288839158
-14.010727407434942	19.956244660112002	1.2620462021606627	-0.7596752288537949	0.010229703697227959
-14.087412921685416	20.012501518614464	1.259259757940937	-0.7668477360334868	0.026858208653600495
-14.468060282721094	20.37141381100955	1.2495626165095945	-0.7926880888730099	0.13684925361751984
-14.161142822699299	20.08379311759668	1.257146684512453	-0.7716030888600767	0.0483730084515086
-14.780913748069462	20.690041568173328	1.2402202949165784	-0.8115203115998049	0.2337956186414974
-13.290337518692528	19.46305552033138	1.2807575697940672	-0.6807274435665865	-0.1342095599068099
-13.172932900418182	19.418788002420822	1.2822235182937516	-0.6661581363931015	-0.1502573000326905
-12.843245050203404	19.289711443391205	1.2875472135618309	-0.6268735582576295	-0.19591316511167975
-12.566776098124134	19.255877656791075	1.2883231363123988	-0.5827000203492392	-0.21068518261324515
-13.364972472223473	19.508465354966297	1.2795119364653915	-0.689899726603391	-0.12083275270344125
-13.714974310211915	19.721547316418935	1.2733730971293087	-0.7323247639097201	-0.05769126823167524
-10.768519603471752	27.656841636307917	3.4026353288593123	0.8136722194626318	0.8668728769609797
-10.626055601935754	27.441237835469842	3.354956876220634	0.809894547662255	0.8173371402597405
-10.509614804230434	27.180361031524047	3.288418329820797	0.8036089251439908	0.7639386997888951
-10.44945793759272	27.004687217842367	3.241594658453333	0.7955558788616232	0.730322983461502
-10.346947236028276	26.50149944674624	3.0912228454060937	0.7553214858870412	0.6361413487007123
-10.320901390450317	26.291271049490547	3.0274391310813713	0.7344097441982738	0.5997865907954614
-10.258509525475565	25.821433344031277	2.878296020639958	0.6861742591376606	0.5168610795915733
-10.233959449323633	25.577920561960738	2.801439327668005	0.6586151594935865	0.476596598375598
-10.153291048453717	24.331496842401013	2.418609858841797	0.5065075238207697	0.26570987317897116
-10.149025749581671	23.92451248260336	2.298809743416665	0.4542990314487552	0.20259799930923267
-10.164215689716974	24.851641908921756	2.5724469391292506	0.5719702494143443	0.34633260102320623
-10.159624221262037	24.754981424532936	2.5423706552516765	0.5597508475277582	0.3307333410818893
-10.159390647469039	23.834896153626683	2.2753131947620764	0.4412182208707277	0.18934480502013495
-10.356713340989351	22.331659832868155	1.901676007315901	0.2075977763830424	-0.051034723685392025
-10.267225788515626	22.888512462932077	2.0277702794491717	0.30001589074688784	0.034006282705793235
-10.20243260154123	23.116648926784226	2.082431818377895	0.3416953392357302	0.06686463097853554
-10.495823752102263	22.003711584874296	1.8347339162926901	0.13933697732530448	-0.09048915524615571
-10.573812855753744	21.749024786677847	1.785078122863595	0.0930731375572856	-0.1242886845784717
-10.861301790157873	21.253387482874984	1.690951800822301	-0.0235915826626478	-0.17108116728959488
-10.94558640919998	21.114826321952705	1.665178851842591	-0.055719881015034306	-0.18368627208154514
-11.133322989520547	20.80091752514501	1.6139030576806515	-0.128764671818253	-0.21293607455394592
-11.54983696413637	20.072338696361115	1.494161730264736	-0.2972417113266163	-0.278298373372348
-11.34653480173035	20.436488911991212	1.5554182886307533	-0.2162244131281728	-0.24525569282415594
-11.23151868384559	20.627107944220242	1.584422649163781	-0.16803746887185816	-0.22951233859624817
-11.554967868711342	20.064003425877587	1.4927655354294	-0.2992445734592725	-0.27877131170346026
-11.741469842656612	19.77949818161344	1.4426857170320413	-0.36845498628291395	-0.2934031057083875
-11.841147224699325	19.661418434938838	1.4204779311781288	-0.3997852035034234	-0.2951386133418857
-11.973386913156254	19.522624812570424	1.391792583017469	-0.44063787639843127	-0.29440610026495845
-12.170425370410353	19.353881967028414	1.3452649007133353	-0.4962162482565345	-0.27690867438955385
-12.254791953416174	19.298450378206923	1.3214092232155266	-0.5204591264455707	-0.2523000012798398
-12.107678242949556	19.405561627556533	1.357936350929899	-0.4786450069450816	-0.2802295337514493
-4.2883229632860775	5.807039805879913	0.12796986752656314	0.12559711005005916	-0.0038905144455423472
-4.307057605245156	5.526002436144708	0.17897263418649056	0.17377593395469876	-0.0024075454052007003
-4.012164935352855	6.4037290017058375	0.03271997287325981	0.02606576956007484	0.017141477092222905
-4.102076581274754	6.226069827757794	0.05909414770572118	0.05512027311897895	0.014666340062377548
-4.15649537847472	6.124153552321	0.07355824102758371	0.07260095291804984	0.009624347082735567
-4.2847795948405025	5.824866841939575	0.1245244700455458	0.12231477346049581	-0.0035195288900056296
-4.18017146471061	5.245978145711475	0.2338143061480654	0.2233665528001865	0.026068248245190197
-4.162615861024941	5.199209053922915	0.24216708784980245	0.230848665156668	0.030290586911765106
-4.143652721140339	5.191949089538942	0.24386239187114797	0.2317306979374996	0.03363654376669298
-3.6322745368454257	5.147975223770012	0.271987015026094	0.23065422650427986	0.13229265791822947
-3.7520724673557657	5.133869891351081	0.26615152464348707	0.23556032877965147	0.10829221779809779
-4.0688104610289795	5.185234828586908	0.24812311070602933	0.2323836253468892	0.04777324348783473
-3.4079155880435144	5.238027324548531	0.2735289656134528	0.20962589903710888	0.17434797772679034
-3.869873357634537	6.725932841299383	0.027301601084618585	-0.011171317627762372	0.016681843006011512
-3.9362930380401067	6.567865796608608	0.03674730693982048	0.0025514813328633423	0.020819320280845148
-2.5643029177236167	6.00899830173923	0.38031564133882617	0.046369461536778955	0.321678469600787
-2.8087016690518745	5.741772397466606	0.3175439468156532	0.10095206087662059	0.2770125173071159
-3.083484089387015	5.477182030354228	0.2826042182973499	0.15611672618943606	0.23120638033202867
-3.2015446753745738	5.395218417043317	0.2792263719935023	0.17698687132070684	0.20975585221559906
-2.9264397800729967	5.617381515113407	0.3046380250310178	0.12598110181881594	0.2586408210016362
-3.6614019577377603	7.2073532359214605	0.06544445457243153	-0.05178353790709218	0.015433482990434835
-3.595604569471044	7.331365146287874	0.108513608300626	-0.08449554492186058	0.022433944871714753
-3.5484064350938573	7.456648274130648	0.12211511494654974	-0.09510626471398026	0.025237602039343957
-3.425866195254538	7.7869731342923565	0.29113232143423123	-0.21990133298092898	0.03331803261449349
-2.1521643751806954	6.610690940885824	0.5512249510393835	-0.09856689448868194	0.40637991662431
-2.1809415765764526	6.567562714670951	0.5369885514493864	-0.0870116502828822	0.4022187463832962
-2.0742112349274757	6.741339119928552	0.5925950835354425	-0.13408242122373776	0.41869117689213764
-1.8930749471969914	7.051056987806737	0.6899935531068719	-0.2170150628326627	0.44676926583453347
-2.406310117976088	6.2381004612518405	0.44294262639017856	-0.006475159074000578	0.3549125476681748
-2.538100589315731	6.045158968971396	0.3871641460333431	0.04051729301591345	0.3265600339723555
-3.374396757301442	7.964888082160684	0.38453437300691085	-0.27455518950672664	0.04457821289782177
-3.4098085905851176	7.823760927897365	0.32033308341960837	-0.24170851458860526	0.03477887327134358
-3.331105163294466	8.160947714079914	0.46837320907754443	-0.3160208728478682	0.05467358808511047
-3.41694284479979	17.827072734734163	2.9412742600705606	-1.2221740558250735	0.34467833819531735
-3.353058734786538	17.74177050860621	2.9320440916912913	-1.230284061888428	0.3483334129603135
-3.6745886535963237	17.933120408601205	2.968384507678362	-1.1979634123821148	0.34345970620216515
-3.540599321592361	17.885689087426442	2.9568280430868743	-1.211746618026874	0.3434004202121228
-3.7832842232803903	17.99328155720732	2.976052526439444	-1.1905527704406627	0.3382769908535326
-3.9357171817936116	17.984463775570383	2.9913512336807058	-1.1819505197024194	0.3426122195379129
-3.2920254935375053	8.552161396877578	0.6376009732835493	-0.41599233368922706	0.050260302453202656
-3.2861823608924	8.860770490976389	0.7596936581833701	-0.485159266445414	0.052276703803021005
-3.2970182837934283	8.468678537505586	0.6006029185758811	-0.39388965420189964	0.04874315323280137
-3.3159875743842995	8.278554417460683	0.5180501959936101	-0.34606311891154173	0.0526160482383803
-1.2802826824277802	8.478633085189395	1.1559926650185326	-0.5690624106579308	0.514490013270327
-1.4581693712490624	8.02436367990105	1.0058489011039555	-0.4626963718835536	0.5006130532676207
-1.8228713331843909	7.196277884966607	0.73588635345047	-0.25783055539255106	0.45905173530751764
-1.5585165198969002	7.774965132076156	0.9219204097065348	-0.40031885516493365	0.48771670149754354
-0.9417762933512577	9.402809311824923	1.4480281533169745	-0.7622078648597692	0.5367340075361619
-1.0320559014059918	9.15341430754458	1.3721008883428374	-0.7140566081600176	0.5323215203543781
-0.7693868831415362	9.948113883548157	1.5988696496882822	-0.8540445166331336	0.5432129578509695
-0.3299681751007806	12.136957950070594	2.1064456670708256	-1.152661377969693	0.534485732364688
-0.3390646139086953	12.048737943185007	2.088899264969804	-1.1426507943978976	0.5359795328900704
-4.11371023206757	17.95309090590331	3.0158015641963356	-1.1696314128029772	0.34312905748556877
-4.160616366329802	17.79593031186862	3.0247811280294004	-1.169739409386031	0.3510340140597994
-4.190766845280345	17.708030051253196	3.0324850107191814	-1.1670299058319378	0.35501881938745883
-3.2833926409869783	9.150886467222689	0.8777547257831132	-0.5495656689167987	0.058658743460338045
-3.274418014008373	9.367627291329839	0.9584773879672208	-0.592424250392118	0.06384268407436922
-3.267257986719642	9.588346087361067	1.0473862406426484	-0.6389810141267346	0.07153082840339185
-3.216350102394046	17.578007501723864	2.9122643563811277	-1.2428820414478459	0.352450417040937
-3.1859328980954515	17.549159056032313	2.908637520158623	-1.2458415680626382	0.3523445220747243
-2.9979096400130283	17.39519000086823	2.88769728073656	-1.2602381835754812	0.35473281772106396
-2.9870998225207916	17.38641810249299	2.886607351575856	-1.261024596810671	0.3549284473808286
-2.4471574181684264	17.158483033080905	2.848211172582099	-1.2872442058580074	0.3676986918550688
-2.0622650579216972	17.045467960512756	2.8156202909857813	-1.307129927541402	0.373317837303101
-2.9819129908323396	17.38334362150622	2.8861205284649554	-1.2612809818148176	0.35509457895689894
-2.7245762661529	17.25599323929744	2.8666139235416987	-1.2747979491331969	0.3622044636777878
-2.5321026101748316	17.19061771511696	2.8537501385690227	-1.2846928467590224	0.3645902509555074
-0.3307486861104312	12.154552236977798	2.109338699615317	-1.1540650350899886	0.5340055449978793
-1.4309195126415768	16.311881810757164	2.714100772500168	-1.333218279762461	0.39873040717424446
-1.3119857893849463	16.078832444935458	2.6861254203260096	-1.338444577701034	0.40385210035689406
-1.9949358954541871	17.000108043408623	2.8085232365639032	-1.3093262708014628	0.37659256058180995
-1.5781830252867213	16.590831439941763	2.748349187839889	-1.3310134490839909	0.3886066539067231
-1.1252163446601022	15.634120316997642	2.630010958897189	-1.3391141157041286	0.41656640640327897
-4.183190021404631	17.56545500482762	3.0297950915228853	-1.168548582732261	0.3604697369244037
-4.2071009692919485	17.371906025029702	3.0326283827274008	-1.173378740821252	0.36638631528182614
-4.173421982141818	17.089658702232843	3.011545992590589	-1.1857301043932031	0.3668114039832473
-3.274496076424968	10.393666073726164	1.335681065340618	-0.7809678845419815	0.09530234138636781
-0.38093065746404864	12.957934994882281	2.2438096596972725	-1.221970916925502	0.5098247205389601
-0.43110611425660306	13.37162975645191	2.312740596221908	-1.2565156293438675	0.4963660366583416
-0.5085246238984815	13.748533797183196	2.3671607628927784	-1.2757767370364892	0.48402318684137713
-0.5986605131518754	14.099881028232186	2.42111504763983	-1.2979092144967446	0.4698696523830244
-0.6588040601767096	10.313946466611478	1.7027525872091334	-0.9186122684703184	0.5473901026325582
-0.42244426534908025	11.260896513998219	1.9321121148232807	-1.053197881145217	0.5489785506592654
-0.4289080869540295	11.218163425955408	1.9222351566159441	-1.047129446828159	0.5493166051440933
-0.6306798789703489	10.430314766099672	1.7338629741586329	-0.9382555395631039	0.5479886204144333
-4.164359840895151	17.031909265133617	3.0070013593757907	-1.1875075713231817	0.3673612337576054
-3.2749161173439147	10.409031190151701	1.341508954316308	-0.783898258484825	0.09580119614725381
-3.275155840802444	10.416279000868967	1.3441468647269954	-0.7852125371720752	0.09604599741313032
-3.289726902114009	11.01286107017185	1.5525049900675345	-0.8808240400027585	0.12125133050046946
-0.7107888863508971	14.470108854625304	2.476559862627655	-1.316996764074343	0.45481017528906376
-0.8588355779173833	14.972376253928395	2.542507917813146	-1.3284545609967686	0.4390819722272128
-0.9564246343140972	15.225379737531902	2.578280187335806	-1.337360867983747	0.427856517644151
-4.138694234178859	16.602949163348818	2.9613765073760456	-1.1971039094567684	0.3593364336601907
-4.159576232348019	16.976420128853025	3.0011938078054823	-1.1875773574997264	0.3676214834939212
-4.083256280494276	16.225086758764565	2.9077957468607956	-1.2052751778737367	0.35037606153671524
-4.0758957680405885	16.183360452567133	2.90181207903186	-1.2057982934931852	0.34987024792638577
-3.7334797393068984	13.911527173719644	2.4095716841049644	-1.1647899391038552	0.23645823541198355
-3.8726473060549043	14.38977762919157	2.5307121698188464	-1.1820861307518236	0.2587772380263207
-3.950614982262072	15.270317849367553	2.723205090590909	-1.2057830660496573	0.30305520541100694
-3.955494355730274	15.305204165535596	2.730025590634888	-1.205565207217656	0.3050065846884855
-3.9021722276195567	14.683573678941908	2.5983812128161397	-1.193719457903809	0.2734208203503673
-3.92617127691582	14.828427664956319	2.630821022736912	-1.196529211581968	0.28110378507820455
-3.947094929527757	15.245087560230292	2.7177912870694043	-1.2057430314707975	0.3014002068441385
-3.998941544619403	15.727946004127272	2.8195320715584025	-1.21285852199602	0.3275835534636458
-4.068911267370266	16.14237510560184	2.8941755268912983	-1.2056715177887207	0.3481407335067601
-3.4173826427831675	12.431538801057219	1.9982234498632876	-1.0574710467791533	0.17446585372684353
-3.3563107741706304	11.956319557195071	1.8503399671157732	-1.0006436729896215	0.15834499776067815
-3.307291391604541	11.334051155210418	1.6595014234989214	-0.9284381613482193	0.13375911907678018
-3.492417625561471	13.019939743286207	2.1646757637019634	-1.1053256976287953	0.20202647730892698
-3.7071517538549736	13.803055406549685	2.3819107537623005	-1.159739615382797	0.23166041823713113
-3.689145074339292	13.704032941580511	2.3552549560545377	-1.1522613951440976	0.2280542328352763
-3.58107563960598	13.364808108557302	2.262623444572104	-1.1339941286434176	0.21299052820339248
-8.24437321618	14.628655380704547	1.5722049588196552E-4	9.794402020291433E-5	1.0670966372982365E-4
-8.208488508960102	14.20442969546679	1.5476309753538006E-4	9.647155510610663E-5	1.0661042815187936E-4
-8.193732882045836	13.966864510168561	1.534211515664411E-4	9.56677036906904E-5	1.0657582877263623E-4
-8.232676066203148	14.462833740224204	1.5624898668059936E-4	9.73644513511708E-5	1.0668147333424055E-4
-8.190355272781021	13.837310769918176	1.527129353640551E-4	9.523807430546324E-5	1.065650020120788E-4
-8.113164734867585	13.369148836542944	1.5006695463547256E-4	9.358381181613531E-5	1.063317838442051E-4
-8.077137985378469	13.181762353380897	1.4906762521733853E-4	9.294673966583174E-5	1.0621931571386914E-4
-7.967399366642157	12.81652392211357	1.4705924898560826E-4	9.162112787039652E-5	1.0589832787218747E-4
-7.420180032336306	11.241484916476068	1.388753786854289E-4	8.57082613190537E-5	1.0437066339777061E-4
-7.3808332804054615	11.139093228239146	1.384056188374907E-4	8.535370598278002E-5	1.0426125016109706E-4
-7.603871942682024	11.751556393002183	1.4143706112806554E-4	8.763446855063507E-5	1.0487113671775737E-4
-7.696140638264976	11.994705156717423	1.426955823889248E-4	8.859045214944529E-5	1.0512124334313802E-4
-7.744677823820956	12.145917300220631	1.4351337872717845E-4	8.916871036952548E-5	1.0525610177023731E-4
-7.337767803967839	11.036122636602308	1.379277050198641E-4	8.498107601520569E-5	1.0413821592449119E-4
-5.478509445055993	7.328290473537212	1.1890262986379957E-4	6.841817365308483E-5	9.697761430606552E-5
-5.496339179308194	7.350669581732867	1.1906385161234626E-4	6.855594320322555E-5	9.7069816751095E-5
-5.513304128741788	7.373454987620162	1.1919451497174149E-4	6.866169108782766E-5	9.715475375320231E-5
-5.778262454965182	7.704142890649901	1.2120780325481419E-4	7.037615219568075E-5	9.827508469720375E-5
-4.872232297356396	6.663670088642455	1.1526430625827036E-4	6.583784028686444E-5	9.43590739310405E-5
-5.226290517064604	6.974426320396013	1.171096454135242E-4	6.713656521075067E-5	9.575196801552886E-5
-5.132036526681875	6.880768641459552	1.1645725010274314E-4	6.66235489877051E-5	9.531894140866342E-5
-4.981659587833018	6.7460850283086655	1.1574811451012075E-4	6.615607467931818E-5	9.473556545735877E-5
-5.959929927514537	8.088621896615557	1.2294166113813957E-4	7.175409106867825E-5	9.924486633818435E-5
-6.156104585549123	8.438484377731058	1.2497949056717463E-4	7.365280579162428E-5	1.0013569794935051E-4
-6.3622617757145115	8.89367402106597	1.2714259347790068E-4	7.553765985805854E-5	1.0105315682603546E-4
-7.037759509502306	10.279278827605607	1.3424813892123268E-4	8.192495163789638E-5	1.0332737270075293E-4
-6.511283012352989	9.166008198073225	1.2876599560036808E-4	7.712402802115578E-5	1.0157078843502437E-4
-6.961288378324094	10.091869921249243	1.3330863644697109E-4	8.114773858954094E-5	1.0309997349839553E-4
-6.976735995607671	10.116981084608339	1.334648032251822E-4	8.128135792314904E-5	1.0315556474923007E-4
-9.182270936897321	22.94174450346468	0.47748061311860146	0.04641296299313363	0.0014597036130550322
-8.933982423996149	23.04229685433322	0.4813558336740041	0.048833181891442375	-0.0011544942927919533
-9.497724716304102	22.723005777594675	0.46613036294925864	0.04239537141979518	0.005531045061594753
-10.889962362609594	20.815101820092725	0.3722258650731998	0.012666350686691447	0.025727530861425332
-10.989883266076621	20.573146486237825	0.3612903434895661	0.008720676013536053	0.02688758464783619
-11.119734753654585	20.1808955388046	0.3444489787437598	0.002698663119403551	0.027931715695634077
-10.670647722063693	21.25443557910306	0.39224020291464184	0.019497775481839157	0.022922014827913537
-11.149672853304494	19.02602829849202	0.2913682816227659	-0.013641066269225625	0.024619183124305673
-11.177286946190202	19.099277703159114	0.29527264098846573	-0.012789476992076361	0.025231411503158913
-11.201816179021902	19.362671111500344	0.30764689338012285	-0.00926998470955938	0.026516029816182306
-11.022193536344012	18.717624559630494	0.2747070646397807	-0.016846336847282227	0.02197819995024647
-10.948655772367362	18.634752788132435	0.2691503898613439	-0.017521894176848588	0.020764123712405425
-10.739201133128944	18.414265918933673	0.2541322775104513	-0.01901836050921612	0.017649577343346115
-11.220597943122005	19.547650219584682	0.316390338631801	-0.006823066305826935	0.027573496765186053
-11.21323281425863	19.61367872297284	0.3193505187210049	-0.005836969552013301	0.02762930296156638
-11.167862920011396	19.983763366603664	0.33562318939418057	-3.544993195767768E-4	0.028302510553996053
-9.936768216228987	22.310409283185393	0.4448051967707912	0.03594515129971529	0.01183610582104206
-9.627939378120631	22.624878042717764	0.4612337269049252	0.04054051247235661	0.007438503765352401
-9.57317012665813	22.67654418678395	0.4638855644031741	0.04142936212463768	0.006627744064020524
-10.134279810272918	22.058148772504488	0.4318272136326984	0.03227348109774626	0.014588343011756832
-10.304582245495851	21.836678928288897	0.4205365934671697	0.028774124547108045	0.017480153098313824
-10.555587862947341	21.45179669190091	0.40179853816039657	0.02285295379214637	0.021061930791471103
-8.656589703195516	23.077777847287933	0.4804031590213722	0.05154803182595429	-0.004647038906382857
-8.262167749019012	22.974909627902882	0.46903221390873673	0.05461168169535609	-0.00867271535929882
-8.093511386784712	22.896766904562025	0.4615804196578252	0.055659329156568876	-0.0111926342474371
-7.689902688405914	22.564211138216287	0.43542010326194824	0.05817715350306015	-0.017329418477784995
-10.42738055988633	18.24313458414324	0.23750466667548908	-0.01941730980842232	0.013329458098013771
-10.353689805164658	18.20009256250406	0.2334932424534656	-0.019539215888683438	0.01244808733078262
-10.27985764615542	18.165461430007248	0.22974638373318015	-0.019537188216449324	0.011487232216255222
-10.056078880215889	18.093535524199016	0.2194584644484899	-0.0190646709575697	0.008782972116249031
-10.619064660889117	21.352055735347083	0.39686096874431664	0.021165920168922485	0.02214948083336421
-9.877383422849825	18.044791512530526	0.21154657294586	-0.018519778707027913	0.0067855628923899364
-7.460371286689734	22.326892098391035	0.4156379067771029	0.058385599259895324	-0.02188636478416146
-7.1819254774589725	22.004425241899636	0.38974324190677656	0.05907638424620337	-0.029377883076721588
-6.980051359193219	21.793149171904382	0.37030735795117875	0.05871798545455851	-0.03456793067829732
-6.576547900409892	21.409323216684054	0.33472131554544743	0.05773271602672094	-0.04828321343268278
-9.45778210122657	17.98715001966161	0.19273677208726445	-0.016667855621933444	0.0020887237074623533
-9.409006892551647	17.978764361474795	0.19053188982831093	-0.016477958478377245	0.0016286556179074267
-9.344395664369104	17.971696881039755	0.18713416353876852	-0.016139494697604298	9.598242815445617E-4
-8.885965848717442	17.93184517662559	0.16391084223501673	-0.013691294453520622	-0.0036908191354556212
-8.603601439913177	17.925087105345533	0.14597072646206094	-0.0109850630961949	-0.006539107141961457
-5.171699925696278	19.89723916760622	0.19178486040925258	0.04087383448853254	-0.06968082291598457
-5.024544087268845	19.683826314056585	0.17280296099724293	0.03903234957454668	-0.06985915635009574
-4.900297157962705	19.40210243392994	0.15079564843625937	0.03616839333362047	-0.06791268902084088
-5.543804142997178	20.3807455285331	0.23540943833944075	0.04722524882960996	-0.06862504814427073
-5.864606031489966	20.755739400372875	0.2694772613910356	0.051719512135948595	-0.0644225820452247
-6.504362424248608	21.34437347261303	0.3283074959036964	0.05710307751322584	-0.04989107215074293
-5.970923214295217	20.870237027807732	0.28045111138073064	0.05308868655261595	-0.06301966458466052
-8.156219868799138	17.89623573468287	0.11116201045430904	-0.005297502404994585	-0.007933504498819494
-8.394790892154965	17.910210027091058	0.1299435795810227	-0.008480829585270341	-0.007241023826746467
-8.554618865624473	17.920891399145056	0.14288611538610227	-0.010630205658678537	-0.006914592397206515
-8.076918622029138	17.895858500419333	0.10235246989208441	-0.004497266940896182	-0.006542807144428871
-7.825261176202915	17.887359420843737	0.07191924281167185	-0.0025173215129268237	-0.002660226586796111
-7.596735473441331	17.822754416913725	0.018947197089855917	-3.5694915714377235E-4	-0.0015974323956524901
-4.3775397391374735	17.57190502900621	0.04465777810752392	0.018346919624563602	-0.035401627796071006
-4.375872410663536	17.525809941386715	0.0423599431411431	0.017814531551616056	-0.03434633184974189
-4.484860697103628	18.198066768748518	0.07241949465557798	0.023686603130476498	-0.04958616396440761
-4.556948600244268	18.532706289646416	0.09402366977235249	0.027290457770581825	-0.05536623509287526
-4.683151412440294	18.920539241546052	0.11742516574944481	0.03175201583993064	-0.06290778297374568
-4.372887696578826	17.49810435524669	0.04165019885366773	0.01771871014083438	-0.03387088654016134
-4.260393171333259	16.96016374069295	0.029426245700693486	0.015938593328784844	-0.024412536771890057
-4.254427113795039	16.882309110298454	0.028503617964430784	0.015585634658596964	-0.02352630714616824
-4.1696614299095796	16.307294673354285	0.021508541759538	0.012086651682572117	-0.01747093115651947
-4.151382682069209	16.15640348323742	0.019604414734015287	0.011146067754883025	-0.01581194468333236
-4.144404671843636	16.126118946965576	0.019245220709574837	0.010931879426912901	-0.015527524132220926
-4.072427952250173	15.289863632204518	0.011287782009005765	0.006753639651577607	-0.008361234192793181
-4.0953240169988945	15.48969744132414	0.012911965159421689	0.0076036893438784165	-0.009803416390003697
-4.118625907787689	15.687351201549575	0.01470462819497954	0.00836741711407906	-0.011512201462233113
-4.140871623441758	16.071993822956042	0.018692165519222145	0.01061836929671059	-0.015044699882737874
-4.332502288749016	14.727258517396319	0.004754400623527655	0.0027012359955571837	-0.003395862403164571
-4.179620470646745	14.862861299829287	0.009083408717092411	0.005232106386211424	-0.006743194965768002
-4.129587923271329	15.034413090690453	0.010350709143237685	0.006000025722998145	-0.007713510079134924
-6.864381120857589	17.824925970382665	1.7675099809461286E-4	1.092093445701316E-4	1.0112335542072993E-4
-7.111456277647662	17.862901719601076	1.7670310789874374E-4	1.092490404074171E-4	1.0201330339368627E-4
-7.361730330200234	17.815658423141436	1.7616847038607366E-4	1.0899977639042244E-4	1.0295319161520154E-4
-6.699631952214627	17.790187728070066	1.767293249437355E-4	1.0915455854850774E-4	1.005446094269856E-4
-6.471535900793592	17.656110818973104	1.7619053450771267E-4	1.087694526850472E-4	9.975598118342518E-5
-6.192614293419988	17.31914560570296	1.7455488340884076E-4	1.0771929496608838E-4	9.888999270650196E-5
-6.358826975112483	17.562077889912842	1.7577971712265264E-4	1.0849632861170149E-4	9.939147990273514E-5
-6.018562994632269	16.965651537917328	1.7266404597859704E-4	1.0654627460893678E-4	9.841133375440693E-5
-6.018217814531216	16.964954947021344	1.7266038556345057E-4	1.0654399350109975E-4	9.841040367172529E-5
-5.590293973152729	16.02332329762993	1.674932339876963E-4	1.0340986658901391E-4	9.724854421371496E-5
-5.62503595540174	16.10242368359029	1.6794860143516503E-4	1.0368264861764073E-4	9.735350281053892E-5
-5.798389451535036	16.475675177893894	1.69989361805973E-4	1.0492269584601675E-4	9.78190859289208E-5
-5.81830042007952	16.518599132808827	1.702335708993052E-4	1.0506944357922994E-4	9.787972335391242E-5
-6.016563719077052	16.961325466545283	1.7264069195791545E-4	1.0653200660148406E-4	9.84060295894214E-5
-6.018066056100372	16.964687362025636	1.7265902584390747E-4	1.0654314181435452E-4	9.841000943061495E-5
-5.522668475225	15.891084463681798	1.6674975523311262E-4	1.0296010872228476E-4	9.704981605467102E-5
-5.424504479110345	15.698092793695354	1.6569886781675852E-4	1.0231989322617378E-4	9.677665027978676E-5
-5.225651270330489	15.3782540280895	1.6395291475334274E-4	1.0125696054417181E-4	9.61740737354008E-5
-5.224411400107792	15.376332166282578	1.6394245713003628E-4	1.0125057618349979E-4	9.617018295630781E-5
-4.91133111913463	14.973285475317692	1.6180455811101304E-4	9.994607462324298E-5	9.515663443839693E-5
-5.073570002428566	15.1699366412826	1.6285071315670852E-4	1.005856104054011E-4	9.569033084025665E-5
-5.223708594390138	15.375437594378724	1.639376444161732E-4	1.0124763842414638E-4	9.616786349868829E-5
-4.908322672983099	14.969378331278312	1.6178399897973783E-4	9.993355642275887E-5	9.514708372358204E-5
-4.707730131406008	14.774519111746512	1.6080173486237095E-4	9.932531114109234E-5	9.445767594540208E-5
-4.8949657053641475	14.956384547909881	1.6171806342006446E-4	9.989279725347961E-5	9.510122938475996E-5
-4.675015183488232	14.748008785173102	1.6066916128224188E-4	9.924316362673019E-5	9.433665093145891E-5
-3.7658512309524594	7.028045440845934	1.147296145820472E-4	6.613780521483126E-5	8.964637715758538E-5
