# Supplementary material for: Thyroarytenoid muscle fiber orientation regulates the ability to modulate vocal fold vertical thickness
Source: PLoS One. 2025 Dec 4;20(12):e0337735. doi: 10.1371/journal.pone.0337735 (PMC12677544; doi:10.1371/journal.pone.0337735)
Supplement: S4 Data — (ZIP) [file pone.0337735.s004.zip › Male/contourA2TA1.csv]

% Model	Untitled.mph
% Version	COMSOL 6.1.0.357
% Date	Dec 13 2024, 21:22
% Dimension	2
% Nodes	720
% Expressions	3
% Description	Line
% cpl1x	cpl1y	Displacement magnitude	u	v
-11.968005616002486	39.650844643500406	4.003585092431577E-16	8.373040951263452E-21	7.487149749511329E-17
-12.100925229184412	39.521184251215715	3.9965404098435006E-16	8.327961793306198E-21	7.487154294879609E-17
-11.810234379374002	39.74293127707726	4.0085764046861976E-16	8.405403194238868E-21	7.487144319279389E-17
-11.76596306338081	39.775513356632324	4.010348053584509E-16	8.41677952174105E-21	7.487142796811638E-17
-11.47739948826791	39.862189693672036	4.0150595590454305E-16	8.447381228801108E-21	7.487132798540946E-17
-11.258980847445656	39.857881496438054	4.0148179339012347E-16	8.446310770443044E-21	7.487125209646116E-17
-11.716143543792246	39.796222579001906	4.011471127571038E-16	8.424106784893932E-21	7.487141071503781E-17
-11.163938214941039	39.85365079891891	4.0145937379211643E-16	8.444911154177945E-21	7.487121911021081E-17
-10.79620743561626	39.85090503287166	4.014448466225582E-16	8.444421256229478E-21	7.487109129348483E-17
-10.709496869932106	39.85039381204079	4.014419306151061E-16	8.444372454758955E-21	7.48710612483531E-17
-10.37169574884199	39.850036177539195	4.0144034229228376E-16	8.444678804212532E-21	7.48709437758808E-17
-12.13512273325702	39.460672833157	3.993255127422372E-16	8.306954513439749E-21	7.487155448476898E-17
-12.240660142730174	39.24849072022055	3.981744225844048E-16	8.233388324002218E-21	7.487158974165749E-17
-12.227325367848682	39.08705965880898	3.9729760931712897E-16	8.17763459263811E-21	7.48715842895595E-17
-12.205740642978935	38.97912439180851	3.967123334475237E-16	8.140389293491726E-21	7.487157625224486E-17
-9.681369688821853	39.850002288818345	4.0143822222680943E-16	8.445859564472715E-21	7.487070385968373E-17
-9.209886193231677	39.8500022888185	4.0143981567044806E-16	8.446437550894026E-21	7.48705397615805E-17
-6.503691158131879	38.96454001876737	3.9663120179780047E-16	8.142284744280684E-21	7.486960216136348E-17
-6.587351156296421	39.29642873129991	3.984336345205667E-16	8.257418355479326E-21	7.48696283505709E-17
-6.771159512318912	39.57700815680421	3.9995597722265867E-16	8.354899047814192E-21	7.486969021479995E-17
-6.814129999907873	39.651652838586976	4.003612619418748E-16	8.380796117094681E-21	7.48697045751769E-17
-7.229593906641747	39.84203493583536	4.0139466174976394E-16	8.44690361725595E-21	7.486984868816605E-17
-7.181795837296288	39.83706132882147	4.013677428889916E-16	8.445213787467858E-21	7.486983195742661E-17
-7.033567159296577	39.76166368437849	4.009578384211647E-16	8.419047394232569E-21	7.48697806000097E-17
-7.6946177519140235	39.85300356006798	4.014547320762813E-16	8.450044899014694E-21	7.487001116493542E-17
-6.488283836647731	38.91091546805024	3.9634033442327147E-16	8.123561056803151E-21	7.486959719761937E-17
-10.243595360807257	39.850002288818345	4.0144044416624935E-16	8.444806245435372E-21	7.4870899355649E-17
-9.730298368089413	39.85000228881833	4.0143842375988956E-16	8.445763054204689E-21	7.487072088181538E-17
-9.743014193148053	39.85000228881833	4.014383789778827E-16	8.44574956343428E-21	7.487072529230801E-17
-9.085341826788042	39.8500022888185	4.014395612527117E-16	8.44666887714794E-21	7.487049627174444E-17
-7.779783738995952	39.851154726690396	4.014455319988659E-16	8.449162613203832E-21	7.487004102955584E-17
-7.886706964608755	39.850916601280545	4.0144323707287884E-16	8.449006593485614E-21	7.487007841811057E-17
-8.209330570361049	39.849987794146756	4.0144139669199405E-16	8.447887404142489E-21	7.487019100773641E-17
-8.699211804792647	39.85004545472901	4.014421961046478E-16	8.447034797164714E-21	7.487036185651796E-17
-8.427966558711143	39.8500350871401	4.014402953458607E-16	8.447675917930195E-21	7.48702671286291E-17
-12.152615457473026	38.61822056218743	3.947532403903337E-16	8.015991324548205E-21	7.487155599346941E-17
-12.150457207342695	38.60568225439725	3.946853015213216E-16	8.011674051268666E-21	7.487155517849346E-17
-12.146591986235311	38.58859764700979	3.945925720078749E-16	8.005803506413421E-21	7.487155375612293E-17
-12.074238696384148	38.24828133015453	3.92747733287352E-16	7.888479957506176E-21	7.487152687577098E-17
-6.441829287929373	38.514252064367554	3.9418899413095497E-16	7.9859208780976E-21	7.486958415695251E-17
-6.4796557750756225	38.830935381536946	3.95905811841208E-16	8.095836496056308E-21	7.486959486240156E-17
-6.431316994593285	38.355730965701305	3.933286575102394E-16	7.93133057571623E-21	7.48695818639824E-17
-6.415000660473024	38.12021737547059	3.9205165368004937E-16	7.849753419031329E-21	7.486957794602997E-17
-12.006552716049852	37.91928976266428	3.909616862036433E-16	7.775382879255584E-21	7.487150171729973E-17
-11.966773292852782	37.7322909897182	3.899484190959246E-16	7.711189301847943E-21	7.487148694905157E-17
-11.899335717233097	37.41624344712912	3.882338355348104E-16	7.603058477419359E-21	7.487146195217195E-17
-11.86072968481382	37.23337054820751	3.8724308391831944E-16	7.540303773045764E-21	7.487144757263014E-17
-6.405495081109018	37.81045524455644	3.90370045598201E-16	7.743180985906333E-21	7.486957717313232E-17
-6.3802834672144035	37.49850283645258	3.8867978138602346E-16	7.635974405410557E-21	7.486957093955922E-17
-6.34327199449609	36.990127261889924	3.8592154106791063E-16	7.462261974694835E-21	7.486956219785014E-17
-6.3346776499635205	36.89181710192548	3.853897133956836E-16	7.428649198827946E-21	7.486955995478836E-17
-6.327277488709939	36.80573234114482	3.849240157788846E-16	7.399537429683357E-21	7.486955812280364E-17
-11.839379859361392	37.12464213602315	3.86652613124692E-16	7.50304968172126E-21	7.487143957164465E-17
-11.66031709327127	36.191536938073696	3.815954327788484E-16	7.185216922880035E-21	7.487137224112036E-17
-11.619905720758748	35.962379473002436	3.803562801997505E-16	7.107509930221891E-21	7.487135693251066E-17
-11.730360249335298	36.58305483766412	3.8372098147236187E-16	7.31801075152591E-21	7.487139872411946E-17
-6.248695444183287	35.88284413383001	3.799277481800509E-16	7.085655885064485E-21	7.486953789614406E-17
-6.190644674951312	35.36621719878445	3.771288192599219E-16	6.912984406409071E-21	7.486952259122414E-17
-6.1463294461348905	34.86088229769609	3.7439268365026093E-16	6.742325383401688E-21	7.486951100351569E-17
-1.0600869276340483	18.316100001774196	2.853853245509514E-16	1.7020060277175478E-21	7.486808845549415E-17
-1.0459016161732135	18.37692181363064	2.8570914006467626E-16	1.719021232269339E-21	7.486808439925217E-17
-1.1744205707972624	18.153797557800345	2.845196355405272E-16	1.6567680885218528E-21	7.486812066180411E-17
-1.311326192584243	17.97535615877772	2.8356864010335487E-16	1.6070108100239579E-21	7.48681592387168E-17
-1.386335587551091	17.922671465764726	2.832873648258291E-16	1.5923903595417937E-21	7.48681802938894E-17
-1.6505488217453668	17.757514160475903	2.824085101277407E-16	1.5464920919646035E-21	7.486825439230102E-17
-0.9718149006219283	18.630446296863695	2.870624939102856E-16	1.7898738991215947E-21	7.486806325470969E-17
-0.9542349860686515	18.852537320770427	2.8824655355557717E-16	1.8521758094113654E-21	7.486805792042227E-17
-0.9467123425971604	18.932059856972355	2.886715150961227E-16	1.874467224196252E-21	7.486805565894658E-17
-0.9488912973033679	19.009058522305217	2.8908239611210595E-16	1.8961434498720905E-21	7.486805609719141E-17
-0.9602591937381534	19.185733594449147	2.9002617222699235E-16	1.9458154649604326E-21	7.486805891968759E-17
-1.0005126263859143	19.36574217623491	2.9098630434415494E-16	1.9966412448184757E-21	7.486806982166558E-17
-6.05347281998843	34.07388368729615	3.7014298759205355E-16	6.481700840370516E-21	7.486948571775051E-17
-5.779746191862431	31.198536783186327	3.5459473741027407E-16	5.542485731880198E-21	7.486941620441767E-17
-5.81260308842713	31.6601371096856	3.570788038306483E-16	5.6898732553959414E-21	7.486942311163385E-17
-5.898916358898413	32.61341104261303	3.622429839130754E-16	6.0011677014617565E-21	7.486944492315462E-17
-5.976331308258205	33.33624786626052	3.6614125061322294E-16	6.236757256893033E-21	7.486946510705631E-17
-11.555172919712001	35.57995576034233	3.782857283629462E-16	6.979260374297606E-21	7.487133219886787E-17
-11.427224513094306	34.824469013294944	3.7419418636288364E-16	6.724046871224168E-21	7.487128302046895E-17
-11.302991741507174	34.01939293201957	3.6983570168508957E-16	6.456621761821117E-21	7.487123441762171E-17
-11.26269403333529	33.74326682230424	3.6834605694325573E-16	6.363972677187561E-21	7.487121838452185E-17
-10.87492360433819	31.536162433666846	3.564125456297297E-16	5.642100033363287E-21	7.487106922800086E-17
-10.79808267178972	31.096982410679725	3.540448955273599E-16	5.50358295117805E-21	7.48710395176674E-17
-10.515617328365707	29.431210118152052	3.450571700217619E-16	4.966150273021421E-21	7.48709296634035E-17
-11.095255333576779	32.78560916869341	3.6315653896814736E-16	6.050479657992356E-21	7.487115407622084E-17
-10.374607869233792	28.677418549364212	3.409877162398788E-16	4.7342394293421245E-21	7.487087529488307E-17
-1.9007542873442727	17.670028077820447	2.819419784913281E-16	1.5222988338034654E-21	7.486832447198804E-17
-2.0779141835942943	17.606247817656115	2.816024842277747E-16	1.504652090846888E-21	7.486837414587924E-17
-2.421704394542373	17.610906476909	2.8162711098464295E-16	1.5062125740285239E-21	7.486847026468015E-17
-2.5268901597962445	17.60827853304663	2.816132672239245E-16	1.5055599630416854E-21	7.486849971760352E-17
-1.0157099330243569	19.441588102125813	2.9139178879906484E-16	2.0180574360125083E-21	7.48680739057595E-17
-1.1062328150339649	19.65851365771074	2.9255009090090383E-16	2.0795172927940864E-21	7.48680988043376E-17
-1.0950141199455286	19.63861486947969	2.924438071818356E-16	2.0738621166886684E-21	7.486809570018122E-17
-1.0936631912571904	19.634142492606518	2.9241988251522625E-16	2.0725932305230343E-21	7.486809533184374E-17
-1.2019485900933222	19.823967402584525	2.934346805359836E-16	2.1264844869574783E-21	7.486812529632812E-17
-1.2626663164006442	19.90610167368628	2.938730201261744E-16	2.149835234235312E-21	7.486814212014219E-17
-1.3479656887537843	20.02184186709379	2.944924332025206E-16	2.182710659436867E-21	7.486816575526235E-17
-1.3818036936806772	20.069240413165744	2.947457269061517E-16	2.1962877018815846E-21	7.486817514430155E-17
-1.490043238491493	20.21081153288452	2.955031823594601E-16	2.2365761688745736E-21	7.486820518560038E-17
-5.495158991359491	28.68268136418761	3.410068102741857E-16	4.747493939616835E-21	7.48693435887359E-17
-5.507477156915547	28.790577524822243	3.4158510591305087E-16	4.780495378726702E-21	7.486934650737218E-17
-5.640376413522403	29.935099197639943	3.4776869121545974E-16	5.140039367590952E-21	7.486938045322473E-17
-5.666745377260789	30.200894570944342	3.4919712446132826E-16	5.222887258546824E-21	7.486938666868572E-17
-11.232964758328785	33.56280133293661	3.673670525234163E-16	6.303242920480422E-21	7.487120687036297E-17
-9.890707351552885	26.584105713780332	3.2970199232356736E-16	4.089719763760912E-21	7.487069762693416E-17
-9.499209611630052	25.463046361573806	3.2367369882923676E-16	3.756283586179509E-21	7.487056411985424E-17
-10.251371607480321	28.088734613371646	3.3781075840193403E-16	4.548435067177786E-21	7.487082878858658E-17
-9.949856872037069	26.811418115443047	3.3092839025314263E-16	4.160604166040015E-21	7.487071881158133E-17
-9.409620206466	25.28683176907262	3.2272091061960437E-16	3.703063905763024E-21	7.487053499219577E-17
-8.975776833099328	24.413789608181347	3.180476695358105E-16	3.4485197944077796E-21	7.48703962604143E-17
-8.450931047688341	23.67686534172989	3.140729477295567E-16	3.232357303430425E-21	7.487023360033147E-17
-8.315280225053407	23.486682331666373	3.130579237364258E-16	3.1782816108978865E-21	7.487019253688179E-17
-8.109310669822081	23.245736403988893	3.117628890331743E-16	3.1098678469657866E-21	7.487013108509373E-17
-5.04821833795282	26.35030357792787	3.2844632026912696E-16	4.032833419413547E-21	7.486922310358085E-17
-5.072511135861281	26.457154341834364	3.290176335579318E-16	4.0639627545629154E-21	7.486922946671345E-17
-5.319014801988768	27.6151602307035	3.352525509975588E-16	4.4169580027524816E-21	7.486929669272416E-17
-5.298549699956672	27.508324942348306	3.3467981911088516E-16	4.385371079965082E-21	7.486929137430592E-17
-1.6547952866665352	20.435138707303928	2.967014485030624E-16	2.3007131366807293E-21	7.486825104561237E-17
-1.7068462026965912	20.505043732104994	2.970758622941038E-16	2.3207377492550784E-21	7.486826551645036E-17
-1.8328638043067826	20.675856534446993	2.979890360733945E-16	2.3697378594033638E-21	7.486830073160073E-17
-1.9146876228856835	20.78271581099791	2.985613299344062E-16	2.40027193037186E-21	7.486832357826454E-17
-1.9589596542270868	20.838178803681924	2.988574298682954E-16	2.4160621339925307E-21	7.486833600284257E-17
-2.2267902915590323	21.173727916983232	3.006580302884053E-16	2.5127237551698715E-21	7.486841100491365E-17
-2.476583602720329	21.524027437877677	3.0252843521590215E-16	2.613761767403244E-21	7.48684816254226E-17
-2.5106320755974845	21.56945277354053	3.027726132893878E-16	2.626992702216252E-21	7.486849128429549E-17
-3.4170539347823667	18.323036770820913	2.854233531041647E-16	1.7053215057750443E-21	7.486874956015062E-17
-3.3613588547056894	18.26201824120377	2.85098346847903E-16	1.6882609673667834E-21	7.48687339054411E-17
-2.8302006677410443	17.7685842180935	2.824667236915684E-16	1.5504435846947985E-21	7.486858458014632E-17
-3.0213186080937637	17.882690433716814	2.830750514845483E-16	1.5823870427485539E-21	7.48686380212197E-17
-2.9853774190574067	17.85333337493745	2.829190752714642E-16	1.574178018536852E-21	7.486862798697807E-17
-4.904236518511963	25.91960781073081	3.261236777117005E-16	3.9050810377857246E-21	7.486918265654867E-17
-4.723668736196532	25.314951331292864	3.2287753423305176E-16	3.723824020506059E-21	7.486913128771448E-17
-4.604679940346854	25.051089745874435	3.2145271313003444E-16	3.644095282087181E-21	7.48690964487635E-17
-4.281370486848969	24.383328411417228	3.178785708566083E-16	3.448335741578057E-21	7.486900336790014E-17
-3.2125741016240386	22.611557155864187	3.083566550713997E-16	2.9291311960805926E-21	7.486869268280707E-17
-3.272014261258436	22.70654698603269	3.088642550932054E-16	2.956534691096882E-21	7.486870988240732E-17
-2.551838479986181	21.63096481182497	3.031019606596599E-16	2.6450390945758488E-21	7.486850316568627E-17
-2.8735384712196232	22.08009398368013	3.0551166852876312E-16	2.7747224213393025E-21	7.486859505404208E-17
-3.1756044296995665	22.556944434453374	3.0806320260420757E-16	2.913517016152108E-21	7.486868212034845E-17
-4.545571876999899	19.652622560032107	2.925224820932957E-16	2.07790477494274E-21	7.486907457452776E-17
-4.424895516455141	19.524062222800467	2.918366603688406E-16	2.0419169689172447E-21	7.486904011646282E-17
-3.9589586116535913	19.004701364066953	2.8906067703837963E-16	1.8960003783345255E-21	7.486890473315796E-17
-3.8782730930382088	18.915322300283428	2.885850547750871E-16	1.870977119874687E-21	7.486888181961537E-17
-5.025563667731989	20.107549344377823	2.94962378553291E-16	2.2066826370355973E-21	7.486921573495537E-17
-5.277731362781373	20.350988119887234	2.962574641047679E-16	2.275167074227037E-21	7.486928828809998E-17
-5.606549304112775	20.6598148798465	2.979165671032349E-16	2.3635526899989602E-21	7.486938660489591E-17
-6.1310485094683855	21.17349677678001	3.0065644033395533E-16	2.5099666475110008E-21	7.48695395212107E-17
-7.17416985769136	22.198608654304337	3.061447191035673E-16	2.8047776635009504E-21	7.486984868171926E-17
-7.6413332318231895	22.67125431062098	3.0869228221095557E-16	2.9425301161218124E-21	7.486998923710655E-17
-6.9150129554945305	21.927639425126234	3.0470193520710394E-16	2.7275700579843193E-21	7.486977291733445E-17
-6.318958590099959	21.343154735881807	3.0157216961923305E-16	2.5594041693630877E-21	7.486959631537615E-17
-6.618255579081206	21.642875823077	3.031698802465968E-16	2.6465852624522253E-21	7.486968548529525E-17
-3.6680004015474728	23.30103040805593	3.1206039622243603E-16	3.128844479033784E-21	7.486882460567339E-17
-3.83446762916781	23.580833568731567	3.1356083149956365E-16	3.2126347327559325E-21	7.486887403962331E-17
-4.071443328978513	23.987709649252928	3.1574729807685956E-16	3.3298689349609884E-21	7.486894184372612E-17
-7.640251545310057	17.586782544931808	5.7178675432216164E-21	3.4146921110090944E-21	3.507914149038837E-21
-7.509356374993602	17.79911102953117	5.748016181503596E-21	3.421704299033282E-21	3.4911561460873965E-21
-7.6989388334005735	17.4903691638282	5.703825257712754E-21	3.410154923851871E-21	3.515402784270225E-21
-7.762103216471637	17.30759444679789	5.6739319372693484E-21	3.401304288313398E-21	3.524507562648378E-21
-7.821162534822876	17.152686250634982	5.648407848434239E-21	3.3934108104218795E-21	3.532721032206508E-21
-7.87221896818102	16.9473112831706	5.612770808165313E-21	3.3824117600987476E-21	3.540265573696947E-21
-7.921170402924522	16.753942907049066	5.5804600011160315E-21	3.3726245912640983E-21	3.5480507431866695E-21
-7.9783869673286425	16.470761822820492	5.5305579474723246E-21	3.3563323200676514E-21	3.557235262097133E-21
-8.003886469325913	16.357472230499454	5.5116686937882615E-21	3.3504793136833927E-21	3.561558704610914E-21
-8.041803974825056	16.197407590250943	5.482349053111921E-21	3.3406273451321897E-21	3.566350898563631E-21
-8.11957094103931	15.808141817188318	5.4120863314053775E-21	3.316689511502169E-21	3.57758866654257E-21
-8.094241908274963	15.975737091845481	5.4427450282386815E-21	3.327546793428077E-21	3.5738124534080264E-21
-8.149959289733443	15.594634263864748	5.375322355634225E-21	3.3039585111884967E-21	3.58302129256486E-21
-4.487015489615116	14.591722761896559	5.4474728553184024E-21	3.28410973394749E-21	3.2957416488240237E-21
-4.416731324563106	14.512870608922286	5.4352743222444235E-21	3.2786875343188293E-21	3.2877776291694222E-21
-4.329055028394281	14.412978776001903	5.420718468035146E-21	3.2725458234880344E-21	3.2784698724441723E-21
-4.19303203891211	14.248275933735142	5.3939284701739094E-21	3.2603771063166287E-21	3.2625986406409023E-21
-4.178965322518646	14.23024927967746	5.391112532357835E-21	3.2591304242079902E-21	3.2610713716241955E-21
-8.208595369810979	15.125877972768416	5.291903322673977E-21	3.2726560419896606E-21	3.5926929989622354E-21
-8.250106284083648	14.883579494882824	5.250771163524426E-21	3.2574487450521637E-21	3.5986867495046624E-21
-8.184763342662869	15.304083214581624	5.323578871201832E-21	3.284618565993187E-21	3.588847288573854E-21
-8.194040568253598	15.203367992185502	5.3059735702245326E-21	3.2780422689817476E-21	3.590895001486413E-21
-4.009503675450382	13.95499929048619	5.34055244669902E-21	3.236521838872506E-21	3.2389673917436445E-21
-3.967321215997023	13.879167246534847	5.3273201109634325E-21	3.2308098639349956E-21	3.2339567250569072E-21
-3.8768075373306097	13.684183745503944	5.288176558074936E-21	3.2129777716374547E-21	3.220868527572606E-21
-3.8285567068758617	13.577304042901428	5.267184308843932E-21	3.2035557192656646E-21	3.2140393903031522E-21
-3.679175518096213	13.165512678706849	5.182489426047651E-21	3.1644345534859105E-21	3.190997166445039E-21
-3.5952780276413945	12.848827743115857	5.111750114150373E-21	3.130222457306318E-21	3.1753575870211088E-21
-3.8035301168690907	13.511178334388502	5.252635166750067E-21	3.1966543442446717E-21	3.2097421599696167E-21
-3.5706258476984103	12.751547870197772	5.092199691016454E-21	3.1211317972214538E-21	3.1716153721534583E-21
-3.536337058362929	12.508568926206657	5.0383458452929005E-21	3.0938320229099306E-21	3.1638463039482845E-21
-3.4943523373487664	12.217884679130231	4.974671279809638E-21	3.0617241474101936E-21	3.1548246297532712E-21
-3.476217738039166	12.051206781698731	4.935609219931885E-21	3.0407272290737312E-21	3.149423981965745E-21
-3.4381043775288846	11.707787309160882	4.8644772282012234E-21	3.0035702672574335E-21	3.141392925722635E-21
-3.4175141432913065	11.442487558596586	4.803643543069333E-21	2.9695203961724093E-21	3.1340425097140316E-21
-3.390535492772293	10.959938069747185	4.6979598996699055E-21	2.9083786874637096E-21	3.123427496661704E-21
-3.391605607580326	10.637069694303245	4.626296351702452E-21	2.8636723912804128E-21	3.118407876892342E-21
-3.3957072198915474	11.125983907025887	4.73587351887248E-21	2.93077982030315E-21	3.126853008922565E-21
-3.3933099091125833	10.454525891479044	4.588532666393455E-21	2.8404472023167233E-21	3.116996497706039E-21
-3.392748642497309	10.363320317554606	4.569665827498442E-21	2.8280690137425764E-21	3.115694990508276E-21
-3.3881777990103163	10.052022617744685	4.503233070928892E-21	2.7845802883137477E-21	3.1102485309262228E-21
-3.3799310598541874	9.65560915900371	4.416291081836626E-21	2.723927746820835E-21	3.1006831584612496E-21
-3.3800332742014394	9.645525660619372	4.414026426511003E-21	2.722347435145047E-21	3.1005019235253207E-21
-3.380411775956053	9.63612711841371	4.411758897439862E-21	2.720644626757885E-21	3.1002909884042507E-21
-3.407094329200765	9.20982055058361	4.321888999832193E-21	2.653994840554696E-21	3.0976028698179377E-21
-3.4177904844649305	8.97279793026408	4.2663940858189505E-21	2.610725034284975E-21	3.0917035261111807E-21
-4.670507470987797	6.528342318175511	3.913161927122439E-21	2.1651227931743115E-21	3.2529513845860046E-21
-4.472672713765166	6.53165408154053	3.885500575883788E-21	2.1584175735149325E-21	3.2296654278730237E-21
-4.29609676800706	6.564113874181485	3.854635684588937E-21	2.1517522661333923E-21	3.1918735537111715E-21
-4.1907677441120486	6.6201318525786546	3.845334632717464E-21	2.1530682555934244E-21	3.175669805835936E-21
-3.42823364007561	8.77881073484247	4.2273587880142255E-21	2.5788922908345776E-21	3.090519980264864E-21
-3.440421539484517	8.631632878187974	4.1963281156847486E-21	2.550228366434335E-21	3.0891926813346567E-21
-3.510174069952668	8.051882576425108	4.074457204658803E-21	2.431960746642105E-21	3.088965127241458E-21
-3.4654247941708625	8.41479710425795	4.148600305121611E-21	2.506100319294436E-21	3.088731083609581E-21
-3.519325274558982	7.974355231943207	4.056369577654636E-21	2.4144647311381866E-21	3.087751009383202E-21
-3.8048036653298265	6.960169305120867	3.8207093838974604E-21	2.1687871964991175E-21	3.0799573850887E-21
-3.942941641067294	6.809098812242506	3.823446083393658E-21	2.1642455248374605E-21	3.1138566021329475E-21
-4.081244662082278	6.715380176995773	3.828454067775223E-21	2.1483142943251357E-21	3.145442620722615E-21
-3.557899482821399	7.638847683178286	3.9673039532227954E-21	2.312957087615678E-21	3.075555057167299E-21
-3.5506928691402093	7.6928576227494805	3.9911904516057505E-21	2.34091608299974E-21	3.0825946529483917E-21
-3.535122007221198	7.8370201875805385	4.0237394093328625E-21	2.3787921993280034E-21	3.0839176032043796E-21
-3.5827478111781415	7.560437912809052	3.953496615210715E-21	2.3064434942357206E-21	3.0738114344929725E-21
-3.656557182300241	7.313450806733589	3.885309746409126E-21	2.241265813095359E-21	3.0661902745867266E-21
-3.741595319822733	7.091603710798701	3.8315002005504125E-21	2.1761323812926805E-21	3.0687242030900114E-21
-12.48823622079036	29.318127189803445	2.8282109550684346E-16	-2.481714267267154E-18	1.2454618905673576E-16
-12.301573729696075	29.291730374054282	2.821152791127163E-16	-7.45734012491084E-19	1.241464252547441E-16
-12.904182385341631	29.37659805299116	2.840197632294068E-16	-6.827759475994105E-18	1.2517442119116793E-16
-12.704310573905445	29.35687813300677	2.835458632346548E-16	-4.718497037462984E-18	1.2492632285453018E-16
-13.215739023882737	29.375039723105594	2.8413594495520227E-16	-1.000560919449013E-17	1.249927445714971E-16
-13.289816212405814	29.38416912499247	2.8423138600868334E-16	-1.0710133209301188E-17	1.2508382221612377E-16
-13.628735756055638	29.408293625969595	2.850214628038886E-16	-1.3923759714466428E-17	1.256491659670885E-16
-13.761313265189306	29.4203272211296	2.853000483321746E-16	-1.5170918002387608E-17	1.2585950038011465E-16
-13.789831291953012	29.422638265299426	2.8530274865267864E-16	-1.5435717011003354E-17	1.259035621392563E-16
-14.193507593470319	29.351006338599753	2.849741641573162E-16	-1.946351589673048E-17	1.2580588791717338E-16
-14.343065600888547	29.30623263263965	2.8438309503182746E-16	-2.0917169579151764E-17	1.255319454223911E-16
-15.169871121939503	28.7024294022831	2.747561969057502E-16	-3.0475044927415167E-17	1.210289600005202E-16
-15.025976096323706	28.826575538617305	2.768557331882965E-16	-2.8718849793581114E-17	1.2199730007267697E-16
-14.704342841257393	29.099582909420015	2.812236696452389E-16	-2.4903516969454082E-17	1.2411291831383923E-16
-14.77814405518191	29.048154888872233	2.8046052185118392E-16	-2.5635422204259816E-17	1.2372836893190355E-16
-15.194930389272562	28.670268692680192	2.7422214407947713E-16	-3.0891895715790765E-17	1.207291856026671E-16
-15.552436058935609	28.26238814510614	2.6681198375504213E-16	-3.6493043272618256E-17	1.169829724086942E-16
-15.658704878643212	28.12869446022543	2.642594865510489E-16	-3.8154262827577996E-17	1.1568078566792473E-16
-15.420870685895718	28.414489982476084	2.6981042448785973E-16	-3.4313681779452273E-17	1.1850334316487543E-16
-16.14669845066415	27.534817692946177	2.5032114684102976E-16	-4.648816764642971E-17	1.0876763409079506E-16
-16.18902508127296	27.487365967844962	2.491178379292464E-16	-4.720490029797584E-17	1.0817448089297119E-16
-16.090879730623392	27.60512583812312	2.5198215803645437E-16	-4.552550126009863E-17	1.0961709190543822E-16
-15.906983759261689	27.83045491742547	2.5744694755564125E-16	-4.2320747034940234E-17	1.1238098018765676E-16
-15.78801336657089	27.974288039163053	2.6092063067077665E-16	-4.0293786043349646E-17	1.1404500459396014E-16
-16.4224657835804	27.241242221715776	2.421363966592621E-16	-5.112959573409922E-17	1.0500411797152602E-16
-16.636541644582238	27.015574682657572	2.3605420269266714E-16	-5.4759639001600343E-17	1.0211011058551232E-16
-16.701862721366762	26.948993088668995	2.3424066612178453E-16	-5.590030064674727E-17	1.0125329552243376E-16
-16.98192097775023	26.67928029930171	2.26897800508263E-16	-6.053640144321252E-17	9.793113570853556E-17
-17.086567607533095	26.586911131348927	2.245518502246639E-16	-6.221617979222401E-17	9.69136697545186E-17
-16.810764952407226	26.84442366016748	2.3144523225074087E-16	-5.770612753796824E-17	9.996212236526891E-17
-17.316197999609905	26.352544552541893	2.1984409933925017E-16	-6.613499982188114E-17	9.435066306764924E-17
-17.45518464052986	26.210110438215963	2.1688860006441534E-16	-6.833384441112851E-17	9.291657229727331E-17
-17.722095738557805	25.895382301413925	2.125345418668453E-16	-7.285823890882169E-17	8.979369012726254E-17
-17.72264017583542	25.894744071275742	2.1252495967517256E-16	-7.286740740225245E-17	8.978717943234775E-17
-17.932597821946576	25.11386146747848	2.0178962552211002E-16	-7.853671454285744E-17	8.104027458879249E-17
-17.907096306050956	25.00313633884308	2.0001484899372095E-16	-7.880201921798786E-17	7.95705909091263E-17
-17.75267320881764	24.32471147247125	1.8915126352218202E-16	-8.036421507758059E-17	7.052970558719337E-17
-17.92944471255859	25.1306830888716	2.0202147337694904E-16	-7.842397703550441E-17	8.121539689256232E-17
-17.722777975835573	25.894232143167198	2.1251845158272778E-16	-7.287130796215765E-17	8.978077343343998E-17
-17.728945142955695	25.871483784810497	2.1220620075832801E-16	-7.303706480036568E-17	8.952607195043287E-17
-17.700264955727473	24.192801294244298	1.866285304978197E-16	-8.032215168943359E-17	6.847314010211497E-17
-17.492893227235577	23.675149455238873	1.7685697756549553E-16	-8.020962510718733E-17	6.043134493210613E-17
-17.219818972655105	23.051350814888384	1.643030760557861E-16	-7.930376762854574E-17	5.0708804556271696E-17
-17.213682929786287	23.036984749786797	1.6401521927826896E-16	-7.929085454681442E-17	5.0485246656151534E-17
-17.20651458505761	23.021889840621302	1.6370766836859658E-16	-7.92619942512835E-17	5.024990684986865E-17
-16.72944438496599	22.0265670999435	1.4436835075292318E-16	-7.685303426883578E-17	3.523750897309574E-17
-16.772330573218266	22.113599037757318	1.4593688388025913E-16	-7.710184720770551E-17	3.6503007911539085E-17
-16.97378539565523	22.529669064239172	1.539865945143312E-16	-7.816156860169379E-17	4.280777971058852E-17
-16.69878402350933	21.97001521221032	1.4340785287944428E-16	-7.665577417382342E-17	3.443427916905595E-17
-16.445234320725408	21.481646309928003	1.3464429273460264E-16	-7.513663929967923E-17	2.73172115434537E-17
-16.38784636008633	21.382208809377225	1.3304649633700194E-16	-7.476091060639729E-17	2.59051821239082E-17
-16.10429654720809	20.90765006213037	1.2456246521779493E-16	-7.291591020216323E-17	1.8713451168245002E-17
-15.229590069694847	19.59839917871314	1.0053977132290576E-16	-6.454278579129128E-17	-1.2724937077568856E-18
-15.573303162172023	20.08692966262294	1.0925733306530942E-16	-6.814134145332425E-17	6.041052324575374E-18
-15.762739830454272	20.369577854236137	1.1472901682507442E-16	-7.001939791108948E-17	1.0424071837234987E-17
-15.676053214728174	20.229671015614727	1.121062537159857E-16	-6.922465570405945E-17	8.245296608372973E-18
-15.004965242227517	19.29705702264412	9.553050158898325E-17	-6.14184360286021E-17	-5.451350910848191E-18
-14.347740685004595	18.43237628944785	8.208951935661379E-17	-5.0539424004675944E-17	-1.5936556588789363E-17
-14.71316053352021	18.903140185799252	8.871500408529917E-17	-5.704107700530549E-17	-1.1016853234294615E-17
-14.112301424219844	18.14085757339455	7.742338617844698E-17	-4.571954369390385E-17	-1.8623032304851744E-17
-13.786968016309958	17.746840232171802	7.161218085497039E-17	-3.821110397025615E-17	-2.0422846670111862E-17
-12.572484095421888	16.31238607204104	5.187185785840072E-17	-1.392530341432297E-17	-1.6084494078469243E-17
-12.73923093656964	16.50237005974189	5.4294666600333647E-17	-1.6914836330988006E-17	-1.717311282577964E-17
-13.14972110059062	16.985383718836303	6.090665654863265E-17	-2.4563582796030727E-17	-1.8984606665343425E-17
-13.560443943361145	17.474962802260926	6.759025220134161E-17	-3.3291989894261066E-17	-2.041971934407812E-17
-12.433087863224218	16.142914163274668	4.937365118712625E-17	-1.201094666845611E-17	-1.4768554892921625E-17
-11.67886765718853	15.130655135953049	3.496675115769021E-17	-3.761795273608273E-18	-9.068400503606214E-18
-11.370603754574383	14.616160191779192	2.815879255255868E-17	-1.8844669319880884E-18	-7.764150935711566E-18
-11.928279318244115	15.521235666230787	3.9936440453748745E-17	-5.635431518568509E-18	-1.0791398417788857E-17
-11.098102119973685	14.067276715400904	2.2723930146887488E-17	-6.838353051240856E-19	-7.028474341812026E-18
-10.94829922258624	13.75778922441979	1.9357200788905452E-17	-5.324850609017881E-20	-6.8540076460751265E-18
-10.566136973193167	12.955069884045642	1.2825993977913333E-17	6.169879085807242E-19	-5.746168882785169E-18
-10.528617101577506	12.869997651759531	1.2101251780918465E-17	6.747694919197572E-19	-5.6404801403171135E-18
-10.125844678960055	12.03212679724241	7.576155209599694E-18	6.231239463794607E-19	-4.648532655376683E-18
-10.205786830641387	12.200371242765215	8.483606093381888E-18	6.318759718200872E-19	-4.84909739313402E-18
-10.11776374681346	12.014636087480781	7.518219584902333E-18	6.223724641689191E-19	-4.626526793127986E-18
-9.799033203597945	11.32040592221854	5.177527349013165E-18	5.574801792028857E-19	-3.747416770570586E-18
-9.732454220074882	11.174895810343436	4.701290256885482E-18	5.255903272168311E-19	-3.5625062875278256E-18
-10.081694286405995	11.938670646469957	7.262376905560079E-18	6.153905638136807E-19	-4.52945404300986E-18
-9.419861471494833	10.505758447346915	3.368981231897956E-18	3.7909861099786676E-19	-2.8605874259765686E-18
-9.39945834397536	10.463080013210769	3.2773623333052634E-18	3.6727158160898194E-19	-2.811193490099338E-18
-9.362989365785312	10.38856114561003	3.1558751030288155E-18	3.557312723348886E-19	-2.7257139119803876E-18
-9.15485933130238	9.945854793573561	2.445898877695454E-18	2.8045981071687183E-19	-2.2250248188436404E-18
-12.250739993292553	19.150604908283345	6.497961316543146E-17	-4.314329027121632E-17	-8.331042093213252E-18
-12.385666050996104	19.229462944007324	6.62401528902549E-17	-4.53766714375894E-17	-1.043337816175548E-17
-12.018444755085756	18.995911937273455	6.403609439422629E-17	-3.9156819065582176E-17	-3.586836687436009E-18
-11.827571680933026	18.805921238230237	6.254235097728229E-17	-3.638022532840311E-17	-2.2866059912219726E-18
-11.71378598197753	18.69006222155872	6.173516657143431E-17	-3.475051209152291E-17	-1.2522435544319879E-18
-11.489121580415649	18.312221504949157	5.827917421094197E-17	-3.010901162394868E-17	3.6977477370190204E-19
-11.42092816915265	18.202424829191397	5.716951240075218E-17	-2.8731816444867946E-17	7.151358737331193E-19
-11.137081940903064	17.673975351763787	5.175664890975549E-17	-2.1832737983013125E-17	1.8078732670084553E-18
-11.050577560623434	17.52903972488271	5.009426513128528E-17	-1.9947147574556207E-17	2.0123394944248762E-18
-10.900173758069224	17.228821915447778	4.649745666086434E-17	-1.6240484571135204E-17	2.1439234761877686E-18
-10.59407257662658	16.86993613536655	4.09044932483431E-17	-1.1479575747760778E-17	2.4561443770904776E-18
-10.4015251414116	16.663994998799538	3.733915535483051E-17	-9.223387480732592E-18	2.3760618800120805E-18
-9.980308680915373	16.24426542990552	2.978310501684985E-17	-5.084472103132221E-18	2.154469433094129E-18
-10.52456597891735	16.788877057884427	3.9609638920265977E-17	-1.0439370261039692E-17	2.5102969411241247E-18
-9.215934750579713	15.702403997568886	1.8390616148991922E-17	-1.5780870941788759E-18	1.712619350525704E-18
-9.506635524164235	15.916651407254937	2.2810352264313475E-17	-2.7288595973163132E-18	2.0615585519222494E-18
-9.713477904294042	16.0562870014233	2.5941400575194838E-17	-3.672736686327278E-18	2.164981645605867E-18
-8.987328542896977	15.535943891824608	1.507852061977429E-17	-7.093596738543222E-19	1.5256191809107303E-18
-7.038155536202357	2.4161328913912485	7.463316396672332E-19	6.4538885184555E-19	-3.1965571847241116E-19
-7.218271698777633	2.47634434863711	7.448975660909817E-19	6.3696385848257535E-19	-3.4191075335936396E-19
-7.402921517489648	2.596088343862585	7.377758402009476E-19	6.222571455941786E-19	-3.6374524602398557E-19
-5.610926604361965	2.56874897195521	6.917759809250569E-19	6.2380036445719E-19	-1.5455170379061236E-19
-5.791192046184305	2.4885541575675454	7.069622050243939E-19	6.356957152729796E-19	-1.7461157681577172E-19
-6.090991914769232	2.367770791599311	7.277114527540455E-19	6.522692434272043E-19	-2.0675883063736692E-19
-6.223300720670824	2.3658652457286538	7.326037753872868E-19	6.534062974201065E-19	-2.235530084163683E-19
-8.52477693815128	15.280293075065625	8.652470462486919E-18	-4.866380845812209E-20	9.973535591243774E-19
-8.539017662099997	15.301185889469425	9.131256749300555E-18	-6.551212280229777E-20	1.0653652803696437E-18
-8.574275941324593	15.320887483760043	9.611044234438207E-18	-1.0480718544008265E-19	1.1008053318263349E-18
-5.2268760988311245	3.1984387632370352	6.079650112821715E-19	5.476478647646924E-19	-1.2557678459098304E-19
-5.323022364028059	2.954304032548915	6.395825325127362E-19	5.765234820196944E-19	-1.3132965134353238E-19
-5.411391041049513	2.8046470279535036	6.590363125719117E-19	5.941476464873616E-19	-1.3781594800058285E-19
-5.361270108912003	2.863813885716368	6.509562487440034E-19	5.868284319717915E-19	-1.3367889797943015E-19
-5.176470922340737	3.3654332504811606	5.868002641968637E-19	5.285121799778463E-19	-1.2268032801953054E-19
-4.997438755280889	4.032636318053695	5.06204094034526E-19	4.557400291863936E-19	-1.1069487011026332E-19
-5.108994509801874	3.6116460899580636	5.558179591280307E-19	5.006591088858922E-19	-1.1860059868811301E-19
-4.991774580661376	4.054261353979088	5.036476936078338E-19	4.534471377103688E-19	-1.1024091310696047E-19
-6.53602006808163	2.347293243898074	7.414423295320506E-19	6.554223147004367E-19	-2.6028076426064133E-19
-6.87142325605757	2.3759082864320638	7.467375953838687E-19	6.509235311937032E-19	-3.005422066793121E-19
-6.725008134174486	2.3639729747856246	7.451985213877498E-19	6.532078170294013E-19	-2.835214714504817E-19
-7.498445287702315	2.6504749625169852	7.34349519121482E-19	6.151739519817738E-19	-3.7474961977656956E-19
-7.543394316053332	2.6908233254228815	7.316773318057213E-19	6.106047234083361E-19	-3.797437227176194E-19
-7.714537633122486	2.9137762658493207	7.161566251525609E-19	5.846232429951114E-19	-4.009653511800364E-19
-7.7891268079090406	3.0564766598021276	7.067978589807185E-19	5.697686178346215E-19	-4.1042473626091315E-19
-7.80527300412054	3.4063802626319237	6.788436409837937E-19	5.32605031897964E-19	-4.1842811440282217E-19
-7.804324521600502	3.2269612996167556	6.929550685448188E-19	5.511344970946366E-19	-4.1513797112841083E-19
-7.758877336072651	3.698244931275473	6.54230892425901E-19	5.011771994862211E-19	-4.198810113397822E-19
-7.751964178591711	3.7286102673963915	6.516846483465482E-19	4.9800091831518E-19	-4.1986085495513026E-19
-4.868412953288395	4.489722570165323	4.498424925427157E-19	4.0666824092180196E-19	-9.109007623562998E-20
-4.944274103721604	4.221530184777065	4.830171043304575E-19	4.355155163938399E-19	-1.0288382551645435E-19
-4.861218645669248	4.514367912389247	4.464064542240527E-19	4.036735806674383E-19	-8.963970557087763E-20
-4.761328567585714	4.872867994409656	3.9554935904671666E-19	3.5934075247800675E-19	-6.889705169486764E-20
-7.7347878369548635	3.762505605967378	6.483534370809309E-19	4.942309501205261E-19	-4.191320269326199E-19
-7.441188952293851	4.488511996506501	5.785740468205227E-19	4.0888251620311726E-19	-4.0932703613391573E-19
-7.462522939780039	4.430436642589039	5.838649167860907E-19	4.1569941284293158E-19	-4.0985937777509314E-19
-7.583988224902736	4.103803156183615	6.131708974747646E-19	4.538339844806851E-19	-4.122466182533757E-19
-7.428705960551779	4.562167039268792	5.739397762244645E-19	3.999385424863275E-19	-4.1105356823314164E-19
-7.367225146909923	5.0179675342064245	5.463592302963453E-19	3.439919514895509E-19	-4.241097942306307E-19
-7.395373926440531	5.510469499667041	5.35381312221877E-19	2.8234420039439486E-19	-4.533664954119903E-19
-7.396628687854849	5.543415335697084	5.344149572767957E-19	2.7828113352535685E-19	-4.549996271493556E-19
-8.95190692747794	9.555178523251787	2.0711059470235292E-18	2.5262773729753607E-19	-1.912398538779825E-18
-8.732770861641235	9.107630277300872	1.6490781453352443E-18	1.8899363918251763E-19	-1.5711534308800825E-18
-8.477149435408428	8.592840803667324	1.3196948569836724E-18	1.711892184254906E-19	-1.2709607716966013E-18
-8.352048182285694	8.325615036227727	1.1507560964679735E-18	1.6268393598249456E-19	-1.1159878046353901E-18
-8.222367325804308	8.079901469599669	1.039881863658707E-18	1.5936731312328482E-19	-1.0088705936251092E-18
-4.558078678429407	5.672702371829184	2.5564348632531606E-19	2.348630501714889E-19	-2.1880083786918017E-20
-4.661854211303943	5.2307881209663405	3.3618452485116847E-19	3.0731778826042504E-19	-4.447885297270715E-20
-4.6736829568741065	5.179041007331088	3.449754338638537E-19	3.1503415084947263E-19	-4.7364323277923684E-20
-4.664862639408369	5.2157017440172675	3.388822652344999E-19	3.0971756955327553E-19	-4.503753882967172E-20
-7.642518454416541	6.7438038314408955	6.064433832865117E-19	1.6107038504339053E-19	-5.807319133916198E-19
-7.72390205946121	6.960130553786359	6.617178420840016E-19	1.5793772408976985E-19	-6.3683306962743E-19
-7.960824009101229	7.5515457825414485	8.045139616966508E-19	1.4734892684695455E-19	-7.81753310818134E-19
-7.398279738095727	5.568321714484634	5.343312653644034E-19	2.755758500064824E-19	-4.562493993590726E-19
-7.486554017062449	6.151026864151781	5.466025377738052E-19	2.1037370460830467E-19	-5.019387282631467E-19
-7.599533786520233	6.612688047526157	5.917366914197485E-19	1.7304488044068845E-19	-5.614407781029366E-19
-4.559353287845783	5.7832057636531005	2.34687087354491E-19	2.1552734720908939E-19	-1.6922071799246236E-20
-4.539973927898901	6.108340489734484	1.7579675210171314E-19	1.592381863597619E-19	3.958458071380753E-21
-4.595870421128182	6.280367827388355	1.0542329405767048E-19	9.500865660712025E-20	5.943683984096869E-21
-11.949523827617071	29.206895619841305	2.8067811584469017E-16	2.4887682108503057E-18	1.2355311373451906E-16
-11.807688642858182	29.154031813094953	2.798208516448886E-16	3.820777475642068E-18	1.2327986961505057E-16
-12.00330605669702	29.223330979102066	2.8087765632884455E-16	2.0203916988343856E-18	1.236437488931959E-16
-11.58017196199464	29.065937130844834	2.778096896977721E-16	5.9380364214292106E-18	1.2263435360054805E-16
-11.41683712235142	28.96940271662765	2.760570867155519E-16	7.545470023735767E-18	1.2182709744420525E-16
-11.219350371023808	28.853937987330728	2.73869981502854E-16	9.534123575294463E-18	1.2080875394848794E-16
-11.063811648377435	28.68153300927144	2.715122619701709E-16	1.0961311146437348E-17	1.1931595562241564E-16
-10.947486528223845	28.535037823889105	2.695889085441474E-16	1.1974460001869568E-17	1.180149701818402E-16
-10.899230615467399	28.323819733732066	2.669928888465213E-16	1.259731789909124E-17	1.1599906806780197E-16
-10.868467577029437	28.194812621939796	2.653046988351573E-16	1.2924049656107983E-17	1.1471639217007692E-16
-10.876511202290695	28.109887068149042	2.6353586939718074E-16	1.2830488893734107E-17	1.13590908104357E-16
-10.899672074901286	27.854101802332053	2.5903520607527317E-16	1.278217360043148E-17	1.1014125285789824E-16
-12.412266700730603	28.73183000599365	2.8055565321273175E-16	-1.6368190139441538E-18	1.2011173713868465E-16
-12.004390987243811	28.644127827029813	2.776131105038276E-16	2.597903409427324E-18	1.1936274525892784E-16
-11.418956634563854	28.353076382645266	2.7012212090225813E-16	8.242538240016704E-18	1.163499599528167E-16
-11.624144095082618	28.483083006210283	2.733064491845279E-16	6.37952694278248E-18	1.177232255057017E-16
-11.98757052088968	28.638168487186263	2.774495516094912E-16	2.7706915894455123E-18	1.1930416740152137E-16
-11.999455430555999	28.64302114149913	2.7757965363851313E-16	2.650300660206979E-18	1.1935202029041487E-16
-11.11438165555979	28.077094826076056	2.641988620606188E-16	1.0953445843822684E-17	1.1323094554770452E-16
-11.390783517603357	28.330385589064328	2.696316963763295E-16	8.498200724994622E-18	1.1611258883571502E-16
-11.018694723095315	27.985290635821798	2.6201071409220363E-16	1.1731012281407566E-17	1.1199305559447344E-16
-13.471803069018005	28.77445563984976	2.8356979385278106E-16	-1.3147335252669072E-17	1.208886443919523E-16
-13.48260549035852	28.773788416678933	2.8358287963620855E-16	-1.3264155415383488E-17	1.2088499151117646E-16
-12.935354512904492	28.789110493383184	2.8250629112281965E-16	-7.313095106843453E-18	1.206807583359731E-16
-12.730299209385468	28.76882927246517	2.818059355070853E-16	-5.0675564930750234E-18	1.2053452257523744E-16
-14.231290469589101	28.525879619960573	2.8109625787019473E-16	-2.223445163687977E-17	1.1917181439370714E-16
-14.010448775461906	28.63328583652027	2.826659959305503E-16	-1.9362557044350746E-17	1.1998799099869928E-16
-13.506471729136642	28.767317669153915	2.8353286656056376E-16	-1.3544379804849285E-17	1.2084431861809257E-16
-14.460841527293365	28.39408003504012	2.791086449492497E-16	-2.5094649607697126E-17	1.1803245596641313E-16
-14.783683682753072	28.129965573228738	2.737984398325223E-16	-2.967311268446708E-17	1.1540265389032744E-16
-14.975465100779633	27.963363652093868	2.7007139451757144E-16	-3.24964651875763E-17	1.1364777322679416E-16
-14.857377166814722	28.070482248494333	2.7257991471140495E-16	-3.072479943695042E-17	1.1481694954892334E-16
-15.247091508969765	27.723494694946858	2.644886614558051E-16	-3.644476200618746E-17	1.1103447789009885E-16
-15.438921475279523	27.548521108541188	2.600172118855916E-16	-3.936476586722158E-17	1.0901677702725857E-16
-15.777307067901031	27.23142152114181	2.5147265477263307E-16	-4.4561394657555356E-17	1.050429531173295E-16
-15.505550048294694	27.4862002405047	2.583944516900181E-16	-4.0352234942440934E-17	1.0827466387471035E-16
-15.95882932927022	27.057658625283377	2.4669551298466003E-16	-4.7380609100839417E-17	1.0280732702229898E-16
-16.071627921968407	26.944874315391413	2.4342818792556603E-16	-4.9214998819659995E-17	1.0129000313000452E-16
-16.348879088595037	26.649360708813276	2.354481932075758E-16	-5.380513047721977E-17	9.737658795985383E-17
-16.427997019937784	26.555959712111072	2.3301018744682306E-16	-5.5214225954854415E-17	9.611774103059618E-17
-16.656844434007954	26.17623866269756	2.238719047125353E-16	-5.981167493060337E-17	9.116267327800662E-17
-16.696536478621557	26.09508062700545	2.2207089389219826E-16	-6.070002118770984E-17	9.007345604181028E-17
-16.835749776418716	25.686852448177994	2.1316700710094593E-16	-6.427646022343305E-17	8.479804243639501E-17
-16.845061757485475	25.628453285604436	2.1194341421666218E-16	-6.466892270642591E-17	8.399546907047583E-17
-16.850433340026893	25.176846057478727	2.0265788902925736E-16	-6.68822423131476E-17	7.790890070627525E-17
-16.85038673364371	25.14105029551206	2.0192965533588114E-16	-6.70511193494543E-17	7.740663594178577E-17
-16.822804208812027	24.752145786172367	1.9380041729603657E-16	-6.857622366613011E-17	7.209277046457112E-17
-16.814022621155868	24.619664448408173	1.91016389608279E-16	-6.909712449588944E-17	7.028417143732506E-17
-16.812945472733826	24.6090037446475	1.9078910703893528E-16	-6.913648754593023E-17	7.014034628792513E-17
-16.723937840816944	24.10943746964462	1.7984204847302715E-16	-7.038363341800427E-17	6.282946172066554E-17
-16.711672631053567	24.055094941481215	1.786513192173049E-16	-7.050451155255489E-17	6.204256099024386E-17
-16.289023552988983	22.907733919851253	1.5242208528991934E-16	-7.088048008436706E-17	4.47147954727263E-17
-16.541701583590093	23.45604246001041	1.6508678979374788E-16	-7.122904937640446E-17	5.30954408421285E-17
-16.554803726644348	23.499372302025698	1.661013166202267E-16	-7.116821817792149E-17	5.373906255047754E-17
-16.28488538521969	22.898119481008653	1.5219491607862082E-16	-7.087938788753836E-17	4.456514982394859E-17
-16.26218103763534	22.856454352609262	1.5128854796592773E-16	-7.081285900209713E-17	4.390991455799213E-17
-15.969194038819062	22.31634337785984	1.3978571973251125E-16	-6.992672748108673E-17	3.551139433134496E-17
-15.890230123807179	22.1925020649246	1.3734528120315575E-16	-6.961293687598073E-17	3.3605350065280377E-17
-15.611918811164477	21.76175729997115	1.2836422778987247E-16	-6.85121705785853E-17	2.681469569601875E-17
-15.389654649869968	21.46744614026727	1.2252934651545008E-16	-6.745859977827929E-17	2.21382759456138E-17
-15.211472875440645	21.225020759410477	1.1750201456252754E-16	-6.660080439548064E-17	1.819277190144146E-17
-14.852605830718517	20.768605616378892	1.0806876334625238E-16	-6.471286640623343E-17	1.0811862855328654E-17
-14.818368111934701	20.727265125728813	1.071576562815437E-16	-6.451460041546244E-17	1.0119695712283205E-17
-14.010753868674147	19.956266747716498	9.005687105263406E-17	-5.928978346025112E-17	-2.1353922196131185E-18
-14.087441807327457	20.012526511232718	9.139514929279579E-17	-5.98388690317921E-17	-1.348032076546206E-18
-14.468160486474938	20.371519812579944	9.936115741705849E-17	-6.237229659667387E-17	4.307510565254236E-18
-14.161164464278139	20.08381166702931	9.284587303301569E-17	-6.032614536397735E-17	-2.8685849904156845E-19
-14.781086333771103	20.690256417429	1.0623236866729394E-16	-6.42814802489155E-17	9.48146989274433E-18
-12.566775432145782	19.255877513320883	6.844397940300936E-17	-4.719431662479573E-17	-1.0508905846165342E-17
-13.290339014836286	19.46305631769065	7.781039702998253E-17	-5.37285626691341E-17	-8.599861832107812E-18
-13.1729303124603	19.418787275288505	7.631541338571793E-17	-5.273962917854573E-17	-9.17029355918586E-18
-12.843245224742368	19.28971157894774	7.212145484202523E-17	-4.99346864629144E-17	-1.0758695457131797E-17
-13.364979556612642	19.508469790386137	7.901209300305632E-17	-5.434671461287031E-17	-8.04355280291144E-18
-13.71499192839251	19.7215588672211	8.45833141077075E-17	-5.713581363381359E-17	-5.4675307927576304E-18
-10.73275094914898	27.601566124654774	2.510359684404793E-16	1.400928307450204E-17	1.0606049682537355E-16
-10.621312259153935	27.431657608134955	2.461056836004794E-16	1.4946154998817806E-17	1.0326101145188641E-16
-10.494472622804425	27.139762728691487	2.3812888724242394E-16	1.6034427910456695E-17	9.858977651687486E-17
-10.440814811578786	26.97290839065918	2.339897958915865E-16	1.6517792739637798E-17	9.593350774507776E-17
-10.340010025599554	26.46761329405222	2.2051397822303237E-16	1.645121645433732E-17	8.757275133976989E-17
-10.310942985096554	26.231506882359504	2.1434790610683304E-16	1.625429281364698E-17	8.359040384229445E-17
-10.254915889396067	25.788604694922874	2.0188603510127257E-16	1.5377204633593647E-17	7.600783846818726E-17
-10.22647827646901	25.49740684588262	1.9391598137584495E-16	1.4540297171165178E-17	7.111828595542695E-17
-10.15297056364784	24.454238785309386	1.6521054390859997E-16	1.0882137816710366E-17	5.3685116491103436E-17
-10.148816922605754	23.97207807587904	1.516155437466322E-16	8.764954135935675E-18	4.543780440198198E-17
-10.1572747910747	24.735583520367605	1.7294155141843455E-16	1.2098638089554164E-17	5.840268057286419E-17
-10.162097597121184	24.830116402868736	1.7554348893211643E-16	1.2432376056970565E-17	5.994949334313466E-17
-10.162546766859359	23.84260305188515	1.4812283640258393E-16	7.877026674181837E-18	4.3271595788522E-17
-10.199764060738538	23.17965757589045	1.288457440528257E-16	3.676004806778949E-18	3.1885816622826856E-17
-10.264133457042867	22.925685144978395	1.219719235262494E-16	1.2550184750489881E-18	2.779545692841914E-17
-10.334836167150385	22.416165687077918	1.0730121713260199E-16	-2.807778717365231E-18	1.9444527917251055E-17
-10.491992980100065	22.01802381355439	9.653936480911089E-17	-7.586429366467207E-18	1.3359886904875395E-17
-11.549836964138185	20.072338696358347	6.227618059087465E-17	-3.2172840440213E-17	-1.0714964300884528E-17
-11.554967867880773	20.064003427239495	6.224293160033952E-17	-3.227355908722133E-17	-1.0786903490077495E-17
-10.551136967279964	21.796553611972197	9.032207680708596E-17	-9.76576626949027E-18	9.856261227083436E-18
-10.861109989919282	21.2561808403101	7.896331748398684E-17	-1.7264844520897146E-17	2.5812168882364926E-18
-10.944210941660401	21.11696785294288	7.57804093548521E-17	-1.9252553082986665E-17	6.648769862815104E-19
-11.133323225905555	20.800917117156818	7.117261533317023E-17	-2.3377946747692484E-17	-3.012669841566813E-18
-11.346534801731305	20.436488911990164	6.666936938091719E-17	-2.795962891683339E-17	-6.997409425462829E-18
-11.231518843805489	20.62710766906838	6.806430740781595E-17	-2.5587500112687678E-17	-5.0435327143450956E-18
-11.741469854730145	19.77949816437784	6.102214653775448E-17	-3.581871000519612E-17	-1.3286004069764035E-17
-11.841147224706017	19.661418434931374	6.110592476006965E-17	-3.7443825726215944E-17	-1.3882371674788176E-17
-11.973386913159729	19.52262481256701	6.135603225794193E-17	-3.965057090019183E-17	-1.4546302840804555E-17
-12.170425370412358	19.353881967026794	6.295306967410128E-17	-4.250076639059983E-17	-1.441884877366419E-17
-12.254791953417843	19.298450378205736	6.426672607168258E-17	-4.3698947442460614E-17	-1.2720040505682923E-17
-12.107678242949612	19.405561627556374	6.235280180462105E-17	-4.1586822586694014E-17	-1.436782147417529E-17
-4.288326386940741	5.8070230604936794	1.3814253034532744E-17	1.1114729192236928E-17	-6.223516202702678E-18
-4.307057605244767	5.526002436139832	1.8435916276276503E-17	1.5316023049984994E-17	-6.804793152800482E-18
-4.180171464701457	5.245978145694322	2.3190600792164846E-17	2.004628413353256E-17	-5.205269565871168E-18
-4.162615861022818	5.199209053922773	2.3948477415552554E-17	2.0758059943551503E-17	-4.9986401323788034E-18
-4.143652721141185	5.191949089536986	2.4111171714837472E-17	2.0879220178374804E-17	-4.759867483089266E-18
-4.014987066173259	6.398560350145364	4.289668421626617E-18	1.9292372489711247E-18	-3.464960170097319E-18
-4.102160277057983	6.226155071234556	7.063262815887309E-18	4.787836225403409E-18	-4.157895020471949E-18
-4.158587255864665	6.1200098173878565	8.759551173174522E-18	6.5862677342408426E-18	-4.62345076038184E-18
-4.284793079351208	5.824858607178209	1.351184059146423E-17	1.0821162783213035E-17	-6.166534892544664E-18
-3.6322745368198053	5.1479752237781815	2.5663291536101873E-17	2.2366872681454478E-17	3.0861489697474694E-18
-3.7520724673596213	5.133869891353276	2.5821149422295058E-17	2.2389002182166462E-17	9.725069590499809E-19
-4.068810461062704	5.185234828589743	2.4413307945696906E-17	2.1154028064298708E-17	-3.6384748147979846E-18
-3.4079134276844885	5.238028583704212	2.4860487554522886E-17	2.1158961147157178E-17	6.921076248226795E-18
-3.870611147185512	6.723331704642558	2.5759045413471205E-18	-2.1857499092600873E-18	-1.172416987603976E-18
-3.93550508782948	6.569124366309313	3.694116098006654E-18	-1.037917373659876E-18	-2.090240539310229E-18
-3.083077723553127	5.477621858005871	2.2585068504637605E-17	1.7398031018232198E-17	1.3026768357219034E-17
-3.2016356353304536	5.395281637801698	2.3672083515724907E-17	1.8855348562887896E-17	1.0710382195018729E-17
-2.9250367521464256	5.618751443255416	2.285068457713594E-17	1.5137261105456947E-17	1.6381243235287702E-17
-2.808073832376915	5.742408533499555	2.285547880257889E-17	1.3208152814908281E-17	1.862537453709358E-17
-2.561109083068193	6.012828978318681	2.7405373957221784E-17	8.919122755119077E-18	2.4313623405673618E-17
-3.656225595772729	7.214473650128381	7.300891367419452E-18	-6.071392582062856E-18	-8.528140688097735E-19
-3.5925228731418923	7.34008329807876	1.355723247076718E-17	-1.0964875603661583E-17	2.4495501982248494E-19
-3.54328167840365	7.470859406778205	1.531704323278785E-17	-1.2388861472028211E-17	2.763648655978176E-19
-2.1477862434435124	6.617732931249476	4.4439906403515283E-17	-3.3796487708211364E-18	3.61253151951658E-17
-2.178221292733067	6.571855578800015	4.2726839762689404E-17	-2.1711443271113706E-18	3.529435077441676E-17
-2.0648331524982755	6.7576354797203635	4.9307329675144214E-17	-6.992308827071771E-18	3.8525690181067564E-17
-1.8849213199230619	7.066868042911974	5.994206613876194E-17	-1.4961457444882162E-17	4.360691218612415E-17
-2.4120263893614973	6.229400814325045	3.314015512358511E-17	4.810766743573442E-18	2.8549497835462164E-17
-2.5361866250272955	6.047252036713077	2.793168388087827E-17	8.479779492693076E-18	2.4886135505007744E-17
-3.935819787141531	17.984500048599497	2.889824242084098E-16	-1.7414551351596873E-16	4.0804218404273915E-17
-3.78336958602557	17.993315823553566	2.858924695160034E-16	-1.7443880271204352E-16	4.0224145607911463E-17
-3.427077741744119	7.766058137175304	3.527288096917581E-17	-2.7974338820296643E-17	2.5599267920029395E-18
-3.406569881135219	7.832445527304884	3.781181776128663E-17	-2.9869571095755354E-17	2.8498103643384776E-18
-3.395983191054093	7.883794864942119	3.977325097888734E-17	-3.1330543658866064E-17	3.060417563607197E-18
-3.3371281060386737	8.150918617555703	5.046582247892974E-17	-3.8516037276546064E-17	3.667956473858052E-18
-1.278169408830863	8.48437433428823	1.1003121057572172E-16	-5.525336471409549E-17	6.116972236402029E-17
-1.4540629241815406	8.03470965362341	9.423439784763314E-17	-4.192878001460745E-17	5.695140037933211E-17
-1.8167261401452421	7.20801182257917	6.457582778964606E-17	-1.8651177954009424E-17	4.588808601212617E-17
-1.552383037014087	7.789776732269239	8.528402421793813E-17	-3.457336564533916E-17	5.3630545847031246E-17
-0.9410764433027281	9.405038530050247	1.39853937389822E-16	-8.12133489121854E-17	6.714098358363719E-17
-1.0329367331417418	9.151234284338832	1.3192842433835864E-16	-7.457899317620117E-17	6.577164689870836E-17
-0.7679094447811552	9.95277965234512	1.5467944065079053E-16	-9.395877043545731E-17	6.894635042152829E-17
-0.33002843814312044	12.134348277380695	2.0405534946745017E-16	-1.3744553177314172E-16	7.049513322524432E-17
-0.3357764586920513	12.078843485378034	2.0298796780875155E-16	-1.3648076448682082E-16	7.057677237776655E-17
-3.417433509638534	17.827381727176302	2.8019051630690303E-16	-1.7602028828948528E-16	4.068436351779589E-17
-3.353382382951112	17.741842308688575	2.795849314926419E-16	-1.7655341854410092E-16	4.105858677748221E-17
-3.674832941632539	17.93323560833925	2.842931955403182E-16	-1.7469876396650187E-16	4.067748047186633E-17
-3.5409307277999567	17.885907081965335	2.8217675921024894E-16	-1.7556590206015883E-16	4.0508910986063833E-17
-3.1860561960175433	17.549365365355296	2.7771166577247215E-16	-1.7725295298737075E-16	4.163848493194264E-17
-2.9981130641699174	17.395321314172424	2.758694109140604E-16	-1.7768325348065315E-16	4.2288733286283714E-17
-3.2165215628928006	17.57820816975883	2.7796425445682234E-16	-1.770232939890275E-16	4.160516977045895E-17
-4.1137207324417435	17.95308223849858	2.93463868747525E-16	-1.7361452675898977E-16	4.058665789391491E-17
-4.160621080742889	17.795938972454014	2.9552570345809324E-16	-1.7387315225237814E-16	4.095638723234182E-17
-4.190763877417752	17.70804950350443	2.965889282719265E-16	-1.7357560654550814E-16	4.1035737598262136E-17
-0.33050020850094985	12.145123827625998	2.0421821975268037E-16	-1.3758956669127635E-16	7.045665984429247E-17
-1.4343564303268679	16.31909273804294	2.5649960115966685E-16	-1.772621761510435E-16	4.9138266865058516E-17
-1.3066176526698219	16.0680303809159	2.5419562083011076E-16	-1.7677642982496504E-16	5.013326506943826E-17
-1.1152979539279455	15.611202681804269	2.5005038923979153E-16	-1.7489875932918717E-16	5.26631666006368E-17
-2.4474803932797915	17.1585224792057	2.706681151862688E-16	-1.7825365048909654E-16	4.4444214398228946E-17
-2.055761384167546	17.041296048986602	2.6617021196642E-16	-1.7861640394749602E-16	4.557067169179542E-17
-1.9984998164489554	17.002629506016117	2.653812461771762E-16	-1.7846431032037718E-16	4.59405245393415E-17
-1.5724149375605685	16.580962567434636	2.5923635726819087E-16	-1.7822899312088611E-16	4.7868434047328584E-17
-2.9820955633715815	17.38344915169903	2.7571569747052945E-16	-1.7770572148503777E-16	4.235520622830709E-17
-2.724789042326286	17.256116533629893	2.7327103604192774E-16	-1.7798895719311284E-16	4.339798340897741E-17
-2.531457869203797	17.190304756335227	2.714579378476853E-16	-1.7829760711185622E-16	4.394418158359841E-17
-4.183190145794866	17.56540290424019	2.9631329768098675E-16	-1.7338017637029866E-16	4.1265064229378075E-17
-4.207099313692599	17.371866069837257	2.9711250003860345E-16	-1.737912142927961E-16	4.14577825873807E-17
-4.17345519997633	17.089831976884682	2.9532183523369284E-16	-1.7410125459403959E-16	4.103565956519188E-17
-3.3148310309893363	8.423923301546052	6.179896811830082E-17	-4.699826346034161E-17	3.8975599884556695E-18
-3.300192629087484	8.663118489326514	7.124326887663762E-17	-5.4365823982916467E-17	4.212006042614E-18
-3.2862287614074193	8.915212706658002	8.077126395382092E-17	-6.142669306884002E-17	4.960993318268404E-18
-3.2794829862540453	9.153166440048343	9.041491113475471E-17	-6.872959022653845E-17	5.602579343725775E-18
-0.3805651487088478	12.953841366376704	2.1684157832827654E-16	-1.48935146280182E-16	6.730776387692158E-17
-0.4307061904896281	13.369241222483529	2.234249070946972E-16	-1.549334006028451E-16	6.548875469279978E-17
-0.5075965103225141	13.744646939005303	2.281407619017264E-16	-1.5871409071744212E-16	6.369239519015308E-17
-0.5977318219793605	14.096499370658435	2.3306435510610365E-16	-1.629348770278764E-16	6.16369349607339E-17
-3.2676731937878696	9.60572641271945	1.0747844202841953E-16	-8.074266040382371E-17	7.933413691839051E-18
-3.256429234120413	10.042692132374542	1.2351879364777628E-16	-9.190173767773112E-17	1.0302701522175729E-17
-3.268410707882346	10.416945356274994	1.356952691706809E-16	-9.977027869666826E-17	1.211824300672915E-17
-0.6591870284780542	10.31262568099423	1.6470952839894704E-16	-1.0267193542333755E-16	7.012012575796721E-17
-0.42285288091859907	11.258976825610695	1.871983744318646E-16	-1.2221041071937125E-16	7.172971160992055E-17
-0.42939644071267913	11.215805729165234	1.861900572430562E-16	-1.2129150435325157E-16	7.172038404842667E-17
-0.6312573047807166	10.428088654680536	1.6778829080340757E-16	-1.0543669854091266E-16	7.041282140633541E-17
-3.2903234695987535	10.897386429199772	1.521856164571465E-16	-1.1075889266895464E-16	1.435418330012419E-17
-2.987291544864133	17.386535233830127	2.757715064028947E-16	-1.7770451798607118E-16	4.233160303848945E-17
-4.164359810315925	17.031866286091535	2.9483878384802425E-16	-1.7404839597892543E-16	4.105684569550031E-17
-0.7097934901376413	14.466809880080852	2.379665426061251E-16	-1.6700913433457074E-16	5.925613087143217E-17
-0.8575672753041089	14.969271293498517	2.4317888386430564E-16	-1.7062120448395222E-16	5.648663720082498E-17
-0.9532329287786547	15.217415294466539	2.462750110442889E-16	-1.7290202145871913E-16	5.478782512349988E-17
-4.138689251804942	16.602845789463963	2.9085805220929777E-16	-1.7337107298006875E-16	4.001308847325641E-17
-4.159558946386909	16.976159925336383	2.9427249348675346E-16	-1.738102377723198E-16	4.103354122997341E-17
-4.0833228206703645	16.225441788462653	2.8591232514584847E-16	-1.7228470360563587E-16	3.8936884444054047E-17
-4.075875945060494	16.183223288394085	2.85309041945955E-16	-1.7210254714421765E-16	3.8883414639257487E-17
-3.9528003255732322	15.292784673108926	2.6928997579218693E-16	-1.6778198568739633E-16	3.4284134102774734E-17
-3.9992067929440043	15.73055462668215	2.776821294643711E-16	-1.7041381849826834E-16	3.681914022297269E-17
-4.068371905853679	16.139351008679608	2.845159674702996E-16	-1.7183397962044512E-16	3.870772117446145E-17
-3.903746688804401	14.691009127397303	2.5677425960672735E-16	-1.6306902015355324E-16	3.0945626758783613E-17
-3.86987704440043	14.375574603567006	2.495854740886657E-16	-1.6006345103093266E-16	2.9458703388834944E-17
-3.9256796422272324	14.820378173973396	2.5958450059676603E-16	-1.6401803140379826E-16	3.158698974675497E-17
-3.9497350317267026	15.228464150498013	2.6796750328502704E-16	-1.67247215154121E-16	3.393269857727212E-17
-3.7268568443784513	13.894308007070336	2.3782553282704273E-16	-1.5602296250131895E-16	2.741148612319383E-17
-3.698215854277132	13.779058127098043	2.3491451657101066E-16	-1.5490274618469702E-16	2.692669664312995E-17
-3.6779639093146645	13.673870011895303	2.3208057497888787E-16	-1.535494457035175E-16	2.6523743846751465E-17
-3.571181750067259	13.33170586472178	2.2321318503086216E-16	-1.5011474898445486E-16	2.5089853447742102E-17
-3.4835043026903465	12.977876322076302	2.133473131201062E-16	-1.4521094240719493E-16	2.4120912640627448E-17
-3.404126025364066	12.339701968592273	1.961845988821014E-16	-1.3673233665240567E-16	2.0938978611151162E-17
-3.3488293333994186	11.895449310153229	1.8254719478814383E-16	-1.2884031878314392E-16	1.9197437937075498E-17
-3.300315153385468	11.14083500028607	1.6024933779338266E-16	-1.1592805237009157E-16	1.5495776216647816E-17
-3.9511621749674837	15.271050023970451	2.688584147581917E-16	-1.6762121518221684E-16	3.419309138813997E-17
-8.244373317370188	14.628658956740194	5.2068355682539805E-21	3.2399379600679154E-21	3.600139932070616E-21
-8.208489142862772	14.204433859089825	5.133686998046199E-21	3.2079753308094186E-21	3.601004695646727E-21
-8.193734077492797	13.966873422743047	5.093961801542755E-21	3.1908468088320343E-21	3.6020436419602566E-21
-8.232676222944097	14.462837941075223	5.1783319761968894E-21	3.2278891219888403E-21	3.601110406010671E-21
-8.19035693955016	13.837323106092928	5.072946740227314E-21	3.1817049778656184E-21	3.602462135956785E-21
-8.113167709168138	13.369167772280294	4.995049767579715E-21	3.143274062012482E-21	3.6002055517434024E-21
-8.077142174814208	13.181783020574018	4.966280686734613E-21	3.1282449664697785E-21	3.5985027160284E-21
-7.9674073519851305	12.816549861797377	4.9088855104749474E-21	3.0944346311806024E-21	3.594095888971629E-21
-7.4202031915344335	11.241546128091116	4.681011107640516E-21	2.9302507286385115E-21	3.569917157894728E-21
-7.380855782333086	11.139150568907128	4.669371268397095E-21	2.920684315796892E-21	3.5682256495098985E-21
-7.603903539139292	11.751642921695533	4.750145829070257E-21	2.984683918905867E-21	3.5771939661334425E-21
-7.696154479064555	11.994745340563997	4.785263041088284E-21	3.0127896428803985E-21	3.581248396895839E-21
-7.744684776673162	12.145936214046198	4.808699042231396E-21	3.0287754406085993E-21	3.583250455276284E-21
-7.337783016568444	11.036160898112158	4.657060176228321E-21	2.9097509223957105E-21	3.565921028928329E-21
-5.478513842259125	7.328297301269693	4.09811719491457E-21	2.3149730377598637E-21	3.3720926550588234E-21
-5.496335515484936	7.350666297835906	4.104152801864702E-21	2.3210304304827915E-21	3.375036550387249E-21
-5.513292533723025	7.373441024034741	4.108432798117272E-21	2.3253030169788184E-21	3.377651803749204E-21
-5.7782594324877365	7.704138241466704	4.179770829325939E-21	2.3976645058944444E-21	3.4109154354347625E-21
-5.226288884072366	6.97442447090005	4.035935205890004E-21	2.255994541000074E-21	3.3328667318985815E-21
-5.1320395346395955	6.880771446866525	4.008674771545672E-21	2.2319469884239426E-21	3.3177699939564165E-21
-4.981658732436152	6.746084424883188	3.9786831548623075E-21	2.209828790858413E-21	3.2975869583878917E-21
-4.872230788355059	6.663668971542325	3.9556520770873705E-21	2.194101835362972E-21	3.283878910093419E-21
-5.959938063172559	8.088641025459268	4.22794682362759E-21	2.450156272433761E-21	3.442078296461659E-21
-6.156106083074739	8.43849134717127	4.293783130603377E-21	2.525028058833102E-21	3.469137155446944E-21
-6.3622803987511345	8.893710900037291	4.3546152795924745E-21	2.592857929087151E-21	3.496921283056077E-21
-7.037730777065047	10.279206689455364	4.556792972994767E-21	2.813188785811604E-21	3.552200738642854E-21
-6.511291309796823	9.166024915663732	4.407581887920545E-21	2.653377762334252E-21	3.5114249702096154E-21
-6.961309529005052	10.091919377967345	4.5308006185319116E-21	2.7884933987158225E-21	3.547790186993884E-21
-6.976746835639336	10.11701394282087	4.535837652969488E-21	2.7933570174158627E-21	3.549342078576069E-21
-11.149672852779776	19.026028297048256	2.0394192341080606E-17	-3.797277581499103E-18	-6.1920537117716E-18
-11.177286946315288	19.099277703541333	2.051977175090751E-17	-3.870143593160069E-18	-6.197136876513101E-18
-9.18227086019565	22.941744559833715	2.3449314542573122E-17	-7.004150638257331E-18	-4.375204263747218E-18
-8.933979733519063	23.042297787756027	2.324878125371292E-17	-7.06701602926366E-18	-4.040984121068599E-18
-9.497726748011418	22.723004536194928	2.346223473738761E-17	-6.798775817245715E-18	-4.71817832538616E-18
-11.201816179455392	19.362671115833432	2.0826163483146972E-17	-4.076358503126817E-18	-6.158141379555563E-18
-11.022193536741858	18.717624560114725	1.9825135609034377E-17	-3.5080887424991264E-18	-6.17100490299962E-18
-10.948655511422155	18.634752597804788	1.9578505526826852E-17	-3.4015455229925888E-18	-6.1277850971601584E-18
-10.739200803101152	18.414265673982754	1.886867644057885E-17	-3.126975495914748E-18	-6.006132705049972E-18
-10.426129079411938	18.242868662510936	1.7879978360196147E-17	-2.8168493958288737E-18	-5.761317403033515E-18
-10.351495060601314	18.19934593348884	1.7636842630307613E-17	-2.7451842130923616E-18	-5.700010055380162E-18
-10.276659955502009	18.164399203559437	1.7393893747267702E-17	-2.678037893543437E-18	-5.641634632812157E-18
-10.051706148564318	18.092298620546728	1.666561950520296E-17	-2.485005340802289E-18	-5.425077749510828E-18
-11.220597943108505	19.547650220008503	2.1041847634502777E-17	-4.216429186542964E-18	-6.127254599887072E-18
-11.213232813518049	19.61367872695515	2.110548633691333E-17	-4.25403408154298E-18	-6.116073472474725E-18
-11.167862918473157	19.983763373685665	2.1419782667529867E-17	-4.522038137595787E-18	-6.02593922358418E-18
-11.119734753615504	20.180895538942224	2.15974899915779E-17	-4.644801992048829E-18	-5.991553906847003E-18
-10.889962382093142	20.81510177874138	2.2081597993164895E-17	-5.094787470991111E-18	-5.803383296438562E-18
-10.989883259185685	20.57314650704364	2.1885851773060597E-17	-4.9407501526304416E-18	-5.8648248002511265E-18
-10.670647697607485	21.25443563231954	2.243067393560056E-17	-5.4404473061335536E-18	-5.643152843902292E-18
-8.656589193032165	23.077778160673812	2.283985576621931E-17	-6.995570069161885E-18	-3.725575614664188E-18
-8.262164632393056	22.97490850022338	2.190173536341912E-17	-6.624497602283698E-18	-3.1826282312917538E-18
-8.093510801985081	22.896766634500132	2.142720307250122E-17	-6.41977703225931E-18	-3.0067105082969996E-18
-7.68989912608717	22.564207698669875	2.00309719594022E-17	-5.6031042116736125E-18	-2.535469844292569E-18
-10.61906467426591	21.352055718189742	2.251322552109674E-17	-5.503580259342426E-18	-5.619905685506534E-18
-9.936768220586934	22.310409278173573	2.3304288977312626E-17	-6.3802221613884036E-18	-5.14168315602799E-18
-9.627937960973474	22.62487940796674	2.3470112326483733E-17	-6.715354132253672E-18	-4.8417957765754744E-18
-9.573169961095976	22.676544366109272	2.3488285275396156E-17	-6.761980675550257E-18	-4.795826102098983E-18
-10.134279956953314	22.05814858741419	2.3091348982056526E-17	-6.123079476058482E-18	-5.3094876892061296E-18
-10.304582249602808	21.836678921374173	2.2922908990840428E-17	-5.922722106599306E-18	-5.4195902995548036E-18
-10.555587977067566	21.45179651669559	2.2596466895929338E-17	-5.57722543850749E-18	-5.59236139244775E-18
-9.871150253323467	18.04329134881533	1.6076532316897806E-17	-2.3417245568526073E-18	-5.260478565421107E-18
-9.4491510421968	17.986087424675254	1.4583758757361193E-17	-2.0185655972305883E-18	-4.777319313055789E-18
-9.39405468440286	17.97674307009461	1.4383196029083432E-17	-1.9783134658762308E-18	-4.717308447680926E-18
-9.318824933668623	17.968766098777905	1.4075077695683398E-17	-1.918600026005964E-18	-4.623878531421969E-18
-8.866655676614846	17.930756511797174	1.2277492189187945E-17	-1.5791417673060014E-18	-4.050585697970611E-18
-7.460370084706861	22.326890903804703	1.9108250162233647E-17	-5.121237788865404E-18	-2.3868273806953652E-18
-7.181921823170052	22.004421546653404	1.7925288294958572E-17	-4.392371128342193E-18	-2.2185810197118444E-18
-6.980050576019263	21.793148493492453	1.7036081622250773E-17	-3.987747775265052E-18	-2.149482133077134E-18
-6.576542696581086	21.409318391621486	1.538583180964852E-17	-3.2029760171697964E-18	-2.052373482036639E-18
-8.591810565175942	17.924390418426363	1.099858659570651E-17	-1.3557464076930735E-18	-3.682439933440062E-18
-8.160987566235585	17.895824611247768	8.58705519223064E-18	-8.848046112312758E-19	-2.9536061947357313E-18
-8.427526747689358	17.911776804777684	1.0102157807674345E-17	-1.1877243106820897E-18	-3.4131245721069873E-18
-8.540982568507179	17.920050757602066	1.0761150022303212E-17	-1.3142824740686488E-18	-3.6114658408406094E-18
-5.864615339578988	20.755750631962357	1.2394378995269708E-17	-2.0296647006862887E-18	-1.797873171776985E-18
-5.543802938210256	20.38074487517408	1.0800310077243547E-17	-1.430764374555275E-18	-1.7304004517528838E-18
-6.504364858334945	21.34437545298176	1.5087735198429847E-17	-3.092895574769219E-18	-2.0338313541637366E-18
-5.970918121132897	20.870232428528325	1.2903441581464517E-17	-2.1843032144606753E-18	-1.8122151413861E-18
-5.171797381464162	19.89737251545445	8.730159110240643E-18	-9.48697004117364E-19	-1.6300157368555977E-18
-5.0245480447987125	19.683822661130662	7.870566141111245E-18	-6.686900042103058E-19	-1.5800950026503488E-18
-4.900152014728899	19.401774462066626	6.825212023974868E-18	-4.42392180404827E-19	-1.5860241335524735E-18
-8.045165203849143	17.895237150670994	7.620877599285106E-18	-7.321375239357529E-19	-2.5507015376478804E-18
-7.828330068792466	17.887207984644846	5.6363287341983295E-18	-4.669416131727769E-19	-1.798298562639712E-18
-7.588389628929521	17.819549385161938	1.337168998454137E-18	-6.900103796989966E-20	-4.627767826904275E-19
-4.683175416995011	18.92056128922509	5.203605073740973E-18	-4.783899152570753E-20	-1.451755240015652E-18
-4.557131527726211	18.533459102138394	4.020485828772484E-18	4.9263242787221895E-20	-1.268953728776473E-18
-4.377707594286538	17.57417867700677	1.5422833698898023E-18	3.006375828798557E-19	-8.412070309016551E-19
-4.375950900357417	17.526057226949376	1.4227712974016713E-18	3.091265810222286E-19	-8.233300345469825E-19
-4.484941864981501	18.19838652331461	2.941823492997673E-18	1.7700443081456857E-19	-1.1649303252749196E-18
-4.372825752777866	17.497105804998277	1.3763574339320298E-18	3.12350687187957E-19	-8.178724979339688E-19
-4.260063754969469	16.957122878843833	8.019264731500861E-19	3.764428147576284E-19	-6.171618533890587E-19
-4.2543796491463395	16.88173839584814	7.631965973162188E-19	3.716990739958445E-19	-6.053820049133714E-19
-4.172479120773178	16.325671413989923	5.874903971707448E-19	3.1137099596546733E-19	-4.647583419986682E-19
-4.151871519508384	16.155447405066244	5.307038047782105E-19	2.937370268115396E-19	-4.2052660239313223E-19
-4.144035245207647	16.121454065378032	5.200312101190011E-19	2.877700708473436E-19	-4.1097306006774324E-19
-4.072421898747817	15.289956430567175	3.7008386387700522E-19	2.1302201631718356E-19	-2.2297575702265185E-19
-4.095328121705499	15.489697359268533	4.06169432747796E-19	2.3192195515799527E-19	-2.616434414837568E-19
-4.118480058777639	15.68595857984359	4.353495648884051E-19	2.4274373282692024E-19	-3.0273600808281644E-19
-4.140149876500907	16.06180723438685	5.076422704396846E-19	2.808725469690728E-19	-3.9610655179448265E-19
-4.179593610389492	14.862900564725685	3.132133063236052E-19	1.732937061714433E-19	-1.9226135070817872E-19
-4.129583690004605	15.034457843656845	3.5146449292735365E-19	1.9633955265100475E-19	-2.1762478591586293E-19
-4.332504046130264	14.727261534199787	1.6124889742171484E-19	8.665252842970058E-20	-9.454259372021043E-20
-6.864381120883838	17.824925970386563	5.809265285557459E-21	3.433930961353012E-21	3.456650862641818E-21
-7.111456277637915	17.862901719600874	5.792391910202129E-21	3.430153547959219E-21	3.469449217362805E-21
-7.361730330183262	17.815658423143518	5.7636209698806384E-21	3.4246825308963406E-21	3.4831851921629025E-21
-6.699631952192597	17.790187728061333	5.8200164639588904E-21	3.4365026515377586E-21	3.44838434682935E-21
-6.471535900809904	17.65611081898578	5.823060984634541E-21	3.437486886390227E-21	3.437795911001272E-21
-6.01856299486931	16.965651538393175	5.7638718419514E-21	3.417713450968467E-21	3.420022701584442E-21
-6.018217814642384	16.964954947243214	5.763801382819665E-21	3.417689992506846E-21	3.42001167217318E-21
-6.192614293475787	17.31914560580889	5.801575341745781E-21	3.43099189073864E-21	3.426545206151763E-21
-6.358826975092747	17.562077889890872	5.820781625072737E-21	3.4366808139707114E-21	3.433057458245161E-21
-6.018066056155799	16.964687362149334	5.763776506559156E-21	3.417681021427918E-21	3.42000737442711E-21
-4.908304538333134	14.969355025422521	5.49336425834524E-21	3.3056663678848353E-21	3.339044188250815E-21
-4.894965705707698	14.956384548239772	5.491706737372248E-21	3.304882729279147E-21	3.3377226760300117E-21
-5.522668475480044	15.89108446419409	5.6224948134098986E-21	3.362534650084942E-21	3.3908518668442305E-21
-5.590293973325887	16.02332329799043	5.6420414828363655E-21	3.370940318972049E-21	3.396141549541098E-21
-5.62503595550961	16.102423683804165	5.654066348729609E-21	3.3759425605476453E-21	3.3990389828868616E-21
-5.79838945170203	16.47567517825189	5.7031676238157715E-21	3.395353535365197E-21	3.408995339580436E-21
-5.818300420163335	16.518599132988257	5.709219930862043E-21	3.397786448836283E-21	3.410497679806234E-21
-6.016563718580136	16.961325465432818	5.763362043931195E-21	3.417527149951042E-21	3.419936081112088E-21
-4.911331118979538	14.97328547513143	5.493908897149429E-21	3.3059116000295803E-21	3.339311717954293E-21
-5.0735700023776875	15.16993664121582	5.521657209837328E-21	3.3188284535378134E-21	3.354617890493129E-21
-5.223708594183212	15.375437594116095	5.550014950607667E-21	3.3313147050907487E-21	3.3678774419792197E-21
-5.2244114000787105	15.376332166246335	5.5501425856329275E-21	3.331373592741522E-21	3.3679443450607174E-21
-5.424504479191739	15.698092793846305	5.5959435450790676E-21	3.351587990578248E-21	3.384254684981284E-21
-5.22565127061393	15.37825402853767	5.5504146832083614E-21	3.3314933565293654E-21	3.3680509880285382E-21
-4.7077301313837365	14.774519111724057	5.4688330628890465E-21	3.294165434151335E-21	3.3192438416213915E-21
-4.675015183440867	14.74800878513003	5.465613453668996E-21	3.29259407161148E-21	3.3156731105077076E-21
-3.7658512309524754	7.028045440845924	3.827436216235214E-21	2.17425219121168E-21	3.0742940072702515E-21
