# Supplementary material for: Thyroarytenoid muscle fiber orientation regulates the ability to modulate vocal fold vertical thickness
Source: PLoS One. 2025 Dec 4;20(12):e0337735. doi: 10.1371/journal.pone.0337735 (PMC12677544; doi:10.1371/journal.pone.0337735)
Supplement: S4 Data — (ZIP) [file pone.0337735.s004.zip › Male/contourA2TA10.csv]

% Model	Untitled.mph
% Version	COMSOL 6.1.0.357
% Date	Dec 13 2024, 21:22
% Dimension	2
% Nodes	720
% Expressions	3
% Description	Line
% cpl1x	cpl1y	Displacement magnitude	u	v
-11.968005616002486	39.650844643500406	4.804531531775904	5.068115417738901E-4	0.5257272198820586
-12.100925229184412	39.521184251215715	4.799356496478563	5.042698282101111E-4	0.5258347113716489
-11.810234379374002	39.74293127707726	4.808200275875989	5.086340653505195E-4	0.5256496711920983
-11.76596306338081	39.775513356632324	4.809501030976863	5.092749405931719E-4	0.5256224513732579
-11.47739948826791	39.862189693672036	4.812958167362266	5.109910435222585E-4	0.5255467774122168
-11.258980847445656	39.857881496438054	4.812779471886079	5.109197565137675E-4	0.5255461081949042
-11.716143543792246	39.796222579001906	4.810326058291663	5.096869886394126E-4	0.5256047350897337
-11.163938214941039	39.85365079891891	4.812611666236206	5.108342868609212E-4	0.5255477257554891
-10.79620743561626	39.85090503287166	4.812498325830259	5.107815439650223E-4	0.5255429474005676
-10.709496869932106	39.85039381204079	4.812475986436426	5.1077124477937E-4	0.5255417158264445
-10.37169574884199	39.850036177539195	4.812458333051915	5.107611558348144E-4	0.5255355754468843
-12.13512273325702	39.460672833157	4.79694226488997	5.030852474163797E-4	0.5258843450961068
-12.240660142730174	39.24849072022055	4.78847954388791	4.989332530717873E-4	0.5260580995504942
-12.227325367848682	39.08705965880898	4.782035057707489	4.957884583066085E-4	0.5261885246408096
-12.205740642978935	38.97912439180851	4.777729821815995	4.936865490429768E-4	0.5262754872205903
-9.681369688821853	39.850002288818345	4.812438198288948	5.107661341146033E-4	0.5255224804234244
-9.209886193231677	39.8500022888185	4.812438617815579	5.107533687655861E-4	0.525513510374711
-6.503691158131879	38.96454001876737	4.7770568584431885	4.935779704679883E-4	0.5261794982418055
-6.587351156296421	39.29642873129991	4.790306967975132	5.000227967056852E-4	0.5259121252102259
-6.771159512318912	39.57700815680421	4.801502426780842	5.054818683734356E-4	0.5256882516717333
-6.814129999907873	39.651652838586976	4.804482480351766	5.069324642444756E-4	0.5256285789037203
-7.229593906641747	39.84203493583536	4.812084722728066	5.106451936810136E-4	0.5254822461876232
-7.181795837296288	39.83706132882147	4.8118860101011505	5.105487397062333E-4	0.5254853618198239
-7.033567159296577	39.76166368437849	4.808872636811151	5.090800475743684E-4	0.5255436263971016
-7.6946177519140235	39.85300356006798	4.812531116601074	5.10840188022501E-4	0.525482222584586
-6.488283836647731	38.91091546805024	4.774917810371107	4.925296917421448E-4	0.526222658296021
-10.243595360807257	39.850002288818345	4.81245637306038	5.107557441397237E-4	0.5255331714273099
-9.730298368089413	39.85000228881833	4.8124398078089055	5.107652000524842E-4	0.5255234106048392
-9.743014193148053	39.85000228881833	4.812439791248108	5.107657242766435E-4	0.525523651821527
-9.085341826788042	39.8500022888185	4.8124357235899415	5.107556986517752E-4	0.5255111345273327
-7.779783738995952	39.851154726690396	4.812462269016508	5.107952962272681E-4	0.5254853486706003
-7.886706964608755	39.850916601280545	4.812449721307276	5.10794270816463E-4	0.5254875822028987
-8.209330570361049	39.849987794146756	4.812431514013887	5.107512406396835E-4	0.5254944758222797
-8.699211804792647	39.85004545472901	4.812442806898977	5.107412641537087E-4	0.5255037559048292
-8.427966558711143	39.8500350871401	4.812430328601245	5.107565638569337E-4	0.5254985932173093
-12.152615457473026	38.61822056218743	4.763325675785878	4.866767033370088E-4	0.5265666311566347
-12.150457207342695	38.60568225439725	4.762825721435548	4.8643325689918214E-4	0.5265767397103657
-12.146591986235311	38.58859764700979	4.762143776026597	4.86102762425769E-4	0.5265904965619719
-12.074238696384148	38.24828133015453	4.748570967835464	4.7949742330898883E-4	0.5268646049959107
-6.441829287929373	38.514252064367554	4.759094627936	4.848130154914671E-4	0.5265432091273159
-6.4796557750756225	38.830935381536946	4.771724205044566	4.909759597025122E-4	0.5262873079877953
-6.431316994593285	38.355730965701305	4.752767492354536	4.817524302426845E-4	0.5266714725037235
-6.415000660473024	38.12021737547059	4.743374265352356	4.771817250841941E-4	0.5268620033049956
-12.006552716049852	37.91928976266428	4.735438222346257	4.731380114383109E-4	0.5271296415855985
-11.966773292852782	37.7322909897182	4.727980862466389	4.6952671388755747E-4	0.5272802609782923
-11.899335717233097	37.41624344712912	4.715367839648928	4.6345265175336747E-4	0.5275348232053422
-11.86072968481382	37.23337054820751	4.708075913939618	4.599264606466465E-4	0.5276821237367983
-6.405495081109018	37.81045524455644	4.731010070185962	4.712079398073121E-4	0.5271128414940156
-6.3802834672144035	37.49850283645258	4.718570380257496	4.6519470929714743E-4	0.5273651565897242
-6.34327199449609	36.990127261889924	4.698281835775091	4.5546407285629493E-4	0.5277764261248405
-6.3346776499635205	36.89181710192548	4.694364789012239	4.53579142804809E-4	0.5278559271131863
-6.327277488709939	36.80573234114482	4.69093360107499	4.51946965183067E-4	0.5279255504374223
-11.839379859361392	37.12464213602315	4.703734828460631	4.5783695945007645E-4	0.527769733918983
-11.66031709327127	36.191536938073696	4.666514348527879	4.400134791613171E-4	0.5285216753014852
-11.619905720758748	35.962379473002436	4.657383673103596	4.3565720453601794E-4	0.5287064066216114
-11.730360249335298	36.58305483766412	4.682147411684383	4.4745163104395556E-4	0.5282060721278077
-6.248695444183287	35.88284413383001	4.654147608479386	4.343585730025189E-4	0.5286719136290684
-6.190644674951312	35.36621719878445	4.633535072333915	4.246945164454956E-4	0.5290895177020049
-6.1463294461348905	34.86088229769609	4.613389827225102	4.1515009869791164E-4	0.5294981745593448
-1.0600869276340483	18.316100001774196	3.95451619893028	1.3681760223748106E-4	0.5428232311847885
-1.0459016161732135	18.37692181363064	3.95693202681379	1.3775175948825294E-4	0.5427737455336277
-1.1744205707972624	18.153797557800345	3.9480644959995974	1.3433367897752445E-4	0.5429564351179124
-1.311326192584243	17.97535615877772	3.9409745525052573	1.3160213559929417E-4	0.5431030556968612
-1.386335587551091	17.922671465764726	3.9388798363534256	1.307999405344793E-4	0.5431468657710318
-1.6505488217453668	17.757514160475903	3.9323224268063397	1.2828318524531955E-4	0.5432846398112144
-0.9718149006219283	18.630446296863695	3.9670129176739226	1.416431482032214E-4	0.5425672462787173
-0.9542349860686515	18.852537320770427	3.975838217933576	1.4506404738223342E-4	0.5423870601857878
-0.9467123425971604	18.932059856972355	3.9790014190525604	1.4628886577127851E-4	0.5423225237915121
-0.9488912973033679	19.009058522305217	3.982061742916601	1.474793354180119E-4	0.5422601770784385
-0.9602591937381534	19.185733594449147	3.9890887492195097	1.502073725820383E-4	0.5421172193087547
-1.0005126263859143	19.36574217623491	3.996242181397034	1.529974928585818E-4	0.5419719963519749
-6.05347281998843	34.07388368729615	4.582043916575564	4.005764557226918E-4	0.5301342303443161
-5.779746191862431	31.198536783186327	4.467413382570009	3.4830285816755935E-4	0.5324593563529467
-5.81260308842713	31.6601371096856	4.48577858985497	3.564935887891364E-4	0.5320858568271662
-5.898916358898413	32.61341104261303	4.52381643551531	3.737900961570469E-4	0.5313149324930131
-5.976331308258205	33.33624786626052	4.552597419925435	3.8691459926189784E-4	0.5307305600268302
-11.555172919712001	35.57995576034233	4.642131411269568	4.2847648380608656E-4	0.5290147381763861
-11.427224513094306	34.824469013294944	4.612004506537444	4.1418241897504446E-4	0.5296238431800386
-11.302991741507174	34.01939293201957	4.579893699049769	3.9922385206412665E-4	0.530273138821941
-11.26269403333529	33.74326682230424	4.568905441884719	3.9403649231836886E-4	0.5304958677221311
-10.87492360433819	31.536162433666846	4.4809205883943495	3.5374305172946224E-4	0.5322750813188172
-10.79808267178972	31.096982410679725	4.463422938812727	3.4607554957264135E-4	0.5326291303793786
-10.515617328365707	29.431210118152052	4.397073964437882	3.163655760383965E-4	0.5339721503902993
-11.095255333576779	32.78560916869341	4.530683963538523	3.76548884675323E-4	0.5312678897269018
-10.374607869233792	28.677418549364212	4.36701105476522	3.03557630291562E-4	0.53457967973671
-1.9007542873442727	17.670028077820447	3.9288459821064476	1.269593334963521E-4	0.543359280227805
-2.0779141835942943	17.606247817656115	3.9263142113065075	1.259945559488861E-4	0.5434136195877615
-2.421704394542373	17.610906476909	3.9265017620295986	1.2609060337267618E-4	0.5434150218781051
-2.5268901597962445	17.60827853304663	3.926398829554807	1.2605825814256965E-4	0.5434187364070148
-1.0157099330243569	19.441588102125813	3.999259310479202	1.5417376162050854E-4	0.5419107804091983
-1.1062328150339649	19.65851365771074	4.007883781095155	1.5754693579805593E-4	0.5417364098831601
-1.0950141199455286	19.63861486947969	4.007092589690731	1.5723660246821027E-4	0.5417523608246663
-1.0936631912571904	19.634142492606518	4.0069146568614995	1.571669283591187E-4	0.5417559636174977
-1.2019485900933222	19.823967402584525	4.0144658462855345	1.6012490165952193E-4	0.5416038183098826
-1.2626663164006442	19.90610167368628	4.017730408891548	1.6140605219806093E-4	0.5415381945886893
-1.3479656887537843	20.02184186709379	4.022336781711289	1.6321087271807728E-4	0.5414457177107207
-1.3818036936806772	20.069240413165744	4.0242213428536715	1.6395535518821133E-4	0.5414078306968118
-1.490043238491493	20.21081153288452	4.029855127749114	1.6616616639131862E-4	0.5412947733197478
-5.495158991359491	28.68268136418761	4.367122979506857	3.042671340925194E-4	0.5344931636704014
-5.507477156915547	28.790577524822243	4.371410279658949	3.060909553157439E-4	0.534405931586019
-5.640376413522403	29.935099197639943	4.417046041306103	3.259779797790295E-4	0.5334807585893976
-5.666745377260789	30.200894570944342	4.427618337130712	3.3056448614607363E-4	0.5332658072450392
-11.232964758328785	33.56280133293661	4.561704166387434	3.9064539643099644E-4	0.5306413826037033
-9.890707351552885	26.584105713780332	4.283599268192856	2.680759239669531E-4	0.5362653595107186
-9.499209611630052	25.463046361573806	4.238960900509933	2.497822970800897E-4	0.5371661370685489
-10.251371607480321	28.088734613371646	4.343555462096694	2.932703793770125E-4	0.5350539086816135
-9.949856872037069	26.811418115443047	4.292657329210251	2.719655073510506E-4	0.536082413359831
-9.409620206466	25.28683176907262	4.231926039133889	2.4686824442901877E-4	0.5373072868748797
-8.975776833099328	24.413789608181347	4.197232317211359	2.3292263487374658E-4	0.5380069386401458
-8.450931047688341	23.67686534172989	4.16782906777385	2.211371610492571E-4	0.5385951121746281
-8.315280225053407	23.486682331666373	4.1602772272761905	2.181765209412714E-4	0.5387469662400446
-8.109310669822081	23.245736403988893	4.150673174543118	2.144297271257949E-4	0.5389388611507022
-5.04821833795282	26.35030357792787	4.274234596614379	2.6486369393104566E-4	0.5363758383624047
-5.072511135861281	26.457154341834364	4.278478917790197	2.665773176286123E-4	0.5362896319581341
-5.319014801988768	27.6151602307035	4.3245981082485505	2.8600316287779383E-4	0.5353552959659442
-5.298549699956672	27.508324942348306	4.32035010155513	2.842582177237712E-4	0.5354415449490925
-1.6547952866665352	20.435138707303928	4.038773606845975	1.6968379524409611E-4	0.5411155308258581
-1.7068462026965912	20.505043732104994	4.041556044905995	1.707824989498416E-4	0.5410596868232311
-1.8328638043067826	20.675856534446993	4.048348437918872	1.734702974793769E-4	0.540923217318521
-1.9146876228856835	20.78271581099791	4.052601893707825	1.7514661581915304E-4	0.5408378870321664
-1.9589596542270868	20.838178803681924	4.05480642578738	1.7601424367004418E-4	0.5407936252884972
-2.2267902915590323	21.173727916983232	4.068173667603075	1.8131914798101572E-4	0.5405258477919459
-2.476583602720329	21.524027437877677	4.082091883633405	1.8686460751727658E-4	0.5402458618170443
-2.5106320755974845	21.56945277354053	4.0839023556924445	1.8759028963630004E-4	0.5402095829931757
-3.4170539347823667	18.323036770820913	3.954817420995048	1.370847961037014E-4	0.5428531673708419
-3.3613588547056894	18.26201824120377	3.9523917597479876	1.3614406877174724E-4	0.5429017601156577
-2.8302006677410443	17.7685842180935	3.932769856165047	1.285377269015149E-4	0.5432934474324999
-3.0213186080937637	17.882690433716814	3.937308264950915	1.30301670520505E-4	0.5432038894115208
-2.9853774190574067	17.85333337493745	3.936142434845929	1.2984884766937445E-4	0.5432271320183739
-4.904236518511963	25.91960781073081	4.257058177234075	2.57849515556664E-4	0.536722540967923
-4.723668736196532	25.314951331292864	4.233007092413544	2.478718624013828E-4	0.5372095630511512
-4.604679940346854	25.051089745874435	4.222479848524247	2.4349976979004035E-4	0.5374214355797745
-4.281370486848969	24.383328411417228	4.19594399694183	2.3272266926765718E-4	0.5379573758128386
-3.2125741016240386	22.611557155864187	4.125369879159036	2.0418542636861352E-4	0.5393761149486526
-3.272014261258436	22.70654698603269	4.129143998164942	2.0569406018954787E-4	0.5393000784770999
-2.551838479986181	21.63096481182497	4.086348582203435	1.8858016096260437E-4	0.5401603871169554
-2.8735384712196232	22.08009398368013	4.104234648338357	1.9570653429599902E-4	0.5398014617263301
-3.1756044296995665	22.556944434453374	4.123193189996773	2.0332719012377645E-4	0.5394197945897716
-4.545571876999899	19.652622560032107	4.007696234418354	1.5769346539064094E-4	0.5417934098005621
-4.424895516455141	19.524062222800467	4.002583970327702	1.5570213122072962E-4	0.5418957295716432
-3.9589586116535913	19.004701364066953	3.9819221820947646	1.4762504399444507E-4	0.5423092543120883
-3.8782730930382088	18.915322300283428	3.9783716080436613	1.4624215441101518E-4	0.5423804400681428
-5.025563667731989	20.107549344377823	4.025820507380261	1.648181324051227E-4	0.5414323646008715
-5.277731362781373	20.350988119887234	4.035484727872036	1.6860604012715642E-4	0.5412389969550255
-5.606549304112775	20.6598148798465	4.047794066522004	1.7348606318710316E-4	0.5409940265478177
-6.1310485094683855	21.17349677678001	4.068203388953281	1.8155708668237514E-4	0.5405860000978328
-7.17416985769136	22.198608654304337	4.108988993879669	1.977387826705397E-4	0.5397720032129949
-7.6413332318231895	22.67125431062098	4.127851060139932	2.0526973694819174E-4	0.5393966229096618
-6.9150129554945305	21.927639425126234	4.098236647537563	1.935090417267555E-4	0.5399874727403248
-6.318958590099959	21.343154735881807	4.074979772684574	1.842677024966639E-4	0.5404515726777182
-6.618255579081206	21.642875823077	4.086876212025765	1.890510167018251E-4	0.5402135141604982
-3.6680004015474728	23.30103040805593	4.152835606774574	2.1516844101028277E-4	0.5388245999046296
-3.83446762916781	23.580833568731567	4.163963522850597	2.1976652014472946E-4	0.538600555897464
-4.071443328978513	23.987709649252928	4.180174159639737	2.2621162497739702E-4	0.5382745662503863
-7.640251545310057	17.586782544931808	1.8126137555226975E-4	1.085900347668723E-4	1.0901747402410319E-4
-7.509356374993602	17.79911102953117	1.8231832190763564E-4	1.0910508978329125E-4	1.084466885126137E-4
-7.6989388334005735	17.4903691638282	1.8077398432163653E-4	1.0831536188957191E-4	1.0927723889978376E-4
-7.762103216471637	17.30759444679789	1.7973956455556695E-4	1.0779132936371286E-4	1.0957049110720077E-4
-7.821162534822876	17.152686250634982	1.7886345637657707E-4	1.0733873497849558E-4	1.0984320548059598E-4
-7.87221896818102	16.9473112831706	1.776486297635113E-4	1.0674664949246647E-4	1.1007792689608358E-4
-7.921170402924522	16.753942907049066	1.7652812409445426E-4	1.0619589456979195E-4	1.1030982557883078E-4
-7.9783869673286425	16.470761822820492	1.7483715930354297E-4	1.0536881250987581E-4	1.1058102276806652E-4
-8.003886469325913	16.357472230499454	1.7418257102738488E-4	1.0504902888335769E-4	1.107034376987256E-4
-8.041803974825056	16.197407590250943	1.7321507601439918E-4	1.0457772503862938E-4	1.108567372857601E-4
-8.11957094103931	15.808141817188318	1.708755288032229E-4	1.0343360922171509E-4	1.1119350030113902E-4
-8.094241908274963	15.975737091845481	1.7189020302004507E-4	1.039323984552164E-4	1.1108216969697963E-4
-8.149959289733443	15.594634263864748	1.6962943107774167E-4	1.0281828396917099E-4	1.1133841454228317E-4
-4.487015489615116	14.591722761896559	1.6850982104673975E-4	1.0094915439175082E-4	1.0046104266541932E-4
-4.416731324563106	14.512870608922286	1.6810080507886305E-4	1.0073647885838854E-4	1.0023227836892969E-4
-4.329055028394281	14.412978776001903	1.6760588354234398E-4	1.0048398047261196E-4	9.996095044970483E-5
-4.19303203891211	14.248275933735142	1.6672539148989007E-4	1.000218095051668E-4	9.951106562456927E-5
-4.178965322518646	14.23024927967746	1.666320984613195E-4	9.997330953294687E-5	9.946731814624496E-5
-8.208595369810979	15.125877972768416	1.6685650548081153E-4	1.0141883664108574E-4	1.1160711035078632E-4
-8.250106284083648	14.883579494882824	1.6547391596268387E-4	1.0071758069679933E-4	1.1178024919282275E-4
-8.184763342662869	15.304083214581624	1.6790963978536124E-4	1.0195256045022672E-4	1.1149898711931117E-4
-8.194040568253598	15.203367992185502	1.6731663947410652E-4	1.0165322404869737E-4	1.1154935575143035E-4
-4.009503675450382	13.95499929048619	1.650386055128192E-4	9.916052626558147E-5	9.886629522031621E-5
-3.967321215997023	13.879167246534847	1.6461719607235596E-4	9.89487523000953E-5	9.872911643625792E-5
-3.8768075373306097	13.684183745503944	1.6342740643287271E-4	9.834878447185464E-5	9.839683748019675E-5
-3.8285567068758617	13.577304042901428	1.6278267319936354E-4	9.802434585802497E-5	9.821830035365228E-5
-3.679175518096213	13.165512678706849	1.602440369271337E-4	9.673305926867616E-5	9.765389669404528E-5
-3.5952780276413945	12.848827743115857	1.581879911027658E-4	9.567227347501758E-5	9.730646127902966E-5
-3.8035301168690907	13.511178334388502	1.6235206378458188E-4	9.780388327865002E-5	9.811430546751276E-5
-3.5706258476984103	12.751547870197772	1.5760641336399803E-4	9.537605963924283E-5	9.721979794837107E-5
-3.536337058362929	12.508568926206657	1.5606712000806102E-4	9.45565873462766E-5	9.708249013812459E-5
-3.4943523373487664	12.217884679130231	1.5422876118539533E-4	9.357843181475624E-5	9.691113447772554E-5
-3.476217738039166	12.051206781698731	1.531275529892571E-4	9.297034218677586E-5	9.681838639197978E-5
-3.4381043775288846	11.707787309160882	1.510945757633523E-4	9.185889539596533E-5	9.669036705788113E-5
-3.4175141432913065	11.442487558596586	1.4939425430361296E-4	9.088829498198609E-5	9.657556068116299E-5
-3.390535492772293	10.959938069747185	1.4646481557827393E-4	8.916921996919705E-5	9.64469946325067E-5
-3.391605607580326	10.637069694303245	1.445186245010616E-4	8.795235482912554E-5	9.642903693756086E-5
-3.3957072198915474	11.125983907025887	1.4751675615775554E-4	8.97950278613487E-5	9.649040232028404E-5
-3.3933099091125833	10.454525891479044	1.4347613364180993E-4	8.73058693774115E-5	9.6444546602556E-5
-3.392748642497309	10.363320317554606	1.429723861836652E-4	8.697526022037331E-5	9.644451534232882E-5
-3.3881777990103163	10.052022617744685	1.4117051101119856E-4	8.580245892370376E-5	9.639303745106532E-5
-3.3799310598541874	9.65560915900371	1.3887037126703543E-4	8.421009699774622E-5	9.628523149487537E-5
-3.3800332742014394	9.645525660619372	1.388092398027965E-4	8.416824311894633E-5	9.628307499699483E-5
-3.380411775956053	9.63612711841371	1.387495429403702E-4	8.412446040076846E-5	9.628052271226095E-5
-3.407094329200765	9.20982055058361	1.3637136137172206E-4	8.239056485843322E-5	9.63377322665153E-5
-3.4177904844649305	8.97279793026408	1.3493385409196453E-4	8.129861720031616E-5	9.626128301496662E-5
-4.670507470987797	6.528342318175511	1.228057743387439E-4	7.050379978042429E-5	9.995407908851774E-5
-4.472672713765166	6.53165408154053	1.2271271359946595E-4	7.044012895096374E-5	9.9507357023936E-5
-4.29609676800706	6.564113874181485	1.2238825071367873E-4	7.034310317556457E-5	9.857585294232671E-5
-4.1907677441120486	6.6201318525786546	1.2260083790113077E-4	7.043330375452855E-5	9.833201169871445E-5
-3.42823364007561	8.77881073484247	1.3393032335250608E-4	8.047843944089128E-5	9.630029590619311E-5
-3.440421539484517	8.631632878187974	1.3320962300871956E-4	7.975614050072989E-5	9.634949813475375E-5
-3.510174069952668	8.051882576425108	1.304136488411566E-4	7.695638316836967E-5	9.65915672234234E-5
-3.4654247941708625	8.41479710425795	1.3202424811815168E-4	7.865584701979913E-5	9.64020029996628E-5
-3.519325274558982	7.974355231943207	1.2993585682095964E-4	7.652901546763405E-5	9.654437108923282E-5
-3.8048036653298265	6.960169305120867	1.2354253749962817E-4	7.094875171320797E-5	9.652177951027362E-5
-3.942941641067294	6.809098812242506	1.2302358903697555E-4	7.081149962889725E-5	9.711454294427716E-5
-4.081244662082278	6.715380176995773	1.2263829658479505E-4	7.037251834760499E-5	9.771967489594319E-5
-3.557899482821399	7.638847683178286	1.277224909708746E-4	7.395468557376387E-5	9.608235349038973E-5
-3.5506928691402093	7.6928576227494805	1.2839639129400612E-4	7.474734849197667E-5	9.633820902371492E-5
-3.535122007221198	7.8370201875805385	1.291710104169017E-4	7.569714537016899E-5	9.639886896581603E-5
-3.5827478111781415	7.560437912809052	1.2737994366171745E-4	7.408865394151673E-5	9.605602332800639E-5
-3.656557182300241	7.313450806733589	1.2535701154147317E-4	7.264201904788558E-5	9.576238431739041E-5
-3.741595319822733	7.091603710798701	1.239907160453454E-4	7.1098387388485E-5	9.613821718694189E-5
-12.48823622079036	29.318127189803445	3.39615223615425	0.7635366070001288	1.2179676176704586
-12.301573729696075	29.291730374054282	3.388753345824754	0.7828570820027956	1.188547282113263
-12.904182385341631	29.37659805299116	3.403063454085949	0.7063509247411901	1.2853739588255801
-12.704310573905445	29.35687813300677	3.401284089854532	0.7355265344593497	1.2521341396861418
-13.215739023882737	29.375039723105594	3.4015298905114664	0.6601539409821342	1.3233850292616867
-13.289816212405814	29.38416912499247	3.4012191789448325	0.6486683225310087	1.335610275222707
-13.628735756055638	29.408293625969595	3.410661695285241	0.6029883244048193	1.3962236439747486
-13.761313265189306	29.4203272211296	3.4137701811195824	0.5849575212861606	1.4204063339435251
-13.789831291953012	29.422638265299426	3.4136374360651045	0.5813184931333958	1.4260197685962617
-14.193507593470319	29.351006338599753	3.414892607826845	0.5064286050781209	1.4844433707579747
-14.343065600888547	29.30623263263965	3.408282646520761	0.47684275824120126	1.5020916435990799
-15.169871121939503	28.7024294022831	3.3198713727783367	0.26708400717712727	1.541521888331533
-15.025976096323706	28.826575538617305	3.3383927172743344	0.30436167690300864	1.5381707422478397
-14.704342841257393	29.099582909420015	3.37646220267538	0.3883427131986909	1.5290236697731325
-14.77814405518191	29.048154888872233	3.36962504860436	0.3711040827222332	1.5324249773284762
-15.194930389272562	28.670268692680192	3.3158250578222015	0.2581986700249081	1.5412757560069024
-15.552436058935609	28.26238814510614	3.2564965038415585	0.13737791208389466	1.54800479244558
-15.658704878643212	28.12869446022543	3.234412045848625	0.09921547051074511	1.5471785802826834
-15.420870685895718	28.414489982476084	3.282469731480498	0.18338434252296834	1.5463229374135736
-16.14669845066415	27.534817692946177	3.0826864325767285	-0.07032547118888148	1.5598187724726995
-16.18902508127296	27.487365967844962	3.0657723551554823	-0.08482338871778711	1.5622493819311196
-16.090879730623392	27.60512583812312	3.102180312698578	-0.04982717313717529	1.558661922365634
-15.906983759261689	27.83045491742547	3.168255306602415	0.015895286736729727	1.5521039151727767
-15.78801336657089	27.974288039163053	3.201540366942797	0.05579377317401619	1.5502844543941163
-16.4224657835804	27.241242221715776	2.968882591959386	-0.16291885158395736	1.576647965823397
-16.636541644582238	27.015574682657572	2.876600591618692	-0.24309759615421103	1.5972110447473264
-16.701862721366762	26.948993088668995	2.8499979901327337	-0.266932766447608	1.603632811860512
-16.98192097775023	26.67928029930171	2.7374437664386226	-0.3730701064553935	1.6276352333914978
-17.086567607533095	26.586911131348927	2.7035580246344675	-0.41100884616769395	1.6352997138234877
-16.810764952407226	26.84442366016748	2.8072201759019344	-0.30767822575212533	1.612738378080674
-17.316197999609905	26.352544552541893	2.647142038849446	-0.5052960170795588	1.6504535581714657
-17.45518464052986	26.210110438215963	2.61820376078035	-0.5608458688685132	1.6602931203013473
-17.722095738557805	25.895382301413925	2.589742477902414	-0.6766001990976622	1.6672414526146933
-17.72264017583542	25.894744071275742	2.589676855163958	-0.6768345413733405	1.6672531293854516
-17.932597821946576	25.11386146747848	2.5101308300859277	-0.8797573218221704	1.585257770079389
-17.907096306050956	25.00313633884308	2.491226654157381	-0.9008511932970369	1.5609589657252627
-17.75267320881764	24.32471147247125	2.374952817260957	-1.0282506833950837	1.4118652398085776
-17.92944471255859	25.1306830888716	2.5118788535803422	-0.8755195616652196	1.5871927148215432
-17.722777975835573	25.894232143167198	2.589621838852505	-0.6769657394213495	1.6671971044592742
-17.728945142955695	25.871483784810497	2.587317206533176	-0.6828885280723327	1.6648222078469441
-17.700264955727473	24.192801294244298	2.3453789074062503	-1.0464794885163986	1.3755507619442957
-17.492893227235577	23.675149455238873	2.22528947888612	-1.1154316355580634	1.2257791134087177
-17.219818972655105	23.051350814888384	2.0837953610961035	-1.1865567264890504	1.0493592868524262
-17.213682929786287	23.036984749786797	2.0805350719175633	-1.1882675968687235	1.0452382220187615
-17.20651458505761	23.021889840621302	2.077306374852544	-1.1896044103025296	1.0409824733431186
-16.72944438496599	22.0265670999435	1.8934028036821924	-1.2738689477661074	0.7715207969761417
-16.772330573218266	22.113599037757318	1.9068996010335473	-1.2665367280400948	0.795229214932738
-16.97378539565523	22.529669064239172	1.9780861198991628	-1.2347302150759853	0.9085684535881887
-16.69878402350933	21.97001521221032	1.8865616239096876	-1.2772944391405854	0.7559145419154225
-16.445234320725408	21.481646309928003	1.8295300907646523	-1.3055255796871899	0.6221042141243466
-16.38784636008633	21.382208809377225	1.8223570634895068	-1.3097818746416299	0.5935501504264101
-16.10429654720809	20.90765006213037	1.7858544653862483	-1.3246769658649504	0.44922783143922296
-15.229590069694847	19.59839917871314	1.7297509069509192	-1.2732881129824511	0.031178175913877636
-15.573303162172023	20.08692966262294	1.7415464935316758	-1.3035426787822362	0.18999656029574236
-15.762739830454272	20.369577854236137	1.7535801358409724	-1.317057809140252	0.27936980551225743
-15.676053214728174	20.229671015614727	1.7466704872923031	-1.3131775742848457	0.2359696736129413
-15.004965242227517	19.29705702264412	1.7198508389964688	-1.229511242176863	-0.0684772019983218
-14.347740685004595	18.43237628944785	1.6922554033078208	-1.0484162413890021	-0.33664175186385265
-14.71316053352021	18.903140185799252	1.7135087888517413	-1.1626516836331597	-0.19846412982858172
-14.112301424219844	18.14085757339455	1.6645213125309584	-0.9535242734544772	-0.41300148719291196
-13.786968016309958	17.746840232171802	1.5946261103552433	-0.7870739883996822	-0.4778347095957175
-12.572484095421888	16.31238607204104	1.205950435741879	-0.2548442551732309	-0.40123569844852436
-12.73923093656964	16.50237005974189	1.2626458385992998	-0.32027165041654954	-0.42193167552589045
-13.14972110059062	16.985383718836303	1.4118835539100785	-0.4919701599238573	-0.4643086513712079
-13.560443943361145	17.474962802260926	1.530981467372895	-0.6797119372517773	-0.4837648280618078
-12.433087863224218	16.142914163274668	1.1467572718533572	-0.21469791064542204	-0.37179389035189603
-11.67886765718853	15.130655135953049	0.7982375320145138	-0.050291016212105646	-0.2273548300104019
-11.370603754574383	14.616160191779192	0.6409755268932706	-0.01444503018018145	-0.18976672035493003
-11.928279318244115	15.521235666230787	0.9140635101180269	-0.08883299942913118	-0.26498152979165446
-11.098102119973685	14.067276715400904	0.516353074119885	0.010305391502102624	-0.16958848323277725
-10.94829922258624	13.75778922441979	0.43972297801468135	0.022727678270287325	-0.15862999683837165
-10.566136973193167	12.955069884045642	0.290681649515893	0.029739906054341625	-0.12725403478347003
-10.528617101577506	12.869997651759531	0.27457011407088083	0.029978573236933707	-0.12323772059881753
-10.125844678960055	12.03212679724241	0.1735463516798277	0.021552932909099026	-0.09986837757669927
-10.205786830641387	12.200371242765215	0.19390313988893865	0.023205547967342914	-0.10458085587545585
-10.11776374681346	12.014636087480781	0.17220630289943598	0.02146282589349893	-0.09946406528573896
-9.799033203597945	11.32040592221854	0.11855409519566852	0.01719511725847081	-0.08047884454306538
-9.732454220074882	11.174895810343436	0.10781506469611526	0.015943151544783735	-0.07586167154660402
-10.081694286405995	11.938670646469957	0.1663938516234782	0.020999630533710144	-0.09735896222741582
-9.419861471494833	10.505758447346915	0.07638277032412424	0.010912976858562896	-0.06090479135862389
-9.39945834397536	10.463080013210769	0.07419581195099588	0.010541246227022167	-0.059723025492634134
-9.362989365785312	10.38856114561003	0.0713378748984359	0.010165373300211718	-0.05783891021671858
-9.15485933130238	9.945854793573561	0.054493162411119955	0.007632787177045	-0.04689790396092826
-12.250739993292553	19.150604908283345	1.582427912998217	-0.8987848059017313	-0.275207995497439
-12.385666050996104	19.229462944007324	1.6426112845182685	-0.939552716687079	-0.3189137773814327
-12.018444755085756	18.995911937273455	1.4708293801279488	-0.8132571296899914	-0.17164193435336939
-11.827571680933026	18.805921238230237	1.426020478568883	-0.7592950788994214	-0.1635951443385832
-11.71378598197753	18.69006222155872	1.3940106825020204	-0.7268242944691041	-0.14927126837249355
-11.489121580415649	18.312221504949157	1.3209775964406687	-0.6585743433210044	-0.10494992152072577
-11.42092816915265	18.202424829191397	1.2963652184491148	-0.6365517480747698	-0.09430087986410451
-11.137081940903064	17.673975351763787	1.1654550870660212	-0.501621824626423	-0.05027055541963962
-11.050577560623434	17.52903972488271	1.1232721759202962	-0.4628869454476382	-0.03790116628381324
-10.900173758069224	17.228821915447778	1.0364392734697765	-0.3867931032017555	-0.02459805370817662
-10.59407257662658	16.86993613536655	0.8948774801578785	-0.284213654874297	-0.0020172526781315815
-10.4015251414116	16.663994998799538	0.8105435840225289	-0.23500348297274395	0.006388205295050771
-9.980308680915373	16.24426542990552	0.6339891727373419	-0.1425792339084492	0.018391475404205573
-10.52456597891735	16.788877057884427	0.8628957793551635	-0.26245044732364753	0.0032520990702444297
-9.215934750579713	15.702403997568886	0.38317254712304394	-0.05615798532153409	0.023771538896329693
-9.506635524164235	15.916651407254937	0.4788780163151618	-0.08642538141354648	0.027666584710437273
-9.713477904294042	16.0562870014233	0.5477212267359239	-0.10882086941884112	0.024304537407981167
-8.987328542896977	15.535943891824608	0.31019953870337047	-0.0336837707430395	0.021732765157908288
-7.038155536202357	2.4161328913912485	0.013250874082111955	0.011526734047491377	-0.005659202814176672
-7.218271698777633	2.47634434863711	0.013251706879051021	0.01137764667623433	-0.006075715602421284
-7.402921517489648	2.596088343862585	0.013149362962587273	0.011109959176541413	-0.0064929228323184094
-5.610926604361965	2.56874897195521	0.01202601846724027	0.01106726585453066	-0.002613134359076393
-5.791192046184305	2.4885541575675454	0.012324555354444062	0.011288845793108489	-0.0029729272685743886
-6.090991914769232	2.367770791599311	0.01275046225783918	0.011605362530632015	-0.0035571041173291067
-6.223300720670824	2.3658652457286538	0.012859333224412992	0.011632038535454988	-0.003863462277834852
-8.52477693815128	15.280293075065625	0.17618866722579443	-0.019134349291648922	0.015157765456364675
-8.539017662099997	15.301185889469425	0.1859447110339689	-0.020563616307276805	0.016202199885914814
-8.574275941324593	15.320887483760043	0.1958184137252693	-0.021361999428275817	0.016513102991853313
-5.2268760988311245	3.1984387632370352	0.0104971615087515	0.009686265550295517	-0.0021156400677956972
-5.323022364028059	2.954304032548915	0.01106241669964761	0.01020649597524177	-0.0022098962505347052
-5.411391041049513	2.8046470279535036	0.011417896382452466	0.010526860819092158	-0.0023210318297900135
-5.361270108912003	2.863813885716368	0.011266196668224107	0.010392065808688759	-0.0022482658883294974
-5.176470922340737	3.3654332504811606	0.010128633160849883	0.009348250545919895	-0.002070479468254502
-4.997438755280889	4.032636318053695	0.008725196053261323	0.008059299809121507	-0.0018766827604179352
-5.108994509801874	3.6116460899580636	0.009584459037464603	0.008850757904459905	-0.002005173667309382
-4.991774580661376	4.054261353979088	0.008680529870395463	0.008018512848120626	-0.0018690887749450093
-6.53602006808163	2.347293243898074	0.013074483714397338	0.011685796549555861	-0.0045420993611838606
-6.87142325605757	2.3759082864320638	0.013228238920930925	0.01162009965420817	-0.0052953560875078675
-6.725008134174486	2.3639729747856246	0.013176142915646567	0.011656187121247729	-0.004976514639254335
-7.498445287702315	2.6504749625169852	0.013099565357023512	0.010980014146581542	-0.006702133567541488
-7.543394316053332	2.6908233254228815	0.013056029907668304	0.010895141624546864	-0.006798637505466634
-7.714537633122486	2.9137762658493207	0.012785433608331117	0.010411628146596338	-0.007196923085041863
-7.7891268079090406	3.0564766598021276	0.012616618981931272	0.010133039727106335	-0.00737498817304786
-7.80527300412054	3.4063802626319237	0.012094077853038978	0.009443998392318546	-0.00750723679573214
-7.804324521600502	3.2269612996167556	0.012360104167495124	0.009789000283398862	-0.007455048218807724
-7.758877336072651	3.698244931275473	0.01163776698125767	0.008871269073214016	-0.007519182689000082
-7.751964178591711	3.7286102673963915	0.011589732724204365	0.00881276634861143	-0.007516884080146322
-4.868412953288395	4.489722570165323	0.007751341989785821	0.007196587465643665	-0.0015425927153419462
-4.944274103721604	4.221530184777065	0.008324328598170271	0.007703569621918172	-0.0017437534381402639
-4.861218645669248	4.514367912389247	0.007692439645574873	0.007144366281977654	-0.0015177880023830995
-4.761328567585714	4.872867994409656	0.006809971113524632	0.0063608752284319125	-0.0011596352281116945
-7.7347878369548635	3.762505605967378	0.011529368657251985	0.008745831372919243	-0.00750197198822584
-7.441188952293851	4.488511996506501	0.01030531331860725	0.007258511135603505	-0.007314040276871568
-7.462522939780039	4.430436642589039	0.01039680723025611	0.007376837467530043	-0.007323448952934205
-7.583988224902736	4.103803156183615	0.010893273099654259	0.008029662579395691	-0.007360147310571663
-7.428705960551779	4.562167039268792	0.0102361761159117	0.007106283480499755	-0.007354500108651642
-7.367225146909923	5.0179675342064245	0.009824129171912027	0.00615486964503127	-0.007641037660237019
-7.395373926440531	5.510469499667041	0.009778074026233222	0.005126532079970806	-0.008271261191385569
-7.396628687854849	5.543415335697084	0.009769853080523505	0.005057701737327334	-0.008307313593476062
-8.95190692747794	9.555178523251787	0.04596368938827737	0.006785974928622151	-0.04043125059499328
-8.732770861641235	9.107630277300872	0.035823207304231997	0.005015180178880916	-0.032778559103014956
-8.477149435408428	8.592840803667324	0.028129579115909988	0.00435294528069758	-0.026146566239710213
-8.352048182285694	8.325615036227727	0.02425919156299485	0.00401517682448053	-0.02282990399816598
-8.222367325804308	8.079901469599669	0.02179251627965245	0.0038260049562398183	-0.020568671226059966
-4.558078678429407	5.672702371829184	0.004409742147531217	0.004179743636835089	-3.392256244726089E-4
-4.661854211303943	5.2307881209663405	0.005793696040583521	0.005453610921553784	-7.436915802460984E-4
-4.6736829568741065	5.179041007331088	0.005944622663388798	0.005589042134586676	-7.936527725757863E-4
-4.664862639408369	5.2157017440172675	0.005840040435664676	0.005495818267464415	-7.538449869325941E-4
-7.642518454416541	6.7438038314408955	0.011788560682988045	0.0031838438399414233	-0.011151753041045409
-7.72390205946121	6.960130553786359	0.01305433041087216	0.0032195096494009425	-0.012367545657783571
-7.960824009101229	7.5515457825414485	0.01634774569207696	0.003250358986791348	-0.01554569667095329
-7.398279738095727	5.568321714484634	0.009780146843258414	0.005013233265142687	-0.008339454483844681
-7.486554017062449	6.151026864151781	0.010260024705371483	0.003944125924987603	-0.009359899379984674
-7.599533786520233	6.612688047526157	0.01143596994763039	0.0033713097533498437	-0.010738513624479005
-4.559353287845783	5.7832057636531005	0.004042833236963425	0.0038314967768296876	-2.53099263036376E-4
-4.539973927898901	6.108340489734484	0.003013268692597706	0.0028255646243483153	1.036604204818577E-4
-4.595870421128182	6.280367827388355	0.0018262462441409368	0.0016940164067083896	1.413408322674129E-4
-11.949523827617071	29.206895619841305	3.369018558532851	0.8140894108649759	1.137750281918036
-11.807688642858182	29.154031813094953	3.3570293089945187	0.8263007916960907	1.1189872633751692
-12.00330605669702	29.223330979102066	3.3711837852791278	0.8100199684712899	1.1442667121290815
-11.58017196199464	29.065937130844834	3.3281371597814067	0.8428966361930705	1.0849842400576846
-11.41683712235142	28.96940271662765	3.305060986010944	0.8536752618767081	1.053613714098189
-11.219350371023808	28.853937987330728	3.27764347468561	0.868826281237113	1.0149465241207536
-11.063811648377435	28.68153300927144	3.2513276460903624	0.8663198138222897	0.9745663490615935
-10.947486528223845	28.535037823889105	3.2295762611437957	0.8605095613313944	0.9431305544349093
-10.899230615467399	28.323819733732066	3.200127096674013	0.844073389498935	0.9098882120522596
-10.868467577029437	28.194812621939796	3.1808189241192486	0.833028268643471	0.8892742137126056
-10.876511202290695	28.109887068149042	3.1564455205753412	0.8207341551948468	0.8738040710574473
-10.899672074901286	27.854101802332053	3.09020482441661	0.7851744145662669	0.8249516488168036
-12.412266700730603	28.73183000599365	3.4326054537129975	0.7006786342837001	1.1455429671833117
-12.004390987243811	28.644127827029813	3.392945462560786	0.7525481687846144	1.0830977412763352
-11.418956634563854	28.353076382645266	3.275488329039122	0.7942302740074237	0.9750820716304467
-11.624144095082618	28.483083006210283	3.3273037952548075	0.7845914815331415	1.0180663103183882
-11.98757052088968	28.638168487186263	3.390405016406277	0.7541806261657866	1.0802918937461743
-11.999455430555999	28.64302114149913	3.3924424888003055	0.7531415333649282	1.082340226201512
-11.11438165555979	28.077094826076056	3.1733450520267876	0.7929101940766315	0.8942152264707672
-11.390783517603357	28.330385589064328	3.267009554432317	0.7949039437635783	0.968177924496746
-11.018694723095315	27.985290635821798	3.138733767793221	0.7907263894152523	0.8657002189456173
-13.471803069018005	28.77445563984976	3.4591988256036514	0.5333926531315403	1.2962011899670474
-13.48260549035852	28.773788416678933	3.459222468773488	0.5315229896365141	1.2977327584342364
-12.935354512904492	28.789110493383184	3.4576618588756007	0.6246782180512662	1.2209322404801854
-12.730299209385468	28.76882927246517	3.4479801755408097	0.6552398912226818	1.1912188281934715
-14.231290469589101	28.525879619960573	3.4187975830985113	0.36257918384506405	1.3761791169550746
-14.010448775461906	28.63328583652027	3.438498902619563	0.41786127170929743	1.358032744195609
-13.506471729136642	28.767317669153915	3.4582663544053025	0.5264451032055822	1.3004601191660279
-14.460841527293365	28.39408003504012	3.3957426797162826	0.303017333929456	1.39278769594954
-14.783683682753072	28.129965573228738	3.351777288590064	0.2108896097878178	1.4048941592142077
-14.975465100779633	27.963363652093868	3.319731124344936	0.15304012576603096	1.4100215708833257
-14.857377166814722	28.070482248494333	3.342121248155659	0.18986159497169744	1.4077620628546206
-15.247091508969765	27.723494694946858	3.268575092679242	0.06885864504592976	1.4162286349196087
-15.438921475279523	27.548521108541188	3.223019185257604	0.009262053870049781	1.4235953330530409
-15.777307067901031	27.23142152114181	3.115882675452224	-0.10005082141048963	1.4402861058005076
-15.505550048294694	27.4862002405047	3.2039737274362583	-0.012044589135254486	1.4262439681132348
-15.95882932927022	27.057658625283377	3.0449173536152325	-0.16095130040485392	1.454404653733242
-16.071627921968407	26.944874315391413	2.997895652961981	-0.20170114607539125	1.4630612270000327
-16.348879088595037	26.649360708813276	2.856046393906484	-0.31898630296280955	1.4824648761937949
-16.427997019937784	26.555959712111072	2.8123077913525636	-0.3525695136091672	1.4860400401787768
-16.656844434007954	26.17623866269756	2.654655094317494	-0.4708662372583138	1.4843830989091356
-16.696536478621557	26.09508062700545	2.6255643855779525	-0.4960360926211173	1.4828373770823902
-16.835749776418716	25.686852448177994	2.501820669779311	-0.6183162233808632	1.4553021773195811
-16.845061757485475	25.628453285604436	2.4847016819389403	-0.6323067123186994	1.4475477978999152
-16.850433340026893	25.176846057478727	2.357746118900992	-0.7364762091438232	1.3652331697482298
-16.85038673364371	25.14105029551206	2.3486894425224287	-0.7443320241017557	1.359268343590655
-16.822804208812027	24.752145786172367	2.2641628284105453	-0.8230158837744169	1.2912502850350092
-16.814022621155868	24.619664448408173	2.2352657463770775	-0.8498056040010759	1.2681116177901472
-16.812945472733826	24.6090037446475	2.2327915225030806	-0.851854932930926	1.2659581538418838
-16.723937840816944	24.10943746964462	2.1283250310614386	-0.9403272467770742	1.1527467792351227
-16.711672631053567	24.055094941481215	2.1145200762420817	-0.9483643904283013	1.1395514509449025
-16.289023552988983	22.907733919851253	1.8430144526449233	-1.1040698871755261	0.8665154915972151
-16.541701583590093	23.45604246001041	1.9640832256009504	-1.034193718137392	0.9964709889040175
-16.554803726644348	23.499372302025698	1.9741273024155666	-1.0275295348785551	1.006346149930662
-16.28488538521969	22.898119481008653	1.840870271111293	-1.1053823329043673	0.8641715408760845
-16.26218103763534	22.856454352609262	1.8329452830068265	-1.109608734099302	0.8520527257780889
-15.969194038819062	22.31634337785984	1.731221947857243	-1.1642951034688431	0.696371551583481
-15.890230123807179	22.1925020649246	1.7135869316063654	-1.1730448918033056	0.6595936608783004
-15.611918811164477	21.76175729997115	1.6600948151733796	-1.1964757077071262	0.5308207008809345
-15.389654649869968	21.46744614026727	1.638540003833786	-1.2050081054353285	0.4391333560318571
-15.211472875440645	21.225020759410477	1.6224657611976032	-1.2099122231714814	0.36033477959414706
-14.852605830718517	20.768605616378892	1.6117034877679601	-1.2096957028988595	0.20568266334257337
-14.818368111934701	20.727265125728813	1.610959277969172	-1.2085388414775773	0.1919103478836438
-14.010753868674147	19.956266747716498	1.6223645887220257	-1.1470878956330306	-0.07584052092459954
-14.087441807327457	20.012526511232718	1.6202799628323536	-1.1546938676358942	-0.057324508584199865
-14.468160486474938	20.371519812579944	1.6120900255426553	-1.1847197270437995	0.06958552967398915
-14.161164464278139	20.08381166702931	1.6180179965774357	-1.1595414146328862	-0.0329238090533427
-14.781086333771103	20.690256417429	1.6106549742132157	-1.2056266306739671	0.1791954328480814
-12.566775432145782	19.255877513320883	1.6460032535209077	-0.9669886889305157	-0.31201546761019394
-13.290339014836286	19.46305631769065	1.640071955984649	-1.0619014903422557	-0.2341603493929743
-13.1729303124603	19.418787275288505	1.6417515296037124	-1.046164019214999	-0.2507997851605167
-12.843245224742368	19.28971157894774	1.64683991383064	-1.0015942074889252	-0.29827750794283214
-13.364979556612642	19.508469790386137	1.6385601220968553	-1.0721244469336686	-0.21957474141074465
-13.71499192839251	19.7215588672211	1.6330950733153276	-1.1191872474983944	-0.15036921046826424
-10.73275094914898	27.601566124654774	2.9954383183532225	0.7633089848290773	0.7535576439741831
-10.621312259153935	27.431657608134955	2.9338167215997313	0.7489766369517481	0.7068571614311561
-10.494472622804425	27.139762728691487	2.8372672433400266	0.7201674624102143	0.6392883298054834
-10.440814811578786	26.97290839065918	2.783828038300678	0.699399761518172	0.603143423592592
-10.340010025599554	26.46761329405222	2.6296204528290397	0.6289745356529468	0.4990347175964982
-10.310942985096554	26.231506882359504	2.558652966667885	0.5916686091042992	0.4549639385344494
-10.254915889396067	25.788604694922874	2.4296737210559805	0.5165550103759446	0.3672162545249389
-10.22647827646901	25.49740684588262	2.3464771944310483	0.4689903753938077	0.3123552624106064
-10.15297056364784	24.454238785309386	2.112097099083214	0.29182074921766143	0.12435196407505925
-10.148816922605754	23.97207807587904	2.0256538408430806	0.20619984477464826	0.04146299128269392
-10.1572747910747	24.735583520367605	2.1612555573283423	0.34198384643687685	0.17265760792387375
-10.162097597121184	24.830116402868736	2.183335472458973	0.35930624264398925	0.1896154584839657
-10.162546766859359	23.84260305188515	2.010661265531924	0.179940883762983	0.02094277753414189
-10.199764060738538	23.17965757589045	1.9368084152457616	0.0687131092260822	-0.09596496090583874
-10.264133457042867	22.925685144978395	1.9205738677340485	0.014831141644942546	-0.12961501419593946
-10.334836167150385	22.416165687077918	1.8860552961015307	-0.08298975890552106	-0.20804674904667683
-10.491992980100065	22.01802381355439	1.881636801005031	-0.17601945286796916	-0.25168080635105644
-11.549836964138185	20.072338696358347	1.7766817811838398	-0.6660637069086832	-0.40990115466503196
-11.554967867880773	20.064003427239495	1.775977980989842	-0.6683103996967993	-0.4102414559214619
-10.551136967279964	21.796553611972197	1.8749357891326175	-0.21934705149299333	-0.27944397441940666
-10.861109989919282	21.2561808403101	1.8588430025152405	-0.3624452786110736	-0.3198774510774425
-10.944210941660401	21.11696785294288	1.8516013367954844	-0.3973580675145647	-0.32993730828274426
-11.133323225905555	20.800917117156818	1.8383489600087337	-0.478180592045417	-0.35561315270809746
-11.346534801731305	20.436488911990164	1.8095059080302751	-0.5752932184455574	-0.3843494200743247
-11.231518843805489	20.62710766906838	1.8227042648177392	-0.5220455240986184	-0.3702430079116944
-11.741469854730145	19.77949816437784	1.750798067426918	-0.7432675525085402	-0.42184634512680474
-11.841147224706017	19.661418434931374	1.7368347338621262	-0.7752992324936975	-0.419854171710767
-11.973386913159729	19.52262481256701	1.7168363105396045	-0.8157124583960432	-0.4144312384584533
-12.170425370412358	19.353881967026794	1.689342319488496	-0.8760429148590728	-0.3982735020978516
-12.254791953417843	19.298450378205736	1.6707839876615425	-0.9041022240704688	-0.36637495327785763
-12.107678242949612	19.405561627556374	1.6965068482641896	-0.8575398924101161	-0.4019558757686382
-4.288326386940741	5.8070230604936794	0.13581880637343358	0.13342696717727584	-0.0014531876506906106
-4.307057605244767	5.526002436139832	0.18964531232864573	0.18424829546909421	6.719490992779589E-4
-4.180171464701457	5.245978145694322	0.2474086534588056	0.2360696383105118	0.03109718989198888
-4.162615861022818	5.199209053922773	0.2562593059253279	0.24394776336768137	0.035639701861798094
-4.143652721141185	5.191949089536986	0.2580506175373848	0.2448482994306213	0.039200341461896354
-4.014987066173259	6.398560350145364	0.0377731895044048	0.02988005662029235	0.020362144382880983
-4.102160277057983	6.226155071234556	0.06403811474169802	0.05903636524612382	0.01814725363845858
-4.158587255864665	6.1200098173878565	0.07944108310695668	0.07810035664674207	0.012552112957153312
-4.284793079351208	5.824858607178209	0.13219975169469267	0.12996254064387328	-0.0011122343967121776
-3.6322745368198053	5.1479752237781815	0.2878646665601266	0.24267382145584004	0.14301642011310606
-3.7520724673596213	5.133869891353276	0.28160181590342065	0.2481041070829063	0.11792389163842615
-4.068810461062704	5.185234828589743	0.26254214722496383	0.24539085832534785	0.054084091566720366
-3.4079134276844885	5.238028583704212	0.2895133223427935	0.22003755491104696	0.18695562265870627
-3.870611147185512	6.723331704642558	0.028965613832610343	-0.010053303509101474	0.018859732863518674
-3.93550508782948	6.569124366309313	0.04009835746256735	0.004577918318629007	0.02384579403710923
-3.083077723553127	5.477621858005871	0.299257581350591	0.1634762450344273	0.2456689145842248
-3.2016356353304536	5.395281637801698	0.2955090169896955	0.18564763923881972	0.22339805282322478
-2.9250367521464256	5.618751443255416	0.32244218083933174	0.13114333485805746	0.2742440682182905
-2.808073832376915	5.742408533499555	0.3359081535648318	0.10456567000372557	0.29329745103385674
-2.561109083068193	6.012828978318681	0.40191250237231724	0.04617390809219161	0.3392538109637702
-3.656225595772729	7.214473650128381	0.06940550332211597	-0.05322696100314136	0.018023708386140688
-3.5925228731418923	7.34008329807876	0.11465617898130079	-0.08862187677736227	0.022864393421220267
-3.54328167840365	7.470859406778205	0.12952750542182734	-0.10013859655261147	0.02582072979073233
-2.1477862434435124	6.617732931249476	0.5812863072102943	-0.10665447176692958	0.42564156695674876
-2.178221292733067	6.571855578800015	0.5655538369817747	-0.09377196627368432	0.4212969261726726
-2.0648331524982755	6.7576354797203635	0.6277957875692166	-0.1468969255949552	0.438098401335907
-1.8849213199230619	7.066868042911974	0.7294954742800454	-0.23398253497787788	0.46444053288187426
-2.4120263893614973	6.229400814325045	0.46364264512837566	-0.006246153434100711	0.37127760841647983
-2.5361866250272955	6.047252036713077	0.40869584373703255	0.04028511093705796	0.34399641214273324
-3.935819787141531	17.984500048599497	3.2262197595492337	-1.214019127939103	0.3378048065181338
-3.78336958602557	17.993315823553566	3.211645442362398	-1.222652509017057	0.33431612290227203
-3.427077741744119	7.766058137175304	0.30710129726884977	-0.22975138468766537	0.03535378595985452
-3.406569881135219	7.832445527304884	0.33461261688866545	-0.24741383016787252	0.03587078416303513
-3.395983191054093	7.883794864942119	0.356422719365873	-0.2595125608690523	0.03649602421529712
-3.3371281060386737	8.150918617555703	0.48551744400976105	-0.32284975528613946	0.04600480310948998
-1.278169408830863	8.48437433428823	1.2177990510130372	-0.5924909153084172	0.5296762681065894
-1.4540629241815406	8.03470965362341	1.0591729664246612	-0.4840147527011053	0.515657976270955
-1.8167261401452421	7.20801182257917	0.7760747253828533	-0.2746306187549715	0.47628760350907806
-1.552383037014087	7.789776732269239	0.9710495313665356	-0.419502894542412	0.5030909507642314
-0.9410764433027281	9.405038530050247	1.5278816928574772	-0.790739975166998	0.5499690760814475
-1.0329367331417418	9.151234284338832	1.4450452644872824	-0.7397934692442832	0.5460255807888036
-0.7679094447811552	9.95277965234512	1.6911634216018945	-0.88579532295442	0.5562038253355877
-0.33002843814312044	12.134348277380695	2.240880119614933	-1.1941895946050156	0.5451603839583478
-0.3357764586920513	12.078843485378034	2.228814620687498	-1.187665879769401	0.5462118614911379
-3.417433509638534	17.827381727176302	3.1737648129370593	-1.2567439334556727	0.34133779119046703
-3.353382382951112	17.741842308688575	3.1635568017895714	-1.2647363099714037	0.34511759407025067
-3.674832941632539	17.93323560833925	3.203216079391564	-1.2300635693326811	0.3397926245161531
-3.5409307277999567	17.885907081965335	3.1899668324937824	-1.2451014457526224	0.33998601896001357
-3.1860561960175433	17.549365365355296	3.136467003989838	-1.2811193923097095	0.349892927978026
-2.9981130641699174	17.395321314172424	3.1145594408965374	-1.2949101274262078	0.35342542050326164
-3.2165215628928006	17.57820816975883	3.1405312442092894	-1.2777942172861256	0.34988561366014914
-4.1137207324417435	17.95308223849858	3.2506557133191745	-1.2003490603027862	0.33797487670654874
-4.160621080742889	17.795938972454014	3.259452657559289	-1.2002213555297958	0.34646602508548807
-4.190763877417752	17.70804950350443	3.266653466421764	-1.1977300901401249	0.3503786348940859
-0.33050020850094985	12.145123827625998	2.2428405563823133	-1.1950713277635723	0.5448548312411875
-1.4343564303268679	16.31909273804294	2.9234894042978636	-1.3760820496151607	0.40039277807225704
-1.3066176526698219	16.0680303809159	2.888998666111399	-1.3827859310769206	0.40651955024184216
-1.1152979539279455	15.611202681804269	2.8231710763038276	-1.3840401143051873	0.42031494848651063
-2.4474803932797915	17.1585224792057	3.0681523415281253	-1.3263307449546347	0.3671439592444889
-2.055761384167546	17.041296048986602	3.0329361373867028	-1.346709510569132	0.37409207755617574
-1.9984998164489554	17.002629506016117	3.026409314130263	-1.3485558094238457	0.3771685979355055
-1.5724149375605685	16.580962567434636	2.95940828487803	-1.3729820376234132	0.3903473886568135
-2.9820955633715815	17.38344915169903	3.112864175810491	-1.2959517991804386	0.35386310052550796
-2.724789042326286	17.256116533629893	3.0900320969836725	-1.311697024862959	0.360378527992565
-2.531457869203797	17.190304756335227	3.0747493843178852	-1.323050463431788	0.36376690865940486
-4.183190145794866	17.56540290424019	3.263169006876238	-1.1991103189756829	0.3560858537763751
-4.207099313692599	17.371866069837257	3.2639570788471	-1.203543217768725	0.3622038841496457
-4.17345519997633	17.089831976884682	3.239181442031856	-1.215308406451581	0.3629304223348858
-3.3148310309893363	8.423923301546052	0.6165489761598795	-0.3930542494650386	0.04842782164096761
-3.300192629087484	8.663118489326514	0.7153778197220847	-0.4501527368734196	0.045450238352744005
-3.2862287614074193	8.915212706658002	0.8196291745979343	-0.5060725293941691	0.04912134297955986
-3.2794829862540453	9.153166440048343	0.9268636065554892	-0.56273459867741	0.05543798312805753
-0.3805651487088478	12.953841366376704	2.3926083663257716	-1.265383908449616	0.519475852720011
-0.4307061904896281	13.369241222483529	2.469443065840351	-1.30106330379926	0.5053544960964544
-0.5075965103225141	13.744646939005303	2.530520337118623	-1.321533333178913	0.49193918682180565
-0.5977318219793605	14.096499370658435	2.5908569678787714	-1.34446631756825	0.47659943664588567
-3.2676731937878696	9.60572641271945	1.1107156712037745	-0.6543640948057385	0.06996014379036736
-3.256429234120413	10.042692132374542	1.284444371261691	-0.739794823917329	0.08365632918290963
-3.268410707882346	10.416945356274994	1.419556001195856	-0.7993715378932245	0.0954467933108411
-0.6591870284780542	10.31262568099423	1.8011395647353257	-0.9512886270153793	0.5601184657244045
-0.42285288091859907	11.258976825610695	2.050550003566223	-1.091284463817626	0.5613829019240396
-0.42939644071267913	11.215805729165234	2.039681018044703	-1.084908876844471	0.561764009382536
-0.6312573047807166	10.428088654680536	1.8345170948390717	-0.9714783212503102	0.560650304287621
-3.2903234695987535	10.897386429199772	1.6041182490649246	-0.8846445117263673	0.11076938251355463
-2.987291544864133	17.386535233830127	3.1134066375447143	-1.2956660605822479	0.35369453565195413
-4.164359810315925	17.031866286091535	3.2338333149327068	-1.2169275421293644	0.36359552831542175
-0.7097934901376413	14.466809880080852	2.6524336354799436	-1.3634721298404613	0.46024497903812656
-0.8575672753041089	14.969271293498517	2.727061566483126	-1.3743416244060933	0.4434699563742419
-0.9532329287786547	15.217415294466539	2.7663305070080355	-1.3828601092025259	0.4319061943400888
-4.138689251804942	16.602845789463963	3.181372362914318	-1.228025728473619	0.35588690124188027
-4.159558946386909	16.976159925336383	3.2273056469375643	-1.2170406903647484	0.36395161090010997
-4.0833228206703645	16.225441788462653	3.1210263183928366	-1.2362246333915377	0.3468199799539268
-4.075875945060494	16.183223288394085	3.114161944025417	-1.2367910879533295	0.34625540108540004
-3.9528003255732322	15.292784673108926	2.924487600192661	-1.240193667616775	0.3005251891217348
-3.9992067929440043	15.73055462668215	3.0231887379888933	-1.2437399610367814	0.32467013020011476
-4.068371905853679	16.139351008679608	3.105146397362718	-1.2365923124463734	0.34454111801405674
-3.903746688804401	14.691009127397303	2.7824029178396588	-1.2253039112433908	0.2664357784869047
-3.86987704440043	14.375574603567006	2.701914580561872	-1.2111791275295314	0.2520281050154048
-3.9256796422272324	14.820378173973396	2.814413270636409	-1.2281455174043252	0.2730809212184049
-3.9497350317267026	15.228464150498013	2.9094891144460084	-1.2383566881003352	0.2970263849186189
-3.7268568443784513	13.894308007070336	2.569674186504927	-1.194161726350756	0.23082573639614604
-3.698215854277132	13.779058127098043	2.5377446159767927	-1.1889515147095047	0.22595697097306508
-3.6779639093146645	13.673870011895303	2.5068929446713897	-1.1808082515231513	0.22236591058712887
-3.571181750067259	13.33170586472178	2.405194174679009	-1.16206345831927	0.20724310369145288
-3.4835043026903465	12.977876322076302	2.296837599164844	-1.1321447184451898	0.19584490593143564
-3.404126025364066	12.339701968592273	2.099037691311645	-1.076636392959536	0.16470528673312235
-3.3488293333994186	11.895449310153229	1.9484657680763842	-1.0206577710438878	0.1488012322553213
-3.300315153385468	11.14083500028607	1.6926177398508495	-0.9237020166534872	0.11978282131964135
-3.9511621749674837	15.271050023970451	2.9195461381825423	-1.2398193956944454	0.29955708179383195
-8.244373317370188	14.628658956740194	1.6400743889650847E-4	9.997456768925227E-5	1.1179080936865314E-4
-8.208489142862772	14.204433859089825	1.615624653095107E-4	9.869115967104705E-5	1.1173575336219255E-4
-8.193734077492797	13.966873422743047	1.6022157826213815E-4	9.799093310510676E-5	1.117188513756798E-4
-8.232676222944097	14.462837941075223	1.6304787615809262E-4	9.947501022101513E-5	1.117846811341658E-4
-8.19035693955016	13.837323106092928	1.595138343266446E-4	9.762395070207595E-5	1.1171318991101236E-4
-8.113167709168138	13.369167772280294	1.5689316133497074E-4	9.618227410100644E-5	1.1153224825635291E-4
-8.077142174814208	13.181783020574018	1.559042946011258E-4	9.562821494231606E-5	1.1143658984552582E-4
-7.9674073519851305	12.816549861797377	1.5393114215333717E-4	9.445056826898134E-5	1.111722456199059E-4
-7.4202031915344335	11.241546128091116	1.4597985153343818E-4	8.917120489367291E-5	1.0991503772332266E-4
-7.380855782333086	11.139150568907128	1.4553311487853766E-4	8.886386059193258E-5	1.098236338632133E-4
-7.603903539139292	11.751642921695533	1.4845496030508189E-4	9.089261571666165E-5	1.1032443986087562E-4
-7.696154479064555	11.994745340563997	1.4967323799397104E-4	9.175716978939787E-5	1.1052795809164252E-4
-7.744684776673162	12.145936214046198	1.504747013683505E-4	9.227742856917381E-5	1.1063884170194974E-4
-7.337783016568444	11.036160898112158	1.45080156336668E-4	8.853787860422572E-5	1.0972035564073752E-4
-5.478513842259125	7.328297301269693	1.2687149394852067E-4	7.327569772006906E-5	1.0316879028034759E-4
-5.496335515484936	7.350666297835906	1.2703160147323417E-4	7.341149035474892E-5	1.0326020117767087E-4
-5.513292533723025	7.373441024034741	1.271551950521162E-4	7.350856189365202E-5	1.033429369737129E-4
-5.7782594324877365	7.704138241466704	1.290702586227937E-4	7.512438756778946E-5	1.0439089498830205E-4
-5.226288884072366	6.97442447090005	1.2523036660390012E-4	7.220287905143762E-5	1.0199972480527656E-4
-5.1320395346395955	6.880771446866525	1.2461364572853556E-4	7.171517088193482E-5	1.0158926437660656E-4
-4.981658732436152	6.746084424883188	1.2399741983160938E-4	7.131632839864985E-5	1.0105520862345712E-4
-4.872230788355059	6.663668971542325	1.235910274772678E-4	7.104180676911725E-5	1.007338418708306E-4
-5.959938063172559	8.088641025459268	1.307068812522705E-4	7.629378741067245E-5	1.0534845489879238E-4
-6.156106083074739	8.43849134717127	1.3270623872354274E-4	7.812644777736192E-5	1.062054390677049E-4
-6.3622803987511345	8.893710900037291	1.3479356162209464E-4	7.983879120294225E-5	1.0709719807490241E-4
-7.037730777065047	10.279206689455364	1.4155503340177112E-4	8.576555183418228E-5	1.0906248137204617E-4
-6.511291309796823	9.166024915663732	1.3637651600497292E-4	8.139515331510531E-5	1.0755126947395198E-4
-6.961309529005052	10.091919377967345	1.4065129638527726E-4	8.505559968450528E-5	1.0887027980116255E-4
-6.976746835639336	10.11701394282087	1.4080332411857635E-4	8.518509362693293E-5	1.0891987225861057E-4
-11.149672852779776	19.026028297048256	0.4070561258669991	-0.033742235965979674	-0.023732267978606027
-11.177286946315288	19.099277703541333	0.4119964445021183	-0.03373495286266407	-0.023269382673088833
-9.18227086019565	22.941744559833715	0.5826135051415995	2.7365342753216896E-4	-0.027529569200895138
-8.933979733519063	23.042297787756027	0.5812237205672772	0.0022384978467434842	-0.027776196299820602
-9.497726748011418	22.723004536194928	0.5763044552044058	-0.0025370166888318436	-0.026048111920469172
-11.201816179455392	19.362671115833432	0.4264338743789488	-0.032556223030884096	-0.021524264327865316
-11.022193536741858	18.717624560114725	0.38604717148281414	-0.03370983761871685	-0.025675048156690302
-10.948655511422155	18.634752597804788	0.3783971972904536	-0.033236386670602226	-0.02616588294492809
-10.739200803101152	18.414265673982754	0.35780487975172204	-0.03208094379432162	-0.02724697440880823
-10.426129079411938	18.242868662510936	0.3333098060113363	-0.029837840617115086	-0.028237746206882196
-10.351495060601314	18.19934593348884	0.3273904196063385	-0.029414015241803357	-0.028319170802950967
-10.276659955502009	18.164399203559437	0.32175946940538813	-0.02890620178613855	-0.02851861179760767
-10.051706148564318	18.092298620546728	0.3056029983009426	-0.02702259634297429	-0.028455370594546517
-11.220597943108505	19.547650220008503	0.43659244953659027	-0.031761835295237996	-0.020098841506900424
-11.213232813518049	19.61367872695515	0.4398233074779967	-0.03115996723889868	-0.01988899930740676
-11.167862918473157	19.983763373685665	0.4574931358298061	-0.028719185775159632	-0.01788045030345313
-11.119734753615504	20.180895538942224	0.46680583577529033	-0.02683015825778541	-0.01766124239875852
-10.889962382093142	20.81510177874138	0.4946485649774986	-0.020938955231760346	-0.01705022567422531
-10.989883259185685	20.57314650704364	0.48377801564198125	-0.023545778245050344	-0.016850112455193626
-10.670647697607485	21.25443563231954	0.5137308693421694	-0.016874668514444847	-0.017688868079383302
-8.656589193032165	23.077778160673812	0.5738678362802376	0.005140710210451999	-0.028921796366473407
-8.262164632393056	22.97490850022338	0.5515113157955822	0.00992600897057506	-0.029078957745075365
-8.093510801985081	22.896766634500132	0.5393268196792114	0.0119415600614309	-0.030263658278151313
-7.68989912608717	22.564207698669875	0.5010356366842972	0.018323160362549717	-0.03276985201214339
-10.61906467426591	21.352055718189742	0.5181956533608651	-0.015709904219089854	-0.01808142823702281
-9.936768220586934	22.310409278173573	0.5609031349675315	-0.006800956141397501	-0.023077441595039334
-9.627937960973474	22.62487940796674	0.5734284981903985	-0.003957101411545863	-0.025088115947086723
-9.573169961095976	22.676544366109272	0.5753771321972846	-0.0033296271814980283	-0.025516530598484903
-10.134279956953314	22.05814858741419	0.5496322109978611	-0.008751147786296164	-0.021982711157544823
-10.304582249602808	21.836678921374173	0.5398508868372696	-0.01109052708358451	-0.020254853649507798
-10.555587977067566	21.45179651669559	0.5227363433335943	-0.01452430044940587	-0.018780302018596727
-9.871150253323467	18.04329134881533	0.2930654660782903	-0.025657518014215064	-0.028441750481385634
-9.4491510421968	17.986087424675254	0.2627939175202237	-0.021971113346404364	-0.02741189705194499
-9.39405468440286	17.97674307009461	0.2587916268215412	-0.021588013850102894	-0.027251031617187324
-9.318824933668623	17.968766098777905	0.2526603351473491	-0.020950307120759456	-0.027029511210080546
-8.866655676614846	17.930756511797174	0.21709259247987062	-0.01757272817511213	-0.02553810351233225
-7.460370084706861	22.326890903804703	0.4743100728616725	0.020490648520143852	-0.035778769085268676
-7.181921823170052	22.004421546653404	0.4399640854035466	0.024878623554863998	-0.041411565238738506
-6.980050576019263	21.793148493492453	0.41463582731432547	0.026219877494986516	-0.04516990843102925
-6.576542696581086	21.409318391621486	0.36769745860505876	0.0288955680938315	-0.0560713482936909
-8.591810565175942	17.924390418426363	0.19140736864617325	-0.014773438975396147	-0.025142215016856637
-8.160987566235585	17.895824611247768	0.14332189498990905	-0.008584861532983679	-0.021253139010075115
-8.427526747689358	17.911776804777684	0.1736038626360133	-0.012688550622696037	-0.02372694089261851
-8.540982568507179	17.920050757602066	0.18674119326581803	-0.014302680554243751	-0.024873156139998555
-5.864615339578988	20.755750631962357	0.2866018401633259	0.029660355560036277	-0.064920512968449
-5.543802938210256	20.38074487517408	0.24496076844801867	0.029749721996219856	-0.06697288505515922
-6.504364858334945	21.34437545298176	0.3595093030953846	0.028775372799741062	-0.05710392233531385
-5.970918121132897	20.870232428528325	0.29983113939279343	0.030085720853442903	-0.06422742662927299
-5.171797381464162	19.89737251545445	0.19399880591814644	0.02738031505613836	-0.06544842850559421
-5.0245480447987125	19.683822661130662	0.17218308541159966	0.02759974099061451	-0.06444452916504147
-4.900152014728899	19.401774462066626	0.1477479558804641	0.027191190051624205	-0.06230959226156248
-8.045165203849143	17.895237150670994	0.12546054609418644	-0.0068087035266279385	-0.017489459992883608
-7.828330068792466	17.887207984644846	0.08837049590019158	-0.0042717079393944785	-0.01044050282590345
-7.588389628929521	17.819549385161938	0.020347644030384537	-3.8952823303011234E-4	-0.003251928316823937
-4.683175416995011	18.92056128922509	0.11062317857513276	0.026180736784663865	-0.056083442520481454
-4.557131527726211	18.533459102138394	0.08665916300873966	0.023164764426509422	-0.04901651563838315
-4.377707594286538	17.57417867700677	0.039248664536954685	0.017424397801365066	-0.031434251388829264
-4.375950900357417	17.526057226949376	0.03704990530934808	0.017082379625778195	-0.03052766315411337
-4.484941864981501	18.19838652331461	0.06453470221098177	0.021218956102799755	-0.04379937623771639
-4.372825752777866	17.497105804998277	0.036519198125660714	0.017039752842220132	-0.030175930819618682
-4.260063754969469	16.957122878843833	0.02701591360975127	0.015610636598407867	-0.022012020854709883
-4.2543796491463395	16.88173839584814	0.026571523470907417	0.015346841605321187	-0.021416196930760068
-4.172479120773178	16.325671413989923	0.021257696654542028	0.012087947473666493	-0.01635984523546985
-4.151871519508384	16.155447405066244	0.019596572865380413	0.011084843979250374	-0.014748670555278435
-4.144035245207647	16.121454065378032	0.019231053322327392	0.010840191483040152	-0.01444531478344401
-4.072421898747817	15.289956430567175	0.012111346173820897	0.007100945382434437	-0.008010907306254204
-4.095328121705499	15.489697359268533	0.013623017048404327	0.007913351267890716	-0.009301857045064255
-4.118480058777639	15.68595857984359	0.015226775842794426	0.008550961491897376	-0.010802178391910767
-4.140149876500907	16.06180723438685	0.018674743889197588	0.010518865920977085	-0.013952895673742811
-4.179593610389492	14.862900564725685	0.009735732162097433	0.0054285107229725465	-0.006669588050056671
-4.129583690004605	15.034457843656845	0.011126735996156305	0.006277522642009951	-0.007601699941591343
-4.332504046130264	14.727261534199787	0.005082139868056318	0.0027687059759788635	-0.0033578094156613866
-6.864381120883838	17.824925970386563	1.8357718154893656E-4	1.093955545347104E-4	1.0656656335495701E-4
-7.111456277637915	17.862901719600874	1.833396742818315E-4	1.0938356792607983E-4	1.0727114345918738E-4
-7.361730330183262	17.815658423143518	1.8266088124298924E-4	1.0919224918305237E-4	1.0801411632375855E-4
-6.699631952192597	17.790187728061333	1.83690819557228E-4	1.0938135894857193E-4	1.0610561477816794E-4
-6.471535900809904	17.65611081898578	1.833892158719058E-4	1.0915427594877213E-4	1.0549944933279404E-4
-6.01856299486931	16.965651538393175	1.8032377559163738E-4	1.0744161395147046E-4	1.0446918385477146E-4
-6.018217814642384	16.964954947243214	1.8032048489702288E-4	1.0743980992767393E-4	1.0446849361742304E-4
-6.192614293475787	17.31914560580889	1.8203020072707257E-4	1.083714142661811E-4	1.0483353471651751E-4
-6.358826975092747	17.562077889890872	1.8307746571590494E-4	1.0895477071755784E-4	1.0521808347924069E-4
-6.018066056155799	16.964687362149334	1.803192636596556E-4	1.0743912462546056E-4	1.0446820226452283E-4
-4.908304538333134	14.969355025422521	1.7018058446557097E-4	1.0190987639634578E-4	1.0176695963690678E-4
-4.894965705707698	14.956384548239772	1.7012162364312363E-4	1.018759210332413E-4	1.017273723146067E-4
-5.522668475480044	15.89108446419409	1.7479498221213024E-4	1.0446933701643216E-4	1.0336971535937733E-4
-5.590293973325887	16.02332329799043	1.7549553024724763E-4	1.0485076315570985E-4	1.03534250059563E-4
-5.62503595550961	16.102423683804165	1.759268929681752E-4	1.0507981246476928E-4	1.0362410225023894E-4
-5.79838945170203	16.47567517825189	1.77842959596699E-4	1.0611741483386172E-4	1.040023233875904E-4
-5.818300420163335	16.518599132988257	1.7807276559915066E-4	1.0623938783409707E-4	1.0405442430431136E-4
-6.016563718580136	16.961325465432818	1.8030227152176096E-4	1.074300273272199E-4	1.044651016536021E-4
-4.911331118979538	14.97328547513143	1.701996100798503E-4	1.0192054262617429E-4	1.0177505747553314E-4
-5.0735700023776875	15.16993664121582	1.711614339691408E-4	1.0246492427602113E-4	1.0223200927547247E-4
-5.223708594183212	15.375437594116095	1.7216823714059023E-4	1.0302336961876133E-4	1.0263972860419484E-4
-5.2244114000787105	15.376332166246335	1.721726899865271E-4	1.0302587055686748E-4	1.0264173050355532E-4
-5.424504479191739	15.698092793846305	1.7380899302936432E-4	1.0393328938127306E-4	1.0314934235172535E-4
-5.22565127061393	15.37825402853767	1.7218243522552557E-4	1.0303126832118924E-4	1.0264506367316595E-4
-4.7077301313837365	14.774519111724057	1.6930135717670438E-4	1.0140379652763647E-4	1.0117022024221204E-4
-4.675015183440867	14.74800878513003	1.691836037469081E-4	1.0133545998118399E-4	1.0106270475447818E-4
-3.7658512309524754	7.028045440845924	1.2387786582302763E-4	7.109018746717972E-5	9.64122172957586E-5
