# Supplementary material for: Thyroarytenoid muscle fiber orientation regulates the ability to modulate vocal fold vertical thickness
Source: PLoS One. 2025 Dec 4;20(12):e0337735. doi: 10.1371/journal.pone.0337735 (PMC12677544; doi:10.1371/journal.pone.0337735)
Supplement: S4 Data — (ZIP) [file pone.0337735.s004.zip › Male/contourA2TA11.csv]

% Model	Untitled.mph
% Version	COMSOL 6.1.0.357
% Date	Dec 13 2024, 21:22
% Dimension	2
% Nodes	720
% Expressions	3
% Description	Line
% cpl1x	cpl1y	Displacement magnitude	u	v
-11.968005616002486	39.650844643500406	4.888146777399278	5.351955445418024E-4	0.5240835055760019
-12.100925229184412	39.521184251215715	4.88298730416852	5.325159254026026E-4	0.5241904472953842
-11.810234379374002	39.74293127707726	4.891804530558146	5.371169269245445E-4	0.5240062817834075
-11.76596306338081	39.775513356632324	4.89310134895503	5.377925661614729E-4	0.5239791887871125
-11.47739948826791	39.862189693672036	4.896547875327743	5.396016424777965E-4	0.5239036749340223
-11.258980847445656	39.857881496438054	4.896369573778621	5.39526337667339E-4	0.5239027570818088
-11.716143543792246	39.796222579001906	4.893923884835608	5.382269559754658E-4	0.5239615305525894
-11.163938214941039	39.85365079891891	4.8962021269479985	5.394361392972358E-4	0.5239042540275755
-10.79620743561626	39.85090503287166	4.896088743829031	5.393801861493052E-4	0.5238990808493451
-10.709496869932106	39.85039381204079	4.8960664015046635	5.393692267710794E-4	0.5238977572025697
-10.37169574884199	39.850036177539195	4.896048455383028	5.393582237495159E-4	0.523891265799902
-12.13512273325702	39.460672833157	4.880580288610664	5.3126706746421E-4	0.5242397955371036
-12.240660142730174	39.24849072022055	4.872142752473226	5.268897426768373E-4	0.524412533451732
-12.227325367848682	39.08705965880898	4.865717452329322	5.235743038032911E-4	0.5245420889487256
-12.205740642978935	38.97912439180851	4.861424924380681	5.213583237012597E-4	0.524628456959783
-9.681369688821853	39.850002288818345	4.896027921409629	5.393626381932721E-4	0.5238774583193146
-9.209886193231677	39.8500022888185	4.896027771274454	5.393485838776628E-4	0.5238680015219551
-6.503691158131879	38.96454001876737	4.860748979912149	5.21241057827E-4	0.5245265427985056
-6.587351156296421	39.29642873129991	4.87395973077199	5.280349425140198E-4	0.524260998606693
-6.771159512318912	39.57700815680421	4.885122139473952	5.337896690673686E-4	0.5240387884626511
-6.814129999907873	39.651652838586976	4.888093373267528	5.353188318074566E-4	0.523979552046454
-7.229593906641747	39.84203493583536	4.8956733792018206	5.392327979681087E-4	0.5238346500829814
-7.181795837296288	39.83706132882147	4.895475210325187	5.391310955760357E-4	0.5238376900017434
-7.033567159296577	39.76166368437849	4.892470723763996	5.37582809811468E-4	0.5238954048676646
-7.6946177519140235	39.85300356006798	4.896118795753502	5.394385914194173E-4	0.5238351646283448
-6.488283836647731	38.91091546805024	4.858616256134071	5.201359960824581E-4	0.5245694051581664
-10.243595360807257	39.850002288818345	4.8960463560937	5.393523473244438E-4	0.5238887295835808
-9.730298368089413	39.85000228881833	4.896029552106344	5.393617115816861E-4	0.5238784389704858
-9.743014193148053	39.85000228881833	4.896029551290872	5.393622815651407E-4	0.5238786932794014
-9.085341826788042	39.8500022888185	4.8960247984755965	5.393508995172964E-4	0.5238654967874187
-7.779783738995952	39.851154726690396	4.8960501501656255	5.393913194942656E-4	0.5238383692450431
-7.886706964608755	39.850916601280545	4.89603782192422	5.393903422236231E-4	0.5238407121732914
-8.209330570361049	39.849987794146756	4.896019658626588	5.393452255500586E-4	0.5238479338238144
-8.699211804792647	39.85004545472901	4.896031301941557	5.393352032389882E-4	0.5238577200097075
-8.427966558711143	39.8500350871401	4.8960187904136765	5.393510657448247E-4	0.5238522768363325
-12.152615457473026	38.61822056218743	4.847063515365874	5.139682073259319E-4	0.5249176327830806
-12.150457207342695	38.60568225439725	4.846565031665225	5.137115527958412E-4	0.5249276726234643
-12.146591986235311	38.58859764700979	4.845885105738947	5.133631337157379E-4	0.5249413349234516
-12.074238696384148	38.24828133015453	4.832352305271709	5.06399528593413E-4	0.5252135642459959
-6.441829287929373	38.514252064367554	4.842839856005547	5.120012551860274E-4	0.5248878240477767
-6.4796557750756225	38.830935381536946	4.8554321636140285	5.184980952124429E-4	0.5246336258743272
-6.431316994593285	38.355730965701305	4.836531469743902	5.087748661745379E-4	0.5250152440927233
-6.415000660473024	38.12021737547059	4.8271659984141175	5.039565446166713E-4	0.5252045203449052
-12.006552716049852	37.91928976266428	4.81925851177424	4.996953305160331E-4	0.5254767869750081
-11.966773292852782	37.7322909897182	4.8118230746314055	4.958882164404676E-4	0.5256263738604586
-11.899335717233097	37.41624344712912	4.799247320959487	4.894849200678501E-4	0.5258791910305318
-11.86072968481382	37.23337054820751	4.791976824335768	4.857675772561625E-4	0.5260254820753854
-6.405495081109018	37.81045524455644	4.814838523417706	4.976591615950419E-4	0.5254537215472725
-6.3802834672144035	37.49850283645258	4.802435432886571	4.913201383974057E-4	0.5257043719987882
-6.34327199449609	36.990127261889924	4.782206939215269	4.8106246792620514E-4	0.526112933259542
-6.3346776499635205	36.89181710192548	4.778301333700518	4.790754239738016E-4	0.5261919088465944
-6.327277488709939	36.80573234114482	4.774880151043453	4.773548385952816E-4	0.5262610726016934
-11.839379859361392	37.12464213602315	4.787648638596684	4.835648634761433E-4	0.5261124937880107
-11.66031709327127	36.191536938073696	4.750537673644834	4.6477580695748787E-4	0.5268593029394264
-11.619905720758748	35.962379473002436	4.741433575997149	4.6018355196000425E-4	0.5270427773703461
-11.730360249335298	36.58305483766412	4.766124396445649	4.7261677460841883E-4	0.5265458477854412
-6.248695444183287	35.88284413383001	4.738202023371148	4.5881399632501286E-4	0.5270025062466934
-6.190644674951312	35.36621719878445	4.717649950152868	4.486268473260709E-4	0.52741733988785
-6.1463294461348905	34.86088229769609	4.69756382458417	4.3856585419578065E-4	0.5278232965375854
-1.0600869276340483	18.316100001774196	4.0405569380860555	1.452797784822105E-4	0.5410570594974214
-1.0459016161732135	18.37692181363064	4.042966248746113	1.4626387392203626E-4	0.5410078828603128
-1.1744205707972624	18.153797557800345	4.034122843307427	1.4266308651221196E-4	0.5411895004123466
-1.311326192584243	17.97535615877772	4.027052181358598	1.3978554829566583E-4	0.541335291271303
-1.386335587551091	17.922671465764726	4.024963230565957	1.389405020743571E-4	0.5413788841885432
-1.6505488217453668	17.757514160475903	4.018423594636217	1.362893356981137E-4	0.5415160008739246
-0.9718149006219283	18.630446296863695	4.0530195742340815	1.503633208472411E-4	0.5408026595275752
-0.9542349860686515	18.852537320770427	4.06182091882526	1.5396713222022877E-4	0.5406236290995343
-0.9467123425971604	18.932059856972355	4.0649754329911465	1.5525746098173754E-4	0.5405595055303516
-0.9488912973033679	19.009058522305217	4.068027415639371	1.5651160364984226E-4	0.5404975660917613
-0.9602591937381534	19.185733594449147	4.075035182719382	1.5938553901330714E-4	0.5403555480816092
-1.0005126263859143	19.36574217623491	4.0821691851980715	1.6232487283533646E-4	0.5402113056957181
-6.05347281998843	34.07388368729615	4.666308517794091	4.2320379424930015E-4	0.5284551268393172
-5.779746191862431	31.198536783186327	4.552011535510338	3.681062452948327E-4	0.5307648840699394
-5.81260308842713	31.6601371096856	4.5703245768801635	3.767390875483398E-4	0.5303938392753891
-5.898916358898413	32.61341104261303	4.608250746184481	3.9496960718495233E-4	0.5296280064738732
-5.976331308258205	33.33624786626052	4.636949102561724	4.088033656490176E-4	0.5290475054054047
-11.555172919712001	35.57995576034233	4.726225917799209	4.5261408292810584E-4	0.5273490139461053
-11.427224513094306	34.824469013294944	4.696187364426981	4.375460777223569E-4	0.5279539797282399
-11.302991741507174	34.01939293201957	4.66417042200947	4.2177816473533815E-4	0.5285988757769176
-11.26269403333529	33.74326682230424	4.653213843124444	4.16310057815039E-4	0.5288200974481692
-10.87492360433819	31.536162433666846	4.565484666504561	3.738395197808874E-4	0.5305872052522861
-10.79808267178972	31.096982410679725	4.548037001968203	3.6575856502349483E-4	0.5309388461991928
-10.515617328365707	29.431210118152052	4.481878975599697	3.3444604562035847E-4	0.5322727400453098
-11.095255333576779	32.78560916869341	4.61510457689423	3.9787766955632817E-4	0.5295868681871674
-10.374607869233792	28.677418549364212	4.451902493320906	3.2094909670195705E-4	0.5328761283068397
-1.9007542873442727	17.670028077820447	4.014956728916132	1.3489487454239796E-4	0.541590381784369
-2.0779141835942943	17.606247817656115	4.012431872200853	1.3387866157377515E-4	0.5416445279062739
-2.421704394542373	17.610906476909	4.012619115443141	1.339801536528964E-4	0.5416462314235158
-2.5268901597962445	17.60827853304663	4.012516501352515	1.3394618344011734E-4	0.5416500168603294
-1.0157099330243569	19.441588102125813	4.0851780244550495	1.6356406623880897E-4	0.5401505014932334
-1.1062328150339649	19.65851365771074	4.093778967728575	1.671176415606153E-4	0.5399773466303643
-1.0950141199455286	19.63861486947969	4.09298993640379	1.6679071041317796E-4	0.5399931836933817
-1.0936631912571904	19.634142492606518	4.092812493750127	1.6671730854735808E-4	0.5399967618377786
-1.2019485900933222	19.823967402584525	4.100342981136765	1.6983349192124228E-4	0.5398457038991216
-1.2626663164006442	19.90610167368628	4.103598675010783	1.7118314346830363E-4	0.5397805617017097
-1.3479656887537843	20.02184186709379	4.1081923631788815	1.7308449366352317E-4	0.539688763256859
-1.3818036936806772	20.069240413165744	4.11007176803108	1.7386879470542526E-4	0.5396511532556059
-1.490043238491493	20.21081153288452	4.1156900637181	1.7619782633537226E-4	0.5395389287902478
-5.495158991359491	28.68268136418761	4.452011027141293	3.2169759104823164E-4	0.5327852126235275
-5.507477156915547	28.790577524822243	4.456286403739303	3.2361956339294816E-4	0.5326985580780425
-5.640376413522403	29.935099197639943	4.501790040291805	3.445775971948731E-4	0.5317795196024411
-5.666745377260789	30.200894570944342	4.512332533374909	3.4941123029791414E-4	0.531565987762476
-11.232964758328785	33.56280133293661	4.646033893571488	4.127355636547928E-4	0.5289646244773291
-9.890707351552885	26.584105713780332	4.36872935837421	2.8356127787680755E-4	0.5345502294788783
-9.499209611630052	25.463046361573806	4.324216910630561	2.6428810524761493E-4	0.5354447005918417
-10.251371607480321	28.088734613371646	4.428514463428744	3.1010819855777034E-4	0.5333471106827955
-9.949856872037069	26.811418115443047	4.377761369565052	2.876596762665815E-4	0.5343685461224035
-9.409620206466	25.28683176907262	4.317202417862976	2.612180850491477E-4	0.5355848355641211
-8.975776833099328	24.413789608181347	4.282604358410486	2.4652703597077087E-4	0.5362794778027227
-8.450931047688341	23.67686534172989	4.253285047233342	2.3411251735172897E-4	0.5368632956607641
-8.315280225053407	23.486682331666373	4.245753676576022	2.309939497293756E-4	0.537014029028787
-8.109310669822081	23.245736403988893	4.23617652812977	2.2704743477571459E-4	0.5372044782524135
-5.04821833795282	26.35030357792787	4.359387258804784	2.8017704015635345E-4	0.534655242460737
-5.072511135861281	26.457154341834364	4.363619937145554	2.819825195096786E-4	0.5345696175505659
-5.319014801988768	27.6151602307035	4.409607908706925	3.024513669764179E-4	0.533641580742155
-5.298549699956672	27.508324942348306	4.405371707739849	3.006127483069761E-4	0.5337272512136588
-1.6547952866665352	20.435138707303928	4.124584207996823	1.799035430414185E-4	0.5393610008296572
-1.7068462026965912	20.505043732104994	4.127358951955374	1.8106102172159403E-4	0.5393055671308183
-1.8328638043067826	20.675856534446993	4.134132732172061	1.8389254759421423E-4	0.5391700992540476
-1.9146876228856835	20.78271581099791	4.138374437019759	1.8565851626303975E-4	0.5390853979387129
-1.9589596542270868	20.838178803681924	4.140572975095725	1.865725299669622E-4	0.5390414640199721
-2.2267902915590323	21.173727916983232	4.1539029408966766	1.9216120047696824E-4	0.5387756703808478
-2.476583602720329	21.524027437877677	4.167783242897045	1.9800317144561273E-4	0.5384977316374145
-2.5106320755974845	21.56945277354053	4.169588620490922	1.9876768047103532E-4	0.5384617198644202
-3.4170539347823667	18.323036770820913	4.04085848662653	1.455635039832017E-4	0.5410889319290046
-3.3613588547056894	18.26201824120377	4.038439341808022	1.4457240508658682E-4	0.5411371585684116
-2.8302006677410443	17.7685842180935	4.018870508986043	1.365585733655319E-4	0.5415258168507456
-3.0213186080937637	17.882690433716814	4.023396703529489	1.384170597302389E-4	0.541437013774807
-2.9853774190574067	17.85333337493745	4.0222339636207	1.3793998335815544E-4	0.5414600729398701
-4.904236518511963	25.91960781073081	4.342259988995494	2.72787253799041E-4	0.5349995594434104
-4.723668736196532	25.314951331292864	4.31827638279687	2.6227468619006777E-4	0.5354832474301875
-4.604679940346854	25.051089745874435	4.307779476995496	2.5766839536727404E-4	0.5356936300498941
-4.281370486848969	24.383328411417228	4.28131685622856	2.4631424874557934E-4	0.5362257866946698
-3.2125741016240386	22.611557155864187	4.21094120948766	2.1625024952645944E-4	0.5376343123701195
-3.272014261258436	22.70654698603269	4.214705006831139	2.178395621562852E-4	0.5375588248096193
-2.551838479986181	21.63096481182497	4.172028086541046	1.9981050937268978E-4	0.538412881809033
-2.8735384712196232	22.08009398368013	4.189864296744016	2.0731804018228215E-4	0.5380565838521812
-3.1756044296995665	22.556944434453374	4.208770627510445	2.1534614218263803E-4	0.5376776744621325
-4.545571876999899	19.652622560032107	4.093593416234837	1.672771005454044E-4	0.5400371016793465
-4.424895516455141	19.524062222800467	4.08849497493458	1.651790424237846E-4	0.5401386472104276
-3.9589586116535913	19.004701364066953	4.067889689083865	1.5666873929995716E-4	0.5405490522942976
-3.8782730930382088	18.915322300283428	4.064348606248266	1.5521175051343142E-4	0.5406197023397119
-5.025563667731989	20.107549344377823	4.1116673586181545	1.7478396213945323E-4	0.5396788514273171
-5.277731362781373	20.350988119887234	4.1213058185123295	1.787747967188508E-4	0.539486970178601
-5.606549304112775	20.6598148798465	4.133580698938922	1.8391633626804044E-4	0.5392439038688877
-6.1310485094683855	21.17349677678001	4.153934909680953	1.924192892799014E-4	0.5388390144694248
-7.17416985769136	22.198608654304337	4.194608321594542	2.0946557147843758E-4	0.5380312942656247
-7.6413332318231895	22.67125431062098	4.213416800142515	2.1739858940203827E-4	0.5376588050929555
-6.9150129554945305	21.927639425126234	4.183884753337533	2.0501020966219607E-4	0.5382451206784733
-6.318958590099959	21.343154735881807	4.160691910211417	1.9527494245839564E-4	0.5387056412533936
-6.618255579081206	21.642875823077	4.172556277260533	2.003138848708904E-4	0.5384694145958995
-3.6680004015474728	23.30103040805593	4.238329924091101	2.278206610884623E-4	0.5370868026500712
-3.83446762916781	23.580833568731567	4.249426818969012	2.326648053429477E-4	0.5368643718487478
-4.071443328978513	23.987709649252928	4.2655919360568575	2.394544102598727E-4	0.5365407177555286
-7.640251545310057	17.586782544931808	1.9012879026019075E-4	1.1345011926286127E-4	1.1447259446839442E-4
-7.509356374993602	17.79911102953117	1.9124250016253915E-4	1.1400107755972541E-4	1.1387059936891918E-4
-7.6989388334005735	17.4903691638282	1.896154507645022E-4	1.1315734390971601E-4	1.147466364366946E-4
-7.762103216471637	17.30759444679789	1.8852540655775945E-4	1.1259942250072737E-4	1.1505551027723986E-4
-7.821162534822876	17.152686250634982	1.876024717389446E-4	1.1211770673353507E-4	1.1534288650271176E-4
-7.87221896818102	16.9473112831706	1.8632223053595935E-4	1.1148767847670829E-4	1.1559007821290186E-4
-7.921170402924522	16.753942907049066	1.8514100393808211E-4	1.1090123765143744E-4	1.1583407100996812E-4
-7.9783869673286425	16.470761822820492	1.8335890562384117E-4	1.1002170857632245E-4	1.1611943285483173E-4
-8.003886469325913	16.357472230499454	1.8266876691638956E-4	1.0968122722362923E-4	1.1624812933927639E-4
-8.041803974825056	16.197407590250943	1.8164978940357095E-4	1.091802916129234E-4	1.1640987678800037E-4
-8.11957094103931	15.808141817188318	1.7918488805376321E-4	1.0796428615388505E-4	1.1676466322210715E-4
-8.094241908274963	15.975737091845481	1.8025407350727882E-4	1.0849413846408039E-4	1.166473852514018E-4
-8.149959289733443	15.594634263864748	1.7787107004928407E-4	1.0730998959879179E-4	1.1691695055966321E-4
-4.487015489615116	14.591722761896559	1.764577219416019E-4	1.0529959850598523E-4	1.0538040276205691E-4
-4.416731324563106	14.512870608922286	1.7602277900528873E-4	1.0507361632776477E-4	1.051387774769536E-4
-4.329055028394281	14.412978776001903	1.7549606119371177E-4	1.0480487745072334E-4	1.0485189828625551E-4
-4.19303203891211	14.248275933735142	1.7456104838066368E-4	1.043142963554752E-4	1.0437689336816214E-4
-4.178965322518646	14.23024927967746	1.744619588322759E-4	1.0426276468286548E-4	1.0433065093922606E-4
-8.208595369810979	15.125877972768416	1.7494826609503294E-4	1.0582362078541337E-4	1.1719979436158038E-4
-8.250106284083648	14.883579494882824	1.734906888519263E-4	1.0507820272463206E-4	1.1738223459942564E-4
-8.184763342662869	15.304083214581624	1.760582757637926E-4	1.0639044370383197E-4	1.1708595989637244E-4
-8.194040568253598	15.203367992185502	1.7543299408385052E-4	1.060724575791948E-4	1.1713881196223578E-4
-4.009503675450382	13.95499929048619	1.727753851217766E-4	1.0340116663024338E-4	1.036969838355127E-4
-3.967321215997023	13.879167246534847	1.7232929210222705E-4	1.0317639432346993E-4	1.0355214626345019E-4
-3.8768075373306097	13.684183745503944	1.7107282620431206E-4	1.0254120736271427E-4	1.032022816017011E-4
-3.8285567068758617	13.577304042901428	1.7039184690935256E-4	1.021975740538431E-4	1.0301423430599138E-4
-3.679175518096213	13.165512678706849	1.677138799287126E-4	1.0083115585416155E-4	1.0242027812760676E-4
-3.5952780276413945	12.848827743115857	1.6554857721410717E-4	9.97104321910125E-5	1.020555532085154E-4
-3.8035301168690907	13.511178334388502	1.6993786144606885E-4	1.0196458078132145E-4	1.0290495886324758E-4
-3.5706258476984103	12.751547870197772	1.6493552034827622E-4	9.93968681832917E-5	1.0196430420134006E-4
-3.536337058362929	12.508568926206657	1.6331609392768181E-4	9.853141941293584E-5	1.0182047317142134E-4
-3.4943523373487664	12.217884679130231	1.6138168782540215E-4	9.749822972897843E-5	1.0164076380333302E-4
-3.476217738039166	12.051206781698731	1.6022415371122828E-4	9.685696820786483E-5	1.0154391010328294E-4
-3.4381043775288846	11.707787309160882	1.5808495799650722E-4	9.568248177239084E-5	1.0140952261833188E-4
-3.4175141432913065	11.442487558596586	1.5629813107684076E-4	9.46590705944244E-5	1.0128973209880764E-4
-3.390535492772293	10.959938069747185	1.5321975554268913E-4	9.284589650083094E-5	1.0115576108728748E-4
-3.391605607580326	10.637069694303245	1.511766188238367E-4	9.15636456116295E-5	1.0113792095705891E-4
-3.3957072198915474	11.125983907025887	1.5432458171800648E-4	9.350540408676694E-5	1.0120086223832645E-4
-3.3933099091125833	10.454525891479044	1.5008154166962578E-4	9.088170650373351E-5	1.0115441253387146E-4
-3.392748642497309	10.363320317554606	1.4955259266980194E-4	9.053317207261823E-5	1.011545516879934E-4
-3.3881777990103163	10.052022617744685	1.476606087293164E-4	8.929735290000742E-5	1.0110107029175182E-4
-3.3799310598541874	9.65560915900371	1.4524699019368545E-4	8.762082483989419E-5	1.0098906429802692E-4
-3.3800332742014394	9.645525660619372	1.4518285904905722E-4	8.757677620251901E-5	1.0098682624430066E-4
-3.380411775956053	9.63612711841371	1.451203107411595E-4	8.753075737554018E-5	1.009841905970558E-4
-3.407094329200765	9.20982055058361	1.426266698982494E-4	8.570542163292356E-5	1.0104504096144706E-4
-3.4177904844649305	8.97279793026408	1.411209314508898E-4	8.455759242424166E-5	1.0096588868471396E-4
-4.670507470987797	6.528342318175511	1.2841549900090147E-4	7.319567297364151E-5	1.0485455117425393E-4
-4.472672713765166	6.53165408154053	1.283184094592436E-4	7.313079411358544E-5	1.0437849497876594E-4
-4.29609676800706	6.564113874181485	1.2797869933088712E-4	7.303236475305431E-5	1.033973534132536E-4
-4.1907677441120486	6.6201318525786546	1.2820318679752183E-4	7.31304578612401E-5	1.0313781691747372E-4
-3.42823364007561	8.77881073484247	1.4006928096779562E-4	8.369452464344489E-5	1.0100705656001336E-4
-3.440421539484517	8.631632878187974	1.3931637843903234E-4	8.29357433548926E-5	1.010591477131631E-4
-3.510174069952668	8.051882576425108	1.3639717932746788E-4	7.999740948635693E-5	1.0131316172488832E-4
-3.4654247941708625	8.41479710425795	1.3807723107401286E-4	8.17804386378656E-5	1.011144784343366E-4
-3.519325274558982	7.974355231943207	1.3589736378152522E-4	7.954893311489922E-5	1.0126319720047097E-4
-3.8048036653298265	6.960169305120867	1.2920030801998546E-4	7.369194724301749E-5	1.0123413244421387E-4
-3.942941641067294	6.809098812242506	1.2865139579406188E-4	7.353817898522412E-5	1.018577758839196E-4
-4.081244662082278	6.715380176995773	1.282476458792458E-4	7.307433745930945E-5	1.024944690874633E-4
-3.557899482821399	7.638847683178286	1.3359334442426737E-4	7.68550303368633E-5	1.0077364634338634E-4
-3.5506928691402093	7.6928576227494805	1.342962914847158E-4	7.76854000446333E-5	1.0104365433900354E-4
-3.535122007221198	7.8370201875805385	1.3510207266798687E-4	7.867948472836003E-5	1.0110923035410052E-4
-3.5827478111781415	7.560437912809052	1.332283038680251E-4	7.699506604954686E-5	1.0074441133857076E-4
-3.656557182300241	7.313450806733589	1.3109959470350218E-4	7.547408388231875E-5	1.0042983110680481E-4
-3.741595319822733	7.091603710798701	1.2967322578544307E-4	7.385565746218656E-5	1.008275267253635E-4
-12.48823622079036	29.318127189803445	3.433296422151712	0.7977240549348084	1.2254664028451643
-12.301573729696075	29.291730374054282	3.4264279094767423	0.8167126894604133	1.1945479147782228
-12.904182385341631	29.37659805299116	3.4385558886558245	0.7406449476214509	1.2965070494707613
-12.704310573905445	29.35687813300677	3.437583235084398	0.7698433669027452	1.2614219913612765
-13.215739023882737	29.375039723105594	3.435850800408418	0.6940504587670182	1.3370451430333976
-13.289816212405814	29.38416912499247	3.435266806411823	0.682476404672809	1.349947410707995
-13.628735756055638	29.408293625969595	3.4437961934156895	0.6365713914917888	1.413489362087432
-13.761313265189306	29.4203272211296	3.446537885021337	0.6184605847126936	1.438855785617249
-13.789831291953012	29.422638265299426	3.446341395816952	0.6148226981943783	1.4447160177519827
-14.193507593470319	29.351006338599753	3.447118854682332	0.538875752814544	1.506566910954453
-14.343065600888547	29.30623263263965	3.4403746872122047	0.5087671637484195	1.5254841310168863
-15.169871121939503	28.7024294022831	3.3521638127971434	0.2932307897546403	1.5707608280185743
-15.025976096323706	28.826575538617305	3.3705151023962623	0.3316527752357408	1.566421286439874
-14.704342841257393	29.099582909420015	3.408327706555996	0.4181886391163868	1.555031493109224
-14.77814405518191	29.048154888872233	3.401483608730707	0.40041861962583314	1.5589883570427006
-15.194930389272562	28.670268692680192	3.34819138793109	0.28405888625991826	1.5706586493724886
-15.552436058935609	28.26238814510614	3.2900773132159142	0.15923551489336374	1.579314736119497
-15.658704878643212	28.12869446022543	3.2684424765321216	0.1197754927752625	1.5789238195647397
-15.420870685895718	28.414489982476084	3.315466140221732	0.20665013892476142	1.5770210305072934
-16.14669845066415	27.534817692946177	3.119416240439105	-0.054243938793947066	1.593601551640998
-16.18902508127296	27.487365967844962	3.1026920856451277	-0.06911037774182557	1.5962883987225258
-16.090879730623392	27.60512583812312	3.1385696766329483	-0.033215377903544535	1.5922007569685173
-15.906983759261689	27.83045491742547	3.2037107481809177	0.0341042551967937	1.5848495286322002
-15.78801336657089	27.974288039163053	3.2362489660421883	0.07510566849481479	1.582521219678481
-16.4224657835804	27.241242221715776	3.0068935259336103	-0.149104923507055	1.6121351138097944
-16.636541644582238	27.015574682657572	2.915005760277259	-0.23145221677307654	1.6340160880720256
-16.701862721366762	26.948993088668995	2.8884755506219815	-0.2558291460636557	1.640772181767066
-16.98192097775023	26.67928029930171	2.7759743553015577	-0.363785486383851	1.66619562429302
-17.086567607533095	26.586911131348927	2.7422847268529225	-0.4024593637622229	1.674532727347941
-16.810764952407226	26.84442366016748	2.8457193328045136	-0.29727732548346053	1.6504125287921114
-17.316197999609905	26.352544552541893	2.686633610189169	-0.4986528630121261	1.691320741482997
-17.45518464052986	26.210110438215963	2.658200595902579	-0.5554949512792324	1.7020926799009595
-17.722095738557805	25.895382301413925	2.6314317931658473	-0.6742997787453068	1.710879192994611
-17.72264017583542	25.894744071275742	2.6313691620616186	-0.6745401051686896	1.710894335235186
-17.932597821946576	25.11386146747848	2.5541333694411907	-0.8842588149885185	1.6294623591498425
-17.907096306050956	25.00313633884308	2.5351735093107246	-0.9062596442511914	1.6047758451486946
-17.75267320881764	24.32471147247125	2.4184283461029574	-1.0389536021631083	1.4532785376506043
-17.92944471255859	25.1306830888716	2.5558348624550344	-0.8798804416223927	1.6313898927581747
-17.722777975835573	25.894232143167198	2.6313154003502492	-0.6746751972764724	1.710838756676838
-17.728945142955695	25.871483784810497	2.629079131534084	-0.680797265201522	1.7084809755407007
-17.700264955727473	24.192801294244298	2.388572387426857	-1.0582474478242683	1.416310518177534
-17.492893227235577	23.675149455238873	2.266833486331656	-1.1308189347668862	1.2633905947225732
-17.219818972655105	23.051350814888384	2.1239203882722855	-1.2075411201323945	1.0826389680922828
-17.213682929786287	23.036984749786797	2.1206243320616975	-1.2093706602695689	1.078412617927961
-17.20651458505761	23.021889840621302	2.1173675954330617	-1.2107978004500524	1.0740278578601452
-16.72944438496599	22.0265670999435	1.9326181111514653	-1.3002598784414603	0.7961298392522683
-16.772330573218266	22.113599037757318	1.9461362233875055	-1.292520835845813	0.8206151470205525
-16.97378539565523	22.529669064239172	2.0171439942496727	-1.2589323848324696	0.9374881166282368
-16.69878402350933	21.97001521221032	1.9258900168546633	-1.3038942622389929	0.7800134247335604
-16.445234320725408	21.481646309928003	1.8706296493723837	-1.3339864653825162	0.6419236275945208
-16.38784636008633	21.382208809377225	1.8638770433264247	-1.3384831876372563	0.6124307402532252
-16.10429654720809	20.90765006213037	1.829779053141801	-1.3542775780117418	0.46307441630989665
-15.229590069694847	19.59839917871314	1.7825657475634924	-1.3022389546531843	0.034030033934126035
-15.573303162172023	20.08692966262294	1.7907767925665694	-1.332843006259992	0.1966706996937797
-15.762739830454272	20.369577854236137	1.8007895386134138	-1.3465375434473836	0.2882791400000724
-15.676053214728174	20.229671015614727	1.7947968739106963	-1.342566127384429	0.24371260617859478
-15.004965242227517	19.29705702264412	1.7749546517097954	-1.2579168538194512	-0.06792341051944367
-14.347740685004595	18.43237628944785	1.751792284284712	-1.0734095009185023	-0.3428218669157557
-14.71316053352021	18.903140185799252	1.771352085847824	-1.189907258682725	-0.20094375333458653
-14.112301424219844	18.14085757339455	1.7241315949916611	-0.9762645712152669	-0.42123041706003644
-13.786968016309958	17.746840232171802	1.6522509971960124	-0.805225413868698	-0.4878496819086472
-12.572484095421888	16.31238607204104	1.247634707724628	-0.25901751913543114	-0.4080782724047761
-12.73923093656964	16.50237005974189	1.3068019594479723	-0.3261278438564059	-0.4293589445859214
-13.14972110059062	16.985383718836303	1.462334748922809	-0.5023604838352194	-0.47327740985435746
-13.560443943361145	17.474962802260926	1.586196881662586	-0.6950197073901555	-0.4936435789273001
-12.433087863224218	16.142914163274668	1.186106835765721	-0.2179609079452307	-0.3778475748737906
-11.67886765718853	15.130655135953049	0.8243028505082781	-0.0501314076641253	-0.22984565840617946
-11.370603754574383	14.616160191779192	0.6613262736096717	-0.01358657315119769	-0.19170120148474418
-11.928279318244115	15.521235666230787	0.944500949667037	-0.08937174835656578	-0.26805191816280755
-11.098102119973685	14.067276715400904	0.5321437679213773	0.011657053487418727	-0.17154345879275595
-10.94829922258624	13.75778922441979	0.4527852098889717	0.024335042140933995	-0.16052249040083166
-10.566136973193167	12.955069884045642	0.29868526660137584	0.0310919095564315	-0.12887115688206394
-10.528617101577506	12.869997651759531	0.2820419116098945	0.03129192116198257	-0.12479240906432047
-10.125844678960055	12.03212679724241	0.17789645273460272	0.022326680662020888	-0.10143504265364577
-10.205786830641387	12.200371242765215	0.19888377560100678	0.024084598893840535	-0.10614523854943839
-10.11776374681346	12.014636087480781	0.1765165656163555	0.022232349002928094	-0.10102831900715313
-9.799033203597945	11.32040592221854	0.12131346496567857	0.017788325270940396	-0.08184882260461196
-9.732454220074882	11.174895810343436	0.11028214396376032	0.016472465379990912	-0.07716586948830029
-10.081694286405995	11.938670646469957	0.17053789958575302	0.021748289873946416	-0.09890127622248521
-9.419861471494833	10.505758447346915	0.078015092712263	0.01122533199207842	-0.06200195257562306
-9.39945834397536	10.463080013210769	0.07577393014608343	0.010838310503309268	-0.060803696909260914
-9.362989365785312	10.38856114561003	0.07285015667533372	0.010448670740860823	-0.05889011171705125
-9.15485933130238	9.945854793573561	0.05562253491114776	0.007825996956530603	-0.0477845613157414
-12.250739993292553	19.150604908283345	1.648608658671086	-0.9241345992032484	-0.28009818702323613
-12.385666050996104	19.229462944007324	1.7127262946899795	-0.96584936599208	-0.32502158197827885
-12.018444755085756	18.995911937273455	1.5288293100237362	-0.835976330610322	-0.1735726611499755
-11.827571680933026	18.805921238230237	1.4809187052252606	-0.7805309871785766	-0.1658813860703845
-11.71378598197753	18.69006222155872	1.446675196039768	-0.7471174892100864	-0.1514079522626358
-11.489121580415649	18.312221504949157	1.3700724358750977	-0.6776124529071761	-0.10547421909674953
-11.42092816915265	18.202424829191397	1.3443044321174553	-0.655074900353035	-0.09445918431940083
-11.137081940903064	17.673975351763787	1.2073352917541307	-0.5162542190925463	-0.04882016899433171
-11.050577560623434	17.52903972488271	1.163259127069268	-0.47632541712118	-0.03603974569971971
-10.900173758069224	17.228821915447778	1.0727881073013745	-0.39796101726795197	-0.022432949937993017
-10.59407257662658	16.86993613536655	0.9255720990623245	-0.2923955879963671	6.026230574941362E-4
-10.4015251414116	16.663994998799538	0.8380633058027713	-0.24172492497369472	0.009123667938813154
-9.980308680915373	16.24426542990552	0.6550166314197294	-0.14660197745979103	0.021066448005474282
-10.52456597891735	16.788877057884427	0.8923277884430392	-0.26999820832115795	0.005986109172805447
-9.215934750579713	15.702403997568886	0.39547603947013366	-0.05759716757463795	0.025668413582013723
-9.506635524164235	15.916651407254937	0.49447537099889183	-0.08880351580075453	0.030046843967407692
-9.713477904294042	16.0562870014233	0.5657049129362719	-0.11188045831894114	0.026840269286724845
-8.987328542896977	15.535943891824608	0.3199910616851998	-0.03448446651708139	0.023279188532818906
-7.038155536202357	2.4161328913912485	0.013536946302989737	0.011777450238425032	-0.005776879243049454
-7.218271698777633	2.47634434863711	0.01353763757444447	0.011625197539509666	-0.006202361335224228
-7.402921517489648	2.596088343862585	0.013432888705590862	0.011351756199994558	-0.006628567027223449
-5.610926604361965	2.56874897195521	0.012287066414166074	0.011308044101200019	-0.002665036015114814
-5.791192046184305	2.4885541575675454	0.012591868304457816	0.011534378489054038	-0.0030326226772803447
-6.090991914769232	2.367770791599311	0.013026687874293712	0.011857703281994373	-0.003629479344277238
-6.223300720670824	2.3658652457286538	0.013137745521139874	0.011884943223848952	-0.003942421733521517
-8.52477693815128	15.280293075065625	0.18160172714797249	-0.019689867642067222	0.016015673176407067
-8.539017662099997	15.301185889469425	0.19165933351114928	-0.021167147544410698	0.01711113727804869
-8.574275941324593	15.320887483760043	0.20185236752344604	-0.021973844702851755	0.017468578661894864
-5.2268760988311245	3.1984387632370352	0.010725030113146742	0.009897067845162255	-0.0021563913226580883
-5.323022364028059	2.954304032548915	0.011302633995257473	0.010428613896603017	-0.002252821896706566
-5.411391041049513	2.8046470279535036	0.011665843011643993	0.010755946469235753	-0.0023664577923174328
-5.361270108912003	2.863813885716368	0.011510878161613594	0.010618237456903667	-0.002292077441242178
-5.176470922340737	3.3654332504811606	0.010348386178825924	0.009551639943986268	-0.002110192445418618
-4.997438755280889	4.032636318053695	0.008913972605978553	0.008234336994223187	-0.0019120658588126869
-5.108994509801874	3.6116460899580636	0.009792236713892379	0.009043240914153983	-0.002043401861529816
-4.991774580661376	4.054261353979088	0.008868320553002684	0.008192651212110389	-0.0019043061460122226
-6.53602006808163	2.347293243898074	0.013357232128776824	0.011939888206375232	-0.004635705387820429
-6.87142325605757	2.3759082864320638	0.013513980646116365	0.01187281663260501	-0.005405182395957353
-6.725008134174486	2.3639729747856246	0.013460872693623541	0.011909641349590355	-0.005079456061119701
-7.498445287702315	2.6504749625169852	0.013381950398084116	0.011219043982639672	-0.006842310269832152
-7.543394316053332	2.6908233254228815	0.013337427025926631	0.01113233679428977	-0.006940913867050422
-7.714537633122486	2.9137762658493207	0.013060786482361399	0.01063841814675897	-0.007347855511318382
-7.7891268079090406	3.0564766598021276	0.012888165903460655	0.01035376078315725	-0.007529807259963184
-7.80527300412054	3.4063802626319237	0.012353981903715904	0.009649696331815444	-0.007664941658869319
-7.804324521600502	3.2269612996167556	0.012625950273395619	0.010002242797815777	-0.007611611309750924
-7.758877336072651	3.698244931275473	0.01188747336802315	0.00906444582598915	-0.007677092938928116
-7.751964178591711	3.7286102673963915	0.011838362306979563	0.009004660533999573	-0.007674736251342557
-4.868412953288395	4.489722570165323	0.007918789437984354	0.007352634255988471	-0.001570878223726707
-4.944274103721604	4.221530184777065	0.008504319147531497	0.007870773483497498	-0.0017763091679098525
-4.861218645669248	4.514367912389247	0.00785860875066294	0.007299272436658966	-0.001545549244553092
-4.761328567585714	4.872867994409656	0.006957050486852787	0.006498707881878903	-0.001179864541054282
-7.7347878369548635	3.762505605967378	0.01177663190253548	0.008936253527826373	-0.007659462486866551
-7.441188952293851	4.488511996506501	0.010524812742128608	0.007416306449412257	-0.00746667508659573
-7.462522939780039	4.430436642589039	0.01061840191078269	0.007537228191334506	-0.007476364605287148
-7.583988224902736	4.103803156183615	0.011126312256957486	0.00820443645714677	-0.007514314814062159
-7.428705960551779	4.562167039268792	0.010453963503374507	0.007260763696241755	-0.0075078348724934305
-7.367225146909923	5.0179675342064245	0.010031721552300726	0.006288651632250909	-0.007799542510869589
-7.395373926440531	5.510469499667041	0.009982978072562773	0.00523822759543472	-0.008441965379921947
-7.396628687854849	5.543415335697084	0.009974482979186888	0.005167927204872162	-0.008478715902826424
-8.95190692747794	9.555178523251787	0.04691276123530155	0.006954148713867793	-0.04120869373022376
-8.732770861641235	9.107630277300872	0.036552295692158725	0.005132800084009249	-0.033421138209355064
-8.477149435408428	8.592840803667324	0.028699354315248754	0.004449571889171796	-0.02666237098050599
-8.352048182285694	8.325615036227727	0.024749731275016233	0.004103979939638715	-0.02328292441299841
-8.222367325804308	8.079901469599669	0.02223329938881299	0.003910100260424841	-0.020977845019973622
-4.558078678429407	5.672702371829184	0.004505233147503768	0.004270409011316938	-3.4250956284779263E-4
-4.661854211303943	5.2307881209663405	0.005918871437475687	0.005571730223564917	-7.551813024439507E-4
-4.6736829568741065	5.179041007331088	0.0060730486812360695	0.005710095610037973	-8.061781606596183E-4
-4.664862639408369	5.2157017440172675	0.0059662132140454235	0.005614848552290567	-7.655370428597552E-4
-7.642518454416541	6.7438038314408955	0.012030117145109513	0.003253251752643631	-0.011378440265001183
-7.72390205946121	6.960130553786359	0.013321165231214918	0.003289506116372965	-0.012618104602348718
-7.960824009101229	7.5515457825414485	0.016680027423603576	0.0033211763565201805	-0.015858463110362816
-7.398279738095727	5.568321714484634	0.009984895305961325	0.005122478021339224	-0.008511471398328398
-7.486554017062449	6.151026864151781	0.010472561536720562	0.004030261811203624	-0.009551757697899201
-7.599533786520233	6.612688047526157	0.011670808775056623	0.0034447754398839216	-0.010957147938030935
-4.559353287845783	5.7832057636531005	0.004130530307451832	0.003914726988761769	-2.5465777991625125E-4
-4.539973927898901	6.108340489734484	0.0030792380122534463	0.0028873319090362286	1.0946901033503477E-4
-4.595870421128182	6.280367827388355	0.0018675327019888727	0.0017315438215099786	1.476049593015342E-4
-11.949523827617071	29.206895619841305	3.407395516681495	0.847167587921738	1.1412122891998888
-11.807688642858182	29.154031813094953	3.395528685643742	0.8590558761487344	1.1215211607444935
-12.00330605669702	29.223330979102066	3.409441943029277	0.843221795852969	1.1480383715530496
-11.58017196199464	29.065937130844834	3.36668588853873	0.8750317939481221	1.0859220182038851
-11.41683712235142	28.96940271662765	3.3436060493023314	0.8852060288355623	1.053281027016381
-11.219350371023808	28.853937987330728	3.316214541834465	0.8996943793600334	1.0130682434095348
-11.063811648377435	28.68153300927144	3.2898688160228797	0.8959772999310094	0.9714955030364607
-10.947486528223845	28.535037823889105	3.268076308256777	0.8890794063526901	0.9392072873561608
-10.899230615467399	28.323819733732066	3.238482302940012	0.8712015229308749	0.9054978348415924
-10.868467577029437	28.194812621939796	3.2190857063154574	0.859291029152145	0.8845961309435909
-10.876511202290695	28.109887068149042	3.194441331506103	0.8463116974182194	0.8690515282561669
-10.899672074901286	27.854101802332053	3.1275208780620765	0.8086355607815372	0.8198111731611268
-12.412266700730603	28.73183000599365	3.472167558014138	0.7300089389332056	1.1525756209448395
-12.004390987243811	28.644127827029813	3.433492261008237	0.7815192974526838	1.0868393352096393
-11.418956634563854	28.353076382645266	3.315022615857907	0.8214258179695716	0.9743301210538602
-11.624144095082618	28.483083006210283	3.367567302914999	0.8127336185971723	1.0189374821502888
-11.98757052088968	28.638168487186263	3.430952529512691	0.7831189294948895	1.0839020933743686
-11.999455430555999	28.64302114149913	3.432999778928797	0.7821062960448648	1.0860421655739985
-11.11438165555979	28.077094826076056	3.2115774729031483	0.8180659664654975	0.8909873398706123
-11.390783517603357	28.330385589064328	3.306435321153716	0.821947936404817	0.9671893023561456
-11.018694723095315	27.985290635821798	3.176546744768683	0.8151956124570063	0.8617127258279309
-13.471803069018005	28.77445563984976	3.4931235161278607	0.5617313620494476	1.3125069150695863
-13.48260549035852	28.773788416678933	3.493078824707789	0.5598446395941414	1.3141359027897768
-12.935354512904492	28.789110493383184	3.4950237237553963	0.6539405995652721	1.2324033832288046
-12.730299209385468	28.76882927246517	3.486269558054229	0.6846316862270835	1.200884240479119
-14.231290469589101	28.525879619960573	3.4495549257103493	0.3876369171458037	1.3982920144197082
-14.010448775461906	28.63328583652027	3.4699011838455434	0.44402136982000984	1.378537293057596
-13.506471729136642	28.767317669153915	3.492015547381841	0.5546659704425649	1.3170483777817257
-14.460841527293365	28.39408003504012	3.4259910179241917	0.32679013514999616	1.416700384000384
-14.783683682753072	28.129965573228738	3.3827486296151337	0.23261914089437227	1.4310906899074525
-14.975465100779633	27.963363652093868	3.3515613892611285	0.1731759948531565	1.437435098306023
-14.857377166814722	28.070482248494333	3.373329839934764	0.21106782823436843	1.4345068817662228
-15.247091508969765	27.723494694946858	3.301836759059459	0.0864023756874572	1.44514205983472
-15.438921475279523	27.548521108541188	3.257651149625567	0.025288894859779427	1.4534203043064986
-15.777307067901031	27.23142152114181	3.1526221295333317	-0.08622644697392305	1.471718581179322
-15.505550048294694	27.4862002405047	3.2390901359541413	0.00347970769965961	1.4564052126330242
-15.95882932927022	27.057658625283377	3.082411810573632	-0.14845231657818556	1.486912461501691
-16.071627921968407	26.944874315391413	3.036017116942973	-0.1901810762992841	1.4964048050850098
-16.348879088595037	26.649360708813276	2.894465490513671	-0.31103301110751025	1.517297000316281
-16.427997019937784	26.555959712111072	2.8504452203299877	-0.3452884997187683	1.5209303036902586
-16.656844434007954	26.17623866269756	2.691876176410068	-0.4652023083973142	1.5202633225738462
-16.696536478621557	26.09508062700545	2.6626543449003504	-0.49086265664320855	1.5189808372499527
-16.835749776418716	25.686852448177994	2.539100215539142	-0.6170705759458419	1.4923063978691093
-16.845061757485475	25.628453285604436	2.5220049384645638	-0.6315407267907005	1.4845375109704182
-16.850433340026893	25.176846057478727	2.394524223884258	-0.7396625450236685	1.4007375274891958
-16.85038673364371	25.14105029551206	2.3855065266289266	-0.7478266250672317	1.3947548330246167
-16.822804208812027	24.752145786172367	2.3023324752080656	-0.8302705033031804	1.3273099628706577
-16.814022621155868	24.619664448408173	2.273897746181207	-0.858330833015686	1.304380101112999
-16.812945472733826	24.6090037446475	2.2714048618746383	-0.8604797276160959	1.3021941691231091
-16.723937840816944	24.10943746964462	2.1661406189593153	-0.9538498905444012	1.1864205661169704
-16.711672631053567	24.055094941481215	2.151957272681897	-0.9621506318388484	1.1727499659884253
-16.289023552988983	22.907733919851253	1.8763227649438248	-1.1266964392952972	0.8919434351266322
-16.541701583590093	23.45604246001041	1.9978742275922508	-1.0528522360777124	1.0252567261352634
-16.554803726644348	23.499372302025698	2.0079595827704786	-1.045799809369218	1.03535423247794
-16.28488538521969	22.898119481008653	1.8741917604144145	-1.128083666752639	0.8895419812282431
-16.26218103763534	22.856454352609262	1.8663320101252452	-1.1324954746330393	0.8770168689754974
-15.969194038819062	22.31634337785984	1.7652971496715417	-1.1896571362174677	0.7161633761491049
-15.890230123807179	22.1925020649246	1.748156921574467	-1.1989220061411316	0.6780859422178815
-15.611918811164477	21.76175729997115	1.6973142956911134	-1.2240049624266698	0.5447636873630093
-15.389654649869968	21.46744614026727	1.6776270715019477	-1.2324581041897442	0.450576187818237
-15.211472875440645	21.225020759410477	1.6633694585675394	-1.237255740316062	0.3693761303173031
-14.852605830718517	20.768605616378892	1.6573127134377972	-1.2370427335488279	0.2100849956877786
-14.818368111934701	20.727265125728813	1.6570214479324858	-1.2358384380825724	0.19596686645041145
-14.010753868674147	19.956266747716498	1.6776113052943127	-1.1736031233138053	-0.0771940104430667
-14.087441807327457	20.012526511232718	1.674653447907906	-1.1812369027636573	-0.058410528153395085
-14.468160486474938	20.371519812579944	1.6619932411837124	-1.2113545396872802	0.07115173429682792
-14.161164464278139	20.08381166702931	1.671552915256055	-1.18609708293235	-0.03354952930057301
-14.781086333771103	20.690256417429	1.6571226442122782	-1.2328333339234656	0.1830322117713195
-12.566775432145782	19.255877513320883	1.7149872731517124	-0.9932587914754738	-0.31794630562443327
-13.290339014836286	19.46305631769065	1.7032069762253708	-1.087641928695989	-0.23835458615142677
-13.1729303124603	19.418787275288505	1.705832584414966	-1.0719314805750886	-0.25529390665126356
-12.843245224742368	19.28971157894774	1.7136189655475798	-1.027358696665014	-0.30359739321594986
-13.364979556612642	19.508469790386137	1.7009035869505527	-1.0979667005581935	-0.2234594032597974
-13.71499192839251	19.7215588672211	1.691740667999794	-1.1455952254390351	-0.1527694901991033
-10.73275094914898	27.601566124654774	3.032757935307795	0.7849340386310135	0.746723886907126
-10.621312259153935	27.431657608134955	2.9712341059213436	0.7694032617341062	0.6990703844342455
-10.494472622804425	27.139762728691487	2.8750767537666877	0.7386548338252505	0.6304649934594599
-10.440814811578786	26.97290839065918	2.821857249484558	0.7166312621188966	0.5937618534612041
-10.340010025599554	26.46761329405222	2.6688730011567925	0.6430196396629124	0.48829251440300514
-10.310942985096554	26.231506882359504	2.598511816553872	0.6041912961620572	0.44379656110111654
-10.254915889396067	25.788604694922874	2.4710474698181253	0.5260128695376858	0.35477825794441875
-10.22647827646901	25.49740684588262	2.38874948554254	0.47628841308345476	0.29905499525340284
-10.15297056364784	24.454238785309386	2.161158290293305	0.2921606495357096	0.10906315513770345
-10.148816922605754	23.97207807587904	2.079664587259418	0.2030846064166727	0.025279176128874876
-10.1572747910747	24.735583520367605	2.2073415770096925	0.3443890254939125	0.15791097069381937
-10.162097597121184	24.830116402868736	2.228778402477753	0.36234421342056855	0.17497602428875156
-10.162546766859359	23.84260305188515	2.065950272007862	0.17584315989770286	0.004887680413143448
-10.199764060738538	23.17965757589045	1.998926984816261	0.0616065484079001	-0.11218784251192834
-10.264133457042867	22.925685144978395	1.985398273455011	0.006461152400138042	-0.14603798980302538
-10.334836167150385	22.416165687077918	1.9559786547276605	-0.0953659664710435	-0.2250034049078356
-10.491992980100065	22.01802381355439	1.954266314725769	-0.19025100936204142	-0.2679837992715949
-11.549836964138185	20.072338696358347	1.8541983613621642	-0.6893230246911882	-0.42038608030017544
-11.554967867880773	20.064003427239495	1.8534632030587455	-0.6916140283770986	-0.4206978270443727
-10.551136967279964	21.796553611972197	1.949001876821584	-0.23451636521892455	-0.29503387219169425
-10.861109989919282	21.2561808403101	1.9355201662319363	-0.38039885471033624	-0.3332213720924486
-10.944210941660401	21.11696785294288	1.9285046152330252	-0.4156634965169526	-0.342954616338781
-11.133323225905555	20.800917117156818	1.916279675654522	-0.4977545139229631	-0.3683774113282108
-11.346534801731305	20.436488911990164	1.8877024619112892	-0.5968680855097092	-0.39634628590357235
-11.231518843805489	20.62710766906838	1.9011366272836079	-0.5427182074267018	-0.38261687576500064
-11.741469854730145	19.77949816437784	1.8270172634826607	-0.7674258302496777	-0.43174947297327465
-11.841147224706017	19.661418434931374	1.8122052451643818	-0.7998248260762639	-0.42911690092831223
-11.973386913159729	19.52262481256701	1.791066024725036	-0.8405617470338638	-0.423037657597066
-12.170425370412358	19.353881967026794	1.76175702723316	-0.9017093840064005	-0.40540849651776506
-12.254791953417843	19.298450378205736	1.742291852965617	-0.9301456528034975	-0.37309797083789165
-12.107678242949612	19.405561627556374	1.7695155375489213	-0.8830362402902194	-0.40940618199737
-4.288326386940741	5.8070230604936794	0.1377776891436238	0.13543623423403858	-6.811604581127376E-4
-4.307057605244767	5.526002436139832	0.192338435074565	0.18695938067059434	0.0016030897641871786
-4.180171464701457	5.245978145694322	0.250873890211822	0.23937999398032217	0.03259551335448797
-4.162615861022818	5.199209053922773	0.25984614119071436	0.24735342738407243	0.03722792796956433
-4.143652721141185	5.191949089536986	0.2616611845890388	0.24825733120158636	0.04084570945255268
-4.014987066173259	6.398560350145364	0.0389374035252189	0.03059193293808081	0.021190629751101756
-4.102160277057983	6.226155071234556	0.06542948878451564	0.06009419261276501	0.019073876804258663
-4.158587255864665	6.1200098173878565	0.08080872294920381	0.07937359992096232	0.013423128293265748
-4.284793079351208	5.824858607178209	0.13411880151948224	0.13192732341343366	-3.412974330161224E-4
-3.6322745368198053	5.1479752237781815	0.29200293222764895	0.24574133484972938	0.14607228107828824
-3.7520724673596213	5.133869891353276	0.28558345750548275	0.2513194016078142	0.12068474947416331
-4.068810461062704	5.185234828589743	0.2662211693933578	0.2487622452970656	0.05593512500518204
-3.4079134276844885	5.238028583704212	0.293775180843509	0.22268607232016402	0.19052098800366302
-3.870611147185512	6.723331704642558	0.029494568964941972	-0.009851594167402753	0.019298180915006864
-3.93550508782948	6.569124366309313	0.04097295028890481	0.00505969695283136	0.024486155496558422
-3.083077723553127	5.477621858005871	0.30393419781296876	0.16526823686521988	0.2497752658168795
-3.2016356353304536	5.395281637801698	0.30000012023164135	0.18777018034770906	0.22730131714475063
-2.9250367521464256	5.618751443255416	0.32751572481976987	0.13245556293961175	0.27858124730184225
-2.808073832376915	5.742408533499555	0.3412379386451948	0.10549459044073546	0.297786178420669
-2.561109083068193	6.012828978318681	0.4081135442925406	0.046220637257138965	0.3440746477185442
-3.656225595772729	7.214473650128381	0.07011370414561845	-0.05347678938450244	0.018371997985192984
-3.5925228731418923	7.34008329807876	0.11571791137460392	-0.08911147986135051	0.023036769475471564
-3.54328167840365	7.470859406778205	0.13072638146511192	-0.10069216030972773	0.02601488462511552
-2.1477862434435124	6.617732931249476	0.5896003245418822	-0.10866326892142283	0.4308538215894263
-2.178221292733067	6.571855578800015	0.5736944122285582	-0.09565026747977365	0.42652043666178724
-2.0648331524982755	6.7576354797203635	0.6366539651197255	-0.14934993919856265	0.44327062987731003
-1.8849213199230619	7.066868042911974	0.739555421110721	-0.23736799179566748	0.46953349084410134
-2.4120263893614973	6.229400814325045	0.4705813889062661	-0.006938410333035733	0.3762680303818092
-2.5361866250272955	6.047252036713077	0.41498699223327484	0.040238274870863525	0.3488558194969948
-3.935819787141531	17.984500048599497	3.28671204191125	-1.2203903197722425	0.3396009108529928
-3.78336958602557	17.993315823553566	3.2721702946526596	-1.229141122937604	0.33619026679458774
-3.427077741744119	7.766058137175304	0.31052267911749876	-0.23134752448107085	0.03543120349668909
-3.406569881135219	7.832445527304884	0.3384764978045971	-0.2492073637452897	0.03593028504388629
-3.395983191054093	7.883794864942119	0.36061525227735924	-0.2614057914379624	0.03651971028872265
-3.3371281060386737	8.150918617555703	0.49180506782994093	-0.32539403241874393	0.04598520407759333
-1.278169408830863	8.48437433428823	1.2344476606402597	-0.5990880534451212	0.5341246545363402
-1.4540629241815406	8.03470965362341	1.073493143398814	-0.4897015666304197	0.5202406703698339
-1.8167261401452421	7.20801182257917	0.7867366364884447	-0.2784963599542197	0.4813388312362632
-1.552383037014087	7.789776732269239	0.9841689060090948	-0.42465166145020306	0.5077883602504516
-0.9410764433027281	9.405038530050247	1.5495782640808782	-0.7989061730278444	0.5542743154659114
-1.0329367331417418	9.151234284338832	1.4653674887977846	-0.747534052268429	0.5503738665966929
-0.7679094447811552	9.95277965234512	1.7158791564171179	-0.8947476945345967	0.5604776544264524
-0.33002843814312044	12.134348277380695	2.276619566092542	-1.2053601966516116	0.5490687973683496
-0.3357764586920513	12.078843485378034	2.2642939589012094	-1.198794390321225	0.5501357090789273
-3.417433509638534	17.827381727176302	3.233790522835089	-1.263707155268383	0.3434756313293029
-3.353382382951112	17.741842308688575	3.223274092313784	-1.2718043266441	0.3473144193218522
-3.674832941632539	17.93323560833925	3.26366133057682	-1.236650680488273	0.3417892675656474
-3.5409307277999567	17.885907081965335	3.2502547755908635	-1.2518869415046503	0.3420645967304222
-3.1860561960175433	17.549365365355296	3.195418358474341	-1.2884873499155058	0.352170730878414
-2.9981130641699174	17.395321314172424	3.1729066704601263	-1.3025826071571491	0.35574167306971627
-3.2165215628928006	17.57820816975883	3.1996047606313462	-1.285111928408631	0.3521568833807313
-4.1137207324417435	17.95308223849858	3.311159748714162	-1.206519621580089	0.33967951211459896
-4.160621080742889	17.795938972454014	3.3197040505976325	-1.2063248618089684	0.3482666595488943
-4.190763877417752	17.70804950350443	3.3268269282721588	-1.2037984084717346	0.35223383360874305
-0.33050020850094985	12.145123827625998	2.278627161805677	-1.2062453619477438	0.5487603061216627
-1.4343564303268679	16.31909273804294	2.977427170188804	-1.386160016455731	0.40322824211554464
-1.3066176526698219	16.0680303809159	2.9418966803515856	-1.393158271814282	0.4094228060400142
-1.1152979539279455	15.611202681804269	2.87401218998997	-1.394762835088215	0.4232358671067114
-2.4474803932797915	17.1585224792057	3.125442172346816	-1.3347807802354685	0.369600767629611
-2.055761384167546	17.041296048986602	3.0896631015515426	-1.3556757553190992	0.3766122756578063
-1.9984998164489554	17.002629506016117	3.083011694913549	-1.3576034553217284	0.3797243648179933
-1.5724149375605685	16.580962567434636	3.0143716066675004	-1.3827947809746308	0.3930572970229579
-2.9820955633715815	17.38344915169903	3.1711654084704395	-1.3036493967540188	0.35618425965084216
-2.724789042326286	17.256116533629893	3.147777216781247	-1.3197843979454293	0.3627634443782716
-2.531457869203797	17.190304756335227	3.132179546961016	-1.3314005262783604	0.3661975472391066
-4.183190145794866	17.56540290424019	3.3230704226143772	-1.2051925931827108	0.35805069440342896
-4.207099313692599	17.371866069837257	3.3234422679893703	-1.209620256784248	0.36426823860151025
-4.17345519997633	17.089831976884682	3.297745537455844	-1.2215435199322655	0.3650784867357896
-3.3148310309893363	8.423923301546052	0.6249169982921433	-0.39621617250139685	0.04834583352230683
-3.300192629087484	8.663118489326514	0.7252580419166142	-0.45373430758504063	0.04524831729401422
-3.2862287614074193	8.915212706658002	0.8311562747734013	-0.5100350969205726	0.04890310337022361
-3.2794829862540453	9.153166440048343	0.9400944468449506	-0.5670503956431443	0.05528426377630928
-0.3805651487088478	12.953841366376704	2.43194023494411	-1.2768355341598947	0.5231454831475498
-0.4307061904896281	13.369241222483529	2.5105893076275736	-1.3126032414928388	0.5088926953062755
-0.5075965103225141	13.744646939005303	2.5732844883409505	-1.3331040204761395	0.49532540887977516
-0.5977318219793605	14.096499370658435	2.635148311673543	-1.3560413647496121	0.4798387415352709
-3.2676731937878696	9.60572641271945	1.1268938925245213	-0.6592073307947294	0.06982075455563624
-3.256429234120413	10.042692132374542	1.3034227502093287	-0.7451278885135153	0.08351763916545563
-3.268410707882346	10.416945356274994	1.4408885648328458	-0.8050668176020433	0.09534069311664524
-0.6591870284780542	10.31262568099423	1.8278636507284622	-0.9607783591659664	0.5643755536834402
-0.42285288091859907	11.258976825610695	2.082189427677106	-1.10179158345757	0.5655342390397106
-0.42939644071267913	11.215805729165234	2.071105977857459	-1.0953768098642807	0.5659212307196065
-0.6312573047807166	10.428088654680536	1.8618619338201392	-0.981118275768449	0.5648912316526143
-3.2903234695987535	10.897386429199772	1.6286409310742933	-0.8908747339129799	0.11072154428670493
-2.987291544864133	17.386535233830127	3.171720643218953	-1.3033559478641783	0.35601365363185755
-4.164359810315925	17.031866286091535	3.292218323254695	-1.2231906559004433	0.3657628048782364
-0.7097934901376413	14.466809880080852	2.698329809958097	-1.3749373586295155	0.46335909040171486
-0.8575672753041089	14.969271293498517	2.7751187018672425	-1.385501768706883	0.44648457403816544
-0.9532329287786547	15.217415294466539	2.815436954638453	-1.3938862429482608	0.43484879602162557
-4.138689251804942	16.602845789463963	3.238094263779674	-1.2345226648374803	0.3580325805511904
-4.159558946386909	16.976159925336383	3.2854962409220625	-1.2233235392114443	0.3661348195670082
-4.0833228206703645	16.225441788462653	3.1761222787805354	-1.242995409489475	0.3489380036093234
-4.075875945060494	16.183223288394085	3.1690810758834105	-1.2435933821953196	0.3483739821043431
-3.9528003255732322	15.292784673108926	2.9749633022482014	-1.247526841387307	0.30222048510356486
-3.9992067929440043	15.73055462668215	3.0759067863955645	-1.2508698981203543	0.32658531033850724
-4.068371905853679	16.139351008679608	3.159857191039811	-1.243419999934364	0.34664545341717196
-3.903746688804401	14.691009127397303	2.8297915459312284	-1.232836987532477	0.2677800169597345
-3.86987704440043	14.375574603567006	2.747630274271577	-1.218746439961901	0.2532406757134114
-3.9256796422272324	14.820378173973396	2.862490331171603	-1.2356321455609287	0.27448693652103345
-3.9497350317267026	15.228464150498013	2.9596385463575423	-1.2457091823600779	0.2986851796977346
-3.7268568443784513	13.894308007070336	2.6126501748031483	-1.2018365797125492	0.2318319000166952
-3.698215854277132	13.779058127098043	2.5800758698721946	-1.1966465034906988	0.22691626082457791
-3.6779639093146645	13.673870011895303	2.548623030377434	-1.1884802508538965	0.22329489965533852
-3.571181750067259	13.33170586472178	2.444850111884193	-1.1697332599377894	0.20802879967990134
-3.4835043026903465	12.977876322076302	2.3344002199227805	-1.139755376871455	0.19650202515571832
-3.404126025364066	12.339701968592273	2.1326819848301963	-1.0840080305396866	0.16505144695401053
-3.3488293333994186	11.895449310153229	1.9793209650978432	-1.027734484081024	0.1489865474183166
-3.300315153385468	11.14083500028607	1.7187017084033847	-0.9301744503289039	0.11979928171588208
-3.9511621749674837	15.271050023970451	2.9699122852776503	-1.2471630449245636	0.3012416513378261
-8.244373317370188	14.628658956740194	1.7194323161339896E-4	1.0428889052281981E-4	1.1739274792712766E-4
-8.208489142862772	14.204433859089825	1.6936260923444108E-4	1.0292702139478574E-4	1.1733294364790821E-4
-8.193734077492797	13.966873422743047	1.6794710602609968E-4	1.0218354232240117E-4	1.1731417860104653E-4
-8.232676222944097	14.462837941075223	1.7093038859840337E-4	1.0375862236160899E-4	1.1738545211257381E-4
-8.19035693955016	13.837323106092928	1.671999477986705E-4	1.0179369352724241E-4	1.173079807517342E-4
-8.113167709168138	13.369167772280294	1.644322093260044E-4	1.0026523037481294E-4	1.1711460965925231E-4
-8.077142174814208	13.181783020574018	1.6338689677156595E-4	9.967751799555167E-5	1.1701272973765401E-4
-7.9674073519851305	12.816549861797377	1.613007489802228E-4	9.843077342441676E-5	1.1673052824343999E-4
-7.4202031915344335	11.241546128091116	1.5288914679281062E-4	9.284849294623879E-5	1.1538862149498467E-4
-7.380855782333086	11.139150568907128	1.5241521150155188E-4	9.252295846162291E-5	1.1529100001342615E-4
-7.603903539139292	11.751642921695533	1.5550907515406599E-4	9.466829950484327E-5	1.1582619213052159E-4
-7.696154479064555	11.994745340563997	1.5679766906805532E-4	9.558137904821302E-5	1.1604352482470933E-4
-7.744684776673162	12.145936214046198	1.57644859120302E-4	9.613130981381355E-5	1.1616190974484229E-4
-7.337783016568444	11.036160898112158	1.5193502285728504E-4	9.217819806306971E-5	1.1518093635280342E-4
-5.478513842259125	7.328297301269693	1.3270619127294078E-4	7.611322320052745E-5	1.082499328031592E-4
-5.496335515484936	7.350666297835906	1.3287437981413156E-4	7.625555303939445E-5	1.0834634055773278E-4
-5.513292533723025	7.373441024034741	1.3300470746817526E-4	7.635757380211853E-5	1.0843357782474867E-4
-5.7782594324877365	7.704138241466704	1.3502002551589942E-4	7.805300063168041E-5	1.0954136880146232E-4
-5.226288884072366	6.97442447090005	1.3097180126899993E-4	7.49835191611417E-5	1.0701676169658317E-4
-5.1320395346395955	6.880771446866525	1.303237803249177E-4	7.447218800766784E-5	1.0658373604862834E-4
-4.981658732436152	6.746084424883188	1.296725364153409E-4	7.405130376300927E-5	1.0601901005400333E-4
-4.872230788355059	6.663668971542325	1.2924367062007135E-4	7.376188368904979E-5	1.056783404091525E-4
-5.959938063172559	8.088641025459268	1.367525339624221E-4	7.928672646501632E-5	1.1054940007238013E-4
-6.156106083074739	8.43849134717127	1.3885715580274596E-4	8.121060801697062E-5	1.1145360429425269E-4
-6.3622803987511345	8.893710900037291	1.4106339557635653E-4	8.301465514748389E-5	1.1239411318632992E-4
-7.037730777065047	10.279206689455364	1.4820499294289634E-4	8.925287939128168E-5	1.1447836960149397E-4
-6.511291309796823	9.166024915663732	1.427282389370328E-4	8.464784992157323E-5	1.1287454904217636E-4
-6.961309529005052	10.091919377967345	1.4724925692768276E-4	8.850412770597906E-5	1.1427374709079034E-4
-6.976746835639336	10.11701394282087	1.474093859789047E-4	8.864012462724515E-5	1.143261831369236E-4
-11.149672852779776	19.026028297048256	0.41865697711922883	-0.03366839460242463	-0.022411440820495097
-11.177286946315288	19.099277703541333	0.4238218616552403	-0.03362875509517125	-0.021927095432618605
-9.18227086019565	22.941744559833715	0.6030038713100415	0.0038998370163965393	-0.027387898534358246
-8.933979733519063	23.042297787756027	0.6016396377986322	0.006017992551360037	-0.02783329867672097
-9.497726748011418	22.723004536194928	0.5963070673191339	8.066220653759246E-4	-0.025633963199755805
-11.201816179455392	19.362671115833432	0.4389514690526895	-0.032295867336715425	-0.020114191731672768
-11.022193536741858	18.717624560114725	0.3967293634593012	-0.03375782618920052	-0.024442839361725723
-10.948655511422155	18.634752597804788	0.3887655557848128	-0.033306435891762125	-0.02496888156574313
-10.739200803101152	18.414265673982754	0.3673724036090387	-0.032213352767475986	-0.026132337265855926
-10.426129079411938	18.242868662510936	0.3420065531329332	-0.030000819392004496	-0.027255682978844648
-10.351495060601314	18.19934593348884	0.33588182755655643	-0.029589570543317265	-0.027360971462449445
-10.276659955502009	18.164399203559437	0.33006322506925	-0.02908795004220217	-0.02759072378145286
-10.051706148564318	18.092298620546728	0.3133831038396936	-0.027203825958819733	-0.027603230816137428
-11.220597943108505	19.547650220008503	0.4495975698143141	-0.03139882500378001	-0.01863097173759754
-11.213232813518049	19.61367872695515	0.45298436826174	-0.030747560184797098	-0.018415960521141285
-11.167862918473157	19.983763373685665	0.4715449521177443	-0.028053464939849216	-0.01633974927396898
-11.119734753615504	20.180895538942224	0.481312786618171	-0.026002590365539147	-0.01612465832239594
-10.889962382093142	20.81510177874138	0.5105503042651744	-0.01956372042587728	-0.015564374395187076
-10.989883259185685	20.57314650704364	0.4991412118087478	-0.022390946108699197	-0.0153262295618301
-10.670647697607485	21.25443563231954	0.5305723572707621	-0.015094966260276786	-0.016313050761477512
-8.656589193032165	23.077778160673812	0.5940725312869587	0.009048797122327435	-0.029208168266321402
-8.262164632393056	22.97490850022338	0.5708793441862827	0.013897975123732934	-0.02965884143318276
-8.093510801985081	22.896766634500132	0.5582268753596373	0.015912040608607722	-0.03099608155203014
-7.68989912608717	22.564207698669875	0.5183763849684156	0.022178082346866645	-0.033876052931696564
-10.61906467426591	21.352055718189742	0.5352577220502633	-0.01383324481896047	-0.01673758057697395
-9.936768220586934	22.310409278173573	0.580068997773524	-0.0039453114973803235	-0.02225808572049855
-9.627937960973474	22.62487940796674	0.5932522813706744	-7.440810670332199E-4	-0.024551044555797742
-9.573169961095976	22.676544366109272	0.5953089147623625	-5.4058073075408195E-5	-0.025028664515304357
-10.134279956953314	22.05814858741419	0.5682451340206531	-0.006146198873450421	-0.02101441277027132
-10.304582249602808	21.836678921374173	0.5579742127081201	-0.008729979430021063	-0.019129929946774725
-10.555587977067566	21.45179651669559	0.5400219872635149	-0.012541565759343704	-0.017488937686562116
-9.871150253323467	18.04329134881533	0.30045916069200346	-0.025841741280084228	-0.027649055784006046
-9.4491510421968	17.986087424675254	0.2692869226188759	-0.022136101424977985	-0.02676626032500441
-9.39405468440286	17.97674307009461	0.2651697307399963	-0.021754802681144596	-0.026620666592790714
-9.318824933668623	17.968766098777905	0.2588627239559657	-0.021116868081049858	-0.02642797721379459
-8.866655676614846	17.930756511797174	0.22228052417510416	-0.017758183484188415	-0.025109620829484817
-7.460370084706861	22.326890903804703	0.4905614128909027	0.02417844072514127	-0.037097262813824125
-7.181921823170052	22.004421546653404	0.4547929900612269	0.028378070128599824	-0.04309841557175191
-6.980050576019263	21.793148493492453	0.42847323189524567	0.029557498933343192	-0.047055389238894296
-6.576542696581086	21.409318391621486	0.3796917755936554	0.031927802008462534	-0.05852794001445698
-8.591810565175942	17.924390418426363	0.1958536949587728	-0.014931425524501003	-0.02485949315103319
-8.160987566235585	17.895824611247768	0.146428853701894	-0.008682291589111126	-0.021092577432204943
-8.427526747689358	17.911776804777684	0.17755510902127114	-0.012830412176545871	-0.023489122217531695
-8.540982568507179	17.920050757602066	0.19105706113211512	-0.014457807537204019	-0.02460676653537009
-5.864615339578988	20.755750631962357	0.2956180106134672	0.03210295605451277	-0.06780232084363254
-5.543802938210256	20.38074487517408	0.25252092606569804	0.03191029553098173	-0.06987755318930991
-6.504364858334945	21.34437545298176	0.37119838946791783	0.03173816592035035	-0.05960802879235269
-5.970918121132897	20.870232428528325	0.3093076895936603	0.032624572135709004	-0.06710289675480131
-5.171797381464162	19.89737251545445	0.19990494200260495	0.029248063067632387	-0.06824419298655737
-5.0245480447987125	19.683822661130662	0.17735694929392437	0.02936820814682883	-0.06717484302019176
-4.900152014728899	19.401774462066626	0.15216427711141564	0.028847305642136417	-0.06489769386598032
-8.045165203849143	17.895237150670994	0.12812023976956613	-0.006888229655442734	-0.017339711155938933
-7.828330068792466	17.887207984644846	0.09010853645981154	-0.004339452289588418	-0.010293143910643223
-7.588389628929521	17.819549385161938	0.020733055791766746	-3.8967213578007726E-4	-0.0032396332084031368
-4.683175416995011	18.92056128922509	0.11389679846118225	0.02761377608153922	-0.05837056712858085
-4.557131527726211	18.533459102138394	0.08929224206575892	0.024407495069710412	-0.05101223732103709
-4.377707594286538	17.57417867700677	0.04068849675397144	0.018239757724607047	-0.03271408617525298
-4.375950900357417	17.526057226949376	0.038439056098289494	0.01787497100154013	-0.031769023863741336
-4.484941864981501	18.19838652331461	0.0665815411316581	0.02230837493968888	-0.04556395956142388
-4.372825752777866	17.497105804998277	0.037903104488530376	0.017827973962838334	-0.03140125962214105
-4.260063754969469	16.957122878843833	0.028132778452222267	0.016277042166307112	-0.022895113807662765
-4.2543796491463395	16.88173839584814	0.027671188653023513	0.016002069163112354	-0.02227348957538087
-4.172479120773178	16.325671413989923	0.0221360378548153	0.012596192203908584	-0.017015030264744747
-4.151871519508384	16.155447405066244	0.020406291692670466	0.01154734064317604	-0.015339056620092356
-4.144035245207647	16.121454065378032	0.020026029977197896	0.011292438008116603	-0.015024105405072685
-4.072421898747817	15.289956430567175	0.012589233556527777	0.007382168249486809	-0.008336332145545976
-4.095328121705499	15.489697359268533	0.014165534115711843	0.008229940151488053	-0.009677890649105226
-4.118480058777639	15.68595857984359	0.015843164446341113	0.008897993268056618	-0.011239108185665219
-4.140149876500907	16.06180723438685	0.019445266719681237	0.01095667240200433	-0.014512603615314484
-4.179593610389492	14.862900564725685	0.010110085321785022	0.00563737689336117	-0.006936267246148224
-4.129583690004605	15.034457843656845	0.011558547192238634	0.0065214321250135964	-0.007906858031161569
-4.332504046130264	14.727261534199787	0.00527967526841574	0.0028764315306127122	-0.003492865251360515
-6.864381120883838	17.824925970386563	1.9252824958551442E-4	1.1430559005732658E-4	1.1187053393954035E-4
-7.111456277637915	17.862901719600874	1.9229484925715193E-4	1.1429558539294824E-4	1.1262031970071674E-4
-7.361730330183262	17.815658423143518	1.9159436180837087E-4	1.140929786770682E-4	1.1341049197519803E-4
-6.699631952192597	17.790187728061333	1.926361090395908E-4	1.1428829622957005E-4	1.1137986075974716E-4
-6.471535900809904	17.65611081898578	1.9229960736738465E-4	1.140423416564021E-4	1.1073418486187963E-4
-6.01856299486931	16.965651538393175	1.8902255398126164E-4	1.1220985333217628E-4	1.0963357846774983E-4
-6.018217814642384	16.964954947243214	1.8901904717449097E-4	1.1220792550239325E-4	1.0963283898258395E-4
-6.192614293475787	17.31914560580889	1.9083998216214872E-4	1.1320265716801921E-4	1.1002334795272876E-4
-6.358826975092747	17.562077889890872	1.9196084941290451E-4	1.1382767373623299E-4	1.1043399558920269E-4
-6.018066056155799	16.964687362149334	1.8901774368568664E-4	1.1220719293087385E-4	1.0963252620827876E-4
-4.908304538333134	14.969355025422521	1.782447690925991E-4	1.0632255247379322E-4	1.0676142836001989E-4
-4.894965705707698	14.956384548239772	1.7818180525144795E-4	1.0628642475446999E-4	1.0671953808884786E-4
-5.522668475480044	15.89108446419409	1.8314982090590734E-4	1.0904418413598633E-4	1.0846165180813717E-4
-5.590293973325887	16.02332329799043	1.838931068805125E-4	1.0944955718026669E-4	1.0863642210942509E-4
-5.62503595550961	16.102423683804165	1.8435043710304368E-4	1.0969296951943594E-4	1.0873175555168258E-4
-5.79838945170203	16.47567517825189	1.863856044939206E-4	1.1079795366438706E-4	1.0913503891789136E-4
-5.818300420163335	16.518599132988257	1.8662950991759172E-4	1.1092770976536808E-4	1.0919035286002446E-4
-6.016563718580136	16.961325465432818	1.8899968137325667E-4	1.1219749334635885E-4	1.0962921235818022E-4
-4.911331118979538	14.97328547513143	1.7826501285960337E-4	1.0633389533844424E-4	1.0677001328985111E-4
-5.0735700023776875	15.16993664121582	1.7928868227952687E-4	1.0691244888303482E-4	1.0725392568831468E-4
-5.223708594183212	15.375437594116095	1.8035972249633682E-4	1.075064601875553E-4	1.0768613001549324E-4
-5.2244114000787105	15.376332166246335	1.8036445950357692E-4	1.0750911780542708E-4	1.0768824967083806E-4
-5.424504479191739	15.698092793846305	1.8210278186776976E-4	1.0847373601352208E-4	1.0822700853667972E-4
-5.22565127061393	15.37825402853767	1.8037481507583714E-4	1.0751485618334764E-4	1.0769178395463193E-4
-4.7077301313837365	14.774519111724057	1.7730563006976462E-4	1.0578394981254325E-4	1.0612995207450064E-4
-4.675015183440867	14.74800878513003	1.7717953895784484E-4	1.0571122031366783E-4	1.0601635694386052E-4
-3.7658512309524754	7.028045440845924	1.295531854706748E-4	7.384351750408275E-5	1.011177713297782E-4
