# Supplementary material for: Thyroarytenoid muscle fiber orientation regulates the ability to modulate vocal fold vertical thickness
Source: PLoS One. 2025 Dec 4;20(12):e0337735. doi: 10.1371/journal.pone.0337735 (PMC12677544; doi:10.1371/journal.pone.0337735)
Supplement: S4 Data — (ZIP) [file pone.0337735.s004.zip › Male/contourA2TA12.csv]

% Model	Untitled.mph
% Version	COMSOL 6.1.0.357
% Date	Dec 13 2024, 21:22
% Dimension	2
% Nodes	720
% Expressions	3
% Description	Line
% cpl1x	cpl1y	Displacement magnitude	u	v
-11.968005616002486	39.650844643500406	4.950475421205405	5.571867784718804E-4	0.5226325977723634
-12.100925229184412	39.521184251215715	4.945329882033686	5.544008739968972E-4	0.5227390415104515
-11.810234379374002	39.74293127707726	4.954123324729318	5.591843534734905E-4	0.5225556771153447
-11.76596306338081	39.775513356632324	4.955416621883693	5.59886785179509E-4	0.5225287005225148
-11.47739948826791	39.862189693672036	4.958853674177745	5.617675035880736E-4	0.5224533596720119
-11.258980847445656	39.857881496438054	4.958675739230131	5.616890899589774E-4	0.5224522476852107
-11.716143543792246	39.796222579001906	4.95623692769172	5.603383933930603E-4	0.5225110988833652
-11.163938214941039	39.85365079891891	4.9585086325144605	5.615952386182249E-4	0.5224536492294133
-10.79620743561626	39.85090503287166	4.958395256810576	5.615367825198967E-4	0.5224481701191689
-10.709496869932106	39.85039381204079	4.95837291948221	5.615253067544714E-4	0.5224467752062018
-10.37169574884199	39.850036177539195	4.9583547524543725	5.615135705268688E-4	0.5224400130127212
-12.13512273325702	39.460672833157	4.942929333101412	5.531024746961816E-4	0.5227881350588384
-12.240660142730174	39.24849072022055	4.93451438394692	5.485514775664402E-4	0.5229599679435674
-12.227325367848682	39.08705965880898	4.928106285722504	5.451045191520458E-4	0.5230887607202477
-12.205740642978935	38.97912439180851	4.923825168606674	5.428006210644443E-4	0.5231746086287639
-9.681369688821853	39.850002288818345	4.958333907391319	5.615174937826346E-4	0.5224256563460927
-9.209886193231677	39.8500022888185	4.958333318544926	5.615024019585056E-4	0.5224158243701358
-6.503691158131879	38.96454001876737	4.923147127480423	5.42676535789974E-4	0.5230681193663702
-6.587351156296421	39.29642873129991	4.936322577318482	5.497393779813155E-4	0.5228041747468303
-6.771159512318912	39.57700815680421	4.9474553159317445	5.55721912511275E-4	0.522583407278718
-6.814129999907873	39.651652838586976	4.950418634878282	5.57311612685352E-4	0.5225245499106757
-7.229593906641747	39.84203493583536	4.957978655819705	5.613806517677704E-4	0.5223808596766352
-7.181795837296288	39.83706132882147	4.9577809803261985	5.612749038284173E-4	0.5223838383932243
-7.033567159296577	39.76166368437849	4.954784469715012	5.596652843052547E-4	0.52244108641066
-7.6946177519140235	39.85300356006798	4.9584231566746695	5.615947754903305E-4	0.5223817952510236
-6.488283836647731	38.91091546805024	4.921020080349225	5.415277183620751E-4	0.5231107215772777
-10.243595360807257	39.850002288818345	4.958352546230836	5.615073229058639E-4	0.522437374877212
-9.730298368089413	39.85000228881833	4.958335554745211	5.615165765657327E-4	0.5224266758977469
-9.743014193148053	39.85000228881833	4.958335566055172	5.61517183120699E-4	0.5224269402978855
-9.085341826788042	39.8500022888185	4.958330284596041	5.615046979031293E-4	0.5224132202916426
-7.779783738995952	39.851154726690396	4.958354695461105	5.615456698853986E-4	0.5223850593338967
-7.886706964608755	39.850916601280545	4.958342539164256	5.615447375993158E-4	0.5223874864413073
-8.209330570361049	39.849987794146756	4.958324427681687	5.614980217432983E-4	0.5223949603707004
-8.699211804792647	39.85004545472901	4.958336341951677	5.61487993013979E-4	0.5224051366582849
-8.427966558711143	39.8500350871401	4.9583238024023775	5.615042765110325E-4	0.5223994772969971
-12.152615457473026	38.61822056218743	4.90950210016861	5.351174353375623E-4	0.5234620607629137
-12.150457207342695	38.60568225439725	4.909004937884845	5.34850601474327E-4	0.5234720404589114
-12.146591986235311	38.58859764700979	4.908326824340946	5.344883689880579E-4	0.523485620094842
-12.074238696384148	38.24828133015453	4.8948299574083745	5.272486612816517E-4	0.5237562061086372
-6.441829287929373	38.514252064367554	4.905285676284837	5.330708324408482E-4	0.5234272701742853
-6.4796557750756225	38.830935381536946	4.917844516121479	5.398249611678037E-4	0.5231745658719357
-6.431316994593285	38.355730965701305	4.898994115740088	5.297166890019483E-4	0.5235539494678008
-6.415000660473024	38.12021737547059	4.889653563431393	5.247075674841174E-4	0.5237421239343484
-12.006552716049852	37.91928976266428	4.881771111199425	5.202787681068041E-4	0.5240178423100808
-11.966773292852782	37.7322909897182	4.874355374796469	5.163207558341258E-4	0.524166526247775
-11.899335717233097	37.41624344712912	4.861813082858898	5.096637673217479E-4	0.5244178173314975
-11.86072968481382	37.23337054820751	4.854561844399534	5.057991271742395E-4	0.5245632255329683
-6.405495081109018	37.81045524455644	4.877359027814585	5.181608519358118E-4	0.5239898860875964
-6.3802834672144035	37.49850283645258	4.8649888240510695	5.115708008135416E-4	0.5242390749180031
-6.34327199449609	36.990127261889924	4.844814233006463	5.009070805377232E-4	0.5246452577366385
-6.3346776499635205	36.89181710192548	4.84091892187035	4.988413608997728E-4	0.5247237720864879
-6.327277488709939	36.80573234114482	4.837506745426898	4.970526666486818E-4	0.5247925323481945
-11.839379859361392	37.12464213602315	4.85024522844845	5.035091806042692E-4	0.5246497136764473
-11.66031709327127	36.191536938073696	4.813232668751637	4.839761669963075E-4	0.5253920325037035
-11.619905720758748	35.962379473002436	4.804152500784447	4.79202100740211E-4	0.5255744068797441
-11.730360249335298	36.58305483766412	4.828777806419881	4.921274718686655E-4	0.5250804572695886
-6.248695444183287	35.88284413383001	4.8009256028349245	4.777780644711572E-4	0.5255296381988187
-6.190644674951312	35.36621719878445	4.780427900126067	4.67188004532278E-4	0.5259420408155616
-6.1463294461348905	34.86088229769609	4.760394924649487	4.567291063513829E-4	0.5263456269960822
-1.0600869276340483	18.316100001774196	4.1050786541737985	1.5195579971375198E-4	0.5394995705634132
-1.0459016161732135	18.37692181363064	4.107481999236674	1.5297815869166458E-4	0.5394506669827748
-1.1744205707972624	18.153797557800345	4.098660641683772	1.492373887165958E-4	0.5396313300192461
-1.311326192584243	17.97535615877772	4.0916076026889945	1.4624799872922076E-4	0.5397763786885893
-1.386335587551091	17.922671465764726	4.08952390955355	1.4537012979684363E-4	0.5398197737894375
-1.6505488217453668	17.757514160475903	4.083000533561854	1.4261600922838507E-4	0.5399562882833604
-0.9718149006219283	18.630446296863695	4.117510161739191	1.5723702471139868E-4	0.5392465725276667
-0.9542349860686515	18.852537320770427	4.12628960833475	1.6098100074842897E-4	0.5390685600787624
-0.9467123425971604	18.932059856972355	4.129436200366841	1.623215319404691E-4	0.53900480026368
-0.9488912973033679	19.009058522305217	4.132480565431742	1.6362447358130163E-4	0.538943218818827
-0.9602591937381534	19.185733594449147	4.139470776903091	1.6661022014393718E-4	0.5388020262673232
-1.0005126263859143	19.36574217623491	4.14658702362039	1.6966391597426423E-4	0.5386586425983247
-6.05347281998843	34.07388368729615	4.729221314746358	4.4075987147312976E-4	0.5269737500450411
-5.779746191862431	31.198536783186327	4.615224753043529	3.8348845006815746E-4	0.5292700162371107
-5.81260308842713	31.6601371096856	4.633490589492996	3.924615186658366E-4	0.5289011275717102
-5.898916358898413	32.61341104261303	4.67131634131135	4.1141095839997263E-4	0.5281397646212558
-5.976331308258205	33.33624786626052	4.699940088295543	4.2579073940469383E-4	0.5275626611101811
-11.555172919712001	35.57995576034233	4.7889849720617255	4.71333167373368E-4	0.5258788096138639
-11.427224513094306	34.824469013294944	4.759025859245737	4.5566894386925614E-4	0.5264801521700494
-11.302991741507174	34.01939293201957	4.72709337728621	4.392776786466831E-4	0.5271211958754868
-11.26269403333529	33.74326682230424	4.716165371776646	4.335933165123136E-4	0.5273410976037035
-10.87492360433819	31.536162433666846	4.628666516964999	3.8944665480334734E-4	0.5290976099631207
-10.79808267178972	31.096982410679725	4.611264039270906	3.8104760153998636E-4	0.5294471431510329
-10.515617328365707	29.431210118152052	4.545278352576046	3.4850195960371775E-4	0.5307730482462489
-11.095255333576779	32.78560916869341	4.678156999750747	4.1443356941624036E-4	0.5281032720953802
-10.374607869233792	28.677418549364212	4.5153799167375315	3.344754053504354E-4	0.531372812674688
-1.9007542873442727	17.670028077820447	4.0795424052400415	1.411674832907002E-4	0.5400304181732424
-2.0779141835942943	17.606247817656115	4.0770238657509275	1.4011188957998742E-4	0.5400843781943434
-2.421704394542373	17.610906476909	4.077210798687252	1.4021761127337853E-4	0.5400863153057853
-2.5268901597962445	17.60827853304663	4.077108470894327	1.401824151897431E-4	0.5400901535105069
-1.0157099330243569	19.441588102125813	4.149588304740834	1.7095133957024944E-4	0.5385981991263222
-1.1062328150339649	19.65851365771074	4.158167767996919	1.74643191238202E-4	0.5384261051423632
-1.0950141199455286	19.63861486947969	4.157380708335595	1.743035369882637E-4	0.5384418430777242
-1.0936631912571904	19.634142492606518	4.157203712319774	1.742272775097214E-4	0.5384453996678296
-1.2019485900933222	19.823967402584525	4.164715318705384	1.7746473540951798E-4	0.5382952881437911
-1.2626663164006442	19.90610167368628	4.167962909767635	1.7886689417355808E-4	0.5382305638960441
-1.3479656887537843	20.02184186709379	4.172545039847333	1.8084223878950655E-4	0.5381393543286579
-1.3818036936806772	20.069240413165744	4.1744197408422075	1.8165706827693597E-4	0.5381019848581634
-1.490043238491493	20.21081153288452	4.180023918589837	1.840767217819011E-4	0.5379904830390224
-5.495158991359491	28.68268136418761	4.5154857210811645	3.3525471666785527E-4	0.5312785166990563
-5.507477156915547	28.790577524822243	4.519750261366276	3.3725213927261315E-4	0.5311923690053858
-5.640376413522403	29.935099197639943	4.565134756905452	3.5903372895692225E-4	0.5302787134608756
-5.666745377260789	30.200894570944342	4.575650238322657	3.640574196122266E-4	0.5300664277574723
-11.232964758328785	33.56280133293661	4.709004562154745	4.298775745938517E-4	0.5274847598216263
-9.890707351552885	26.584105713780332	4.432422469402543	2.9562292512759416E-4	0.5330367897555087
-9.499209611630052	25.463046361573806	4.388024149488529	2.7559801282218434E-4	0.5339257579130369
-10.251371607480321	28.088734613371646	4.492052859676181	3.2320879771842074E-4	0.5318409553032251
-9.949856872037069	26.811418115443047	4.441430962749356	2.998817677546965E-4	0.5328562099765459
-9.409620206466	25.28683176907262	4.3810280250131655	2.72408284450974E-4	0.5340650098327449
-8.975776833099328	24.413789608181347	4.346517055428814	2.571455886600665E-4	0.5347552912766443
-8.450931047688341	23.67686534172989	4.317273652371108	2.442488162977271E-4	0.5353353308407317
-8.315280225053407	23.486682331666373	4.309760982608024	2.410092595777582E-4	0.535485091784829
-8.109310669822081	23.245736403988893	4.3002082573077	2.3690976344775574E-4	0.5356742892913887
-5.04821833795282	26.35030357792787	4.423101324729049	2.921074907019001E-4	0.5331374669411357
-5.072511135861281	26.457154341834364	4.427323390521665	2.9398346508875553E-4	0.5330523512735952
-5.319014801988768	27.6151602307035	4.4731926282699535	3.152535053263777E-4	0.5321298316060492
-5.298549699956672	27.508324942348306	4.468967159939745	3.13342953835346E-4	0.5322149951215347
-1.6547952866665352	20.435138707303928	4.188895850331438	1.8792663014214407E-4	0.5378136961171588
-1.7068462026965912	20.505043732104994	4.191663590002932	1.8912917253651254E-4	0.5377586185066844
-1.8328638043067826	20.675856534446993	4.198420396133711	1.920708924743258E-4	0.5376240199919966
-1.9146876228856835	20.78271581099791	4.202651401412903	1.939055906984643E-4	0.5375398643510152
-1.9589596542270868	20.838178803681924	4.2048444643976115	1.9485516077003071E-4	0.537496214695876
-2.2267902915590323	21.173727916983232	4.218140553068679	2.0066142407204293E-4	0.5372321412833825
-2.476583602720329	21.524027437877677	4.231986241079584	2.0673075122529868E-4	0.5369559800913847
-2.5106320755974845	21.56945277354053	4.233786997327141	2.075250411525345E-4	0.5369202000391509
-3.4170539347823667	18.323036770820913	4.105380344315097	1.5225258581526605E-4	0.5395329307725558
-3.3613588547056894	18.26201824120377	4.102967168588087	1.5122287977745218E-4	0.5395808405112381
-2.8302006677410443	17.7685842180935	4.083446875929464	1.4289670758346705E-4	0.539966883521215
-3.0213186080937637	17.882690433716814	4.087961888305967	1.4482767107407865E-4	0.539878726962767
-2.9853774190574067	17.85333337493745	4.086801986670388	1.4433200461156512E-4	0.5399016280656519
-4.904236518511963	25.91960781073081	4.406018487253126	2.844294670881438E-4	0.5334796991747978
-4.723668736196532	25.314951331292864	4.382096105988327	2.735062471118341E-4	0.5339604718906845
-4.604679940346854	25.051089745874435	4.371626586627816	2.687201721981548E-4	0.5341695554782013
-4.281370486848969	24.383328411417228	4.345230631093449	2.5692330305940173E-4	0.5346984147970497
-3.2125741016240386	22.611557155864187	4.275035019893099	2.2568815741070522E-4	0.5360980578056601
-3.272014261258436	22.70654698603269	4.27878940250713	2.2733933492658626E-4	0.536023047480423
-2.551838479986181	21.63096481182497	4.236220309712677	2.0860849476640766E-4	0.536871672848895
-2.8735384712196232	22.08009398368013	4.254011209130436	2.1640830750115357E-4	0.5365176559722775
-3.1756044296995665	22.556944434453374	4.2728699815197695	2.247488861813022E-4	0.5361411440185486
-4.545571876999899	19.652622560032107	4.15798384701049	1.74813302577342E-4	0.5384879677353731
-4.424895516455141	19.524062222800467	4.1528980483184	1.726334284617059E-4	0.5385888433936962
-3.9589586116535913	19.004701364066953	4.132344317045076	1.6379094535392551E-4	0.5389965482753226
-3.8782730930382088	18.915322300283428	4.1288119358897095	1.6227715364532737E-4	0.5390667345622266
-5.025563667731989	20.107549344377823	4.176012011701574	1.826132812054171E-4	0.5381321304994601
-5.277731362781373	20.350988119887234	4.185626847494788	1.8675968694617555E-4	0.5379415332917509
-5.606549304112775	20.6598148798465	4.197870440427302	1.9210180603526872E-4	0.5377001103201361
-6.1310485094683855	21.17349677678001	4.218174250721332	2.0093590564773585E-4	0.5372979310278702
-7.17416985769136	22.198608654304337	4.258745454070244	2.1864493476314665E-4	0.5364956322430428
-7.6413332318231895	22.67125431062098	4.277505422513611	2.2688617999434526E-4	0.5361256407705821
-6.9150129554945305	21.927639425126234	4.24804824579687	2.1401672537268315E-4	0.5367080378815642
-6.318958590099959	21.343154735881807	4.224913726254402	2.039028059465603E-4	0.5371654669074851
-6.618255579081206	21.642875823077	4.236748761162107	2.0913775449179985E-4	0.5369308228459295
-3.6680004015474728	23.30103040805593	4.302353829167755	2.3770902575384237E-4	0.5355540283030806
-3.83446762916781	23.580833568731567	4.313422541170565	2.4274201143145518E-4	0.5353330005219792
-4.071443328978513	23.987709649252928	4.329546350948814	2.49795748804772E-4	0.5350113786230593
-7.640251545310057	17.586782544931808	1.9702472911137817E-4	1.172067660958057E-4	1.1872092171104939E-4
-7.509356374993602	17.79911102953117	1.9818263382450932E-4	1.1778602438305651E-4	1.1809444404106956E-4
-7.6989388334005735	17.4903691638282	1.9649119100544678E-4	1.1689975266961337E-4	1.190061585868287E-4
-7.762103216471637	17.30759444679789	1.953577764324773E-4	1.163152143748635E-4	1.1932726726671934E-4
-7.821162534822876	17.152686250634982	1.943983444502451E-4	1.158106321899955E-4	1.1962612284739711E-4
-7.87221896818102	16.9473112831706	1.9306706017668303E-4	1.1515079012134634E-4	1.1988308085230425E-4
-7.921170402924522	16.753942907049066	1.918384531175043E-4	1.1453630781339115E-4	1.2013654228557987E-4
-7.9783869673286425	16.470761822820492	1.8998522659205305E-4	1.136155777816043E-4	1.2043299391352428E-4
-8.003886469325913	16.357472230499454	1.8926734224811902E-4	1.1325883177440257E-4	1.2056660653402957E-4
-8.041803974825056	16.197407590250943	1.8820820209816176E-4	1.1273461808873271E-4	1.2073497896440246E-4
-8.11957094103931	15.808141817188318	1.8564547272615403E-4	1.1146213541333422E-4	1.2110389271798212E-4
-8.094241908274963	15.975737091845481	1.8675721524423472E-4	1.1201638979250222E-4	1.2098195109483048E-4
-8.149959289733443	15.594634263864748	1.842787710910092E-4	1.1077721444350306E-4	1.2126195545374708E-4
-4.487015489615116	14.591722761896559	1.8262623927969208E-4	1.0865528884614788E-4	1.0920772603532697E-4
-4.416731324563106	14.512870608922286	1.8217085917921042E-4	1.084188417042113E-4	1.0895600968452603E-4
-4.329055028394281	14.412978776001903	1.8161906733360305E-4	1.0813732000268986E-4	1.0865691903207883E-4
-4.19303203891211	14.248275933735142	1.8064112150506281E-4	1.0762441154622405E-4	1.0816220737830852E-4
-4.178965322518646	14.23024927967746	1.8053746745232645E-4	1.0757049598459342E-4	1.0811400574495527E-4
-8.208595369810979	15.125877972768416	1.8123889903297444E-4	1.0922253592393014E-4	1.2155589036826508E-4
-8.250106284083648	14.883579494882824	1.7972274150342626E-4	1.0844237448809146E-4	1.2174562827949983E-4
-8.184763342662869	15.304083214581624	1.8239333345149326E-4	1.098153738584476E-4	1.2143757765429944E-4
-8.194040568253598	15.203367992185502	1.8174283100047634E-4	1.0948273310170103E-4	1.214923737978063E-4
-4.009503675450382	13.95499929048619	1.7877779388430267E-4	1.0667055918240293E-4	1.0745475262949073E-4
-3.967321215997023	13.879167246534847	1.783123179672776E-4	1.0643557094372339E-4	1.0730390448856869E-4
-3.8768075373306097	13.684183745503944	1.7700358680663428E-4	1.057727356142518E-4	1.0694026175078335E-4
-3.8285567068758617	13.577304042901428	1.7629419502003893E-4	1.0541403186870206E-4	1.0674476343482762E-4
-3.679175518096213	13.165512678706849	1.735071293636161E-4	1.0398864832992735E-4	1.0612765421357313E-4
-3.5952780276413945	12.848827743115857	1.7125639931819743E-4	1.0282091833229494E-4	1.0574939824779712E-4
-3.8035301168690907	13.511178334388502	1.7582191188047393E-4	1.0517121171235506E-4	1.066313569429855E-4
-3.5706258476984103	12.751547870197772	1.7061871400558777E-4	1.024937314861524E-4	1.0565455055267283E-4
-3.536337058362929	12.508568926206657	1.689367017335659E-4	1.0159222550781938E-4	1.0550560469821521E-4
-3.4943523373487664	12.217884679130231	1.6692727432822144E-4	1.0051587712288708E-4	1.0531934629608568E-4
-3.476217738039166	12.051206781698731	1.6572578229357305E-4	9.984862505167942E-5	1.0521928275298763E-4
-3.4381043775288846	11.707787309160882	1.6350361840360245E-4	9.862466854474117E-5	1.050798771839332E-4
-3.4175141432913065	11.442487558596586	1.6164929937795432E-4	9.755987638063136E-5	1.0495618540564486E-4
-3.390535492772293	10.959938069747185	1.5845472367505704E-4	9.56729322211038E-5	1.0481795613845816E-4
-3.391605607580326	10.637069694303245	1.5633602398946878E-4	9.433944496169331E-5	1.0480019029962095E-4
-3.3957072198915474	11.125983907025887	1.5960078522855753E-4	9.635883894244983E-5	1.0486438481778994E-4
-3.3933099091125833	10.454525891479044	1.551999414306473E-4	9.362970382044583E-5	1.0481742820612804E-4
-3.392748642497309	10.363320317554606	1.5465134170983884E-4	9.326711252784361E-5	1.0481768948455275E-4
-3.3881777990103163	10.052022617744685	1.5268910620737868E-4	9.198190686716276E-5	1.0476261744451367E-4
-3.3799310598541874	9.65560915900371	1.5018705393225E-4	9.023944542440694E-5	1.0464730630016324E-4
-3.3800332742014394	9.645525660619372	1.5012058644539816E-4	9.019367843137798E-5	1.0464500423642149E-4
-3.380411775956053	9.63612711841371	1.5005581996506615E-4	9.014591051249956E-5	1.0464230381891141E-4
-3.407094329200765	9.20982055058361	1.4747230277511086E-4	8.824894034591978E-5	1.047059639040597E-4
-3.4177904844649305	8.97279793026408	1.459134983878984E-4	8.705738173683038E-5	1.0462470852010314E-4
-4.670507470987797	6.528342318175511	1.3276097647251124E-4	7.525066531988912E-5	1.0866721875140667E-4
-4.472672713765166	6.53165408154053	1.3266039426079512E-4	7.518489073028959E-5	1.081678911593109E-4
-4.29609676800706	6.564113874181485	1.3230850469561072E-4	7.508548642317129E-5	1.0714781741669867E-4
-4.1907677441120486	6.6201318525786546	1.3254209763605216E-4	7.518987311131636E-5	1.0687582481203776E-4
-3.42823364007561	8.77881073484247	1.4482440518238642E-4	8.616072043398787E-5	1.0466753201660794E-4
-3.440421539484517	8.631632878187974	1.440465195885527E-4	8.537340657917365E-5	1.0472185594814396E-4
-3.510174069952668	8.051882576425108	1.410317970058499E-4	8.232672009961931E-5	1.0498509120670752E-4
-3.4654247941708625	8.41479710425795	1.4276565119022237E-4	8.417509656822833E-5	1.047793721068265E-4
-3.519325274558982	7.974355231943207	1.405148883832841E-4	8.186174778953831E-5	1.0493295667782082E-4
-3.8048036653298265	6.960169305120867	1.3358185030722382E-4	7.578806914295704E-5	1.0489875416136045E-4
-3.942941641067294	6.809098812242506	1.3300976356694623E-4	7.562105608059091E-5	1.0554668716805337E-4
-4.081244662082278	6.715380176995773	1.3259195105584458E-4	7.513768402129603E-5	1.0620817621451405E-4
-3.557899482821399	7.638847683178286	1.3814102229053575E-4	7.907480721577408E-5	1.0442182771948008E-4
-3.5506928691402093	7.6928576227494805	1.3886637155372235E-4	7.993449510613473E-5	1.0470288799807034E-4
-3.535122007221198	7.8370201875805385	1.396961546615896E-4	8.096306135058556E-5	1.0477236305660032E-4
-3.5827478111781415	7.560437912809052	1.3775819314962014E-4	7.921936830735732E-5	1.0439029236833626E-4
-3.656557182300241	7.313450806733589	1.355469295430562E-4	7.764006886350403E-5	1.0405922550483654E-4
-3.741595319822733	7.091603710798701	1.3407405289954995E-4	7.596310323809497E-5	1.044740319887219E-4
-12.48823622079036	29.318127189803445	3.460382171803153	0.8231221744607493	1.23083257600697
-12.301573729696075	29.291730374054282	3.4539875676479666	0.8418305465114764	1.1987860451505745
-12.904182385341631	29.37659805299116	3.4642168645478404	0.7661750292788945	1.3046029542714042
-12.704310573905445	29.35687813300677	3.4639332994933802	0.795365759233613	1.268134751812456
-13.215739023882737	29.375039723105594	3.460493090071619	0.7192750092752	1.3470321366478712
-13.289816212405814	29.38416912499247	3.4596756435614733	0.7076534717773572	1.3604376325746308
-13.628735756055638	29.408293625969595	3.4673258152232096	0.661603079984673	1.4260460563997561
-13.761313265189306	29.4203272211296	3.469720542574065	0.6434495495986279	1.4522543280121576
-13.789831291953012	29.422638265299426	3.4694672598705947	0.6398192349091553	1.4582851397895313
-14.193507593470319	29.351006338599753	3.4697531017256193	0.5632303581261381	1.5226259475072106
-14.343065600888547	29.30623263263965	3.4629082097630093	0.532807192445053	1.5425036374003538
-15.169871121939503	28.7024294022831	3.3749409761212394	0.3131451942179269	1.5925115239282297
-15.025976096323706	28.826575538617305	3.3931470008887175	0.3524331743307372	1.5873387145448552
-14.704342841257393	29.099582909420015	3.430747660525083	0.4408688962163634	1.57408078544956
-14.77814405518191	29.048154888872233	3.423899576761208	0.42271312393860544	1.5784969000656346
-15.194930389272562	28.670268692680192	3.371023403863687	0.3037615725978801	1.5925240084255514
-15.552436058935609	28.26238814510614	3.3138176465561693	0.17594044832441924	1.6026993766974318
-15.658704878643212	28.12869446022543	3.2925297161615124	0.13551227172219732	1.6026582664659286
-15.420870685895718	28.414489982476084	3.3387493380166022	0.22439356508966268	1.5999193163421204
-16.14669845066415	27.534817692946177	3.145768899555457	-0.04182859289250174	1.6188707542595786
-16.18902508127296	27.487365967844962	3.129225779358439	-0.05698096162451784	1.6217445482391122
-16.090879730623392	27.60512583812312	3.1646259780559958	-0.020411042104618898	1.6172835298325623
-15.906983759261689	27.83045491742547	3.228941746186378	0.0480856781793611	1.6093441034457714
-15.78801336657089	27.974288039163053	3.260879676779882	0.08991070973928338	1.606621775409554
-16.4224657835804	27.241242221715776	3.034484651120245	-0.1384346144714297	1.6386632749914771
-16.636541644582238	27.015574682657572	2.9430950970067697	-0.22239447610460858	1.6614448292236217
-16.701862721366762	26.948993088668995	2.916669532802419	-0.24716630063192957	1.668426230282237
-16.98192097775023	26.67928029930171	2.8043912844125027	-0.3563803452001173	1.6948540741021114
-17.086567607533095	26.586911131348927	2.770899947355155	-0.39559432466650707	1.7036917709828943
-16.810764952407226	26.84442366016748	2.8739938602604425	-0.2891037955180993	1.6784410117807276
-17.316197999609905	26.352544552541893	2.71586949663061	-0.4931883440980528	1.7216847598240166
-17.45518464052986	26.210110438215963	2.6878083271069673	-0.5509663649920103	1.733124659603277
-17.722095738557805	25.895382301413925	2.6623063726145695	-0.6720156336533166	1.7433149730092206
-17.72264017583542	25.894744071275742	2.662245940769762	-0.6722603793435298	1.743332721361312
-17.932597821946576	25.11386146747848	2.5868581766174445	-0.8871534079455563	1.6624183921461295
-17.907096306050956	25.00313633884308	2.5678469945118625	-0.9098378661370543	1.6374355266480398
-17.75267320881764	24.32471147247125	2.450677705454155	-1.046491330315387	1.4840934830338441
-17.92944471255859	25.1306830888716	2.588523929530857	-0.8826692007185305	1.6643381099723167
-17.722777975835573	25.894232143167198	2.6621931891451687	-0.6723983574314919	1.7432775050265412
-17.728945142955695	25.871483784810497	2.6600116776704494	-0.6786723001191776	1.7409353990057956
-17.700264955727473	24.192801294244298	2.4205981807575427	-1.0665899797198213	1.4466460497711353
-17.492893227235577	23.675149455238873	2.2975349882806	-1.141751670703575	1.2914621946051068
-17.219818972655105	23.051350814888384	2.153556743242744	-1.2226613795325136	1.1075982716768973
-17.213682929786287	23.036984749786797	2.1502364206671363	-1.224580569846862	1.1032965442548728
-17.20651458505761	23.021889840621302	2.1469636014777587	-1.2260758978185073	1.0988176457424574
-16.72944438496599	22.0265670999435	1.9620145579485775	-1.319451948026036	0.8147806136210343
-16.772330573218266	22.113599037757318	1.9755105815308722	-1.311407908135431	0.8398326545864968
-16.97378539565523	22.529669064239172	2.0461591650504216	-1.2764519269782533	0.9592811473829457
-16.69878402350933	21.97001521221032	1.955396663150154	-1.3232512751080723	0.7982811788632189
-16.445234320725408	21.481646309928003	1.901698085698365	-1.3548381005851482	0.6569401249321931
-16.38784636008633	21.382208809377225	1.8952895018151084	-1.3595190242518993	0.626737654263286
-16.10429654720809	20.90765006213037	1.8631290734853216	-1.3760237521434153	0.4735609755305584
-15.229590069694847	19.59839917871314	1.8228257226706017	-1.3236504058988918	0.036455621604695065
-15.573303162172023	20.08692966262294	1.8282803008152748	-1.3544248133030692	0.20186366786209123
-15.762739830454272	20.369577854236137	1.8367387693155175	-1.368212560438351	0.2951045118628235
-15.676053214728174	20.229671015614727	1.8314596114250083	-1.364186828924899	0.24967868670136634
-15.004965242227517	19.29705702264412	1.8169902801551756	-1.2790228306088547	-0.06715788537554447
-14.347740685004595	18.43237628944785	1.7971058864285736	-1.092217113625447	-0.34700886846988777
-14.71316053352021	18.903140185799252	1.8154276225847175	-1.2102576952859638	-0.20238804698665996
-14.112301424219844	18.14085757339455	1.7694655151885765	-0.9934814610904046	-0.42696415045332925
-13.786968016309958	17.746840232171802	1.6960068107414366	-0.8190755167235025	-0.49495754854426566
-12.572484095421888	16.31238607204104	1.2790159544368862	-0.2623959065829804	-0.4128913270199235
-12.73923093656964	16.50237005974189	1.3400993860118717	-0.33077441890545867	-0.4346029167722285
-13.14972110059062	16.985383718836303	1.5004937578858417	-0.5104263009237633	-0.4796710217808664
-13.560443943361145	17.474962802260926	1.6280796563941846	-0.7067569827147243	-0.500681285389353
-12.433087863224218	16.142914163274668	1.2157072696310762	-0.22065133095198547	-0.38208320590261885
-11.67886765718853	15.130655135953049	0.8438508734195499	-0.05017738739831068	-0.23149788384026443
-11.370603754574383	14.616160191779192	0.676557849717321	-0.013021662643678426	-0.1929700105578893
-11.928279318244115	15.521235666230787	0.967360670798465	-0.08998683141497024	-0.27010984961083895
-11.098102119973685	14.067276715400904	0.5439153642196589	0.012633066895529007	-0.17283179067992516
-10.94829922258624	13.75778922441979	0.4624931178992754	0.025526212910461574	-0.16176284304204835
-10.566136973193167	12.955069884045642	0.30458908963865783	0.032097167114115095	-0.12993045310410772
-10.528617101577506	12.869997651759531	0.28754629785654634	0.03226811586304956	-0.125808632325422
-10.125844678960055	12.03212679724241	0.18106832507909953	0.02290512149332022	-0.10249824624283385
-10.205786830641387	12.200371242765215	0.20252677684952453	0.024740514566838144	-0.1071990627510566
-10.11776374681346	12.014636087480781	0.17965873579264643	0.022807636832504714	-0.10209013222469147
-9.799033203597945	11.32040592221854	0.12330200532728249	0.018232388882291714	-0.08278801968521601
-9.732454220074882	11.174895810343436	0.1120544345704488	0.016867994109972334	-0.07806053363235578
-10.081694286405995	11.938670646469957	0.1735565744692668	0.02230792273085741	-0.09994921083220955
-9.419861471494833	10.505758447346915	0.07917553490729053	0.011455233422627617	-0.06276075432389061
-9.39945834397536	10.463080013210769	0.07689494877641956	0.011056547008496832	-0.06155172299907974
-9.362989365785312	10.38856114561003	0.07392374804724933	0.010656523915594608	-0.0596182640980659
-9.15485933130238	9.945854793573561	0.056420798405637074	0.007966018205384446	-0.048402644374033
-12.250739993292553	19.150604908283345	1.6988626480358078	-0.943566249719465	-0.2837517765522097
-12.385666050996104	19.229462944007324	1.7660856503751812	-0.9860660991592605	-0.3295885325987811
-12.018444755085756	18.995911937273455	1.5729623187850978	-0.8535058674719069	-0.17486858330064697
-11.827571680933026	18.805921238230237	1.5226741015587697	-0.7969548536841216	-0.16748735575400509
-11.71378598197753	18.69006222155872	1.4867212215611212	-0.7628215368218403	-0.1528967160836099
-11.489121580415649	18.312221504949157	1.4073822137059862	-0.6924023433045633	-0.10573264571678082
-11.42092816915265	18.202424829191397	1.3807237695241448	-0.6694719510633873	-0.0944398199773028
-11.137081940903064	17.673975351763787	1.2390853995056301	-0.5276973505465561	-0.04759546385668684
-11.050577560623434	17.52903972488271	1.193557515890475	-0.4868602885641524	-0.03451050845512087
-10.900173758069224	17.228821915447778	1.1003063767231709	-0.4067690631464811	-0.02068815405391483
-10.59407257662658	16.86993613536655	0.9487838917362956	-0.2989243912515601	0.002685003243646087
-10.4015251414116	16.663994998799538	0.8588595851971985	-0.2471242845869986	0.011289644431222243
-9.980308680915373	16.24426542990552	0.6708773305989455	-0.14989681244221262	0.023175326568222437
-10.52456597891735	16.788877057884427	0.9145777312069946	-0.2760399270997728	0.008153717229992637
-9.215934750579713	15.702403997568886	0.40472757519266295	-0.05883053647452895	0.027139124042065088
-9.506635524164235	15.916651407254937	0.5062216075603505	-0.09078822517601405	0.03190777007010257
-9.713477904294042	16.0562870014233	0.5792590946047225	-0.1144142094226088	0.02883088942945993
-8.987328542896977	15.535943891824608	0.3273424256676847	-0.03520321644635469	0.024466507422006407
-7.038155536202357	2.4161328913912485	0.013742041091520503	0.011957355774116964	-0.005860760886929471
-7.218271698777633	2.47634434863711	0.013742599415240232	0.011802838689164607	-0.0062926603608711084
-7.402921517489648	2.596088343862585	0.013636091212482621	0.011525277026408636	-0.006725301581324678
-5.610926604361965	2.56874897195521	0.012474507944928014	0.011480865802609078	-0.0027018066873150887
-5.791192046184305	2.4885541575675454	0.012783766943452934	0.011710599800139679	-0.0030749845377503115
-6.090991914769232	2.367770791599311	0.013224916141434149	0.012038790684441303	-0.00368093618129014
-6.223300720670824	2.3658652457286538	0.013337511857950644	0.012066429631358545	-0.003998592528307453
-8.52477693815128	15.280293075065625	0.18566565264653123	-0.020199071814039654	0.01665502639940037
-8.539017662099997	15.301185889469425	0.1959504218038982	-0.021717545775839665	0.017788502708776587
-8.574275941324593	15.320887483760043	0.20638309980482106	-0.022532353847952633	0.018183160755021553
-5.2268760988311245	3.1984387632370352	0.010888681113242525	0.01004839276370131	-0.0021851026472523563
-5.323022364028059	2.954304032548915	0.011475154449824235	0.010588058299850111	-0.0022831155007289002
-5.411391041049513	2.8046470279535036	0.011843906955599445	0.01092038887588946	-0.002398559753748481
-5.361270108912003	2.863813885716368	0.011686606179217948	0.010780592614299834	-0.002323015637826233
-5.176470922340737	3.3654332504811606	0.010506195473796137	0.009697635174803966	-0.0021381469453379794
-4.997438755280889	4.032636318053695	0.009049477438130069	0.008359940553549333	-0.0019368828288141267
-5.108994509801874	3.6116460899580636	0.009941429905491317	0.009181398429859159	-0.002070276869057223
-4.991774580661376	4.054261353979088	0.009003115632114356	0.008317608261834008	-0.0019290036549508053
-6.53602006808163	2.347293243898074	0.013560043480251827	0.012122218540756128	-0.004702364910352059
-6.87142325605757	2.3759082864320638	0.013718871388092125	0.012054158022865883	-0.005483448319527104
-6.725008134174486	2.3639729747856246	0.013665062909051787	0.012091509215743507	-0.00515279358815704
-7.498445287702315	2.6504749625169852	0.013584321744485265	0.011390586749245696	-0.0069422891237537355
-7.543394316053332	2.6908233254228815	0.013539082262282806	0.011302565426586475	-0.007042395811295638
-7.714537633122486	2.9137762658493207	0.01325808042994798	0.010801199481985574	-0.007455538046169189
-7.7891268079090406	3.0564766598021276	0.013082712214880466	0.010512190732930447	-0.007640275160990353
-7.80527300412054	3.4063802626319237	0.012540147684356726	0.009797349759709077	-0.007777483545807744
-7.804324521600502	3.2269612996167556	0.012816393726155593	0.01015530991025285	-0.007723331647059089
-7.758877336072651	3.698244931275473	0.01206629362110517	0.009203108847581888	-0.007789779556083313
-7.751964178591711	3.7286102673963915	0.012016407015926666	0.009142402638837558	-0.007787380874269431
-4.868412953288395	4.489722570165323	0.008038952286605278	0.007464575927354925	-0.0015906100636115111
-4.944274103721604	4.221530184777065	0.008633503626683218	0.007990741425395163	-0.0017990998857728897
-4.861218645669248	4.514367912389247	0.007977853269047175	0.0074103943792395875	-0.001564905936252361
-4.761328567585714	4.872867994409656	0.007062594806121206	0.006597570509388803	-0.0011938374070731023
-7.7347878369548635	3.762505605967378	0.011953690089806087	0.009072936965624499	-0.007771843952999095
-7.441188952293851	4.488511996506501	0.010681796253542201	0.007529517993767586	-0.0075754835191519185
-7.462522939780039	4.430436642589039	0.010776903256929773	0.00765230717291481	-0.00758538378652888
-7.583988224902736	4.103803156183615	0.011293118069077625	0.008329876546264312	-0.007624289905365766
-7.428705960551779	4.562167039268792	0.010609686463677475	0.007371590508644008	-0.007617119375861063
-7.367225146909923	5.0179675342064245	0.010179937318431545	0.006384590613342976	-0.00791238243643829
-7.395373926440531	5.510469499667041	0.010128983136032109	0.0053182988138322715	-0.00856332414073153
-7.396628687854849	5.543415335697084	0.0101202748442153	0.005246943737785694	-0.008600561604655567
-8.95190692747794	9.555178523251787	0.04758321555827196	0.007075529391029532	-0.04175217352822125
-8.732770861641235	9.107630277300872	0.03706617337281905	0.0052168367839459965	-0.03387188753949687
-8.477149435408428	8.592840803667324	0.029100903587907852	0.0045181324795006104	-0.027024819996474353
-8.352048182285694	8.325615036227727	0.025095542662758104	0.004167007503092787	-0.02360171463248227
-8.222367325804308	8.079901469599669	0.02254412269498674	0.003969798489255309	-0.021265939526449163
-4.558078678429407	5.672702371829184	0.004573780406034981	0.0043354378065469336	-3.444159750936693E-4
-4.661854211303943	5.2307881209663405	0.006008697723784817	0.005656438168659506	-7.62905755121443E-4
-4.6736829568741065	5.179041007331088	0.006165207039284934	0.005796908888899202	-8.146409440377254E-4
-4.664862639408369	5.2157017440172675	0.006056754907779444	0.005700209673036725	-7.734044397476925E-4
-7.642518454416541	6.7438038314408955	0.012201215214185136	0.0033028333403996107	-0.011538900347911678
-7.72390205946121	6.960130553786359	0.013509994955467921	0.0033394237404548045	-0.012795299824935543
-7.960824009101229	7.5515457825414485	0.016914728096142664	0.003371542646716687	-0.016079233454994953
-7.398279738095727	5.568321714484634	0.010130753925285731	0.005200787618102741	-0.008633743064755695
-7.486554017062449	6.151026864151781	0.010623561324765744	0.0040919450705461215	-0.00968788818002343
-7.599533786520233	6.612688047526157	0.01183724582780346	0.0034972855659305114	-0.011111971830540248
-4.559353287845783	5.7832057636531005	0.004193505089238007	0.003974440241586155	-2.553423510140403E-4
-4.539973927898901	6.108340489734484	0.003126695733448032	0.002931699528467757	1.1403239185177757E-4
-4.595870421128182	6.280367827388355	0.0018973748786456793	0.001758555021000958	1.5245284483308093E-4
-11.949523827617071	29.206895619841305	3.4356460480803652	0.8716340728978684	1.1435775386343703
-11.807688642858182	29.154031813094953	3.423930560967511	0.8832629110682395	1.123208213521857
-12.00330605669702	29.223330979102066	3.437580788918551	0.8677890276656001	1.1506297625234918
-11.58017196199464	29.065937130844834	3.395226367799999	0.8987513239456941	1.086443954012727
-11.41683712235142	28.96940271662765	3.372202190223607	0.9084576954064483	1.0528745069737004
-11.219350371023808	28.853937987330728	3.3449022576204364	0.9224348347406965	1.0115325176583718
-11.063811648377435	28.68153300927144	3.318573937617967	0.9178091633664678	0.969103969389864
-10.947486528223845	28.535037823889105	3.2967791220318503	0.9100937175404442	0.936209145564987
-10.899230615467399	28.323819733732066	3.267091763547851	0.8911326202018022	0.9021814387573017
-10.868467577029437	28.194812621939796	3.247639584481548	0.8785741378661863	0.8810801766045884
-10.876511202290695	28.109887068149042	3.2227972485002363	0.8650715336247973	0.8655026526748185
-10.899672074901286	27.854101802332053	3.1553925002172267	0.8258088090648372	0.8160310087847941
-12.412266700730603	28.73183000599365	3.5010893678404997	0.7517286771009066	1.1576801961704133
-12.004390987243811	28.644127827029813	3.463408979148357	0.8028971558754547	1.0894990095344113
-11.418956634563854	28.353076382645266	3.344424077468044	0.8414302749853512	0.9736949128657876
-11.624144095082618	28.483083006210283	3.3974687011333664	0.8334783803002405	1.019484870057684
-11.98757052088968	28.638168487186263	3.460879069867367	0.804470596870381	1.0864647290225447
-11.999455430555999	28.64302114149913	3.4629275855253705	0.8034783611340224	1.0886724332519624
-11.11438165555979	28.077094826076056	3.2400848180119985	0.8365141685157156	0.8885594153645577
-11.390783517603357	28.330385589064328	3.3357632764522824	0.8418369557949316	0.9663810808843615
-11.018694723095315	27.985290635821798	3.204757009342705	0.8331136688965628	0.8587486815571872
-13.471803069018005	28.77445563984976	3.5171598032989553	0.5828727488015238	1.3246513353272
-13.48260549035852	28.773788416678933	3.517056284417455	0.5809758416535321	1.326353565872327
-12.935354512904492	28.789110493383184	3.5219745318393407	0.6756988271933818	1.2408695692594605
-12.730299209385468	28.76882927246517	3.514057480973552	0.7064672001639173	1.2079797992940642
-14.231290469589101	28.525879619960573	3.4709641726949294	0.40643898976347004	1.414775196911723
-14.010448775461906	28.63328583652027	3.4918213914081546	0.46359805233614	1.3937956590905323
-13.506471729136642	28.767317669153915	3.51590337001317	0.5757232350028358	1.3294040273421912
-14.460841527293365	28.39408003504012	3.4469852382739554	0.344688786871302	1.4345632183109507
-14.783683682753072	28.129965573228738	3.4042079126186264	0.24910693761749736	1.4507054745372194
-14.975465100779633	27.963363652093868	3.3736746784362825	0.18849098034717632	1.4580130551738186
-14.857377166814722	28.070482248494333	3.3949613772448055	0.2271761514930497	1.4545448380537196
-15.247091508969765	27.723494694946858	3.3250647329423435	0.09976785895605424	1.4669332799650925
-15.438921475279523	27.548521108541188	3.281978068664312	0.03747754371602547	1.475882270980495
-15.777307067901031	27.23142152114181	3.178829905789863	-0.07553354854024781	1.4953784560733174
-15.505550048294694	27.4862002405047	3.263841781506143	0.015313787401281184	1.4791269475638416
-15.95882932927022	27.057658625283377	3.109364544062088	-0.1387812164120365	1.5113106956644735
-16.071627921968407	26.944874315391413	3.06359719107804	-0.18125713993845938	1.5214301565039507
-16.348879088595037	26.649360708813276	2.9227246729602454	-0.3047472808694658	1.5433809323911531
-16.427997019937784	26.555959712111072	2.8785874740443065	-0.33947312499632853	1.5470130656741958
-16.656844434007954	26.17623866269756	2.7195242723595263	-0.46047694192414884	1.5470015493550304
-16.696536478621557	26.09508062700545	2.690217933414297	-0.4864872983427282	1.5458837638012932
-16.835749776418716	25.686852448177994	2.567020496779166	-0.6156444675681778	1.5198556617872072
-16.845061757485475	25.628453285604436	2.549986430113372	-0.6304948077985347	1.51210211634515
-16.850433340026893	25.176846057478727	2.4221276804946994	-0.7413445543534389	1.4272560720952006
-16.85038673364371	25.14105029551206	2.4131490002136626	-0.7497446191898915	1.421293197444566
-16.822804208812027	24.752145786172367	2.3308013897171453	-0.8351318636103137	1.3541469853791448
-16.814022621155868	24.619664448408173	2.3026577122932985	-0.864199029535416	1.3313415383560512
-16.812945472733826	24.6090037446475	2.300149938374104	-0.8664244797920975	1.3291338676152742
-16.723937840816944	24.10943746964462	2.1943225236028563	-0.9635584157735957	1.2115210758967285
-16.711672631053567	24.055094941481215	2.17980221503243	-0.9720167426051539	1.1974926231486411
-16.289023552988983	22.907733919851253	1.9009878330445766	-1.1431788659982134	0.911045920040655
-16.541701583590093	23.45604246001041	2.0227809267812504	-1.0664283282731977	1.0468349285387033
-16.554803726644348	23.499372302025698	2.0328910691561703	-1.0590742282107954	1.0570915917463921
-16.28488538521969	22.898119481008653	1.8988750023809173	-1.1446254454084397	0.9086032746422202
-16.26218103763534	22.856454352609262	1.8910940913385859	-1.1491706904085974	0.8957760386055856
-15.969194038819062	22.31634337785984	1.7909626225367699	-1.208128844018666	0.7310813232569854
-15.890230123807179	22.1925020649246	1.7743114948994205	-1.2178364507049901	0.6920120540429688
-15.611918811164477	21.76175729997115	1.7258008601130264	-1.2443473679181918	0.5551489733812813
-15.389654649869968	21.46744614026727	1.7076038739219759	-1.2527285712339786	0.45911610579436757
-15.211472875440645	21.225020759410477	1.6947519752880764	-1.2574465918206064	0.3761464708635458
-14.852605830718517	20.768605616378892	1.692361137879406	-1.2572867600262927	0.21333077081997176
-14.818368111934701	20.727265125728813	1.6924237072620691	-1.2560560268563963	0.19895832906719013
-14.010753868674147	19.956266747716498	1.7198662666123357	-1.1933998472763363	-0.07807085497753596
-14.087441807327457	20.012526511232718	1.7162300323878317	-1.2010138401538075	-0.05911300751779925
-14.468160486474938	20.371519812579944	1.7002623923213842	-1.2311163082534353	0.07238340191708242
-14.161164464278139	20.08381166702931	1.712514700715532	-1.2058759677167825	-0.03393663309598126
-14.781086333771103	20.690256417429	1.692821336675904	-1.252982114204268	0.1858734436913648
-12.566775432145782	19.255877513320883	1.767471565964361	-1.0133113976776822	-0.32232455145884953
-13.290339014836286	19.46305631769065	1.7515677999024357	-1.1071742017234862	-0.2412493808343096
-13.1729303124603	19.418787275288505	1.7548910329213427	-1.0915073160155457	-0.25842399765533036
-12.843245224742368	19.28971157894774	1.7646754425529325	-1.0469883990772582	-0.30737668861320655
-13.364979556612642	19.508469790386137	1.7486481395907454	-1.117540458636604	-0.226123325330495
-13.71499192839251	19.7215588672211	1.736595733231642	-1.1654437284678965	-0.1543301384326537
-10.73275094914898	27.601566124654774	3.0607100189805685	0.8008068006667042	0.741762578758997
-10.621312259153935	27.431657608134955	2.9992726794994953	0.7844172600047257	0.6934349918656726
-10.494472622804425	27.139762728691487	2.903391460906416	0.7522741004078171	0.624066693691274
-10.440814811578786	26.97290839065918	2.850372896917447	0.7293011893430121	0.5869767887031605
-10.340010025599554	26.46761329405222	2.6985097081555014	0.6532380547827361	0.48052844862498223
-10.310942985096554	26.231506882359504	2.6287623263388897	0.6133748519148307	0.4358501524158167
-10.254915889396067	25.788604694922874	2.502692989021394	0.5330682742076845	0.3461106319501853
-10.22647827646901	25.49740684588262	2.421008899423818	0.4819420976519281	0.2896977564282706
-10.15297056364784	24.454238785309386	2.198520150958609	0.2925310562828394	0.09810141122331885
-10.148816922605754	23.97207807587904	2.1208728251452507	0.2008634820879046	0.01360337400164116
-10.1572747910747	24.735583520367605	2.2423831357096287	0.3462731923857202	0.1473783116746193
-10.162097597121184	24.830116402868736	2.2633159047630804	0.3647535177645792	0.16452072600301815
-10.162546766859359	23.84260305188515	2.1081206646824517	0.17299213098313848	-0.0067182029365632084
-10.199764060738538	23.17965757589045	2.0462118671749843	0.05690834613588045	-0.12427676470296142
-10.264133457042867	22.925685144978395	2.0346258903934866	8.440088284329753E-4	-0.15815876815923707
-10.334836167150385	22.416165687077918	2.008818905779865	-0.10394225083131983	-0.2374236205000776
-10.491992980100065	22.01802381355439	2.0093424001246687	-0.20035663295565928	-0.28055140000800577
-11.549836964138185	20.072338696358347	1.912919266856432	-0.7071149851794905	-0.42835306927821876
-11.554967867880773	20.064003427239495	1.9121642985346063	-0.7094419559697106	-0.42864373346926277
-10.551136967279964	21.796553611972197	2.005129036854604	-0.24542401176760986	-0.30730334927475755
-10.861109989919282	21.2561808403101	1.9935187626594604	-0.3937324595954026	-0.34385594593848945
-10.944210941660401	21.11696785294288	1.9866855326110069	-0.4294108979312027	-0.35335837166588147
-11.133323225905555	20.800917117156818	1.9751562133174994	-0.5126408114370455	-0.3783746331815985
-11.346534801731305	20.436488911990164	1.9468557347240316	-0.6132610273668041	-0.40561423436166577
-11.231518843805489	20.62710766906838	1.9604200113901968	-0.5584501739529513	-0.392218053252414
-11.741469854730145	19.77949816437784	1.8849292380669527	-0.7859151879979078	-0.43922441480874475
-11.841147224706017	19.661418434931374	1.8694978959272017	-0.8185415648402967	-0.43603842827925465
-11.973386913159729	19.52262481256701	1.8475407844124057	-0.8594908769448659	-0.4294403108954066
-12.170425370412358	19.353881967026794	1.816653779819974	-0.9210120046565098	-0.4106439659626552
-12.254791953417843	19.298450378205736	1.7964607786907536	-0.9497983321013777	-0.37808397374572267
-12.107678242949612	19.405561627556374	1.824856923719445	-0.9022176318425859	-0.41488925063165316
-4.288326386940741	5.8070230604936794	0.1392394591084706	0.13693297725623046	-9.736401265412857E-5
-4.307057605244767	5.526002436139832	0.19434471329011363	0.18897661197236312	0.0023077104763469386
-4.180171464701457	5.245978145694322	0.2534513848675691	0.24183872912016885	0.033723375382105715
-4.162615861022818	5.199209053922773	0.2625137725208076	0.2498824972924329	0.03842294335198298
-4.143652721141185	5.191949089536986	0.2643464052920067	0.2507887179888879	0.04208319879719162
-4.014987066173259	6.398560350145364	0.03981551936951666	0.031129371050271908	0.02181086115717744
-4.102160277057983	6.226155071234556	0.06647649933208331	0.060887458706457946	0.019769324838292728
-4.158587255864665	6.1200098173878565	0.08183597178614814	0.0803252703142102	0.014077961203089724
-4.284793079351208	5.824858607178209	0.13555135290734674	0.1333911596355702	2.4156514616133782E-4
-3.6322745368198053	5.1479752237781815	0.295080311318973	0.2480140668128562	0.1483530731388633
-3.7520724673596213	5.133869891353276	0.2885443279161912	0.25370282178210257	0.12274822733628553
-4.068810461062704	5.185234828589743	0.26895713759571255	0.25126489666277646	0.05732483563740636
-3.4079134276844885	5.238028583704212	0.2969450336998409	0.22464660464191027	0.19317710857789477
-3.870611147185512	6.723331704642558	0.02989048658482114	-0.009694095605846085	0.019623066998455906
-3.93550508782948	6.569124366309313	0.04162918800076562	0.005427463715921552	0.024962108053152
-3.083077723553127	5.477621858005871	0.30741391355157943	0.16659364703424093	0.2528277963027496
-3.2016356353304536	5.395281637801698	0.303341305341426	0.1893404572361348	0.23020519382534316
-2.9250367521464256	5.618751443255416	0.33128986388190684	0.1334247599407516	0.2818025870185561
-2.808073832376915	5.742408533499555	0.34520261390064283	0.10617939389414106	0.3011183544128756
-2.561109083068193	6.012828978318681	0.412722107293926	0.04624930146553733	0.34764730849923686
-3.656225595772729	7.214473650128381	0.07063690021099148	-0.053652165938771514	0.018627315086057965
-3.5925228731418923	7.34008329807876	0.11650680395569576	-0.0894663888594282	0.023160670897354484
-3.54328167840365	7.470859406778205	0.13161715330193377	-0.1010934493520031	0.02615440492385327
-2.1477862434435124	6.617732931249476	0.595769317857655	-0.11015437702606841	0.4346992468369628
-2.178221292733067	6.571855578800015	0.5797350938042826	-0.0970457581331903	0.4303753747323224
-2.0648331524982755	6.7576354797203635	0.6432254230441669	-0.15116652580184214	0.4470826547232621
-1.8849213199230619	7.066868042911974	0.7470164689597832	-0.23986793961854605	0.4732790545000761
-2.4120263893614973	6.229400814325045	0.47573479667929014	-0.007457054759203458	0.3799604383070146
-2.5361866250272955	6.047252036713077	0.41966225479315666	0.04019710182723442	0.35245658055490103
-3.935819787141531	17.984500048599497	3.3320104637876877	-1.2249321792782981	0.34083354759980505
-3.78336958602557	17.993315823553566	3.31749725408811	-1.233769225865866	0.3374836508313853
-3.427077741744119	7.766058137175304	0.3130711664695335	-0.23251580663808122	0.035480581148302624
-3.406569881135219	7.832445527304884	0.3413550335233905	-0.25052123778234053	0.035965538107102395
-3.395983191054093	7.883794864942119	0.363738640225111	-0.26279221081080406	0.03652812343073499
-3.3371281060386737	8.150918617555703	0.4964898318741129	-0.32725592594830855	0.04595821723888203
-1.278169408830863	8.48437433428823	1.2468005353004845	-0.6039382494879257	0.5373670197566182
-1.4540629241815406	8.03470965362341	1.0841156089014325	-0.4938856169617597	0.5235892348605152
-1.8167261401452421	7.20801182257917	0.794643691837916	-0.28134916915782204	0.48504948784057
-1.552383037014087	7.789776732269239	0.9938996932799766	-0.42844351119141577	0.5112262461016222
-0.9410764433027281	9.405038530050247	1.5656898474026368	-0.8049017595860716	0.5573983733943186
-1.0329367331417418	9.151234284338832	1.4804551579701577	-0.7532185457763749	0.553532382059579
-0.7679094447811552	9.95277965234512	1.734245133144941	-0.9013179104073087	0.5635730974433585
-0.33002843814312044	12.134348277380695	2.3032469790129864	-1.2135415066323858	0.5518805545056722
-0.3357764586920513	12.078843485378034	2.2907258608955545	-1.2069452733221337	0.5529591112694348
-3.417433509638534	17.827381727176302	3.2787468599303544	-1.2686831646413288	0.344969697210862
-3.353382382951112	17.741842308688575	3.2679988307331196	-1.2768571485807265	0.34885299674359754
-3.674832941632539	17.93323560833925	3.3089294702244914	-1.2413506380864545	0.3431748906982372
-3.5409307277999567	17.885907081965335	3.2954062377528155	-1.2567324541746014	0.3435129346427268
-3.1860561960175433	17.549365365355296	3.239567531165984	-1.2937613402774133	0.353771482652229
-2.9981130641699174	17.395321314172424	3.216601195141351	-1.3080824422221113	0.3573725519334353
-3.2165215628928006	17.57820816975883	3.243845730900156	-1.2903488597300017	0.3537522662692834
-4.1137207324417435	17.95308223849858	3.3564612616506775	-1.2109135740245125	0.3408411044753068
-4.160621080742889	17.795938972454014	3.3648101247339004	-1.2106675148134949	0.3494981256289836
-4.190763877417752	17.70804950350443	3.3718703902594696	-1.208114324329952	0.3535050316049546
-0.33050020850094985	12.145123827625998	2.305290121458124	-1.2144290469648715	0.5515698753225917
-1.4343564303268679	16.31909273804294	3.0178009817551756	-1.3934591772346248	0.4052475853908568
-1.3066176526698219	16.0680303809159	2.981484179793467	-1.400679636347925	0.4114929735184121
-1.1152979539279455	15.611202681804269	2.912042922352234	-1.402550690255545	0.4253171323641364
-2.4474803932797915	17.1585224792057	3.1683424866720507	-1.3408589629040206	0.3713383660188381
-2.055761384167546	17.041296048986602	3.132142542409345	-1.3621387460370171	0.3783974208341753
-1.9984998164489554	17.002629506016117	3.1253973334145595	-1.364127620821441	0.3815358133279613
-1.5724149375605685	16.580962567434636	3.055521124008597	-1.3898928423471406	0.3949834182058835
-2.9820955633715815	17.38344915169903	3.214825309052875	-1.3091678894842178	0.35781888598419614
-2.724789042326286	17.256116533629893	3.1910190892502883	-1.3255926511115896	0.36444657930357494
-2.531457869203797	17.190304756335227	3.175185323378404	-1.3374040870628277	0.36791569015840647
-4.183190145794866	17.56540290424019	3.367905688860628	-1.209517626907281	0.3594034767045381
-4.207099313692599	17.371866069837257	3.367958622993929	-1.213939378837756	0.3656947126681048
-4.17345519997633	17.089831976884682	3.341563773447451	-1.2259773856703617	0.36656862543198204
-3.3148310309893363	8.423923301546052	0.6311496637651695	-0.3985279978694545	0.0482694766541214
-3.300192629087484	8.663118489326514	0.7326165257646644	-0.4563508599167324	0.04508012580640482
-3.2862287614074193	8.915212706658002	0.839742234547753	-0.5129277868288783	0.04872062106646449
-3.2794829862540453	9.153166440048343	0.9499503491133501	-0.5701985919171476	0.055147336350319584
-0.3805651487088478	12.953841366376704	2.4612747383440268	-1.2852114304026203	0.5257799563871765
-0.4307061904896281	13.369241222483529	2.541291627366225	-1.3210367168547785	0.5114291041671237
-0.5075965103225141	13.744646939005303	2.6052087247416758	-1.3415557504830598	0.49774795238863023
-0.5977318219793605	14.096499370658435	2.668225459920647	-1.3644900862470175	0.48215205395921734
-3.2676731937878696	9.60572641271945	1.138947174079141	-0.6627334397934406	0.06969006069520933
-3.256429234120413	10.042692132374542	1.3175641975116945	-0.7490045944623618	0.08338340699140137
-3.268410707882346	10.416945356274994	1.4567877474451008	-0.8092023323259119	0.09522758490462535
-0.6591870284780542	10.31262568099423	1.8477288221202397	-0.9677411822903518	0.5674551678826161
-0.42285288091859907	11.258976825610695	2.1057349898012645	-1.10949319928713	0.5685293847235003
-0.42939644071267913	11.215805729165234	2.0944907659588576	-1.1030502495731875	0.5689208774469234
-0.6312573047807166	10.428088654680536	1.8821909940237898	-0.9881904113871818	0.5679576770192272
-3.2903234695987535	10.897386429199772	1.646920621258328	-0.8953928683983192	0.11064775664639782
-2.987291544864133	17.386535233830127	3.2153901461962953	-1.3088686991482499	0.35764674058005347
-4.164359810315925	17.031866286091535	3.3359007861853653	-1.227644863051683	0.36726758280473587
-0.7097934901376413	14.466809880080852	2.7326193226077784	-1.3832972481241677	0.4655800706469845
-0.8575672753041089	14.969271293498517	2.8110429884432957	-1.3936255869386078	0.44863262929712255
-0.9532329287786547	15.217415294466539	2.852154543306693	-1.4019054917975253	0.43694458653184876
-4.138689251804942	16.602845789463963	3.2805184530587956	-1.239147853425271	0.3595248434447538
-4.159558946386909	16.976159925336383	3.329031531048134	-1.2277922381901387	0.3676517671812584
-4.0833228206703645	16.225441788462653	3.2173194365840065	-1.2478233544693031	0.35041396780277223
-4.075875945060494	16.183223288394085	3.21014479030217	-1.2484447575969035	0.34985083540998774
-3.9528003255732322	15.292784673108926	3.0126825054593125	-1.2527752125003078	0.30339417565027177
-3.9992067929440043	15.73055462668215	3.11531277444831	-1.255965097561885	0.32791682654089127
-4.068371905853679	16.139351008679608	3.2007640339042296	-1.2482904272873432	0.34811223358431925
-3.903746688804401	14.691009127397303	2.8651901723733664	-1.2382394094308549	0.2687007306390223
-3.86987704440043	14.375574603567006	2.7817731964034795	-1.224178765439306	0.25406711132602455
-3.9256796422272324	14.820378173973396	2.898406097556058	-1.2409987218103185	0.2754518276611117
-3.9497350317267026	15.228464150498013	2.9971124549304258	-1.250972508015024	0.29983254551280364
-3.7268568443784513	13.894308007070336	2.6447370910469385	-1.2073555731458738	0.23251012650433955
-3.698215854277132	13.779058127098043	2.6116790709165616	-1.202182261532729	0.22756083394823967
-3.6779639093146645	13.673870011895303	2.579775717296844	-1.194000980776839	0.22391790935323794
-3.571181750067259	13.33170586472178	2.4744480320019564	-1.175258605208209	0.20854932791485725
-3.4835043026903465	12.977876322076302	2.362430267507861	-1.1452452526994272	0.19693031088779844
-3.404126025364066	12.339701968592273	2.157777968056923	-1.0893337631311102	0.1652561548209375
-3.3488293333994186	11.895449310153229	2.0023313544973935	-1.032853463599705	0.14907557461091198
-3.300315153385468	11.14083500028607	1.738147217655648	-0.9348652342285124	0.11977091191453423
-3.9511621749674837	15.271050023970451	3.0075490982193207	-1.252419378987359	0.302407615394243
-8.244373317370188	14.628658956740194	1.7811198413224285E-4	1.0761668689975853E-4	1.2175611710812346E-4
-8.208489142862772	14.204433859089825	1.7542528388419235E-4	1.0619320033905351E-4	1.2169258861832724E-4
-8.193734077492797	13.966873422743047	1.739514324101646E-4	1.0541574294043528E-4	1.2167236392805067E-4
-8.232676222944097	14.462837941075223	1.7705747684885602E-4	1.0706230029130742E-4	1.2174790129134051E-4
-8.19035693955016	13.837323106092928	1.7317345778424578E-4	1.0500792042465984E-4	1.2166575524228437E-4
-8.113167709168138	13.369167772280294	1.7029064500375337E-4	1.0341131460406998E-4	1.214626322241052E-4
-8.077142174814208	13.181783020574018	1.692011377841747E-4	1.0279716176208041E-4	1.2135587432552097E-4
-7.9674073519851305	12.816549861797377	1.6702647518747864E-4	1.0149619104357762E-4	1.2105963643998727E-4
-7.4202031915344335	11.241546128091116	1.5825409313534225E-4	9.567622347870445E-5	1.1965110261454378E-4
-7.380855782333086	11.139150568907128	1.5775880277169865E-4	9.533639218702351E-5	1.1954858786578875E-4
-7.603903539139292	11.751642921695533	1.6098756747627004E-4	9.757323835851285E-5	1.2011084618288116E-4
-7.696154479064555	11.994745340563997	1.6233127502394707E-4	9.852437252635875E-5	1.2033905283898066E-4
-7.744684776673162	12.145936214046198	1.6321428416106644E-4	9.909757499973555E-5	1.2046333774746929E-4
-7.337783016568444	11.036160898112158	1.5725723725043507E-4	9.497687966391953E-5	1.1943318622214634E-4
-5.478513842259125	7.328297301269693	1.3722893207514762E-4	7.828284218208884E-5	1.1220456436057409E-4
-5.496335515484936	7.350666297835906	1.3740343884915574E-4	7.843028059698164E-5	1.12304886145882E-4
-5.513292533723025	7.373441024034741	1.3753904824257595E-4	7.853618029419077E-5	1.1239564782872005E-4
-5.7782594324877365	7.704138241466704	1.3963291537421379E-4	8.02939091646319E-5	1.1355039600712947E-4
-5.226288884072366	6.97442447090005	1.3542114949504226E-4	7.710831442312043E-5	1.1092114128232409E-4
-5.1320395346395955	6.880771446866525	1.3474858321498847E-4	7.657848964873266E-5	1.1047040596127267E-4
-4.981658732436152	6.746084424883188	1.340696773339478E-4	7.614021477778746E-5	1.0988154796424498E-4
-4.872230788355059	6.663668971542325	1.336230431367543E-4	7.583905136877915E-5	1.0952563939731875E-4
-5.959938063172559	8.088641025459268	1.4144073367630921E-4	8.157826405415957E-5	1.1459787714883526E-4
-6.156106083074739	8.43849134717127	1.4362766261445887E-4	8.35734693496088E-5	1.1553905655045294E-4
-6.3622803987511345	8.893710900037291	1.459271246668375E-4	8.544946640228828E-5	1.1651771417101723E-4
-7.037730777065047	10.279206689455364	1.5336654176490637E-4	9.193158011073444E-5	1.1869542257267603E-4
-6.511291309796823	9.166024915663732	1.4765593398278278E-4	8.71426629865038E-5	1.1701884419954794E-4
-6.961309529005052	10.091919377967345	1.523700472525728E-4	9.115241652644365E-5	1.1848103139597083E-4
-6.976746835639336	10.11701394282087	1.5253651408044178E-4	9.129349313484693E-5	1.1853569796902404E-4
-11.149672852779776	19.026028297048256	0.42739707111297354	-0.03359728386188178	-0.021440123396009102
-11.177286946315288	19.099277703541333	0.4327335518050122	-0.03353324125925944	-0.020940042864002962
-9.18227086019565	22.941744559833715	0.6185088851395752	0.00668097610219775	-0.027323705958704196
-8.933979733519063	23.042297787756027	0.6171678307674844	0.008916994033832212	-0.027921870790262204
-9.497726748011418	22.723004536194928	0.6115098943013684	0.003370632760982614	-0.025360673069526836
-11.201816179455392	19.362671115833432	0.44839312978061063	-0.03208391146217719	-0.019076656229462897
-11.022193536741858	18.717624560114725	0.4047687921859854	-0.033778289497461325	-0.023536436847014987
-10.948655511422155	18.634752597804788	0.39656606367925495	-0.03334355794874505	-0.024088218623102182
-10.739200803101152	18.414265673982754	0.37456463610764773	-0.03229765768465126	-0.025311422734729784
-10.426129079411938	18.242868662510936	0.3485390587555095	-0.030109179112737756	-0.026532587784132325
-10.351495060601314	18.19934593348884	0.3422589368622198	-0.029707675769684274	-0.026655249459463973
-10.276659955502009	18.164399203559437	0.336298505932432	-0.02921099175407714	-0.026907388218006978
-10.051706148564318	18.092298620546728	0.31922279125666075	-0.027327411237909577	-0.026975627953427637
-11.220597943108505	19.547650220008503	0.45941246880837433	-0.031109444344439043	-0.017550154017251858
-11.213232813518049	19.61367872695515	0.4629187198007033	-0.03042079851697695	-0.01733135443273693
-11.167862918473157	19.983763373685665	0.48216305636665535	-0.027534925219420695	-0.015204094254493043
-11.119734753615504	20.180895538942224	0.49228010067779504	-0.025361211365857277	-0.014992286277909227
-10.889962382093142	20.81510177874138	0.5225899029032303	-0.018505749552925985	-0.01447069230220615
-10.989883259185685	20.57314650704364	0.5107668876484486	-0.021500652611367264	-0.014203633502857615
-10.670647697607485	21.25443563231954	0.5433351515328154	-0.013728619046617561	-0.015303218570976346
-8.656589193032165	23.077778160673812	0.6094428482739802	0.012046270449043179	-0.029471905574516837
-8.262164632393056	22.97490850022338	0.5856129029183113	0.016943331335930074	-0.030146828682987264
-8.093510801985081	22.896766634500132	0.5726038512827281	0.018955688269290262	-0.031600039714430164
-7.68989912608717	22.564207698669875	0.531561411011866	0.025129824537306684	-0.034764380571593964
-10.61906467426591	21.352055718189742	0.5481902348089768	-0.012393008458730344	-0.01575206685356281
-9.936768220586934	22.310409278173573	0.5946235747897192	-0.0017561027461529691	-0.02167363178197938
-9.627937960973474	22.62487940796674	0.6083159738535614	0.0017196521299789518	-0.024183465966539273
-9.573169961095976	22.676544366109272	0.6104562720595631	0.002457655571008354	-0.024698786251871004
-10.134279956953314	22.05814858741419	0.582372989775449	-0.004148958493756601	-0.020315948045278916
-10.304582249602808	21.836678921374173	0.5717244384475121	-0.006919910851295682	-0.018311512352264
-10.555587977067566	21.45179651669559	0.5531266443328958	-0.011020297972173241	-0.01654348410197695
-9.871150253323467	18.04329134881533	0.3060075206424241	-0.025968402083162798	-0.027065193419331134
-9.4491510421968	17.986087424675254	0.27415607629904354	-0.022250722668716135	-0.02629180119982442
-9.39405468440286	17.97674307009461	0.26995239530440074	-0.021871095818213886	-0.026157419035107557
-9.318824933668623	17.968766098777905	0.2635130128552251	-0.02123353994995624	-0.025986275417200277
-8.866655676614846	17.930756511797174	0.226166936761805	-0.01789282888764119	-0.024797402218090826
-7.460370084706861	22.326890903804703	0.5029141827915944	0.02699990985438662	-0.038145046002405585
-7.181921823170052	22.004421546653404	0.46605763455828186	0.031051439691488818	-0.044424938010433415
-6.980050576019263	21.793148493492453	0.4389821174672386	0.03210537412666778	-0.04853001257867409
-6.576542696581086	21.409318391621486	0.3887958282165002	0.034239113353834755	-0.06043247135052581
-8.591810565175942	17.924390418426363	0.19918093662494535	-0.015046909382967669	-0.024656998301474886
-8.160987566235585	17.895824611247768	0.1487480623050506	-0.00875577961190202	-0.02098021170010736
-8.427526747689358	17.911776804777684	0.18050971725742457	-0.012935010522521873	-0.023319676870909297
-8.540982568507179	17.920050757602066	0.19428605633007653	-0.01457138124634315	-0.0244163580605766
-5.864615339578988	20.755750631962357	0.30245917674351364	0.03396247845521191	-0.07002031682398512
-5.543802938210256	20.38074487517408	0.25825721096358034	0.033554897914500725	-0.07210625725625516
-6.504364858334945	21.34437545298176	0.38007045172873183	0.03399618650386349	-0.06154758126243759
-5.970918121132897	20.870232428528325	0.31649809769598447	0.03455714926623706	-0.0693182765773604
-5.171797381464162	19.89737251545445	0.20438895442730112	0.030673214093963154	-0.07038552840122364
-5.0245480447987125	19.683822661130662	0.18128551037862467	0.030718713486664502	-0.06926423946475123
-4.900152014728899	19.401774462066626	0.15551891084320343	0.030112659429742783	-0.0668769316480632
-8.045165203849143	17.895237150670994	0.1301037965393764	-0.006948934451932565	-0.017236109174217605
-7.828330068792466	17.887207984644846	0.09140143063952917	-0.00439223743985228	-0.010190927817307668
-7.588389628929521	17.819549385161938	0.02101977388385079	-3.901220360300818E-4	-0.0032324028886807584
-4.683175416995011	18.92056128922509	0.11638546847878709	0.028709636729533056	-0.060118248158797676
-4.557131527726211	18.533459102138394	0.09129705715135383	0.025358988050030715	-0.052537178198613324
-4.377707594286538	17.57417867700677	0.041791447537489694	0.01886400322868259	-0.03369252860299498
-4.375950900357417	17.526057226949376	0.039503830358223704	0.018481736226063257	-0.032718086668388296
-4.484941864981501	18.19838652331461	0.06814397318135298	0.02314296827074225	-0.04691185267902359
-4.372825752777866	17.497105804998277	0.03896378112653032	0.01843134889156535	-0.03233804041149245
-4.260063754969469	16.957122878843833	0.028987752679390553	0.016786385459848258	-0.02357001856330853
-4.2543796491463395	16.88173839584814	0.028512633087977357	0.016502885003166462	-0.022928638842573828
-4.172479120773178	16.325671413989923	0.022807438239762237	0.012984648187862304	-0.01751567413743353
-4.151871519508384	16.155447405066244	0.021024943519326014	0.011900813826752048	-0.015790149598412635
-4.144035245207647	16.121454065378032	0.02063341009284431	0.011638090278533172	-0.015466346218762831
-4.072421898747817	15.289956430567175	0.012953922739027974	0.0075968249811350225	-0.008585025895492406
-4.095328121705499	15.489697359268533	0.014579620769407543	0.00847165613145273	-0.009965229158644878
-4.118480058777639	15.68595857984359	0.016313798676251996	0.009163055852148492	-0.011572984512186028
-4.140149876500907	16.06180723438685	0.020033931238042264	0.01129126988232247	-0.01494027126882999
-4.179593610389492	14.862900564725685	0.010395550644633357	0.005796655425824017	-0.007139900795077577
-4.129583690004605	15.034457843656845	0.0118879189801941	0.006707491612300145	-0.008139935983697645
-4.332504046130264	14.727261534199787	0.005430387905773855	0.0029586180553872856	-0.0035959823567556573
-6.864381120883838	17.824925970386563	1.9948765945783413E-4	1.1810150778940125E-4	1.1600022933080042E-4
-7.111456277637915	17.862901719600874	1.9925816423746088E-4	1.1809311544006899E-4	1.1678551005309716E-4
-7.361730330183262	17.815658423143518	1.985413741288687E-4	1.1788164067624611E-4	1.1761272675134991E-4
-6.699631952192597	17.790187728061333	1.9959053348798535E-4	1.1808173844954527E-4	1.1548621472300575E-4
-6.471535900809904	17.65611081898578	1.9922606911101985E-4	1.1782086352836018E-4	1.1480950200066816E-4
-6.01856299486931	16.965651538393175	1.9578215202651326E-4	1.1589403299489817E-4	1.1365356098762169E-4
-6.018217814642384	16.964954947243214	1.9577847515750952E-4	1.1589200774696948E-4	1.1365278270821817E-4
-6.192614293475787	17.31914560580889	1.9768691330408024E-4	1.1693640543396614E-4	1.1406334416307916E-4
-6.358826975092747	17.562077889890872	1.9886585233869133E-4	1.1759423854719315E-4	1.1449451428245486E-4
-6.018066056155799	16.964687362149334	1.9577710688340773E-4	1.1589123797925225E-4	1.1365245304133742E-4
-4.908304538333134	14.969355025422521	1.845052803119456E-4	1.0972720750408851E-4	1.1064770359577822E-4
-4.894965705707698	14.956384548239772	1.8443915291878126E-4	1.0968937121432359E-4	1.1060400478227658E-4
-5.522668475480044	15.89108446419409	1.8963912296998718E-4	1.1257631134513862E-4	1.1242457741460153E-4
-5.590293973325887	16.02332329799043	1.9041599207662093E-4	1.1300050063546163E-4	1.126074022369214E-4
-5.62503595550961	16.102423683804165	1.9089371285117534E-4	1.1325519902454702E-4	1.1270704445229382E-4
-5.79838945170203	16.47567517825189	1.930224752745634E-4	1.1441315386494428E-4	1.131300683208131E-4
-5.818300420163335	16.518599132988257	1.9327745793102334E-4	1.1454902765820971E-4	1.131879068724713E-4
-6.016563718580136	16.961325465432818	1.9575820337105568E-4	1.1588106468826253E-4	1.136489711655658E-4
-4.911331118979538	14.97328547513143	1.8452648399700598E-4	1.0973908231758915E-4	1.1065667154669529E-4
-5.0735700023776875	15.16993664121582	1.8559890691858725E-4	1.1034449556159434E-4	1.1116176870788966E-4
-5.223708594183212	15.375437594116095	1.8672054860067932E-4	1.109664697971036E-4	1.116132199638258E-4
-5.2244114000787105	15.376332166246335	1.8672550951590383E-4	1.1096925055824473E-4	1.1161543212340964E-4
-5.424504479191739	15.698092793846305	1.8854409474034883E-4	1.1197882093648798E-4	1.1217869226763065E-4
-5.22565127061393	15.37825402853767	1.8673634537353108E-4	1.1097525663371592E-4	1.1161912448734813E-4
-4.7077301313837365	14.774519111724057	1.8351878909179736E-4	1.0916302315140653E-4	1.0998894870695138E-4
-4.675015183440867	14.74800878513003	1.833860957841118E-4	1.0908683754633031E-4	1.0987058530977072E-4
-3.7658512309524754	7.028045440845924	1.3394835917931473E-4	7.594769098993959E-5	1.0477701440620311E-4
