# Supplementary material for: Thyroarytenoid muscle fiber orientation regulates the ability to modulate vocal fold vertical thickness
Source: PLoS One. 2025 Dec 4;20(12):e0337735. doi: 10.1371/journal.pone.0337735 (PMC12677544; doi:10.1371/journal.pone.0337735)
Supplement: S4 Data — (ZIP) [file pone.0337735.s004.zip › Male/contourA2TA13.csv]

% Model	Untitled.mph
% Version	COMSOL 6.1.0.357
% Date	Dec 13 2024, 21:22
% Dimension	2
% Nodes	720
% Expressions	3
% Description	Line
% cpl1x	cpl1y	Displacement magnitude	u	v
-11.968005616002486	39.650844643500406	4.999223204350742	5.749415395476676E-4	0.5213548912234658
-12.100925229184412	39.521184251215715	4.994090039723073	5.720702775609533E-4	0.5214608901302189
-11.810234379374002	39.74293127707726	5.002862356103952	5.770003055062736E-4	0.521278245897968
-11.76596306338081	39.775513356632324	5.0041525280071655	5.777242537464808E-4	0.5212513740706405
-11.47739948826791	39.862189693672036	5.007581180041637	5.796624965460336E-4	0.5211762021501127
-11.258980847445656	39.857881496438054	5.007403577785763	5.79581575773471E-4	0.5211749327381177
-11.716143543792246	39.796222579001906	5.004970853687363	5.781896894951723E-4	0.5212338250517371
-11.163938214941039	39.85365079891891	5.007236782926085	5.794847833779607E-4	0.521176256188882
-10.79620743561626	39.85090503287166	5.007123437495218	5.794242920744101E-4	0.5211705303975638
-10.709496869932106	39.85039381204079	5.007101108537957	5.794123948741599E-4	0.521169078067744
-10.37169574884199	39.850036177539195	5.0070827667078825	5.79400044554974E-4	0.5211620982541741
-12.13512273325702	39.460672833157	4.991695236533368	5.707320900024672E-4	0.5215097581727917
-12.240660142730174	39.24849072022055	4.983300365617531	5.660416107465573E-4	0.5216807907219283
-12.227325367848682	39.08705965880898	4.976907555988401	5.62489027853028E-4	0.5218089150197277
-12.205740642978935	38.97912439180851	4.972636589424793	5.601145212612808E-4	0.521894307829366
-9.681369688821853	39.850002288818345	5.0070616692176895	5.79403522742141E-4	0.5211473005008295
-9.209886193231677	39.8500022888185	5.007060727883961	5.793875586176686E-4	0.5211371672115864
-6.503691158131879	38.96454001876737	4.971956982883481	5.599848446118257E-4	0.5217841394043677
-6.587351156296421	39.29642873129991	4.985101051614997	5.672636289730445E-4	0.5215215942881196
-6.771159512318912	39.57700815680421	4.996207400509216	5.734290669088027E-4	0.5213020825516537
-6.814129999907873	39.651652838586976	4.999163681235864	5.750673717067867E-4	0.5212435554348083
-7.229593906641747	39.84203493583536	5.0067059150538755	5.792609297701613E-4	0.5211009042299887
-7.181795837296288	39.83706132882147	5.006508681113256	5.791519323774077E-4	0.5211038320750996
-7.033567159296577	39.76166368437849	5.003519263554942	5.774930645959143E-4	0.5211606790719066
-7.6946177519140235	39.85300356006798	5.007149581665364	5.794817504138046E-4	0.5211021817000251
-6.488283836647731	38.91091546805024	4.9698349843359555	5.588008938839379E-4	0.5218265141250326
-10.243595360807257	39.850002288818345	5.007080474761505	5.793934872411662E-4	0.5211593782496822
-9.730298368089413	39.85000228881833	5.007063330188098	5.79402616353559E-4	0.5211483512935259
-9.743014193148053	39.85000228881833	5.007063351240114	5.794032534392229E-4	0.5211486237980845
-9.085341826788042	39.8500022888185	5.007057644377502	5.79389830942014E-4	0.5211344833484565
-7.779783738995952	39.851154726690396	5.007081286080701	5.794311730259723E-4	0.5211054928964387
-7.886706964608755	39.850916601280545	5.007069269660869	5.794302837772418E-4	0.5211079875229069
-8.209330570361049	39.849987794146756	5.007051210903246	5.793822919982941E-4	0.5211156637153717
-8.699211804792647	39.85004545472901	5.007063343642235	5.793722841084583E-4	0.5211261532978926
-8.427966558711143	39.8500350871401	5.007050779948816	5.793888940064262E-4	0.5211203203186371
-12.152615457473026	38.61822056218743	4.958347609115634	5.521959815170657E-4	0.5221802506026091
-12.150457207342695	38.60568225439725	4.957851622760102	5.519209729291279E-4	0.5221901776514891
-12.146591986235311	38.58859764700979	4.95717512091624	5.51547648073653E-4	0.5222036849791567
-12.074238696384148	38.24828133015453	4.943710223683973	5.440862187978859E-4	0.5224728333101921
-6.441829287929373	38.514252064367554	4.954137932209807	5.500853488590095E-4	0.5221414233614265
-6.4796557750756225	38.830935381536946	4.9666669994116335	5.570460626612502E-4	0.5218900284271442
-6.431316994593285	38.355730965701305	4.947861333852876	5.466286343061313E-4	0.5222674528785387
-6.415000660473024	38.12021737547059	4.938542946463329	5.414663177181199E-4	0.5224546609597942
-12.006552716049852	37.91928976266428	4.930682449825909	5.369029783293836E-4	0.5227330813554847
-11.966773292852782	37.7322909897182	4.92328424640592	5.328237976125627E-4	0.5228809753270676
-11.899335717233097	37.41624344712912	4.910771718582009	5.259631154699539E-4	0.5231309312765331
-11.86072968481382	37.23337054820751	4.903537619770737	5.219802036795249E-4	0.5232755670856086
-6.405495081109018	37.81045524455644	4.926277695030667	5.347194229765786E-4	0.5227011601732614
-6.3802834672144035	37.49850283645258	4.913936757755888	5.279278278043682E-4	0.5229490671777971
-6.34327199449609	36.990127261889924	4.893810105936636	5.169381317939592E-4	0.5233531638792378
-6.3346776499635205	36.89181710192548	4.889923963088655	5.148092491612205E-4	0.5234312737742659
-6.327277488709939	36.80573234114482	4.886519809640835	5.129658808120693E-4	0.5234996801914649
-11.839379859361392	37.12464213602315	4.899231288801445	5.196202196412792E-4	0.5233615970672216
-11.66031709327127	36.191536938073696	4.862306301011471	4.994899317999923E-4	0.5240999863073625
-11.619905720758748	35.962379473002436	4.853247453352578	4.945699070082451E-4	0.5242813978022582
-11.730360249335298	36.58305483766412	4.877814459967318	5.078903653528739E-4	0.5237900565334935
-6.248695444183287	35.88284413383001	4.850025007805524	4.9310225889874E-4	0.5242329909024127
-6.190644674951312	35.36621719878445	4.829575711084857	4.821888286230844E-4	0.5246432623586308
-6.1463294461348905	34.86088229769609	4.809590048949626	4.714105659077551E-4	0.5250447698903529
-1.0600869276340483	18.316100001774196	4.155785091854786	1.574420494575046E-4	0.5381288963626251
-1.0459016161732135	18.37692181363064	4.158183071780016	1.5849496351048197E-4	0.5380802331776406
-1.1744205707972624	18.153797557800345	4.1493815247440216	1.5464241966174847E-4	0.5382600520105432
-1.311326192584243	17.97535615877772	4.142344321276773	1.5156372051808707E-4	0.5384044424506336
-1.386335587551091	17.922671465764726	4.140265346501761	1.5065964975250309E-4	0.5384476602306214
-1.6505488217453668	17.757514160475903	4.133756588884474	1.4782334347175505E-4	0.5385836331738265
-0.9718149006219283	18.630446296863695	4.168188639288141	1.628811344359727E-4	0.5378771333334278
-0.9542349860686515	18.852537320770427	4.176948407180371	1.667370495053228E-4	0.5377000153857887
-0.9467123425971604	18.932059856972355	4.180087889477577	1.681176757645662E-4	0.5376365752632284
-0.9488912973033679	19.009058522305217	4.183125412590278	1.6945959502478517E-4	0.5375753079821923
-0.9602591937381534	19.185733594449147	4.190099863483284	1.7253464514863624E-4	0.5374348395116963
-1.0005126263859143	19.36574217623491	4.197200156363515	1.7567968925507504E-4	0.5372922077058375
-6.05347281998843	34.07388368729615	4.778489289416358	4.549541066753472E-4	0.5256696432750183
-5.779746191862431	31.198536783186327	4.6647604388655175	3.959390168684572E-4	0.5279540798737924
-5.81260308842713	31.6601371096856	4.682984095779098	4.0518488889708924E-4	0.527587082496355
-5.898916358898413	32.61341104261303	4.7207204498406075	4.24710911517418E-4	0.5268296391391429
-5.976331308258205	33.33624786626052	4.749277612845473	4.39528689497923E-4	0.5262555143233498
-11.555172919712001	35.57995576034233	4.838115662414877	4.8646060298506637E-4	0.5245841952225424
-11.427224513094306	34.824469013294944	4.808227271475597	4.703177889405171E-4	0.5251823660906577
-11.302991741507174	34.01939293201957	4.77637001221701	4.534262709222975E-4	0.525820036899483
-11.26269403333529	33.74326682230424	4.765467491008599	4.475683382474167E-4	0.5260387828548714
-10.87492360433819	31.536162433666846	4.678173902138137	4.0207710290906797E-4	0.5277860208501316
-10.79808267178972	31.096982410679725	4.66081177730662	3.934230531713757E-4	0.5281337090358486
-10.515617328365707	29.431210118152052	4.594979851139984	3.598887500333243E-4	0.5294526208054168
-11.095255333576779	32.78560916869341	4.7275489384986855	4.278251232678657E-4	0.5267969341019162
-10.374607869233792	28.677418549364212	4.56515106811118	3.454380476155797E-4	0.5300492135436694
-1.9007542873442727	17.670028077820447	4.130306302607159	1.463316753383836E-4	0.5386575304739395
-2.0779141835942943	17.606247817656115	4.127793438446649	1.4524465934000308E-4	0.5387113184587855
-2.421704394542373	17.610906476909	4.12798007740856	1.453538071481262E-4	0.538713443823395
-2.5268901597962445	17.60827853304663	4.12787800441904	1.4531764836055617E-4	0.5387173232034532
-1.0157099330243569	19.441588102125813	4.200194655305325	1.7700563998035107E-4	0.5372320801617261
-1.1062328150339649	19.65851365771074	4.2087548287499645	1.8080795031269145E-4	0.537060913045981
-1.0950141199455286	19.63861486947969	4.207969539488469	1.80458131769031E-4	0.5370765645113245
-1.0936631912571904	19.634142492606518	4.20779294411849	1.8037958926973564E-4	0.5370801022459603
-1.2019485900933222	19.823967402584525	4.215287604671367	1.8371393024853658E-4	0.5369308162312502
-1.2626663164006442	19.90610167368628	4.218527916104337	1.8515803355866067E-4	0.5368664559121447
-1.3479656887537843	20.02184186709379	4.223099678202146	1.871924902869285E-4	0.5367757591180284
-1.3818036936806772	20.069240413165744	4.224970156831111	1.880317126878234E-4	0.5367385991393684
-1.490043238491493	20.21081153288452	4.230561668075909	1.9052376125306298E-4	0.5366277263999968
-5.495158991359491	28.68268136418761	4.565254606647179	3.4624268308852506E-4	0.5299522110254217
-5.507477156915547	28.790577524822243	4.569509440274267	3.483005368750747E-4	0.5298665076902356
-5.640376413522403	29.935099197639943	4.614787695767349	3.707419694400555E-4	0.5289575710112343
-5.666745377260789	30.200894570944342	4.625279019059981	3.7591795621031793E-4	0.5287463780015985
-11.232964758328785	33.56280133293661	4.758323702388939	4.4373924544486123E-4	0.5261816879802106
-9.890707351552885	26.584105713780332	4.482386204308305	3.054129219219945E-4	0.5317043341382408
-9.499209611630052	25.463046361573806	4.438089953468637	2.847869028007249E-4	0.5325884944438943
-10.251371607480321	28.088734613371646	4.541878407249225	3.3383037143981144E-4	0.5305148714320878
-9.949856872037069	26.811418115443047	4.4913737120492945	3.098002160601064E-4	0.5315247194450432
-9.409620206466	25.28683176907262	4.4311102085948315	2.81501437391201E-4	0.5327269761980417
-8.975776833099328	24.413789608181347	4.396677325437438	2.6578197798237974E-4	0.5334134533848012
-8.450931047688341	23.67686534172989	4.367501721549044	2.5249994875006467E-4	0.5339902041119371
-8.315280225053407	23.486682331666373	4.36000585268048	2.4916381027310306E-4	0.5341391184639221
-8.109310669822081	23.245736403988893	4.350474989058386	2.449422083515382E-4	0.5343272277104759
-5.04821833795282	26.35030357792787	4.473084055004851	3.0179316698852827E-4	0.531801457161225
-5.072511135861281	26.457154341834364	4.477296598636428	3.0372551042831157E-4	0.531716787362202
-5.319014801988768	27.6151602307035	4.523059748244309	3.25636820334574E-4	0.5307990986744938
-5.298549699956672	27.508324942348306	4.518843895338067	3.2366871607960825E-4	0.5308838181459099
-1.6547952866665352	20.435138707303928	4.239413654375774	1.9448886960094836E-4	0.536451933065847
-1.7068462026965912	20.505043732104994	4.242175114248692	1.9572742029873855E-4	0.5363971654952965
-1.8328638043067826	20.675856534446993	4.248916686571536	1.987571861060623E-4	0.536263323961117
-1.9146876228856835	20.78271581099791	4.253138097887649	2.0064679646158228E-4	0.5361796433249295
-1.9589596542270868	20.838178803681924	4.2553262426185885	2.016247698607479E-4	0.5361362410371431
-2.2267902915590323	21.173727916983232	4.268591987328823	2.0760491827042995E-4	0.5358736645741634
-2.476583602720329	21.524027437877677	4.282406590492796	2.1385591900602104E-4	0.5355990514971061
-2.5106320755974845	21.56945277354053	4.284203211758309	2.1467401452241074E-4	0.5355634731761283
-3.4170539347823667	18.323036770820913	4.156086827922057	1.5774959324563079E-4	0.5381634472023052
-3.3613588547056894	18.26201824120377	4.153679022619471	1.566890482424804E-4	0.5382110814776981
-2.8302006677410443	17.7685842180935	4.134202364893454	1.4811336168736052E-4	0.5385948547772796
-3.0213186080937637	17.882690433716814	4.138707319701901	1.501022324918117E-4	0.5385072564100155
-2.9853774190574067	17.85333337493745	4.137549975565719	1.4959171553205513E-4	0.538530020513581
-4.904236518511963	25.91960781073081	4.456040896047309	2.938846730165222E-4	0.5321418664612054
-4.723668736196532	25.314951331292864	4.432173304843917	2.826329683503874E-4	0.532620089113395
-4.604679940346854	25.051089745874435	4.4217282213106355	2.7770308307660573E-4	0.5328280383938951
-4.281370486848969	24.383328411417228	4.39539203763781	2.655522892106369E-4	0.533354019389628
-3.2125741016240386	22.611557155864187	4.3253575149672185	2.3338100168578894E-4	0.5347459182621559
-3.272014261258436	22.70654698603269	4.329103447012539	2.350816122953265E-4	0.5346713239150624
-2.551838479986181	21.63096481182497	4.286631007234225	2.157899452571906E-4	0.5355152168261701
-2.8735384712196232	22.08009398368013	4.3043813208012685	2.2382333029197227E-4	0.5351631864738027
-3.1756044296995665	22.556944434453374	4.323197438611586	2.3241363987859827E-4	0.5347887641189173
-4.545571876999899	19.652622560032107	4.2085722728115345	1.8098719605081699E-4	0.5371244563950871
-4.424895516455141	19.524062222800467	4.203497839098409	1.7874195388534585E-4	0.5372247499501822
-3.9589586116535913	19.004701364066953	4.182990389707426	1.6963400673510458E-4	0.5376301077682419
-3.8782730930382088	18.915322300283428	4.179465841457754	1.6807483359166593E-4	0.5376998909142795
-5.025563667731989	20.107549344377823	4.226559415907088	1.8902147528843992E-4	0.5367707132512456
-5.277731362781373	20.350988119887234	4.236152982649495	1.9329217886265404E-4	0.5365812307553817
-5.606549304112775	20.6598148798465	4.248368566037997	1.9879464052843858E-4	0.536341233627706
-6.1310485094683855	21.17349677678001	4.268627071336782	2.0789332627167072E-4	0.5359414071535009
-7.17416985769136	22.198608654304337	4.30910659946445	2.2613179691953798E-4	0.5351438145808888
-7.6413332318231895	22.67125431062098	4.327823215183153	2.3461928893164945E-4	0.5347759916308142
-6.9150129554945305	21.927639425126234	4.298433107914393	2.2136559945630266E-4	0.5353549860373932
-6.318958590099959	21.343154735881807	4.275350896261259	2.1094916131102768E-4	0.5358097314123348
-6.618255579081206	21.642875823077	4.287159563255314	2.163407341594197E-4	0.5355764613611282
-3.6680004015474728	23.30103040805593	4.352613752561366	2.4576184540088406E-4	0.5342049211452913
-3.83446762916781	23.580833568731567	4.363657225187862	2.509458523111896E-4	0.5339851165684971
-4.071443328978513	23.987709649252928	4.3797440668763725	2.582106121568145E-4	0.5336652668916244
-7.640251545310057	17.586782544931808	2.0260361016652596E-4	1.2023435128633443E-4	1.2216076707801418E-4
-7.509356374993602	17.79911102953117	2.0379733419677025E-4	1.208367181393085E-4	1.2151436603032655E-4
-7.6989388334005735	17.4903691638282	2.020537035109227E-4	1.1991573117887098E-4	1.2245511027365958E-4
-7.762103216471637	17.30759444679789	2.0088512702068627E-4	1.1930951932759031E-4	1.2278616561895909E-4
-7.821162534822876	17.152686250634982	1.9989611209251016E-4	1.18786320774673E-4	1.2309435028294764E-4
-7.87221896818102	16.9473112831706	1.9852343274543962E-4	1.181021910648701E-4	1.2335925088495482E-4
-7.921170402924522	16.753942907049066	1.972564020992259E-4	1.1746486535854043E-4	1.2362041141879732E-4
-7.9783869673286425	16.470761822820492	1.9534548976164338E-4	1.1651057446754628E-4	1.239258838945578E-4
-8.003886469325913	16.357472230499454	1.9460510472093736E-4	1.1614057774273619E-4	1.2406349467855517E-4
-8.041803974825056	16.197407590250943	1.935134038485473E-4	1.1559739981601946E-4	1.2423726398368197E-4
-8.11957094103931	15.808141817188318	1.908713466977906E-4	1.1427890481953811E-4	1.2461768569131302E-4
-8.094241908274963	15.975737091845481	1.920176062665046E-4	1.1485304074819289E-4	1.2449194191166784E-4
-8.149959289733443	15.594634263864748	1.894617466967637E-4	1.1356902776992389E-4	1.2478045441459692E-4
-4.487015489615116	14.591722761896559	1.876097637040821E-4	1.1135584356547266E-4	1.1230426289944764E-4
-4.416731324563106	14.512870608922286	1.871376899408342E-4	1.111108565113655E-4	1.1204431902064229E-4
-4.329055028394281	14.412978776001903	1.8656540998740525E-4	1.1081889666311452E-4	1.1173526519295908E-4
-4.19303203891211	14.248275933735142	1.855524180281608E-4	1.1028777695786558E-4	1.1122448641334796E-4
-4.178965322518646	14.23024927967746	1.8544503776026647E-4	1.1023191610213218E-4	1.1117468598754746E-4
-8.208595369810979	15.125877972768416	1.8632689549646133E-4	1.1195867112626837E-4	1.2508343693702073E-4
-8.250106284083648	14.883579494882824	1.8476320738277383E-4	1.111501681763602E-4	1.252791294594419E-4
-8.184763342662869	15.304083214581624	1.8751737222264382E-4	1.1257271519533424E-4	1.2496147074635388E-4
-8.194040568253598	15.203367992185502	1.8684640496397027E-4	1.1222813146381134E-4	1.2501785221531107E-4
-4.009503675450382	13.95499929048619	1.8362580200264233E-4	1.0930072185254862E-4	1.1049458348363553E-4
-3.967321215997023	13.879167246534847	1.831445328668216E-4	1.090573997881654E-4	1.1033883155445016E-4
-3.8768075373306097	13.684183745503944	1.817932653194742E-4	1.0837202541350324E-4	1.0996395987180051E-4
-3.8285567068758617	13.577304042901428	1.810607508588621E-4	1.0800103636529295E-4	1.097623899300919E-4
-3.679175518096213	13.165512678706849	1.7818495671327844E-4	1.0652759221913853E-4	1.0912640617318233E-4
-3.5952780276413945	12.848827743115857	1.7586481272883724E-4	1.0532156325744346E-4	1.08737121602232E-4
-3.8035301168690907	13.511178334388502	1.8057359052089543E-4	1.0775021132378924E-4	1.0964562017557207E-4
-3.5706258476984103	12.751547870197772	1.752071062886123E-4	1.049832673269955E-4	1.0863933369039953E-4
-3.536337058362929	12.508568926206657	1.7347427070333276E-4	1.0405237717702942E-4	1.084862025546295E-4
-3.4943523373487664	12.217884679130231	1.7140392205943218E-4	1.0294086231596233E-4	1.0829458964463988E-4
-3.476217738039166	12.051206781698731	1.7016675288565174E-4	1.0225244445468651E-4	1.0819190523689439E-4
-3.4381043775288846	11.707787309160882	1.6787719960157488E-4	1.0098814729476695E-4	1.0804837014844837E-4
-3.4175141432913065	11.442487558596586	1.6596810834770527E-4	9.988964980471365E-5	1.079214862630426E-4
-3.390535492772293	10.959938069747185	1.6267921918659663E-4	9.794258510620553E-5	1.0777974021110317E-4
-3.391605607580326	10.637069694303245	1.6049922468154866E-4	9.65673510127011E-5	1.0776200139336198E-4
-3.3957072198915474	11.125983907025887	1.6385873138183898E-4	9.864999146912874E-5	1.0782726058120837E-4
-3.3933099091125833	10.454525891479044	1.593298682478324E-4	9.583494410259764E-5	1.0777981998840006E-4
-3.392748642497309	10.363320317554606	1.587653203784203E-4	9.546089015689805E-5	1.0778016677633707E-4
-3.3881777990103163	10.052022617744685	1.567460857281205E-4	9.413543918945189E-5	1.0772376725392046E-4
-3.3799310598541874	9.65560915900371	1.5417229682097294E-4	9.233925938329048E-5	1.0760573142120733E-4
-3.3800332742014394	9.645525660619372	1.5410393518901306E-4	9.229209319304415E-5	1.0760337669255446E-4
-3.380411775956053	9.63612711841371	1.5403737192501698E-4	9.224290206453162E-5	1.0760062351938485E-4
-3.407094329200765	9.20982055058361	1.5138100398655888E-4	9.028756456221744E-5	1.0766652453388647E-4
-3.4177904844649305	8.97279793026408	1.497792176309063E-4	8.906040670995786E-5	1.0758355862758503E-4
-4.670507470987797	6.528342318175511	1.3626605204704843E-4	7.689082011537743E-5	1.1175182678967255E-4
-4.472672713765166	6.53165408154053	1.3616233963139362E-4	7.682435115035979E-5	1.1123331585383538E-4
-4.29609676800706	6.564113874181485	1.3580034916306543E-4	7.672424609353581E-5	1.1018149372467538E-4
-4.1907677441120486	6.6201318525786546	1.3604118103885743E-4	7.683384332328283E-5	1.0989923029050928E-4
-3.42823364007561	8.77881073484247	1.4865977624711074E-4	8.813637557235474E-5	1.0762769948202295E-4
-3.440421539484517	8.631632878187974	1.478616758358053E-4	8.73258435261157E-5	1.0768381413640374E-4
-3.510174069952668	8.051882576425108	1.4476971288669227E-4	8.419099007164117E-5	1.0795445570783012E-4
-3.4654247941708625	8.41479710425795	1.465470643258698E-4	8.609255377566748E-5	1.077430869758496E-4
-3.519325274558982	7.974355231943207	1.442389825652374E-4	8.371260465871832E-5	1.0790055768410763E-4
-3.8048036653298265	6.960169305120867	1.371150675628505E-4	7.746242279174943E-5	1.0786223538396765E-4
-3.942941641067294	6.809098812242506	1.365243313347349E-4	7.7284388448407E-5	1.0853003157610305E-4
-4.081244662082278	6.715380176995773	1.3609535077515461E-4	7.678506408478463E-5	1.0921177847969456E-4
-3.557899482821399	7.638847683178286	1.4180893214129183E-4	8.085030003122747E-5	1.0737189119674223E-4
-3.5506928691402093	7.6928576227494805	1.4255229550301306E-4	8.173370074399016E-5	1.0766191033598227E-4
-3.535122007221198	7.8370201875805385	1.4340139204002165E-4	8.279021966851202E-5	1.077345828187227E-4
-3.5827478111781415	7.560437912809052	1.4141153046108904E-4	8.099836028161071E-5	1.0733848104027763E-4
-3.656557182300241	7.313450806733589	1.3913330084479447E-4	7.93715135785186E-5	1.0699399358053498E-4
-3.741595319822733	7.091603710798701	1.3762290282680117E-4	7.764690453529335E-5	1.0742272495118622E-4
-12.48823622079036	29.318127189803445	3.481248359339707	0.8430642609474663	1.234776011036605
-12.301573729696075	29.291730374054282	3.4752756296493494	0.8615311404810355	1.201836773293354
-12.904182385341631	29.37659805299116	3.483842755894997	0.7862533053605001	1.3107029098348906
-12.704310573905445	29.35687813300677	3.4841552090520524	0.8154222886543661	1.2731431497525127
-13.215739023882737	29.375039723105594	3.4792299657976873	0.7391064380872935	1.3546212701036209
-13.289816212405814	29.38416912499247	3.478211610265192	0.727458224982074	1.3684213557993208
-13.628735756055638	29.408293625969595	3.485053338188777	0.6813045009162093	1.4355818419512114
-13.761313265189306	29.4203272211296	3.487132227520941	0.6631269620169324	1.4624266819955456
-13.789831291953012	29.422638265299426	3.4868287836585106	0.6595064511617335	1.468583250489616
-14.193507593470319	29.351006338599753	3.486650433435243	0.5825001011671729	1.5348344365961055
-14.343065600888547	29.30623263263965	3.479727072816152	0.5518765170693833	1.5554732924258923
-15.169871121939503	28.7024294022831	3.3920029185807703	0.3291057032084121	1.6094291501359173
-15.025976096323706	28.826575538617305	3.4100866742812626	0.3690776062949227	1.6035410425953236
-14.704342841257393	29.099582909420015	3.4475141314477553	0.45899345057950075	1.5886925519931276
-14.77814405518191	29.048154888872233	3.440663875548123	0.4405431186337771	1.5934963198889691
-15.194930389272562	28.670268692680192	3.388127927043027	0.31955666214813455	1.6095373258499046
-15.552436058935609	28.26238814510614	3.331632431889281	0.18937828014360605	1.620984499630269
-15.658704878643212	28.12869446022543	3.310622708251312	0.14818985436534224	1.6212443424242968
-15.420870685895718	28.414489982476084	3.356190796729172	0.23864226997206964	1.6177831725447014
-16.14669845066415	27.534817692946177	3.1657688922222302	-0.031809179362907454	1.638649139172024
-16.18902508127296	27.487365967844962	3.1493948334338193	-0.04719517457555519	1.6416629777277336
-16.090879730623392	27.60512583812312	3.1843687243074466	-0.010086220870242923	1.6369196353748743
-15.906983759261689	27.83045491742547	3.247966649393992	0.05934897771654195	1.6285413980279966
-15.78801336657089	27.974288039163053	3.2794127281831167	0.10183595245957595	1.6255031485240494
-16.4224657835804	27.241242221715776	3.055628258504254	-0.12978678216070574	1.6593744455058426
-16.636541644582238	27.015574682657572	2.9647576755201737	-0.21496181542601414	1.6828101526030763
-16.701862721366762	26.948993088668995	2.9384513549974884	-0.24002527775578839	1.6899702447591312
-16.98192097775023	26.67928029930171	2.8264194150034467	-0.35015769431854393	1.7171768376551375
-17.086567607533095	26.586911131348927	2.7930977198478226	-0.3897853260852164	1.7263936515692007
-16.810764952407226	26.84442366016748	2.8958615354513935	-0.2823202024131024	1.7002712506771211
-17.316197999609905	26.352544552541893	2.7385717196384882	-0.48851316683700646	1.7453083814214674
-17.45518464052986	26.210110438215963	2.710814536417389	-0.5470252560154903	1.757254158474269
-17.722095738557805	25.895382301413925	2.6862866731667387	-0.6697979928095377	1.76847885150272
-17.72264017583542	25.894744071275742	2.6862279520660075	-0.6700462038966366	1.7684984879546626
-17.932597821946576	25.11386146747848	2.612419024015776	-0.8889754421227595	1.6880698700057781
-17.907096306050956	25.00313633884308	2.593369077836966	-0.9122103777144762	1.662859365814115
-17.75267320881764	24.32471147247125	2.4758691245916746	-1.0520421960612873	1.5080938920543239
-17.92944471255859	25.1306830888716	2.6140556091979126	-0.8844084490548516	1.6899828260898642
-17.722777975835573	25.894232143167198	2.6861759904433935	-0.6701862802161958	1.7684435075514673
-17.728945142955695	25.871483784810497	2.684041272603973	-0.6765787359759597	1.7661160988359972
-17.700264955727473	24.192801294244298	2.445595475964351	-1.0727925520240174	1.4702594642917481
-17.492893227235577	23.675149455238873	2.3213737386346978	-1.1499300019150804	1.3133176665158
-17.219818972655105	23.051350814888384	2.176530690968223	-1.2341071517783575	1.1271107967756253
-17.213682929786287	23.036984749786797	2.1731923947715215	-1.2360972225710969	1.1227523530681984
-17.20651458505761	23.021889840621302	2.1699107135667006	-1.2376475775211648	1.1182013790105854
-16.72944438496599	22.0265670999435	1.9851323650111263	-1.3341618779767364	0.8294632885854145
-16.772330573218266	22.113599037757318	1.9985846701244085	-1.3258757601313191	0.8549518417219973
-16.97378539565523	22.529669064239172	2.0687941201238407	-1.2898063844685965	0.9763919871007295
-16.69878402350933	21.97001521221032	1.9786179712193668	-1.3380968585645252	0.8126621084971618
-16.445234320725408	21.481646309928003	1.9262755774196232	-1.3708902353332213	0.6687510134246617
-16.38784636008633	21.382208809377225	1.9201518916959524	-1.3757142644053162	0.6379897508462001
-16.10429654720809	20.90765006213037	1.8895983414116593	-1.3927837321840078	0.4818239580209733
-15.229590069694847	19.59839917871314	1.854856531476237	-1.3402995961296162	0.03854025855606596
-15.573303162172023	20.08692966262294	1.8581070692864459	-1.371115703249142	0.2060637468722625
-15.762739830454272	20.369577854236137	1.8653255091891086	-1.384937632142651	0.30055593577085515
-15.676053214728174	20.229671015614727	1.8606226365038832	-1.380885313325969	0.25446974298306224
-15.004965242227517	19.29705702264412	1.850425081174434	-1.2954854555044726	-0.06634697555922617
-14.347740685004595	18.43237628944785	1.8330251586389794	-1.1069989872913224	-0.3500078802353097
-14.71316053352021	18.903140185799252	1.8504391542843206	-1.2261858940403947	-0.20327261285962017
-14.112301424219844	18.14085757339455	1.8053721670008298	-1.0070584325238685	-0.43118972936513084
-13.786968016309958	17.746840232171802	1.7306065785702585	-0.8300599336271548	-0.5002599535066358
-12.572484095421888	16.31238607204104	1.30367198921709	-0.26519248857140354	-0.4164531860704446
-12.73923093656964	16.50237005974189	1.3662895968755908	-0.33456823011600945	-0.4384966542882006
-13.14972110059062	16.985383718836303	1.5305710869268818	-0.5169017078829388	-0.48446072538741614
-13.560443943361145	17.474962802260926	1.6611581064302998	-0.7160936741320847	-0.5059394167234753
-12.433087863224218	16.142914163274668	1.2389539525605755	-0.22290604835707087	-0.38520136546368583
-11.67886765718853	15.130655135953049	0.8591711809145772	-0.050309025348381324	-0.23264821020859816
-11.370603754574383	14.616160191779192	0.688477427005896	-0.012622002070245258	-0.19383946325354534
-11.928279318244115	15.521235666230787	0.9852937130409856	-0.09059029089469423	-0.27155766169264584
-11.098102119973685	14.067276715400904	0.5531019403462667	0.013378098689843089	-0.17372403979551637
-10.94829922258624	13.75778922441979	0.47005209515982016	0.02645322342244119	-0.16261862703507343
-10.566136973193167	12.955069884045642	0.30916165867461093	0.03288023980203528	-0.1306641636117173
-10.528617101577506	12.869997651759531	0.29180527533935113	0.03302828925556451	-0.12651110969854326
-10.125844678960055	12.03212679724241	0.18350386155829776	0.023357470729645773	-0.10326365610937746
-10.205786830641387	12.200371242765215	0.20533059910217066	0.025252738879909056	-0.10795181583461018
-10.11776374681346	12.014636087480781	0.18207110349311095	0.023257526468325566	-0.10285475944938108
-9.799033203597945	11.32040592221854	0.12481485492346467	0.018580330878728075	-0.08347133584306196
-9.732454220074882	11.174895810343436	0.11339919032160185	0.017177545866940307	-0.07871175553145193
-10.081694286405995	11.938670646469957	0.1758727259523112	0.02274556793868703	-0.10070458873638773
-9.419861471494833	10.505758447346915	0.08004862072931015	0.011633128428199352	-0.06331755967409886
-9.39945834397536	10.463080013210769	0.0777377857691542	0.01122517044481872	-0.0621010163722547
-9.362989365785312	10.38856114561003	0.07473048877296783	0.010816961993558069	-0.06015329977321219
-9.15485933130238	9.945854793573561	0.05701833981726932	0.008073072404483302	-0.048859376620590686
-12.250739993292553	19.150604908283345	1.7386381950897367	-0.9590452282183625	-0.2865942596289619
-12.385666050996104	19.229462944007324	1.8083029289131936	-1.00216055398002	-0.333130268798979
-12.018444755085756	18.995911937273455	1.6078973005107375	-0.8676031314459054	-0.1757532719789857
-11.827571680933026	18.805921238230237	1.5556865963682087	-0.8101614877108634	-0.1685962164915839
-11.71378598197753	18.69006222155872	1.5183717084881894	-0.7754555515742493	-0.15391911710528486
-11.489121580415649	18.312221504949157	1.436848559914109	-0.7043020016900402	-0.10580353368390316
-11.42092816915265	18.202424829191397	1.4094820715418563	-0.6810614046075468	-0.09429527961372562
-11.137081940903064	17.673975351763787	1.2641284084826232	-0.5369499607750153	-0.04651557609423346
-11.050577560623434	17.52903972488271	1.2174499012323028	-0.49539306603234795	-0.033191619508552914
-10.900173758069224	17.228821915447778	1.1219930497297663	-0.4139290774554471	-0.019209010845464534
-10.59407257662658	16.86993613536655	0.967062599891698	-0.30427138815729027	0.004415214102115128
-10.4015251414116	16.663994998799538	0.8752292762877736	-0.2515653983364179	0.013079089930455895
-9.980308680915373	16.24426542990552	0.683348112376243	-0.15264251367740536	0.024904180121388512
-10.52456597891735	16.788877057884427	0.9320958873702044	-0.2809978434994915	0.009948217083889752
-9.215934750579713	15.702403997568886	0.4119863412031616	-0.05988672567704843	0.028329010092499454
-9.506635524164235	15.916651407254937	0.51544832506642	-0.09246190585634369	0.033421951574768884
-9.713477904294042	16.0562870014233	0.5899113593658485	-0.116540711846094	0.030456088906890652
-8.987328542896977	15.535943891824608	0.3331039934669049	-0.035834837770093296	0.02542024334990152
-7.038155536202357	2.4161328913912485	0.013897020396055181	0.012093398936655349	-0.005923843271004758
-7.218271698777633	2.47634434863711	0.01389745956737402	0.011937173766234845	-0.006360585046134943
-7.402921517489648	2.596088343862585	0.013789601152940041	0.011656501460541114	-0.006798081322002523
-5.610926604361965	2.56874897195521	0.01261631778807109	0.011611579058143945	-0.0027293136152846164
-5.791192046184305	2.4885541575675454	0.01292892414986619	0.011843876618587223	-0.0031067186847704873
-6.090991914769232	2.367770791599311	0.013374820512315942	0.01217573585543173	-0.003719545601001373
-6.223300720670824	2.3658652457286538	0.013488560882061788	0.012203673319626724	-0.004040760453319575
-8.52477693815128	15.280293075065625	0.188850398788853	-0.020651375642157337	0.017156894314547776
-8.539017662099997	15.301185889469425	0.1993136602627464	-0.022205155555896368	0.01832015655487059
-8.574275941324593	15.320887483760043	0.20993410239525187	-0.023027429057291385	0.018745626489233943
-5.2268760988311245	3.1984387632370352	0.011012513507617986	0.010162860314830052	-0.002206481342839165
-5.323022364028059	2.954304032548915	0.01160569800190903	0.010708664572961796	-0.0023057036221222614
-5.411391041049513	2.8046470279535036	0.011978640210207928	0.011044772911453827	-0.002422523537604527
-5.361270108912003	2.863813885716368	0.011819577346786155	0.010903400639789933	-0.002346096336101759
-5.176470922340737	3.3654332504811606	0.01062560032651483	0.009808067336083331	-0.0021589461653127484
-4.997438755280889	4.032636318053695	0.009151973166157566	0.008454929313945913	-0.001955290031302014
-5.108994509801874	3.6116460899580636	0.010054306863650315	0.009285898573114612	-0.002090251184704339
-4.991774580661376	4.054261353979088	0.00910507338503835	0.008412107397595616	-0.0019473201400235613
-6.53602006808163	2.347293243898074	0.01371335575411449	0.012260096071695153	-0.004752452041754898
-6.87142325605757	2.3759082864320638	0.01387371572543687	0.012191286687400939	-0.005542293637758001
-6.725008134174486	2.3639729747856246	0.013819392764670821	0.012229034463853292	-0.005207918919328841
-7.498445287702315	2.6504749625169852	0.01373719548891558	0.011520319765918913	-0.0070175177746073444
-7.543394316053332	2.6908233254228815	0.013691410166335863	0.011431306140083017	-0.007118759292067877
-7.714537633122486	2.9137762658493207	0.013407095285707063	0.010924319561520485	-0.007536584963878013
-7.7891268079090406	3.0564766598021276	0.013229639154005213	0.010632022459120505	-0.007723426835816453
-7.80527300412054	3.4063802626319237	0.012680720951206438	0.009909034783867506	-0.007862205445307243
-7.804324521600502	3.2269612996167556	0.01296021039731093	0.010271088406399363	-0.007807431051309547
-7.758877336072651	3.698244931275473	0.012201295553444463	0.009307992993566933	-0.007874609341173624
-7.751964178591711	3.7286102673963915	0.012150820784413173	0.009246590160949177	-0.007872178699178107
-4.868412953288395	4.489722570165323	0.008129826643490053	0.007549215892575517	-0.0016051751706962275
-4.944274103721604	4.221530184777065	0.008731211429983564	0.008081461131141453	-0.0018159757959254745
-4.861218645669248	4.514367912389247	0.008068032678758347	0.007494413844148694	-0.0015791879069076103
-4.761328567585714	4.872867994409656	0.007142414413052027	0.006672316473207913	-0.0012040589604809158
-7.7347878369548635	3.762505605967378	0.012087354518395427	0.00917632279404407	-0.007856440805834279
-7.441188952293851	4.488511996506501	0.01080019567637921	0.00761512577212015	-0.0076573287420301965
-7.462522939780039	4.430436642589039	0.010896458310989083	0.007739329414747437	-0.007667393465876554
-7.583988224902736	4.103803156183615	0.011419004057024547	0.008424753898797478	-0.007707054508313223
-7.428705960551779	4.562167039268792	0.010727115158242678	0.00745539245995876	-0.007699310296167415
-7.367225146909923	5.0179675342064245	0.01029158191051316	0.006457118236802048	-0.00799717549781288
-7.395373926440531	5.510469499667041	0.01023879894180863	0.005378821311319064	-0.008654427582327652
-7.396628687854849	5.543415335697084	0.010229920371088346	0.005306669085695062	-0.008692025587926745
-8.95190692747794	9.555178523251787	0.04808488398623964	0.007168055852410809	-0.042154841229147005
-8.732770861641235	9.107630277300872	0.03744983484465844	0.005280376378347709	-0.034206809249743585
-8.477149435408428	8.592840803667324	0.02940059895584534	0.004569682687267584	-0.02729448250075946
-8.352048182285694	8.325615036227727	0.02535369154694717	0.004214406951608954	-0.02383919924447933
-8.222367325804308	8.079901469599669	0.0227762066975487	0.004014693697627492	-0.02148066542733062
-4.558078678429407	5.672702371829184	0.00462563940409471	0.00438460809346237	-3.455652298177131E-4
-4.661854211303943	5.2307881209663405	0.006076633256144405	0.005720476690522404	-7.684144471802598E-4
-4.6736829568741065	5.179041007331088	0.006234905544845694	0.005862539188447206	-8.207053395080077E-4
-4.664862639408369	5.2157017440172675	0.0061252312110898635	0.005764741787605443	-7.79019970343018E-4
-7.642518454416541	6.7438038314408955	0.012329346731632006	0.003340245334135109	-0.011658975479413311
-7.72390205946121	6.960130553786359	0.01365131227938822	0.0033770472554565095	-0.012927802759083382
-7.960824009101229	7.5515457825414485	0.017090163093700896	0.003409445050706855	-0.016244102993718392
-7.398279738095727	5.568321714484634	0.0102404403481702	0.005259977237938193	-0.008725521188985794
-7.486554017062449	6.151026864151781	0.010736886414277507	0.004138545101167549	-0.009789932477080602
-7.599533786520233	6.612688047526157	0.0119619426651057	0.003536918784959304	-0.011227867778323537
-4.559353287845783	5.7832057636531005	0.004241162609985369	0.004019602519543166	-2.555770175096596E-4
-4.539973927898901	6.108340489734484	0.0031626657154738627	0.0029652904988874654	1.1774363822636832E-4
-4.595870421128182	6.280367827388355	0.0019200886795956568	0.0017790427408174165	1.563543153406191E-4
-11.949523827617071	29.206895619841305	3.4575837116403476	0.8907797651234111	1.1451700773817994
-11.807688642858182	29.154031813094953	3.4460268953892106	0.9021935432213058	1.1242757807377162
-12.00330605669702	29.223330979102066	3.459415768256255	0.8870192716825498	1.1523969553771014
-11.58017196199464	29.065937130844834	3.417498458730657	0.9172841164466128	1.0866098885825806
-11.41683712235142	28.96940271662765	3.394557761406063	0.9266109530609674	1.0523205888777625
-11.219350371023808	28.853937987330728	3.3673791531487653	0.9401743756216682	1.0101035289589875
-11.063811648377435	28.68153300927144	3.341094134953753	0.9348302811649578	0.9670218620411163
-10.947486528223845	28.535037823889105	3.3193186707176725	0.9264663697852421	0.9336676339934629
-10.899230615467399	28.323819733732066	3.289570356062998	0.9066436232190891	0.8994071852268362
-10.868467577029437	28.194812621939796	3.2700829023724434	0.8935708006969194	0.8781573751471852
-10.876511202290695	28.109887068149042	3.245088342512507	0.8796460078468595	0.862568748317151
-10.899672074901286	27.854101802332053	3.1773186305583367	0.8391282690768069	0.8129572118025922
-12.412266700730603	28.73183000599365	3.523414528058985	0.7687419580377723	1.1614695436331348
-12.004390987243811	28.644127827029813	3.486685273996168	0.8195957862259936	1.0913767270057153
-11.418956634563854	28.353076382645266	3.3674671637104847	0.8570143956224224	0.9730177839701329
-11.624144095082618	28.483083006210283	3.42087041307059	0.8496667368395362	1.0197187886750514
-11.98757052088968	28.638168487186263	3.4841694546256345	0.8211475302649799	1.0882667554621874
-11.999455430555999	28.64302114149913	3.4862147465022866	0.8201718237516069	1.09052722494377
-11.11438165555979	28.077094826076056	3.262481173400137	0.8508493972487601	0.8865012372219832
-11.390783517603357	28.330385589064328	3.3587544552852178	0.8573292116844285	0.9655699601197492
-11.018694723095315	27.985290635821798	3.2269300906433918	0.8470154623652848	0.856285929093681
-13.471803069018005	28.77445563984976	3.535247606851571	0.5995334846753996	1.3340398719520954
-13.48260549035852	28.773788416678933	3.5350933348181437	0.5976303306404983	1.3357997355605518
-12.935354512904492	28.789110493383184	3.542550384970108	0.6927956976834883	1.2473279461489208
-12.730299209385468	28.76882927246517	3.5353763925635064	0.7236132314933497	1.2133466062852225
-14.231290469589101	28.525879619960573	3.48685913600904	0.42133265525964547	1.4275775978862606
-14.010448775461906	28.63328583652027	3.5081264108803243	0.4790686259366667	1.4056162382616186
-13.506471729136642	28.767317669153915	3.53386509893505	0.5923204412724721	1.3389586246561027
-14.460841527293365	28.39408003504012	3.462538314685295	0.35890634174656044	1.4484691807651071
-14.783683682753072	28.129965573228738	3.4200531417042983	0.26229424748456664	1.46600799800239
-14.975465100779633	27.963363652093868	3.3900261308326836	0.20077114841250066	1.4741157137875207
-14.857377166814722	28.070482248494333	3.410933907605198	0.24007213548819556	1.4701870400807946
-15.247091508969765	27.723494694946858	3.3422994425439274	0.11051289773311795	1.4840719019504829
-15.438921475279523	27.548521108541188	3.300120090096831	0.04724674860430807	1.4935536873548705
-15.777307067901031	27.23142152114181	3.1986696968598634	-0.06685254186502453	1.5140060622177858
-15.505550048294694	27.4862002405047	3.2823582897092227	0.024816796493309926	1.4970106366360496
-15.95882932927022	27.057658625283377	3.129917871617484	-0.1309366700727443	1.530471769999153
-16.071627921968407	26.944874315391413	3.084747770138291	-0.1740096838532107	1.5410623889669988
-16.348879088595037	26.649360708813276	2.9446553901166586	-0.2995224260379379	1.5638160497570275
-16.427997019937784	26.555959712111072	2.900496801048401	-0.3346051985552781	1.5674503374133553
-16.656844434007954	26.17623866269756	2.7409616135590564	-0.45640178666579767	1.5677746978144718
-16.696536478621557	26.09508062700545	2.7115545159498544	-0.4826863697809208	1.566743807944275
-16.835749776418716	25.686852448177994	2.5887753172364447	-0.6140552163588704	1.541199852830062
-16.845061757485475	25.628453285604436	2.571809832485925	-0.629195666202247	1.5334692364426923
-16.850433340026893	25.176846057478727	2.4440707934670547	-0.7420097511511988	1.4480004418102785
-16.85038673364371	25.14105029551206	2.4351633971139393	-0.7505918814563992	1.442051695740776
-16.822804208812027	24.752145786172367	2.353371283847569	-0.8384497085688862	1.3751576824407703
-16.814022621155868	24.619664448408173	2.325427979549208	-0.8683716419649586	1.352448159186131
-16.812945472733826	24.6090037446475	2.3229060009768965	-0.8706576918185737	1.3502249556308674
-16.723937840816944	24.10943746964462	2.2163072322276993	-0.9708497202611568	1.2309983711616816
-16.711672631053567	24.055094941481215	2.201479697500881	-0.9793964249971483	1.2167151146179407
-16.289023552988983	22.907733919851253	1.9201529970932665	-1.1558075616763208	0.9259831078865391
-16.541701583590093	23.45604246001041	2.041994848553338	-1.0767618511429464	1.063669852921724
-16.554803726644348	23.499372302025698	2.0521218508997126	-1.069154702641613	1.0740552008502007
-16.28488538521969	22.898119481008653	1.9180599675069507	-1.1573030867989578	0.9235090801639765
-16.26218103763534	22.856454352609262	1.910360889952799	-1.1619488566673517	0.9104471513598509
-15.969194038819062	22.31634337785984	1.8111956961118922	-1.2222654225926923	0.7427729768268859
-15.890230123807179	22.1925020649246	1.7950108098814002	-1.2323594532138717	0.7029217974354576
-15.611918811164477	21.76175729997115	1.748582567984856	-1.260117915837627	0.5632371232425877
-15.389654649869968	21.46744614026727	1.7316012265312501	-1.2684136298877378	0.46579427421333236
-15.211472875440645	21.225020759410477	1.719868266763717	-1.273055223102499	0.3814656480957725
-14.852605830718517	20.768605616378892	1.7203835078125624	-1.2729780015631207	0.2158752856900014
-14.818368111934701	20.727265125728813	1.7207268617616378	-1.2717337766190973	0.20130729218964086
-14.010753868674147	19.956266747716498	1.7535373951414992	-1.208914526493798	-0.07864495707523347
-14.087441807327457	20.012526511232718	1.7493595370807564	-1.2164925462317933	-0.05956497880450779
-14.468160486474938	20.371519812579944	1.7308256594126925	-1.2465244064742858	0.07338158274029122
-14.161164464278139	20.08381166702931	1.745169643826379	-1.2213504657779732	-0.034159997302511055
-14.781086333771103	20.690256417429	1.7213539597320016	-1.2686113310369407	0.18811134692072756
-12.566775432145782	19.255877513320883	1.8090091244603834	-1.0292691277827484	-0.32568923119235677
-13.290339014836286	19.46305631769065	1.7899856708340156	-1.1226429269692495	-0.24331723178452405
-13.1729303124603	19.418787275288505	1.793825305692445	-1.107039110421248	-0.2606712330248624
-12.843245224742368	19.28971157894774	1.805103784738617	-1.0626590761459398	-0.31013609341974774
-13.364979556612642	19.508469790386137	1.7865998430901127	-1.133027219708646	-0.22802167110392968
-13.71499192839251	19.7215588672211	1.772327060248288	-1.181084217470219	-0.1554077352679673
-10.73275094914898	27.601566124654774	3.08273955570007	0.8131437558068422	0.7378182049785664
-10.621312259153935	27.431657608134955	3.021367413554423	0.7960924466091828	0.6889811065319942
-10.494472622804425	27.139762728691487	2.925667953089528	0.7628673179955774	0.6190210367807503
-10.440814811578786	26.97290839065918	2.87282198741614	0.7391359873152362	0.5816541998748253
-10.340010025599554	26.46761329405222	2.721960610533115	0.661110945175136	0.47448325822326937
-10.310942985096554	26.231506882359504	2.6527860616801466	0.6205038939866149	0.42974252881207076
-10.254915889396067	25.788604694922874	2.5279818261721765	0.5386274654903085	0.3395955785726813
-10.22647827646901	25.49740684588262	2.446747205526486	0.48640493198802826	0.2826079031111783
-10.15297056364784	24.454238785309386	2.2281881706416518	0.29302663660848405	0.08965020701691429
-10.148816922605754	23.97207807587904	2.153668619503639	0.1992451937110262	0.004461073604090716
-10.1572747910747	24.735583520367605	2.270153155714091	0.347952955687111	0.13930906773345056
-10.162097597121184	24.830116402868736	2.290696305107601	0.3668459842222191	0.15653056632732804
-10.162546766859359	23.84260305188515	2.141641504742634	0.1709553527537544	-0.01580117711730486
-10.199764060738538	23.17965757589045	2.0835808670224263	0.05342022567510511	-0.13368753937093808
-10.264133457042867	22.925685144978395	2.073577124846982	-0.00340760869084715	-0.16747671773755185
-10.334836167150385	22.416165687077918	2.050707798486208	-0.11051832578168708	-0.2469575206633028
-10.491992980100065	22.01802381355439	2.053027690615049	-0.20808707670929064	-0.2904695924022337
-11.549836964138185	20.072338696358347	1.9593160922868333	-0.7212854818945281	-0.4345586206113558
-11.554967867880773	20.064003427239495	1.9585484572161402	-0.7236429949807874	-0.43483359066869615
-10.551136967279964	21.796553611972197	2.049606006850301	-0.25380830879367866	-0.3170322363680744
-10.861109989919282	21.2561808403101	2.039441623688544	-0.4040704933495811	-0.35248330956349583
-10.944210941660401	21.11696785294288	2.0327416790563584	-0.44010687806030724	-0.361834671846622
-11.133323225905555	20.800917117156818	2.021680554357812	-0.5244126230889384	-0.38646965492117724
-11.346534801731305	20.436488911990164	1.9935962465639503	-0.6262638556097467	-0.4129866578694646
-11.231518843805489	20.62710766906838	2.007268001951698	-0.5709097181050695	-0.39994626988233895
-11.741469854730145	19.77949816437784	1.9308313422444559	-0.8006695435671598	-0.4450854916729338
-11.841147224706017	19.661418434931374	1.9149721408506677	-0.8334870013586726	-0.4414234749631518
-11.973386913159729	19.52262481256701	1.8924595496232046	-0.8746369188591677	-0.43441297184210476
-12.170425370412358	19.353881967026794	1.8603345874714328	-0.9365185814217469	-0.4145096765806769
-12.254791953417843	19.298450378205736	1.839478486863036	-0.965504007383662	-0.3818630352427116
-12.107678242949612	19.405561627556374	1.868879112967103	-0.917598216796671	-0.4190016737396992
-4.288326386940741	5.8070230604936794	0.14038406035888512	0.13810336962919054	3.6411204529325476E-4
-4.307057605244767	5.526002436139832	0.19591366906720062	0.1905526455427104	0.0028650295456396635
-4.180171464701457	5.245978145694322	0.2554646726078231	0.24375711235779862	0.03461207932659831
-4.162615861022818	5.199209053922773	0.26459728064248883	0.2518554887731049	0.03936426387012162
-4.143652721141185	5.191949089536986	0.2664436149103913	0.25276340858514684	0.04305767677596521
-4.014987066173259	6.398560350145364	0.040508463844184356	0.03155382457155149	0.022297567375026285
-4.102160277057983	6.226155071234556	0.06730133474722311	0.061510852555858045	0.020316037598799963
-4.158587255864665	6.1200098173878565	0.08264419485611124	0.08107130291335837	0.014593380369761001
-4.284793079351208	5.824858607178209	0.1366733717981498	0.1345359553939371	7.022389791892931E-4
-3.6322745368198053	5.1479752237781815	0.29748355253372544	0.24978402997189988	0.15013896792730014
-3.7520724673596213	5.133869891353276	0.2908565865228238	0.2555596821034665	0.12436563095433043
-4.068810461062704	5.185234828589743	0.2710938768917598	0.2532167132767202	0.05841775977001598
-3.4079134276844885	5.238028583704212	0.2994207927796989	0.2261724033429208	0.1952540127091462
-3.870611147185512	6.723331704642558	0.0302012629815384	-0.009566690503344378	0.019876067087608255
-3.93550508782948	6.569124366309313	0.04214516639148467	0.005720249061356559	0.025333607169197504
-3.083077723553127	5.477621858005871	0.31013246559340146	0.16762450924068933	0.2552108191612006
-3.2016356353304536	5.395281637801698	0.30595135587084304	0.1905619930569058	0.23247351982411218
-2.9250367521464256	5.618751443255416	0.33423793527563705	0.1341777454252504	0.2843157702982962
-2.808073832376915	5.742408533499555	0.34829949196082033	0.10671065094331104	0.3037169951782365
-2.561109083068193	6.012828978318681	0.4163195733079329	0.04626806998912108	0.3504299074520758
-3.656225595772729	7.214473650128381	0.07104373509420886	-0.05378326417307466	0.018824345090022
-3.5925228731418923	7.34008329807876	0.11712292471013122	-0.0897384442947139	0.023254804828693867
-3.54328167840365	7.470859406778205	0.1323128275757427	-0.10140106706639583	0.026260382390912246
-2.1477862434435124	6.617732931249476	0.600579358743594	-0.11131730566000028	0.437684046889023
-2.178221292733067	6.571855578800015	0.5844452785162346	-0.09813483559155432	0.4333682715114952
-2.0648331524982755	6.7576354797203635	0.6483485829060415	-0.15258079730216967	0.45003923731613527
-1.8849213199230619	7.066868042911974	0.7528321847626206	-0.2418100372633167	0.4761793194322447
-2.4120263893614973	6.229400814325045	0.4797556720471724	-0.007864393103025565	0.3828327932135447
-2.5361866250272955	6.047252036713077	0.4233116395959863	0.04016117609875047	0.3552607777134209
-3.935819787141531	17.984500048599497	3.367574221742599	-1.2283681448786496	0.3417313932974487
-3.78336958602557	17.993315823553566	3.3530857989488725	-1.2372719183627532	0.3384305367500348
-3.427077741744119	7.766058137175304	0.31506463947546426	-0.23341769159236261	0.03551396018201632
-3.406569881135219	7.832445527304884	0.343606843826099	-0.25153610244762803	0.03598736588898316
-3.395983191054093	7.883794864942119	0.3661819873356311	-0.2638628118421014	0.0365288605632758
-3.3371281060386737	8.150918617555703	0.5001547768261074	-0.3286927802583828	0.04592934601524861
-1.278169408830863	8.48437433428823	1.2564330297541086	-0.6076939475478926	0.5398602119872088
-1.4540629241815406	8.03470965362341	1.0923971056255952	-0.4971272565114519	0.5261691703473831
-1.8167261401452421	7.20801182257917	0.8008068391348331	-0.2835643113662832	0.48792021073899094
-1.552383037014087	7.789776732269239	1.0014853881415624	-0.43138339276080284	0.5138782859588567
-0.9410764433027281	9.405038530050247	1.578260927832742	-0.8095396547860032	0.55979193918744
-1.0329367331417418	9.151234284338832	1.4922253997684798	-0.7576166039925097	0.5559543628464465
-0.7679094447811552	9.95277965234512	1.748582289733828	-0.9063988528081295	0.5659410420641706
-0.33002843814312044	12.134348277380695	2.324073741849557	-1.2198587494529078	0.5540192124341743
-0.3357764586920513	12.078843485378034	2.3113987016860116	-1.2132392496733264	0.555106978688983
-3.417433509638534	17.827381727176302	3.314046245920692	-1.2724545645905014	0.34607605871759184
-3.353382382951112	17.741842308688575	3.303116040133745	-1.2806878628158407	0.3499945236689982
-3.674832941632539	17.93323560833925	3.3444722662143325	-1.2449086196490444	0.3441944953519593
-3.5409307277999567	17.885907081965335	3.330858075982947	-1.260402937965889	0.3445825787432656
-3.1860561960175433	17.549365365355296	3.2742317659127447	-1.297763598730752	0.35496280195193036
-2.9981130641699174	17.395321314172424	3.2509072251615274	-1.312260635406623	0.35858840316029655
-3.2165215628928006	17.57820816975883	3.278582207949916	-1.2943223652518498	0.3549390787502426
-4.1137207324417435	17.95308223849858	3.392024146857333	-1.214234779441988	0.3416816689725266
-4.160621080742889	17.795938972454014	3.4002159318886207	-1.2139477938861811	0.3503923654117802
-4.190763877417752	17.70804950350443	3.4072245445496177	-1.2113733638063773	0.35442979657451046
-0.33050020850094985	12.145123827625998	2.3261449278543465	-1.2207480433060165	0.5537068196035486
-1.4343564303268679	16.31909273804294	3.0494891662111017	-1.399047990657717	0.40676897268586876
-1.3066176526698219	16.0680303809159	3.01255057362676	-1.4064438052119577	0.41305438224470853
-1.1152979539279455	15.611202681804269	2.9418775938610393	-1.408526305227619	0.4268862394197836
-2.4474803932797915	17.1585224792057	3.2020237240704974	-1.3454886910760981	0.3726391298460258
-2.055761384167546	17.041296048986602	3.165493737705259	-1.367069399259793	0.379735742141293
-1.9984998164489554	17.002629506016117	3.1586745780579504	-1.3691063945013504	0.38289461526675517
-1.5724149375605685	16.580962567434636	3.0878228108081966	-1.3953224452830635	0.3964320103099642
-2.9820955633715815	17.38344915169903	3.249104055186588	-1.3133606340290276	0.3590377304378639
-2.724789042326286	17.256116533629893	3.2249687877365654	-1.3300115252606282	0.3657040849345228
-2.531457869203797	17.190304756335227	3.208949563105797	-1.341975404911349	0.3692012161919025
-4.183190145794866	17.56540290424019	3.4030937662652097	-1.2127830117986567	0.3603919913478075
-4.207099313692599	17.371866069837257	3.4028921360360114	-1.2171989280167517	0.36674060595039004
-4.17345519997633	17.089831976884682	3.375944373499453	-1.2293248244822201	0.3676651140990242
-3.3148310309893363	8.423923301546052	0.6360241343459474	-0.4003107723719078	0.048200191374293835
-3.300192629087484	8.663118489326514	0.73837112302346	-0.4583673830304237	0.044937483382442085
-3.2862287614074193	8.915212706658002	0.8464572450918358	-0.5151558667386941	0.048565431111852186
-3.2794829862540453	9.153166440048343	0.9576590477167816	-0.5726221412604169	0.055026151471662725
-0.3805651487088478	12.953841366376704	2.4842367526193376	-1.291672400883228	0.5277800686163683
-0.4307061904896281	13.369241222483529	2.5653328631213275	-1.3275380322678905	0.5133522758244943
-0.5075965103225141	13.744646939005303	2.6302153287411962	-1.348068715274699	0.4995815676128702
-0.5977318219793605	14.096499370658435	2.6941426382769134	-1.3709971331155906	0.4839002363581061
-3.2676731937878696	9.60572641271945	1.1483755007304255	-0.6654439948550064	0.06957097447687095
-3.256429234120413	10.042692132374542	1.328627011235714	-0.7519811901522231	0.08325900972652497
-3.268410707882346	10.416945356274994	1.4692275867548756	-0.8123750249036944	0.09511771071625096
-0.6591870284780542	10.31262568099423	1.8632401932349199	-0.973124737748029	0.5698086400880605
-0.42285288091859907	11.258976825610695	2.1241354314807217	-1.1154435863770895	0.5708131339703905
-0.42939644071267913	11.215805729165234	2.1127648865700874	-1.1089791838847298	0.5712082313355459
-0.6312573047807166	10.428088654680536	1.8980659916207698	-0.9936579692800411	0.57030014427801
-3.2903234695987535	10.897386429199772	1.6612245475730867	-0.8988556884142314	0.1105660289085485
-2.987291544864133	17.386535233830127	3.249676451812385	-1.3130569575035733	0.35886436760633655
-4.164359810315925	17.031866286091535	3.370173827107679	-1.2310078890228846	0.3683757227085581
-0.7097934901376413	14.466809880080852	2.7594945166095783	-1.389730855152476	0.4672564440529984
-0.8575672753041089	14.969271293498517	2.8392112877057336	-1.3998696054407525	0.4502524920668191
-0.9532329287786547	15.217415294466539	2.880950071701043	-1.4080650546816864	0.4385242845910486
-4.138689251804942	16.602845789463963	3.3137962450234473	-1.2426425750387478	0.36062539749131106
-4.159558946386909	16.976159925336383	3.363188107437452	-1.2311664557737727	0.36876961076468495
-4.0833228206703645	16.225441788462653	3.249628475416623	-1.251475759854093	0.3515044072810958
-4.075875945060494	16.183223288394085	3.2423484722306286	-1.2521154381940562	0.3509422612016038
-3.9528003255732322	15.292784673108926	3.042250642147083	-1.2567568776743367	0.30425600032573047
-3.9992067929440043	15.73055462668215	3.14620956934632	-1.259826113131723	0.3288984041946397
-4.068371905853679	16.139351008679608	3.232844061585149	-1.2519760673293252	0.34919611409067475
-3.903746688804401	14.691009127397303	2.8929313306385787	-1.2423443262614136	0.2693699835572469
-3.86987704440043	14.375574603567006	2.8085268169404936	-1.2283095425399284	0.2546649926517617
-3.9256796422272324	14.820378173973396	2.926554184289654	-1.2450749219504966	0.2761544937099327
-3.9497350317267026	15.228464150498013	3.0264874517719185	-1.2549661719704603	0.30067431858685034
-3.7268568443784513	13.894308007070336	2.6698740487987753	-1.2115578158296336	0.23299559488067575
-3.698215854277132	13.779058127098043	2.636435743265305	-1.2063986074043485	0.2280207803656389
-3.6779639093146645	13.673870011895303	2.604178504787114	-1.1982067724162262	0.22436163096012476
-3.571181750067259	13.33170586472178	2.4976293409310424	-1.179471577121225	0.20891559313638158
-3.4835043026903465	12.977876322076302	2.384380496745522	-1.1494354068016572	0.19722670487076518
-3.404126025364066	12.339701968592273	2.177424865463633	-1.0934035477268373	0.1653827628237231
-3.3488293333994186	11.895449310153229	2.02034264590968	-1.0367690182565625	0.14911437668537597
-3.300315153385468	11.14083500028607	1.7533644782577502	-0.938458600833535	0.11972313615577851
-3.9511621749674837	15.271050023970451	3.037052348442754	-1.256407354889919	0.30326356214858696
-8.244373317370188	14.628658956740194	1.8310107254651786E-4	1.1029482716453687E-4	1.2528961963340977E-4
-8.208489142862772	14.204433859089825	1.8032824868963095E-4	1.0882111953121473E-4	1.252230824979256E-4
-8.193734077492797	13.966873422743047	1.7880702773229683E-4	1.0801596078405625E-4	1.252016849728009E-4
-8.232676222944097	14.462837941075223	1.820127392239892E-4	1.097207856326858E-4	1.2528066105844414E-4
-8.19035693955016	13.837323106092928	1.780040381307441E-4	1.0759347438280818E-4	1.2519475620546548E-4
-8.113167709168138	13.369167772280294	1.750277587142399E-4	1.0594132045586103E-4	1.2498371873611796E-4
-8.077142174814208	13.181783020574018	1.7390233916035548E-4	1.0530559729135737E-4	1.2487300067567253E-4
-7.9674073519851305	12.816549861797377	1.7165572334351185E-4	1.0396042916319779E-4	1.2456533633639462E-4
-7.4202031915344335	11.241546128091116	1.6258991168115818E-4	9.794668445888218E-5	1.2310249586015636E-4
-7.380855782333086	11.139150568907128	1.620772297929048E-4	9.759517800227426E-5	1.2299599013251323E-4
-7.603903539139292	11.751642921695533	1.654157602816013E-4	9.990665015555369E-5	1.235803225464622E-4
-7.696154479064555	11.994745340563997	1.6680429851738241E-4	1.0088879876990077E-4	1.2381739973633233E-4
-7.744684776673162	12.145936214046198	1.6771642667029457E-4	1.0148096366071599E-4	1.239464915702739E-4
-7.337783016568444	11.036160898112158	1.615582523670705E-4	9.722361961917638E-5	1.2287623388631345E-4
-5.478513842259125	7.328297301269693	1.4087916023295825E-4	8.001685866199989E-5	1.1540513025937517E-4
-5.496335515484936	7.350666297835906	1.4105880496948528E-4	8.016845144429644E-5	1.1550863890823336E-4
-5.513292533723025	7.373441024034741	1.4119871961981934E-4	8.027751450940844E-5	1.1560226893263877E-4
-5.7782594324877365	7.704138241466704	1.4335658539828963E-4	8.208599321043815E-5	1.1679532089387142E-4
-5.226288884072366	6.97442447090005	1.3901137674218386E-4	7.880557530958959E-5	1.1408075793017139E-4
-5.1320395346395955	6.880771446866525	1.3831879123112512E-4	7.826068321771968E-5	1.1361557303273849E-4
-4.981658732436152	6.746084424883188	1.3761717794440444E-4	7.780813488714143E-5	1.130069775506455E-4
-4.872230788355059	6.663668971542325	1.3715594019461484E-4	7.749734235956509E-5	1.1263856509442885E-4
-5.959938063172559	8.088641025459268	1.452258323527817E-4	8.341180839734186E-5	1.1787485669998144E-4
-6.156106083074739	8.43849134717127	1.4747966749855264E-4	8.546503886789192E-5	1.1884612755685316E-4
-6.3622803987511345	8.893710900037291	1.4985503518252753E-4	8.739975722980045E-5	1.1985580640448114E-4
-7.037730777065047	10.279206689455364	1.5753679600647184E-4	9.408050013535107E-5	1.2210973132653396E-4
-6.511291309796823	9.166024915663732	1.5163579948286707E-4	8.91417088760767E-5	1.2037381467529026E-4
-6.961309529005052	10.091919377967345	1.5650713829473567E-4	9.327655436666873E-5	1.2188737190758179E-4
-6.976746835639336	10.11701394282087	1.5667875652021444E-4	9.342175870151387E-5	1.2194385585014777E-4
-11.149672852779776	19.026028297048256	0.43428128930501136	-0.033533474273281606	-0.020695257720904803
-11.177286946315288	19.099277703541333	0.43975425141983593	-0.03345025976554164	-0.02018306895240261
-9.18227086019565	22.941744559833715	0.6308014677461247	0.008895579557644827	-0.027303111280019048
-8.933979733519063	23.042297787756027	0.629480924638953	0.011225706517554402	-0.02802310502158495
-9.497726748011418	22.723004536194928	0.6235587284139354	0.005411950301116941	-0.02517342790002328
-11.201816179455392	19.362671115833432	0.4558359259485577	-0.03190925851906072	-0.01828031057970789
-11.022193536741858	18.717624560114725	0.4110964856400263	-0.03378622139295087	-0.02284148135989494
-10.948655511422155	18.634752597804788	0.402704217952468	-0.03336455510684182	-0.023412998382647047
-10.739200803101152	18.414265673982754	0.3802210438575066	-0.03235573581634612	-0.02468170269799213
-10.426129079411938	18.242868662510936	0.35367385025197473	-0.030186624259134102	-0.0259783769314862
-10.351495060601314	18.19934593348884	0.3472709649903384	-0.02979291122905451	-0.026114291792708102
-10.276659955502009	18.164399203559437	0.3411985878130027	-0.029300237933154772	-0.026383721537518508
-10.051706148564318	18.092298620546728	0.32381069786225025	-0.027417545152149468	-0.026494828336508673
-11.220597943108505	19.547650220008503	0.46715250819884	-0.03087390922131024	-0.016719908238773125
-11.213232813518049	19.61367872695515	0.4707539260202408	-0.030155775934189007	-0.016498187398146923
-11.167862918473157	19.983763373685665	0.49054382289250476	-0.027118607170331866	-0.014330680994029558
-11.119734753615504	20.180895538942224	0.500939411954118	-0.024847770784493062	-0.014121550081082242
-10.889962382093142	20.81510177874138	0.5321057266125547	-0.01766238035483806	-0.01363059409785785
-10.989883259185685	20.57314650704364	0.5199521312871191	-0.020790104693463977	-0.01334065550015256
-10.670647697607485	21.25443563231954	0.5534290905800442	-0.01264059931920819	-0.014529596599675574
-8.656589193032165	23.077778160673812	0.6216323441222236	0.014433434286121278	-0.029712227636385397
-8.262164632393056	22.97490850022338	0.5972972989652504	0.019368174087741268	-0.03056511711485098
-8.093510801985081	22.896766634500132	0.5840051522392058	0.021378921062985723	-0.03211006810001625
-7.68989912608717	22.564207698669875	0.5420142818680301	0.027478195591473985	-0.03549945199290551
-10.61906467426591	21.352055718189742	0.5584198296859754	-0.011246381110407263	-0.014997710435832638
-9.936768220586934	22.310409278173573	0.6061516913132916	-1.376396311176132E-5	-0.021238204158037042
-9.627937960973474	22.62487940796674	0.6202527160717929	0.003680993396440428	-0.023921082043256724
-9.573169961095976	22.676544366109272	0.6224602159477285	0.0044572379842794775	-0.024466424315967728
-10.134279956953314	22.05814858741419	0.5935592615309886	-0.0025593927996010093	-0.019789798966754563
-10.304582249602808	21.836678921374173	0.5826083246638953	-0.0054793391984698705	-0.017689850261691883
-10.555587977067566	21.45179651669559	0.5634939070316548	-0.009809283802086042	-0.015820949246728944
-9.871150253323467	18.04329134881533	0.31036586113333886	-0.02606137668057271	-0.026618040121642483
-9.4491510421968	17.986087424675254	0.27797900120396685	-0.022335552234653125	-0.02592948009820741
-9.39405468440286	17.97674307009461	0.2737072323673281	-0.021957412318142838	-0.025803690519918272
-9.318824933668623	17.968766098777905	0.26716356531701957	-0.021320464295099154	-0.025649310184209108
-8.866655676614846	17.930756511797174	0.22921592507483957	-0.01799602214165568	-0.024561278630011424
-7.460370084706861	22.326890903804703	0.5127051233070558	0.02924337129841247	-0.0390051000168429
-7.181921823170052	22.004421546653404	0.4749822926432557	0.03317497740646159	-0.04550479485148233
-6.980050576019263	21.793148493492453	0.44730668558898407	0.034128216038559096	-0.0497253009422137
-6.576542696581086	21.409318391621486	0.39600499221259666	0.036072337000959534	-0.06196546198354076
-8.591810565175942	17.924390418426363	0.20178911132008703	-0.015135869604315101	-0.024506792940185845
-8.160987566235585	17.895824611247768	0.15056264378883194	-0.008813760214514658	-0.02089903790435519
-8.427526747689358	17.911776804777684	0.18282451081650836	-0.013016120711613356	-0.023194736534226178
-8.540982568507179	17.920050757602066	0.19681684588383666	-0.014658968979236861	-0.02427546299968869
-5.864615339578988	20.755750631962357	0.30787579700314394	0.03543641892142508	-0.07179534799237894
-5.543802938210256	20.38074487517408	0.2627994006147464	0.03485865264993357	-0.07388563620126098
-6.504364858334945	21.34437545298176	0.3870958074666409	0.03578696154576143	-0.06310761420092169
-5.970918121132897	20.870232428528325	0.32219105919934526	0.03608878705242627	-0.07109259973537582
-5.171797381464162	19.89737251545445	0.2079416086395774	0.03180537106944769	-0.07209284210090197
-5.0245480447987125	19.683822661130662	0.18439864501744124	0.031792416028049546	-0.07092904808421467
-4.900152014728899	19.401774462066626	0.1581782057270473	0.03111918413552648	-0.0684532353812882
-8.045165203849143	17.895237150670994	0.13165466305622958	-0.006997273692706616	-0.01716190052036932
-7.828330068792466	17.887207984644846	0.09241028899133154	-0.00443491460398591	-0.010116972774254277
-7.588389628929521	17.819549385161938	0.021243550615553063	-3.906795702384206E-4	-0.0032281967848004018
-4.683175416995011	18.92056128922509	0.11835985582884136	0.029582163084519615	-0.06150940606163057
-4.557131527726211	18.533459102138394	0.09288948980538554	0.02611734554265434	-0.053751054343826044
-4.377707594286538	17.57417867700677	0.04267139411099332	0.0193616736181083	-0.03447180560124545
-4.375950900357417	17.526057226949376	0.04035368079420935	0.018965448625983802	-0.033473993738525595
-4.484941864981501	18.19838652331461	0.06938745567068298	0.02380852967379316	-0.04798460131284191
-4.372825752777866	17.497105804998277	0.039810288127157666	0.01891233038662824	-0.03308415094693936
-4.260063754969469	16.957122878843833	0.029669353327248415	0.017191973832153543	-0.02410745189492832
-4.2543796491463395	16.88173839584814	0.029183222712175053	0.01690168865615381	-0.02345031475421868
-4.172479120773178	16.325671413989923	0.023342088703329128	0.013293982082502279	-0.01791428895433609
-4.151871519508384	16.155447405066244	0.021517407704927032	0.012182284922717874	-0.016149289930746186
-4.144035245207647	16.121454065378032	0.02111689722763134	0.01191334308213046	-0.015818443775815434
-4.072421898747817	15.289956430567175	0.013243981424884414	0.007767598083156777	-0.008783049590113305
-4.095328121705499	15.489697359268533	0.014909010153229162	0.00866399437136832	-0.010194005778972783
-4.118480058777639	15.68595857984359	0.016688261601532615	0.009374034530879762	-0.01183882012720709
-4.140149876500907	16.06180723438685	0.020502502229027875	0.011557709239545626	-0.015280770354694393
-4.179593610389492	14.862900564725685	0.010622471828293213	0.005923282337846399	-0.007301938234826727
-4.129583690004605	15.034457843656845	0.012149796120623887	0.00685544336323296	-0.008325443799303143
-4.332504046130264	14.727261534199787	0.005550247600497517	0.00302398324158694	-0.0036780256853582876
-6.864381120883838	17.824925970386563	2.0511710782668746E-4	1.2116111111376515E-4	1.1934351518420248E-4
-7.111456277637915	17.862901719600874	2.0489114631331315E-4	1.2115406044989883E-4	1.2015769671724085E-4
-7.361730330183262	17.815658423143518	2.0416145588348186E-4	1.2093535683367062E-4	1.2101506169261206E-4
-6.699631952192597	17.790187728061333	2.052156892937932E-4	1.2113930453171496E-4	1.1881049339679153E-4
-6.471535900809904	17.65611081898578	2.0482816156786445E-4	1.2086622548235862E-4	1.1810849751600072E-4
-6.01856299486931	16.965651538393175	2.0124798820232042E-4	1.1886243896729829E-4	1.1690741167402955E-4
-6.018217814642384	16.964954947243214	2.012441726462012E-4	1.1886033428789577E-4	1.1690660170342192E-4
-6.192614293475787	17.31914560580889	2.032239633239923E-4	1.1994522793297533E-4	1.1733353905083444E-4
-6.358826975092747	17.562077889890872	2.0445033917830123E-4	1.206298378197784E-4	1.1778144579991496E-4
-6.018066056155799	16.964687362149334	2.0124275150714373E-4	1.1885953418953875E-4	1.1690625822526833E-4
-4.908304538333134	14.969355025422521	1.895641399194414E-4	1.1246772645421264E-4	1.1379231288272428E-4
-4.894965705707698	14.956384548239772	1.8949542352718083E-4	1.1242849604772213E-4	1.1374713852429484E-4
-5.522668475480044	15.89108446419409	1.9488468603397156E-4	1.1542076605101077E-4	1.1563179613653817E-4
-5.590293973325887	16.02332329799043	1.956889254738426E-4	1.1586029136250596E-4	1.1582120330376235E-4
-5.62503595550961	16.102423683804165	1.961832556673283E-4	1.1612418800216443E-4	1.1592436316917095E-4
-5.79838945170203	16.47567517825189	1.983882892933468E-4	1.1732531939602908E-4	1.1636352492951579E-4
-5.818300420163335	16.518599132988257	1.9865229718398408E-4	1.1746617953173197E-4	1.1642342299255684E-4
-6.016563718580136	16.961325465432818	2.012231624166207E-4	1.1884897468076216E-4	1.1690263898253857E-4
-4.911331118979538	14.97328547513143	1.8958612763114014E-4	1.1248003512916586E-4	1.1380159371521042E-4
-5.0735700023776875	15.16993664121582	1.9069838090957796E-4	1.1310735323856246E-4	1.1432398492991972E-4
-5.223708594183212	15.375437594116095	1.9186133753808682E-4	1.137521329098364E-4	1.1479115141318108E-4
-5.2244114000787105	15.376332166246335	1.918664813119967E-4	1.1375501408520604E-4	1.1479343906483941E-4
-5.424504479191739	15.698092793846305	1.9375053918591534E-4	1.1480123008185633E-4	1.1537671661112237E-4
-5.22565127061393	15.37825402853767	1.9187770899997743E-4	1.137612383934191E-4	1.147972604816101E-4
-4.7077301313837365	14.774519111724057	1.8853889475617063E-4	1.1188266784249327E-4	1.13111303348011E-4
-4.675015183440867	14.74800878513003	1.8840079196558363E-4	1.1180366161779394E-4	1.12989054476322E-4
-3.7658512309524754	7.028045440845924	1.3749259007407523E-4	7.762868936278013E-5	1.0773607477052568E-4
