# Supplementary material for: Thyroarytenoid muscle fiber orientation regulates the ability to modulate vocal fold vertical thickness
Source: PLoS One. 2025 Dec 4;20(12):e0337735. doi: 10.1371/journal.pone.0337735 (PMC12677544; doi:10.1371/journal.pone.0337735)
Supplement: S4 Data — (ZIP) [file pone.0337735.s004.zip › Male/contourA2TA14.csv]

% Model	Untitled.mph
% Version	COMSOL 6.1.0.357
% Date	Dec 13 2024, 21:22
% Dimension	2
% Nodes	720
% Expressions	3
% Description	Line
% cpl1x	cpl1y	Displacement magnitude	u	v
-11.968005616002486	39.650844643500406	5.03866728402951	5.896827607327732E-4	0.5202413221544466
-12.100925229184412	39.521184251215715	5.033544958793991	5.867409948130868E-4	0.520346930849799
-11.810234379374002	39.74293127707726	5.042298767217229	5.917920703667764E-4	0.5201649204298082
-11.76596306338081	39.775513356632324	5.043586202518941	5.925337906037181E-4	0.520138140862621
-11.47739948826791	39.862189693672036	5.047007502670606	5.945195390404996E-4	0.5200631236974285
-11.258980847445656	39.857881496438054	5.046830194751875	5.944365392962496E-4	0.5200617234886342
-11.716143543792246	39.796222579001906	5.044402793814806	5.930106473612037E-4	0.520120638945433
-11.163938214941039	39.85365079891891	5.046663677761071	5.94337311707714E-4	0.5200629816873527
-10.79620743561626	39.85090503287166	5.04655036978963	5.942751192963263E-4	0.5200570516465155
-10.709496869932106	39.85039381204079	5.046528049897663	5.942628685748375E-4	0.5200555518006436
-10.37169574884199	39.850036177539195	5.0465095648316165	5.942499907362042E-4	0.5200483921693231
-12.13512273325702	39.460672833157	5.031155189912961	5.853699415242131E-4	0.5203956019897683
-12.240660142730174	39.24849072022055	5.022777915874251	5.805642474528873E-4	0.5205659361679829
-12.227325367848682	39.08705965880898	5.0163985036871175	5.769244197539206E-4	0.5206934799230885
-12.205740642978935	38.97912439180851	5.012136436627834	5.744915905394595E-4	0.5207784778443447
-9.681369688821853	39.850002288818345	5.04648825627659	5.94253060659152E-4	0.5200332300912716
-9.209886193231677	39.8500022888185	5.046487023765434	5.94236344437485E-4	0.520022847936936
-6.503691158131879	38.96454001876737	5.0114555932431415	5.743572071279439E-4	0.520665268308262
-6.587351156296421	39.29642873129991	5.0245721594276604	5.818143090481315E-4	0.520403937425822
-6.771159512318912	39.57700815680421	5.03565537329695	5.881307821547466E-4	0.5201855121522764
-6.814129999907873	39.651652838586976	5.038605484602391	5.898092229801856E-4	0.5201272709201865
-7.229593906641747	39.84203493583536	5.046132119866183	5.941056151904314E-4	0.5199855113349792
-7.181795837296288	39.83706132882147	5.0459352742836945	5.939939334427771E-4	0.5199883962910943
-7.033567159296577	39.76166368437849	5.042952074147399	5.922943947126242E-4	0.5200448988236532
-7.6946177519140235	39.85300356006798	5.0465750463226104	5.943319726655113E-4	0.5199870730880807
-6.488283836647731	38.91091546805024	5.009338020454272	5.731442424781856E-4	0.5207074457096659
-10.243595360807257	39.850002288818345	5.046507202125438	5.942431682134507E-4	0.5200456045373997
-9.730298368089413	39.85000228881833	5.046489928722298	5.942521658452585E-4	0.5200343066864653
-9.743014193148053	39.85000228881833	5.046489957821532	5.942528290916539E-4	0.5200345858847061
-9.085341826788042	39.8500022888185	5.046483898907489	5.942385910295274E-4	0.5200200981771437
-7.779783738995952	39.851154726690396	5.046506897027442	5.942801801736982E-4	0.5199904228684141
-7.886706964608755	39.850916601280545	5.046494996865783	5.942793320645647E-4	0.5199929732160167
-8.209330570361049	39.849987794146756	5.046476988673347	5.942302928030663E-4	0.5200008162814207
-8.699211804792647	39.85004545472901	5.04648930287055	5.942203228789893E-4	0.5200115646171626
-8.427966558711143	39.8500350871401	5.0464767176016965	5.942371931997271E-4	0.5200055882468899
-12.152615457473026	38.61822056218743	4.997877334000371	5.663786610547472E-4	0.5210631104349103
-12.150457207342695	38.60568225439725	4.99738237887795	5.660969005397233E-4	0.5210729917927746
-12.146591986235311	38.58859764700979	4.996707289831979	5.657144145693801E-4	0.5210864363899873
-12.074238696384148	38.24828133015453	4.983270424559588	5.580698609748766E-4	0.5213543373575749
-6.441829287929373	38.514252064367554	4.993673713747849	5.642150949466574E-4	0.5210209312043771
-6.4796557750756225	38.830935381536946	5.006176677076922	5.713464089177817E-4	0.5207706733994486
-6.431316994593285	38.355730965701305	4.98741023092664	5.606736818933328E-4	0.521146396181358
-6.415000660473024	38.12021737547059	4.9781112757433705	5.553848587148635E-4	0.5213327646826867
-12.006552716049852	37.91928976266428	4.970269885650569	5.507104265898436E-4	0.5216133809403696
-11.966773292852782	37.7322909897182	4.96288705848041	5.465311778584702E-4	0.5217605895188754
-11.899335717233097	37.41624344712912	4.950400625451538	5.395022873546179E-4	0.5220093870745335
-11.86072968481382	37.23337054820751	4.943181558206359	5.354217044168111E-4	0.5221533527303086
-6.405495081109018	37.81045524455644	4.965871690598685	5.484726688480736E-4	0.5215781663340892
-6.3802834672144035	37.49850283645258	4.953556419039664	5.415146484976762E-4	0.521824959792833
-6.34327199449609	36.990127261889924	4.933471793120331	5.302558042140618E-4	0.5222272441328859
-6.3346776499635205	36.89181710192548	4.929593694224272	5.280747678274102E-4	0.5223050026915341
-6.327277488709939	36.80573234114482	4.926196580931095	5.261862597531827E-4	0.5223731017256263
-11.839379859361392	37.12464213602315	4.938884241029234	5.330038867637158E-4	0.5222389851509304
-11.66031709327127	36.191536938073696	4.902036050310523	5.12380426969843E-4	0.5229739644633595
-11.619905720758748	35.962379473002436	4.892995912618235	5.073398884709134E-4	0.523154540318183
-11.730360249335298	36.58305483766412	4.917511794920206	5.209865497838829E-4	0.5226654626886572
-6.248695444183287	35.88284413383001	4.889777513508772	5.058363364147306E-4	0.5231031156688837
-6.190644674951312	35.36621719878445	4.869370678175535	4.946559812089848E-4	0.5235115361460054
-6.1463294461348905	34.86088229769609	4.849426515548506	4.8361408973102913E-4	0.5239112380303406
-1.0600869276340483	18.316100001774196	4.196950456578554	1.620752649240782E-4	0.5369348027776755
-1.0459016161732135	18.37692181363064	4.199343702294817	1.6315327632987115E-4	0.5368863488733193
-1.1744205707972624	18.153797557800345	4.1905596269232825	1.592089300383053E-4	0.5370654309176384
-1.311326192584243	17.97535615877772	4.183536389913903	1.5605688140972733E-4	0.5372092460153018
-1.386335587551091	17.922671465764726	4.181461573548846	1.5513129592964448E-4	0.5372523079061524
-1.6505488217453668	17.757514160475903	4.174965712964365	1.5222750671698904E-4	0.5373878039274421
-0.9718149006219283	18.630446296863695	4.209329349921062	1.67644015234919E-4	0.5366841152697049
-0.9542349860686515	18.852537320770427	4.218071761105493	1.7159188449636945E-4	0.5365077752208421
-0.9467123425971604	18.932059856972355	4.221204977444785	1.7300544950895193E-4	0.5364446131468448
-0.9488912973033679	19.009058522305217	4.2242364677934265	1.743793922311175E-4	0.5363836188812101
-0.9602591937381534	19.185733594449147	4.231197025887186	1.7752780917651144E-4	0.5362437795028749
-1.0005126263859143	19.36574217623491	4.238283248739851	1.8074790559202488E-4	0.5361018002557408
-6.05347281998843	34.07388368729615	4.818389719324786	4.667555248114807E-4	0.5245332891264268
-5.779746191862431	31.198536783186327	4.704895830890422	4.063020079748421E-4	0.526807450190021
-5.81260308842713	31.6601371096856	4.72308240912974	4.157728479883572E-4	0.5264420959528107
-5.898916358898413	32.61341104261303	4.760740345864152	4.3577446563351486E-4	0.5256880573704787
-5.976331308258205	33.33624786626052	4.789239019671045	4.509535913658989E-4	0.5251165197281271
-11.555172919712001	35.57995576034233	4.8778954759193685	4.990321511832992E-4	0.52345594449028
-11.427224513094306	34.824469013294944	4.8480691191621545	4.824942250604528E-4	0.524051362665582
-11.302991741507174	34.01939293201957	4.816277858780205	4.651898111863887E-4	0.5246861058480404
-11.26269403333529	33.74326682230424	4.805397715396245	4.5918859986382937E-4	0.5249038485581884
-10.87492360433819	31.536162433666846	4.718284292199197	4.1258804842096475E-4	0.526643037646191
-10.79808267178972	31.096982410679725	4.700957628233606	4.0372377071206604E-4	0.5269891245938283
-10.515617328365707	29.431210118152052	4.63526074761589	3.693742419907742E-4	0.5283019667756821
-11.095255333576779	32.78560916869341	4.767557948398659	4.389640164972097E-4	0.5256585081332725
-10.374607869233792	28.677418549364212	4.605493150674973	3.545741887606024E-4	0.5288958070385912
-1.9007542873442727	17.670028077820447	4.171522338692005	1.507004281831287E-4	0.5374614931769597
-2.0779141835942943	17.606247817656115	4.169014479554182	1.4958762345082438E-4	0.5375151274599383
-2.421704394542373	17.610906476909	4.169200851903705	1.4969962651845177E-4	0.5375174083576362
-2.5268901597962445	17.60827853304663	4.169099002507307	1.4966269073051348E-4	0.5375213210487234
-1.0157099330243569	19.441588102125813	4.241271770893664	1.8210551278236193E-4	0.5360419469536355
-1.1062328150339649	19.65851365771074	4.249814937574309	1.8599858328086002E-4	0.5358715833229517
-1.0950141199455286	19.63861486947969	4.249031209058233	1.8564041247841928E-4	0.5358871598946106
-1.0936631912571904	19.634142492606518	4.248854966685444	1.855599938397921E-4	0.5358906812721953
-1.2019485900933222	19.823967402584525	4.256334692155715	1.88973945136972E-4	0.5357421102226025
-1.2626663164006442	19.90610167368628	4.259568584030488	1.9045251272449852E-4	0.5356780647925722
-1.3479656887537843	20.02184186709379	4.264131211208395	1.9253554242286473E-4	0.5355878116812312
-1.3818036936806772	20.069240413165744	4.265997968189575	1.933948124883245E-4	0.5355508329904779
-1.490043238491493	20.21081153288452	4.271578318203664	1.9594634814483095E-4	0.5354405044829437
-5.495158991359491	28.68268136418761	4.605594771420197	3.554001979487299E-4	0.5287965753592846
-5.507477156915547	28.790577524822243	4.609841059882063	3.575078301171353E-4	0.5287112579629184
-5.640376413522403	29.935099197639943	4.6550260345003815	3.804929843054498E-4	0.5278064196363362
-5.666745377260789	30.200894570944342	4.6654961097406655	3.857944804123098E-4	0.5275961757655093
-11.232964758328785	33.56280133293661	4.7982688473875825	4.5526595258272705E-4	0.5250460965779649
-9.890707351552885	26.584105713780332	4.522897507031976	3.135835030707968E-4	0.5305432438418123
-9.499209611630052	25.463046361573806	4.478691028132087	2.924631557417159E-4	0.5314232358531519
-10.251371607480321	28.088734613371646	4.582268263364302	3.4268547864297553E-4	0.5293593089294227
-9.949856872037069	26.811418115443047	4.531866581853781	3.180765630038852E-4	0.5303644662931772
-9.409620206466	25.28683176907262	4.471725664812135	2.8909894308251193E-4	0.531561050542674
-8.975776833099328	24.413789608181347	4.437361561718104	2.730041327048889E-4	0.532244232325424
-8.450931047688341	23.67686534172989	4.408245542738264	2.594055608821247E-4	0.5328181376852855
-8.315280225053407	23.486682331666373	4.40076448941133	2.5599012976480854E-4	0.5329663195491265
-8.109310669822081	23.245736403988893	4.3912528632129435	2.5166828726477027E-4	0.5331534879540112
-5.04821833795282	26.35030357792787	4.5136121818818555	3.098784127739371E-4	0.5306373976448937
-5.072511135861281	26.457154341834364	4.517816334566693	3.1185711097771814E-4	0.5305531148080946
-5.319014801988768	27.6151602307035	4.563486227891818	3.342962999696289E-4	0.5296396191652665
-5.298549699956672	27.508324942348306	4.559278840704122	3.322808394696804E-4	0.5297239531695735
-1.6547952866665352	20.435138707303928	4.280412720927524	2.0000612396127383E-4	0.5352655708640909
-1.7068462026965912	20.505043732104994	4.283168649544265	2.0127426977020128E-4	0.53521107154535
-1.8328638043067826	20.675856534446993	4.2898967960118295	2.043763950416806E-4	0.5350778849801657
-1.9146876228856835	20.78271581099791	4.294109756374207	2.063111316448051E-4	0.534994615273061
-1.9589596542270868	20.838178803681924	4.296293564241964	2.073124421942194E-4	0.5349514269421662
-2.2267902915590323	21.173727916983232	4.309532596804574	2.1343551871115938E-4	0.5346901452563648
-2.476583602720329	21.524027437877677	4.323319794243792	2.1983583484886437E-4	0.5344168718233531
-2.5106320755974845	21.56945277354053	4.32511277768891	2.206735034731544E-4	0.5343814680318886
-3.4170539347823667	18.323036770820913	4.197252194349675	1.6239192050964045E-4	0.5369703329087867
-3.3613588547056894	18.26201824120377	4.194849128949515	1.6130603709858557E-4	0.5370177290769035
-2.8302006677410443	17.7685842180935	4.175410964084499	1.5252532196279495E-4	0.5373995421690569
-3.0213186080937637	17.882690433716814	4.179907043825539	1.545617832504163E-4	0.5373124244617133
-2.9853774190574067	17.85333337493745	4.178751958896849	1.5403906375618918E-4	0.5373350703363193
-4.904236518511963	25.91960781073081	4.4966038911840736	3.017803932166912E-4	0.530976225961507
-4.723668736196532	25.314951331292864	4.472784506908177	2.90258451877575E-4	0.5314522365580477
-4.604679940346854	25.051089745874435	4.462360886150003	2.8521025352196356E-4	0.5316592028262839
-4.281370486848969	24.383328411417228	4.43607735063175	2.727684669742108E-4	0.5321826898951629
-3.2125741016240386	22.611557155864187	4.366184548731372	2.39827544573903E-4	0.5335678835216576
-3.272014261258436	22.70654698603269	4.369923032567231	2.4156878094634405E-4	0.5334936493010138
-2.551838479986181	21.63096481182497	4.327535714006052	2.2181613955703604E-4	0.5343334461017735
-2.8735384712196232	22.08009398368013	4.345250298998913	2.3004151137346023E-4	0.5339831347115455
-3.1756044296995665	22.556944434453374	4.364028838761214	2.3883710225761868E-4	0.5336105213486101
-4.545571876999899	19.652622560032107	4.249633538771846	1.861858614137636E-4	0.5359365059489933
-4.424895516455141	19.524062222800467	4.244569130711576	1.8388689867769416E-4	0.536036296437076
-3.9589586116535913	19.004701364066953	4.224102476897418	1.7456073234509105E-4	0.5364396254718903
-3.8782730930382088	18.915322300283428	4.220584843902779	1.7296426571710842E-4	0.5365090601399295
-5.025563667731989	20.107549344377823	4.26758456116149	1.944127912941024E-4	0.5355845713019831
-5.277731362781373	20.350988119887234	4.277159349019083	1.9878564577517697E-4	0.535396051635267
-5.606549304112775	20.6598148798465	4.289350283296052	2.0441995637404263E-4	0.5351572857652807
-6.1310485094683855	21.17349677678001	4.309568824339377	2.1373609119339782E-4	0.5347594916175848
-7.17416985769136	22.198608654304337	4.349967586764276	2.3240960071386522E-4	0.5339659640906056
-7.6413332318231895	22.67125431062098	4.368646089623139	2.4109944489809036E-4	0.5336000144416375
-6.9150129554945305	21.927639425126234	4.3393150270535665	2.2753010192991496E-4	0.5341760691066598
-6.318958590099959	21.343154735881807	4.316278895999279	2.168650609259096E-4	0.5346284964796579
-6.618255579081206	21.642875823077	4.328064303007018	2.2238536585297014E-4	0.5343964133470467
-3.6680004015474728	23.30103040805593	4.393385725691967	2.5250426425014154E-4	0.5330295111277762
-3.83446762916781	23.580833568731567	4.404406982100174	2.5781249247645095E-4	0.5328107656788279
-4.071443328978513	23.987709649252928	4.4204612961829515	2.652506479287692E-4	0.5324924507009661
-7.640251545310057	17.586782544931808	2.0722862917721077E-4	1.2273576565855144E-4	1.2501458042823917E-4
-7.509356374993602	17.79911102953117	2.084520202420136E-4	1.2335735537720492E-4	1.2435158651025727E-4
-7.6989388334005735	17.4903691638282	2.0666516255709655E-4	1.2240749135519793E-4	1.2531650541631995E-4
-7.762103216471637	17.30759444679789	2.0546743273321453E-4	1.2178327485114332E-4	1.2565584157544493E-4
-7.821162534822876	17.152686250634982	2.0445388966527328E-4	1.2124460789997266E-4	1.259717894977674E-4
-7.87221896818102	16.9473112831706	2.030468657334049E-4	1.2054028887147101E-4	1.2624330520701304E-4
-7.921170402924522	16.753942907049066	2.0174795545369783E-4	1.1988397240899135E-4	1.2651087683591673E-4
-7.9783869673286425	16.470761822820492	1.997891718248911E-4	1.1890177937283467E-4	1.2682386557212545E-4
-8.003886469325913	16.357472230499454	1.9903011490040267E-4	1.1852076450666549E-4	1.2696480608323467E-4
-8.041803974825056	16.197407590250943	1.9791139426393E-4	1.1796181497472597E-4	1.2714307334859128E-4
-8.11957094103931	15.808141817188318	1.9520350028298227E-4	1.1660505426923475E-4	1.2753308946482036E-4
-8.094241908274963	15.975737091845481	1.963784132260656E-4	1.171957263801598E-4	1.2740417270202154E-4
-8.149959289733443	15.594634263864748	1.9375828608777666E-4	1.1587441716418633E-4	1.276997840047763E-4
-4.487015489615116	14.591722761896559	1.9173777770758348E-4	1.1358516617069757E-4	1.1487255345782508E-4
-4.416731324563106	14.512870608922286	1.9125177968107082E-4	1.1333306933172902E-4	1.1460576265942009E-4
-4.329055028394281	14.412978776001903	1.9066240745377544E-4	1.1303241649740015E-4	1.1428841445655706E-4
-4.19303203891211	14.248275933735142	1.8962019697870992E-4	1.1248613974972513E-4	1.1376426520941574E-4
-4.178965322518646	14.23024927967746	1.895097101352666E-4	1.1242865947345847E-4	1.1371313367625512E-4
-8.208595369810979	15.125877972768416	1.9054456382635673E-4	1.1421772760804232E-4	1.280103193461476E-4
-8.250106284083648	14.883579494882824	1.889414012573663E-4	1.1338562402815353E-4	1.2821098010831126E-4
-8.184763342662869	15.304083214581624	1.9176497052187026E-4	1.1484942006639726E-4	1.2788530333134247E-4
-8.194040568253598	15.203367992185502	1.9107700839235682E-4	1.1449489953180178E-4	1.279430089410175E-4
-4.009503675450382	13.95499929048619	1.8764087700335596E-4	1.1147145580229568E-4	1.1301568620701154E-4
-3.967321215997023	13.879167246534847	1.8714645771831796E-4	1.1122119709890542E-4	1.1285585211958513E-4
-3.8768075373306097	13.684183745503944	1.8575979936672504E-4	1.1051706858739032E-4	1.1247163883368749E-4
-3.8285567068758617	13.577304042901428	1.8500804660669573E-4	1.1013585752507435E-4	1.1226501764302727E-4
-3.679175518096213	13.165512678706849	1.8205846474714119E-4	1.0862242742016071E-4	1.1161332791875772E-4
-3.5952780276413945	12.848827743115857	1.7968063164068506E-4	1.0738453939715856E-4	1.112148678799763E-4
-3.8035301168690907	13.511178334388502	1.8450851595213041E-4	1.0987837441183131E-4	1.1214545135375018E-4
-3.5706258476984103	12.751547870197772	1.79006281480422E-4	1.0703699845107858E-4	1.1111463019780043E-4
-3.536337058362929	12.508568926206657	1.7723122801204468E-4	1.0608166213121972E-4	1.1095800978405809E-4
-3.4943523373487664	12.217884679130231	1.7511027196646803E-4	1.0494089307356754E-4	1.1076193363273662E-4
-3.476217738039166	12.051206781698731	1.738434767750679E-4	1.0423487234606094E-4	1.106570665934629E-4
-3.4381043775288846	11.707787309160882	1.714979407243171E-4	1.0293700246910654E-4	1.105100768692628E-4
-3.4175141432913065	11.442487558596586	1.6954337205941342E-4	1.0181047044342342E-4	1.103805306132324E-4
-3.390535492772293	10.959938069747185	1.6617617346595542E-4	9.981338459728838E-5	1.1023583585465573E-4
-3.391605607580326	10.637069694303245	1.639453077861137E-4	9.840341890486339E-5	1.1021810304239635E-4
-3.3957072198915474	11.125983907025887	1.6738345174016088E-4	1.0053867253232175E-4	1.1028427006732787E-4
-3.3933099091125833	10.454525891479044	1.6274833051842577E-4	9.765214970244939E-5	1.1023639112384073E-4
-3.392748642497309	10.363320317554606	1.6217054403342866E-4	9.726855502359486E-5	1.1023680221283954E-4
-3.3881777990103163	10.052022617744685	1.6010399734067663E-4	9.59096187709978E-5	1.1017928009911327E-4
-3.3799310598541874	9.65560915900371	1.5747067408281747E-4	9.406874486149834E-5	1.1005895787118413E-4
-3.3800332742014394	9.645525660619372	1.5740074092706932E-4	9.40204149005815E-5	1.1005655890494501E-4
-3.380411775956053	9.63612711841371	1.5733268773264955E-4	9.397004035550176E-5	1.1005376163400079E-4
-3.407094329200765	9.20982055058361	1.5461589354487046E-4	9.196613723700889E-5	1.1012149729629016E-4
-3.4177904844649305	8.97279793026408	1.5297846907084072E-4	9.070936950356705E-5	1.1003710269535171E-4
-4.670507470987797	6.528342318175511	1.391668433907095E-4	7.823752033390174E-5	1.1431009362284412E-4
-4.472672713765166	6.53165408154053	1.3906041392537695E-4	7.81704937961993E-5	1.1377551296091917E-4
-4.29609676800706	6.564113874181485	1.3868993559429035E-4	7.806984810859463E-5	1.1269723726027479E-4
-4.1907677441120486	6.6201318525786546	1.3893672556904732E-4	7.81838237144136E-5	1.1240636890278678E-4
-3.42823364007561	8.77881073484247	1.51833861133887E-4	8.976256443225529E-5	1.1008232182129195E-4
-3.440421539484517	8.631632878187974	1.510190258569441E-4	8.893272402985821E-5	1.1013991124305176E-4
-3.510174069952668	8.051882576425108	1.4786314787419266E-4	8.572456438105257E-5	1.1041664755981772E-4
-3.4654247941708625	8.41479710425795	1.496764743776125E-4	8.767035197439008E-5	1.1020062733866249E-4
-3.519325274558982	7.974355231943207	1.4732096845041922E-4	8.523502789901115E-5	1.1036127545821972E-4
-3.8048036653298265	6.960169305120867	1.400387856562662E-4	7.883791986436554E-5	1.103194249952766E-4
-3.942941641067294	6.809098812242506	1.3943261646358283E-4	7.865060753200238E-5	1.1100379070247674E-4
-4.081244662082278	6.715380176995773	1.3899446404210634E-4	7.813797805440137E-5	1.1170242722701578E-4
-3.557899482821399	7.638847683178286	1.4484458035861618E-4	8.23102080716541E-5	1.0981797383030666E-4
-3.5506928691402093	7.6928576227494805	1.4560281861597329E-4	8.321328118856113E-5	1.1011544960823152E-4
-3.535122007221198	7.8370201875805385	1.464678365823288E-4	8.429299145834449E-5	1.101908113451594E-4
-3.5827478111781415	7.560437912809052	1.4443497569115228E-4	8.246110984810965E-5	1.09782985308055E-4
-3.656557182300241	7.313450806733589	1.4210106205808973E-4	8.079463907574346E-5	1.0942725959416452E-4
-3.741595319822733	7.091603710798701	1.4055960681472543E-4	7.903036913752118E-5	1.0986757473117773E-4
-12.48823622079036	29.318127189803445	3.498177939464867	0.8593333335440745	1.2377030840203478
-12.301573729696075	29.291730374054282	3.492598226127507	0.8775902157101716	1.2040294074524165
-12.904182385341631	29.37659805299116	3.4996444010535503	0.8026499708006971	1.315404917697737
-12.704310573905445	29.35687813300677	3.5004964202347066	0.8317936186186935	1.2769478753750048
-13.215739023882737	29.375039723105594	3.4942222488101384	0.7552890070986815	1.3605457489070711
-13.289816212405814	29.38416912499247	3.4930224593673995	0.7436245662864042	1.3746676219668659
-13.628735756055638	29.408293625969595	3.4991035568391364	0.6973876423409169	1.4430471604335624
-13.761313265189306	29.4203272211296	3.5008864814060154	0.6791945147429278	1.4703941679679653
-13.789831291953012	29.422638265299426	3.500536558809877	0.6755839919930235	1.4766475779795307
-14.193507593470319	29.351006338599753	3.4999066809746466	0.5982866201895647	1.5444313911013727
-14.343065600888547	29.30623263263965	3.492912112160242	0.5675282668517216	1.565698165417893
-15.169871121939503	28.7024294022831	3.405397354136701	0.34226507154687696	1.6230140774594461
-15.025976096323706	28.826575538617305	3.4233803230867927	0.3828006069433534	1.6165096431543313
-14.704342841257393	29.099582909420015	3.4606695197093598	0.47392983179733683	1.6002926003872393
-14.77814405518191	29.048154888872233	3.4538152895489787	0.45524092837620406	1.605430141845754
-15.194930389272562	28.670268692680192	3.401556615387783	0.3325819008383573	1.6232032156825196
-15.552436058935609	28.26238814510614	3.3456208698050425	0.20049185211569195	1.6357050981776706
-15.658704878643212	28.12869446022543	3.3248349463062574	0.15869017286380882	1.6362170347775198
-15.420870685895718	28.414489982476084	3.3698745548637468	0.2504086884020042	1.632150631963405
-16.14669845066415	27.534817692946177	3.1815912985392774	-0.023419934293635057	1.6546538956760404
-16.18902508127296	27.487365967844962	3.165359271420413	-0.03899896076526669	1.6577847576063316
-16.090879730623392	27.60512583812312	3.1999720045594575	-0.0014542468446641019	1.6527969244299445
-15.906983759261689	27.83045491742547	3.2629587579465307	0.06872216653869714	1.6440283143481433
-15.78801336657089	27.974288039163053	3.293993912109138	0.11173783400858409	1.6407230851625327
-16.4224657835804	27.241242221715776	3.072427863267187	-0.12254294690360702	1.676168199125248
-16.636541644582238	27.015574682657572	2.982026936962798	-0.20871144023984767	1.7001129585571548
-16.701862721366762	26.948993088668995	2.9558276468191385	-0.2340105824378828	1.707404464175064
-16.98192097775023	26.67928029930171	2.8440731485596396	-0.3448620800485722	1.735210569439494
-17.086567607533095	26.586911131348927	2.810911557558324	-0.3848242844426193	1.7447271092828633
-16.810764952407226	26.84442366016748	2.913334742118187	-0.27658438069280444	1.7179232367083825
-17.316197999609905	26.352544552541893	2.756819433305326	-0.48444988677205614	1.764384598127282
-17.45518464052986	26.210110438215963	2.7293119637737138	-0.5435401429387051	1.776727669890473
-17.722095738557805	25.895382301413925	2.7055502242553233	-0.6677068958293636	1.7887644246740049
-17.72264017583542	25.894744071275742	2.7054928660148394	-0.6679579074243115	1.7887855746724548
-17.932597821946576	25.11386146747848	2.632911385729981	-0.8900660520856216	1.7087389957624042
-17.907096306050956	25.00313633884308	2.6138301701408144	-0.9137421124068252	1.683359017478546
-17.75267320881764	24.32471147247125	2.496058177989897	-1.0561248863861885	1.5275343817863183
-17.92944471255859	25.1306830888716	2.6345242159377955	-0.885432399435555	1.7106455411052917
-17.722777975835573	25.894232143167198	2.7054414976349643	-0.6680996614107129	1.7887307617964263
-17.728945142955695	25.871483784810497	2.70334312772243	-0.6745854083325019	1.7864148477799775
-17.700264955727473	24.192801294244298	2.4656400704508927	-1.0774187962310418	1.4894055615997848
-17.492893227235577	23.675149455238873	2.340499120550188	-1.156229386521256	1.3310911189349885
-17.219818972655105	23.051350814888384	2.195048528706834	-1.243201618975752	1.142973471064
-17.213682929786287	23.036984749786797	2.191696360849806	-1.245250875169135	1.1385691829405298
-17.20651458505761	23.021889840621302	2.188409707040313	-1.2468459888307457	1.1339601832066768
-16.72944438496599	22.0265670999435	2.003957620544185	-1.3458913023940435	0.8414574368546516
-16.772330573218266	22.113599037757318	2.017356807127262	-1.3374097578259971	0.8672921042420884
-16.97378539565523	22.529669064239172	2.0870933548579167	-1.3004164300317607	0.990320350986786
-16.69878402350933	21.97001521221032	1.997540507521501	-1.3499437781140127	0.8244084566171138
-16.445234320725408	21.481646309928003	1.9463949975142776	-1.3837572446513349	0.6783886640111205
-16.38784636008633	21.382208809377225	1.940513033769237	-1.3886998478705794	0.6471702337946819
-16.10429654720809	20.90765006213037	1.9113078299463138	-1.406230034120123	0.48857423287013624
-15.229590069694847	19.59839917871314	1.8811282433826904	-1.3537386499136899	0.04037695081841106
-15.573303162172023	20.08692966262294	1.8825793515471736	-1.384535343791566	0.2095744896311554
-15.762739830454272	20.369577854236137	1.888787465836379	-1.3983632475413064	0.3050602545019605
-15.676053214728174	20.229671015614727	1.8845585278199408	-1.3942981652860005	0.25844673367238685
-15.004965242227517	19.29705702264412	1.877838084800743	-1.3088118553543646	-0.06551889444648407
-14.347740685004595	18.43237628944785	1.862390459528702	-1.119065905511344	-0.3522300297472754
-14.71316053352021	18.903140185799252	1.8791053245687617	-1.2391238536559692	-0.2037958395372651
-14.112301424219844	18.14085757339455	1.8347006480079244	-1.018180792357086	-0.4344066709471642
-13.786968016309958	17.746840232171802	1.7588283105601206	-0.8391087490809215	-0.5043592599232508
-12.572484095421888	16.31238607204104	1.3236825928574076	-0.267605226053928	-0.41918439762080006
-12.73923093656964	16.50237005974189	1.3875642587868224	-0.33779226443823285	-0.44149155982128596
-13.14972110059062	16.985383718836303	1.5550421850494593	-0.5223068224166845	-0.4881733731519402
-13.560443943361145	17.474962802260926	1.6881197999507624	-0.723813172811664	-0.5100142139622657
-12.433087863224218	16.142914163274668	1.25781382362984	-0.22487473479110154	-0.38758095696805295
-11.67886765718853	15.130655135953049	0.8715862380990761	-0.050504105162834184	-0.23348532954828766
-11.370603754574383	14.616160191779192	0.698126343899135	-0.012341133742578217	-0.1944651034600149
-11.928279318244115	15.521235666230787	0.9998365970264096	-0.09119453084044177	-0.27262180835727906
-11.098102119973685	14.067276715400904	0.560520992712405	0.013960406397140772	-0.17436953570868138
-10.94829922258624	13.75778922441979	0.47614490191575154	0.027194927364208716	-0.1632340861925584
-10.566136973193167	12.955069884045642	0.312830316985391	0.03351024580562047	-0.13119247434936265
-10.528617101577506	12.869997651759531	0.2952193878195763	0.03363986142759873	-0.1270157900566583
-10.125844678960055	12.03212679724241	0.18544270633987217	0.023723900679400164	-0.10383585504562491
-10.205786830641387	12.200371242765215	0.20756738916456968	0.025666777252636434	-0.10851040368603064
-10.11776374681346	12.014636087480781	0.18399122490486716	0.02362197073853806	-0.10342650527697586
-9.799033203597945	11.32040592221854	0.12600862810213603	0.018862633645775097	-0.08398717337840839
-9.732454220074882	11.174895810343436	0.11445762877184726	0.01742849040323348	-0.07920351254491076
-10.081694286405995	11.938670646469957	0.1777152106556162	0.023100089821012592	-0.10126994418061548
-9.419861471494833	10.505758447346915	0.08073017859599904	0.011775912310362069	-0.06374138280846076
-9.39945834397536	10.463080013210769	0.07839528284898532	0.011360337213833874	-0.06251942299386212
-9.362989365785312	10.38856114561003	0.07535948416112546	0.010945448218396403	-0.06056109473827324
-9.15485933130238	9.945854793573561	0.057482395294121184	0.008158040861138296	-0.049209405557880226
-12.250739993292553	19.150604908283345	1.771180778037703	-0.9718042435386478	-0.288840787931312
-12.385666050996104	19.229462944007324	1.842842080291406	-1.015411669000467	-0.33594216016775036
-12.018444755085756	18.995911937273455	1.6364923392049866	-0.8792945128216725	-0.17639584687495818
-11.827571680933026	18.805921238230237	1.5826847288080355	-0.8211323371655033	-0.16941154210261766
-11.71378598197753	18.69006222155872	1.544245109140773	-0.785960779286193	-0.15466326937618582
-11.489121580415649	18.312221504949157	1.4609235986581175	-0.7142054464909995	-0.10578013844321955
-11.42092816915265	18.202424829191397	1.4329751297715307	-0.690710115160346	-0.09409818212855507
-11.137081940903064	17.673975351763787	1.28456828490597	-0.5446893397573335	-0.04556530881514878
-11.050577560623434	17.52903972488271	1.2369461744462877	-0.5025417566173309	-0.0320508569652532
-10.900173758069224	17.228821915447778	1.139680787803132	-0.419949604521502	-0.01794489482767202
-10.59407257662658	16.86993613536655	0.9819632147363817	-0.3088007074306116	0.005875351035431445
-10.4015251414116	16.663994998799538	0.8885696267311115	-0.2553437162951822	0.01458385916805715
-9.980308680915373	16.24426542990552	0.6935025362170133	-0.15500744340452344	0.026351687999859274
-10.52456597891735	16.788877057884427	0.9463747055427415	-0.285206150633974	0.01145898078570889
-9.215934750579713	15.702403997568886	0.4178866541112949	-0.06082052023552642	0.029314180952242263
-9.506635524164235	15.916651407254937	0.5229553208497338	-0.09391983789388195	0.034682800719828835
-9.713477904294042	16.0562870014233	0.5985817389278928	-0.11838403205126151	0.031813202549821694
-8.987328542896977	15.535943891824608	0.33778286413818326	-0.03640633517185657	0.02620447176767055
-7.038155536202357	2.4161328913912485	0.014018320781080512	0.012199957000900492	-0.005972995966819265
-7.218271698777633	2.47634434863711	0.014018656038049667	0.012042397308130491	-0.0064135250598398325
-7.402921517489648	2.596088343862585	0.013909728359250676	0.011759291461271335	-0.006854818837639139
-5.610926604361965	2.56874897195521	0.012727408587187019	0.011713973724853829	-0.002750624414273681
-5.791192046184305	2.4885541575675454	0.013042622502869588	0.011948274926996837	-0.0031313404931824287
-6.090991914769232	2.367770791599311	0.013492214103668748	0.012283001534568919	-0.003749552989966943
-6.223300720670824	2.3658652457286538	0.013606839521993952	0.01231117105147652	-0.004073551260531463
-8.52477693815128	15.280293075065625	0.19143815457825597	-0.021064068374567157	0.017560606795263854
-8.539017662099997	15.301185889469425	0.20204680023817484	-0.0226490185745557	0.01874783447355706
-8.574275941324593	15.320887483760043	0.21281954942257714	-0.023478306240331096	0.019199309799068812
-5.2268760988311245	3.1984387632370352	0.011109526931809532	0.010252532729590777	-0.00222296629442135
-5.323022364028059	2.954304032548915	0.011707972233927152	0.01080314603986243	-0.002323145456356466
-5.411391041049513	2.8046470279535036	0.012084195945140423	0.011142213484211148	-0.0024410491851089744
-5.361270108912003	2.863813885716368	0.011923755152460499	0.01099960788339261	-0.0023639278070212858
-5.176470922340737	3.3654332504811606	0.010719138448536926	0.009894574446639964	-0.002174972355379188
-4.997438755280889	4.032636318053695	0.009232235298748238	0.008529319063546625	-0.001969430153778134
-5.108994509801874	3.6116460899580636	0.010142722204912167	0.009367753671934716	-0.002105625351988167
-4.991774580661376	4.054261353979088	0.009184913172586172	0.008486112935408782	-0.0019613889917403054
-6.53602006808163	2.347293243898074	0.013833384347691742	0.012368089243543327	-0.004791439709452669
-6.87142325605757	2.3759082864320638	0.013994921195767535	0.012298694273827893	-0.005588131804024039
-6.725008134174486	2.3639729747856246	0.01394020352643906	0.012336750804912776	-0.005250846418615369
-7.498445287702315	2.6504749625169852	0.013856820319768239	0.011621944484734251	-0.007076171849107168
-7.543394316053332	2.6908233254228815	0.013810604809781796	0.011532154127925014	-0.007178301874307187
-7.714537633122486	2.9137762658493207	0.013523684797546249	0.011020770469376977	-0.007599794432977036
-7.7891268079090406	3.0564766598021276	0.013344585266324876	0.010725896869733485	-0.0077882849503654586
-7.80527300412054	3.4063802626319237	0.01279067408533429	0.009996524927748864	-0.007928293166935791
-7.804324521600502	3.2269612996167556	0.013072712943115909	0.010361787457490557	-0.007873031290087573
-7.758877336072651	3.698244931275473	0.012306868498742048	0.009390151195345108	-0.007940777633381768
-7.751964178591711	3.7286102673963915	0.01225593124511547	0.009328202122159042	-0.00793832144448318
-4.868412953288395	4.489722570165323	0.00820097286570739	0.007615485086714618	-0.0016163112605168152
-4.944274103721604	4.221530184777065	0.008807717563180694	0.008152500878471025	-0.0018289183896497297
-4.861218645669248	4.514367912389247	0.008138634403885797	0.00756019660475383	-0.0015901028492677006
-4.761328567585714	4.872867994409656	0.007204903857827051	0.006730832935042194	-0.001211804469817192
-7.7347878369548635	3.762505605967378	0.012191875021536517	0.00925730574162014	-0.007922424063086733
-7.441188952293851	4.488511996506501	0.01089269065543718	0.007682160963537634	-0.00772111111290989
-7.462522939780039	4.430436642589039	0.010989864747902357	0.00780747436730703	-0.0077313090927537504
-7.583988224902736	4.103803156183615	0.011517408839287212	0.008499066195642837	-0.007771588479795196
-7.428705960551779	4.562167039268792	0.01081883683656197	0.00752101156062634	-0.007763352366447448
-7.367225146909923	5.0179675342064245	0.010378694537384107	0.00651389658434102	-0.00806318919085941
-7.395373926440531	5.510469499667041	0.010324368201967728	0.005426197780607512	-0.008725286512340348
-7.396628687854849	5.543415335697084	0.010315349824688359	0.005353421758465197	-0.008763161194218239
-8.95190692747794	9.555178523251787	0.048474295713529	0.0072412565293537776	-0.04246423995489321
-8.732770861641235	9.107630277300872	0.037746957539012166	0.005330235984728603	-0.03446487167751165
-8.477149435408428	8.592840803667324	0.029632599548704855	0.004609905384296203	-0.02750252602402979
-8.352048182285694	8.325615036227727	0.025553560191958948	0.0042513868906357945	-0.02402264988526437
-8.222367325804308	8.079901469599669	0.022955925928638266	0.004049714394603983	-0.02164661233873085
-4.558078678429407	5.672702371829184	0.004666250753918132	0.00442310323344677	-3.4624997913118745E-4
-4.661854211303943	5.2307881209663405	0.006129819835759638	0.005770605154842812	-7.724813229908068E-4
-4.6736829568741065	5.179041007331088	0.006289472009872683	0.005913914061129801	-8.252051014469969E-4
-4.664862639408369	5.2157017440172675	0.006178840997341501	0.0058152565440373945	-7.831695242749811E-4
-7.642518454416541	6.7438038314408955	0.012428806263356946	0.003369494151216644	-0.011752104734814597
-7.72390205946121	6.960130553786359	0.01376094858769085	0.003406435197331292	-0.013030506425132513
-7.960824009101229	7.5515457825414485	0.01722613188457294	0.003439019607663788	-0.016371744049389125
-7.398279738095727	5.568321714484634	0.010325895167299714	0.005306309695730462	-0.008796897169723051
-7.486554017062449	6.151026864151781	0.010825019027928632	0.004175011839577027	-0.009869197381985375
-7.599533786520233	6.612688047526157	0.012058774339045009	0.0035679108507799115	-0.01131778268481998
-4.559353287845783	5.7832057636531005	0.004278493422903351	0.004054967228405193	-2.5555328249263307E-4
-4.539973927898901	6.108340489734484	0.003190879793631261	0.002991618268538456	1.2083795342725645E-4
-4.595870421128182	6.280367827388355	0.0019379728091313574	0.0017951272535590287	1.5957815436100738E-4
-11.949523827617071	29.206895619841305	3.4755360863063243	0.9063570094388375	1.1461804702801126
-11.807688642858182	29.154031813094953	3.464144613684122	0.9175879211531235	1.124863570387705
-12.00330605669702	29.223330979102066	3.4772702614847963	0.9026693463429337	1.1535475630290513
-11.58017196199464	29.065937130844834	3.4358180749728247	0.9323450528196586	1.0864700839606503
-11.41683712235142	28.96940271662765	3.4129791880194893	0.9413542545969277	1.051597141956032
-11.219350371023808	28.853937987330728	3.385941508238032	0.9545735881203772	1.0086710086522828
-11.063811648377435	28.68153300927144	3.359716844831942	0.9486376854667375	0.9650669069689746
-10.947486528223845	28.535037823889105	3.3379745077891507	0.9397377289764144	0.9313477017963308
-10.899230615467399	28.323819733732066	3.308183216052959	0.9192009098609284	0.8969089657939879
-10.868467577029437	28.194812621939796	3.2886719134514726	0.9057025017298117	0.8755437101345194
-10.876511202290695	28.109887068149042	3.2635529841492392	0.8914254227563053	0.8599563061971391
-10.899672074901286	27.854101802332053	3.1954847663556976	0.8498741116535407	0.8102567411528605
-12.412266700730603	28.73183000599365	3.5415557523460803	0.7825879486246119	1.1643146706430987
-12.004390987243811	28.644127827029813	3.505756119440955	0.8331566255011563	1.0926608219038374
-11.418956634563854	28.353076382645266	3.3865008266612624	0.8696413018075071	0.9722348156720546
-11.624144095082618	28.483083006210283	3.440163715985004	0.8628023529940356	1.0196673500472113
-11.98757052088968	28.638168487186263	3.503257479786076	0.8346899369502215	1.0894891901627095
-11.999455430555999	28.64302114149913	3.5052964146982597	0.8337280538299704	1.091792649020705
-11.11438165555979	28.077094826076056	3.281024288046974	0.862437903427147	0.8846058091125903
-11.390783517603357	28.330385589064328	3.3777508828007203	0.8698806753869736	0.9646790636937248
-11.018694723095315	27.985290635821798	3.245293923911187	0.8582375349226158	0.854069348994393
-13.471803069018005	28.77445563984976	3.54956103354737	0.6131410136618365	1.341512491223657
-13.48260549035852	28.773788416678933	3.549361338712772	0.6112338048710879	1.343319286584852
-12.935354512904492	28.789110493383184	3.5590706630325393	0.7067346809703678	1.25237594835311
-12.730299209385468	28.76882927246517	3.552582885065225	0.7375893349724403	1.2174908080874207
-14.231290469589101	28.525879619960573	3.4992573403463156	0.4335218937684526	1.437841208670266
-14.010448775461906	28.63328583652027	3.5208691708178503	0.49171826766431814	1.4150596081095588
-13.506471729136642	28.767317669153915	3.548066918601044	0.605877124633794	1.3465667003333504
-14.460841527293365	28.39408003504012	3.474639066159728	0.37055688523756514	1.4596467775941169
-14.783683682753072	28.129965573228738	3.4323479132800343	0.2731465053400269	1.4783481893190222
-14.975465100779633	27.963363652093868	3.402729703949328	0.21088942862344398	1.4871232704201938
-14.857377166814722	28.070482248494333	3.423324760381041	0.250693042715483	1.4828096910766753
-15.247091508969765	27.723494694946858	3.355727057265507	0.11937631182013766	1.4979484845417275
-15.438921475279523	27.548521108541188	3.3143297789713206	0.0553168024621032	1.5078714069332666
-15.777307067901031	27.23142152114181	3.2142905732748543	-0.059610861224237435	1.529120936506988
-15.505550048294694	27.4862002405047	3.2968924178103394	0.032676949582432085	1.5115093412194298
-15.95882932927022	27.057658625283377	3.1461040615281632	-0.12438911493277303	1.5460016989718832
-16.071627921968407	26.944874315391413	3.101442845864633	-0.16796197155695458	1.5569906054377427
-16.348879088595037	26.649360708813276	2.9621470220184483	-0.2950793752295801	1.5804242922983829
-16.427997019937784	26.555959712111072	2.9180055292184695	-0.3304400996494723	1.584043577199196
-16.656844434007954	26.17623866269756	2.7581757579150996	-0.4529017181682968	1.5845673080794416
-16.696536478621557	26.09508062700545	2.7286897600019	-0.4794069542963315	1.5835894033233715
-16.835749776418716	25.686852448177994	2.6063251354410335	-0.6124871984096304	1.5583754628210869
-16.845061757485475	25.628453285604436	2.58942988676681	-0.6278547796361013	1.5506744433051431
-16.850433340026893	25.176846057478727	2.461770621351018	-0.742233717094692	1.4647394390461936
-16.85038673364371	25.14105029551206	2.4529238830506075	-0.7509553104717527	1.4588052745900217
-16.822804208812027	24.752145786172367	2.371643372265213	-0.8408514747451385	1.3922038520083748
-16.814022621155868	24.619664448408173	2.3438847361483885	-0.8714760628624958	1.3696042020320973
-16.812945472733826	24.6090037446475	2.341349666395716	-0.8738116621152503	1.3673691570743534
-16.723937840816944	24.10943746964462	2.2340043462008357	-0.9764636945571067	1.2468342943135484
-16.711672631053567	24.055094941481215	2.2189124067594053	-0.9850748221212738	1.2323381225262122
-16.289023552988983	22.907733919851253	1.9355806758866947	-1.1658838844921124	0.9381352671736449
-16.541701583590093	23.45604246001041	2.0573716007027922	-1.0849669837293594	1.0773183289585595
-16.554803726644348	23.499372302025698	2.0675088680532063	-1.0771474025143013	1.0878053321908865
-16.28488538521969	22.898119481008653	1.93350854340342	-1.1674212931055568	0.9356367519863791
-16.26218103763534	22.856454352609262	1.9258915835044135	-1.172145518115259	0.9223828377856689
-15.969194038819062	22.31634337785984	1.8277129012932416	-1.233525041437301	0.7522741427227996
-15.890230123807179	22.1925020649246	1.8119681275050183	-1.243964780930222	0.7117762211090521
-15.611918811164477	21.76175729997115	1.7674064981901716	-1.2728294703529732	0.5697468743884595
-15.389654649869968	21.46744614026727	1.7514443678716978	-1.2810511949469605	0.47121607419371836
-15.211472875440645	21.225020759410477	1.7406163869411648	-1.2856245337222034	0.3858237561340022
-14.852605830718517	20.768605616378892	1.7435155848217982	-1.2856493562872089	0.21795316703061673
-14.818368111934701	20.727265125728813	1.7440911557664664	-1.284400771021507	0.20322836281221002
-14.010753868674147	19.956266747716498	1.781179758647249	-1.2215163176530495	-0.07904476097443044
-14.087441807327457	20.012526511232718	1.7765564329514754	-1.2290445617094488	-0.05987878557338781
-14.468160486474938	20.371519812579944	1.7560055521936024	-1.2590173059040546	0.07423236378369222
-14.161164464278139	20.08381166702931	1.7719982162264032	-1.233903830639206	-0.03430123970913981
-14.781086333771103	20.690256417429	1.7448988018681573	-1.2812405307933301	0.18994737622407845
-12.566775432145782	19.255877513320883	1.8430230985231422	-1.0423940701671677	-0.32833000507013965
-13.290339014836286	19.46305631769065	1.8215194035586513	-1.1353302491412947	-0.24486236259539357
-13.1729303124603	19.418787275288505	1.8257774245260698	-1.119789406697834	-0.2623570039247717
-12.843245224742368	19.28971157894774	1.8382725510583042	-1.0755643176039251	-0.31222785912935497
-13.364979556612642	19.508469790386137	1.81774978122208	-1.1457208761836664	-0.22943334793132603
-13.71499192839251	19.7215588672211	1.8016430260369254	-1.1938532721240867	-0.15616959639224148
-10.73275094914898	27.601566124654774	3.100990844015626	0.8230944609931317	0.7344368860471542
-10.621312259153935	27.431657608134955	3.0396622037124637	0.80550121851125	0.6851968191991935
-10.494472622804425	27.139762728691487	2.9440780319308373	0.7713772184461325	0.6147684740809676
-10.440814811578786	26.97290839065918	2.8913647517959586	0.7470160553275693	0.5771945025710111
-10.340010025599554	26.46761329405222	2.741298849481715	0.667414242417651	0.4694893558132865
-10.310942985096554	26.231506882359504	2.6725684469700743	0.6262098631825517	0.42470910278772955
-10.254915889396067	25.788604694922874	2.548754970459271	0.5430769130758172	0.33425362377537765
-10.22647827646901	25.49740684588262	2.4678938583798526	0.48993335827369633	0.276816794355336
-10.15297056364784	24.454238785309386	2.252424492683289	0.2933210344065803	0.0828655406074859
-10.148816922605754	23.97207807587904	2.180308422322503	0.1977627651628907	-0.0028768562092147333
-10.1572747910747	24.735583520367605	2.292940536780415	0.34925672298939836	0.13282786601345734
-10.162097597121184	24.830116402868736	2.31317446077986	0.36847788702642886	0.1500972464165632
-10.162546766859359	23.84260305188515	2.1688641215146682	0.16910388782577307	-0.023085354364837146
-10.199764060738538	23.17965757589045	2.1140357839344373	0.050325305243721634	-0.14121996861073666
-10.264133457042867	22.925685144978395	2.1053649959859126	-0.007101934116858798	-0.17496150761240198
-10.334836167150385	22.416165687077918	2.0849911181893317	-0.11610568923852368	-0.2546133342355199
-10.491992980100065	22.01802381355439	2.0887460559947484	-0.21455318405407794	-0.29842295118899803
-11.549836964138185	20.072338696358347	1.9972879634159464	-0.7330385799485415	-0.4394849039558744
-11.554967867880773	20.064003427239495	1.9965089731997068	-0.735421961580612	-0.4397459510744706
-10.551136967279964	21.796553611972197	2.0859815500156422	-0.2607877262015583	-0.3248379729674663
-10.861109989919282	21.2561808403101	2.0770655379635987	-0.41257650660102474	-0.35937593256199235
-10.944210941660401	21.11696785294288	2.0704878558784774	-0.44887640386123207	-0.3686122042928849
-11.133323225905555	20.800917117156818	2.059825266309388	-0.5340862523370509	-0.39298498580564795
-11.346534801731305	20.436488911990164	2.0318597322997647	-0.6369915623627137	-0.4189116032749799
-11.231518843805489	20.62710766906838	2.0456510944747652	-0.581180551543336	-0.40615525425020693
-11.741469854730145	19.77949816437784	1.968316860602	-0.8128538116715835	-0.4497533590281524
-11.841147224706017	19.661418434931374	1.9520939709831797	-0.8458077443990174	-0.4456595552301926
-11.973386913159729	19.52262481256701	1.9291650450321216	-0.8871527513761397	-0.43829748811181235
-12.170425370412358	19.353881967026794	1.8961093761744985	-0.9493262089738861	-0.4174693888093139
-12.254791953417843	19.298450378205736	1.8746899049655745	-0.9784461428526012	-0.3847879215577865
-12.107678242949612	19.405561627556374	1.9048909203189415	-0.9302832592788071	-0.4221367437546396
-4.288326386940741	5.8070230604936794	0.14131113829824257	0.139050342961795	7.407793067996408E-4
-4.307057605244767	5.526002436139832	0.197183119946015	0.19182692218647102	0.003320148418098543
-4.180171464701457	5.245978145694322	0.2570920769349006	0.2453064823110687	0.03533558031388974
-4.162615861022818	5.199209053922773	0.2662813206438677	0.25344878233554136	0.040130402228783384
-4.143652721141185	5.191949089536986	0.2681387061494629	0.25435800401583525	0.04385060296355258
-4.014987066173259	6.398560350145364	0.04107322850759333	0.03189997040047263	0.022692587887862176
-4.102160277057983	6.226155071234556	0.06797265175369831	0.062017227872643625	0.020760349012699457
-4.158587255864665	6.1200098173878565	0.083301308660545	0.08167611078325966	0.015012651318358064
-4.284793079351208	5.824858607178209	0.13758235035071148	0.13546230443272916	0.0010782102885189145
-3.6322745368198053	5.1479752237781815	0.2994259596193591	0.2512114346625502	0.1515855454316731
-3.7520724673596213	5.133869891353276	0.29272541813302166	0.2570575998483582	0.12567680222587063
-4.068810461062704	5.185234828589743	0.2728208663463956	0.25479254734029616	0.059306136735724796
-3.4079134276844885	5.238028583704212	0.301422087089112	0.2274022810295317	0.1969344526469291
-3.870611147185512	6.723331704642558	0.03045349955667503	-0.009460805583736466	0.020080197269553107
-3.93550508782948	6.569124366309313	0.0425645048964718	0.0059605521649624595	0.025633880673632675
-3.083077723553127	5.477621858005871	0.3123306222790385	0.1684550886214833	0.25713652022637157
-3.2016356353304536	5.395281637801698	0.30806157257203126	0.19154630933762282	0.23430738663054468
-2.9250367521464256	5.618751443255416	0.33662133538399125	0.1347839493256987	0.28634563521900913
-2.808073832376915	5.742408533499555	0.35080317378539194	0.10713789705790368	0.3058152525844881
-2.561109083068193	6.012828978318681	0.419226320678684	0.046281111162902136	0.35267444408767823
-3.656225595772729	7.214473650128381	0.07137151458129581	-0.05388559325854115	0.018982248724670945
-3.5925228731418923	7.34008329807876	0.11762096161338378	-0.08995513335538004	0.023329562614272773
-3.54328167840365	7.470859406778205	0.13287516274336875	-0.10164608713585388	0.026344532674494756
-2.1477862434435124	6.617732931249476	0.6044620138274479	-0.11225593886891339	0.44008531493182007
-2.178221292733067	6.571855578800015	0.5882474792757605	-0.09901430176664242	0.4357764878315271
-2.0648331524982755	6.7576354797203635	0.6524834667804393	-0.1537207451870151	0.45241639935605416
-1.8849213199230619	7.066868042911974	0.7575252411449911	-0.24337284786233596	0.4785082910919251
-2.4120263893614973	6.229400814325045	0.483003208275654	-0.008194860374172629	0.3851475395262588
-2.5361866250272955	6.047252036713077	0.4262602327726386	0.04012991941876514	0.3575225551230428
-3.935819787141531	17.984500048599497	3.3964232999700448	-1.231073438150258	0.34241932535639324
-3.78336958602557	17.993315823553566	3.381956506334705	-1.2400307320387247	0.33915905211724884
-3.427077741744119	7.766058137175304	0.3166776767332525	-0.2341400230390036	0.03553836114081654
-3.406569881135219	7.832445527304884	0.34542897093052427	-0.25234926987389894	0.03600213962189169
-3.395983191054093	7.883794864942119	0.36815907620232097	-0.2647204453742476	0.03652654556680675
-3.3371281060386737	8.150918617555703	0.5031202988796697	-0.3298431561724586	0.04590209915047061
-1.278169408830863	8.48437433428823	1.2642074542625417	-0.6107085300600914	0.5418516852220232
-1.4540629241815406	8.03470965362341	1.0990803206743274	-0.49973034277038353	0.5282330509777935
-1.8167261401452421	7.20801182257917	0.8057800412643689	-0.2853461632946737	0.49022389525187243
-1.552383037014087	7.789776732269239	1.0076068074071913	-0.43374551134520306	0.5160018442657837
-0.9410764433027281	9.405038530050247	1.588411323027062	-0.8132592353988435	0.5616984942964244
-1.0329367331417418	9.151234284338832	1.501728082208293	-0.7611443732165665	0.557884787246118
-0.7679094447811552	9.95277965234512	1.7601628135669554	-0.9104727674265658	0.567824887161164
-0.33002843814312044	12.134348277380695	2.340920438415715	-1.2249175651320825	0.555713136951045
-0.3357764586920513	12.078843485378034	2.3281202783701866	-1.2182795845687933	0.5568084107730966
-3.417433509638534	17.827381727176302	3.342683678059779	-1.2754286433424538	0.34693504242948503
-3.353382382951112	17.741842308688575	3.3316055219373997	-1.2837094628509211	0.35088215457752664
-3.674832941632539	17.93323560833925	3.3733061902290835	-1.2477115996981816	0.3449821626583315
-3.5409307277999567	17.885907081965335	3.359618665891855	-1.2632960921600038	0.34541130256156516
-3.1860561960175433	17.549365365355296	3.302353203322994	-1.3009231001489105	0.35589139803757824
-2.9981130641699174	17.395321314172424	3.2787373721945805	-1.3155620419167091	0.3595374073397618
-3.2165215628928006	17.57820816975883	3.306762342830651	-1.297458746345109	0.3558638431986701
-4.1137207324417435	17.95308223849858	3.4208704325637216	-1.2168478318594373	0.34232224717694315
-4.160621080742889	17.795938972454014	3.428932585463249	-1.2165272694650227	0.3510757692465118
-4.190763877417752	17.70804950350443	3.4358977749510538	-1.2139354727567302	0.35513755880182557
-0.33050020850094985	12.145123827625998	2.3430144570359857	-1.225808210451189	0.5553993577419768
-1.4343564303268679	16.31909273804294	3.075189423112548	-1.403492720783151	0.4079657989973334
-1.3066176526698219	16.0680303809159	3.0377436857797306	-1.4110314072662096	0.4142836991705526
-1.1152979539279455	15.611202681804269	2.966065642955449	-1.4132869206092833	0.42812108982483976
-2.4474803932797915	17.1585224792057	3.2293464185012755	-1.349154888235032	0.3736576146969529
-2.055761384167546	17.041296048986602	3.1925490236119902	-1.3709789989538606	0.38078476071146733
-1.9984998164489554	17.002629506016117	3.1856696999022924	-1.373055096126872	0.3839601276407038
-1.5724149375605685	16.580962567434636	3.114023501779502	-1.3996371275223045	0.39757008513870706
-2.9820955633715815	17.38344915169903	3.276912012976512	-1.3166737877420618	0.3599891913207963
-2.724789042326286	17.256116533629893	3.252509374596911	-1.3335073061914655	0.3666872174883121
-2.531457869203797	17.190304756335227	3.236339693119696	-1.3455943184040668	0.3702073767155931
-4.183190145794866	17.56540290424019	3.431630696997135	-1.2153497901414858	0.3611512815585118
-4.207099313692599	17.371866069837257	3.4312200276794353	-1.2197602714676483	0.3675461595843835
-4.17345519997633	17.089831976884682	3.403820819565532	-1.2319561589565122	0.368512079404078
-3.3148310309893363	8.423923301546052	0.6399673180890793	-0.40173722541788615	0.048139279555569
-3.300192629087484	8.663118489326514	0.7430259598218549	-0.45998006144578707	0.044816382193580834
-3.2862287614074193	8.915212706658002	0.8518891660136705	-0.5169369230481857	0.04843342036301036
-3.2794829862540453	9.153166440048343	0.9638950200801104	-0.5745585931037223	0.0549207323129032
-0.3805651487088478	12.953841366376704	2.5028216631179	-1.2968420374718603	0.5293620951888417
-0.4307061904896281	13.369241222483529	2.5847965352984117	-1.332737292699559	0.5148719575698218
-0.5075965103225141	13.744646939005303	2.650465842709396	-1.3532756935368648	0.5010285403249225
-0.5977318219793605	14.096499370658435	2.715135161657683	-1.37619702391047	0.4852781518210704
-3.2676731937878696	9.60572641271945	1.156003027281033	-0.6676072393198069	0.06946568437717696
-3.256429234120413	10.042692132374542	1.3375774026747629	-0.7543545207430965	0.08314799121697083
-3.268410707882346	10.416945356274994	1.479293164648742	-0.8149029866021563	0.09501730683404624
-0.6591870284780542	10.31262568099423	1.875771419122447	-0.9774406156880573	0.5716794984601944
-0.42285288091859907	11.258976825610695	2.1390097971172595	-1.1202109711373596	0.5726253724516938
-0.42939644071267913	11.215805729165234	2.127536728880181	-1.1137295882244265	0.5730234344782713
-0.6312573047807166	10.428088654680536	1.910891810052127	-0.9980408496008435	0.5721616672673991
-3.2903234695987535	10.897386429199772	1.672799244111422	-0.9016125733416129	0.11048692034279929
-2.987291544864133	17.386535233830127	3.277490552982062	-1.3163664844293048	0.35981483650165125
-4.164359810315925	17.031866286091535	3.397962439567305	-1.2336516423089603	0.369232235315947
-0.7097934901376413	14.466809880080852	2.781268018185057	-1.39486879513123	0.4685765910814133
-0.8575672753041089	14.969271293498517	2.8620397536275073	-1.4048509928079091	0.4515273530372602
-0.9532329287786547	15.217415294466539	2.9042900817525537	-1.4129764018480047	0.4397671511015576
-4.138689251804942	16.602845789463963	3.340773010139624	-1.245391667583793	0.3614771264219935
-4.159558946386909	16.976159925336383	3.3908816845259095	-1.2338191835823704	0.36963408454807795
-4.0833228206703645	16.225441788462653	3.275816093189646	-1.2543519082657129	0.3523495672641018
-4.075875945060494	16.183223288394085	3.2684502661665613	-1.2550063454425788	0.35178839685804103
-3.9528003255732322	15.292784673108926	3.066208506972222	-1.2598997934593947	0.3049209923453373
-3.9992067929440043	15.73055462668215	3.1712479139906296	-1.2628708282546697	0.32965801764624525
-4.068371905853679	16.139351008679608	3.2588452454768513	-1.2548791197092677	0.35003634870084344
-3.903746688804401	14.691009127397303	2.915404044886977	-1.2455887868970934	0.26988244475247164
-3.86987704440043	14.375574603567006	2.830197438101667	-1.2315765398124956	0.2551211501776042
-3.9256796422272324	14.820378173973396	2.9493575551672326	-1.2482957014795266	0.2766932899084764
-3.9497350317267026	15.228464150498013	3.0502883000808514	-1.2581189951974745	0.301323420419557
-3.7268568443784513	13.894308007070336	2.6902317492261223	-1.2148850256428634	0.2333629108697475
-3.698215854277132	13.779058127098043	2.656484647822001	-1.2097378693168945	0.22836792708008022
-3.6779639093146645	13.673870011895303	2.623940239194479	-1.2015382727572792	0.22469603212623765
-3.571181750067259	13.33170586472178	2.5163997437065433	-1.1828112009663951	0.20918894460996532
-3.4835043026903465	12.977876322076302	2.402152211126431	-1.1527597392358295	0.19744487848709913
-3.404126025364066	12.339701968592273	2.1933283210427073	-1.0966356693056507	0.1654666306932686
-3.3488293333994186	11.895449310153229	2.034920472240885	-1.0398811652256785	0.14912877942424224
-3.300315153385468	11.14083500028607	1.765678837110989	-0.941318237756257	0.1196705753789804
-3.9511621749674837	15.271050023970451	3.0609574540619273	-1.2595554309125103	0.30392390020083065
-8.244373317370188	14.628658956740194	1.8723659024640735E-4	1.1250560745724552E-4	1.282214916718998E-4
-8.208489142862772	14.204433859089825	1.843922124417023E-4	1.1099011299554195E-4	1.2815247770264624E-4
-8.193734077492797	13.966873422743047	1.8283163668320325E-4	1.1016190161399056E-4	1.281301192600488E-4
-8.232676222944097	14.462837941075223	1.8612015465846107E-4	1.119152136819231E-4	1.2821192484436384E-4
-8.19035693955016	13.837323106092928	1.82007865385523E-4	1.0972720705261084E-4	1.2812293432550302E-4
-8.113167709168138	13.369167772280294	1.7895390796845745E-4	1.0802882808377815E-4	1.2790533880135336E-4
-8.077142174814208	13.181783020574018	1.777986338989571E-4	1.0737514691029172E-4	1.277913360928081E-4
-7.9674073519851305	12.816549861797377	1.754921894025828E-4	1.0599320086789125E-4	1.274741774704217E-4
-7.4202031915344335	11.241546128091116	1.661823249988799E-4	9.981817639838838E-5	1.2596617185676068E-4
-7.380855782333086	11.139150568907128	1.6565516687947734E-4	9.945694422770522E-5	1.2585634479154352E-4
-7.603903539139292	11.751642921695533	1.6908501511272251E-4	1.0183053888593085E-4	1.2645904410425545E-4
-7.696154479064555	11.994745340563997	1.705108419138924E-4	1.0283849725626643E-4	1.2670350221977026E-4
-7.744684776673162	12.145936214046198	1.7144718286910685E-4	1.034464398686836E-4	1.2683659040515745E-4
-7.337783016568444	11.036160898112158	1.651216958053285E-4	9.907535167766488E-5	1.257329644052424E-4
-5.478513842259125	7.328297301269693	1.439011264293166E-4	8.144186399445158E-5	1.1806007672041066E-4
-5.496335515484936	7.350666297835906	1.4408504407526838E-4	8.159691116710263E-5	1.1816623824298446E-4
-5.513292533723025	7.373441024034741	1.442285437408804E-4	8.170860772665169E-5	1.1826225494197892E-4
-5.7782594324877365	7.704138241466704	1.4643968214402738E-4	8.355931232734773E-5	1.1948721514546122E-4
-5.226288884072366	6.97442447090005	1.4198328882298702E-4	8.019990261426397E-5	1.1670160621845402E-4
-5.1320395346395955	6.880771446866525	1.412740288039247E-4	7.964247131647843E-5	1.162243809345411E-4
-4.981658732436152	6.746084424883188	1.4055343540274947E-4	7.917800072598181E-5	1.1559931892902948E-4
-4.872230788355059	6.663668971542325	1.4007998440502788E-4	7.885916797971309E-5	1.1522045701732898E-4
-5.959938063172559	8.088641025459268	1.483601077646113E-4	8.491971109064752E-5	1.2059339494942234E-4
-6.156106083074739	8.43849134717127	1.506695643952398E-4	8.702119343726827E-5	1.215896978716011E-4
-6.3622803987511345	8.893710900037291	1.5310809999188657E-4	8.900481675924363E-5	1.2262516632963264E-4
-7.037730777065047	10.279206689455364	1.6099144824197327E-4	9.58508092793318E-5	1.2494253258007613E-4
-6.511291309796823	9.166024915663732	1.5493202729202073E-4	9.078728665729076E-5	1.231572224019332E-4
-6.961309529005052	10.091919377967345	1.5993420305187455E-4	9.502624107353737E-5	1.2471354087213916E-4
-6.976746835639336	10.11701394282087	1.6011010354777196E-4	9.517487539106525E-5	1.2477153671749264E-4
-11.149672852779776	19.026028297048256	0.43990492680719373	-0.03348257414529304	-0.020123541675400317
-11.177286946315288	19.099277703541333	0.44548984985159873	-0.03338415996206013	-0.01960179659728974
-9.18227086019565	22.941744559833715	0.6408659208997409	0.010691312710589321	-0.027318198705732773
-8.933979733519063	23.042297787756027	0.6395619842547369	0.013098451250793734	-0.028137076335018163
-9.497726748011418	22.723004536194928	0.6334229195316549	0.007066099288237965	-0.025053073188494583
-11.201816179455392	19.362671115833432	0.461917803699299	-0.03176975206254958	-0.017667248758184418
-11.022193536741858	18.717624560114725	0.41626411316261	-0.033792027997694436	-0.022309100669308312
-10.948655511422155	18.634752597804788	0.40771647952444734	-0.03338049892300152	-0.022895970377281673
-10.739200803101152	18.414265673982754	0.3848389050954387	-0.03240072921428391	-0.02419972669894633
-10.426129079411938	18.242868662510936	0.35786460558342786	-0.030246680041703344	-0.025555254014214882
-10.351495060601314	18.19934593348884	0.35136125959212067	-0.029859166071685216	-0.025701297351272016
-10.276659955502009	18.164399203559437	0.34519730110863633	-0.0293696585557714	-0.025984216371057904
-10.051706148564318	18.092298620546728	0.327553865120329	-0.027487577043566275	-0.026128314671570892
-11.220597943108505	19.547650220008503	0.4734782134336732	-0.0306857327764822	-0.016079380067231926
-11.213232813518049	19.61367872695515	0.47715766836162016	-0.029943813288571836	-0.015855280382894344
-11.167862918473157	19.983763373685665	0.4973954622368089	-0.026784970086854317	-0.013654649785425991
-11.119734753615504	20.180895538942224	0.5080196135506196	-0.024435590879484728	-0.013447550362126224
-10.889962382093142	20.81510177874138	0.5398891986259606	-0.016983068759065842	-0.012980537853017516
-10.989883259185685	20.57314650704364	0.5274642321949337	-0.02021846946823687	-0.012672326771652205
-10.670647697607485	21.25443563231954	0.5616873236729635	-0.011762813546707973	-0.013932937438483325
-8.656589193032165	23.077778160673812	0.6316116580214888	0.016370494562762315	-0.029938821042249947
-8.262164632393056	22.97490850022338	0.6068608655803382	0.021336465567509847	-0.030935417838447773
-8.093510801985081	22.896766634500132	0.5933359851898876	0.023346116096376622	-0.03255450331788746
-7.68989912608717	22.564207698669875	0.5505651344044636	0.02938454169989193	-0.036125697398342385
-10.61906467426591	21.352055718189742	0.5667894620439844	-0.010320994800279154	-0.014416609575794624
-9.936768220586934	22.310409278173573	0.6155880811359222	0.001396279598067718	-0.020915798332284623
-9.627937960973474	22.62487940796674	0.6300248267825919	0.005269791889339435	-0.023739578695193633
-9.573169961095976	22.676544366109272	0.6322875518432209	0.006077243619499049	-0.024309337399630062
-10.134279956953314	22.05814858741419	0.6027147358367662	-0.0012736155165246127	-0.019393832982215746
-10.304582249602808	21.836678921374173	0.5915154381750218	-0.004314977215283354	-0.01721616118433735
-10.555587977067566	21.45179651669559	0.571976577435829	-0.008831498776772933	-0.015265689980747994
-9.871150253323467	18.04329134881533	0.31392123267785343	-0.026133737756773835	-0.026277479884013424
-9.4491510421968	17.986087424675254	0.28109594091930346	-0.02240173177319939	-0.025654768370936203
-9.39405468440286	17.97674307009461	0.2767684684036872	-0.022024867433688405	-0.025535531679915752
-9.318824933668623	17.968766098777905	0.2701394671877566	-0.021388567721361464	-0.02539424967030507
-8.866655676614846	17.930756511797174	0.23169960612325238	-0.018078500996268856	-0.024385012253066787
-7.460370084706861	22.326890903804703	0.5207123104156676	0.031063915889954264	-0.03973166901125978
-7.181921823170052	22.004421546653404	0.48227758111722024	0.034897505073120394	-0.046409059858049655
-6.980050576019263	21.793148493492453	0.45410990524076966	0.035768557437074994	-0.05072184799609598
-6.576542696581086	21.409318391621486	0.40189356401645115	0.03755831267511901	-0.06323433819609872
-8.591810565175942	17.924390418426363	0.2039120588017778	-0.015207203371053184	-0.024398551054098543
-8.160987566235585	17.895824611247768	0.1520370188543136	-0.008861174991526716	-0.020843036106949486
-8.427526747689358	17.911776804777684	0.18470765585852067	-0.013081507315325378	-0.0231055653790242
-8.540982568507179	17.920050757602066	0.19887648634930014	-0.014729255923274119	-0.02417437798417887
-5.864615339578988	20.755750631962357	0.31229734441429957	0.03663109920157663	-0.07325513209790911
-5.543802938210256	20.38074487517408	0.26650610177784384	0.03591617144828718	-0.07534515626422181
-6.504364858334945	21.34437545298176	0.39283391384399813	0.03723838533777776	-0.0643978722629201
-5.970918121132897	20.870232428528325	0.3268385086809741	0.03733001765326466	-0.07255302593097174
-5.171797381464162	19.89737251545445	0.2108404653076065	0.03272605393634298	-0.07349091573981459
-5.0245480447987125	19.683822661130662	0.18693838278418307	0.032666720981277306	-0.072291191685759
-4.900152014728899	19.401774462066626	0.16034746700017255	0.03193967208109107	-0.06974233500817319
-8.045165203849143	17.895237150670994	0.1329138823083432	-0.007037145836108921	-0.017110782304209194
-7.828330068792466	17.887207984644846	0.09322782498564555	-0.004470658964313663	-0.010063959990428065
-7.588389628929521	17.819549385161938	0.0214249690957627	-3.912735637721162E-4	-0.003226392039647984
-4.683175416995011	18.92056128922509	0.11997006570410346	0.030294711222927914	-0.0626460990609001
-4.557131527726211	18.533459102138394	0.09418881644011307	0.0267374052453304	-0.054742772992760994
-4.377707594286538	17.57417867700677	0.04339139506434858	0.019769222079303723	-0.03510882364046033
-4.375950900357417	17.526057226949376	0.041049288132657534	0.01936159924715202	-0.03409195894320133
-4.484941864981501	18.19838652331461	0.07040294894444508	0.024353399378554064	-0.0488608788705029
-4.372825752777866	17.497105804998277	0.0405031741452748	0.01930624217011109	-0.03369412287312615
-4.260063754969469	16.957122878843833	0.030227372632851298	0.017523947250668387	-0.024546788695302402
-4.2543796491463395	16.88173839584814	0.029732219601289984	0.017228149892555743	-0.023876807991529216
-4.172479120773178	16.325671413989923	0.02377989643619341	0.013547282375266211	-0.018240251825828602
-4.151871519508384	16.155447405066244	0.021920711818942458	0.012412801732151457	-0.016443001280472117
-4.144035245207647	16.121454065378032	0.021512860269673164	0.012138773572615344	-0.016106397774471416
-4.072421898747817	15.289956430567175	0.013481598044782519	0.007907442801010621	-0.008945082466127085
-4.095328121705499	15.489697359268533	0.015178827248264994	0.008821496617345397	-0.010381184438358466
-4.118480058777639	15.68595857984359	0.01699499277839914	0.009546806989724427	-0.01205629458577349
-4.140149876500907	16.06180723438685	0.02088625508455651	0.011775918994528914	-0.015559246375532384
-4.179593610389492	14.862900564725685	0.010808333871871769	0.006026984100576612	-0.007434535323116385
-4.129583690004605	15.034457843656845	0.01236430095549863	0.006976604806373819	-0.008477248822942542
-4.332504046130264	14.727261534199787	0.005648445076348277	0.0030775204973823773	-0.0037451474588138687
-6.864381120883838	17.824925970386563	2.0978363266982222E-4	1.236891618849955E-4	1.2211710935859863E-4
-7.111456277637915	17.862901719600874	2.095607720133067E-4	1.2368322730662255E-4	1.229552881449446E-4
-7.361730330183262	17.815658423143518	2.088205201906769E-4	1.2345850768088248E-4	1.2383768151591788E-4
-6.699631952192597	17.790187728061333	2.09878535392212E-4	1.2366565851115724E-4	1.2156830241141073E-4
-6.471535900809904	17.65611081898578	2.094716844337769E-4	1.2338242567180705E-4	1.2084530608689605E-4
-6.01856299486931	16.965651538393175	2.0577795674269457E-4	1.2131463246624815E-4	1.1960668328596028E-4
-6.018217814642384	16.964954947243214	2.0577402568956426E-4	1.2131246172741152E-4	1.1960584694718273E-4
-6.192614293475787	17.31914560580889	2.0781323592631738E-4	1.2243103494173402E-4	1.2004640971781859E-4
-6.358826975092747	17.562077889890872	2.0907914957617388E-4	1.2313791525910613E-4	1.2050822748334014E-4
-6.018066056155799	16.964687362149334	2.0577256050144098E-4	1.2131163639417188E-4	1.1960549196923261E-4
-4.908304538333134	14.969355025422521	1.9375508938561354E-4	1.1473032112457789E-4	1.1640060773326701E-4
-4.894965705707698	14.956384548239772	1.9368421112136755E-4	1.1468993021570867E-4	1.1635420518007872E-4
-5.522668475480044	15.89108446419409	1.992312435972165E-4	1.177698471354029E-4	1.1829223115091357E-4
-5.590293973325887	16.02332329799043	2.000582760105654E-4	1.1822213093235486E-4	1.18487121133322E-4
-5.62503595550961	16.102423683804165	2.005664328526996E-4	1.1849367860668948E-4	1.1859321002683197E-4
-5.79838945170203	16.47567517825189	2.0283497409415174E-4	1.197307275031171E-4	1.190458140773201E-4
-5.818300420163335	16.518599132988257	2.0310649593633287E-4	1.1987573492625187E-4	1.1910742605058176E-4
-6.016563718580136	16.961325465432818	2.057524005625841E-4	1.213007555934704E-4	1.1960175832535209E-4
-4.911331118979538	14.97328547513143	1.9377773090888822E-4	1.1474299088805094E-4	1.1641014914677236E-4
-5.0735700023776875	15.16993664121582	1.949232055082484E-4	1.1538853887606294E-4	1.169469387515299E-4
-5.223708594183212	15.375437594116095	1.9612060826464084E-4	1.1605229729556404E-4	1.174271907366629E-4
-5.2244114000787105	15.376332166246335	1.9612590452135404E-4	1.1605526203097838E-4	1.1742954123075034E-4
-5.424504479191739	15.698092793846305	1.9806451646007338E-4	1.1713196855646723E-4	1.1802949031491056E-4
-5.22565127061393	15.37825402853767	1.9613745872891288E-4	1.1606166790891901E-4	1.1743347009642212E-4
-4.7077301313837365	14.774519111724057	1.926974827024965E-4	1.1412788606313888E-4	1.157010744711212E-4
-4.675015183440867	14.74800878513003	1.9255485881770906E-4	1.1404653160866297E-4	1.1557559331179838E-4
-3.7658512309524754	7.028045440845924	1.4042544059563676E-4	7.900975721419433E-5	1.101895662138125E-4
