# Supplementary material for: Thyroarytenoid muscle fiber orientation regulates the ability to modulate vocal fold vertical thickness
Source: PLoS One. 2025 Dec 4;20(12):e0337735. doi: 10.1371/journal.pone.0337735 (PMC12677544; doi:10.1371/journal.pone.0337735)
Supplement: S4 Data — (ZIP) [file pone.0337735.s004.zip › Male/contourA2TA15.csv]

% Model	Untitled.mph
% Version	COMSOL 6.1.0.357
% Date	Dec 13 2024, 21:22
% Dimension	2
% Nodes	720
% Expressions	3
% Description	Line
% cpl1x	cpl1y	Displacement magnitude	u	v
-11.968005616002486	39.650844643500406	5.071426273564869	6.022059335129422E-4	0.5192735703956748
-12.100925229184412	39.521184251215715	5.066313398896951	5.99204573695716E-4	0.5193788392651001
-11.810234379374002	39.74293127707726	5.075051069180702	6.043579662031411E-4	0.5191973816760146
-11.76596306338081	39.775513356632324	5.076336118988738	6.051147080592167E-4	0.5191706826041688
-11.47739948826791	39.862189693672036	5.079751011928545	6.071406037071742E-4	0.5190958029264758
-11.258980847445656	39.857881496438054	5.079573961434912	6.070558398196457E-4	0.5190942918280816
-11.716143543792246	39.796222579001906	5.077151198082454	6.056012182119765E-4	0.5191532220964534
-11.163938214941039	39.85365079891891	5.0794076888934665	6.069545488674521E-4	0.5190954945451175
-10.79620743561626	39.85090503287166	5.079294418200812	6.068909015921799E-4	0.5190893916504141
-10.709496869932106	39.85039381204079	5.079272106845454	6.068783474408531E-4	0.5190878516038252
-10.37169574884199	39.850036177539195	5.079253501071915	6.068650065063748E-4	0.5190805399596223
-12.13512273325702	39.460672833157	5.063928019917634	5.97805739414503E-4	0.5194273393041999
-12.240660142730174	39.24849072022055	5.055566092831711	5.929026552682472E-4	0.5195970668106434
-12.227325367848682	39.08705965880898	5.049198363827054	5.891890827921842E-4	0.5197241074018681
-12.205740642978935	38.97912439180851	5.044944059959379	5.867069550433799E-4	0.5198087632112661
-9.681369688821853	39.850002288818345	5.079232011607406	6.068676966770786E-4	0.5190650699616308
-9.209886193231677	39.8500022888185	5.079230533148813	6.068503179332046E-4	0.519054477478815
-6.503691158131879	38.96454001876737	5.044262191827314	5.865685161750501E-4	0.5196929825163006
-6.587351156296421	39.29642873129991	5.057354772980914	5.941763026158132E-4	0.5194327034977412
-6.771159512318912	39.57700815680421	5.068417807386613	6.006204056018352E-4	0.5192152181314499
-6.814129999907873	39.651652838586976	5.071362537807298	6.023327627895508E-4	0.5191572242836597
-7.229593906641747	39.84203493583536	5.078875565394464	6.067160623119368E-4	0.5190162329559965
-7.181795837296288	39.83706132882147	5.078679059098317	6.066021112887233E-4	0.5190190812813898
-7.033567159296577	39.76166368437849	5.075701281343146	6.048682013374729E-4	0.5190752868659596
-7.6946177519140235	39.85300356006798	5.079317842928556	6.069471044542114E-4	0.5190180357959497
-6.488283836647731	38.91091546805024	5.042148479358696	5.853310320764569E-4	0.5197349890068989
-10.243595360807257	39.850002288818345	5.079251078567416	6.068579518252773E-4	0.5190776951672071
-9.730298368089413	39.85000228881833	5.079233693974032	6.06866813896063E-4	0.5190661683633582
-9.743014193148053	39.85000228881833	5.079233729870038	6.068675000553217E-4	0.5190664532187378
-9.085341826788042	39.8500022888185	5.079227372947874	6.068525374611532E-4	0.5190516720266192
-7.779783738995952	39.851154726690396	5.0792498220803655	6.068942854350358E-4	0.5190214180395062
-7.886706964608755	39.850916601280545	5.079238020238893	6.06893476818263E-4	0.5190240154587579
-8.209330570361049	39.849987794146756	5.079220059478901	6.068435577869637E-4	0.5190319994689829
-8.699211804792647	39.85004545472901	5.079232528090465	6.068336376907056E-4	0.5190429664799434
-8.427966558711143	39.8500350871401	5.079219922932621	6.068507202099279E-4	0.5190368689282936
-12.152615457473026	38.61822056218743	5.030711015306432	5.784297238708551E-4	0.5200922605100342
-12.150457207342695	38.60568225439725	5.030216959877398	5.781422564641087E-4	0.5201021022795698
-12.146591986235311	38.58859764700979	5.029543103099956	5.777520278393766E-4	0.520115492534901
-12.074238696384148	38.24828133015453	5.016130691938914	5.699526991351523E-4	0.5203823128931188
-6.441829287929373	38.514252064367554	5.026512735551853	5.762213741786977E-4	0.5200472405522693
-6.4796557750756225	38.830935381536946	5.038992927586946	5.834968589049091E-4	0.5197979682823438
-6.431316994593285	38.355730965701305	5.020260692348899	5.726083889095943E-4	0.5201722161515291
-6.415000660473024	38.12021737547059	5.01097868780532	5.67212660531822E-4	0.520357856866829
-12.006552716049852	37.91928976266428	5.003153906381922	5.624443588580364E-4	0.5206403130036524
-11.966773292852782	37.7322909897182	4.995784494476732	5.581805396893542E-4	0.5207869278147409
-11.899335717233097	37.41624344712912	4.9833208239656885	5.510095028845796E-4	0.5210347218344796
-11.86072968481382	37.23337054820751	4.976114871394367	5.46846379006223E-4	0.521178106921605
-6.405495081109018	37.81045524455644	4.998761487329233	5.60160795520661E-4	0.5206023069620629
-6.3802834672144035	37.49850283645258	4.986468608004721	5.530621425172394E-4	0.5208481351866832
-6.34327199449609	36.990127261889924	4.966420639728434	5.415758844929709E-4	0.5212488485072382
-6.3346776499635205	36.89181710192548	4.9625495608264085	5.393507797181828E-4	0.5213263025322817
-6.327277488709939	36.80573234114482	4.95915859211178	5.374241338101047E-4	0.521394135127922
-11.839379859361392	37.12464213602315	4.971825415182174	5.443796907682675E-4	0.5212633949077357
-11.66031709327127	36.191536938073696	4.935044226114135	5.233395142071834E-4	0.5219954199179402
-11.619905720758748	35.962379473002436	4.926020418975618	5.181971489384006E-4	0.5221752717489059
-11.730360249335298	36.58305483766412	4.950491698600043	5.321194243011708E-4	0.5216881553949965
-6.248695444183287	35.88284413383001	4.922805608670636	5.166633442117076E-4	0.5221212914602207
-6.190644674951312	35.36621719878445	4.902435825349041	5.052575135649179E-4	0.5225281076724169
-6.1463294461348905	34.86088229769609	4.882527873267835	4.939929226185911E-4	0.5229262444563766
-1.0600869276340483	18.316100001774196	4.231213165119018	1.6607532681469763E-4	0.5358973551939007
-1.0459016161732135	18.37692181363064	4.23360226434137	1.6717444020928433E-4	0.5358490828945218
-1.1744205707972624	18.153797557800345	4.224833486806279	1.6315291119485797E-4	0.5360275247504036
-1.311326192584243	17.97535615877772	4.217822478845464	1.5993919591226368E-4	0.5361708395513262
-1.386335587551091	17.922671465764726	4.215751301989961	1.5899552652278337E-4	0.5362137654840371
-1.6505488217453668	17.757514160475903	4.209266736485727	1.560350163525863E-4	0.5363488451921324
-0.9718149006219283	18.630446296863695	4.243570474734433	1.7175310248453E-4	0.5356476011422394
-0.9542349860686515	18.852537320770427	4.252297688242464	1.7577829536701123E-4	0.5354719357484646
-0.9467123425971604	18.932059856972355	4.255425420694052	1.772195600960772E-4	0.5354090148336459
-0.9488912973033679	19.009058522305217	4.258451629747025	1.786204350125133E-4	0.535348257260019
-0.9602591937381534	19.185733594449147	4.2654000276149295	1.8183055137607258E-4	0.535208963209411
-1.0005126263859143	19.36574217623491	4.272473931465713	1.8511376918268054E-4	0.5350675493286592
-6.05347281998843	34.07388368729615	4.85154692396682	4.767947533451274E-4	0.5235458495081707
-5.779746191862431	31.198536783186327	4.738258134785176	4.1512690648686727E-4	0.5258111042300762
-5.81260308842713	31.6601371096856	4.756412314693634	4.2478759977767103E-4	0.5254471743087491
-5.898916358898413	32.61341104261303	4.794001824776197	4.4519067428274394E-4	0.5246960868655501
-5.976331308258205	33.33624786626052	4.822449415751768	4.606748730966461E-4	0.5241267915716927
-11.555172919712001	35.57995576034233	4.910947344883381	5.097217757786953E-4	0.5224754687374588
-11.427224513094306	34.824469013294944	4.881175117543846	4.92850042827779E-4	0.5230685018357409
-11.302991741507174	34.01939293201957	4.849441455558821	4.7519688055309116E-4	0.523700708237356
-11.26269403333529	33.74326682230424	4.838580851537159	4.6907463552126776E-4	0.523917581614552
-10.87492360433819	31.536162433666846	4.751624699809721	4.215374950876288E-4	0.5256497967959035
-10.79808267178972	31.096982410679725	4.734329014036831	4.1249585020019397E-4	0.5259944963550491
-10.515617328365707	29.431210118152052	4.668750065886201	3.7745840539738374E-4	0.5273020794489712
-11.095255333576779	32.78560916869341	4.800809831073525	4.4844364494048543E-4	0.5246692158472099
-10.374607869233792	28.677418549364212	4.639035908244644	3.6236388256826466E-4	0.5278935348938222
-1.9007542873442727	17.670028077820447	4.205829412251051	1.5447818618028603E-4	0.536422351397479
-2.0779141835942943	17.606247817656115	4.203325935459723	1.533437157434201E-4	0.5364758505344331
-2.421704394542373	17.610906476909	4.203512070872906	1.5345815428275452E-4	0.5364782626335568
-2.5268901597962445	17.60827853304663	4.203410416784073	1.5342057681808739E-4	0.5364822030890245
-1.0157099330243569	19.441588102125813	4.2754572231175025	1.864980025042546E-4	0.5350079336443362
-1.1062328150339649	19.65851365771074	4.283985502496478	1.9046741060887884E-4	0.5348382657058861
-1.0950141199455286	19.63861486947969	4.283203140148705	1.9010221429999882E-4	0.5348537774609149
-1.0936631912571904	19.634142492606518	4.283027206656344	1.9002021743371697E-4	0.5348572846705957
-1.2019485900933222	19.823967402584525	4.2904938611402645	1.9350113223705968E-4	0.5347093323741466
-1.2626663164006442	19.90610167368628	4.293722132714622	1.9500868712481846E-4	0.5346455593188781
-1.3479656887537843	20.02184186709379	4.298276766687737	1.9713257313023935E-4	0.5345556899910235
-1.3818036936806772	20.069240413165744	4.300140266394649	1.9800870905268598E-4	0.5345188681240534
-1.490043238491493	20.21081153288452	4.305710849524676	2.0061028057347758E-4	0.5344090103335555
-5.495158991359491	28.68268136418761	4.639135877994363	3.6320832246143706E-4	0.5277924240197377
-5.507477156915547	28.790577524822243	4.643374693157256	3.653579164523666E-4	0.5277074411085585
-5.640376413522403	29.935099197639943	4.688478221666571	3.888015800387364E-4	0.5268061547327023
-5.666745377260789	30.200894570944342	4.698929724647142	3.9420892665042334E-4	0.5265967335095911
-11.232964758328785	33.56280133293661	4.83146499766649	4.6507297053487276E-4	0.5240592602699355
-9.890707351552885	26.584105713780332	4.556588083825041	3.205595525818599E-4	0.5295343151629298
-9.499209611630052	25.463046361573806	4.512460070009764	2.990231645235052E-4	0.5304106974793769
-10.251371607480321	28.088734613371646	4.615852739585643	3.502381915728246E-4	0.5283551689060585
-9.949856872037069	26.811418115443047	4.565541060702362	3.2514173789630844E-4	0.5293562627703643
-9.409620206466	25.28683176907262	4.505507263396769	2.955926592912593E-4	0.5305479347923118
-8.975776833099328	24.413789608181347	4.471203332092957	2.791821599399091E-4	0.5312282640877048
-8.450931047688341	23.67686534172989	4.442139367830227	2.6531738687130923E-4	0.5317997081595356
-8.315280225053407	23.486682331666373	4.4346712849369805	2.618353259548162E-4	0.5319472564020857
-8.109310669822081	23.245736403988893	4.425176478255448	2.574292536879902E-4	0.5321336113114424
-5.04821833795282	26.35030357792787	4.547317513596748	3.167829980757975E-4	0.5296259474668604
-5.072511135861281	26.457154341834364	4.551514323361019	3.188007085221523E-4	0.5295419998671177
-5.319014801988768	27.6151602307035	4.5971027326935285	3.4168461081614205E-4	0.5286321370259542
-5.298549699956672	27.508324942348306	4.5929027498339545	3.3962927262688107E-4	0.5287161370465385
-1.6547952866665352	20.435138707303928	4.314529860809107	2.0474968928364318E-4	0.5342348203620053
-1.7068462026965912	20.505043732104994	4.317280950415752	2.060427341154924E-4	0.5341805530739735
-1.8328638043067826	20.675856534446993	4.3239973470229565	2.092057322370709E-4	0.5340479330433501
-1.9146876228856835	20.78271581099791	4.328202913760055	2.1117842947367406E-4	0.5339650187524769
-1.9589596542270868	20.838178803681924	4.330382924889669	2.1219936761841362E-4	0.5339220154536435
-2.2267902915590323	21.173727916983232	4.343598596422361	2.1844270223759837E-4	0.5336618535205438
-2.476583602720329	21.524027437877677	4.3573618038818624	2.2496863678750633E-4	0.533389738909172
-2.5106320755974845	21.56945277354053	4.359151607111859	2.2582277861866006E-4	0.5333544860755502
-3.4170539347823667	18.323036770820913	4.231514886670624	1.6639987713572095E-4	0.5359337093201362
-3.3613588547056894	18.26201824120377	4.229115973227758	1.6529268228338925E-4	0.5359808996415663
-2.8302006677410443	17.7685842180935	4.209711515939349	1.5633950737316455E-4	0.5363610188412173
-3.0213186080937637	17.882690433716814	4.214199822522967	1.5841600563748094E-4	0.536274315846085
-2.9853774190574067	17.85333337493745	4.213046717624623	1.5788302223859724E-4	0.5362968595969051
-4.904236518511963	25.91960781073081	4.53033968372017	3.0852546924796154E-4	0.5299634065996495
-4.723668736196532	25.314951331292864	4.506562444733607	2.967759998987288E-4	0.5304375012682223
-4.604679940346854	25.051089745874435	4.496157567867037	2.916281803323294E-4	0.530643616528939
-4.281370486848969	24.383328411417228	4.469920091836739	2.789415246030856E-4	0.5311649448427389
-3.2125741016240386	22.611557155864187	4.400151183780098	2.45352962798412E-4	0.5325443364305097
-3.272014261258436	22.70654698603269	4.403883148900061	2.4712837351873254E-4	0.5324704138004382
-2.551838479986181	21.63096481182497	4.361570292500882	2.269878922613705E-4	0.5333066669495881
-2.8735384712196232	22.08009398368013	4.379253630971017	2.35374794984878E-4	0.5329578424815817
-3.1756044296995665	22.556944434453374	4.397999291491494	2.4434310898407285E-4	0.532586794290187
-4.545571876999899	19.652622560032107	4.2838050966531	1.9066189764155664E-4	0.5349043473362755
-4.424895516455141	19.524062222800467	4.278749467843177	1.8831774165293527E-4	0.5350037029699822
-3.9589586116535913	19.004701364066953	4.2583185203077365	1.7880794722029353E-4	0.5354052780549308
-3.8782730930382088	18.915322300283428	4.254806945824003	1.7718010850416275E-4	0.5354744114591944
-5.025563667731989	20.107549344377823	4.301724525352434	1.9905098262278E-4	0.5345539754638868
-5.277731362781373	20.350988119887234	4.311282860299331	2.0350977376262374E-4	0.5343662878310962
-5.606549304112775	20.6598148798465	4.3234522425258985	2.092550694762218E-4	0.5341285858842201
-6.1310485094683855	21.17349677678001	4.343635789305706	2.1875414030947778E-4	0.5337325480574454
-7.17416985769136	22.198608654304337	4.383963885989777	2.3779356420304494E-4	0.5329425335796707
-7.6413332318231895	22.67125431062098	4.402609085896505	2.466536144290881E-4	0.5325782030042057
-6.9150129554945305	21.927639425126234	4.373329660785256	2.3281883929117755E-4	0.5331517167925517
-6.318958590099959	21.343154735881807	4.350333846458184	2.2194467472098938E-4	0.5336021409488296
-6.618255579081206	21.642875823077	4.362098886097757	2.2757328537399766E-4	0.533371083614254
-3.6680004015474728	23.30103040805593	4.427304219539692	2.582786047980884E-4	0.5320082348035186
-3.83446762916781	23.580833568731567	4.438306048254459	2.636914147459514E-4	0.5317904058352021
-4.071443328978513	23.987709649252928	4.454331923939654	2.712754018289669E-4	0.5314734189123538
-7.640251545310057	17.586782544931808	2.1114172245543047E-4	1.248460001266801E-4	1.2743061188708174E-4
-7.509356374993602	17.79911102953117	2.1239017375673628E-4	1.2548386903530194E-4	1.267535303926198E-4
-7.6989388334005735	17.4903691638282	2.1056679809857763E-4	1.2450954664207218E-4	1.2773897223038695E-4
-7.762103216471637	17.30759444679789	2.0934441521854204E-4	1.2387009499911466E-4	1.280853377036786E-4
-7.821162534822876	17.152686250634982	2.083101282370635E-4	1.2331833494266283E-4	1.284078726276957E-4
-7.87221896818102	16.9473112831706	2.0687404101589528E-4	1.2259692110104281E-4	1.2868500567530573E-4
-7.921170402924522	16.753942907049066	2.055481527589265E-4	1.2192452284417175E-4	1.2895802042405888E-4
-7.9783869673286425	16.470761822820492	2.0354884939440378E-4	1.2091869937157673E-4	1.2927739447316454E-4
-8.003886469325913	16.357472230499454	2.0277398838241986E-4	1.2052835223600421E-4	1.2942116224576091E-4
-8.041803974825056	16.197407590250943	2.01632395941375E-4	1.1995604136790525E-4	1.2960325014196741E-4
-8.11957094103931	15.808141817188318	1.9886876766694362E-4	1.1856686345021205E-4	1.300014196670823E-4
-8.094241908274963	15.975737091845481	2.000679419003023E-4	1.1917154621593694E-4	1.2986980400481272E-4
-8.149959289733443	15.594634263864748	1.9739339649581716E-4	1.1781863515753066E-4	1.3017145250807845E-4
-4.487015489615116	14.591722761896559	1.9522849099167221E-4	1.154648603470881E-4	1.1704675922220827E-4
-4.416731324563106	14.512870608922286	1.9473066369998316E-4	1.1520673574996812E-4	1.16774164282469E-4
-4.329055028394281	14.412978776001903	1.941267694907325E-4	1.1489871173006228E-4	1.1644978340398634E-4
-4.19303203891211	14.248275933735142	1.930597452791562E-4	1.1433958738587231E-4	1.1591430041831056E-4
-4.178965322518646	14.23024927967746	1.929466202795015E-4	1.1428073428505058E-4	1.1586204020714916E-4
-8.208595369810979	15.125877972768416	1.9411287129761026E-4	1.1612266952897735E-4	1.3048841369258713E-4
-8.250106284083648	14.883579494882824	1.924762694251158E-4	1.1527054800948295E-4	1.3069329849772397E-4
-8.184763342662869	15.304083214581624	1.9535862873790665E-4	1.167693237411741E-4	1.3036080291185958E-4
-8.194040568253598	15.203367992185502	1.9465627212732352E-4	1.1640638120314908E-4	1.3041963601351486E-4
-4.009503675450382	13.95499929048619	1.9103570260806246E-4	1.1330148677461224E-4	1.1514989243058133E-4
-3.967321215997023	13.879167246534847	1.9053012604653295E-4	1.1304534821197253E-4	1.1498659732216723E-4
-3.8768075373306097	13.684183745503944	1.8911345559631822E-4	1.123253246935595E-4	1.1459446690978607E-4
-3.8285567068758617	13.577304042901428	1.8834538825684212E-4	1.1193545032652967E-4	1.1438356440190055E-4
-3.679175518096213	13.165512678706849	1.853332545003008E-4	1.1038813247622514E-4	1.1371856063441592E-4
-3.5952780276413945	12.848827743115857	1.8290653851350775E-4	1.0912324543953453E-4	1.1331232347304071E-4
-3.8035301168690907	13.511178334388502	1.8783537168844727E-4	1.1167232529649155E-4	1.1426162861581165E-4
-3.5706258476984103	12.751547870197772	1.8221808314317168E-4	1.0876786833535365E-4	1.1321000730817865E-4
-3.536337058362929	12.508568926206657	1.8040727024078764E-4	1.0779181338356668E-4	1.130504254352641E-4
-3.4943523373487664	12.217884679130231	1.7824344730620105E-4	1.0662625248856087E-4	1.1285056111829123E-4
-3.476217738039166	12.051206781698731	1.7695156410062283E-4	1.0590531535887513E-4	1.127438427226105E-4
-3.4381043775288846	11.707787309160882	1.7455860911070635E-4	1.0457898651972637E-4	1.1259391399032312E-4
-3.4175141432913065	11.442487558596586	1.7256553287413995E-4	1.0342869675283186E-4	1.1246210671020615E-4
-3.390535492772293	10.959938069747185	1.6913202861050484E-4	1.0138921247443677E-4	1.123148989572637E-4
-3.391605607580326	10.637069694303245	1.6685810415587005E-4	9.994980754888448E-5	1.1229716149127017E-4
-3.3957072198915474	11.125983907025887	1.7036281249765777E-4	1.0212965398162798E-4	1.1236411154280011E-4
-3.3933099091125833	10.454525891479044	1.6563774502807753E-4	9.918254809285558E-5	1.1231583956713384E-4
-3.392748642497309	10.363320317554606	1.6504875228695644E-4	9.879086422960862E-5	1.1231630124441827E-4
-3.3881777990103163	10.052022617744685	1.6294215638038817E-4	9.740354356470025E-5	1.1225781562086075E-4
-3.3799310598541874	9.65560915900371	1.6025844509700692E-4	9.552478169726825E-5	1.1213554198924062E-4
-3.3800332742014394	9.645525660619372	1.601871820399362E-4	9.547546538381969E-5	1.1213310519156686E-4
-3.380411775956053	9.63612711841371	1.6011786846281665E-4	9.542408791279952E-5	1.121302703113425E-4
-3.407094329200765	9.20982055058361	1.5734995195951454E-4	9.337901220210555E-5	1.1219954145301223E-4
-3.4177904844649305	8.97279793026408	1.5568238305694852E-4	9.209714564666896E-5	1.1211392921023544E-4
-4.670507470987797	6.528342318175511	1.4161853883635E-4	7.936880422097339E-5	1.164756958381184E-4
-4.472672713765166	6.53165408154053	1.4150975602684232E-4	7.930131843628493E-5	1.1592743228566186E-4
-4.29609676800706	6.564113874181485	1.4113203674377125E-4	7.920023659727763E-5	1.1482669741495633E-4
-4.1907677441120486	6.6201318525786546	1.413838531307011E-4	7.931794956571841E-5	1.145285019733634E-4
-3.42823364007561	8.77881073484247	1.5451648940764022E-4	9.113103252809387E-5	1.1216005154136408E-4
-3.440421539484517	8.631632878187974	1.5368752169145583E-4	9.028482689969992E-5	1.1221888268997565E-4
-3.510174069952668	8.051882576425108	1.5047768495335815E-4	8.701454847134686E-5	1.1250074242804482E-4
-3.4654247941708625	8.41479710425795	1.5232136489635417E-4	8.89978088680741E-5	1.1228080909243631E-4
-3.519325274558982	7.974355231943207	1.4992582726429675E-4	8.651556147981602E-5	1.1244411248882146E-4
-3.8048036653298265	6.960169305120867	1.42509707415363E-4	7.999381068420671E-5	1.1239915347327988E-4
-3.942941641067294	6.809098812242506	1.41890485590433E-4	7.979857570370946E-5	1.1309759217633645E-4
-4.081244662082278	6.715380176995773	1.4144461325727397E-4	7.927464233288008E-5	1.138105693278455E-4
-3.557899482821399	7.638847683178286	1.474104130483764E-4	8.35378388364713E-5	1.1188835017967409E-4
-3.5506928691402093	7.6928576227494805	1.4818119954701167E-4	8.445757110796243E-5	1.1219216048034319E-4
-3.535122007221198	7.8370201875805385	1.4905961756838545E-4	8.55569061257089E-5	1.1226982649305672E-4
-3.5827478111781415	7.560437912809052	1.469903992610724E-4	8.369112149749243E-5	1.1185200424077398E-4
-3.656557182300241	7.313450806733589	1.4460924052849726E-4	8.199099966384359E-5	1.1148667324214722E-4
-3.741595319822733	7.091603710798701	1.4304153540907501E-4	8.019307259159125E-5	1.1193681197397832E-4
-12.48823622079036	29.318127189803445	3.512290093849536	0.8729295989120678	1.239933433492334
-12.301573729696075	29.291730374054282	3.507075757425371	0.8910018122658484	1.2056378367835445
-12.904182385341631	29.37659805299116	3.5127264017635227	0.8163613398864249	1.3191335194296512
-12.704310573905445	29.35687813300677	3.514068278757077	0.8454797385890132	1.2799184943036777
-13.215739023882737	29.375039723105594	3.5065696625191385	0.7688140748428268	1.3653045746968606
-13.289816212405814	29.38416912499247	3.5052071380367997	0.7571389870056664	1.3796957985697615
-13.628735756055638	29.408293625969595	3.510589774375684	0.7108290923955407	1.4490713100382764
-13.761313265189306	29.4203272211296	3.5121019740904456	0.6926237345382547	1.4768298384553369
-13.789831291953012	29.422638265299426	3.5117097153547903	0.6890223616727985	1.4831609243287645
-14.193507593470319	29.351006338599753	3.510659702600352	0.6115015093087509	1.5522001871181927
-14.343065600888547	29.30623263263965	3.5036029974345926	0.5806487363457231	1.5739953161542541
-15.169871121939503	28.7024294022831	3.416286459760159	0.35334628782082605	1.6342189386143358
-15.025976096323706	28.826575538617305	3.4341839225849062	0.39435418024546254	1.6271734015717034
-14.704342841257393	29.099582909420015	3.4713551018141113	0.48649816891829833	1.6097569303000663
-14.77814405518191	29.048154888872233	3.464498299845507	0.46761236535627587	1.6151851950373337
-15.194930389272562	28.670268692680192	3.4124742065059994	0.34355058392475263	1.63447920226419
-15.552436058935609	28.26238814510614	3.3569829009685392	0.20986130038395268	1.6478739058199814
-15.658704878643212	28.12869446022543	3.3363781603901983	0.16755349936225222	1.6485985100577798
-15.420870685895718	28.414489982476084	3.380984480796688	0.26032445917015956	1.6440182025176144
-16.14669845066415	27.534817692946177	3.1945405137482066	-0.01627941826035137	1.6679610568102932
-16.18902508127296	27.487365967844962	3.178432944496708	-0.03202416969991785	1.6711967261415706
-16.090879730623392	27.60512583812312	3.2127283382786924	0.005885509219055566	1.6659850468146244
-15.906983759261689	27.83045491742547	3.2751731203500163	0.07667130818146473	1.6568546235575505
-15.78801336657089	27.974288039163053	3.305855707732219	0.12011557248217224	1.6533194018386943
-16.4224657835804	27.241242221715776	3.0862254429715184	-0.1163809219268779	1.6901549955743043
-16.636541644582238	27.015574682657572	2.9962374539666676	-0.20338394985891994	1.7145035407246267
-16.701862721366762	26.948993088668995	2.970128508923693	-0.22887398414744498	1.7218957316101169
-16.98192097775023	26.67928029930171	2.858627038775173	-0.3402843306694102	1.7501644600825408
-17.086567607533095	26.586911131348927	2.8256108120752383	-0.3805230998401268	1.7599262299246943
-16.810764952407226	26.84442366016748	2.927725949436756	-0.2716665540733122	1.7325838033495855
-17.316197999609905	26.352544552541893	2.7718780220548567	-0.48089466040436823	1.7801950946995002
-17.45518464052986	26.210110438215963	2.7445766673813616	-0.5404620177273047	1.792855880054321
-17.722095738557805	25.895382301413925	2.721421244668313	-0.6657745187036751	1.8055343347892694
-17.72264017583542	25.894744071275742	2.721365004151139	-0.6660278885774444	1.8055567237382582
-17.932597821946576	25.11386146747848	2.649761181691343	-0.8906917554702093	1.7258132756353404
-17.907096306050956	25.00313633884308	2.630653083686595	-0.9147290761761527	1.7003024005468164
-17.75267320881764	24.32471147247125	2.5126569750783543	-1.0592253173993014	1.5436616112501471
-17.92944471255859	25.1306830888716	2.6513544744768986	-0.886003361501612	1.727714487626842
-17.722777975835573	25.894232143167198	2.7213140935529987	-0.6661709998252597	1.8055020089315135
-17.728945142955695	25.871483784810497	2.7192446135894346	-0.6727316337283823	1.8031951862176976
-17.700264955727473	24.192801294244298	2.482122364762532	-1.080975820461699	1.5052974450242023
-17.492893227235577	23.675149455238873	2.356247266850856	-1.1612662717818591	1.3458796173630425
-17.219818972655105	23.051350814888384	2.2103663171037433	-1.2506600988250065	1.1561547836674981
-17.213682929786287	23.036984749786797	2.2070029691251216	-1.2527600770122589	1.1517120487700832
-17.20651458505761	23.021889840621302	2.2037135570678887	-1.254391977583158	1.1470550766827177
-16.72944438496599	22.0265670999435	2.0196606000410484	-1.355512044643035	0.851463083055015
-16.772330573218266	22.113599037757318	2.0330026267340444	-1.3468687701302569	0.8775792677821308
-16.97378539565523	22.529669064239172	2.1022660953336088	-1.309099833849134	1.0019036351549988
-16.69878402350933	21.97001521221032	2.0133341650230983	-1.3596679072703626	0.8342051607283368
-16.445234320725408	21.481646309928003	1.9632429570191012	-1.3943466971973781	0.6864209495574153
-16.38784636008633	21.382208809377225	1.9575701455115089	-1.3993899485665848	0.6548205534553297
-16.10429654720809	20.90765006213037	1.9295204286432979	-1.417301135913543	0.49420780920414575
-15.229590069694847	19.59839917871314	1.9031606815929796	-1.364872228849138	0.04200513378277545
-15.573303162172023	20.08692966262294	1.903112673665607	-1.3956124557843252	0.212556456410755
-15.762739830454272	20.369577854236137	1.908476617950819	-1.4094236851210922	0.3088526699146114
-15.676053214728174	20.229671015614727	1.904646933181429	-1.4053570637855652	0.26180666720467805
-15.004965242227517	19.29705702264412	1.9008237163899055	-1.3198857520224117	-0.06471496731896632
-14.347740685004595	18.43237628944785	1.886949729992173	-1.1291748398011787	-0.353947607578645
-14.71316053352021	18.903140185799252	1.9031130006532875	-1.2499135822229368	-0.2041066928403158
-14.112301424219844	18.14085757339455	1.859203515994172	-1.0275275214059034	-0.4369485654249049
-13.786968016309958	17.746840232171802	1.7823705009404656	-0.8467495110549927	-0.507636756470406
-12.572484095421888	16.31238607204104	1.3402981770959128	-0.2697285180950646	-0.4213309047482304
-12.73923093656964	16.50237005974189	1.405244016152582	-0.340590661115593	-0.4438551433982351
-13.14972110059062	16.985383718836303	1.575405822357013	-0.5269266711188703	-0.4911318126108998
-13.560443943361145	17.474962802260926	1.7105975581741424	-0.730354511664695	-0.5132734239371711
-12.433087863224218	16.142914163274668	1.27346985416674	-0.22662566849667226	-0.38944116646424176
-11.67886765718853	15.130655135953049	0.8818835199748526	-0.050739596214881236	-0.23410487436340646
-11.370603754574383	14.616160191779192	0.7061233244626608	-0.012145334556481969	-0.19492229077238202
-11.928279318244115	15.521235666230787	1.011904336756441	-0.09179095099042013	-0.27341741355840826
-11.098102119973685	14.067276715400904	0.5666583636212276	0.014425149976717422	-0.17484488079368865
-10.94829922258624	13.75778922441979	0.4811767770619648	0.027802395064594504	-0.1636845249571
-10.566136973193167	12.955069884045642	0.31584848960421197	0.03402980145628509	-0.131579829833025
-10.528617101577506	12.869997651759531	0.2980259593590668	0.03414432576934003	-0.1273847665203995
-10.125844678960055	12.03212679724241	0.18702714009233345	0.02402819776744039	-0.1042740965346498
-10.205786830641387	12.200371242765215	0.20939862251606106	0.026009886806163836	-0.1089346493679861
-10.11776374681346	12.014636087480781	0.18556016526928154	0.023924623669332158	-0.10386452225553139
-9.799033203597945	11.32040592221854	0.12697643728361538	0.019097592873620884	-0.08438668409169611
-9.732454220074882	11.174895810343436	0.1153136440034236	0.01763722900265276	-0.07958444458461811
-10.081694286405995	11.938670646469957	0.17921993618546922	0.0233945166104714	-0.10170352219107338
-9.419861471494833	10.505758447346915	0.08127723144706314	0.011893626194985645	-0.06407265714297566
-9.39945834397536	10.463080013210769	0.07892267387999582	0.011471638890551432	-0.062846706487693
-9.362989365785312	10.38856114561003	0.07586374299536952	0.011051157474639141	-0.060880281883292336
-9.15485933130238	9.945854793573561	0.05785301653911748	0.008227368481489734	-0.0494849904624546
-12.250739993292553	19.150604908283345	1.7983697421675924	-0.9828208697515377	-0.29047696717199245
-12.385666050996104	19.229462944007324	1.871714755562902	-1.0268752762656908	-0.33803051167609055
-12.018444755085756	18.995911937273455	1.660380709740453	-0.889255795472854	-0.17677577050321994
-11.827571680933026	18.805921238230237	1.6052405269506471	-0.8304899904425473	-0.16997688202584732
-11.71378598197753	18.69006222155872	1.5658634204925588	-0.7949159453038732	-0.15519882986450353
-11.489121580415649	18.312221504949157	1.481036190265219	-0.7226531794185994	-0.10568847870722664
-11.42092816915265	18.202424829191397	1.4526009585098612	-0.6989465762104762	-0.0938593480690798
-11.137081940903064	17.673975351763787	1.3016261068126764	-0.5513179528016293	-0.044707505110396076
-11.050577560623434	17.52903972488271	1.2532118078541317	-0.5086712646358265	-0.031036891969842776
-10.900173758069224	17.228821915447778	1.1544327991018228	-0.42512808050693685	-0.016838034717865755
-10.59407257662658	16.86993613536655	0.9943852082978533	-0.31272167684859886	0.007137646074017713
-10.4015251414116	16.663994998799538	0.8996880103731184	-0.2586270081019437	0.01587957373205378
-9.980308680915373	16.24426542990552	0.7019599121073173	-0.15708502234919472	0.027590757721562865
-10.52456597891735	16.788877057884427	0.958277070202958	-0.2888557638476984	0.01276164769829388
-9.215934750579713	15.702403997568886	0.42279323366999966	-0.0616600477599778	0.030148047451294395
-9.506635524164235	15.916651407254937	0.5292036262870582	-0.09521392772489154	0.03575577473139827
-9.713477904294042	16.0562870014233	0.605800809940366	-0.12001268628829675	0.03297151452839805
-8.987328542896977	15.535943891824608	0.3416701268997422	-0.036930259880082666	0.026863869492283927
-7.038155536202357	2.4161328913912485	0.014115800872011426	0.012285654781495826	-0.006012329950355262
-7.218271698777633	2.47634434863711	0.014116048203407025	0.012127024738333644	-0.006455903844627122
-7.402921517489648	2.596088343862585	0.014006255280543237	0.011841962928601037	-0.0069002522435447885
-5.610926604361965	2.56874897195521	0.012816727906747934	0.011796321556875596	-0.002767566139391915
-5.791192046184305	2.4885541575675454	0.0131340307716877	0.012032231983580543	-0.003150946050967153
-6.090991914769232	2.367770791599311	0.013586583016502129	0.012369262921777122	-0.0037734930646907954
-6.223300720670824	2.3658652457286538	0.013701913659402026	0.01239761842530606	-0.004099727974005516
-8.52477693815128	15.280293075065625	0.19358929444152653	-0.02144485725320261	0.01789264710869947
-8.539017662099997	15.301185889469425	0.2043190760772325	-0.0230578019411399	0.01909958423443102
-8.574275941324593	15.320887483760043	0.2152182142907976	-0.023893717668497516	0.01957347705723967
-5.2268760988311245	3.1984387632370352	0.011187521524195897	0.010324645306618302	-0.0022360048659271787
-5.323022364028059	2.954304032548915	0.011790202225191209	0.01087912866627535	-0.002336961455128567
-5.411391041049513	2.8046470279535036	0.012169066527995464	0.011220577502448478	-0.0024557422080775607
-5.361270108912003	2.863813885716368	0.012007518275488882	0.011076980147293415	-0.0023780602548582933
-5.176470922340737	3.3654332504811606	0.010794332461952208	0.009964137166267168	-0.00218763831833212
-4.997438755280889	4.032636318053695	0.009296727486308297	0.008589116614747379	-0.001980570210555509
-5.108994509801874	3.6116460899580636	0.010213788292858926	0.009433568946358706	-0.0021177624028173698
-4.991774580661376	4.054261353979088	0.009249064919604779	0.008545600806489022	-0.001972471585952603
-6.53602006808163	2.347293243898074	0.01392985555050542	0.012454936917383617	-0.00482259966277944
-6.87142325605757	2.3759082864320638	0.014092328981774727	0.012385073979141072	-0.005624799537198327
-6.725008134174486	2.3639729747856246	0.01403729674003041	0.012423376477795508	-0.005285173058873377
-7.498445287702315	2.6504749625169852	0.013952941992407963	0.01170368054477834	-0.007123147678152965
-7.543394316053332	2.6908233254228815	0.013906379160058813	0.011613265222545788	-0.007225993357394223
-7.714537633122486	2.9137762658493207	0.013617357268612053	0.011098345772278164	-0.0076504375808781905
-7.7891268079090406	3.0564766598021276	0.013436929281395822	0.010801396354892783	-0.007840255928586927
-7.80527300412054	3.4063802626319237	0.0128789843806983	0.010066881022274645	-0.007981250922012961
-7.804324521600502	3.2269612996167556	0.01316308375950204	0.010434729877111061	-0.007925598271490171
-7.758877336072651	3.698244931275473	0.012391638407800654	0.009456211178761963	-0.007993793787774124
-7.751964178591711	3.7286102673963915	0.012340327159753747	0.00939382182893261	-0.007991316203556547
-4.868412953288395	4.489722570165323	0.008258124821706918	0.007668739114240507	-0.0016250418294275063
-4.944274103721604	4.221530184777065	0.00886918508532182	0.0082095988567295	-0.0018390977186890055
-4.861218645669248	4.514367912389247	0.008195348554880461	0.0076130591673997635	-0.0015986562510720594
-4.761328567585714	4.872867994409656	0.007255097854294045	0.006777849517712262	-0.0012178198407535369
-7.7347878369548635	3.762505605967378	0.012275793531287885	0.009322418508009312	-0.007975288260850224
-7.441188952293851	4.488511996506501	0.01096687769186971	0.007736038054434328	-0.007772159285016165
-7.462522939780039	4.430436642589039	0.011064790080736693	0.007862245423863327	-0.007782468630374978
-7.583988224902736	4.103803156183615	0.01159638600108364	0.00855880773782394	-0.007823270056602431
-7.428705960551779	4.562167039268792	0.010892392375247547	0.007573748971303399	-0.00781460054662185
-7.367225146909923	5.0179675342064245	0.010448484472659229	0.0065595191419051775	-0.008115968953450518
-7.395373926440531	5.510469499667041	0.010392838588620024	0.005464266609575227	-0.008781887962977629
-7.396628687854849	5.543415335697084	0.010383703279032533	0.005390989672895634	-0.00881998080268493
-8.95190692747794	9.555178523251787	0.048785196599435934	0.007300812616158546	-0.04270854106743918
-8.732770861641235	9.107630277300872	0.03798360886104241	0.005370496072442632	-0.034669216841152116
-8.477149435408428	8.592840803667324	0.029817273728428684	0.004642208644946102	-0.02766745787030682
-8.352048182285694	8.325615036227727	0.025712685040228982	0.004281083486324382	-0.024168286184487155
-8.222367325804308	8.079901469599669	0.023099035852851932	0.004077829227120241	-0.02177842189625908
-4.558078678429407	5.672702371829184	0.0046988787685894534	0.004454032050949363	-3.466283552973764E-4
-4.661854211303943	5.2307881209663405	0.006172541190083366	0.0058108769194400636	-7.755514864796323E-4
-4.6736829568741065	5.179041007331088	0.006333301680687417	0.00595518769589768	-8.286211909649134E-4
-4.664862639408369	5.2157017440172675	0.006221902212080002	0.0058558386389273446	-7.863053321308071E-4
-7.642518454416541	6.7438038314408955	0.01250813893891646	0.0033929904008880205	-0.011826311494531833
-7.72390205946121	6.960130553786359	0.013848362025943115	0.0034300279153372045	-0.013112294569736612
-7.960824009101229	7.5515457825414485	0.017334469291894306	0.0034627522955352264	-0.01647329419988278
-7.398279738095727	5.568321714484634	0.010394264795128673	0.005343539714836568	-0.008853906222075592
-7.486554017062449	6.151026864151781	0.010895423083636113	0.004204314043448263	-0.009932437853966572
-7.599533786520233	6.612688047526157	0.012136037953223083	0.0035928088127290514	-0.011389449160732111
-4.559353287845783	5.7832057636531005	0.004308492645342439	0.004083385941917966	-2.5536893819433885E-4
-4.539973927898901	6.108340489734484	0.0032135813493055863	0.003012792801909219	1.2347238330987086E-4
-4.595870421128182	6.280367827388355	0.0019524148365025857	0.0018080838577142486	1.6230032956990206E-4
-11.949523827617071	29.206895619841305	3.4906182433856547	0.9193475244264342	1.1468013492203308
-11.807688642858182	29.154031813094953	3.4793943379343784	0.9304206685789066	1.1251333987314818
-12.00330605669702	29.223330979102066	3.4922595153079192	0.9157234207217174	1.1542847331413102
-11.58017196199464	29.065937130844834	3.451283449144867	0.944892972169534	1.0861336566441733
-11.41683712235142	28.96940271662765	3.4285580022233013	0.9536296579683319	1.050773267862762
-11.219350371023808	28.853937987330728	3.40167359152659	0.9665552997040556	1.0072548660136342
-11.063811648377435	28.68153300927144	3.3755231276984503	0.9601193851188881	0.9632203594628463
-10.947486528223845	28.535037823889105	3.353824882959555	0.9507638609765393	0.9292029342797854
-10.899230615467399	28.323819733732066	3.3240046896953075	0.9296179776942216	0.8946237519821592
-10.868467577029437	28.194812621939796	3.304478418952454	0.9157566874054268	0.8731660048381853
-10.876511202290695	28.109887068149042	3.2792548358679237	0.9011769713609236	0.8575880989691209
-10.899672074901286	27.854101802332053	3.2109345868768147	0.8587497662800055	0.807840091182948
-12.412266700730603	28.73183000599365	3.5566986058665826	0.7941278754005254	1.166499817117601
-12.004390987243811	28.644127827029813	3.521797031554123	0.8444382692900816	1.0935347778388478
-11.418956634563854	28.353076382645266	3.402643944397957	0.8801212183851337	0.9713930695782989
-11.624144095082618	28.483083006210283	3.456491269931509	0.8737179349977438	1.0194273572591295
-11.98757052088968	28.638168487186263	3.5193174154009346	0.845955552547858	1.0903115319914698
-11.999455430555999	28.64302114149913	3.521347926757863	0.8450055612963415	1.092650969120172
-11.11438165555979	28.077094826076056	3.2967901364542676	0.8720324668193871	0.8828418943558519
-11.390783517603357	28.330385589064328	3.3938678159114994	0.8802975249837035	0.9637476141257045
-11.018694723095315	27.985290635821798	3.2609104847845556	0.8675136770082947	0.8520431342930667
-13.471803069018005	28.77445563984976	3.5612407786658533	0.6245132734882285	1.3476232831530304
-13.48260549035852	28.773788416678933	3.5610003550760965	0.6226034595414316	1.3494693287527342
-12.935354512904492	28.789110493383184	3.572715617092763	0.7183664254038621	1.2564279735952675
-12.730299209385468	28.76882927246517	3.566860126697418	0.7492516401533929	1.2207752065532325
-14.231290469589101	28.525879619960573	3.5092935819110953	0.44372720437400404	1.4462758326368383
-14.010448775461906	28.63328583652027	3.531180104801893	0.5022967294348768	1.4227948250123348
-13.506471729136642	28.767317669153915	3.559648540544259	0.6172075024181346	1.3527903111469424
-14.460841527293365	28.39408003504012	3.4844333187457712	0.3803202342405471	1.4688579479293686
-14.783683682753072	28.129965573228738	3.442266373580018	0.2822703223488386	1.488544231783126
-14.975465100779633	27.963363652093868	3.412978813614244	0.2194012813645007	1.4978881097645524
-14.857377166814722	28.070482248494333	3.4333136840349843	0.2596264500397262	1.4932437157169736
-15.247091508969765	27.723494694946858	3.36657151369145	0.12684049913132248	1.5094590775058392
-15.438921475279523	27.548521108541188	3.3258598298205606	0.06212534547373853	1.519763476159932
-15.777307067901031	27.23142152114181	3.227022050755357	-0.053465443039932975	1.54169349745818
-15.505550048294694	27.4862002405047	3.308703522242651	0.039311028596932106	1.5235551446517372
-15.95882932927022	27.057658625283377	3.1593386782989783	-0.11880989825688704	1.5589434824291142
-16.071627921968407	26.944874315391413	3.115129265279685	-0.16279813289054318	1.5702880540420892
-16.348879088595037	26.649360708813276	2.976563273912249	-0.2912553123473097	1.5943039793368858
-16.427997019937784	26.555959712111072	2.9324510310442413	-0.32683872849370044	1.5978980604505402
-16.656844434007954	26.17623866269756	2.7724141026478115	-0.4498522265437753	1.598511022304362
-16.696536478621557	26.09508062700545	2.7428567431253574	-0.47654083868460734	1.5975549775941316
-16.835749776418716	25.686852448177994	2.620884497715986	-0.610981697217594	1.572617269173393
-16.845061757485475	25.628453285604436	2.6040510215650245	-0.6265316899707154	1.564943070142306
-16.850433340026893	25.176846057478727	2.476566099366489	-0.7421991302893484	1.4786750091015086
-16.85038673364371	25.14105029551206	2.467781280866628	-0.7510434814236667	1.4727405489213936
-16.822804208812027	24.752145786172367	2.3868429517017318	-0.8426172341627913	1.406356669768199
-16.814022621155868	24.619664448408173	2.3592084560357356	-0.8738230432660324	1.383831330876068
-16.812945472733826	24.6090037446475	2.356660547830505	-0.8762014023753566	1.3815870130587657
-16.723937840816944	24.10943746964462	2.248609396550869	-0.9809479758082891	1.2600222886080512
-16.711672631053567	24.055094941481215	2.2332847981923347	-0.9896041092355041	1.245348776298925
-16.289023552988983	22.907733919851253	1.9483335482805741	-1.1741762286816377	0.9482602934843817
-16.541701583590093	23.45604246001041	2.0699984493389336	-1.0917112735052446	1.088630077629002
-16.554803726644348	23.499372302025698	2.0801407098340827	-1.0837081394517367	1.099200580398409
-16.28488538521969	22.898119481008653	1.9462826981836556	-1.175750612195114	0.9457423034222929
-16.26218103763534	22.856454352609262	1.938745092108116	-1.180536031653603	0.9323265505838765
-15.969194038819062	22.31634337785984	1.8415315948875568	-1.2427535915929895	0.7601685133683231
-15.890230123807179	22.1925020649246	1.8262018627681882	-1.2535066564047004	0.7191201287766199
-15.611918811164477	21.76175729997115	1.7833236723286778	-1.2833512803358056	0.575085945369899
-15.389654649869968	21.46744614026727	1.7682323259722792	-1.2915091856612118	0.47570326154145626
-15.211472875440645	21.225020759410477	1.7581378000286958	-1.2960074507127315	0.3894692847801231
-14.852605830718517	20.768605616378892	1.7630255713150533	-1.2961544417178246	0.2196792547651614
-14.818368111934701	20.727265125728813	1.7637991479409856	-1.2949114764849343	0.20482626235823528
-14.010753868674147	19.956266747716498	1.804389392889295	-1.2320328794647721	-0.079366351887049
-14.087441807327457	20.012526511232718	1.7993920255165676	-1.2395086429619246	-0.06013894070338252
-14.468160486474938	20.371519812579944	1.7771930569100243	-1.269400594006943	0.0749608332510737
-14.161164464278139	20.08381166702931	1.794536299838935	-1.2443668949660354	-0.03442471459296158
-14.781086333771103	20.690256417429	1.7647515842080794	-1.2917199131277326	0.19147609429944412
-12.566775432145782	19.255877513320883	1.8714847932512335	-1.05364253334248	-0.3303047445915358
-13.290339014836286	19.46305631769065	1.8480228513526895	-1.1459740368816909	-0.24608850773335544
-13.1729303124603	19.418787275288505	1.8526134661877038	-1.1304876780080078	-0.2636744109914334
-12.843245224742368	19.28971157894774	1.866077610407669	-1.0864070766353287	-0.3138289818168073
-13.364979556612642	19.508469790386137	1.8439223644978155	-1.1563648523253638	-0.2305461033353134
-13.71499192839251	19.7215588672211	1.8262506677450456	-1.2045504745550888	-0.1567437592248373
-10.73275094914898	27.601566124654774	3.1165114350022636	0.8313186567715245	0.7314752697300888
-10.621312259153935	27.431657608134955	3.05521239549275	0.8132805117944286	0.6819107317202496
-10.494472622804425	27.139762728691487	2.9597153727968717	0.7784046178951303	0.6110884496751638
-10.440814811578786	26.97290839065918	2.907111214574033	0.7535079078168488	0.5733467460400326
-10.340010025599554	26.46761329405222	2.757700843605061	0.6725594691437369	0.46524180183537356
-10.310942985096554	26.231506882359504	2.689342326861868	0.6308491435324646	0.4204452794069396
-10.254915889396067	25.788604694922874	2.5663661504300146	0.5467010878450718	0.3297786457049484
-10.22647827646901	25.49740684588262	2.485821585195885	0.49279783701977553	0.27198570027417607
-10.15297056364784	24.454238785309386	2.2728386617727914	0.29350855641231094	0.07728916107343627
-10.148816922605754	23.97207807587904	2.2026273398991663	0.19638952687944128	-0.008888632550404337
-10.1572747910747	24.735583520367605	2.3122072120866024	0.3503299139519259	0.12747824680906428
-10.162097597121184	24.830116402868736	2.332192107280895	0.36982391087148914	0.1447842204401082
-10.162546766859359	23.84260305188515	2.191662701532375	0.167421592422691	-0.029056727144659733
-10.199764060738538	23.17965757589045	2.1395606549392516	0.04766730497029699	-0.14742332449572712
-10.264133457042867	22.925685144978395	2.132004887604332	-0.010212447422721649	-0.1811610113719388
-10.334836167150385	22.416165687077918	2.1136723725220543	-0.12080793539912474	-0.2610011943547066
-10.491992980100065	22.01802381355439	2.11854693967509	-0.22006493353691658	-0.3050541763007481
-11.549836964138185	20.072338696358347	2.02906957677071	-0.7429266295746717	-0.4434790152878735
-11.554967867880773	20.064003427239495	2.028279540210935	-0.7453303131949203	-0.4437275369358125
-10.551136967279964	21.796553611972197	2.1163167343808786	-0.2667221144674678	-0.33134132564687285
-10.861109989919282	21.2561808403101	2.1084816577109704	-0.4197828976615177	-0.3650168764395696
-10.944210941660401	21.11696785294288	2.102029565567721	-0.45630331551652936	-0.37416094409471146
-11.133323225905555	20.800917117156818	2.0917511302666014	-0.5422611495343471	-0.39832198807175095
-11.346534801731305	20.436488911990164	2.0638855879732017	-0.6460362633166632	-0.4237565173135203
-11.231518843805489	20.62710766906838	2.077779019229564	-0.5898570899358302	-0.4112199912469354
-11.741469854730145	19.77949816437784	1.9996070575905103	-0.823075471311735	-0.45352167744321636
-11.841147224706017	19.661418434931374	1.983040267875435	-0.8561287308811831	-0.4490402813328175
-11.973386913159729	19.52262481256701	1.9597576806265906	-0.8976499340354673	-0.441350602850527
-12.170425370412358	19.353881967026794	1.926026798113683	-0.9599694635845828	-0.42027704392086795
-12.254791953417843	19.298450378205736	1.9040854695175677	-0.989403049556968	-0.3872275126202416
-12.107678242949612	19.405561627556374	1.9349184941207238	-0.9408457588768935	-0.4248208648317813
-4.288326386940741	5.8070230604936794	0.14208171952977594	0.13983681089850197	0.0010559377120172512
-4.307057605244767	5.526002436139832	0.19823733198047788	0.1928845771477486	0.00370109984708166
-4.180171464701457	5.245978145694322	0.2584424641296107	0.24659126701224204	0.035939585873248164
-4.162615861022818	5.199209053922773	0.26767861245085006	0.2547698610276481	0.040769860811466135
-4.143652721141185	5.191949089536986	0.2695451517515698	0.255680113718625	0.04451227822366538
-4.014987066173259	6.398560350145364	0.041545123691678135	0.032189315567764346	0.023021604529126084
-4.102160277057983	6.226155071234556	0.06853288981885106	0.06243912503605264	0.02113079267415536
-4.158587255864665	6.1200098173878565	0.08384920906279017	0.08217921077555333	0.015362474449279996
-4.284793079351208	5.824858607178209	0.13833801892317554	0.13623170188059128	0.0013927582761750197
-3.6322745368198053	5.1479752237781815	0.30103769410494263	0.25239366814777586	0.15278809736381974
-3.7520724673596213	5.133869891353276	0.2942760386330591	0.2582985220865239	0.12676752253340903
-4.068810461062704	5.185234828589743	0.2742537568117242	0.2560989066035121	0.06004681562642432
-3.4079134276844885	5.238028583704212	0.30308294214273346	0.2284205267816421	0.19833014176738523
-3.870611147185512	6.723331704642558	0.03066353355753499	-0.009370898483747147	0.020249424248212727
-3.93550508782948	6.569124366309313	0.0429140653877122	0.006162502280249515	0.025883158917315616
-3.083077723553127	5.477621858005871	0.3141553442675047	0.1691425577716663	0.25873429416745203
-3.2016356353304536	5.395281637801698	0.30981312340760436	0.19236107215146853	0.2358295316618914
-2.9250367521464256	5.618751443255416	0.3385995781185275	0.13528540960490407	0.28802916074329865
-2.808073832376915	5.742408533499555	0.3528812283655676	0.10749105495320523	0.3075550885872682
-2.561109083068193	6.012828978318681	0.4216376931864373	0.04629064194167437	0.3545340770242844
-3.656225595772729	7.214473650128381	0.07164281256383682	-0.05396809985428311	0.019112520587519933
-3.5925228731418923	7.34008329807876	0.11803422356975188	-0.09013277945292232	0.023390999927309152
-3.54328167840365	7.470859406778205	0.13334177275123868	-0.10184696367648538	0.026413681235428418
-2.1477862434435124	6.617732931249476	0.6076800527125447	-0.11303363693306329	0.44207064241743915
-2.178221292733067	6.571855578800015	0.5913989644508822	-0.09974326084834201	0.4377678364531035
-2.0648331524982755	6.7576354797203635	0.6559101298279482	-0.15466422621572826	0.45438089677012594
-1.8849213199230619	7.066868042911974	0.7614137830530596	-0.24466463755148135	0.4804311151370928
-2.4120263893614973	6.229400814325045	0.4856962884529099	-0.008469711275018034	0.3870639057595973
-2.5361866250272955	6.047252036713077	0.4287062390313919	0.040102638625319764	0.3593963526401661
-3.935819787141531	17.984500048599497	3.4204189001539342	-1.2332682067706575	0.34296820894939434
-3.78336958602557	17.993315823553566	3.405971137268373	-1.2422696197026282	0.339742188830338
-3.427077741744119	7.766058137175304	0.3180170249122829	-0.2347349002282299	0.03555751403821035
-3.406569881135219	7.832445527304884	0.3469419378444772	-0.2530191800399414	0.03601314850017246
-3.395983191054093	7.883794864942119	0.36980067713879805	-0.2654268573108959	0.03652338103748415
-3.3371281060386737	8.150918617555703	0.5055824660365899	-0.33079021186232294	0.0458777873990987
-1.278169408830863	8.48437433428823	1.2706491710340146	-0.6131952276607728	0.5434891699821698
-1.4540629241815406	8.03470965362341	1.104617542270631	-0.5018783684898491	0.5299320464260598
-1.8167261401452421	7.20801182257917	0.8099004885831479	-0.286818559314854	0.4921248223712089
-1.552383037014087	7.789776732269239	1.0126784880823705	-0.43569561939750556	0.5177512225555477
-0.9410764433027281	9.405038530050247	1.5968240730921321	-0.816325277627189	0.5632627693231549
-1.0329367331417418	9.151234284338832	1.5096033833468432	-0.7640526874904924	0.5594694203846147
-0.7679094447811552	9.95277965234512	1.7697633700105813	-0.9138301615192788	0.5693690657788527
-0.33002843814312044	12.134348277380695	2.3549021478546064	-1.2290820851239666	0.5570970093430941
-0.3357764586920513	12.078843485378034	2.341997752005156	-1.22242899852371	0.5581985454115591
-3.417433509638534	17.827381727176302	3.366505261751729	-1.2778448486634324	0.3476273399269376
-3.353382382951112	17.741842308688575	3.3553039693882964	-1.2861648257405076	0.351598343561896
-3.674832941632539	17.93323560833925	3.3972904959700276	-1.2499867884007592	0.3456145853640146
-3.5409307277999567	17.885907081965335	3.3835423125558	-1.2656455858247464	0.3460781503505218
-3.1860561960175433	17.549365365355296	3.325745197505122	-1.3034923929689513	0.3566419957527411
-2.9981130641699174	17.395321314172424	3.301886657684881	-1.31824888244833	0.3603052663759625
-3.2165215628928006	17.57820816975883	3.330203213874909	-1.3000089335679605	0.35661114515429926
-4.1137207324417435	17.95308223849858	3.4448623077759555	-1.2189664421025443	0.3428312022058523
-4.160621080742889	17.795938972454014	3.4528152254745095	-1.2186177286506985	0.3516198922796945
-4.190763877417752	17.70804950350443	3.459743322707862	-1.2160114142982916	0.3557016885892316
-0.33050020850094985	12.145123827625998	2.357015212391511	-1.2299738059367622	0.5567820809297438
-1.4343564303268679	16.31909273804294	3.09656327861396	-1.4071302760053301	0.4089393472791966
-1.3066176526698219	16.0680303809159	3.0586939172868086	-1.4147882791606796	0.41528423444715645
-1.1152979539279455	15.611202681804269	2.9861760165769207	-1.4171887911836785	0.42912565790709634
-2.4474803932797915	17.1585224792057	3.252073323443437	-1.3521442677044138	0.37448353560096903
-2.055761384167546	17.041296048986602	3.2150537801427377	-1.3741704184712458	0.3816360334729862
-1.9984998164489554	17.002629506016117	3.2081243120751965	-1.3762790962034548	0.3848250251114922
-1.5724149375605685	16.580962567434636	3.135815394728062	-1.4031658460653675	0.3984950205933434
-2.9820955633715815	17.38344915169903	3.300042809114437	-1.3193703658813312	0.36075910869392
-2.724789042326286	17.256116533629893	3.27541754255693	-1.3363553061641806	0.3674836218795709
-2.531457869203797	17.190304756335227	3.259122741113068	-1.348544420021902	0.37102308876553686
-4.183190145794866	17.56540290424019	3.455361882025196	-1.2174293293363054	0.3617581504026611
-4.207099313692599	17.371866069837257	3.454775723645705	-1.2218348687044434	0.36819133455684033
-4.17345519997633	17.089831976884682	3.4269991459166564	-1.2340881765353982	0.36919192538358336
-3.3148310309893363	8.423923301546052	0.6432404129915787	-0.40291094825487345	0.048086526558401316
-3.300192629087484	8.663118489326514	0.746889487010434	-0.46130646381686663	0.044713212576091135
-3.2862287614074193	8.915212706658002	0.8563977532757916	-0.5184012521452038	0.04832079314366203
-3.2794829862540453	9.153166440048343	0.9690710947477806	-0.5761500922024851	0.054829677369315
-0.3805651487088478	12.953841366376704	2.5182531239965766	-1.3010947889721374	0.5306533327291199
-0.4307061904896281	13.369241222483529	2.6009610695517855	-1.33701255804812	0.5161114405830524
-0.5075965103225141	13.744646939005303	2.667287290174542	-1.357556171850518	0.5022075585293525
-0.5977318219793605	14.096499370658435	2.7325759795571263	-1.3804700261765572	0.48639994945175713
-3.2676731937878696	9.60572641271945	1.1623343308042942	-0.6693833830629781	0.0693738673197266
-3.256429234120413	10.042692132374542	1.3450070508045049	-0.7563016140132538	0.0830506313599172
-3.268410707882346	10.416945356274994	1.4876491648005317	-0.8169757296624544	0.09492812877984894
-0.6591870284780542	10.31262568099423	1.8861614912773916	-0.9809969286887361	0.5732120961945972
-0.42285288091859907	11.258976825610695	2.1513483621464187	-1.1241372540557593	0.5741079566263735
-0.42939644071267913	11.215805729165234	2.13978999030076	-1.1176420319762852	0.574508505907904
-0.6312573047807166	10.428088654680536	1.9215266478823136	-1.0016521310349047	0.573686243644578
-3.2903234695987535	10.897386429199772	1.6824084860776507	-0.9038714377778073	0.11041460899165394
-2.987291544864133	17.386535233830127	3.30062646510634	-1.3190600529311374	0.3605839271504495
-4.164359810315925	17.031866286091535	3.4210673391965103	-1.235793854297418	0.36992008181846514
-0.7097934901376413	14.466809880080852	2.7993609458746627	-1.3990886211040259	0.46965072849765493
-0.8575672753041089	14.969271293498517	2.8810141203912214	-1.408938665344548	0.4525642943819936
-0.9532329287786547	15.217415294466539	2.9236917314461097	-1.417004743901535	0.4407779215578227
-4.138689251804942	16.602845789463963	3.363199728682885	-1.2476206109913202	0.36216185911751375
-4.159558946386909	16.976159925336383	3.413907177493863	-1.2359688041622146	0.3703286075424063
-4.0833228206703645	16.225441788462653	3.297584294360294	-1.2566860553082402	0.353029868305984
-4.075875945060494	16.183223288394085	3.2901468517049772	-1.257352735123582	0.3524696197610263
-3.9528003255732322	15.292784673108926	3.08611794926792	-1.2624558214319586	0.30545474540201695
-3.9992067929440043	15.73055462668215	3.192057808843919	-1.2653448631557134	0.3302688951062632
-4.068371905853679	16.139351008679608	3.2804579513594176	-1.257235628228363	0.3507128000210675
-3.903746688804401	14.691009127397303	2.934076173243553	-1.2482304456698075	0.27029164654338544
-3.86987704440043	14.375574603567006	2.848201777765156	-1.2342380478241353	0.25548450335068995
-3.9256796422272324	14.820378173973396	2.968305070276581	-1.250917378300091	0.27712391620785115
-3.9497350317267026	15.228464150498013	3.070066919324361	-1.2606833933519161	0.3018441929646766
-3.7268568443784513	13.894308007070336	2.7071431009135174	-1.2175982043981015	0.2336537854968585
-3.698215854277132	13.779058127098043	2.673138958751956	-1.212461502625379	0.22864234697726202
-3.6779639093146645	13.673870011895303	2.640355636745187	-1.2042560024025408	0.22496009813112472
-3.571181750067259	13.33170586472178	2.5319902962258958	-1.1855372848023318	0.2094033035459466
-3.4835043026903465	12.977876322076302	2.416912092067098	-1.1554753117189716	0.19761422986331822
-3.404126025364066	12.339701968592273	2.2065344101059243	-1.099278259849798	0.16552634545516015
-3.3488293333994186	11.895449310153229	2.0470247482907684	-1.0424274461469012	0.14913174362584067
-3.300315153385468	11.14083500028607	1.7759024840062319	-0.9436604557387902	0.11961976565122756
-3.9511621749674837	15.271050023970451	3.080822932834163	-1.2621157829684737	0.30445385344002424
-8.244373317370188	14.628658956740194	1.9073530766411547E-4	1.1436961692067683E-4	1.3070384519133687E-4
-8.208489142862772	14.204433859089825	1.8783030619418638E-4	1.1281870534429419E-4	1.3063275427475707E-4
-8.193734077492797	13.966873422743047	1.8623638788608506E-4	1.119709536345277E-4	1.306095934806095E-4
-8.232676222944097	14.462837941075223	1.8959506369120284E-4	1.137653647886305E-4	1.3069377179605174E-4
-8.19035693955016	13.837323106092928	1.8539501016577158E-4	1.1152590832808591E-4	1.3060219881872625E-4
-8.113167709168138	13.369167772280294	1.822752272170057E-4	1.0978834642261408E-4	1.3037906653312668E-4
-8.077142174814208	13.181783020574018	1.8109464933401006E-4	1.0911943871493528E-4	1.3026228747501877E-4
-7.9674073519851305	12.816549861797377	1.7873748900447384E-4	1.0770631679867051E-4	1.2993709337348603E-4
-7.4202031915344335	11.241546128091116	1.6922071614573005E-4	1.0139455276022786E-4	1.2839083691437627E-4
-7.380855782333086	11.139150568907128	1.6868127931696518E-4	1.0102507052573841E-4	1.28278195356866E-4
-7.603903539139292	11.751642921695533	1.721885579281428E-4	1.0345134150971917E-4	1.2889645556301316E-4
-7.696154479064555	11.994745340563997	1.736459984588755E-4	1.0448118180552728E-4	1.2914716661856853E-4
-7.744684776673162	12.145936214046198	1.7460286411876712E-4	1.0510249899303024E-4	1.292836383729983E-4
-7.337783016568444	11.036160898112158	1.681355148058481E-4	1.0063496600722003E-4	1.281517438707228E-4
-5.478513842259125	7.328297301269693	1.4645579452956452E-4	8.263963417116268E-5	1.2030777825213362E-4
-5.496335515484936	7.350666297835906	1.466433348050883E-4	8.279760945728177E-5	1.2041619065083614E-4
-5.513292533723025	7.373441024034741	1.467898761790183E-4	8.291153940010503E-5	1.2051423155130263E-4
-5.7782594324877365	7.704138241466704	1.4904620107065495E-4	8.479804454347958E-5	1.2176627102902641E-4
-5.226288884072366	6.97442447090005	1.4449543637124918E-4	8.137162235527644E-5	1.1892037406715008E-4
-5.1320395346395955	6.880771446866525	1.4377202671501542E-4	8.080355830139697E-5	1.1843292756657882E-4
-4.981658732436152	6.746084424883188	1.4303529283355142E-4	8.03289578364685E-5	1.1779387773092736E-4
-4.872230788355059	6.663668971542325	1.4255145291008388E-4	8.000329449108405E-5	1.174061303509343E-4
-5.959938063172559	8.088641025459268	1.5101006473792295E-4	8.618780251197408E-5	1.2289503037347992E-4
-6.156106083074739	8.43849134717127	1.5336666119437897E-4	8.833018387485672E-5	1.2391255639924363E-4
-6.3622803987511345	8.893710900037291	1.5585876713155715E-4	9.035529189400063E-5	1.249698783997429E-4
-7.037730777065047	10.279206689455364	1.6391302002659699E-4	9.734137885352154E-5	1.2734102863488198E-4
-6.511291309796823	9.166024915663732	1.577192556179077E-4	9.217209467650856E-5	1.2551384287176297E-4
-6.961309529005052	10.091919377967345	1.6283238431186466E-4	9.649932623024979E-5	1.2710641539719208E-4
-6.976746835639336	10.11701394282087	1.6301191391921503E-4	9.665086643838829E-5	1.2716569260151926E-4
-11.149672852779776	19.026028297048256	0.4446161257154531	-0.03344308449760641	-0.019678690259791715
-11.177286946315288	19.099277703541333	0.4502950041385084	-0.0333324099264419	-0.01914922109247288
-9.18227086019565	22.941744559833715	0.6493012047958749	0.012175767030373139	-0.02735743310477573
-8.933979733519063	23.042297787756027	0.6480104633358386	0.014647243271161523	-0.02825809746840065
-9.497726748011418	22.723004536194928	0.6416906621677865	0.00843247849873245	-0.02498006007731732
-11.201816179455392	19.362671115833432	0.4670134206757095	-0.03165804765195242	-0.01718833675564075
-11.022193536741858	18.717624560114725	0.4205930068872702	-0.03379814427225288	-0.0218959926116278
-10.948655511422155	18.634752597804788	0.41191499736181675	-0.0333945573972186	-0.02249504657507343
-10.739200803101152	18.414265673982754	0.38870677524803576	-0.03243783762607983	-0.023826321891783284
-10.426129079411938	18.242868662510936	0.3613741175124703	-0.030295502344211106	-0.025228545699186714
-10.351495060601314	18.19934593348884	0.35478651832991975	-0.029912979430124796	-0.025382444216956818
-10.276659955502009	18.164399203559437	0.34854575735083926	-0.02942597699749098	-0.02567607681246477
-10.051706148564318	18.092298620546728	0.3306878234213051	-0.027544171465037712	-0.025845926452641253
-11.220597943108505	19.547650220008503	0.47877833506381096	-0.030534347301702642	-0.015577649295775303
-11.213232813518049	19.61367872695515	0.482523203340001	-0.02977282849510301	-0.015351549074216772
-11.167862918473157	19.983763373685665	0.5031367997844858	-0.026514124016954153	-0.013122917755355151
-11.119734753615504	20.180895538942224	0.5139526200335542	-0.024099871081073164	-0.01291733482271281
-10.889962382093142	20.81510177874138	0.546412132917842	-0.016426504246719393	-0.0124692031201284
-10.989883259185685	20.57314650704364	0.5337595841820163	-0.019751060796240713	-0.012146147854166726
-10.670647697607485	21.25443563231954	0.5686084786111494	-0.011041858825591833	-0.013465278889540239
-8.656589193032165	23.077778160673812	0.6399739001043593	0.017973183307983854	-0.03015285075590181
-8.262164632393056	22.97490850022338	0.614872434158293	0.022965798933101574	-0.03126772276357888
-8.093510801985081	22.896766634500132	0.6011515995427145	0.024974825635822828	-0.032947955761405016
-7.68989912608717	22.564207698669875	0.5577242814093433	0.030963212135262118	-0.036669037802536435
-10.61906467426591	21.352055718189742	0.5738040567164332	-0.00956055319386992	-0.013961770046819987
-9.936768220586934	22.310409278173573	0.6234974125336855	0.002559233114914559	-0.020675008686069328
-9.627937960973474	22.62487940796674	0.6382155149354071	0.006581652392254709	-0.0236157997056849
-9.573169961095976	22.676544366109272	0.6405245240497355	0.007415102451900156	-0.024205818335255178
-10.134279956953314	22.05814858741419	0.6103884201245645	-2.1381578576628538E-4	-0.019092221977510922
-10.304582249602808	21.836678921374173	0.5989808860873318	-0.00335619189186114	-0.016850007492878967
-10.555587977067566	21.45179651669559	0.5790859550885865	-0.008027507961640762	-0.014832272796625396
-9.871150253323467	18.04329134881533	0.3168976104787342	-0.0261921874739829	-0.026015413207374553
-9.4491510421968	17.986087424675254	0.2837040071864258	-0.02245516797380281	-0.025444536166340723
-9.39405468440286	17.97674307009461	0.27932977041976786	-0.022079394140856776	-0.025330353634836895
-9.318824933668623	17.968766098777905	0.2726291284343528	-0.02144372175524975	-0.025199462452173457
-8.866655676614846	17.930756511797174	0.23377600909858043	-0.018146322643889375	-0.024252708845302236
-7.460370084706861	22.326890903804703	0.5274145381045963	0.03257116942439447	-0.040357322774469975
-7.181921823170052	22.004421546653404	0.4883813009222499	0.0363234077583057	-0.04718153125146135
-6.980050576019263	21.793148493492453	0.4598006691830059	0.037126145710651565	-0.05156979280955274
-6.576542696581086	21.409318391621486	0.4068167016280163	0.03878797190853276	-0.06430688653462441
-8.591810565175942	17.924390418426363	0.20568565843789108	-0.01526598638432763	-0.02432105231249153
-8.160987566235585	17.895824611247768	0.15326683145192688	-0.008900875440552396	-0.02080534543109651
-8.427526747689358	17.911776804777684	0.18628016489450017	-0.013135623474982228	-0.023042556566815146
-8.540982568507179	17.920050757602066	0.20059694966890224	-0.01478720779661197	-0.024102448502672406
-5.864615339578988	20.755750631962357	0.3159912823594723	0.03761993362400822	-0.07448160483951133
-5.543802938210256	20.38074487517408	0.2696017072621651	0.03679230306504254	-0.07656839371281585
-6.504364858334945	21.34437545298176	0.3976309495710871	0.038439350350193364	-0.0654877166823479
-5.970918121132897	20.870232428528325	0.3307215370080366	0.038357192173056325	-0.07378099023840325
-5.171797381464162	19.89737251545445	0.2132606577779217	0.03349077552081308	-0.0746607723767263
-5.0245480447987125	19.683822661130662	0.18905815919404925	0.0333939581024543	-0.07343007331746433
-4.900152014728899	19.401774462066626	0.1621576000297383	0.032622959671370605	-0.07081967578873498
-8.045165203849143	17.895237150670994	0.13396355962754372	-0.007070782244339784	-0.017076293037203427
-7.828330068792466	17.887207984644846	0.09390811050733402	-0.004501236082334504	-0.010025827998721863
-7.588389628929521	17.819549385161938	0.02157600652032829	-3.9186007369820526E-4	-0.003226249859899443
-4.683175416995011	18.92056128922509	0.12131303201054862	0.030889290263247784	-0.06359523252925646
-4.557131527726211	18.533459102138394	0.09527272202806589	0.027255409986499626	-0.05557073753402202
-4.377707594286538	17.57417867700677	0.043993261829690974	0.020110331243542556	-0.035640958277349186
-4.375950900357417	17.526057226949376	0.041630922807384854	0.01969320776306781	-0.034608225553685396
-4.484941864981501	18.19838652331461	0.0712504650691089	0.024809217643462778	-0.049592375247684846
-4.372825752777866	17.497105804998277	0.04108256459987951	0.019635979969509217	-0.034203731152340426
-4.260063754969469	16.957122878843833	0.030694266646527826	0.01780173456770155	-0.024913835340131082
-4.2543796491463395	16.88173839584814	0.030191604176732473	0.017501364912409813	-0.02423316856282735
-4.172479120773178	16.325671413989923	0.02414643706386896	0.013759350780833339	-0.018512701735108356
-4.151871519508384	16.155447405066244	0.022258447255286827	0.012605829990939576	-0.016688529017485434
-4.144035245207647	16.121454065378032	0.02184446025485378	0.012327547289776015	-0.016347114156842833
-4.072421898747817	15.289956430567175	0.01368071394663974	0.008024566678683348	-0.009080617280376535
-4.095328121705499	15.489697359268533	0.015404896612677875	0.00895339864132281	-0.010537738277706567
-4.118480058777639	15.68595857984359	0.017251962397441024	0.009691489670053297	-0.012238160887535945
-4.140149876500907	16.06180723438685	0.021207639744907775	0.011958645845314805	-0.015792046548785053
-4.179593610389492	14.862900564725685	0.010964076300640046	0.006113865613448344	-0.0075454817992564645
-4.129583690004605	15.034457843656845	0.012544044479933607	0.007078101822577279	-0.008604260015483575
-4.332504046130264	14.727261534199787	0.005730743721824063	0.003122374923619151	-0.0038012955157750105
-6.864381120883838	17.824925970386563	2.1373160912592983E-4	1.2582196855552384E-4	1.24465247754086E-4
-7.111456277637915	17.862901719600874	2.13511458472786E-4	1.2581697284201878E-4	1.2532372086352972E-4
-7.361730330183262	17.815658423143518	2.1276233728418031E-4	1.2558715220308757E-4	1.262272786292476E-4
-6.699631952192597	17.790187728061333	2.1382333804225681E-4	1.2579703011312022E-4	1.2390308896989815E-4
-6.471535900809904	17.65611081898578	2.134000339190831E-4	1.2550520200910927E-4	1.2316232794672326E-4
-6.01856299486931	16.965651538393175	2.0960991890756165E-4	1.2338319853626918E-4	1.2189192713203506E-4
-6.018217814642384	16.964954947243214	2.0960588986118528E-4	1.233809718477492E-4	1.2189106846165335E-4
-6.192614293475787	17.31914560580889	2.1169551416603651E-4	1.2452807166069186E-4	1.2234317198849836E-4
-6.358826975092747	17.562077889890872	2.1299498932785937E-4	1.2525381145801407E-4	1.2281676289160694E-4
-6.018066056155799	16.964687362149334	2.0960438728371644E-4	1.2338012513188288E-4	1.218907037387564E-4
-4.908304538333134	14.969355025422521	1.9729932241273275E-4	1.1663822109522395E-4	1.1860872051569691E-4
-4.894965705707698	14.956384548239772	1.9722660632015673E-4	1.1659684645960832E-4	1.1856127684306988E-4
-5.522668475480044	15.89108446419409	2.0290759010069612E-4	1.1975104561126715E-4	1.2054455132547262E-4
-5.590293973325887	16.02332329799043	2.037539634219319E-4	1.2021414113758479E-4	1.2074409033185221E-4
-5.62503595550961	16.102423683804165	2.0427384994123855E-4	1.2049217135089635E-4	1.208526625723222E-4
-5.79838945170203	16.47567517825189	2.0659627473734886E-4	1.2175965384375682E-4	1.2131666346117919E-4
-5.818300420163335	16.518599132988257	2.0687417136560444E-4	1.2190817477226767E-4	1.2137972792668471E-4
-6.016563718580136	16.961325465432818	2.0958374301340783E-4	1.2336897210558887E-4	1.21886873122896E-4
-4.911331118979538	14.97328547513143	1.9732251923265385E-4	1.1665119691738399E-4	1.1861848288026576E-4
-5.0735700023776875	15.16993664121582	1.9849621349389508E-4	1.1731219648894174E-4	1.1916747884125211E-4
-5.223708594183212	15.375437594116095	1.9972286853644946E-4	1.1799204032915937E-4	1.1965882492000352E-4
-5.2244114000787105	15.376332166246335	1.9972829430076232E-4	1.1799507588564192E-4	1.1966122868467282E-4
-5.424504479191739	15.698092793846305	2.0171321508674153E-4	1.1909762237351704E-4	1.2027531313853559E-4
-5.22565127061393	15.37825402853767	1.9974012569985247E-4	1.1800163563099285E-4	1.196652486419218E-4
-4.7077301313837365	14.774519111724057	1.9621420419934447E-4	1.1602105659132831E-4	1.1789348503783447E-4
-4.675015183440867	14.74800878513003	1.960677342500289E-4	1.1593771145574838E-4	1.1776526467630176E-4
-3.7658512309524754	7.028045440845924	1.4290409428506463E-4	8.017039430099981E-5	1.1226614831958865E-4
