# Supplementary material for: Thyroarytenoid muscle fiber orientation regulates the ability to modulate vocal fold vertical thickness
Source: PLoS One. 2025 Dec 4;20(12):e0337735. doi: 10.1371/journal.pone.0337735 (PMC12677544; doi:10.1371/journal.pone.0337735)
Supplement: S4 Data — (ZIP) [file pone.0337735.s004.zip › Male/contourA2TA16.csv]

% Model	Untitled.mph
% Version	COMSOL 6.1.0.357
% Date	Dec 13 2024, 21:22
% Dimension	2
% Nodes	720
% Expressions	3
% Description	Line
% cpl1x	cpl1y	Displacement magnitude	u	v
-11.968005616002486	39.650844643500406	5.0993629975417	6.130796883652522E-4	0.518413926660206
-12.100925229184412	39.521184251215715	5.094258539851943	6.100268603484417E-4	0.5185188929435343
-11.810234379374002	39.74293127707726	5.1029818357995165	6.152686214539662E-4	0.5183379283670946
-11.76596306338081	39.775513356632324	5.104264761350511	6.160383368515003E-4	0.5183113011011675
-11.47739948826791	39.862189693672036	5.107673949687857	6.180989047828611E-4	0.5182365462590062
-11.258980847445656	39.857881496438054	5.107497128930792	6.180126172819683E-4	0.5182349391065892
-11.716143543792246	39.796222579001906	5.105078493579033	6.165331847539852E-4	0.518293877811331
-11.163938214941039	39.85365079891891	5.107331075658987	6.179095430386544E-4	0.5182360936184861
-10.79620743561626	39.85090503287166	5.107217841366958	6.178446369137077E-4	0.5182298412763912
-10.709496869932106	39.85039381204079	5.107195538033802	6.178318203680177E-4	0.5182282664833946
-10.37169574884199	39.850036177539195	5.107176827643072	6.178180773274423E-4	0.518220823557377
-12.13512273325702	39.460672833157	5.091877071110982	6.086040323040592E-4	0.5185672409679221
-12.240660142730174	39.24849072022055	5.083528815923511	6.036168360531889E-4	0.5187364296412547
-12.227325367848682	39.08705965880898	5.077171493948567	5.998395751358052E-4	0.5188630243618608
-12.205740642978935	38.97912439180851	5.072924107062404	5.973148716006259E-4	0.5189473771427178
-9.681369688821853	39.850002288818345	5.107155178960832	6.178204391849575E-4	0.5182050876907378
-9.209886193231677	39.8500022888185	5.107153487022343	6.178024846539993E-4	0.5181943136050718
-6.503691158131879	38.96454001876737	5.0722413624548075	5.971729791002065E-4	0.5188293755899602
-6.587351156296421	39.29642873129991	5.085312577368015	6.049108839535433E-4	0.5185700281898324
-6.771159512318912	39.57700815680421	5.096357633166136	6.114651969499494E-4	0.5183533741567726
-6.814129999907873	39.651652838586976	5.099297569844842	6.132068412774051E-4	0.5182955991726742
-7.229593906641747	39.84203493583536	5.106798472659571	6.176651910670087E-4	0.5181552846140332
-7.181795837296288	39.83706132882147	5.106602269017899	6.175492804794267E-4	0.5181581009600228
-7.033567159296577	39.76166368437849	5.1036293216455455	6.157856889326104E-4	0.5182140448313708
-7.6946177519140235	39.85300356006798	5.107240169880665	6.179002749027696E-4	0.5181572963827074
-6.488283836647731	38.91091546805024	5.070131089269612	5.959143201729812E-4	0.5188712307274692
-10.243595360807257	39.850002288818345	5.1071743532073075	6.178108210371698E-4	0.5182179294093338
-9.730298368089413	39.85000228881833	5.107156870129462	6.178195666709714E-4	0.5182062049204386
-9.743014193148053	39.85000228881833	5.107156911924298	6.178202727409117E-4	0.5182064946601547
-9.085341826788042	39.8500022888185	5.1071502957942485	6.17804681145358E-4	0.5181914600651346
-7.779783738995952	39.851154726690396	5.107172264146959	6.178465673619421E-4	0.5181607065258037
-7.886706964608755	39.850916601280545	5.107160547695393	6.17845793946559E-4	0.5181633445715428
-8.209330570361049	39.849987794146756	5.1071426318419135	6.177951103801322E-4	0.5181714502058894
-8.699211804792647	39.85004545472901	5.107155235475592	6.177852316874873E-4	0.5181826060262883
-8.427966558711143	39.8500350871401	5.107142611647919	6.178025005707717E-4	0.5181764038429187
-12.152615457473026	38.61822056218743	5.058714276437777	5.88895748969562E-4	0.5192298686546022
-12.150457207342695	38.60568225439725	5.05822102272812	5.88603353084746E-4	0.5192396753549847
-12.146591986235311	38.58859764700979	5.057548263793577	5.882064382341806E-4	0.5192530174808027
-12.074238696384148	38.24828133015453	5.044157642142389	5.802734471715666E-4	0.5195188807208921
-6.441829287929373	38.514252064367554	5.054520793846101	5.86648781236895E-4	0.519182388857153
-6.4796557750756225	38.830935381536946	5.066980696388975	5.940487661723738E-4	0.5189339898725664
-6.431316994593285	38.355730965701305	5.048278942353301	5.829739942707991E-4	0.5193069307305133
-6.415000660473024	38.12021737547059	5.039012040497839	5.774859495191484E-4	0.5194919264345387
-12.006552716049852	37.91928976266428	5.031202017664226	5.726365202130195E-4	0.5197759565803795
-11.966773292852782	37.7322909897182	5.023844560373694	5.68299671329716E-4	0.5199220454786836
-11.899335717233097	37.41624344712912	5.011401170820661	5.610058946267695E-4	0.5201689506446188
-11.86072968481382	37.23337054820751	5.00420690510119	5.567714959231195E-4	0.5203118215057686
-6.405495081109018	37.81045524455644	5.02681478141487	5.703134792341135E-4	0.5197355330764641
-6.3802834672144035	37.49850283645258	5.014541856109586	5.63093392850058E-4	0.5199805058818918
-6.34327199449609	36.990127261889924	4.994526547952883	5.51410788871178E-4	0.5203798268815301
-6.3346776499635205	36.89181710192548	4.990661726115519	5.491476347247588E-4	0.5204570110277406
-6.327277488709939	36.80573234114482	4.987276234610237	5.471880641540649E-4	0.5205246075021824
-11.839379859361392	37.12464213602315	4.99992445156298	5.542626097820308E-4	0.5203968043993281
-11.66031709327127	36.191536938073696	4.9632029680281615	5.328626354858929E-4	0.5211262125167004
-11.619905720758748	35.962379473002436	4.954193718264644	5.27632355554019E-4	0.5213054229793375
-11.730360249335298	36.58305483766412	4.978625252799578	5.417925831931845E-4	0.5208200439917565
-6.248695444183287	35.88284413383001	4.950982145992335	5.260725665017427E-4	0.5212492313974468
-6.190644674951312	35.36621719878445	4.930645384571392	5.144721236592519E-4	0.5216546260333448
-6.1463294461348905	34.86088229769609	4.91076970306263	5.030153072618378E-4	0.5220513758344165
-1.0600869276340483	18.316100001774196	4.260491279093051	1.6960732021333125E-4	0.5349760372503513
-1.0459016161732135	18.37692181363064	4.262876671794667	1.7072455856230836E-4	0.5349279260705624
-1.1744205707972624	18.153797557800345	4.254121565384226	1.666367414749642E-4	0.5351057992126431
-1.311326192584243	17.97535615877772	4.247121486320816	1.6337006603159903E-4	0.5352486692301723
-1.386335587551091	17.922671465764726	4.24505356088614	1.6241087002896073E-4	0.535291473934334
-1.6505488217453668	17.757514160475903	4.238579091393914	1.5940166091271576E-4	0.5354261821078912
-0.9718149006219283	18.630446296863695	4.272829302215626	1.753787414530575E-4	0.534727111504757
-0.9542349860686515	18.852537320770427	4.281542933747975	1.7947035761543405E-4	0.534552044332428
-0.9467123425971604	18.932059856972355	4.284665767225238	1.8093541878912666E-4	0.5344893372673015
-0.9488912973033679	19.009058522305217	4.287687257195556	1.8235943326955768E-4	0.5344287894916274
-0.9602591937381534	19.185733594449147	4.294624790833116	1.8562255744408344E-4	0.5342899787467528
-1.0005126263859143	19.36574217623491	4.301687685936871	1.8896001027865483E-4	0.5341490656620408
-6.05347281998843	34.07388368729615	4.879838549801441	4.855240841599E-4	0.5226688134541753
-5.779746191862431	31.198536783186327	4.766732602173361	4.228089158108896E-4	0.5249261757443662
-5.81260308842713	31.6601371096856	4.784857876276654	4.3263327849096486E-4	0.5245635080953799
-5.898916358898413	32.61341104261303	4.8223864030672665	4.5338254981779026E-4	0.5238150358692917
-5.976331308258205	33.33624786626052	4.85078843483422	4.691298857058249E-4	0.5232477275711214
-11.555172919712001	35.57995576034233	4.939145032594228	5.19012275728184E-4	0.5216045505697608
-11.427224513094306	34.824469013294944	4.909421045824631	5.018523794737143E-4	0.522195470815259
-11.302991741507174	34.01939293201957	4.877738722732683	4.8389823941969427E-4	0.5228254298581437
-11.26269403333529	33.74326682230424	4.866895541897326	4.776715227623406E-4	0.5230415330633432
-10.87492360433819	31.536162433666846	4.780079597421421	4.293264918480322E-4	0.5247675703817833
-10.79808267178972	31.096982410679725	4.762811545525535	4.2013199204150143E-4	0.5251110409116027
-10.515617328365707	29.431210118152052	4.697337768392596	3.845015790904289E-4	0.5264139650890611
-11.095255333576779	32.78560916869341	4.829185788778239	4.5668998126492373E-4	0.523790487270696
-10.374607869233792	28.677418549364212	4.667671271858148	3.6915361715898374E-4	0.5270033079601228
-1.9007542873442727	17.670028077820447	4.235147172485112	1.578192986733664E-4	0.5354995236933959
-2.0779141835942943	17.606247817656115	4.232647612125431	1.5666623713281297E-4	0.5355529013593523
-2.421704394542373	17.610906476909	4.232833533388923	1.5678280333049265E-4	0.5355554265221376
-2.5268901597962445	17.60827853304663	4.232732053540121	1.567446866219044E-4	0.5355593905977861
-1.0157099330243569	19.441588102125813	4.304666305193841	1.9036712308433004E-4	0.5340896604741073
-1.1062328150339649	19.65851365771074	4.313181282839059	1.944021285278081E-4	0.5339206083877301
-1.0950141199455286	19.63861486947969	4.312400141105806	1.9403089456665663E-4	0.5339360627909815
-1.0936631912571904	19.634142492606518	4.312224483506866	1.9394754132525394E-4	0.5339395574540383
-1.2019485900933222	19.823967402584525	4.319679461176103	1.974860030336211E-4	0.5337921526386048
-1.2626663164006442	19.90610167368628	4.322902710477534	1.990184677700352E-4	0.5337286204593155
-1.3479656887537843	20.02184186709379	4.327450204945233	2.0117746504495673E-4	0.5336390905360042
-1.3818036936806772	20.069240413165744	4.329310794695378	2.0206809839984477E-4	0.5336024073681052
-1.490043238491493	20.21081153288452	4.334872653622707	2.04712670053319E-4	0.5334929658261546
-5.495158991359491	28.68268136418761	4.667769783842219	3.700143890737575E-4	0.5269005792197325
-5.507477156915547	28.790577524822243	4.672001926451271	3.722001052931527E-4	0.5268158926905437
-5.640376413522403	29.935099197639943	4.717032832795842	3.9603866157306866E-4	0.5259177536548297
-5.666745377260789	30.200894570944342	4.727467761088562	4.0153718258724474E-4	0.5257090614043738
-11.232964758328785	33.56280133293661	4.859791282545939	4.736016649473731E-4	0.5231827073254307
-9.890707351552885	26.584105713780332	4.585355301063906	3.266491801928166E-4	0.5286381923657953
-9.499209611630052	25.463046361573806	4.541297310759874	3.047553361234392E-4	0.5295113786730336
-10.251371607480321	28.088734613371646	4.644525306614903	3.5682383422613406E-4	0.5274632874405267
-9.949856872037069	26.811418115443047	4.594293921436756	3.3130806322503967E-4	0.5284607821996189
-9.409620206466	25.28683176907262	4.534355700118607	3.012678386345536E-4	0.5296481050436576
-8.975776833099328	24.413789608181347	4.5001055065816224	2.84586258864458E-4	0.5303259098899487
-8.450931047688341	23.67686534172989	4.471087977739293	2.7049287078450586E-4	0.5308951772588186
-8.315280225053407	23.486682331666373	4.463631484910788	2.6695363383746326E-4	0.5310421651359973
-8.109310669822081	23.245736403988893	4.454151691587622	2.6247527216874953E-4	0.5312278009397904
-5.04821833795282	26.35030357792787	4.576097931858508	3.2281154832576386E-4	0.5287276369266429
-5.072511135861281	26.457154341834364	4.580288182276442	3.2486277899634E-4	0.5286439862617881
-5.319014801988768	27.6151602307035	4.625803892909134	3.4812927561718454E-4	0.5277373413468696
-5.298549699956672	27.508324942348306	4.62161052135022	3.460396559465727E-4	0.5278210455103494
-1.6547952866665352	20.435138707303928	4.343677913282203	2.0892052146578922E-4	0.5333194335075381
-1.7068462026965912	20.505043732104994	4.346424681361873	2.1023497003320682E-4	0.5332653714142698
-1.8328638043067826	20.675856534446993	4.353130581521864	2.1345029239883842E-4	0.5331332523975191
-1.9146876228856835	20.78271581099791	4.357329545075823	2.1545561721015327E-4	0.5330506523924546
-1.9589596542270868	20.838178803681924	4.359506163575287	2.1649342249838163E-4	0.5330078126937349
-2.2267902915590323	21.173727916983232	4.37270097813065	2.228401467761334E-4	0.5327486408309148
-2.476583602720329	21.524027437877677	4.386442750738873	2.2947406725696927E-4	0.5324775510715948
-2.5106320755974845	21.56945277354053	4.388229715521183	2.303423757485668E-4	0.5324424317317081
-3.4170539347823667	18.323036770820913	4.26079297418189	1.699389057548406E-4	0.5350130995445469
-3.3613588547056894	18.26201824120377	4.258397772450622	1.6881339731803142E-4	0.5350601079263787
-2.8302006677410443	17.7685842180935	4.239023441001321	1.5971201107702656E-4	0.5354387306003863
-3.0213186080937637	17.882690433716814	4.243504799420514	1.6182292255318526E-4	0.535352393421812
-2.9853774190574067	17.85333337493745	4.242353465365755	1.6128111865652177E-4	0.5353748469862608
-4.904236518511963	25.91960781073081	4.559147274195297	3.1441693544283916E-4	0.529063883726625
-4.723668736196532	25.314951331292864	4.535407653775609	3.02471833680238E-4	0.5295362817567453
-4.604679940346854	25.051089745874435	4.5250194928759715	2.9723833795383263E-4	0.5297416437758079
-4.281370486848969	24.383328411417228	4.498823151762355	2.8434122469302484E-4	0.5302610615796062
-3.2125741016240386	22.611557155864187	4.429164824167103	2.501959223737133E-4	0.5316353201959453
-3.272014261258436	22.70654698603269	4.432890965685211	2.52000702494347E-4	0.5315616732010209
-2.551838479986181	21.63096481182497	4.390644604612281	2.31526821082841E-4	0.5323947919879135
-2.8735384712196232	22.08009398368013	4.408300045595833	2.4005258941996806E-4	0.5320472825275704
-3.1756044296995665	22.556944434453374	4.427016339682847	2.491693892300408E-4	0.5316776188792802
-4.545571876999899	19.652622560032107	4.313001751030729	1.9460335632065463E-4	0.5339876846537172
-4.424895516455141	19.524062222800467	4.307953968579122	1.9222034724181386E-4	0.5340866559904904
-3.9589586116535913	19.004701364066953	4.2875549205641414	1.8255264666812158E-4	0.5344866807939193
-3.8782730930382088	18.915322300283428	4.28404876295428	1.8089784072525576E-4	0.5345555479245465
-5.025563667731989	20.107549344377823	4.330892969480561	2.0313193038731223E-4	0.53363869342607
-5.277731362781373	20.350988119887234	4.340436593495354	2.0766461157676081E-4	0.5334517408714559
-5.606549304112775	20.6598148798465	4.352586737308548	2.1350538551471332E-4	0.5332149788138779
-6.1310485094683855	21.17349677678001	4.372739009252967	2.2316175014012486E-4	0.5328204927049554
-7.17416985769136	22.198608654304337	4.413003991322164	2.4251568649045417E-4	0.5320335820736684
-7.6413332318231895	22.67125431062098	4.43161947867936	2.515220129662791E-4	0.5316706821231942
-6.9150129554945305	21.927639425126234	4.402386156160288	2.3745918279988217E-4	0.5322419507001095
-6.318958590099959	21.343154735881807	4.379426349439629	2.2640524862712995E-4	0.5326906050007362
-6.618255579081206	21.642875823077	4.391173186336802	2.3212697830293062E-4	0.5324604540268205
-3.6680004015474728	23.30103040805593	4.4562748872427065	2.633355145608797E-4	0.5311012271176445
-3.83446762916781	23.580833568731567	4.467259371443889	2.6883827909436684E-4	0.5308842089650855
-4.071443328978513	23.987709649252928	4.48325986297858	2.7654755089772325E-4	0.5305683970208743
-7.640251545310057	17.586782544931808	2.1452036333271244E-4	1.266628226200675E-4	1.2951799535779586E-4
-7.509356374993602	17.79911102953117	2.1579032440018477E-4	1.2731463880453985E-4	1.2882870305334153E-4
-7.6989388334005735	17.4903691638282	2.1393559420296456E-4	1.263193379244054E-4	1.2983193276656146E-4
-7.762103216471637	17.30759444679789	2.1269200439620996E-4	1.2566681965280957E-4	1.3018439875461346E-4
-7.821162534822876	17.152686250634982	2.1163986188760288E-4	1.2510381474792567E-4	1.3051264581266387E-4
-7.87221896818102	16.9473112831706	2.1017873825939637E-4	1.2436771634886866E-4	1.307946612023275E-4
-7.921170402924522	16.753942907049066	2.0882960709054017E-4	1.2368149666330382E-4	1.3107240573482826E-4
-7.9783869673286425	16.470761822820492	2.0679537880152144E-4	1.2265535474895812E-4	1.313973394867828E-4
-8.003886469325913	16.357472230499454	2.0600689542940224E-4	1.2225698083426944E-4	1.3154356578581235E-4
-8.041803974825056	16.197407590250943	2.048455773622022E-4	1.2167316872601863E-4	1.317289746963591E-4
-8.11957094103931	15.808141817188318	2.0203388433458934E-4	1.2025609051428324E-4	1.3213424260265837E-4
-8.094241908274963	15.975737091845481	2.0325398649546935E-4	1.2087283616069792E-4	1.320002714276709E-4
-8.149959289733443	15.594634263864748	2.005324989459012E-4	1.1949271271031916E-4	1.3230718918215797E-4
-4.487015489615116	14.591722761896559	1.982425707971902E-4	1.170833687004375E-4	1.189261540288105E-4
-4.416731324563106	14.512870608922286	1.9773451175648205E-4	1.1682004697364563E-4	1.1864854924991178E-4
-4.329055028394281	14.412978776001903	1.9711805597449433E-4	1.1650566714848637E-4	1.1831809771811993E-4
-4.19303203891211	14.248275933735142	1.9602957324577376E-4	1.1593546526421815E-4	1.1777283219978177E-4
-4.178965322518646	14.23024927967746	1.959141668530264E-4	1.158754283923974E-4	1.1771959765780469E-4
-8.208595369810979	15.125877972768416	1.971943226758194E-4	1.1776289693699867E-4	1.326297644686211E-4
-8.250106284083648	14.883579494882824	1.9552885665254723E-4	1.1689351360880224E-4	1.3283832665477802E-4
-8.184763342662869	15.304083214581624	1.9846195831056207E-4	1.1842244658954391E-4	1.3249988813553816E-4
-8.194040568253598	15.203367992185502	1.9774718106909433E-4	1.1805224763405972E-4	1.3255970991545853E-4
-4.009503675450382	13.95499929048619	1.93966869446452E-4	1.1487717278135677E-4	1.1699475970683107E-4
-3.967321215997023	13.879167246534847	1.9345164852336828E-4	1.1461596363554347E-4	1.1682847639923384E-4
-3.8768075373306097	13.684183745503944	1.9200904136259037E-4	1.1388223011899105E-4	1.1642951037308329E-4
-3.8285567068758617	13.577304042901428	1.9122687443143299E-4	1.1348488441367612E-4	1.1621491063657286E-4
-3.679175518096213	13.165512678706849	1.8816068988939029E-4	1.1190833635255093E-4	1.1553840525309878E-4
-3.5952780276413945	12.848827743115857	1.8569174343714717E-4	1.1062015580126463E-4	1.1512544771526366E-4
-3.8035301168690907	13.511178334388502	1.9070779727375085E-4	1.1321689281803861E-4	1.160909285096913E-4
-3.5706258476984103	12.751547870197772	1.8499110151990982E-4	1.102580185144181E-4	1.1502133427947812E-4
-3.536337058362929	12.508568926206657	1.8314940171852793E-4	1.0926408434074438E-4	1.1485918860850238E-4
-3.4943523373487664	12.217884679130231	1.8094855149219878E-4	1.0807713178443786E-4	1.146560440271971E-4
-3.476217738039166	12.051206781698731	1.796350010175163E-4	1.0734332141971046E-4	1.1454772221428417E-4
-3.4381043775288846	11.707787309160882	1.7720108856561552E-4	1.0599243061594271E-4	1.1439524297934158E-4
-3.4175141432913065	11.442487558596586	1.7517475669644544E-4	1.0482163434275103E-4	1.1426147373405486E-4
-3.390535492772293	10.959938069747185	1.716839925262247E-4	1.0274554680239764E-4	1.1411207692780512E-4
-3.391605607580326	10.637069694303245	1.693728909558263E-4	1.0128072027983842E-4	1.1409432194734023E-4
-3.3957072198915474	11.125983907025887	1.7293507408920616E-4	1.0349906983774275E-4	1.1416196880284946E-4
-3.3933099091125833	10.454525891479044	1.6813234281696628E-4	1.0049965348639071E-4	1.1411332821801209E-4
-3.392748642497309	10.363320317554606	1.6753367518723952E-4	1.0010098284263998E-4	1.141138294505116E-4
-3.3881777990103163	10.052022617744685	1.6539249919004506E-4	9.868914950598542E-5	1.140544950704141E-4
-3.3799310598541874	9.65560915900371	1.6266528422467075E-4	9.677765710768207E-5	1.1393051495886878E-4
-3.3800332742014394	9.645525660619372	1.6259287296166517E-4	9.672748882893424E-5	1.1392804487990681E-4
-3.380411775956053	9.63612711841371	1.625224713192499E-4	9.667524479205253E-5	1.1392517690152643E-4
-3.407094329200765	9.20982055058361	1.5971042643111004E-4	9.459459634228317E-5	1.1399574801429019E-4
-3.4177904844649305	8.97279793026408	1.580168354846284E-4	9.32910389077445E-5	1.1390906626719499E-4
-4.670507470987797	6.528342318175511	1.4373508652053814E-4	8.03407992250739E-5	1.1834738010380033E-4
-4.472672713765166	6.53165408154053	1.43624284144296E-4	8.027292431598827E-5	1.1778726750048246E-4
-4.29609676800706	6.564113874181485	1.432402989208575E-4	8.01714698561887E-5	1.1666708134800312E-4
-4.1907677441120486	6.6201318525786546	1.434964796772617E-4	8.02924259288818E-5	1.163625408059088E-4
-3.42823364007561	8.77881073484247	1.5683257432130783E-4	9.230823958037469E-5	1.1395595669939183E-4
-3.440421539484517	8.631632878187974	1.559914312276783E-4	9.144788764969751E-5	1.1401585151928051E-4
-3.510174069952668	8.051882576425108	1.5273511910402713E-4	8.812393198519088E-5	1.1430208821698351E-4
-3.4654247941708625	8.41479710425795	1.546049211170691E-4	9.013956791240589E-5	1.140788050896005E-4
-3.519325274558982	7.974355231943207	1.5217490755837018E-4	8.761677444383728E-5	1.142443559173906E-4
-3.8048036653298265	6.960169305120867	1.4464295478393377E-4	8.098715468960635E-5	1.1419649036216156E-4
-3.942941641067294	6.809098812242506	1.4401242527993513E-4	8.078505542873614E-5	1.1490710911837848E-4
-4.081244662082278	6.715380176995773	1.435598706201411E-4	8.025132655948484E-5	1.156324976504005E-4
-3.557899482821399	7.638847683178286	1.4962591643958903E-4	8.459333128987977E-5	1.1367771937322877E-4
-3.5506928691402093	7.6928576227494805	1.5040753162731286E-4	8.552748845774225E-5	1.139870404639831E-4
-3.535122007221198	7.8370201875805385	1.5129746280853336E-4	8.664377598309919E-5	1.1406673286314331E-4
-3.5827478111781415	7.560437912809052	1.491968401853866E-4	8.474868721560049E-5	1.1364017099207005E-4
-3.656557182300241	7.313450806733589	1.4677470878938917E-4	8.301940729235003E-5	1.1326641523244979E-4
-3.741595319822733	7.091603710798701	1.4518431789808074E-4	8.119232560836777E-5	1.1372504615952546E-4
-12.48823622079036	29.318127189803445	3.5241511310212323	0.883953579733963	1.2418189470509802
-12.301573729696075	29.291730374054282	3.5192571216758317	0.9018625404330218	1.206987162929347
-12.904182385341631	29.37659805299116	3.5236866296312988	0.8274876861260491	1.322309517894765
-12.704310573905445	29.35687813300677	3.5254556841037905	0.8565830654530148	1.2824409044897602
-13.215739023882737	29.375039723105594	3.5168899924437396	0.7797726647423224	1.3693680389762002
-13.289816212405814	29.38416912499247	3.5153870449763165	0.7680887294376371	1.3839897743820122
-13.628735756055638	29.408293625969595	3.520158579336414	0.7217074222761471	1.4542003635361525
-13.761313265189306	29.4203272211296	3.5214347001099324	0.7034895533390244	1.4823050994861178
-13.789831291953012	29.422638265299426	3.5210062439463083	0.6998959312726254	1.4887005753157232
-14.193507593470319	29.351006338599753	3.519605568408345	0.6221901399696106	1.5587929894630967
-14.343065600888547	29.30623263263965	3.5125078559104352	0.5912655120338083	1.5810419089361587
-15.169871121939503	28.7024294022831	3.425468023204884	0.36223159975787095	1.6438000037328542
-15.025976096323706	28.826575538617305	3.443275463262484	0.40364621280698515	1.636279112980292
-14.704342841257393	29.099582909420015	3.480307702126407	0.4966643412251257	1.6178087964439154
-14.77814405518191	29.048154888872233	3.473456780307448	0.47761028079942497	1.6234919005118886
-15.194930389272562	28.670268692680192	3.4216836930256433	0.3523394104917036	1.644123019106481
-15.552436058935609	28.26238814510614	3.366600854881221	0.2172800066242323	1.6582805900470232
-15.658704878643212	28.12869446022543	3.346159804289489	0.17454350456789747	1.6591857923795075
-15.420870685895718	28.414489982476084	3.390372416706272	0.2682151730555935	1.6541637496424435
-16.14669845066415	27.534817692946177	3.2056020301467605	-0.010747666279620104	1.679347570124812
-16.18902508127296	27.487365967844962	3.1896068287998736	-0.026641297352711136	1.6826736207170907
-16.090879730623392	27.60512583812312	3.2236133132939435	0.011585332455945193	1.6772652493903801
-15.906983759261689	27.83045491742547	3.2855587919992364	0.08288888863390122	1.667817230094598
-15.78801336657089	27.974288039163053	3.315927657611426	0.12669323954648387	1.664091045570326
-16.4224657835804	27.241242221715776	3.098046746826102	-0.11171380719455928	1.702123728536149
-16.636541644582238	27.015574682657572	3.0084221039712364	-0.19943866486419587	1.7267679260648414
-16.701862721366762	26.948993088668995	2.9823919474080296	-0.2250918594826755	1.7342342528930725
-16.98192097775023	26.67928029930171	2.871143080567084	-0.33693283438784083	1.7628570974353472
-17.086567607533095	26.586911131348927	2.838266793118085	-0.37740313005221315	1.7728289729401183
-16.810764952407226	26.84442366016748	2.940080568016402	-0.26805487215687723	1.745053020639798
-17.316197999609905	26.352544552541893	2.784886485718991	-0.47842907842602056	1.7936243719787863
-17.45518464052986	26.210110438215963	2.75776878572558	-0.5384173858703771	1.8065428027147454
-17.722095738557805	25.895382301413925	2.7351669696695438	-0.6647409776542622	1.8197528509629752
-17.72264017583542	25.894744071275742	2.7351117089374672	-0.664996402306365	1.8197761924927187
-17.932597821946576	25.11386146747848	2.6643934054711838	-0.8918302479551771	1.740259669905433
-17.907096306050956	25.00313633884308	2.6452654328094107	-0.9161777984913346	1.7146324052378252
-17.75267320881764	24.32471147247125	2.52708509025712	-1.0624581381325218	1.55726791167014
-17.92944471255859	25.1306830888716	2.665968770782289	-0.8870954558037	1.7421558492202978
-17.722777975835573	25.894232143167198	2.7350611912094878	-0.6651405921502647	1.8197215400725129
-17.728945142955695	25.871483784810497	2.7330179566756327	-0.6717649525313492	1.817421595798727
-17.700264955727473	24.192801294244298	2.4964498422418675	-1.0846054887987444	1.518691211662132
-17.492893227235577	23.675149455238873	2.3699039663877723	-1.1660539426902503	1.3583207927965988
-17.219818972655105	23.051350814888384	2.2236551440221173	-1.257418333514917	1.1672671725807116
-17.213682929786287	23.036984749786797	2.2202839347829695	-1.259560416600945	1.1627926559889588
-17.20651458505761	23.021889840621302	2.2169947209275107	-1.26122331571979	1.1580955750103061
-16.72944438496599	22.0265670999435	2.0334877522239587	-1.3641230829033366	0.8599105495117463
-16.772330573218266	22.113599037757318	2.046764889686114	-1.355341191409218	0.8862661170423923
-16.97378539565523	22.529669064239172	2.1155390671069148	-1.3168936095728034	1.0116943425214004
-16.69878402350933	21.97001521221032	2.027245603576403	-1.3683671294047997	0.8424708816396906
-16.445234320725408	21.481646309928003	1.978084696456512	-1.4037667977614168	0.6931256852711276
-16.38784636008633	21.382208809377225	1.9725860982620513	-1.4088826492690956	0.6611938696142982
-16.10429654720809	20.90765006213037	1.9454930471184326	-1.427038109597427	0.49886182599869666
-15.229590069694847	19.59839917871314	1.9223091871201194	-1.3746056661871235	0.043344044877207326
-15.573303162172023	20.08692966262294	1.9210086563810795	-1.4052952173571527	0.21502204897874216
-15.762739830454272	20.369577854236137	1.925671517368212	-1.4190983193971394	0.31198956385462623
-15.676053214728174	20.229671015614727	1.922173186258375	-1.415023287190598	0.26458568969962504
-15.004965242227517	19.29705702264412	1.9207519724145956	-1.3295523849235196	-0.06406325549169634
-14.347740685004595	18.43237628944785	1.9080622111090437	-1.1379448024545136	-0.3553710573843357
-14.71316053352021	18.903140185799252	1.9238452612800243	-1.2593008801601444	-0.20437966901018445
-14.112301424219844	18.14085757339455	1.8802155381944923	-1.0356231668673366	-0.4390406085014426
-13.786968016309958	17.746840232171802	1.802506467002412	-0.853383592558931	-0.5103219396306393
-12.572484095421888	16.31238607204104	1.354448041278518	-0.2716270722640634	-0.423019489511387
-12.73923093656964	16.50237005974189	1.4203096521762129	-0.3430701043890709	-0.44572935667952546
-13.14972110059062	16.985383718836303	1.5927753206259103	-0.5309682682402966	-0.4935160265650773
-13.560443943361145	17.474962802260926	1.7298080042508193	-0.7360467745617476	-0.515929339688773
-12.433087863224218	16.142914163274668	1.2868001586942666	-0.22820133373216495	-0.3908918092304704
-11.67886765718853	15.130655135953049	0.8906502997570964	-0.05098511811633863	-0.23453933476089078
-11.370603754574383	14.616160191779192	0.7129278370888914	-0.01200049488367146	-0.19523377202025294
-11.928279318244115	15.521235666230787	1.0221822705580266	-0.09236213708063135	-0.273989325924032
-11.098102119973685	14.067276715400904	0.571872207771876	0.0148109893122078	-0.17517939709809294
-10.94829922258624	13.75778922441979	0.4854455343486396	0.02831515135031035	-0.1640018433837989
-10.566136973193167	12.955069884045642	0.31839930229231916	0.034471314827051666	-0.13185756541316507
-10.528617101577506	12.869997651759531	0.3003962592886247	0.0345729810837587	-0.12764845362251911
-10.125844678960055	12.03212679724241	0.18835556125830316	0.02428834780892351	-0.10461006496746127
-10.205786830641387	12.200371242765215	0.2109374214148383	0.026302664630374648	-0.1092560011967852
-10.11776374681346	12.014636087480781	0.18687540129400268	0.024183372453336398	-0.1042004895211819
-9.799033203597945	11.32040592221854	0.12778046162291495	0.019298311703518953	-0.0846983886789878
-9.732454220074882	11.174895810343436	0.11602277098974391	0.017815398885971383	-0.07988187269293563
-10.081694286405995	11.938670646469957	0.18048058914976162	0.02364619535415414	-0.10203664045418573
-9.419861471494833	10.505758447346915	0.08172591516382771	0.011993396774388562	-0.06433442145263481
-9.39945834397536	10.463080013210769	0.07935482445338422	0.011565883814210816	-0.06310552369261146
-9.362989365785312	10.38856114561003	0.07627661256948343	0.011140602931362329	-0.06113285500840559
-9.15485933130238	9.945854793573561	0.058154618359105556	0.008285626687366062	-0.04970440001082033
-12.250739993292553	19.150604908283345	1.8216838372129596	-0.9925165073391163	-0.2917106937269399
-12.385666050996104	19.229462944007324	1.8964549134589288	-1.0369570597822384	-0.3396241986789489
-12.018444755085756	18.995911937273455	1.6809242664243933	-0.898020215803119	-0.17696919415023316
-11.827571680933026	18.805921238230237	1.6246384690165772	-0.8387284275581505	-0.17032361233748555
-11.71378598197753	18.69006222155872	1.5844586626337094	-0.8028012971013276	-0.15552009981789974
-11.489121580415649	18.312221504949157	1.4983288903083412	-0.7300687194623321	-0.10548734447646942
-11.42092816915265	18.202424829191397	1.4694733682007235	-0.7061734966860661	-0.09353456914537049
-11.137081940903064	17.673975351763787	1.3162789874895509	-0.5571394118511113	-0.04387373122681287
-11.050577560623434	17.52903972488271	1.267182055879175	-0.5140590563496836	-0.03007673399702491
-10.900173758069224	17.228821915447778	1.1670935146686992	-0.4296838460893627	-0.015808790046476805
-10.59407257662658	16.86993613536655	1.0050422976102389	-0.3161811935598183	0.008285537846425
-10.4015251414116	16.663994998799538	0.9092256263854377	-0.26153000755256495	0.017049646839153547
-9.980308680915373	16.24426542990552	0.7092123406038807	-0.15892997496528094	0.028697662246902213
-10.52456597891735	16.788877057884427	0.9684876774882011	-0.2920790855917718	0.013941581763091609
-9.215934750579713	15.702403997568886	0.426999369350641	-0.06241339772264065	0.030883282673832058
-9.506635524164235	15.916651407254937	0.5345611478732363	-0.09636756073732905	0.03670566393297214
-9.713477904294042	16.0562870014233	0.6119912281333721	-0.12146201415225927	0.034001193641626334
-8.987328542896977	15.535943891824608	0.3450015609594153	-0.03740390154284738	0.027441991540428548
-7.038155536202357	2.4161328913912485	0.014194695131117846	0.012355101337173255	-0.006043987952232422
-7.218271698777633	2.47634434863711	0.014194874239457101	0.012195607354930483	-0.006490033378793884
-7.402921517489648	2.596088343862585	0.01408438170764048	0.011908960062281343	-0.006936865267500333
-5.610926604361965	2.56874897195521	0.012888991699976475	0.011863030807126309	-0.002781050461012921
-5.791192046184305	2.4885541575675454	0.013207986221210763	0.012100245564477984	-0.0031665902913674627
-6.090991914769232	2.367770791599311	0.013662941286879905	0.012439147992343719	-0.003792656085709284
-6.223300720670824	2.3658652457286538	0.013778842406268204	0.012467655298326679	-0.004120703095543886
-8.52477693815128	15.280293075065625	0.19543581139220192	-0.02178954223134601	0.018179077750084295
-8.539017662099997	15.301185889469425	0.20626972002930288	-0.023427412188048367	0.01940301652406812
-8.574275941324593	15.320887483760043	0.21727692785073624	-0.024269438827039136	0.0198969184092228
-5.2268760988311245	3.1984387632370352	0.011250595366363653	0.010383049659931316	-0.002246308571057044
-5.323022364028059	2.954304032548915	0.011856713402302318	0.010940673433237418	-0.00234790106908803
-5.411391041049513	2.8046470279535036	0.012237721577195809	0.01128405562500959	-0.0024673969453989967
-5.361270108912003	2.863813885716368	0.01207527453191851	0.011139653496901256	-0.002389258589675789
-5.176470922340737	3.3654332504811606	0.010855133419926862	0.010020471438785698	-0.0021976383190856668
-4.997438755280889	4.032636318053695	0.00934883920445787	0.00863751768371259	-0.0019893312173932913
-5.108994509801874	3.6116460899580636	0.01027123779793206	0.009486859120353788	-0.002127331446183366
-4.991774580661376	4.054261353979088	0.00930090017104572	0.008593750163686697	-0.0019811860738800737
-6.53602006808163	2.347293243898074	0.014007921650914499	0.012525305253613919	-0.004847618865095975
-6.87142325605757	2.3759082864320638	0.01417116037129483	0.01245507036268737	-0.00565428988127371
-6.725008134174486	2.3639729747856246	0.014115869156260126	0.012493568304078082	-0.005312761761330229
-7.498445287702315	2.6504749625169852	0.01403074215229285	0.011769920501964827	-0.0071610153931222905
-7.543394316053332	2.6908233254228815	0.013983897658959323	0.011678997355543808	-0.007264444252996636
-7.714537633122486	2.9137762658493207	0.013693167495495722	0.011161207264176428	-0.007691288540830276
-7.7891268079090406	3.0564766598021276	0.013511655232771994	0.010862567464154885	-0.007882187455770203
-7.80527300412054	3.4063802626319237	0.012950414991045874	0.010123866355311333	-0.0080239762961386
-7.804324521600502	3.2269612996167556	0.013236199367008494	0.010493821691624997	-0.007968010454078654
-7.758877336072651	3.698244931275473	0.012460175650209548	0.009509702577134183	-0.008036554898103433
-7.751964178591711	3.7286102673963915	0.012408558314768127	0.009446954800810307	-0.00803405843318522
-4.868412953288395	4.489722570165323	0.008304287901237271	0.007711827023755328	-0.001631863054730188
-4.944274103721604	4.221530184777065	0.008918845160079068	0.008255807713200142	-0.0018470851238599371
-4.861218645669248	4.514367912389247	0.008241157670003297	0.007655829927893945	-0.001605335025431837
-4.761328567585714	4.872867994409656	0.007295634667665282	0.006815882435737864	-0.0012224581660760798
-7.7347878369548635	3.762505605967378	0.012343634251982	0.009375139554203783	-0.008017921512304592
-7.441188952293851	4.488511996506501	0.01102677251300217	0.007779643526649444	-0.007813265854986184
-7.462522939780039	4.430436642589039	0.011125288196945558	0.007906576100225255	-0.007823670119983962
-7.583988224902736	4.103803156183615	0.011660195008359669	0.008607170253316549	-0.007864920396526549
-7.428705960551779	4.562167039268792	0.01095176867326231	0.007616431974605213	-0.007855861912182679
-7.367225146909923	5.0179675342064245	0.010504768095509709	0.00659644444988111	-0.008158426450765774
-7.395373926440531	5.510469499667041	0.01044801172774781	0.005495101044932939	-0.008827389721827918
-7.396628687854849	5.543415335697084	0.010438779351508842	0.0054214201660606545	-0.008865656391099895
-8.95190692747794	9.555178523251787	0.049037887963120884	0.007350685660805085	-0.04290368097968805
-8.732770861641235	9.107630277300872	0.038175088200092626	0.005403926115627778	-0.03483286889147445
-8.477149435408428	8.592840803667324	0.029966394713084193	0.004668832022051013	-0.027799616935076755
-8.352048182285694	8.325615036227727	0.025841081848227334	0.004305501997301513	-0.024285132612710845
-8.222367325804308	8.079901469599669	0.023214485558489477	0.004100906557251963	-0.02188421620297802
-4.558078678429407	5.672702371829184	0.004725238909701802	0.004479054416082978	-3.4674895548967547E-4
-4.661854211303943	5.2307881209663405	0.006207044413253974	0.005843451261513602	-7.778236862208589E-4
-4.6736829568741065	5.179041007331088	0.0063686998281931115	0.005988572727611225	-8.311708298356442E-4
-4.664862639408369	5.2157017440172675	0.006256679810209996	0.005888663935600124	-7.886298698232358E-4
-7.642518454416541	6.7438038314408955	0.012572009036643572	0.0034120894498755705	-0.011885928137441009
-7.72390205946121	6.960130553786359	0.013918756569538272	0.003449221801099889	-0.013177989886847328
-7.960824009101229	7.5515457825414485	0.01742176567030172	0.0034821290084641864	-0.016554848711650548
-7.398279738095727	5.568321714484634	0.010449352722149582	0.00537369757642903	-0.008899733795664689
-7.486554017062449	6.151026864151781	0.01095211143360985	0.004228087020750702	-0.009983252013483811
-7.599533786520233	6.612688047526157	0.012198249743986353	0.0036130354813434648	-0.011447034100267922
-4.559353287845783	5.7832057636531005	0.004332734077212808	0.004106381058927184	-2.550417645413206E-4
-4.539973927898901	6.108340489734484	0.003231949690364354	0.0030299419381727144	1.2576005488175289E-4
-4.595870421128182	6.280367827388355	0.0019641575977371894	0.0018185995281917615	1.6464267659899894E-4
-11.949523827617071	29.206895619841305	3.503337044570088	0.9298367355987067	1.1473089537010155
-11.807688642858182	29.154031813094953	3.4922623077269295	0.9407713748128727	1.1253434992371583
-12.00330605669702	29.223330979102066	3.5048960692955853	0.9262684594202724	1.1548910292808154
-11.58017196199464	29.065937130844834	3.4643446223263084	0.9549944690847613	1.0858282647553534
-11.41683712235142	28.96940271662765	3.4417171034011798	0.9634923080455072	1.0500516955537584
-11.219350371023808	28.853937987330728	3.4149657189099276	0.9761609426137875	1.0060271092444535
-11.063811648377435	28.68153300927144	3.388877936234917	0.9692927464216415	0.9616299867270404
-10.947486528223845	28.535037823889105	3.3672151143916307	0.9595406021829873	0.9273620866173332
-10.899230615467399	28.323819733732066	3.337360893460049	0.9378640901702957	0.8926694930594394
-10.868467577029437	28.194812621939796	3.3178172524896823	0.9236861068155477	0.8711353277901804
-10.876511202290695	28.109887068149042	3.292498240575043	0.9088402548738426	0.8555732115654684
-10.899672074901286	27.854101802332053	3.2239431346859946	0.8656453638483301	0.8058014197932757
-12.412266700730603	28.73183000599365	3.5694761287359107	0.8033846922919439	1.168360673422641
-12.004390987243811	28.644127827029813	3.535374547397737	0.8534622184372272	1.0942792880134549
-11.418956634563854	28.353076382645266	3.4163234267487947	0.8884347526923524	0.9706834741613046
-11.624144095082618	28.483083006210283	3.470332196494847	0.8824124734365683	1.0192227284212683
-11.98757052088968	28.638168487186263	3.5329121748308596	0.854965102440395	1.0910120159428027
-11.999455430555999	28.64302114149913	3.534934935541825	0.854025760428404	1.093382154836596
-11.11438165555979	28.077094826076056	3.3101162625227136	0.879567901838614	0.8813459982883156
-11.390783517603357	28.330385589064328	3.4075245531742406	0.8885568105643296	0.9629619561473276
-11.018694723095315	27.985290635821798	3.274089713140703	0.8747646848820203	0.8503282127711528
-13.471803069018005	28.77445563984976	3.5709687075774266	0.6336350202147041	1.3528764480782218
-13.48260549035852	28.773788416678933	3.57069250891932	0.6317233839129163	1.3547559571337375
-12.935354512904492	28.789110493383184	3.5841646879044964	0.7277061768006579	1.2599074726215354
-12.730299209385468	28.76882927246517	3.5788696154615156	0.7586188310673461	1.2235875437802441
-14.231290469589101	28.525879619960573	3.517665085513912	0.4518600005769411	1.4535123702668495
-14.010448775461906	28.63328583652027	3.53974905571578	0.5107399709855416	1.4294248993420404
-13.506471729136642	28.767317669153915	3.5692924142376348	0.6262934982178148	1.3581397930196732
-14.460841527293365	28.39408003504012	3.4926318024719607	0.38807693700310253	1.476767091892821
-14.783683682753072	28.129965573228738	3.4505910370295365	0.28947900059058884	1.4972930487913676
-14.975465100779633	27.963363652093868	3.4216028317718217	0.22608218729142546	1.5071248973301243
-14.857377166814722	28.070482248494333	3.4417021438075	0.2666694584600547	1.5021944728239465
-15.247091508969765	27.723494694946858	3.3757318191572985	0.13262688369862924	1.5193402064266874
-15.438921475279523	27.548521108541188	3.335634068488477	0.06735229859027021	1.5299718280842458
-15.777307067901031	27.23142152114181	3.237856305669606	-0.04880466850529831	1.5524646065674874
-15.505550048294694	27.4862002405047	3.318728151860072	0.04438538150199418	1.5338947952818116
-15.95882932927022	27.057658625283377	3.170641829382891	-0.11463543635090534	1.5700327557955602
-16.071627921968407	26.944874315391413	3.126850288612315	-0.15897827954088423	1.5817009325062297
-16.348879088595037	26.649360708813276	2.9889661393190172	-0.2885659987719019	1.6061867619107466
-16.427997019937784	26.555959712111072	2.94488695267564	-0.32433573494922974	1.6097348953755555
-16.656844434007954	26.17623866269756	2.7847712977838857	-0.4477749227514768	1.6103887375186792
-16.696536478621557	26.09508062700545	2.755165259189251	-0.4746101123405818	1.6094437753744313
-16.835749776418716	25.686852448177994	2.633614378867136	-0.6102480547670306	1.5847648893098383
-16.845061757485475	25.628453285604436	2.6168460272206846	-0.6259604340946456	1.5771200467198563
-16.850433340026893	25.176846057478727	2.4895063946294753	-0.7426923259685859	1.4905864901065686
-16.85038673364371	25.14105029551206	2.4807780315618726	-0.7516372693063835	1.4846649587395904
-16.822804208812027	24.752145786172367	2.4000815913207703	-0.8446230320248185	1.4184457235711223
-16.814022621155868	24.619664448408173	2.372536948955694	-0.8763180950782362	1.3959790972556705
-16.812945472733826	24.6090037446475	2.3699765485143978	-0.8787374214546796	1.393719428213766
-16.723937840816944	24.10943746964462	2.261187081499223	-0.9852709458430224	1.2710673678047424
-16.711672631053567	24.055094941481215	2.2456642714284487	-0.9939281342806127	1.256284139735582
-16.289023552988983	22.907733919851253	1.9595752998157052	-1.1817211230048463	0.9568223659754143
-16.541701583590093	23.45604246001041	2.080983749351572	-1.0979531416862505	1.0981728594292806
-16.554803726644348	23.499372302025698	2.09112700767531	-1.089786539130126	1.1088236905696611
-16.28488538521969	22.898119481008653	1.9575458388241465	-1.1833282412247905	0.9542874858564987
-16.26218103763534	22.856454352609262	1.9500857374946874	-1.1881643732516205	0.9407311790289966
-15.969194038819062	22.31634337785984	1.8538236803176456	-1.251082881202727	0.7667900521064643
-15.890230123807179	22.1925020649246	1.8388861743869067	-1.2621141421055628	0.7252648654022478
-15.611918811164477	21.76175729997115	1.7975376756134334	-1.2928087177113288	0.579465024156157
-15.389654649869968	21.46744614026727	1.783155736704149	-1.3008480070434891	0.4793980261423631
-15.211472875440645	21.225020759410477	1.77363136543934	-1.3052131169563488	0.3924987363332906
-14.852605830718517	20.768605616378892	1.780170019645003	-1.3054683735957449	0.22108676241789424
-14.818368111934701	20.727265125728813	1.7811091358485605	-1.3042343394847045	0.2061256115254596
-14.010753868674147	19.956266747716498	1.8245511204913674	-1.2413415120192444	-0.07971664209299384
-14.087441807327457	20.012526511232718	1.8192470759024835	-1.2487776320725237	-0.060449622613151156
-14.468160486474938	20.371519812579944	1.7957189110144585	-1.278612107218254	0.0754657619109198
-14.161164464278139	20.08381166702931	1.8141570029520526	-1.2536439255190288	-0.03463364155835882
-14.781086333771103	20.690256417429	1.7821787518214205	-1.3010137632442917	0.19271137882676104
-12.566775432145782	19.255877513320883	1.8958984167018307	-1.063534701708107	-0.3318230390162264
-13.290339014836286	19.46305631769065	1.8708881832684163	-1.15532311880354	-0.24706176071419333
-13.1729303124603	19.418787275288505	1.8757437048512748	-1.1398811573013385	-0.26470573531720926
-12.843245224742368	19.28971157894774	1.889984658057635	-1.0959116336284098	-0.3150622060884452
-13.364979556612642	19.508469790386137	1.866512400811636	-1.165720082359126	-0.2314340564679348
-13.71499192839251	19.7215588672211	1.847545726218083	-1.2139785212423664	-0.15722806935749264
-10.73275094914898	27.601566124654774	3.129530202042731	0.8376517630696969	0.7289991770608755
-10.621312259153935	27.431657608134955	3.068210006539247	0.8192290867517099	0.6791691671796638
-10.494472622804425	27.139762728691487	2.9727020675321025	0.7836855330077606	0.6080153595268349
-10.440814811578786	26.97290839065918	2.920150087729505	0.7582995145573639	0.5701374128686163
-10.340010025599554	26.46761329405222	2.7711762951579946	0.6761394468577816	0.46173903955525586
-10.310942985096554	26.231506882359504	2.7030805341704482	0.6339862551544678	0.41696690512853785
-10.254915889396067	25.788604694922874	2.580721370820161	0.548942601335111	0.3261799716147544
-10.22647827646901	25.49740684588262	2.50038001902966	0.4943724913053573	0.2680974244627331
-10.15297056364784	24.454238785309386	2.289429012972919	0.292801708865747	0.07291849589334314
-10.148816922605754	23.97207807587904	2.2209035142938003	0.19434723393995193	-0.013580983846444947
-10.1572747910747	24.735583520367605	2.327780247306106	0.3503710955943572	0.12325703483330669
-10.162097597121184	24.830116402868736	2.3475562354609165	0.3701073663139982	0.14058204919061784
-10.162546766859359	23.84260305188515	2.2103822405760827	0.16515184373363057	-0.03369646964449251
-10.199764060738538	23.17965757589045	2.1606538596498024	0.04464724125704376	-0.1522308823359435
-10.264133457042867	22.925685144978395	2.154053080431858	-0.013587769942404983	-0.18595510316265115
-10.334836167150385	22.416165687077918	2.137542294807755	-0.1254699821499809	-0.2658871382357798
-10.491992980100065	22.01802381355439	2.1435489533003937	-0.2254058587144937	-0.31020511399039974
-11.549836964138185	20.072338696358347	2.0563465206845795	-0.7516738341105385	-0.4465326346587794
-11.554967867880773	20.064003427239495	2.0555471113474724	-0.754094143992151	-0.4467704870994821
-10.551136967279964	21.796553611972197	2.141866094436594	-0.2723479989013923	-0.3364128553710689
-10.861109989919282	21.2561808403101	2.135204471366988	-0.4264477554531453	-0.3692866983676612
-10.944210941660401	21.11696785294288	2.1289222954756046	-0.4631518485741426	-0.3783721554171603
-11.133323225905555	20.800917117156818	2.1190865849868463	-0.5496448354524239	-0.40240895445802544
-11.346534801731305	20.436488911990164	2.091344462421206	-0.6541096258796361	-0.42752968610982667
-11.231518843805489	20.62710766906838	2.1053028757722423	-0.5976443680352227	-0.41509632926815065
-11.741469854730145	19.77949816437784	2.0264462283457303	-0.8320607536665031	-0.4564076439453752
-11.841147224706017	19.661418434931374	2.0095865741331442	-0.8651920835186645	-0.45161247009732
-11.973386913159729	19.52262481256701	1.9860100300070067	-0.9068640304975633	-0.44366720272987203
-12.170425370412358	19.353881967026794	1.9516984779786075	-0.9692312891555881	-0.42258992387621275
-12.254791953417843	19.298450378205736	1.9292761021886027	-0.9989779691837564	-0.3891655365176758
-12.107678242949612	19.405561627556374	1.960668566480825	-0.9500529272918791	-0.42693782429921956
-4.288326386940741	5.8070230604936794	0.14273939052096607	0.1405075631299124	0.0013263356801809618
-4.307057605244767	5.526002436139832	0.1991364067386609	0.1937861659578513	0.004028064196096076
-4.180171464701457	5.245978145694322	0.25959335483629253	0.2476856239142472	0.0364569028326487
-4.162615861022818	5.199209053922773	0.2688694142449972	0.2558950416604274	0.041317444677826096
-4.143652721141185	5.191949089536986	0.27074374323556233	0.2568061381198184	0.04507878851897061
-4.014987066173259	6.398560350145364	0.041949584971647955	0.032437408284059	0.023302845153574246
-4.102160277057983	6.226155071234556	0.06901259759015098	0.06279990071609369	0.02144770457590721
-4.158587255864665	6.1200098173878565	0.08431802484701022	0.08260885207712973	0.015661924431032356
-4.284793079351208	5.824858607178209	0.138983055277454	0.13688793642556868	0.0016626125676571198
-3.6322745368198053	5.1479752237781815	0.30241126393094997	0.2533996699317533	0.15381449076848522
-3.7520724673596213	5.133869891353276	0.29559749032178884	0.25935466797962714	0.1276989826656549
-4.068810461062704	5.185234828589743	0.2754748654991525	0.25721137782429027	0.06068051466320881
-3.4079134276844885	5.238028583704212	0.3044985408576742	0.2292867060291664	0.1995204834036112
-3.870611147185512	6.723331704642558	0.030843069321427812	-0.00929283638489905	0.020393511561636785
-3.93550508782948	6.569124366309313	0.04321312080239097	0.006336411668886278	0.026095657730474703
-3.083077723553127	5.477621858005871	0.315710944914801	0.16972721333278684	0.26009584325912544
-3.2016356353304536	5.395281637801698	0.3113062305846755	0.19305402241958328	0.2371270361260111
-2.9250367521464256	5.618751443255416	0.3402858905472814	0.13571165345631944	0.2894633037159682
-2.808073832376915	5.742408533499555	0.35465261334092296	0.10779103892599654	0.30903690477574297
-2.561109083068193	6.012828978318681	0.4236923801186633	0.046297807495133264	0.356116851122974
-3.656225595772729	7.214473650128381	0.07187359141223013	-0.05403675826300643	0.019222940979636664
-3.5925228731418923	7.34008329807876	0.11838651516101022	-0.09028270215102181	0.023442857557360492
-3.54328167840365	7.470859406778205	0.13373953846468167	-0.10201649414443732	0.026472042421041283
-2.1477862434435124	6.617732931249476	0.6104201285343754	-0.11369566990428774	0.44375740628349586
-2.178221292733067	6.571855578800015	0.5940824515640719	-0.10036400557361445	0.4394599155272781
-2.0648331524982755	6.7576354797203635	0.6588275672581769	-0.1554666573877198	0.4560493127570555
-1.8849213199230619	7.066868042911974	0.7647240309203293	-0.24576210381493627	0.48206279797185037
-2.4120263893614973	6.229400814325045	0.4879903405572873	-0.008704453621058792	0.3886939346249347
-2.5361866250272955	6.047252036713077	0.4307903833019976	0.04007839124320845	0.36099109638581856
-3.935819787141531	17.984500048599497	3.4409127618807656	-1.2351042781196893	0.3434190063492961
-3.78336958602557	17.993315823553566	3.4264819792157155	-1.244143088638189	0.3402225998511086
-3.427077741744119	7.766058137175304	0.3191593228457402	-0.23523878884049107	0.03557287126145231
-3.406569881135219	7.832445527304884	0.3482323018839004	-0.253586772946895	0.03602143849769349
-3.395983191054093	7.883794864942119	0.3712007245835522	-0.2660252819613651	0.03651958862401127
-3.3371281060386737	8.150918617555703	0.5076822252256742	-0.3315921287753305	0.04585559526697324
-1.278169408830863	8.48437433428823	1.2761331891215493	-0.6153042842469141	0.5448738330072662
-1.4540629241815406	8.03470965362341	1.1093312507545876	-0.5037007152379782	0.5313701823695636
-1.8167261401452421	7.20801182257917	0.8134080196670851	-0.28806913739743356	0.4937371871023678
-1.552383037014087	7.789776732269239	1.0169958026994488	-0.4373507014817379	0.5192329210698199
-0.9410764433027281	9.405038530050247	1.6039878190929773	-0.8189241652284991	0.5645830059876384
-1.0329367331417418	9.151234284338832	1.5163090212735235	-0.7665181453824204	0.5608074205712164
-0.7679094447811552	9.95277965234512	1.7779403588313072	-0.9166755160260232	0.5706712359900443
-0.33002843814312044	12.134348277380695	2.3668216056911624	-1.2326083450480676	0.5582604300903095
-0.3357764586920513	12.078843485378034	2.3538280671918517	-1.2259425415545633	0.5593673313042642
-3.417433509638534	17.827381727176302	3.386851900564512	-1.279868506147305	0.3482014596473082
-3.353382382951112	17.741842308688575	3.3755453862440823	-1.2882216560590654	0.3521929196884209
-3.674832941632539	17.93323560833925	3.4177756156056764	-1.2518909462945582	0.3461371552079714
-3.5409307277999567	17.885907081965335	3.403975856900928	-1.2676127009191727	0.3466303242124176
-3.1860561960175433	17.549365365355296	3.3457246527509032	-1.3056459524592632	0.35726622018582205
-2.9981130641699174	17.395321314172424	3.3216585243222707	-1.320502464753845	0.36094446382783757
-3.2165215628928006	17.57820816975883	3.3502244507758725	-1.3021462681975897	0.35723247374538203
-4.1137207324417435	17.95308223849858	3.4653520010264107	-1.2207378702075204	0.3432475025501591
-4.160621080742889	17.795938972454014	3.473210614133449	-1.220364947598672	0.35206590164545426
-4.190763877417752	17.70804950350443	3.4801063314535403	-1.2177461753035654	0.3561646006451125
-0.33050020850094985	12.145123827625998	2.3689509756389366	-1.233500950687834	0.557944522110155
-1.4343564303268679	16.31909273804294	3.114816049687872	-1.410195412393	0.40975412275114237
-1.3066176526698219	16.0680303809159	3.07658361192539	-1.4179556239540991	0.4161220574595087
-1.1152979539279455	15.611202681804269	3.0033456807527887	-1.420480696103633	0.42996658290158546
-2.4474803932797915	17.1585224792057	3.2714842432649336	-1.3546555492555468	0.3751725873905375
-2.055761384167546	17.041296048986602	3.2342751586487757	-1.3768539204494474	0.3823467571578643
-1.9984998164489554	17.002629506016117	3.22730278741449	-1.3789904554236652	0.3855473254372226
-1.5724149375605685	16.580962567434636	3.154426474154839	-1.4061375926980662	0.3992684348638893
-2.9820955633715815	17.38344915169903	3.3197988611665807	-1.3216322388151693	0.3614000769573619
-2.724789042326286	17.256116533629893	3.2949832900303933	-1.3387461290607594	0.36814734925253906
-2.531457869203797	17.190304756335227	3.2785816478527323	-1.3510222008420505	0.37170343941194117
-4.183190145794866	17.56540290424019	3.4756265013027754	-1.219166947931933	0.3622574789230539
-4.207099313692599	17.371866069837257	3.47488930930587	-1.22356795356955	0.3687232545551991
-4.17345519997633	17.089831976884682	3.446789104561739	-1.2358697105282737	0.36975362855345617
-3.3148310309893363	8.423923301546052	0.6460311638206124	-0.4039043443367716	0.048039687147381126
-3.300192629087484	8.663118489326514	0.7501834560979197	-0.46242869027514966	0.04462303289737457
-3.2862287614074193	8.915212706658002	0.8602417411997583	-0.519639785214976	0.048222223573799024
-3.2794829862540453	9.153166440048343	0.9734842514788196	-0.5774957777512191	0.05474909655398877
-0.3805651487088478	12.953841366376704	2.5314135993418057	-1.3046936645000797	0.5317378810657168
-0.4307061904896281	13.369241222483529	2.614749172766074	-1.3406291895552647	0.5171518193492249
-0.5075965103225141	13.744646939005303	2.6816381806543745	-1.3611764289657828	0.5031962719601534
-0.5977318219793605	14.096499370658435	2.7474574149296798	-1.384082807578237	0.4873399128947067
-3.2676731937878696	9.60572641271945	1.167732577959435	-0.6708839799096815	0.06929195548483084
-3.256429234120413	10.042692132374542	1.3513419825006983	-0.7579455656257377	0.08296337381352546
-3.268410707882346	10.416945356274994	1.4947744044117766	-0.8187249232612497	0.09484734924214308
-0.6591870284780542	10.31262568099423	1.8950118974889731	-0.9840105315463545	0.5745037915737129
-0.42285288091859907	11.258976825610695	2.1618625851906366	-1.1274629383594994	0.5753559643359728
-0.42939644071267913	11.215805729165234	2.150231338190153	-1.1209560953920028	0.5757586570250038
-0.6312573047807166	10.428088654680536	1.93058591147191	-1.0047121476742584	0.5749708956555362
-3.2903234695987535	10.897386429199772	1.6906026710451185	-0.9057765929928149	0.11034756341166539
-2.987291544864133	17.386535233830127	3.3203868908892127	-1.3213193610863494	0.3612241874858822
-4.164359810315925	17.031866286091535	3.4407943230292193	-1.237583993313801	0.3704886629229698
-0.7097934901376413	14.466809880080852	2.814801118345482	-1.4026548598283288	0.47055022387779677
-0.8575672753041089	14.969271293498517	2.8972099081203138	-1.4123907190257885	0.4534323051339436
-0.9532329287786547	15.217415294466539	2.9402537283293366	-1.4204053942309924	0.4416238649735289
-4.138689251804942	16.602845789463963	3.3823454463867146	-1.2494841509266417	0.3627284229353924
-4.159558946386909	16.976159925336383	3.4335660871346616	-1.2377652250861113	0.37090293228169613
-4.0833228206703645	16.225441788462653	3.3161660947969396	-1.2586390624064148	0.35359340969113323
-4.075875945060494	16.183223288394085	3.3086673247666916	-1.2593161690567864	0.35303403032085773
-3.9528003255732322	15.292784673108926	3.1031093469744016	-1.2645982116076315	0.30589557737375983
-3.9992067929440043	15.73055462668215	3.2098194798687096	-1.267417054418674	0.33077442780234967
-4.068371905853679	16.139351008679608	3.298906647470893	-1.259207710852416	0.35127323697270524
-3.903746688804401	14.691009127397303	2.9500093977727606	-1.2504467308679355	0.2706278197782322
-3.86987704440043	14.375574603567006	2.863564216803419	-1.2364720358624628	0.2557822528047906
-3.9256796422272324	14.820378173973396	2.9844737454521093	-1.2531164095648117	0.277478031051603
-3.9497350317267026	15.228464150498013	3.08694642848452	-1.2628330166101334	0.3022741138981452
-3.7268568443784513	13.894308007070336	2.7215713926745213	-1.2198774000370698	0.23389070832477724
-3.698215854277132	13.779058127098043	2.687347582787501	-1.214749919524306	0.22886546053432835
-3.6779639093146645	13.673870011895303	2.6543601737687905	-1.2065397588820712	0.22517455826603822
-3.571181750067259	13.33170586472178	2.545290166644967	-1.1878292774859258	0.20957612630700495
-3.4835043026903465	12.977876322076302	2.429502518480856	-1.1577598573113947	0.19774929823962906
-3.404126025364066	12.339701968592273	2.2177979269119374	-1.1015030580526448	0.165569346010666
-3.3488293333994186	11.895449310153229	2.057347815508737	-1.0445724203449596	0.14912707458466368
-3.300315153385468	11.14083500028607	1.784620829486284	-0.945635323779688	0.11957063702963612
-3.9511621749674837	15.271050023970451	3.0977767261538376	-1.2642618860732446	0.3048914932549943
-8.244373317370188	14.628658956740194	1.9375668660312316E-4	1.159745471322772E-4	1.328489381478504E-4
-8.208489142862772	14.204433859089825	1.9079934298052643E-4	1.1439309098139106E-4	1.3277610820155257E-4
-8.193734077492797	13.966873422743047	1.8917663666268594E-4	1.1352848555523453E-4	1.3275228376001847E-4
-8.232676222944097	14.462837941075223	1.9259588954280662E-4	1.1535834690465176E-4	1.3283845019553277E-4
-8.19035693955016	13.837323106092928	1.8832005446933615E-4	1.1307450825603975E-4	1.3274472171204756E-4
-8.113167709168138	13.369167772280294	1.8514342357396938E-4	1.1130313767698575E-4	1.32516860550191E-4
-8.077142174814208	13.181783020574018	1.8394098897365395E-4	1.1062108665363783E-4	1.3239770105279763E-4
-7.9674073519851305	12.816549861797377	1.8154002442171476E-4	1.0918105743091343E-4	1.320656057512357E-4
-7.4202031915344335	11.241546128091116	1.7184450804113956E-4	1.0275122309503982E-4	1.3048643636233323E-4
-7.380855782333086	11.139150568907128	1.7129446084552367E-4	1.0237461537033721E-4	1.3037136933831308E-4
-7.603903539139292	11.751642921695533	1.7486863535738815E-4	1.0484637565447151E-4	1.310030282843685E-4
-7.696154479064555	11.994745340563997	1.7635338746303943E-4	1.0589511349752036E-4	1.3125912237752695E-4
-7.744684776673162	12.145936214046198	1.7732798210086723E-4	1.0652797716389482E-4	1.3139850286112366E-4
-7.337783016568444	11.036160898112158	1.7073807236596067E-4	1.0197715774333382E-4	1.3024227033391989E-4
-5.478513842259125	7.328297301269693	1.4866146641380053E-4	8.36691188481771E-5	1.2225052407072683E-4
-5.496335515484936	7.350666297835906	1.4885214016242018E-4	8.382962668965495E-5	1.223608847331763E-4
-5.513292533723025	7.373441024034741	1.4900131239074495E-4	8.394548706929536E-5	1.224606767350071E-4
-5.7782594324877365	7.704138241466704	1.512967169154363E-4	8.586294283467264E-5	1.2373614282816593E-4
-5.226288884072366	6.97442447090005	1.4666429965942102E-4	8.237859388305858E-5	1.2083808103302213E-4
-5.1320395346395955	6.880771446866525	1.4592864859237157E-4	8.180133419820832E-5	1.2034178790516683E-4
-4.981658732436152	6.746084424883188	1.451779445245468E-4	8.131797360776702E-5	1.1969063153215182E-4
-4.872230788355059	6.663668971542325	1.4468511238822793E-4	8.098640077207892E-5	1.1929519197348668E-4
-5.959938063172559	8.088641025459268	1.5329816482190483E-4	8.727807289357772E-5	1.2488442634824807E-4
-6.156106083074739	8.43849134717127	1.5569551008648045E-4	8.945581230628225E-5	1.259202996334377E-4
-6.3622803987511345	8.893710900037291	1.5823393336329955E-4	9.151677549260265E-5	1.26996504389334E-4
-7.037730777065047	10.279206689455364	1.664358694643418E-4	9.862392327569875E-5	1.2941407394993437E-4
-6.511291309796823	9.166024915663732	1.6012600294724435E-4	9.336325654877194E-5	1.2755074690444244E-4
-6.961309529005052	10.091919377967345	1.653350231012955E-4	9.776676711152748E-5	1.2917461383147683E-4
-6.976746835639336	10.11701394282087	1.6551768790290086E-4	9.792081783150629E-5	1.292349966884972E-4
-11.149672852779776	19.026028297048256	0.44870911745495023	-0.033423770593515575	-0.019365407965282688
-11.177286946315288	19.099277703541333	0.4544688293203156	-0.03330366507925359	-0.018829716287295784
-9.18227086019565	22.941744559833715	0.6565656085219173	0.01339061088598543	-0.027435516154725635
-8.933979733519063	23.042297787756027	0.6552823101260321	0.015916317293316495	-0.028403013240227863
-9.497726748011418	22.723004536194928	0.6488154364344353	0.009548276659048444	-0.02496570588918837
-11.201816179455392	19.362671115833432	0.47143625858476434	-0.031581297171658654	-0.01684636913513176
-11.022193536741858	18.717624560114725	0.42435738817450064	-0.03381372381708662	-0.02160817698582173
-10.948655511422155	18.634752597804788	0.41556676641817025	-0.03341561429470791	-0.022216498017554397
-10.739200803101152	18.414265673982754	0.39207306038704764	-0.03247555476778834	-0.023568168157196902
-10.426129079411938	18.242868662510936	0.36442937732914116	-0.03034058688711376	-0.02500537366355279
-10.351495060601314	18.19934593348884	0.3577686619181232	-0.029961754747209815	-0.025164801575350136
-10.276659955502009	18.164399203559437	0.35146116879034556	-0.029476423676719918	-0.025466478508649047
-10.051706148564318	18.092298620546728	0.3334162750901776	-0.02759380628010215	-0.025654573595501818
-11.220597943108505	19.547650220008503	0.48337646213548824	-0.030425949733803536	-0.015216184766256066
-11.213232813518049	19.61367872695515	0.48717726021092067	-0.029648318554362115	-0.01498826677862325
-11.167862918473157	19.983763373685665	0.5081123980712384	-0.026308614698284806	-0.012734658062416877
-11.119734753615504	20.180895538942224	0.5190920117581788	-0.023840811012084843	-0.012529810022218379
-10.889962382093142	20.81510177874138	0.5520550097840047	-0.015985105135409388	-0.012094771779326177
-10.989883259185685	20.57314650704364	0.539208320409087	-0.019383621687641264	-0.011760158671316098
-10.670647697607485	21.25443563231954	0.5745907480212176	-0.010464292578426107	-0.013125565122943562
-8.656589193032165	23.077778160673812	0.6471674349284203	0.019288293383040053	-0.03037393746689339
-8.262164632393056	22.97490850022338	0.6217581868839424	0.02430536877720623	-0.031584648909758935
-8.093510801985081	22.896766634500132	0.6078665303635363	0.02631488010681996	-0.03331507258315813
-7.68989912608717	22.564207698669875	0.5638695560355595	0.03226458253176716	-0.03715890401154109
-10.61906467426591	21.352055718189742	0.5798659802531302	-0.008950102714042774	-0.013632516068344829
-9.936768220586934	22.310409278173573	0.630320128841972	0.0035046523155876797	-0.020521755828027732
-9.627937960973474	22.62487940796674	0.6452758943450032	0.007651616023810345	-0.02355938528730952
-9.573169961095976	22.676544366109272	0.647623958637766	0.008506848414274962	-0.02416618009204529
-10.134279956953314	22.05814858741419	0.6170109017856678	6.459769719843649E-4	-0.01888913288005256
-10.304582249602808	21.836678921374173	0.6054265744310037	-0.0025808365567363796	-0.016593325193313496
-10.555587977067566	21.45179651669559	0.5852285281015457	-0.007380671856523295	-0.01452077630983812
-9.871150253323467	18.04329134881533	0.3194885437489778	-0.02624279833154741	-0.025838634567535927
-9.4491510421968	17.986087424675254	0.28597256051154685	-0.022500656771388093	-0.0253050511733555
-9.39405468440286	17.97674307009461	0.28155739070546904	-0.02212573673881074	-0.025194306164978617
-9.318824933668623	17.968766098777905	0.2747941025213257	-0.02149055967182594	-0.025071062858434044
-8.866655676614846	17.930756511797174	0.23557933387333443	-0.01820395260698421	-0.0241701471849231
-7.460370084706861	22.326890903804703	0.5331648156032642	0.033813836878811857	-0.040914627839937656
-7.181921823170052	22.004421546653404	0.49361442187568877	0.03750046040343672	-0.04786068340838402
-6.980050576019263	21.793148493492453	0.4646775053076493	0.03824696864585216	-0.05231071991176245
-6.576542696581086	21.409318391621486	0.4110310992085897	0.03980436088972755	-0.06523432624105684
-8.591810565175942	17.924390418426363	0.20722457928062216	-0.015315830387073605	-0.02428067450276286
-8.160987566235585	17.895824611247768	0.15433163795209662	-0.008934911129938466	-0.020790679062188157
-8.427526747689358	17.911776804777684	0.18764369499118683	-0.013181642383649064	-0.023011461269953397
-8.540982568507179	17.920050757602066	0.20208942458539692	-0.01483634082894212	-0.024065952268753486
-5.864615339578988	20.755750631962357	0.31914667108129835	0.038438726247556905	-0.07553101334040271
-5.543802938210256	20.38074487517408	0.272242646978486	0.03751989650560554	-0.07761058430094846
-6.504364858334945	21.34437545298176	0.40173665462358543	0.03943190577303253	-0.0664290166303664
-5.970918121132897	20.870232428528325	0.3340395868358179	0.039207397555934574	-0.07483303975609172
-5.171797381464162	19.89737251545445	0.215321602834187	0.034129083360711895	-0.07565446480078737
-5.0245480447987125	19.683822661130662	0.19086122544808218	0.034003058427574076	-0.07439597824480117
-4.900152014728899	19.401774462066626	0.16369533715290108	0.033196992040274945	-0.0717328018869686
-8.045165203849143	17.895237150670994	0.13487154234359172	-0.007099902086980122	-0.0170619789652282
-7.828330068792466	17.887207984644846	0.09449502412888855	-0.004528350843949305	-0.010003627156293687
-7.588389628929521	17.819549385161938	0.021706468925842808	-3.923869328281231E-4	-0.0032284443786787733
-4.683175416995011	18.92056128922509	0.12245083058065029	0.03139126292685096	-0.06439815777831366
-4.557131527726211	18.533459102138394	0.09619000957897567	0.027693655534329772	-0.05627085635232064
-4.377707594286538	17.57417867700677	0.04450263998003463	0.020400501402523977	-0.036091405936702216
-4.375950900357417	17.526057226949376	0.04212329903629315	0.01997541964523449	-0.03504534555698507
-4.484941864981501	18.19838652331461	0.07196665520626455	0.025196201765199686	-0.05021088278715416
-4.372825752777866	17.497105804998277	0.04157318903783692	0.01991663198595179	-0.03463527806881858
-4.260063754969469	16.957122878843833	0.031091012433946772	0.018038260876539966	-0.02522475604736076
-4.2543796491463395	16.88173839584814	0.030582256869419663	0.01773409822138404	-0.02453517634632249
-4.172479120773178	16.325671413989923	0.02445901407242295	0.013940210129734088	-0.018743863551691525
-4.151871519508384	16.155447405066244	0.02254683062048826	0.01277054743589959	-0.016896961021746745
-4.144035245207647	16.121454065378032	0.022127641014930335	0.01248863834452837	-0.016551461808466596
-4.072421898747817	15.289956430567175	0.013851296895076418	0.008124708696369538	-0.009195877789451551
-4.095328121705499	15.489697359268533	0.015598454394176602	0.009066114715827137	-0.010670850580754994
-4.118480058777639	15.68595857984359	0.017471820115117415	0.009815053303226537	-0.012392721100171044
-4.140149876500907	16.06180723438685	0.021482139855838033	0.012114584961523863	-0.01598968919811454
-4.179593610389492	14.862900564725685	0.011097600919425875	0.006188305397471434	-0.007640015988159462
-4.129583690004605	15.034457843656845	0.01269809803694026	0.007165000954126689	-0.008712428397020171
-4.332504046130264	14.727261534199787	0.005801295107005723	0.003160787367650207	-0.003849107362440126
-6.864381120883838	17.824925970386563	2.1714046171663367E-4	1.2765820018673872E-4	1.2649433623062114E-4
-7.111456277637915	17.862901719600874	2.169225622809703E-4	1.2765397559666103E-4	1.273701882599739E-4
-7.361730330183262	17.815658423143518	2.1616570268099733E-4	1.2741976104954186E-4	1.282918737703682E-4
-6.699631952192597	17.790187728061333	2.172295047105349E-4	1.2763204742953553E-4	1.2592073607225763E-4
-6.471535900809904	17.65611081898578	2.1679207789374212E-4	1.2733287876005007E-4	1.2516475266535044E-4
-6.01856299486931	16.965651538393175	2.129188817175387E-4	1.2516435156631288E-4	1.2386707732606482E-4
-6.018217814642384	16.964954947243214	2.12914768164352E-4	1.2516207683153688E-4	1.238661994825779E-4
-6.192614293475787	17.31914560580889	2.1504787378227722E-4	1.2633367788799003E-4	1.243282187258008E-4
-6.358826975092747	17.562077889890872	2.163762630749545E-4	1.2707558816681062E-4	1.2481190728361885E-4
-6.018066056155799	16.964687362149334	2.129132333207641E-4	1.251612117235285E-4	1.2386582638395204E-4
-4.908304538333134	14.969355025422521	2.0035970914436324E-4	1.182810417553154E-4	1.2051737099642023E-4
-4.894965705707698	14.956384548239772	2.002854031739645E-4	1.1823881915639325E-4	1.2046902903454192E-4
-5.522668475480044	15.89108446419409	2.0608217221275812E-4	1.2145702216669166E-4	1.224913359804977E-4
-5.590293973325887	16.02332329799043	2.069452569307769E-4	1.2192943039780476E-4	1.2269488496277056E-4
-5.62503595550961	16.102423683804165	2.0747527549718452E-4	1.2221304007667665E-4	1.228056003656717E-4
-5.79838945170203	16.47567517825189	2.0984423666755255E-4	1.23506716717461E-4	1.2327942182885257E-4
-5.818300420163335	16.518599132988257	2.1012763774412504E-4	1.2365825948729652E-4	1.2334373842276877E-4
-6.016563718580136	16.961325465432818	2.1289217093627502E-4	1.2514982455966468E-4	1.2386191229783242E-4
-4.911331118979538	14.97328547513143	2.0038338611071834E-4	1.1829428139673107E-4	1.2052732399311095E-4
-5.0735700023776875	15.16993664121582	2.0158148234247428E-4	1.1896859994797027E-4	1.2108685083258497E-4
-5.223708594183212	15.375437594116095	2.0283342695659462E-4	1.1966230362156799E-4	1.2158776826789089E-4
-5.2244114000787105	15.376332166246335	2.0283896469390934E-4	1.1966540020984324E-4	1.2159021799002305E-4
-5.424504479191739	15.698092793846305	2.0486390838202702E-4	1.2079021006574696E-4	1.2221649512804482E-4
-5.22565127061393	15.37825402853767	2.028510356683383E-4	1.1967209249251196E-4	1.2159431653368167E-4
-4.7077301313837365	14.774519111724057	1.9925079084703987E-4	1.1765118147917818E-4	1.1978858722844156E-4
-4.675015183440867	14.74800878513003	1.991009924403575E-4	1.1756612057959068E-4	1.1965800338412902E-4
-3.7658512309524754	7.028045440845924	1.450440382979548E-4	8.116785098431111E-5	1.1406076089542366E-4
