# Supplementary material for: Thyroarytenoid muscle fiber orientation regulates the ability to modulate vocal fold vertical thickness
Source: PLoS One. 2025 Dec 4;20(12):e0337735. doi: 10.1371/journal.pone.0337735 (PMC12677544; doi:10.1371/journal.pone.0337735)
Supplement: S4 Data — (ZIP) [file pone.0337735.s004.zip › Male/contourA2TA2.csv]

% Model	Untitled.mph
% Version	COMSOL 6.1.0.357
% Date	Dec 13 2024, 21:22
% Dimension	2
% Nodes	720
% Expressions	3
% Description	Line
% cpl1x	cpl1y	Displacement magnitude	u	v
-11.968005616002486	39.650844643500406	1.9430882570116044	6.434110085634747E-5	0.3179471905324355
-12.100925229184412	39.521184251215715	1.9400249556394438	6.400309954972089E-5	0.3179848095753817
-11.810234379374002	39.74293127707726	1.9452590854406666	6.45836606146985E-5	0.3179203106066032
-11.76596306338081	39.775513356632324	1.9460293668454087	6.466893192068728E-5	0.31791082934483034
-11.47739948826791	39.862189693672036	1.948077738297016	6.489785807249164E-5	0.317885168150284
-11.258980847445656	39.857881496438054	1.9479727711615182	6.488920822647355E-5	0.31788584747985604
-11.716143543792246	39.796222579001906	1.9465177587181477	6.472381745806822E-5	0.31790474716725053
-11.163938214941039	39.85365079891891	1.9478749193174134	6.487833459616785E-5	0.31788682078167374
-10.79620743561626	39.85090503287166	1.9478111785107113	6.487325834333028E-5	0.3178866680800495
-10.709496869932106	39.85039381204079	1.9477984662913994	6.487246785079326E-5	0.3178865936249049
-10.37169574884199	39.850036177539195	1.9477910420084663	6.487319050929038E-5	0.31788583069283327
-12.13512273325702	39.460672833157	1.9385962919104358	6.384556543830735E-5	0.3180022946474844
-12.240660142730174	39.24849072022055	1.9335899632255371	6.3293686273597E-5	0.31806356735747904
-12.227325367848682	39.08705965880898	1.929776930162987	6.287554798254053E-5	0.3181099465313748
-12.205740642978935	38.97912439180851	1.927231164040013	6.259617772220513E-5	0.31814092391950777
-9.681369688821853	39.850002288818345	1.9477819711215472	6.48787002321556E-5	0.3178840727498173
-9.209886193231677	39.8500022888185	1.947787694477897	6.488040382739253E-5	0.3178828639189398
-6.503691158131879	38.96454001876737	1.9268732715201493	6.259886125771593E-5	0.31813058364036356
-6.587351156296421	39.29642873129991	1.9347119148962035	6.345918964792367E-5	0.31803533888826696
-6.771159512318912	39.57700815680421	1.9413329922529823	6.418797607108011E-5	0.31795511091358175
-6.814129999907873	39.651652838586976	1.943095626674748	6.438159869579668E-5	0.3179337518552022
-7.229593906641747	39.84203493583536	1.9475902086435768	6.487643512264048E-5	0.3178800667971959
-7.181795837296288	39.83706132882147	1.9474730651344259	6.486370231809136E-5	0.3178813738240464
-7.033567159296577	39.76166368437849	1.9456905764272228	6.466788469584864E-5	0.31790267698241137
-7.6946177519140235	39.85300356006798	1.9478516658916079	6.490097403848514E-5	0.3178781085681088
-6.488283836647731	38.91091546805024	1.9256081882609282	6.245891556677804E-5	0.31814596726448763
-10.243595360807257	39.850002288818345	1.9477912198667249	6.487344258910092E-5	0.3178855130864682
-9.730298368089413	39.85000228881833	1.9477828072856862	6.487823322683853E-5	0.3178841981240846
-9.743014193148053	39.85000228881833	1.9477826460247776	6.487820447739394E-5	0.31788423061641813
-9.085341826788042	39.8500022888185	1.9477865771993665	6.488154433648178E-5	0.3178825435788096
-7.779783738995952	39.851154726690396	1.9478113626464943	6.489462792731968E-5	0.31787886006346106
-7.886706964608755	39.850916601280545	1.9478019414128473	6.489390664239972E-5	0.3178792038549292
-8.209330570361049	39.849987794146756	1.9477928137809302	6.488661526403731E-5	0.3178802997313441
-8.699211804792647	39.85004545472901	1.9477965596414155	6.488233460391901E-5	0.31788154114966816
-8.427966558711143	39.8500350871401	1.947788855860064	6.48860131791661E-5	0.31788084660474947
-12.152615457473026	38.61822056218743	1.9187107679996676	6.166364057288304E-5	0.31824455224588627
-12.150457207342695	38.60568225439725	1.9184152206127996	6.163126550760704E-5	0.3182481516150393
-12.146591986235311	38.58859764700979	1.918011899709024	6.158728341703704E-5	0.31825305379888297
-12.074238696384148	38.24828133015453	1.9099870125305825	6.0708231583225336E-5	0.31835071332033793
-6.441829287929373	38.514252064367554	1.9162507743330495	6.142929105254973E-5	0.3182599352871293
-6.4796557750756225	38.830935381536946	1.9237185726999004	6.22515678446616E-5	0.31816894907159815
-6.431316994593285	38.355730965701305	1.9125087417943	6.1020991307929666E-5	0.3183055025140953
-6.415000660473024	38.12021737547059	1.906954157472791	6.041111222479595E-5	0.31837319758248345
-12.006552716049852	37.91928976266428	1.9022190407189703	5.986119415950277E-5	0.31844512944145464
-11.966773292852782	37.7322909897182	1.8978109663942861	5.938036195759894E-5	0.3184987919851558
-11.899335717233097	37.41624344712912	1.8903528172729658	5.857105743569764E-5	0.3185894870984591
-11.86072968481382	37.23337054820751	1.886042638176539	5.810128553033769E-5	0.3186419661252565
-6.405495081109018	37.81045524455644	1.8996404334125372	5.961403165772146E-5	0.3184622666170188
-6.3802834672144035	37.49850283645258	1.8922871419403775	5.881203027933903E-5	0.3185519253374382
-6.34327199449609	36.990127261889924	1.880289450606178	5.751368314838151E-5	0.31869804927170653
-6.3346776499635205	36.89181710192548	1.8779752961208396	5.7262289216508085E-5	0.31872630272636515
-6.327277488709939	36.80573234114482	1.8759486615911196	5.704461928483523E-5	0.3187510437822396
-11.839379859361392	37.12464213602315	1.883474613233598	5.7822600262379824E-5	0.318673172037781
-11.66031709327127	36.191536938073696	1.861473554239066	5.544521891704491E-5	0.31894099081244526
-11.619905720758748	35.962379473002436	1.8560808907412616	5.4864154576299645E-5	0.31900677216469564
-11.730360249335298	36.58305483766412	1.8707189615330408	5.643795232151172E-5	0.31882860459749524
-6.248695444183287	35.88284413383001	1.8542101926067955	5.469738009815268E-5	0.31901627923702447
-6.190644674951312	35.36621719878445	1.8420311029341323	5.340729460876757E-5	0.3191647278144929
-6.1463294461348905	34.86088229769609	1.8301262015733586	5.213264534744692E-5	0.3193099564710513
-1.0600869276340483	18.316100001774196	1.4421587637227	1.4845024159358414E-5	0.3240573112644167
-1.0459016161732135	18.37692181363064	1.443574123563058	1.4969772787901201E-5	0.324039791446301
-1.1744205707972624	18.153797557800345	1.438376040990454	1.451342252625609E-5	0.3241042178207341
-1.311326192584243	17.97535615877772	1.434220137962383	1.4148713653680555E-5	0.3241558116472632
-1.386335587551091	17.922671465764726	1.4329913205809484	1.4041582130567088E-5	0.3241711147783384
-1.6505488217453668	17.757514160475903	1.4291494715346045	1.3705304983731197E-5	0.32421914616208536
-0.9718149006219283	18.630446296863695	1.449486528371514	1.5489217447537204E-5	0.3239667326214318
-0.9542349860686515	18.852537320770427	1.454660172770157	1.5946049317313687E-5	0.3239028277121966
-0.9467123425971604	18.932059856972355	1.4565162270041323	1.6109513025264795E-5	0.3238799432131422
-0.9488912973033679	19.009058522305217	1.4583110781547066	1.626848050291959E-5	0.3238578040725457
-0.9602591937381534	19.185733594449147	1.4624334195160733	1.6632761681369997E-5	0.3238070185207945
-1.0005126263859143	19.36574217623491	1.4666279016896788	1.7005559376387818E-5	0.3237553329867825
-6.05347281998843	34.07388368729615	1.811625940444939	5.018598099074995E-5	0.3195360806233055
-5.779746191862431	31.198536783186327	1.7439463163550029	4.31923658701876E-5	0.320362407495015
-5.81260308842713	31.6601371096856	1.7547681567878102	4.428887537588984E-5	0.32022972028375063
-5.898916358898413	32.61341104261303	1.7772413128634295	4.660408357266648E-5	0.3199557562907583
-5.976331308258205	33.33624786626052	1.7942167886007976	4.83591733683667E-5	0.3197480444952462
-11.555172919712001	35.57995576034233	1.8470706414309666	5.3905483294632395E-5	0.31911655592215077
-11.427224513094306	34.824469013294944	1.8292680694085173	5.1997217128609794E-5	0.3193334342060714
-11.302991741507174	34.01939293201957	1.8103004796019824	4.999872095775157E-5	0.3195645760545752
-11.26269403333529	33.74326682230424	1.8038156115096933	4.930578137847158E-5	0.319643857810778
-10.87492360433819	31.536162433666846	1.7518704051824985	4.3913094681597535E-5	0.3202774144777503
-10.79808267178972	31.096982410679725	1.7415566466641215	4.28848385229188E-5	0.32040348333681506
-10.515617328365707	29.431210118152052	1.7024186357500377	3.890209921871185E-5	0.3208816706814219
-11.095255333576779	32.78560916869341	1.781232971297841	4.6964988333125836E-5	0.3199187598317378
-10.374607869233792	28.677418549364212	1.6846928283775355	3.718273688256977E-5	0.32109802808244026
-1.9007542873442727	17.670028077820447	1.4271107349767123	1.3528184661034819E-5	0.3242448125870583
-2.0779141835942943	17.606247817656115	1.4256268371931455	1.3399015018219766E-5	0.3242635140160758
-2.421704394542373	17.610906476909	1.4257348632377058	1.341093398010609E-5	0.32426287139406507
-2.5268901597962445	17.60827853304663	1.4256743203534197	1.3406305922351685E-5	0.3242638407055762
-1.0157099330243569	19.441588102125813	1.4683986040002104	1.716264699564344E-5	0.32373355181433705
-1.1062328150339649	19.65851365771074	1.4734577223617529	1.7613518886163707E-5	0.32367135181170237
-1.0950141199455286	19.63861486947969	1.4729935475564722	1.757202565379099E-5	0.32367705152184595
-1.0936631912571904	19.634142492606518	1.472889089940386	1.756271772196735E-5	0.3236783349564483
-1.2019485900933222	19.823967402584525	1.477320500593025	1.795813640920678E-5	0.32362396500098306
-1.2626663164006442	19.90610167368628	1.4792351147364715	1.8129525391586355E-5	0.3236004679702443
-1.3479656887537843	20.02184186709379	1.4819394256862446	1.837082094485147E-5	0.3235673564583413
-1.3818036936806772	20.069240413165744	1.4830454125696158	1.8470455611937874E-5	0.3235537943808653
-1.490043238491493	20.21081153288452	1.4863525372903634	1.8766196200748563E-5	0.32351330115971805
-5.495158991359491	28.68268136418761	1.6847773245878612	3.729003551671285E-5	0.32108533733453093
-5.507477156915547	28.790577524822243	1.6872988995268743	3.753467611407626E-5	0.3210543321826349
-5.640376413522403	29.935099197639943	1.7142250440969342	4.020097202370735E-5	0.3207254616113011
-5.666745377260789	30.200894570944342	1.7204502516737437	4.08158651768521E-5	0.32064907431453804
-11.232964758328785	33.56280133293661	1.7995570691349831	4.885224378613712E-5	0.31969566586991904
-9.890707351552885	26.584105713780332	1.635527269452156	3.241407801577316E-5	0.32169866240103273
-9.499209611630052	25.463046361573806	1.6092494859612851	2.99535131811444E-5	0.32202005408076007
-10.251371607480321	28.088734613371646	1.6708574986700622	3.5801734721119236E-5	0.3212669648087168
-9.949856872037069	26.811418115443047	1.6408688975154462	3.293715513134712E-5	0.32163345335308835
-9.409620206466	25.28683176907262	1.6050997597303494	2.9561295854637037E-5	0.322070512692789
-8.975776833099328	24.413789608181347	1.5847125688242858	2.768653850294344E-5	0.3223205493360241
-8.450931047688341	23.67686534172989	1.567390556250885	2.61006147822471E-5	0.3225312741567558
-8.315280225053407	23.486682331666373	1.5629593404680138	2.5703027517609147E-5	0.32258566481357753
-8.109310669822081	23.245736403988893	1.5573109348491379	2.5199963526809233E-5	0.32265450567256604
-5.04821833795282	26.35030357792787	1.63004797581405	3.200061381152747E-5	0.3217551608326237
-5.072511135861281	26.457154341834364	1.6325408673831987	3.2230635708662714E-5	0.3217244809021926
-5.319014801988768	27.6151602307035	1.6597101528326454	3.483892833622995E-5	0.32139197372326284
-5.298549699956672	27.508324942348306	1.6572123638257472	3.460471487727355E-5	0.3214226568320875
-1.6547952866665352	20.435138707303928	1.4915852506750786	1.9237053137207747E-5	0.323449124758246
-1.7068462026965912	20.505043732104994	1.493219499464444	1.9384040528834862E-5	0.3234291274447775
-1.8328638043067826	20.675856534446993	1.497206391993314	1.974390595932271E-5	0.3233802627789455
-1.9146876228856835	20.78271581099791	1.499704433481258	1.996818900097137E-5	0.32334969929595464
-1.9589596542270868	20.838178803681924	1.5009975825435369	2.0084278338092645E-5	0.3233338399739998
-2.2267902915590323	21.173727916983232	1.5088542278753243	2.0794367580034144E-5	0.3232378910058398
-2.476583602720329	21.524027437877677	1.5170210729390077	2.153727657508695E-5	0.32313766764143254
-2.5106320755974845	21.56945277354053	1.5180860653858226	2.1634492229124827E-5	0.3231246747959557
-3.4170539347823667	18.323036770820913	1.4423260550709238	1.4873678255801976E-5	0.32406010950480124
-3.3613588547056894	18.26201824120377	1.4409053202301032	1.4748374324640012E-5	0.3240775432987438
-2.8302006677410443	17.7685842180935	1.429405199740835	1.3736064928786894E-5	0.32421835720018216
-3.0213186080937637	17.882690433716814	1.4320640760870753	1.397072965568818E-5	0.32418593125274886
-2.9853774190574067	17.85333337493745	1.431381921750046	1.391043355738546E-5	0.3241943007423023
-4.904236518511963	25.91960781073081	1.6199269704475634	3.105794111536691E-5	0.32187871991520944
-4.723668736196532	25.314951331292864	1.6057743056094802	2.971804385159464E-5	0.3220522238237927
-4.604679940346854	25.051089745874435	1.5995673357569706	2.9130425687244847E-5	0.32212784817775914
-4.281370486848969	24.383328411417228	1.5839743917209494	2.768489473474217E-5	0.32231919732881975
-3.2125741016240386	22.611557155864187	1.5424520581720058	2.385799240269186E-5	0.32282645430970985
-3.272014261258436	22.70654698603269	1.54466771664692	2.406005249165706E-5	0.32279926259709235
-2.551838479986181	21.63096481182497	1.519523238090151	2.1767202423011787E-5	0.3231070718605039
-2.8735384712196232	22.08009398368013	1.5300366909929255	2.2721197890955875E-5	0.3229785813363872
-3.1756044296995665	22.556944434453374	1.541171996736188	2.374307556090461E-5	0.3228420829469067
-4.545571876999899	19.652622560032107	1.473337330153882	1.761363529751863E-5	0.32368011259988566
-4.424895516455141	19.524062222800467	1.4703407434106155	1.7348809390215736E-5	0.32371683383928257
-3.9589586116535913	19.004701364066953	1.4582175440918006	1.6275339402648634E-5	0.3238652069399142
-3.8782730930382088	18.915322300283428	1.4561383691945085	1.6091318944889527E-5	0.3238907439946712
-5.025563667731989	20.107549344377823	1.483985789644176	1.856048250226588E-5	0.3235503100936098
-5.277731362781373	20.350988119887234	1.4896459212943718	1.9064599462033133E-5	0.32348082874095024
-5.606549304112775	20.6598148798465	1.4968837034972027	1.971474382128147E-5	0.32339273071639246
-6.1310485094683855	21.17349677678001	1.508850987926326	2.0791615392920004E-5	0.3232461178427817
-7.17416985769136	22.198608654304337	1.5328041563310668	2.2957572724101018E-5	0.32295356970348627
-7.6413332318231895	22.67125431062098	1.5439100509353745	2.3968371996188287E-5	0.32281867346546467
-6.9150129554945305	21.927639425126234	1.5265019223429714	2.239039250177475E-5	0.3230309415749799
-6.318958590099959	21.343154735881807	1.5128425394838534	2.1154033941218875E-5	0.3231977407084831
-6.618255579081206	21.642875823077	1.5198195835777017	2.179492380895353E-5	0.3231121970899601
-3.6680004015474728	23.30103040805593	1.5586060624381428	2.5329199250792126E-5	0.3226291373471603
-3.83446762916781	23.580833568731567	1.5651500172634578	2.5946836674667355E-5	0.32254903206664665
-4.071443328978513	23.987709649252928	1.5746856153945514	2.681111941502577E-5	0.32243251811053064
-7.640251545310057	17.586782544931808	3.564391858063588E-5	2.2096126487461862E-5	2.1428443623349368E-5
-7.509356374993602	17.79911102953117	3.583321084655668E-5	2.216054268211902E-5	2.1320720558205543E-5
-7.6989388334005735	17.4903691638282	3.555610604726122E-5	2.205874508413493E-5	2.147698914218102E-5
-7.762103216471637	17.30759444679789	3.536861581164369E-5	2.1985435162141795E-5	2.1534250010723645E-5
-7.821162534822876	17.152686250634982	3.5209311186071555E-5	2.19213066722339E-5	2.158673200555775E-5
-7.87221896818102	16.9473112831706	3.498772963743795E-5	2.1834824571636338E-5	2.163376676969354E-5
-7.921170402924522	16.753942907049066	3.478579465858768E-5	2.1756249079724917E-5	2.168159993315323E-5
-7.9783869673286425	16.470761822820492	3.4476512381105684E-5	2.163175995426288E-5	2.1737854781567493E-5
-8.003886469325913	16.357472230499454	3.435857239683672E-5	2.1585386761738336E-5	2.1763961751203984E-5
-8.041803974825056	16.197407590250943	3.41787140976464E-5	2.1512191505018596E-5	2.1794266999360387E-5
-8.11957094103931	15.808141817188318	3.37462751562266E-5	2.133431903930639E-5	2.1863441223487966E-5
-8.094241908274963	15.975737091845481	3.393434449413262E-5	2.1413457534347035E-5	2.1840237222095887E-5
-8.149959289733443	15.594634263864748	3.35189455336913E-5	2.123916312419352E-5	2.189570121753379E-5
-4.487015489615116	14.591722761896559	3.383478309833227E-5	2.102407626258053E-5	1.9987722838580374E-5
-4.416731324563106	14.512870608922286	3.3762016506158656E-5	2.0987656207501332E-5	1.9940816507223652E-5
-4.329055028394281	14.412978776001903	3.367491723677239E-5	2.0945593777256703E-5	1.988582547179759E-5
-4.19303203891211	14.248275933735142	3.351514121095887E-5	2.086470811141228E-5	1.9792677547742134E-5
-4.178965322518646	14.23024927967746	3.349828189284942E-5	2.0856331253327246E-5	1.9783693903047567E-5
-8.208595369810979	15.125877972768416	3.300688184608791E-5	2.1013875024543017E-5	2.1953868723607344E-5
-8.250106284083648	14.883579494882824	3.2753388094459005E-5	2.090281152418538E-5	2.1990247961592968E-5
-8.184763342662869	15.304083214581624	3.320142077908469E-5	2.1099905322930906E-5	2.1930696110139863E-5
-8.194040568253598	15.203367992185502	3.309280825640745E-5	2.105215287290662E-5	2.1942499510019675E-5
-4.009503675450382	13.95499929048619	3.3197735531748614E-5	2.0709603053167086E-5	1.9655803593568154E-5
-3.967321215997023	13.879167246534847	3.311864040915911E-5	2.067204700956474E-5	1.9626857556893835E-5
-3.8768075373306097	13.684183745503944	3.288693865914539E-5	2.055949467986319E-5	1.9552863008927957E-5
-3.8285567068758617	13.577304042901428	3.276226729681767E-5	2.0499440042663022E-5	1.9513810739413695E-5
-3.679175518096213	13.165512678706849	3.226172940623355E-5	2.025437873386402E-5	1.9385691752442452E-5
-3.5952780276413945	12.848827743115857	3.18461438721959E-5	2.0045462988805753E-5	1.9301187139509615E-5
-3.8035301168690907	13.511178334388502	3.267658063934926E-5	2.0456774826429165E-5	1.948992456631716E-5
-3.5706258476984103	12.751547870197772	3.1730430522170495E-5	1.998886836734118E-5	1.9280744755781824E-5
-3.536337058362929	12.508568926206657	3.141458025110427E-5	1.9824428116774296E-5	1.9242080598674815E-5
-3.4943523373487664	12.217884679130231	3.103976983900078E-5	1.9629725999507813E-5	1.9196336221474274E-5
-3.476217738039166	12.051206781698731	3.0811019572583124E-5	1.95047808676097E-5	1.9169373897759707E-5
-3.4381043775288846	11.707787309160882	3.0393389780510865E-5	1.9280968116674932E-5	1.913079564190092E-5
-3.4175141432913065	11.442487558596586	3.0038099517544636E-5	1.9079560130963437E-5	1.9095633992755568E-5
-3.390535492772293	10.959938069747185	2.9422166928908302E-5	1.872019666444493E-5	1.9048345483305E-5
-3.391605607580326	10.637069694303245	2.9006091491546994E-5	1.8460425570353374E-5	1.9029684837746283E-5
-3.3957072198915474	11.125983907025887	2.9643671353827688E-5	1.8851707701812364E-5	1.906389622163886E-5
-3.3933099091125833	10.454525891479044	2.878561022250887E-5	1.8324395410832386E-5	1.9026375639916078E-5
-3.392748642497309	10.363320317554606	2.8676688724502225E-5	1.82530530358661E-5	1.9022008948858658E-5
-3.3881777990103163	10.052022617744685	2.8290877066151712E-5	1.800134650994378E-5	1.899921891028772E-5
-3.3799310598541874	9.65560915900371	2.7789794351769157E-5	1.7653855552938084E-5	1.8957444353486232E-5
-3.3800332742014394	9.645525660619372	2.777661986091743E-5	1.764475730539944E-5	1.8956644223910135E-5
-3.380411775956053	9.63612711841371	2.7763500969633193E-5	1.763506128836168E-5	1.8955708094812837E-5
-3.407094329200765	9.20982055058361	2.72429700309396E-5	1.725418451529378E-5	1.8952447742618386E-5
-3.4177904844649305	8.97279793026408	2.692321362079455E-5	1.700941692519354E-5	1.8925847618019643E-5
-4.670507470987797	6.528342318175511	2.458742884603491E-5	1.4521640351358248E-5	1.982240940579921E-5
-4.472672713765166	6.53165408154053	2.4490945339032377E-5	1.4493466966862684E-5	1.9709899530344916E-5
-4.29609676800706	6.564113874181485	2.4362543524297958E-5	1.4462711876312748E-5	1.9501355875329302E-5
-4.1907677441120486	6.6201318525786546	2.4356876643047747E-5	1.4474575996301922E-5	1.9432562073658612E-5
-3.42823364007561	8.77881073484247	2.669837619195304E-5	1.6827820798191296E-5	1.892549430258668E-5
-3.440421539484517	8.631632878187974	2.6523786456191898E-5	1.666517472527974E-5	1.892520317310565E-5
-3.510174069952668	8.051882576425108	2.58406725384126E-5	1.600867665510072E-5	1.894945443084244E-5
-3.4654247941708625	8.41479710425795	2.6249576341248115E-5	1.6415866630193597E-5	1.8929092478588143E-5
-3.519325274558982	7.974355231943207	2.5734661258195994E-5	1.591067419558377E-5	1.8942367575598823E-5
-3.8048036653298265	6.960169305120867	2.4365897800913614E-5	1.4557728141152777E-5	1.896201984565153E-5
-3.942941641067294	6.809098812242506	2.4328574597306775E-5	1.4539707302151411E-5	1.9123080060354457E-5
-4.081244662082278	6.715380176995773	2.4304041898411156E-5	1.4448209858315795E-5	1.9279403956031693E-5
-3.557899482821399	7.638847683178286	2.5206137240574755E-5	1.5327352931238814E-5	1.88680251549423E-5
-3.5506928691402093	7.6928576227494805	2.5349728349608403E-5	1.5489331974161E-5	1.8910499622633054E-5
-3.535122007221198	7.8370201875805385	2.554231916778055E-5	1.57080972599076E-5	1.8918464432448423E-5
-3.5827478111781415	7.560437912809052	2.514105349147996E-5	1.5313839970568382E-5	1.887000363435363E-5
-3.656557182300241	7.313450806733589	2.4753766787733994E-5	1.4971343540213322E-5	1.884361029999333E-5
-3.741595319822733	7.091603710798701	2.4442348407165898E-5	1.4598429275569767E-5	1.889283283301755E-5
-12.48823622079036	29.318127189803445	1.4398416398385923	0.06062567388245177	0.6043205119579429
-12.301573729696075	29.291730374054282	1.4361222093968022	0.0699662911011533	0.6012809913015849
-12.904182385341631	29.37659805299116	1.445855620840445	0.03734858540718231	0.6100655495279123
-12.704310573905445	29.35687813300677	1.4435000587961437	0.048706737982868925	0.6075758982639894
-13.215739023882737	29.375039723105594	1.4463536598905264	0.02028903542382393	0.61081001991657
-13.289816212405814	29.38416912499247	1.4467267503642547	0.016453460329663484	0.6117430470617498
-13.628735756055638	29.408293625969595	1.450006149869281	-5.988534316976012E-4	0.6169486664753668
-13.761313265189306	29.4203272211296	1.451126854303608	-0.0072505968152443145	0.618965748662488
-13.789831291953012	29.422638265299426	1.4510578338702598	-0.008633529762729866	0.6194455646162209
-14.193507593470319	29.351006338599753	1.4483495966998645	-0.030610080540244736	0.6217253134930303
-14.343065600888547	29.30623263263965	1.4449808195234173	-0.038535556489467285	0.6215553634377423
-15.169871121939503	28.7024294022831	1.3937643413419127	-0.09222195144747834	0.6063072123718856
-15.025976096323706	28.826575538617305	1.404913119923347	-0.08225691500196035	0.609772881364394
-14.704342841257393	29.099582909420015	1.4281293920332814	-0.0605744812792358	0.6173502902498292
-14.77814405518191	29.048154888872233	1.4240884741769593	-0.0647378757832247	0.6160342587035927
-15.194930389272562	28.670268692680192	1.39090768523275	-0.09459681559272504	0.6050822097637992
-15.552436058935609	28.26238814510614	1.3508579592424885	-0.12685879927801125	0.590751039475832
-15.658704878643212	28.12869446022543	1.3370177116227355	-0.13664224305766468	0.5855628873568566
-15.420870685895718	28.414489982476084	1.3673414012855933	-0.11440084065837826	0.5966033161147445
-16.14669845066415	27.534817692946177	1.2591226257789159	-0.18514540576962385	0.5587815700538716
-16.18902508127296	27.487365967844962	1.2522317019175129	-0.18945172562059182	0.5564839605267964
-16.090879730623392	27.60512583812312	1.2684560171786192	-0.17943673601477497	0.5621312455693418
-15.906983759261689	27.83045491742547	1.299303055177726	-0.16068983841029588	0.5728254648645992
-15.78801336657089	27.974288039163053	1.318406251420194	-0.1490264142138233	0.5792636809313845
-16.4224657835804	27.241242221715776	1.2127213858750798	-0.21303629855934875	0.5445526823938782
-16.636541644582238	27.015574682657572	1.1779947590113125	-0.23495734852745376	0.5334826228290757
-16.701862721366762	26.948993088668995	1.1677741935111294	-0.24185920303971925	0.5302945437495117
-16.98192097775023	26.67928029930171	1.1264842063356897	-0.27026140309055846	0.5182432601696869
-17.086567607533095	26.586911131348927	1.1133595646307115	-0.2805553504048326	0.5146753081428043
-16.810764952407226	26.84442366016748	1.151992621780471	-0.2528320537836063	0.5256096937429953
-17.316197999609905	26.352544552541893	1.0877444221774817	-0.3050818050325453	0.5050257614246223
-17.45518464052986	26.210110438215963	1.0722193722253093	-0.3188833131125928	0.49982572006062115
-17.722095738557805	25.895382301413925	1.0499650127966151	-0.3472875029442954	0.4874102487045015
-17.72264017583542	25.894744071275742	1.0499165818692642	-0.347345362961212	0.4873841788540129
-17.932597821946576	25.11386146747848	0.997063620158971	-0.3873522762708464	0.4449822384033714
-17.907096306050956	25.00313633884308	0.9881567804286895	-0.39005458149058675	0.4371079207934759
-17.75267320881764	24.32471147247125	0.9336813934720152	-0.4063477510011138	0.38861216394994663
-17.92944471255859	25.1306830888716	0.9982027132493662	-0.3865319554538889	0.44584725587546886
-17.722777975835573	25.894232143167198	1.049883667909695	-0.3473724743571892	0.4873525619383508
-17.728945142955695	25.871483784810497	1.0483462196209716	-0.34854047469949584	0.4861189206818868
-17.700264955727473	24.192801294244298	0.9208811106518355	-0.4074054045979559	0.37753384985080785
-17.492893227235577	23.675149455238873	0.8711335021603817	-0.4121188021626314	0.33374112762397484
-17.219818972655105	23.051350814888384	0.8087389223193886	-0.4126050380328577	0.2822276530135194
-17.213682929786287	23.036984749786797	0.8073156798802005	-0.4126739086452601	0.281037469542672
-17.20651458505761	23.021889840621302	0.8058354520184524	-0.41266726358842676	0.279807940567692
-16.72944438496599	22.0265670999435	0.7146551787719109	-0.4102014153868638	0.2018193093954534
-16.772330573218266	22.113599037757318	0.7219141647728773	-0.4105678823279397	0.20844090220445247
-16.97378539565523	22.529669064239172	0.7594796691737132	-0.4118152254568414	0.24120277489790837
-16.69878402350933	21.97001521221032	0.7102826823763038	-0.4097635653196294	0.19756332647711358
-16.445234320725408	21.481646309928003	0.6707246030377108	-0.4070789117216237	0.15977868698325265
-16.38784636008633	21.382208809377225	0.6637277877966239	-0.4061828795895349	0.1521043394264876
-16.10429654720809	20.90765006213037	0.6264369091479676	-0.40155901990615217	0.11287263712494688
-15.229590069694847	19.59839917871314	0.5234466714551511	-0.3676979712471901	-7.088704980987666E-4
-15.573303162172023	20.08692966262294	0.5602556675671195	-0.383230547989725	0.041781076329387226
-15.762739830454272	20.369577854236137	0.5836337295329264	-0.3909852225846461	0.06660425203189674
-15.676053214728174	20.229671015614727	0.5723645542316225	-0.38801262471870684	0.054434549285802936
-15.004965242227517	19.29705702264412	0.501675344848549	-0.3518600640858165	-0.026084943920683806
-14.347740685004595	18.43237628944785	0.44375753767297055	-0.2936371908935781	-0.09206905683803622
-14.71316053352021	18.903140185799252	0.4727677312552445	-0.32909826846593837	-0.06006565711046803
-14.112301424219844	18.14085757339455	0.4228255712947151	-0.2663886500110588	-0.10982396452164098
-13.786968016309958	17.746840232171802	0.39470879611004184	-0.22283841022157477	-0.12323861331758575
-12.572484095421888	16.31238607204104	0.29189956202581824	-0.08012499801469321	-0.10270051722440043
-12.73923093656964	16.50237005974189	0.30498385782186	-0.09778787058702854	-0.10850896098512577
-13.14972110059062	16.985383718836303	0.34061922804549205	-0.14337731548803795	-0.11854169711736506
-13.560443943361145	17.474962802260926	0.374615571042238	-0.19403340935435243	-0.12456345637648164
-12.433087863224218	16.142914163274668	0.2782005545896072	-0.06894182990192207	-0.09497152136703782
-11.67886765718853	15.130655135953049	0.19795293916405787	-0.020876175906836075	-0.05949590201256935
-11.370603754574383	14.616160191779192	0.16022680079237328	-0.009978212996117548	-0.050455924712414967
-11.928279318244115	15.521235666230787	0.2251778240382094	-0.03187590139855949	-0.0699191144069026
-11.098102119973685	14.067276715400904	0.13029557809534564	-0.0029094831924188266	-0.045270295535712476
-10.94829922258624	13.75778922441979	0.11161629493464176	7.454682619975146E-4	-0.04327307846073371
-10.566136973193167	12.955069884045642	0.07496917978084684	0.004412762323106018	-0.03553570835165008
-10.528617101577506	12.869997651759531	0.07091153464951526	0.004702889587042872	-0.03469375849719634
-10.125844678960055	12.03212679724241	0.045199154881812496	0.004084333773350914	-0.02811454912200797
-10.205786830641387	12.200371242765215	0.050362200827402656	0.004201703488231531	-0.02943986326565437
-10.11776374681346	12.014636087480781	0.04486393761389821	0.004075454054470192	-0.027988227005737085
-9.799033203597945	11.32040592221854	0.031215819412479313	0.0035348958414600255	-0.022586984835547767
-9.732454220074882	11.174895810343436	0.028417766961590343	0.003343197460627656	-0.021374769925439817
-10.081694286405995	11.938670646469957	0.04337418767725229	0.004019518110598463	-0.027389026494513795
-9.419861471494833	10.505758447346915	0.020436694221285193	0.002435695630358015	-0.017126573881452292
-9.39945834397536	10.463080013210769	0.01987557265545267	0.0023638940578983606	-0.016807748455032415
-9.362989365785312	10.38856114561003	0.019130611685002415	0.0022903158620611657	-0.016281410409931585
-9.15485933130238	9.945854793573561	0.014759335149435103	0.001801133992192634	-0.013209998204645485
-12.250739993292553	19.150604908283345	0.3510283520593607	-0.24633462215290217	-0.06185401129623862
-12.385666050996104	19.229462944007324	0.3584069745723171	-0.2587873217703034	-0.07408464206733625
-12.018444755085756	18.995911937273455	0.34430034664286857	-0.22434169400140064	-0.0342027753746316
-11.827571680933026	18.805921238230237	0.33722591904027976	-0.20906378730753966	-0.027584605071042885
-11.71378598197753	18.69006222155872	0.33325110611406294	-0.2000316750163958	-0.021836766477478176
-11.489121580415649	18.312221504949157	0.31630056451459027	-0.17536056306172615	-0.011883481392853315
-11.42092816915265	18.202424829191397	0.3107017480629859	-0.16796486799871396	-0.009586480572855929
-11.137081940903064	17.673975351763787	0.2825669045878599	-0.12957866044141608	-0.0016513787002814064
-11.050577560623434	17.52903972488271	0.27373776121750515	-0.11895578268312221	2.994278186043034E-4
-10.900173758069224	17.228821915447778	0.2545576581121745	-0.09794406103574928	0.0022967585407384955
-10.59407257662658	16.86993613536655	0.22358489587117725	-0.07026288599318263	0.005870216330987308
-10.4015251414116	16.663994998799538	0.20397111627375786	-0.057097560170487525	0.006557192322041394
-9.980308680915373	16.24426542990552	0.16240898003931958	-0.032746232231236544	0.0072354160306722206
-10.52456597891735	16.788877057884427	0.2164350258163915	-0.06425136187583128	0.006655919653724785
-9.215934750579713	15.702403997568886	0.10020225286107304	-0.01150614619244264	0.007188721663678862
-9.506635524164235	15.916651407254937	0.12429708945852305	-0.018613782955278355	0.008401157192478134
-9.713477904294042	16.0562870014233	0.14140726288425637	-0.024279186601684523	0.008153270048802091
-8.987328542896977	15.535943891824608	0.082062555125871	-0.006111931975694226	0.00662782840124349
-7.038155536202357	2.4161328913912485	0.004077009611393118	0.003532254659036018	-0.0017501185840292886
-7.218271698777633	2.47634434863711	0.00407291755826958	0.0034861865327162163	-0.0018746348784832805
-7.402921517489648	2.596088343862585	0.004037458143431114	0.0034048668419322478	-0.001997851358905052
-5.610926604361965	2.56874897195521	0.003742199474645237	0.0034043629902187674	-8.311963765195826E-4
-5.791192046184305	2.4885541575675454	0.003829396898528124	0.0034707759684977158	-9.416005767777182E-4
-6.090991914769232	2.367770791599311	0.003951014305981448	0.0035643185132489324	-0.0011194417404984378
-6.223300720670824	2.3658652457286538	0.003980928675843816	0.0035713618764087597	-0.0012124790494960238
-8.52477693815128	15.280293075065625	0.04706616101590758	-0.0020698718630480163	0.004614213038919136
-8.539017662099997	15.301185889469425	0.049671141699719416	-0.002264078122281708	0.004937139432452721
-8.574275941324593	15.320887483760043	0.052277463491576505	-0.002505390083972062	0.005053762431548569
-5.2268760988311245	3.1984387632370352	0.003278167196230395	0.0029840248450692004	-6.743699749512104E-4
-5.323022364028059	2.954304032548915	0.003451581051984268	0.003142951118950747	-7.049799948710088E-4
-5.411391041049513	2.8046470279535036	0.0035593464945215952	0.0032403124845564015	-7.400472338625191E-4
-5.361270108912003	2.863813885716368	0.0035140092515507674	0.0031996390052051412	-7.174489037057507E-4
-5.176470922340737	3.3654332504811606	0.0031634236893773537	0.002879630620081587	-6.591964464049875E-4
-4.997438755280889	4.032636318053695	0.0027265270152331835	0.002482197792854401	-5.955067252136777E-4
-5.108994509801874	3.6116460899580636	0.0029948965690760106	0.0027270004242666217	-6.376093219324017E-4
-4.991774580661376	4.054261353979088	0.0027126525191460424	0.0024696566097193434	-5.930647640563418E-4
-6.53602006808163	2.347293243898074	0.004037556599340825	0.003584694494731916	-0.0014170096131572826
-6.87142325605757	2.3759082864320638	0.004075000316115662	0.0035618897697217854	-0.001642370546072362
-6.725008134174486	2.3639729747856246	0.00406306347964986	0.0035738338468419392	-0.0015470645765986641
-7.498445287702315	2.6504749625169852	0.004020311818536598	0.0033655500371828424	-0.002059794910838244
-7.543394316053332	2.6908233254228815	0.004006292106232479	0.0033400736999269296	-0.002088095673740592
-7.714537633122486	2.9137762658493207	0.003922337541922902	0.003195010908588859	-0.002206786120933598
-7.7891268079090406	3.0564766598021276	0.0038709717232726813	0.0031118372699841267	-0.0022597264657253325
-7.80527300412054	3.4063802626319237	0.003714933253606917	0.002904807700309701	-0.0023019709592278213
-7.804324521600502	3.2269612996167556	0.00379398134353101	0.0030081957796014363	-0.002284915801698253
-7.758877336072651	3.698244931275473	0.0035780371349887143	0.002731057957063931	-0.0023079806388061393
-7.751964178591711	3.7286102673963915	0.0035637729232501354	0.0027134226551645286	-0.002307607515758487
-4.868412953288395	4.489722570165323	0.002422033981233403	0.0022151516224665213	-4.899182095404948E-4
-4.944274103721604	4.221530184777065	0.0026012321170715757	0.0023721156309282686	-5.534526175818965E-4
-4.861218645669248	4.514367912389247	0.0024035374005113037	0.0021989148814819757	-4.821042708388272E-4
-4.761328567585714	4.872867994409656	0.002128433875921523	0.001957264256109018	-3.6991970869212497E-4
-7.7347878369548635	3.762505605967378	0.003545446178876137	0.002692824922160993	-0.0023033802112119063
-7.441188952293851	4.488511996506501	0.003166619409184452	0.0022299904189608793	-0.002248049453827012
-7.462522939780039	4.430436642589039	0.0031951453001596883	0.0022668893017264635	-0.0022509300180427413
-7.583988224902736	4.103803156183615	0.0033518641874475466	0.0024721444502475588	-0.002263139517514292
-7.428705960551779	4.562167039268792	0.0031431358509258663	0.0021819275349224	-0.002258850508811751
-7.367225146909923	5.0179675342064245	0.0030030892908300367	0.0018813508937668526	-0.002337654534313429
-7.395373926440531	5.510469499667041	0.002962994195760179	0.0015523224719897488	-0.0025123539905200064
-7.396628687854849	5.543415335697084	0.002958910599757841	0.0015304922413874149	-0.0025222225110237088
-8.95190692747794	9.555178523251787	0.012484062126883747	0.0016216679803812196	-0.011355290895450364
-8.732770861641235	9.107630277300872	0.009854604257573375	0.0012191578654919637	-0.009258408726866504
-8.477149435408428	8.592840803667324	0.007819134089479185	0.0010919445443686015	-0.007436454791168608
-8.352048182285694	8.325615036227727	0.006788093535857085	0.001023940747248746	-0.006512675326584436
-8.222367325804308	8.079901469599669	0.006119461053171828	9.905594389765177E-4	-0.005878679972565117
-4.558078678429407	5.672702371829184	0.0013757319015606072	0.0012815174930101605	-1.1536124555997604E-4
-4.661854211303943	5.2307881209663405	0.0018091679327585726	0.0016753176314804996	-2.3890724528588785E-4
-4.6736829568741065	5.179041007331088	0.001856486794843102	0.0017172413948428977	-2.544893254224922E-4
-4.664862639408369	5.2157017440172675	0.001823684605053034	0.0016883626904678948	-2.4198154430099764E-4
-7.642518454416541	6.7438038314408955	0.0034508385722103133	9.168005021758227E-4	-0.003291794589881158
-7.72390205946121	6.960130553786359	0.0037890053259613697	9.110458454067983E-4	-0.0036276056474241866
-7.960824009101229	7.5515457825414485	0.0046681616057365	8.799650892147737E-4	-0.004501755952774562
-7.398279738095727	5.568321714484634	0.002960062656757504	0.0015161948364189322	-0.00253039336281526
-7.486554017062449	6.151026864151781	0.003062025026833774	0.0011710466510631821	-0.0028080640295471753
-7.599533786520233	6.612688047526157	0.003358455037915176	9.79053463232439E-4	-0.003176720829482706
-4.559353287845783	5.7832057636531005	0.001262231485156468	0.0011754326798710565	-8.869677512414719E-5
-4.539973927898901	6.108340489734484	9.434092631024263E-4	8.676506854936343E-4	2.2924901156879173E-5
-4.595870421128182	6.280367827388355	5.666722497234698E-4	5.181366335649425E-4	3.393780597536869E-5
-11.949523827617071	29.206895619841305	1.4284491144248628	0.08691695061413454	0.59638914085652
-11.807688642858182	29.154031813094953	1.4239291203089215	0.09389295077284894	0.5944867439716712
-12.00330605669702	29.223330979102066	1.4295035489279153	0.08448151129555016	0.5970875388083281
-11.58017196199464	29.065937130844834	1.4134307650100064	0.10471896189897911	0.5904072169070065
-11.41683712235142	28.96940271662765	1.4044059679770062	0.1130623464275519	0.5855574721964326
-11.219350371023808	28.853937987330728	1.3932769667120266	0.12352678853856452	0.5794611649469941
-11.063811648377435	28.68153300927144	1.3814936644370865	0.13059900596735594	0.5707855032304465
-10.947486528223845	28.535037823889105	1.3718426785209423	0.13545835327636713	0.5634092961228381
-10.899230615467399	28.323819733732066	1.3585522188020276	0.13818670056429253	0.5523595535161802
-10.868467577029437	28.194812621939796	1.3498650800587593	0.1394787945778919	0.5453775964360218
-10.876511202290695	28.109887068149042	1.3402724675224342	0.13870775623541814	0.5392396143344408
-10.899672074901286	27.854101802332053	1.3150170930821021	0.13763117908342917	0.5201869561997855
-12.412266700730603	28.73183000599365	1.4342420518101053	0.0631981943860663	0.5801995640228755
-12.004390987243811	28.644127827029813	1.41855995080137	0.08616764549194253	0.5741151139077038
-11.418956634563854	28.353076382645266	1.3776857950432135	0.11556129784351192	0.5559376655228278
-11.624144095082618	28.483083006210283	1.3952940320982903	0.10596649364462914	0.5640308922306467
-11.98757052088968	28.638168487186263	1.4176734608860622	0.08707787037206965	0.573731486999706
-11.999455430555999	28.64302114149913	1.4183795384828835	0.0864466615281157	0.5740339877936561
-11.11438165555979	28.077094826076056	1.3439860829356367	0.128874199604453	0.5378333554517508
-11.390783517603357	28.330385589064328	1.3748982700682175	0.1168513375749971	0.5545371378628372
-11.018694723095315	27.985290635821798	1.3318483040775364	0.13262402152255723	0.5307324103515736
-13.471803069018005	28.77445563984976	1.4502494623041693	6.736606608884012E-4	0.590301467215218
-13.48260549035852	28.773788416678933	1.4503190271438182	3.12504073352271E-5	0.5903585084541076
-12.935354512904492	28.789110493383184	1.4448447924255519	0.032579572053363516	0.5861154329422931
-12.730299209385468	28.76882927246517	1.4410921815641538	0.04471260282384551	0.5841230771010018
-14.231290469589101	28.525879619960573	1.4351254492177037	-0.05040907716288508	0.5867647653393345
-14.010448775461906	28.63328583652027	1.4442072805848596	-0.034235031981809036	0.5893340359365011
-13.506471729136642	28.767317669153915	1.4500018539556863	-0.0015261777424953544	0.5903222473652054
-14.460841527293365	28.39408003504012	1.4235630442772818	-0.06696243783625129	0.5826390430444599
-14.783683682753072	28.129965573228738	1.3937993401634632	-0.09297403404992294	0.5722793861930991
-14.975465100779633	27.963363652093868	1.3729058322797	-0.10909217579058379	0.5654119918024871
-14.857377166814722	28.070482248494333	1.3870205342111288	-0.09894677524922443	0.5699680350922519
-15.247091508969765	27.723494694946858	1.341343531585335	-0.13194610610638888	0.5552582206087031
-15.438921475279523	27.548521108541188	1.3160030842985078	-0.14880714196895078	0.5477088453611005
-15.777307067901031	27.23142152114181	1.267044137181538	-0.17939598115242572	0.5327096046633344
-15.505550048294694	27.4862002405047	1.3067447891038622	-0.1546332156282481	0.5448976322685408
-15.95882932927022	27.057658625283377	1.2395232726627867	-0.1964200645055582	0.524271730847417
-16.071627921968407	26.944874315391413	1.2209871937471846	-0.20757788784555806	0.5184934969212902
-16.348879088595037	26.649360708813276	1.1750784506254162	-0.2360449164290893	0.5031686520176304
-16.427997019937784	26.555959712111072	1.161153206024337	-0.2448245510459135	0.4981734706951442
-16.656844434007954	26.17623866269756	1.1096343756475868	-0.27471302888090304	0.476756041139582
-16.696536478621557	26.09508062700545	1.0994951116301444	-0.28056592620571824	0.47189956239485487
-16.835749776418716	25.686852448177994	1.050545446167887	-0.3048448235980909	0.4471914834285744
-16.845061757485475	25.628453285604436	1.0438362160533554	-0.3076247352575214	0.443280861589049
-16.850433340026893	25.176846057478727	0.9933902525767181	-0.32441882127747623	0.4125970223452882
-16.85038673364371	25.14105029551206	0.9895021684153794	-0.32568919041665706	0.41007806109072253
-16.822804208812027	24.752145786172367	0.9468833902084686	-0.3378873749684681	0.3833962694449029
-16.814022621155868	24.619664448408173	0.9323047559212732	-0.3420713754104712	0.37431590753332833
-16.812945472733826	24.6090037446475	0.9311273220597452	-0.3423937806530211	0.37359484487591316
-16.723937840816944	24.10943746964462	0.8761091435115937	-0.3540469296854074	0.33690275727627117
-16.711672631053567	24.055094941481215	0.870077120208437	-0.35523301751467856	0.33293390832231934
-16.289023552988983	22.907733919851253	0.7417120467395346	-0.3686553703451677	0.24609426052231892
-16.541701583590093	23.45604246001041	0.8029253423566243	-0.3647099543264239	0.28825533048546587
-16.554803726644348	23.499372302025698	0.8078961043175252	-0.3639367453526885	0.291466818022724
-16.28488538521969	22.898119481008653	0.7406180903924658	-0.36876366849422565	0.24533155068674808
-16.26218103763534	22.856454352609262	0.7363545716414919	-0.36887492745067413	0.24191550674209536
-15.969194038819062	22.31634337785984	0.6823263018859596	-0.37024684763181254	0.19800699832705376
-15.890230123807179	22.1925020649246	0.6710289878835092	-0.369986567977488	0.18791217260025073
-15.611918811164477	21.76175729997115	0.6301828709363628	-0.3690122413516723	0.15181227247798165
-15.389654649869968	21.46744614026727	0.6044807711424331	-0.36667360043469455	0.12620805885966324
-15.211472875440645	21.225020759410477	0.5824370097551812	-0.3648276527055698	0.10454482361874332
-14.852605830718517	20.768605616378892	0.5418232625878207	-0.35920652266648495	0.06295761159766056
-14.818368111934701	20.727265125728813	0.5379581501548464	-0.3585389730075795	0.05906748867346487
-14.010753868674147	19.956266747716498	0.4660707443431146	-0.3353371239829813	-0.013825345899521625
-14.087441807327457	20.012526511232718	0.47169945035332683	-0.33812154225036484	-0.008830385983635392
-14.468160486474938	20.371519812579944	0.5051941964579041	-0.34975916697843856	0.0251909272590154
-14.161164464278139	20.08381166702931	0.4776987876136975	-0.34028376246558795	-0.0023658592400609586
-14.781086333771103	20.690256417429	0.5340472365596275	-0.35754665119288226	0.05541388657597817
-12.566775432145782	19.255877513320883	0.36944318154957767	-0.2692409611144626	-0.0728315408750426
-13.290339014836286	19.46305631769065	0.41381854710900445	-0.30645304560206665	-0.05567965068671657
-13.1729303124603	19.418787275288505	0.40696578470687184	-0.3008148952977798	-0.05987300260623318
-12.843245224742368	19.28971157894774	0.3879303743763287	-0.2850037810487522	-0.07169623141399335
-13.364979556612642	19.508469790386137	0.4190509440107326	-0.309784883465555	-0.051956179429866696
-13.71499192839251	19.7215588672211	0.443379244930416	-0.3247121278022826	-0.034708362579572466
-10.73275094914898	27.601566124654774	1.2721696498333683	0.14257963071091867	0.49829578158561627
-10.621312259153935	27.431657608134955	1.245094452534154	0.14641342600599042	0.4832021813170242
-10.494472622804425	27.139762728691487	1.2011011694314773	0.1502321394643025	0.4583538063651086
-10.440814811578786	26.97290839065918	1.1775055875943148	0.1512054827975193	0.44434707550359953
-10.340010025599554	26.46761329405222	1.1026147066157792	0.14616307769017425	0.4017846732154782
-10.310942985096554	26.231506882359504	1.067789225168816	0.14248699768135556	0.3820362462345147
-10.254915889396067	25.788604694922874	0.9995873717656617	0.13369824844926298	0.3450180795143778
-10.22647827646901	25.49740684588262	0.9554130723271157	0.1264669690155263	0.32115930444802737
-10.15297056364784	24.454238785309386	0.8008153339305395	0.09787246148613964	0.2363951701819872
-10.148816922605754	23.97207807587904	0.7307457761760224	0.08277882864625344	0.19655960068021686
-10.1572747910747	24.735583520367605	0.8411754588791847	0.10662670078638263	0.25926430858981997
-10.162097597121184	24.830116402868736	0.855134750592245	0.10931118964378374	0.2668451499210917
-10.162546766859359	23.84260305188515	0.7132493803281408	0.07721131119571083	0.1859796115809311
-10.199764060738538	23.17965757589045	0.6204853142997409	0.05087169456639459	0.13054478641840234
-10.264133457042867	22.925685144978395	0.588261824528129	0.03619418302367561	0.11070966713917907
-10.334836167150385	22.416165687077918	0.5220044596846218	0.011934199386843342	0.06964558896965949
-10.491992980100065	22.01802381355439	0.4760979470142863	-0.016582093246296375	0.04067306858480042
-11.549836964138185	20.072338696358347	0.3342852704105747	-0.17012505028245917	-0.0780073006124687
-11.554967867880773	20.064003427239495	0.33421061564418353	-0.17078969811872355	-0.07838465200543536
-10.551136967279964	21.796553611972197	0.4501231729331728	-0.02946345659149862	0.023434447051957234
-10.861109989919282	21.2561808403101	0.4029161634654997	-0.07507596813267979	-0.011267286004731102
-10.944210941660401	21.11696785294288	0.39007751002364366	-0.08713264165093121	-0.020367461915751228
-11.133323225905555	20.800917117156818	0.37032748572283297	-0.11321957319319464	-0.03872079360298951
-11.346534801731305	20.436488911990164	0.35174872467349255	-0.1426376865819568	-0.058778723656918413
-11.231518843805489	20.62710766906838	0.3570071768472986	-0.12719877658550652	-0.04869751429105822
-11.741469854730145	19.77949816437784	0.33091350923167934	-0.19429652587133545	-0.09173746966477944
-11.841147224706017	19.661418434931374	0.33264327311142583	-0.205355531762214	-0.094952496397695
-11.973386913159729	19.52262481256701	0.33484769898229017	-0.22006444298270544	-0.09806175843790563
-12.170425370412358	19.353881967026794	0.34324452324084853	-0.23863984724629328	-0.09653838914919355
-12.254791953417843	19.298450378205736	0.3491961675912843	-0.24694508050753433	-0.08718318195168696
-12.107678242949612	19.405561627556374	0.34008380717042	-0.23265302889028908	-0.09666276575896957
-4.288326386940741	5.8070230604936794	0.06267077314429292	0.056924878708885095	-0.01720996919880642
-4.307057605244767	5.526002436139832	0.08667540276668073	0.07922223767972741	-0.018556769847752057
-4.180171464701457	5.245978145694322	0.11204991716998032	0.10362662029588052	-0.007872549685843978
-4.162615861022818	5.199209053922773	0.115974099727338	0.10729324377618406	-0.006370689934731296
-4.143652721141185	5.191949089536986	0.11678402548543251	0.10783830386709353	-0.004961742798248757
-4.014987066173259	6.398560350145364	0.01095485102941221	0.009637094006436923	-0.004300210966094842
-4.102160277057983	6.226155071234556	0.025698456438502337	0.023607812325119333	-0.007114729759701134
-4.158587255864665	6.1200098173878565	0.03569248408000232	0.032613126381293045	-0.009671227151042804
-4.284793079351208	5.824858607178209	0.06101529377250551	0.05537462952849161	-0.01696660209104273
-3.6322745368198053	5.1479752237781815	0.1266251097556439	0.11211703107845511	0.03950389392858479
-3.7520724673596213	5.133869891353276	0.12585239242392185	0.11321228077306864	0.028048324184868377
-4.068810461062704	5.185234828589743	0.1184933443396982	0.1088133017460927	0.001386071972140905
-3.4079134276844885	5.238028583704212	0.12459550840838918	0.10409214579201607	0.05985468846136281
-3.870611147185512	6.723331704642558	0.01167880431489044	-0.009822751745278158	0.0019800359132445835
-3.93550508782948	6.569124366309313	0.014205751570471915	-0.004173610981298838	8.423913285959583E-4
-3.083077723553127	5.477621858005871	0.12135318189273739	0.0814398866180904	0.08979069233213302
-3.2016356353304536	5.395281637801698	0.12324560345417207	0.09032179709586272	0.07844857780339504
-2.9250367521464256	5.618751443255416	0.1288195402968199	0.06811190713832174	0.1052747300328873
-2.808073832376915	5.742408533499555	0.13269750192775692	0.056950817765107034	0.11566257584673831
-2.561109083068193	6.012828978318681	0.1614708469170026	0.032397132624587655	0.14098287338037155
-3.656225595772729	7.214473650128381	0.03521921662347037	-0.029750347881827555	0.0026960397140888136
-3.5925228731418923	7.34008329807876	0.06301517883022219	-0.051824841219311746	0.007945400490850246
-3.54328167840365	7.470859406778205	0.0711940536060703	-0.058555834927532434	0.008974591781226785
-2.1477862434435124	6.617732931249476	0.24763129093124386	-0.03428147653501634	0.19102359622756124
-2.178221292733067	6.571855578800015	0.23961054159147288	-0.02808725056092025	0.18789746440803676
-2.0648331524982755	6.7576354797203635	0.27054898007253664	-0.052867214672167845	0.20002886475414294
-1.8849213199230619	7.066868042911974	0.32071140952425087	-0.09374238735749846	0.21902816459457997
-2.4120263893614973	6.229400814325045	0.1908355109280873	0.009907823273845038	0.15917072243451957
-2.5361866250272955	6.047252036713077	0.16449722115838827	0.02990683677449374	0.14354414177760424
-3.935819787141531	17.984500048599497	1.3427920270972795	-0.7231796575748708	0.17388271205508982
-3.78336958602557	17.993315823553566	1.332063791083275	-0.7264434851048716	0.1710883281119696
-3.427077741744119	7.766058137175304	0.16282284433592825	-0.13135484378400147	0.017217293091933494
-3.406569881135219	7.832445527304884	0.17512886496808985	-0.140250027242577	0.017923066098759502
-3.395983191054093	7.883794864942119	0.1847214241684113	-0.14661143873531943	0.018851536967242146
-3.3371281060386737	8.150918617555703	0.23892253677999914	-0.17752688129571415	0.023821722755904502
-1.278169408830863	8.48437433428823	0.551367093318649	-0.2806312162326296	0.276485681552885
-1.4540629241815406	8.03470965362341	0.4791158478017664	-0.22158453866375222	0.26400282561849103
-1.8167261401452421	7.20801182257917	0.34270231504120297	-0.11230617300153181	0.22760181820352218
-1.552383037014087	7.789776732269239	0.43785186322329206	-0.18748441443782313	0.2530560962788484
-0.9410764433027281	9.405038530050247	0.6868777236361475	-0.3916773332973458	0.2928659450163268
-1.0329367331417418	9.151234284338832	0.6508707194013366	-0.3634851825484269	0.2892942094637066
-0.7679094447811552	9.95277965234512	0.7543530386863573	-0.4447081669375056	0.29728286474511145
-0.33002843814312044	12.134348277380695	0.9771791944439816	-0.6220668268345573	0.2947375800190447
-0.3357764586920513	12.078843485378034	0.9723991187570856	-0.6182154131327189	0.29524190868902517
-3.417433509638534	17.827381727176302	1.3115424509511555	-0.7389682570815747	0.1733912907485306
-3.353382382951112	17.741842308688575	1.3087908117599383	-0.7421495619147753	0.1753072519277334
-3.674832941632539	17.93323560833925	1.3267550877809735	-0.7290304528209743	0.17336132224580902
-3.5409307277999567	17.885907081965335	1.3192196965645318	-0.7350165677491195	0.17272895775136743
-3.1860561960175433	17.549365365355296	1.300468181763208	-0.7471901460970636	0.1779794119658541
-2.9981130641699174	17.395321314172424	1.292987659463482	-0.7508440512731952	0.18049383769330268
-3.2165215628928006	17.57820816975883	1.301588285074452	-0.7459007483692693	0.17788419709725817
-4.1137207324417435	17.95308223849858	1.3596654153813434	-0.7179413642786998	0.17400728089984976
-4.160621080742889	17.795938972454014	1.3682362465084545	-0.718555962079365	0.17733764703460822
-4.190763877417752	17.70804950350443	1.3731303526501684	-0.717056663008978	0.178564938688852
-0.33050020850094985	12.145123827625998	0.9779100268875275	-0.6226207485234364	0.29456621325785426
-1.4343564303268679	16.31909273804294	1.214837713500447	-0.7647407863662077	0.20765401874837702
-1.3066176526698219	16.0680303809159	1.2041568327736114	-0.7645919058612758	0.2113237465416356
-1.1152979539279455	15.611202681804269	1.184611011834933	-0.7597125059552856	0.2209227389475114
-2.4474803932797915	17.1585224792057	1.2734621272934876	-0.7581462175684246	0.18903529880121317
-2.055761384167546	17.041296048986602	1.2559431656466589	-0.7630563881106147	0.19338942233211764
-1.9984998164489554	17.002629506016117	1.2528543364126299	-0.7629622149721386	0.19498685883530853
-1.5724149375605685	16.580962567434636	1.2269686739814551	-0.7668810575830007	0.20242092615946414
-2.9820955633715815	17.38344915169903	1.2923830107966345	-0.7510881444541068	0.18076434249609838
-2.724789042326286	17.256116533629893	1.283212467044176	-0.7547049719482353	0.1848885575285384
-2.531457869203797	17.190304756335227	1.276421257948228	-0.7576812906282646	0.18699223952207533
-4.183190145794866	17.56540290424019	1.3730041029685216	-0.7170045598871855	0.180452010691061
-4.207099313692599	17.371866069837257	1.377443960786657	-0.7193152113045014	0.18252746328520436
-4.17345519997633	17.089831976884682	1.3708780000998013	-0.7231248580264524	0.18163932951908313
-3.3148310309893363	8.423923301546052	0.2943207405850083	-0.21427721072000003	0.02518049799629342
-3.300192629087484	8.663118489326514	0.3384182131415948	-0.24614115429466432	0.024523144415238042
-3.2862287614074193	8.915212706658002	0.38388629148487363	-0.27734667386127443	0.026812043499012832
-3.2794829862540453	9.153166440048343	0.43021016352985136	-0.30958991931931024	0.02921114090175761
-0.3805651487088478	12.953841366376704	1.0344224836548628	-0.6665629963225866	0.28040027376352455
-0.4307061904896281	13.369241222483529	1.0637229646870368	-0.689637548712162	0.27238759510371013
-0.5075965103225141	13.744646939005303	1.0850507987073572	-0.7035508067120433	0.2649443088762476
-0.5977318219793605	14.096499370658435	1.1070585104687432	-0.7192956953493987	0.2562851075181488
-3.2676731937878696	9.60572641271945	0.5105072474661185	-0.3618699400524488	0.03789381231274043
-3.256429234120413	10.042692132374542	0.5862645463179416	-0.41053934110877077	0.04659793651300698
-3.268410707882346	10.416945356274994	0.6433296800498978	-0.44418916047465706	0.05357693589010855
-0.6591870284780542	10.31262568099423	0.8000601273119149	-0.48121084202676595	0.3000316996934413
-0.42285288091859907	11.258976825610695	0.9017161811902962	-0.5612763673946103	0.3024709996082218
-0.42939644071267913	11.215805729165234	0.8972170047908762	-0.5575350216152524	0.3026255843454321
-0.6312573047807166	10.428088654680536	0.8139568386922651	-0.49268820673491404	0.30056886698590574
-3.2903234695987535	10.897386429199772	0.721134666624405	-0.4917911593365298	0.06227658145308261
-2.987291544864133	17.386535233830127	1.2926019073782844	-0.7510333229459508	0.18066770298990675
-4.164359810315925	17.031866286091535	1.3691367076583716	-0.7234225983380053	0.18185921463922752
-0.7097934901376413	14.466809880080852	1.129080081404175	-0.7340400539873437	0.24656939377322312
-0.8575672753041089	14.969271293498517	1.1531909792431625	-0.7460811241699714	0.23587921183210178
-0.9532329287786547	15.217415294466539	1.167072607998881	-0.7539872515176541	0.22893404823477953
-4.138689251804942	16.602845789463963	1.3528148012741985	-0.724673578237554	0.17763047133633514
-4.159558946386909	16.976159925336383	1.366882974754553	-0.7228840608715065	0.18189244183584174
-4.0833228206703645	16.225441788462653	1.3316469701533924	-0.7239222792422018	0.17292563318620743
-4.075875945060494	16.183223288394085	1.329104600488996	-0.7235930378220617	0.17267122347075148
-3.9528003255732322	15.292784673108926	1.2574326925276713	-0.7138328752868881	0.15113649160211823
-3.9992067929440043	15.73055462668215	1.2952942170217128	-0.721052433351451	0.1627849267075396
-4.068371905853679	16.139351008679608	1.3256153187153483	-0.7228747144855627	0.17186233467198986
-3.903746688804401	14.691009127397303	1.2013002230183936	-0.6988933443378064	0.13555168482666188
-3.86987704440043	14.375574603567006	1.1689852130241905	-0.6883525484422122	0.12874815999141836
-3.9256796422272324	14.820378173973396	1.2139291062323156	-0.7018517391578308	0.13861228968334355
-3.9497350317267026	15.228464150498013	1.2515023480376284	-0.7120988976000826	0.14952938051377818
-3.7268568443784513	13.894308007070336	1.1159050581429326	-0.6745710196943719	0.11904221848081149
-3.698215854277132	13.779058127098043	1.102845354290468	-0.6706105980974899	0.11679261963045236
-3.6779639093146645	13.673870011895303	1.0900749023512548	-0.6654295261807278	0.1150568243998619
-3.571181750067259	13.33170586472178	1.0495100987081065	-0.6527911715517558	0.108193746746997
-3.4835043026903465	12.977876322076302	1.004776589135758	-0.6337282237199624	0.10359199361616823
-3.404126025364066	12.339701968592273	0.9254121559657491	-0.6002451975462408	0.08934244586951223
-3.3488293333994186	11.895449310153229	0.8627668680233642	-0.5678185189066065	0.08207298131880467
-3.300315153385468	11.14083500028607	0.7584983673477206	-0.5137382870486313	0.0668433859357915
-3.9511621749674837	15.271050023970451	1.2554996534095346	-0.7133469962809481	0.15071245077472728
-8.244373317370188	14.628658956740194	3.248415909478682E-5	2.077993298920258E-5	2.1996984253858125E-5
-8.208489142862772	14.204433859089825	3.203564989250912E-5	2.0561403632769872E-5	2.1996712817820172E-5
-8.193734077492797	13.966873422743047	3.1791250044147755E-5	2.0443353191860877E-5	2.1999751877256053E-5
-8.232676222944097	14.462837941075223	3.2308849490745505E-5	2.0696300539016287E-5	2.200039991227624E-5
-8.19035693955016	13.837323106092928	3.166211667624708E-5	2.0380854401385035E-5	2.2001093971795563E-5
-8.113167709168138	13.369167772280294	3.118328900412783E-5	2.0126144084548343E-5	2.1979454846202522E-5
-8.077142174814208	13.181783020574018	3.1005136133384905E-5	2.0027425173851614E-5	2.1966089685835147E-5
-7.9674073519851305	12.816549861797377	3.064896774669907E-5	1.981064255485749E-5	2.1929832298746036E-5
-7.4202031915344335	11.241546128091116	2.9219775540482633E-5	1.87934309095179E-5	2.174507316994325E-5
-7.380855782333086	11.139150568907128	2.9143661730601096E-5	1.8734248979189886E-5	2.173180658216381E-5
-7.603903539139292	11.751642921695533	2.965880819614734E-5	1.9128209270970904E-5	2.1802955428306497E-5
-7.696154479064555	11.994745340563997	2.9879217003994072E-5	1.9299188834948078E-5	2.1833301161182925E-5
-7.744684776673162	12.145936214046198	3.0024934326360064E-5	1.9398818527377628E-5	2.184911353081735E-5
-7.337783016568444	11.036160898112158	2.9064340935768984E-5	1.8668796164758326E-5	2.171531817377559E-5
-5.478513842259125	7.328297301269693	2.5573597671271365E-5	1.5275491336592325E-5	2.0505145961669683E-5
-5.496335515484936	7.350666297835906	2.5608718066225647E-5	1.5308448881195174E-5	2.0522988155481402E-5
-5.513292533723025	7.373441024034741	2.563441015790717E-5	1.5331896975426852E-5	2.0539016050298376E-5
-5.7782594324877365	7.704138241466704	2.6052275544298757E-5	1.5728832555539435E-5	2.074010064728578E-5
-5.226288884072366	6.97442447090005	2.5215395354607757E-5	1.4976762631938825E-5	2.0270153325496512E-5
-5.1320395346395955	6.880771446866525	2.5066646057815962E-5	1.4850349568294906E-5	2.0183440171177007E-5
-4.981658732436152	6.746084424883188	2.4911082286753E-5	1.4740718018537879E-5	2.0068810303942822E-5
-4.872230788355059	6.663668971542325	2.479831485825448E-5	1.4664454075783446E-5	1.9994930327004004E-5
-5.959938063172559	8.088641025459268	2.6360684940714835E-5	1.6014383284866735E-5	2.092932644078438E-5
-6.156106083074739	8.43849134717127	2.6764389335496144E-5	1.6435419148770685E-5	2.1093329032961104E-5
-6.3622803987511345	8.893710900037291	2.7154712259620964E-5	1.682033221405971E-5	2.126466610216452E-5
-7.037730777065047	10.279206689455364	2.842902854894066E-5	1.8099285596529032E-5	2.1616109453329498E-5
-6.511291309796823	9.166024915663732	2.7477981984386605E-5	1.7166916711339323E-5	2.1352671668097404E-5
-6.961309529005052	10.091919377967345	2.826468383432639E-5	1.7953209977057266E-5	2.1585383200056543E-5
-6.976746835639336	10.11701394282087	2.8295091749337324E-5	1.7981314635995896E-5	2.1594901800865276E-5
-11.149672852779776	19.026028297048256	0.11659078315270001	-0.01806709975031598	-0.026394349652327977
-11.177286946315288	19.099277703541333	0.11745865809111405	-0.018346793954943076	-0.026372485141963484
-9.18227086019565	22.941744559833715	0.14324604839236688	-0.028573033910917305	-0.019429831388819378
-8.933979733519063	23.042297787756027	0.14244942246798228	-0.028695370246070828	-0.01805317890557816
-9.497726748011418	22.723004536194928	0.1426664636498045	-0.027912517722555805	-0.020741866728286762
-11.201816179455392	19.362671115833432	0.11977045632120145	-0.01905078066281492	-0.02608501409139496
-11.022193536741858	18.717624560114725	0.11272174187851552	-0.016959607430411337	-0.026495659664754527
-10.948655511422155	18.634752597804788	0.11116630565693197	-0.016513775713451258	-0.026380651519885615
-10.739200803101152	18.414265673982754	0.10674519725388755	-0.0153612566861808	-0.026038624304931115
-10.426129079411938	18.242868662510936	0.10090780624636461	-0.01397007674807627	-0.02521985616530953
-10.351495060601314	18.19934593348884	0.09947226597609249	-0.013653647470105225	-0.025001487703036507
-10.276659955502009	18.164399203559437	0.09805528135365828	-0.013347963333363164	-0.02480283071891395
-10.051706148564318	18.092298620546728	0.09387425320423187	-0.012421883866480313	-0.023988822694356544
-11.220597943108505	19.547650220008503	0.1213949035983092	-0.019524171454439937	-0.025854454167022183
-11.213232813518049	19.61367872695515	0.1219010283139555	-0.019623987033506384	-0.02579639213979092
-11.167862918473157	19.983763373685665	0.12449884836168904	-0.020479312844148213	-0.025309574946289812
-11.119734753615504	20.180895538942224	0.12594515626881983	-0.020822887227079596	-0.025169138361968744
-10.889962382093142	20.81510177874138	0.1301198382678851	-0.022188397290778455	-0.024419549604055714
-10.989883259185685	20.57314650704364	0.1284554411915081	-0.021765724081900452	-0.024631200212237886
-10.670647697607485	21.25443563231954	0.1331082259980385	-0.02329740656070551	-0.02385382809108097
-8.656589193032165	23.077778160673812	0.14034111111940137	-0.02817275410996331	-0.016838959688150235
-8.262164632393056	22.97490850022338	0.1350179422641216	-0.026238754536124557	-0.01459927141416742
-8.093510801985081	22.896766634500132	0.1322259646778357	-0.02521713944425051	-0.013971099144110039
-7.68989912608717	22.564207698669875	0.12385125867325367	-0.02125091726161886	-0.012233700099066186
-10.61906467426591	21.352055718189742	0.13380564023867697	-0.02346576261524268	-0.023797714003321795
-9.936768220586934	22.310409278173573	0.14063641511763111	-0.02645157443114842	-0.02227239768659374
-9.627937960973474	22.62487940796674	0.1424226805204629	-0.027664326677734104	-0.021181842912097393
-9.573169961095976	22.676544366109272	0.14266761271363754	-0.02781400767768334	-0.021025127834618903
-10.134279956953314	22.05814858741419	0.13880257874543717	-0.0255234273540939	-0.02286862637448908
-10.304582249602808	21.836678921374173	0.13728632050163683	-0.02485606560975904	-0.023180883522629446
-10.555587977067566	21.45179651669559	0.13452172855398903	-0.02368161489110071	-0.02374592747508572
-9.871150253323467	18.04329134881533	0.09051118336693437	-0.011730992622469547	-0.023372449461439713
-9.4491510421968	17.986087424675254	0.08211230351897798	-0.010120626823139786	-0.021431959951847344
-9.39405468440286	17.97674307009461	0.08098103510360409	-0.009923925524545924	-0.021190027753069284
-9.318824933668623	17.968766098777905	0.07924265514298809	-0.009625448290746737	-0.02081043817712682
-8.866655676614846	17.930756511797174	0.06913516168102692	-0.007938804472243054	-0.01846241291966745
-7.460370084706861	22.326890903804703	0.11813553448094	-0.019015717682645143	-0.0119070960910269
-7.181921823170052	22.004421546653404	0.11083513832241085	-0.015572454466857379	-0.011718649561782736
-6.980050576019263	21.793148493492453	0.10528239146943627	-0.01374493617812627	-0.01180874364859249
-6.576542696581086	21.409318391621486	0.09501433805023315	-0.01020633975733408	-0.012432203264473867
-8.591810565175942	17.924390418426363	0.06188797520987116	-0.0067829883707619726	-0.016998811013461294
-8.160987566235585	17.895824611247768	0.04813967002404752	-0.004260712656238996	-0.013833065288090023
-8.427526747689358	17.911776804777684	0.05678249259589725	-0.005894969284569556	-0.015832721496429353
-8.540982568507179	17.920050757602066	0.06054536098721588	-0.006572156345665423	-0.016702067147690746
-5.864615339578988	20.755750631962357	0.07636397727057406	-0.0052204822260385145	-0.012532298141705473
-5.543802938210256	20.38074487517408	0.06638913270879161	-0.0027946287187691943	-0.012705016739079318
-6.504364858334945	21.34437545298176	0.09315647852341734	-0.009744702507112943	-0.012477674904662523
-5.970918121132897	20.870232428528325	0.07954192164983274	-0.005815776467430244	-0.012445562520525337
-5.171797381464162	19.89737251545445	0.053474177294384195	-0.0011944832974875963	-0.012363477555495325
-5.0245480447987125	19.683822661130662	0.04806633877351371	-1.0456755213744635E-4	-0.012163846075706362
-4.900152014728899	19.401774462066626	0.041579345387307814	7.053519445822756E-4	-0.012059979343468287
-8.045165203849143	17.895237150670994	0.0426826431661334	-0.0034604432727000393	-0.0118439150793084
-7.828330068792466	17.887207984644846	0.03141375890907096	-0.002134142446388902	-0.0081490543009731
-7.588389628929521	17.819549385161938	0.007416699624948103	-2.9352526858107084E-4	-0.0021587349336978827
-4.683175416995011	18.92056128922509	0.03158015493341355	0.0021339680944128334	-0.011050847980225258
-4.557131527726211	18.533459102138394	0.02446149471058712	0.002210523397005561	-0.009663618905300538
-4.377707594286538	17.57417867700677	0.009720203644777383	0.002693575454164659	-0.006258430544365196
-4.375950900357417	17.526057226949376	0.009012101547355003	0.002696711970557065	-0.0060980475222512385
-4.484941864981501	18.19838652331461	0.01792030348029864	0.002502897936192101	-0.008754250829423164
-4.372825752777866	17.497105804998277	0.008763125575407092	0.0027065586180459516	-0.006042456095718044
-4.260063754969469	16.957122878843833	0.005559513094043953	0.002872735459487046	-0.004488350789198479
-4.2543796491463395	16.88173839584814	0.005383479809982942	0.0028271002306320733	-0.004383151640115535
-4.172479120773178	16.325671413989923	0.004210789983192806	0.0022953659543493623	-0.003347895041923097
-4.151871519508384	16.155447405066244	0.003836346308631262	0.002135257956199745	-0.003020342239678718
-4.144035245207647	16.121454065378032	0.0037602166142148554	0.002089698620314769	-0.002954212973097676
-4.072421898747817	15.289956430567175	0.0025280667387679516	0.0014727683456080849	-0.0016090164656965677
-4.095328121705499	15.489697359268533	0.0028057381930531927	0.0016190937822705815	-0.0018807705789432474
-4.118480058777639	15.68595857984359	0.0030624508442712215	0.0017160933228894519	-0.002181275338167604
-4.140149876500907	16.06180723438685	0.003661089335580824	0.0020349189509200295	-0.002849077376294977
-4.179593610389492	14.862900564725685	0.002099529861191819	0.001167922104219829	-0.0013641085577081478
-4.129583690004605	15.034457843656845	0.0023722015433004003	0.00133416704112743	-0.0015490989282214197
-4.332504046130264	14.727261534199787	0.0010850327106955045	5.882625200844193E-4	-6.783339540837387E-4
-6.864381120883838	17.824925970386563	3.617153787819482E-5	2.2224271874789774E-5	2.1045163616636393E-5
-7.111456277637915	17.862901719600874	3.608287711547339E-5	2.2210587854138657E-5	2.1147613384292807E-5
-7.361730330183262	17.815658423143518	3.592013905017637E-5	2.2177510742817032E-5	2.125710633837871E-5
-6.699631952192597	17.790187728061333	3.622592617717711E-5	2.223216815503932E-5	2.09784540682392E-5
-6.471535900809904	17.65611081898578	3.622564707219457E-5	2.2218197956768907E-5	2.0892225997801683E-5
-6.01856299486931	16.965651538393175	3.5808446554220745E-5	2.2016437737361435E-5	2.0749199828118134E-5
-6.018217814642384	16.964954947243214	3.580796603644999E-5	2.2016214893684475E-5	2.0749107983553764E-5
-6.192614293475787	17.31914560580889	3.6062553265123014E-5	2.2135761789179634E-5	2.080033855182605E-5
-6.358826975092747	17.562077889890872	3.620028807440063E-5	2.2200314966256375E-5	2.0853320994008343E-5
-6.018066056155799	16.964687362149334	3.580779338097401E-5	2.2016130357741688E-5	2.0749070769657052E-5
-4.908304538333134	14.969355025422521	3.41109620702228E-5	2.1178223330171643E-5	2.0248280314684825E-5
-4.894965705707698	14.956384548239772	3.410100928330424E-5	2.1172693962465488E-5	2.0240370895601787E-5
-5.522668475480044	15.89108446419409	3.49041915548674E-5	2.158606226999757E-5	2.0560449338846767E-5
-5.590293973325887	16.02332329799043	3.5025309560824576E-5	2.164653306003875E-5	2.0592160848236943E-5
-5.62503595550961	16.102423683804165	3.510000951338978E-5	2.1682625252456167E-5	2.0609553418057805E-5
-5.79838945170203	16.47567517825189	3.541417853123515E-5	2.1833561436808037E-5	2.0674480919443024E-5
-5.818300420163335	16.518599132988257	3.54525181074177E-5	2.1851886837221275E-5	2.068396819083157E-5
-6.016563718580136	16.961325465432818	3.5805098035072844E-5	2.2014872941426958E-5	2.0748583503782498E-5
-4.911331118979538	14.97328547513143	3.411426513328571E-5	2.1179956082267892E-5	2.0249881105859978E-5
-5.0735700023776875	15.16993664121582	3.428155875875887E-5	2.1269788821576868E-5	2.034120078009392E-5
-5.223708594183212	15.375437594116095	3.4454594645351215E-5	2.1359027851402665E-5	2.042102972183831E-5
-5.2244114000787105	15.376332166246335	3.445536719016256E-5	2.1359438754526187E-5	2.0421428853196332E-5
-5.424504479191739	15.698092793846305	3.473762835544607E-5	2.1504352769124916E-5	2.0519953141094342E-5
-5.22565127061393	15.37825402853767	3.4457043082041324E-5	2.136029881226813E-5	2.0422075973360797E-5
-4.7077301313837365	14.774519111724057	3.3963338211571874E-5	2.1096465908628463E-5	2.012947539061572E-5
-4.675015183440867	14.74800878513003	3.394408967769928E-5	2.1085380312248757E-5	2.010796208600324E-5
-3.7658512309524754	7.028045440845924	2.4420083847423152E-5	1.4588575852532759E-5	1.8935415757737754E-5
