# Supplementary material for: Thyroarytenoid muscle fiber orientation regulates the ability to modulate vocal fold vertical thickness
Source: PLoS One. 2025 Dec 4;20(12):e0337735. doi: 10.1371/journal.pone.0337735 (PMC12677544; doi:10.1371/journal.pone.0337735)
Supplement: S4 Data — (ZIP) [file pone.0337735.s004.zip › Male/contourA2TA3.csv]

% Model	Untitled.mph
% Version	COMSOL 6.1.0.357
% Date	Dec 13 2024, 21:22
% Dimension	2
% Nodes	720
% Expressions	3
% Description	Line
% cpl1x	cpl1y	Displacement magnitude	u	v
-11.968005616002486	39.650844643500406	2.904267224360244	1.3386164379667923E-4	0.4356345354827674
-12.100925229184412	39.521184251215715	2.900028248395797	1.3316892067070333E-4	0.4357063974032124
-11.810234379374002	39.74293127707726	2.907271525406506	1.343586311611465E-4	0.4355831675791853
-11.76596306338081	39.775513356632324	2.908337339987669	1.3453335805978524E-4	0.4355650524288243
-11.47739948826791	39.862189693672036	2.9111714035964322	1.3500199428174216E-4	0.4355159682457288
-11.258980847445656	39.857881496438054	2.9110260958910104	1.3498364726556277E-4	0.43551719418471324
-11.716143543792246	39.796222579001906	2.9090131866605664	1.346457799285988E-4	0.43555342463782387
-11.163938214941039	39.85365079891891	2.910890303572896	1.3496098810995103E-4	0.43551902140525
-10.79620743561626	39.85090503287166	2.9108013567842104	1.3494912621283411E-4	0.43551861036395423
-10.709496869932106	39.85039381204079	2.9107836808455327	1.3494707362538222E-4	0.4355184401532102
-10.37169574884199	39.850036177539195	2.9107727351181545	1.349470034233504E-4	0.4355168741122303
-12.13512273325702	39.460672833157	2.898051171355278	1.3284605874687991E-4	0.43573978926621343
-12.240660142730174	39.24849072022055	2.891122544729658	1.3171479363598276E-4	0.4358567990377169
-12.227325367848682	39.08705965880898	2.8858457085385085	1.3085779198424466E-4	0.4359453371654255
-12.205740642978935	38.97912439180851	2.8823221387053386	1.302851279696216E-4	0.4360044690164201
-9.681369688821853	39.850002288818345	2.9107598809437247	1.3495467967981727E-4	0.4355132949305272
-9.209886193231677	39.8500022888185	2.910766444018046	1.349556109065122E-4	0.4355108348642453
-6.503691158131879	38.96454001876737	2.881818841657206	1.3027818096667866E-4	0.4359829040863872
-6.587351156296421	39.29642873129991	2.8926670282549756	1.3203878931522777E-4	0.4358010918466825
-6.771159512318912	39.57700815680421	2.9018307128976204	1.3353017765402444E-4	0.43564798166114366
-6.814129999907873	39.651652838586976	2.9042701760688923	1.339264304839363E-4	0.43560721727381285
-7.229593906641747	39.84203493583536	2.9104909706288047	1.3493970002450596E-4	0.43550485721509924
-7.181795837296288	39.83706132882147	2.9103287577337245	1.3491353469044425E-4	0.43550733712056305
-7.033567159296577	39.76166368437849	2.9078619655047957	1.3451261587917865E-4	0.4355479607399506
-7.6946177519140235	39.85300356006798	2.9108532735749173	1.3499101791769543E-4	0.43550126810598755
-6.488283836647731	38.91091546805024	2.880067937342292	1.299917889468661E-4	0.4360122691071318
-10.243595360807257	39.850002288818345	2.910772665076588	1.3494679125043347E-4	0.43551622634929915
-9.730298368089413	39.85000228881833	2.9107610326514552	1.349539778136807E-4	0.435513550060814
-9.743014193148053	39.85000228881833	2.9107608470963715	1.3495399286417807E-4	0.43551361619247575
-9.085341826788042	39.8500022888185	2.9107648128257413	1.349573273568159E-4	0.43551018303171013
-7.779783738995952	39.851154726690396	2.9107972876211057	1.3497828608855162E-4	0.4355027302979731
-7.886706964608755	39.850916601280545	2.9107848067817246	1.349772536715794E-4	0.43550342114431556
-8.209330570361049	39.849987794146756	2.9107713713546044	1.3496346307557419E-4	0.43550561697425055
-8.699211804792647	39.85004545472901	2.910777087278735	1.3495689882954805E-4	0.4355081447898729
-8.427966558711143	39.8500350871401	2.9107667611146244	1.3496321869195893E-4	0.43550673133887796
-12.152615457473026	38.61822056218743	2.870530083473258	1.2837424138424788E-4	0.43620228863854776
-12.150457207342695	38.60568225439725	2.8701209891680866	1.2830789258049536E-4	0.43620915948466865
-12.146591986235311	38.58859764700979	2.86956277771656	1.2821778203594885E-4	0.43621851699272396
-12.074238696384148	38.24828133015453	2.85845525418328	1.26416761478748E-4	0.4364049352010617
-6.441829287929373	38.514252064367554	2.867116674812131	1.2788433485519363E-4	0.4362298388056806
-6.4796557750756225	38.830935381536946	2.877452917230472	1.2956741584564988E-4	0.4360561426259739
-6.431316994593285	38.355730965701305	2.861937526918333	1.270485942970242E-4	0.43631683129052845
-6.415000660473024	38.12021737547059	2.854249497130837	1.258003091476274E-4	0.43644606748689685
-12.006552716049852	37.91928976266428	2.847704383695927	1.2468191423403098E-4	0.4365851632703743
-11.966773292852782	37.7322909897182	2.841602624457712	1.23696980303967E-4	0.43668759752994024
-11.899335717233097	37.41624344712912	2.831279687202009	1.2203967707969025E-4	0.43686072189319186
-11.86072968481382	37.23337054820751	2.8253133955578686	1.2107761656981392E-4	0.43696089712916164
-6.405495081109018	37.81045524455644	2.8441273587225733	1.2416890799911223E-4	0.43661611274299905
-6.3802834672144035	37.49850283645258	2.833948758016918	1.2252717246671456E-4	0.4367872788087186
-6.34327199449609	36.990127261889924	2.817342797625886	1.1986990752667517E-4	0.4370662432417226
-6.3346776499635205	36.89181710192548	2.81413905349572	1.193553026903213E-4	0.4371201812249496
-6.327277488709939	36.80573234114482	2.811333158049794	1.1890974062925481E-4	0.4371674139939756
-11.839379859361392	37.12464213602315	2.821759330766746	1.2050713563363624E-4	0.437020465541197
-11.66031709327127	36.191536938073696	2.7913046168337745	1.1564078658752799E-4	0.4375317010224815
-11.619905720758748	35.962379473002436	2.7838383357169514	1.1445140522055303E-4	0.4376572711814222
-11.730360249335298	36.58305483766412	2.804100952369617	1.1767234403124978E-4	0.4373171667639261
-6.248695444183287	35.88284413383001	2.7812399157830585	1.1410620500292855E-4	0.4376737696489214
-6.190644674951312	35.36621719878445	2.764379099043805	1.1146658390635662E-4	0.4379571670049237
-6.1463294461348905	34.86088229769609	2.7478987144691285	1.0885889945386076E-4	0.4382344200006084
-1.0600869276340483	18.316100001774196	2.210263391561502	3.274066544995187E-5	0.4472966920028386
-1.0459016161732135	18.37692181363064	2.21222773826403	3.299515487742472E-5	0.4472632399620706
-1.1744205707972624	18.153797557800345	2.2050143946189906	3.206415801866283E-5	0.4473862734382362
-1.311326192584243	17.97535615877772	2.199247206882515	3.13201384849934E-5	0.4474848093694709
-1.386335587551091	17.922671465764726	2.1975422869098784	3.110160843170132E-5	0.44751404436898
-1.6505488217453668	17.757514160475903	2.1922100481190245	3.0415759544259186E-5	0.44760581034919994
-0.9718149006219283	18.630446296863695	2.220431067637071	3.4054937893726864E-5	0.4471237390022305
-0.9542349860686515	18.852537320770427	2.2276101391580467	3.498690261574678E-5	0.44700172844023456
-0.9467123425971604	18.932059856972355	2.2301850151010223	3.5320432097861046E-5	0.44695803588888094
-0.9488912973033679	19.009058522305217	2.2326752512928363	3.5644746888707145E-5	0.44691576873710864
-0.9602591937381534	19.185733594449147	2.2383944001733433	3.6387931074180377E-5	0.44681881263466916
-1.0005126263859143	19.36574217623491	2.244214270244517	3.7148389828440196E-5	0.44672014543504496
-6.05347281998843	34.07388368729615	2.7222796240968195	1.048769394791691E-4	0.4386661032175243
-5.779746191862431	31.198536783186327	2.628563940526026	9.058160637068902E-5	0.44024362769743075
-5.81260308842713	31.6601371096856	2.643556534059776	9.282224301235053E-5	0.4399903131885704
-5.898916358898413	32.61341104261303	2.674669900774046	9.755361315092243E-5	0.43946729272397445
-5.976331308258205	33.33624786626052	2.6981816913794865	1.0114179181073628E-4	0.43907075653584593
-11.555172919712001	35.57995576034233	2.771363965853607	1.1248986230893171E-4	0.4378668385835187
-11.427224513094306	34.824469013294944	2.746718887089526	1.0858523111995102E-4	0.4382808399552408
-11.302991741507174	34.01939293201957	2.7204580648826195	1.0449742761246329E-4	0.43872207304139704
-11.26269403333529	33.74326682230424	2.7114778453975465	1.0307990769786057E-4	0.43887341666370006
-10.87492360433819	31.536162433666846	2.639549191084981	9.205770611035946E-5	0.44008281941196714
-10.79808267178972	31.096982410679725	2.625261354721829	8.995797101856888E-5	0.44032347437287833
-10.515617328365707	29.431210118152052	2.5710541409971484	8.182369516423387E-5	0.4412362964185369
-11.095255333576779	32.78560916869341	2.680213444353077	9.829583224802744E-5	0.43939818050205054
-10.374607869233792	28.677418549364212	2.5464996128265094	7.83148731221619E-5	0.44164930366103505
-1.9007542873442727	17.670028077820447	2.1893810265070206	3.0054673919099068E-5	0.44765487397616144
-2.0779141835942943	17.606247817656115	2.1873216439493337	2.9791394119549435E-5	0.44769062219511996
-2.421704394542373	17.610906476909	2.1874720236102476	2.9816302963358462E-5	0.4476894800640152
-2.5268901597962445	17.60827853304663	2.187388014226735	2.9807060681828805E-5	0.4476913566081565
-1.0157099330243569	19.441588102125813	2.246670547904853	3.7468868544496924E-5	0.44667856497020086
-1.1062328150339649	19.65851365771074	2.253689264536488	3.8388521160259654E-5	0.4465598362779831
-1.0950141199455286	19.63861486947969	2.253045325375654	3.830389171758489E-5	0.4465707152753593
-1.0936631912571904	19.634142492606518	2.2529004379455295	3.828490388304414E-5	0.4465731652490006
-1.2019485900933222	19.823967402584525	2.2590475840136968	3.9091440071748264E-5	0.4464693900068807
-1.2626663164006442	19.90610167368628	2.2617038983188418	3.944097677952631E-5	0.44642454490838623
-1.3479656887537843	20.02184186709379	2.2654548353949315	3.9933158045510366E-5	0.44636135017054035
-1.3818036936806772	20.069240413165744	2.2669889814137	4.0136328461504126E-5	0.44633546612532615
-1.490043238491493	20.21081153288452	2.271576152630389	4.0739488269754575E-5	0.4462581839364562
-5.495158991359491	28.68268136418761	2.54661489386306	7.852798569780703E-5	0.44162374922513153
-5.507477156915547	28.790577524822243	2.550110104669974	7.902740509596944E-5	0.4415645581317644
-5.640376413522403	29.935099197639943	2.587402317860493	8.447148325694825E-5	0.4409367231645018
-5.666745377260789	30.200894570944342	2.5960285393982874	8.572710792122217E-5	0.4407908931492703
-11.232964758328785	33.56280133293661	2.7055835672421424	1.0215258151192579E-4	0.43897231420634586
-9.890707351552885	26.584105713780332	2.478387807571643	6.858775369836037E-5	0.4427958393767742
-9.499209611630052	25.463046361573806	2.4419708457686515	6.35713811639184E-5	0.44340930764001213
-10.251371607480321	28.088734613371646	2.52733670521412	7.549628047810454E-5	0.44197178483925137
-9.949856872037069	26.811418115443047	2.4857869310212597	6.96544775439047E-5	0.44267136515658123
-9.409620206466	25.28683176907262	2.4362229562385584	6.277206348986305E-5	0.4435056152617361
-8.975776833099328	24.413789608181347	2.4079561526615154	5.895000094732943E-5	0.4439828538323929
-8.450931047688341	23.67686534172989	2.3839543657543274	5.5718968007052185E-5	0.4443850226540401
-8.315280225053407	23.486682331666373	2.377807984523187	5.490833502962817E-5	0.4444888288662644
-8.109310669822081	23.245736403988893	2.369977747807175	5.3882845219469376E-5	0.44462020646964473
-5.04821833795282	26.35030357792787	2.4707868496403993	6.773486699306065E-5	0.442902444081168
-5.072511135861281	26.457154341834364	2.4742436853207908	6.820415762290937E-5	0.4428438765340085
-5.319014801988768	27.6151602307035	2.5118886435325156	7.352562300196222E-5	0.4422091252935314
-5.298549699956672	27.508324942348306	2.508426057440878	7.304772290701293E-5	0.442267699697411
-1.6547952866665352	20.435138707303928	2.278835073066789	4.16996652463991E-5	0.4461357001458397
-1.7068462026965912	20.505043732104994	2.2811014997792585	4.199943644939056E-5	0.4460975345876988
-1.8328638043067826	20.675856534446993	2.2866315396874075	4.273327108480147E-5	0.4460042741359922
-1.9146876228856835	20.78271581099791	2.2900959732001507	4.3190721149461156E-5	0.4459459430620422
-1.9589596542270868	20.838178803681924	2.2918899552134104	4.342753907868586E-5	0.44591567548152433
-2.2267902915590323	21.173727916983232	2.3027837022539615	4.487578752346283E-5	0.445732557170578
-2.476583602720329	21.524027437877677	2.3141123013965403	4.639089663677006E-5	0.44554127290757084
-2.5106320755974845	21.56945277354053	2.31558863528947	4.658913639133017E-5	0.44551647557665897
-3.4170539347823667	18.323036770820913	2.210497396847363	3.280389821629868E-5	0.44730261445801206
-3.3613588547056894	18.26201824120377	2.208525450386302	3.254804366465067E-5	0.4473358854610876
-2.8302006677410443	17.7685842180935	2.192566508540618	3.048064787130623E-5	0.447604594840208
-3.0213186080937637	17.882690433716814	2.1962566759990922	3.095994814259798E-5	0.44754273459772176
-2.9853774190574067	17.85333337493745	2.1953096073459277	3.083682428354641E-5	0.44755870478980175
-4.904236518511963	25.91960781073081	2.456763824303552	6.58127069819954E-5	0.4431383044046363
-4.723668736196532	25.314951331292864	2.4371483668129796	6.307944305375789E-5	0.4434695079280629
-4.604679940346854	25.051089745874435	2.428549834055507	6.188126532975814E-5	0.44361385816121696
-4.281370486848969	24.383328411417228	2.4069298608812315	5.893162895858073E-5	0.4439790982577174
-3.2125741016240386	22.611557155864187	2.3493750447696775	5.112460654541649E-5	0.4449472858052417
-3.272014261258436	22.70654698603269	2.3524479798413953	5.153697072679353E-5	0.44489538600005385
-2.551838479986181	21.63096481182497	2.317581508712254	4.685976176820615E-5	0.44548287832468314
-2.8735384712196232	22.08009398368013	2.3321585046546414	4.880603010867977E-5	0.4452376438255493
-3.1756044296995665	22.556944434453374	2.3476004409285576	5.089015661345694E-5	0.4449771150058733
-4.545571876999899	19.652622560032107	2.253523785295596	3.840203205036464E-5	0.4465774025392971
-4.424895516455141	19.524062222800467	2.2493656141743408	3.78609159942757E-5	0.4466474819783993
-3.9589586116535913	19.004701364066953	2.2325477858347544	3.566736510675701E-5	0.4469306408851288
-3.8782730930382088	18.915322300283428	2.229661856997571	3.529146470312454E-5	0.44697937678465066
-5.025563667731989	20.107549344377823	2.2682903028644557	4.033696189084312E-5	0.4463297016837571
-5.277731362781373	20.350988119887234	2.2761458936456416	4.1367018750112274E-5	0.44619710800871626
-5.606549304112775	20.6598148798465	2.2861803857683265	4.269476694406764E-5	0.44602899303888444
-6.1310485094683855	21.17349677678001	2.3027839540685804	4.4893732722983327E-5	0.445749207059714
-7.17416985769136	22.198608654304337	2.3360021573220178	4.9312465958230664E-5	0.44519093456256476
-7.6413332318231895	22.67125431062098	2.351393385638869	5.13728710037176E-5	0.44493351107632684
-6.9150129554945305	21.927639425126234	2.327257783011271	4.8155788971668104E-5	0.44533858845593133
-6.318958590099959	21.343154735881807	2.3083152069839503	4.563311991691639E-5	0.44565689276832665
-6.618255579081206	21.642875823077	2.31799429429154	4.694033254049726E-5	0.44549364825180415
-3.6680004015474728	23.30103040805593	2.3717687221804096	5.412661325352769E-5	0.4445706809140843
-3.83446762916781	23.580833568731567	2.380840327256305	5.538610059759454E-5	0.4444177857301611
-4.071443328978513	23.987709649252928	2.394058610831795	5.714929046589002E-5	0.4441953959380456
-7.640251545310057	17.586782544931808	6.437565607012025E-5	4.0245415293250925E-5	3.8408875123540964E-5
-7.509356374993602	17.79911102953117	6.472504199563783E-5	4.037911274171168E-5	3.821464969051303E-5
-7.6989388334005735	17.4903691638282	6.421381267538478E-5	4.017017232393375E-5	3.849666017105657E-5
-7.762103216471637	17.30759444679789	6.387023235378465E-5	4.002346504862706E-5	3.8598732137325306E-5
-7.821162534822876	17.152686250634982	6.357857349684564E-5	3.989602846539348E-5	3.869273273220675E-5
-7.87221896818102	16.9473112831706	6.317437485355758E-5	3.9726405772827745E-5	3.87756184477837E-5
-7.921170402924522	16.753942907049066	6.280470238428535E-5	3.957117793646246E-5	3.8859227646074526E-5
-7.9783869673286425	16.470761822820492	6.22418116998917E-5	3.933010527990548E-5	3.895719781722334E-5
-8.003886469325913	16.357472230499454	6.202615872043993E-5	3.923927664339134E-5	3.900232460646461E-5
-8.041803974825056	16.197407590250943	6.17006116940019E-5	3.909945510571255E-5	3.905573880402125E-5
-8.11957094103931	15.808141817188318	6.0916984530696034E-5	3.8759711266287376E-5	3.917627909702108E-5
-8.094241908274963	15.975737091845481	6.12570785221525E-5	3.890975175505904E-5	3.9136075203875075E-5
-8.149959289733443	15.594634263864748	6.050414741295033E-5	3.857800774729338E-5	3.923116204668238E-5
-4.487015489615116	14.591722761896559	6.0986767662560894E-5	3.812847152506131E-5	3.5759142777911884E-5
-4.416731324563106	14.512870608922286	6.0858664488801235E-5	3.806203191715008E-5	3.567827789714304E-5
-4.329055028394281	14.412978776001903	6.070521140966123E-5	3.7984895987716035E-5	3.558339740053696E-5
-4.19303203891211	14.248275933735142	6.042427186346475E-5	3.7838083276234154E-5	3.542322817413181E-5
-4.178965322518646	14.23024927967746	6.0394594534050346E-5	3.782285217309777E-5	3.540779789107084E-5
-8.208595369810979	15.125877972768416	5.9578419940809846E-5	3.8153853670453546E-5	3.933067200832173E-5
-8.250106284083648	14.883579494882824	5.9119178270940484E-5	3.794399338463433E-5	3.939344385486879E-5
-8.184763342662869	15.304083214581624	5.993014982051617E-5	3.83158006250907E-5	3.929089965862762E-5
-8.194040568253598	15.203367992185502	5.97333484595177E-5	3.822556925922505E-5	3.931065310877823E-5
-4.009503675450382	13.95499929048619	5.986625924283084E-5	3.755875380628475E-5	3.518918076280017E-5
-3.967321215997023	13.879167246534847	5.9726965123075415E-5	3.749096318709208E-5	3.513980254143866E-5
-3.8768075373306097	13.684183745503944	5.932086897565293E-5	3.7290780022630075E-5	3.50151188369631E-5
-3.8285567068758617	13.577304042901428	5.910186690080296E-5	3.718352255926625E-5	3.494889557368547E-5
-3.679175518096213	13.165512678706849	5.822470653345133E-5	3.6748984899688574E-5	3.473438130459857E-5
-3.5952780276413945	12.848827743115857	5.74987113449584E-5	3.638224580721309E-5	3.459567517896416E-5
-3.8035301168690907	13.511178334388502	5.895194119865777E-5	3.7108138859126845E-5	3.490886847454907E-5
-3.5706258476984103	12.751547870197772	5.7296001933764294E-5	3.6282339307997446E-5	3.456207462513156E-5
-3.536337058362929	12.508568926206657	5.674512346181441E-5	3.599558937760917E-5	3.450185741762311E-5
-3.4943523373487664	12.217884679130231	5.6090108563837174E-5	3.565506218872204E-5	3.442940604573559E-5
-3.476217738039166	12.051206781698731	5.569172989656198E-5	3.543820367846974E-5	3.438752236865644E-5
-3.4381043775288846	11.707787309160882	5.4964184412912855E-5	3.504943987298112E-5	3.4329505599229275E-5
-3.4175141432913065	11.442487558596586	5.434625169073957E-5	3.4701202993020646E-5	3.427592460483847E-5
-3.390535492772293	10.959938069747185	5.327766409121612E-5	3.408264121545981E-5	3.420841332740653E-5
-3.391605607580326	10.637069694303245	5.2557878412573736E-5	3.3637998119705095E-5	3.418665933651723E-5
-3.3957072198915474	11.125983907025887	5.36626364775706E-5	3.430922112178237E-5	3.423098934256504E-5
-3.3933099091125833	10.454525891479044	5.217561192951642E-5	3.3404622600687965E-5	3.4186064382477066E-5
-3.392748642497309	10.363320317554606	5.198827862634178E-5	3.328331685188859E-5	3.418183244698187E-5
-3.3881777990103163	10.052022617744685	5.132181987705685E-5	3.2853535086444526E-5	3.415131354207971E-5
-3.3799310598541874	9.65560915900371	5.0460351137707244E-5	3.226271917930919E-5	3.4092804253567916E-5
-3.3800332742014394	9.645525660619372	5.043756558848524E-5	3.2247200112597416E-5	3.409166806907298E-5
-3.380411775956053	9.63612711841371	5.0414949994347174E-5	3.223071951514443E-5	3.409031611115467E-5
-3.407094329200765	9.20982055058361	4.951884214079644E-5	3.1584886905354335E-5	3.409694149341022E-5
-3.4177904844649305	8.97279793026408	4.896994171905587E-5	3.1171322549924965E-5	3.4058192982024056E-5
-4.670507470987797	6.528342318175511	4.469212498537892E-5	2.704910720238561E-5	3.552198077110066E-5
-4.472672713765166	6.53165408154053	4.4584921287856725E-5	2.700968846528172E-5	3.5353748166156176E-5
-4.29609676800706	6.564113874181485	4.4408397324937083E-5	2.6959775246287027E-5	3.500710251346062E-5
-4.1907677441120486	6.6201318525786546	4.443794021774001E-5	2.6981173003282915E-5	3.490960543603166E-5
-3.42823364007561	8.77881073484247	4.858568288747405E-5	3.0863886309981976E-5	3.4064807346717255E-5
-3.440421539484517	8.631632878187974	4.8293128497585354E-5	3.058877423869188E-5	3.4072861861796464E-5
-3.510174069952668	8.051882576425108	4.7150468950095974E-5	2.949359778735977E-5	3.414104142900989E-5
-3.4654247941708625	8.41479710425795	4.782590591170624E-5	3.0167587992275374E-5	3.4086263350990455E-5
-3.519325274558982	7.974355231943207	4.696717342549333E-5	2.932872088242462E-5	3.412783807526663E-5
-3.8048036653298265	6.960169305120867	4.4589763944105786E-5	2.711073953574329E-5	3.4173307539589274E-5
-3.942941641067294	6.809098812242506	4.44756315641255E-5	2.7088278942408155E-5	3.4420254928009054E-5
-4.081244662082278	6.715380176995773	4.438604975609934E-5	2.6933704687114347E-5	3.466501365607071E-5
-3.557899482821399	7.638847683178286	4.606035094665249E-5	2.8329385796961346E-5	3.3993361238050945E-5
-3.5506928691402093	7.6928576227494805	4.631579959071434E-5	2.86170044871534E-5	3.407176162126192E-5
-3.535122007221198	7.8370201875805385	4.664217497316858E-5	2.898957825806493E-5	3.408459831296194E-5
-3.5827478111781415	7.560437912809052	4.5954204227882416E-5	2.8339701440264936E-5	3.399692290496261E-5
-3.656557182300241	7.313450806733589	4.526699709958756E-5	2.7780443804220067E-5	3.394269518206397E-5
-3.741595319822733	7.091603710798701	4.4732068126764787E-5	2.716416347292531E-5	3.4051091626114434E-5
-12.48823622079036	29.318127189803445	2.1809682780932707	0.17934139820466696	0.8812558113427349
-12.301573729696075	29.291730374054282	2.174775579569478	0.19413787851592618	0.874498419962729
-12.904182385341631	29.37659805299116	2.1911035963142553	0.14222991113182265	0.8951450990942008
-12.704310573905445	29.35687813300677	2.18707704469226	0.16047116676314108	0.8888440288246165
-13.215739023882737	29.375039723105594	2.192802089237953	0.11476353495377342	0.899534010979984
-13.289816212405814	29.38416912499247	2.1934913379607766	0.10848742935799856	0.9018745503035398
-13.628735756055638	29.408293625969595	2.1993158062749014	0.08117332143530123	0.914149770835874
-13.761313265189306	29.4203272211296	2.201330769762253	0.07048612625053881	0.9189941807972559
-13.789831291953012	29.422638265299426	2.20126869705393	0.06829337912424806	0.9201621967759467
-14.193507593470319	29.351006338599753	2.1982251798996923	0.03202213096750271	0.928326733119524
-14.343065600888547	29.30623263263965	2.193359006020374	0.01884948727192966	0.9298153163812408
-15.169871121939503	28.7024294022831	2.1186064239706743	-0.07070973146378932	0.9155951339883027
-15.025976096323706	28.826575538617305	2.1349533780732384	-0.05417213482978893	0.919281672554942
-14.704342841257393	29.099582909420015	2.1689157484628656	-0.017990911909796792	0.9272762940430642
-14.77814405518191	29.048154888872233	2.1630381974590125	-0.025026744443822364	0.926030081235077
-15.194930389272562	28.670268692680192	2.1144351295482915	-0.07460065711457846	0.9141141052865458
-15.552436058935609	28.26238814510614	2.0550684663553422	-0.12780970605996486	0.898628912272751
-15.658704878643212	28.12869446022543	2.0342457084719183	-0.1441604889865387	0.8926872126885215
-15.420870685895718	28.414489982476084	2.079931782512996	-0.10733328650467584	0.904940894056708
-16.14669845066415	27.534817692946177	1.9122770229523585	-0.2243040514985236	0.8647138646623629
-16.18902508127296	27.487365967844962	1.9010265680927698	-0.23154642998551225	0.8623803979790405
-16.090879730623392	27.60512583812312	1.9270778356720133	-0.2147463845145003	0.8682835790496278
-15.906983759261689	27.83045491742547	1.976108942395626	-0.1835590941284246	0.8792711078659374
-15.78801336657089	27.974288039163053	2.005483212261196	-0.1644974972953624	0.8861191854678754
-16.4224657835804	27.241242221715776	1.836682740269398	-0.2711245675879775	0.8507231483849707
-16.636541644582238	27.015574682657572	1.7795287727335576	-0.308554367876304	0.8400611963028499
-16.701862721366762	26.948993088668995	1.762827045909221	-0.32029892563485246	0.8371890007600832
-16.98192097775023	26.67928029930171	1.695182846482655	-0.36993702502631565	0.8261450299481903
-17.086567607533095	26.586911131348927	1.6737776367844286	-0.38788367100628174	0.8227668085721664
-16.810764952407226	26.84442366016748	1.7369512055213476	-0.3394150687972493	0.8328707963649282
-17.316197999609905	26.352544552541893	1.6330943330744279	-0.4312090596398003	0.8126013519336597
-17.45518464052986	26.210110438215963	1.609249448080272	-0.45557588395299287	0.807308818782283
-17.722095738557805	25.895382301413925	1.5762386242862914	-0.5055398379463811	0.7925660043964478
-17.72264017583542	25.894744071275742	1.5761672691073636	-0.5056417523215027	0.7925349593949181
-17.932597821946576	25.11386146747848	1.4991116237761075	-0.5808814458784216	0.729741090838932
-17.907096306050956	25.00313633884308	1.4856757404778718	-0.5867328854001034	0.7170066321499321
-17.75267320881764	24.32471147247125	1.4035433378847169	-0.6222266548132929	0.6385966418988535
-17.92944471255859	25.1306830888716	1.5007784752088482	-0.5793292926660845	0.7310575818740251
-17.722777975835573	25.894232143167198	1.5761182546270287	-0.505692390033281	0.7924882686587027
-17.728945142955695	25.871483784810497	1.5738770980066945	-0.507887972506469	0.7906625960300395
-17.700264955727473	24.192801294244298	1.384089105256347	-0.625517098360741	0.6206258247620663
-17.492893227235577	23.675149455238873	1.3080616931036655	-0.6391735232386875	0.5491428995881922
-17.219818972655105	23.051350814888384	1.2146252877230108	-0.646516846734818	0.46633576528741005
-17.213682929786287	23.036984749786797	1.2124997419995887	-0.6467851587168711	0.46441874679678685
-17.20651458505761	23.021889840621302	1.2103343098734387	-0.6469387278624511	0.46246629472607226
-16.72944438496599	22.0265670999435	1.079747013223187	-0.6551276518291518	0.3391834863503453
-16.772330573218266	22.113599037757318	1.089935000501195	-0.6545442351606625	0.34972259405155964
-16.97378539565523	22.529669064239172	1.1432024968617598	-0.651408021298904	0.40152823035094676
-16.69878402350933	21.97001521221032	1.0737410788602355	-0.655169514466651	0.3323292322264215
-16.445234320725408	21.481646309928003	1.0195546372632507	-0.6568880142146322	0.27165055258407705
-16.38784636008633	21.382208809377225	1.01037721172922	-0.6566994319122198	0.25911165287833654
-16.10429654720809	20.90765006213037	0.961147498794579	-0.6547164546317799	0.19525078314566968
-15.229590069694847	19.59839917871314	0.8313993230505038	-0.6123190709520735	0.005743085416006985
-15.573303162172023	20.08692966262294	0.8766066535422956	-0.6331923712751034	0.07764264206646027
-15.762739830454272	20.369577854236137	0.9060027337844667	-0.6432168890787164	0.11888538479319996
-15.676053214728174	20.229671015614727	0.8916877836704191	-0.6397509947864636	0.09887662053631052
-15.004965242227517	19.29705702264412	0.803659861759474	-0.5879638350572487	-0.03844323590243146
-14.347740685004595	18.43237628944785	0.7307698006868046	-0.49493480284807184	-0.15505415804244324
-14.71316053352021	18.903140185799252	0.7682621601171247	-0.5523563849390335	-0.09728050276907664
-14.112301424219844	18.14085757339455	0.7029539164786668	-0.44993097257772086	-0.18733859892640756
-13.786968016309958	17.746840232171802	0.6616222508880141	-0.3760777312889799	-0.21324559952806552
-12.572484095421888	16.31238607204104	0.49626978463700955	-0.13310635499145732	-0.18255912989917478
-12.73923093656964	16.50237005974189	0.5181484571311543	-0.16320006346909807	-0.19194777400423318
-13.14972110059062	16.985383718836303	0.5773537565903379	-0.24130574894017218	-0.2087030773934066
-13.560443943361145	17.474962802260926	0.6308253798205803	-0.3271567885571359	-0.21676982046401838
-12.433087863224218	16.142914163274668	0.4731366980954204	-0.11416601173550496	-0.16944131309919158
-11.67886765718853	15.130655135953049	0.3364462588751519	-0.03345362582353005	-0.10714426608988072
-11.370603754574383	14.616160191779192	0.27265522462595126	-0.015225610281268027	-0.09054863460641713
-11.928279318244115	15.521235666230787	0.3824041918254697	-0.05216675664364534	-0.12506575139385076
-11.098102119973685	14.067276715400904	0.22215217481716892	-0.0031953356100057895	-0.08088955052434904
-10.94829922258624	13.75778922441979	0.19062611975649987	0.0029552308855910507	-0.07652767702762814
-10.566136973193167	12.955069884045642	0.12853265158871102	0.008766482418477025	-0.06214809579779256
-10.528617101577506	12.869997651759531	0.12168695907292792	0.009189979169185816	-0.06049194435170527
-10.125844678960055	12.03212679724241	0.0780564000669618	0.007642414898816879	-0.04857779937004888
-10.205786830641387	12.200371242765215	0.0868265364938081	0.00794299319874059	-0.050976343830832514
-10.11776374681346	12.014636087480781	0.07748151004947654	0.007621058061294258	-0.04836472005351816
-9.799033203597945	11.32040592221854	0.05407421341522245	0.006449683847587486	-0.03892750810277623
-9.732454220074882	11.174895810343436	0.049277260671863166	0.006091077834523987	-0.036749020585641
-10.081694286405995	11.938670646469957	0.0749305686949883	0.007500055278701751	-0.04731717939952254
-9.419861471494833	10.505758447346915	0.03543104179213781	0.004421804545682619	-0.029400082393199557
-9.39945834397536	10.463080013210769	0.03445119466760031	0.004291908925614317	-0.02883271740542521
-9.362989365785312	10.38856114561003	0.033151286789348186	0.004156266087843918	-0.027917168639410263
-9.15485933130238	9.945854793573561	0.025502885762717552	0.0032449515934093276	-0.02257964214877649
-12.250739993292553	19.150604908283345	0.5934860263898545	-0.4110783431081023	-0.1163527613482396
-12.385666050996104	19.229462944007324	0.6076518595071863	-0.43136239034910584	-0.13671623072137049
-12.018444755085756	18.995911937273455	0.5766644850418486	-0.37472861334703456	-0.06976715121193688
-11.827571680933026	18.805921238230237	0.5647961580372034	-0.3496446345128935	-0.060203310593227206
-11.71378598197753	18.69006222155872	0.5576020595478857	-0.33479137892103983	-0.05116970293825753
-11.489121580415649	18.312221504949157	0.5305335567185941	-0.2960747889075504	-0.033942898949150466
-11.42092816915265	18.202424829191397	0.5214279581967685	-0.28436270184276513	-0.02981617605508636
-11.137081940903064	17.673975351763787	0.4746473332578474	-0.22138441434992587	-0.014713270186811202
-11.050577560623434	17.52903972488271	0.4596959235127536	-0.2038103413859781	-0.010633977408762573
-10.900173758069224	17.228821915447778	0.4273959338774697	-0.16896613469078875	-0.006093263225123265
-10.59407257662658	16.86993613536655	0.37428736469966445	-0.12238597638391722	0.0017606829860921935
-10.4015251414116	16.663994998799538	0.34104892094213096	-0.1001835659283758	0.004108159497802768
-9.980308680915373	16.24426542990552	0.27070303889782354	-0.05883715645450612	0.007363388154066419
-10.52456597891735	16.788877057884427	0.3620864757162626	-0.11233647225620522	0.0035573585096867356
-9.215934750579713	15.702403997568886	0.16650406923123257	-0.021957362748395524	0.00967978068245096
-9.506635524164235	15.916651407254937	0.2067310571146181	-0.034463612817963604	0.011013282471776067
-9.713477904294042	16.0562870014233	0.23539511252516293	-0.044208869395964676	0.009771291817406309
-8.987328542896977	15.535943891824608	0.1360943737266114	-0.012452345463351038	0.00919551301645755
-7.038155536202357	2.4161328913912485	0.006642770830279445	0.005761579348248001	-0.002853472154926726
-7.218271698777633	2.47634434863711	0.0066394625532151235	0.005686565586137839	-0.0030589633591316676
-7.402921517489648	2.596088343862585	0.006584843197620213	0.005553285854021938	-0.003263399494870982
-5.610926604361965	2.56874897195521	0.006064931561966403	0.005543820851091373	-0.001343225991411233
-5.791192046184305	2.4885541575675454	0.006210634916699454	0.005653302517234216	-0.0015233111971970218
-6.090991914769232	2.367770791599311	0.006415974043588674	0.005808434102475471	-0.0018143371579237705
-6.223300720670824	2.3658652457286538	0.0064675397025163416	0.005820739572299137	-0.0019668494657734013
-8.52477693815128	15.280293075065625	0.0779938259989851	-0.005445510877800863	0.006750280814027437
-8.539017662099997	15.301185889469425	0.08231021446519203	-0.0058827244618716275	0.007232113430793237
-8.574275941324593	15.320887483760043	0.08662633149006274	-0.006297937809071481	0.007346665649754737
-5.2268760988311245	3.1984387632370352	0.0053046078086265245	0.004856049683928132	-0.001090883178974965
-5.323022364028059	2.954304032548915	0.005587282303172801	0.005115640859222687	-0.0011394470212224017
-5.411391041049513	2.8046470279535036	0.005763920131480946	0.00527502624586145	-0.0011958322397482646
-5.361270108912003	2.863813885716368	0.00568908303317217	0.005208204647375871	-0.0011592181089658915
-5.176470922340737	3.3654332504811606	0.005118859317223293	0.004686433814707685	-0.0010671228415803954
-4.997438755280889	4.032636318053695	0.004411696169093341	0.004040403594344949	-9.662860413098153E-4
-5.108994509801874	3.6116460899580636	0.0048454249596972185	0.00443774574714784	-0.0010330698137257014
-4.991774580661376	4.054261353979088	0.004389219564253765	0.004019998231535939	-9.623789402586739E-4
-6.53602006808163	2.347293243898074	0.006567135217500334	0.0058446609462219235	-0.0023031337606733687
-6.87142325605757	2.3759082864320638	0.006635706143959192	0.0058092479851477394	-0.0026749274610967403
-6.725008134174486	2.3639729747856246	0.0066131577674073475	0.005828192367111141	-0.002517668114837994
-7.498445287702315	2.6504749625169852	0.006558312349542026	0.005488687745721854	-0.003366016812372881
-7.543394316053332	2.6908233254228815	0.00653599637753096	0.005446731884186868	-0.0034130894673108612
-7.714537633122486	2.9137762658493207	0.0064000381823964055	0.005207685523423232	-0.0036091183321859156
-7.7891268079090406	3.0564766598021276	0.006316210033982798	0.0050704547402479995	-0.003696621482690018
-7.80527300412054	3.4063802626319237	0.006059201579596315	0.0047298418420752865	-0.0037642779467785808
-7.804324521600502	3.2269612996167556	0.006189656085002902	0.004900091883986681	-0.0037372362992204745
-7.758877336072651	3.698244931275473	0.0058342346708502935	0.00444525365807246	-0.003772471071181234
-7.751964178591711	3.7286102673963915	0.005810695859140194	0.004416296393698195	-0.0037716366762614063
-4.868412953288395	4.489722570165323	0.003919476387702373	0.003607074253751984	-7.959310087554463E-4
-4.944274103721604	4.221530184777065	0.004209135994235283	0.003861759843965325	-8.984686623583324E-4
-4.861218645669248	4.514367912389247	0.0038896140260778235	0.003580762632022018	-7.833054252625218E-4
-4.761328567585714	4.872867994409656	0.0034439975983989127	0.0031877747338366035	-6.015110288071329E-4
-7.7347878369548635	3.762505605967378	0.00578077189561132	0.0043827862226197695	-0.00376456033095167
-7.441188952293851	4.488511996506501	0.0051673126046014595	0.003633242150984835	-0.003673872083433659
-7.462522939780039	4.430436642589039	0.005213321539445106	0.0036929428693542646	-0.0036784506542984546
-7.583988224902736	4.103803156183615	0.005464676615955498	0.004023787894210231	-0.003696977353685698
-7.428705960551779	4.562167039268792	0.005130967235693517	0.0035558363299244412	-0.003692909233446754
-7.367225146909923	5.0179675342064245	0.004914107923367189	0.003071777983211996	-0.003829425916471748
-7.395373926440531	5.510469499667041	0.004869412123614318	0.002544140611022685	-0.004129588778152794
-7.396628687854849	5.543415335697084	0.004863991949483802	0.0025089882735730095	-0.0041466463329261575
-8.95190692747794	9.555178523251787	0.021553543934531877	0.0029146817760969555	-0.019412966719891137
-8.732770861641235	9.107630277300872	0.01693205837408962	0.002189378656407508	-0.015764770296206248
-8.477149435408428	8.592840803667324	0.013373869060949985	0.001944998184305545	-0.012615478281770722
-8.352048182285694	8.325615036227727	0.011578848886185789	0.001811123347997466	-0.01103052759693989
-8.222367325804308	8.079901469599669	0.010422995651741217	0.0017408503916016564	-0.009947673491895286
-4.558078678429407	5.672702371829184	0.002227324031172377	0.0020903054218163984	-1.8689266824377235E-4
-4.661854211303943	5.2307881209663405	0.0029283919431524847	0.0027306243716842937	-3.8968951271688634E-4
-4.6736829568741065	5.179041007331088	0.0030048784706128984	0.0027987269511648995	-4.150131264683192E-4
-4.664862639408369	5.2157017440172675	0.002951866591776175	0.0027518355197648225	-3.947626011744946E-4
-7.642518454416541	6.7438038314408955	0.00576566587775966	0.001536001220122235	-0.005483782117460011
-7.72390205946121	6.960130553786359	0.006354611728944635	0.0015383187378772028	-0.006060828839145308
-7.960824009101229	7.5515457825414485	0.00788856196922363	0.0015151936835542219	-0.007567453133052684
-7.398279738095727	5.568321714484634	0.004867463790670594	0.002486176762288103	-0.004161296993706981
-7.486554017062449	6.151026864151781	0.005069192813787929	0.0019352744343370128	-0.004642194000301342
-7.599533786520233	6.612688047526157	0.005602733746099347	0.001634197616687406	-0.005286578794591659
-4.559353287845783	5.7832057636531005	0.0020426969941498836	0.001916630037304681	-1.4332715989136526E-4
-4.539973927898901	6.108340489734484	0.0015241204970075257	0.0014136959702341955	3.781382280971016E-5
-4.595870421128182	6.280367827388355	9.169391958696002E-4	8.449467867512032E-4	5.677798626183563E-5
-11.949523827617071	29.206895619841305	2.161840500388743	0.22027484142847595	0.8630384031369696
-11.807688642858182	29.154031813094953	2.154481077028579	0.23092924914703172	0.8587567790755875
-12.00330605669702	29.223330979102066	2.163554465655237	0.21656358410224533	0.8646204268933515
-11.58017196199464	29.065937130844834	2.1375335912611786	0.2471517904376503	0.8502752481224765
-11.41683712235142	28.96940271662765	2.123234538459926	0.2595137959023955	0.8408828986478267
-11.219350371023808	28.853937987330728	2.1058156950177485	0.27525870311824974	0.829181400570237
-11.063811648377435	28.68153300927144	2.087835055466425	0.2846647542951588	0.8136014861361347
-10.947486528223845	28.535037823889105	2.0730587246746466	0.29073899173890905	0.8007188009061158
-10.899230615467399	28.323819733732066	2.0527848203408183	0.2929422052080126	0.7826752976742919
-10.868467577029437	28.194812621939796	2.0395089402515203	0.29363155648163397	0.771335835238987
-10.876511202290695	28.109887068149042	2.0243681873587196	0.2914602368888785	0.761586162045803
-10.899672074901286	27.854101802332053	1.9837445703037062	0.28671068221614027	0.7312608420297804
-12.412266700730603	28.73183000599365	2.1796904273903994	0.17789884572688247	0.8414641067180972
-12.004390987243811	28.644127827029813	2.1540284493432407	0.21422901769125055	0.8274540533716472
-11.418956634563854	28.353076382645266	2.087643636110617	0.2580761499497629	0.7934077828846551
-11.624144095082618	28.483083006210283	2.1164089895850813	0.24405233626487938	0.8081231811886456
-11.98757052088968	28.638168487186263	2.1525765364181932	0.21561682333686738	0.8266845360169092
-11.999455430555999	28.64302114149913	2.1537261135628967	0.2146638813594292	0.8272764741755101
-11.11438165555979	28.077094826076056	2.0313693405624598	0.2758237697707354	0.7614565536349749
-11.390783517603357	28.330385589064328	2.0829910605090936	0.2598839870100746	0.7908820006191005
-11.018694723095315	27.985290635821798	2.0115278165539277	0.28062914542837636	0.7491988970832374
-13.471803069018005	28.77445563984976	2.2089378090061214	0.07766004849539863	0.8683118766486108
-13.48260549035852	28.773788416678933	2.209095714981755	0.0766173745322686	0.8685305965253071
-12.935354512904492	28.789110493383184	2.1984985971194297	0.1292537821663678	0.8561968613599578
-12.730299209385468	28.76882927246517	2.191660922644278	0.14854149934480498	0.8508097591284046
-14.231290469589101	28.525879619960573	2.187407844696614	-0.006772965290245821	0.871386280141957
-14.010448775461906	28.63328583652027	2.200815275038612	0.019926675061851404	0.8729140004722531
-13.506471729136642	28.767317669153915	2.208670122768086	0.07406008150238134	0.868746493695158
-14.460841527293365	28.39408003504012	2.1699968722868457	-0.03451498596562912	0.8677200731871159
-14.783683682753072	28.129965573228738	2.125448890806465	-0.07742891398842527	0.8561773543449603
-14.975465100779633	27.963363652093868	2.0937175278214712	-0.10399732887356458	0.8486156362595847
-14.857377166814722	28.070482248494333	2.1153612015450394	-0.08726397489039214	0.8536032201823129
-15.247091508969765	27.723494694946858	2.0450367072027267	-0.1418828732067102	0.8376765270718136
-15.438921475279523	27.548521108541188	2.0051908145572597	-0.16982738875694514	0.8301615724229555
-15.777307067901031	27.23142152114181	1.9261680318617564	-0.22121975753212725	0.8154127653931524
-15.505550048294694	27.4862002405047	1.990376059026957	-0.17961105086863843	0.8273347749637769
-15.95882932927022	27.057658625283377	1.8807903548641924	-0.25027770613671146	0.8073717766938762
-16.071627921968407	26.944874315391413	1.850411690581982	-0.2694211546988228	0.8017635642569296
-16.348879088595037	26.649360708813276	1.7733157856637263	-0.3193127389077888	0.7862379055976588
-16.427997019937784	26.555959712111072	1.7500087810408247	-0.3347148229033308	0.781047246669829
-16.656844434007954	26.17623866269756	1.6645004364586564	-0.38880800888484	0.7546611473079375
-16.696536478621557	26.09508062700545	1.6477693391282369	-0.3995159294318821	0.748438194629441
-16.835749776418716	25.686852448177994	1.5689320278158223	-0.4446898047221157	0.7136975374076817
-16.845061757485475	25.628453285604436	1.5581594013546303	-0.4499562774962301	0.7079476790399767
-16.850433340026893	25.176846057478727	1.477726298993493	-0.4829115926429447	0.6607210022559882
-16.85038673364371	25.14105029551206	1.4716246190948472	-0.48539612302024343	0.6568693252963693
-16.822804208812027	24.752145786172367	1.4058986637763746	-0.509520916316857	0.6154924089606859
-16.814022621155868	24.619664448408173	1.383438356198197	-0.5178007677735167	0.6014116404294179
-16.812945472733826	24.6090037446475	1.3816425812355937	-0.5184374084903743	0.6002906546848051
-16.723937840816944	24.10943746964462	1.300510996531027	-0.5426985701657571	0.5433907479039485
-16.711672631053567	24.055094941481215	1.2914404872831984	-0.5451653561200405	0.5372258043171435
-16.289023552988983	22.907733919851253	1.1035945237804514	-0.5800215331375244	0.40322249544924615
-16.541701583590093	23.45604246001041	1.1922880135109757	-0.5666414120025186	0.46839034430240434
-16.554803726644348	23.499372302025698	1.1995765916229473	-0.5649066538187961	0.4733450207700969
-16.28488538521969	22.898119481008653	1.102005176970409	-0.580322792538988	0.40203716936660083
-16.26218103763534	22.856454352609262	1.0959267125217784	-0.5810494706022669	0.39658933007038777
-15.969194038819062	22.31634337785984	1.018947196851622	-0.590364994585572	0.32650384255956333
-15.890230123807179	22.1925020649246	1.0032201371217004	-0.591598916927586	0.3102820318811078
-15.611918811164477	21.76175729997115	0.9472071938783018	-0.5950790416009437	0.2523999695957172
-15.389654649869968	21.46744614026727	0.9135897368946898	-0.5949455987718517	0.21046063942910892
-15.211472875440645	21.225020759410477	0.8848028607212266	-0.5947082032414093	0.17505181269264217
-14.852605830718517	20.768605616378892	0.8340861308276569	-0.5901379155172994	0.1059438851574678
-14.818368111934701	20.727265125728813	0.8293185810728402	-0.5894064828011526	0.0995106767204752
-14.010753868674147	19.956266747716498	0.7436301859460086	-0.5560670533272667	-0.025103240100285473
-14.087441807327457	20.012526511232718	0.7503008600477622	-0.5604110271935564	-0.016311355088439145
-14.468160486474938	20.371519812579944	0.7901105349582084	-0.5775208865947968	0.042238719889128216
-14.161164464278139	20.08381166702931	0.7572856858101344	-0.5634692728167608	-0.005099175696875384
-14.781086333771103	20.690256417429	0.8245710882520348	-0.5880087942834291	0.09340059769660262
-12.566775432145782	19.255877513320883	0.6228128521904936	-0.44868546166634005	-0.13337397123342445
-13.290339014836286	19.46305631769065	0.6808322396137797	-0.510100753870772	-0.09927629545509001
-13.1729303124603	19.418787275288505	0.6721416514057215	-0.5007264654311218	-0.10706083627164181
-12.843245224742368	19.28971157894774	0.6480313756722456	-0.4745322520934475	-0.12918014396235966
-13.364979556612642	19.508469790386137	0.6872368725991747	-0.5155106354832963	-0.09259257118798993
-13.71499192839251	19.7215588672211	0.7173284257713571	-0.539767694302083	-0.06146726046199087
-10.73275094914898	27.601566124654774	1.9175160667102016	0.29070862610572357	0.6960002617100042
-10.621312259153935	27.431657608134955	1.8749056923536274	0.2940039075530411	0.6719066504716495
-10.494472622804425	27.139762728691487	1.8058004706945194	0.295556816798892	0.6332216120368437
-10.440814811578786	26.97290839065918	1.7680768299845733	0.29420843434483	0.6117693938665827
-10.340010025599554	26.46761329405222	1.6511385417173337	0.27881168607796475	0.5479262626214798
-10.310942985096554	26.231506882359504	1.5967024296564851	0.2693203193460725	0.5189656526490886
-10.254915889396067	25.788604694922874	1.4921652627867057	0.24914463578809026	0.46481455835151186
-10.22647827646901	25.49740684588262	1.424179005815391	0.23414579251323608	0.43002362166331787
-10.15297056364784	24.454238785309386	1.1931236424000695	0.17784253508298697	0.3064153152883724
-10.148816922605754	23.97207807587904	1.091305526757938	0.14933364121859877	0.24862219608409464
-10.1572747910747	24.735583520367605	1.2521095614728641	0.1943611667204147	0.33971391969517784
-10.162097597121184	24.830116402868736	1.273054278217002	0.19968232535309763	0.350846910115706
-10.162546766859359	23.84260305188515	1.0670976908347576	0.13967798531113085	0.23321123312580808
-10.199764060738538	23.17965757589045	0.9408977807264645	0.0937943262411792	0.15139599226196498
-10.264133457042867	22.925685144978395	0.8992921406012337	0.06899074773571712	0.12275457025682719
-10.334836167150385	22.416165687077918	0.8151608154766323	0.028272630969407027	0.06283561461698396
-10.491992980100065	22.01802381355439	0.7623081281169168	-0.018970324634555565	0.02148775757731618
-11.549836964138185	20.072338696358347	0.5918953746024456	-0.2769126730628372	-0.14859479392118846
-11.554967867880773	20.064003427239495	0.5917669570846651	-0.27806819239777275	-0.149144860736146
-10.551136967279964	21.796553611972197	0.732457870197139	-0.04005201114405012	-0.0039606616868776215
-10.861109989919282	21.2561808403101	0.6782367553400621	-0.11597546803851844	-0.05259130318415809
-10.944210941660401	21.11696785294288	0.6637095608916783	-0.1360182624588901	-0.0652667539296177
-11.133323225905555	20.800917117156818	0.6391854137074965	-0.18006478842467338	-0.09129053548856289
-11.346534801731305	20.436488911990164	0.6144097333188532	-0.22992963559925178	-0.12027006363258291
-11.231518843805489	20.62710766906838	0.6219196201259893	-0.20335283316188132	-0.10542447327277568
-11.741469854730145	19.77949816437784	0.5859428336978454	-0.31868773109281456	-0.16862552358186397
-11.841147224706017	19.661418434931374	0.5870623890420879	-0.33778191348338327	-0.17314190715266103
-11.973386913159729	19.52262481256701	0.5878313560841811	-0.36295857311205776	-0.17694664165886123
-12.170425370412358	19.353881967026794	0.5949072516477261	-0.39532222451187193	-0.1735983932599079
-12.254791953417843	19.298450378205736	0.599820381714428	-0.4101579863961837	-0.15845262116175213
-12.107678242949612	19.405561627556374	0.5917934752548444	-0.38487389188193954	-0.17418199084241512
-4.288326386940741	5.8070230604936794	0.08956404026679007	0.08487570373891426	-0.0154438427429462
-4.307057605244767	5.526002436139832	0.12489079865563305	0.11795260543304889	-0.016170569654026433
-4.180171464701457	5.245978145694322	0.1626535323500168	0.15336696569905978	0.0011904908737681314
-4.162615861022818	5.199209053922773	0.16844060815991338	0.15869944694978325	0.0036965186409447202
-4.143652721141185	5.191949089536986	0.16962565583719155	0.15942844600331355	0.0058764325530111
-4.014987066173259	6.398560350145364	0.015932336363680147	0.015641188595475208	0.0021648804249091553
-4.102160277057983	6.226155071234556	0.03620366151079568	0.03565688635290876	-0.0011538012828883207
-4.158587255864665	6.1200098173878565	0.05029969751695962	0.04869611478877199	-0.00497175990024956
-4.284793079351208	5.824858607178209	0.08710522654297245	0.08258462979277802	-0.015131959259413606
-3.6322745368198053	5.1479752237781815	0.18628755233012204	0.1629784035447675	0.0729415744138033
-3.7520724673596213	5.133869891353276	0.1838394576430154	0.16531424282085452	0.05603926724925929
-4.068810461062704	5.185234828589743	0.17234170387551942	0.16048825920254378	0.015456017600478112
-3.4079134276844885	5.238028583704212	0.18506731081825173	0.14999379488817272	0.10274949608646101
-3.870611147185512	6.723331704642558	0.017260358250124418	-0.01183718780065053	0.007508554514492157
-3.93550508782948	6.569124366309313	0.021607731058742245	-0.0032293786266899124	0.008007038009914667
-3.083077723553127	5.477621858005871	0.18532252154118953	0.11487972947697866	0.1450253786713263
-3.2016356353304536	5.395281637801698	0.18577301241237473	0.12867452151662662	0.1289932048326568
-2.9250367521464256	5.618751443255416	0.19849770119192556	0.09449352779865804	0.16632501052996956
-2.808073832376915	5.742408533499555	0.20572180275297192	0.07754985409766538	0.180582622625788
-2.561109083068193	6.012828978318681	0.2489191002974545	0.040518034889563084	0.21517476136392488
-3.656225595772729	7.214473650128381	0.0494571724614157	-0.04126593949556751	0.007947133466349206
-3.5925228731418923	7.34008329807876	0.08573301543978545	-0.07013490508583978	0.014733234091490717
-3.54328167840365	7.470859406778205	0.09685899700009475	-0.07924505093685401	0.016641802868497556
-2.1477862434435124	6.617732931249476	0.3722483536115192	-0.05892897294329593	0.2827515431065889
-2.178221292733067	6.571855578800015	0.36107121342307164	-0.049947288486131496	0.2788104924217308
-2.0648331524982755	6.7576354797203635	0.4045788554567381	-0.08623669032511627	0.29411283972334257
-1.8849213199230619	7.066868042911974	0.47525370440448544	-0.14595515167624717	0.31805747627855613
-2.4120263893614973	6.229400814325045	0.29112594114205903	0.006826118901637236	0.23988020686541486
-2.5361866250272955	6.047252036713077	0.25338916583906845	0.036793711131265235	0.2186860416286219
-3.935819787141531	17.984500048599497	1.9595756824750974	-0.9605841454445193	0.24594564222967658
-3.78336958602557	17.993315823553566	1.9463074709107675	-0.9659388219334948	0.242179407973041
-3.427077741744119	7.766058137175304	0.2220605266694863	-0.17785078786417424	0.026411161771363247
-3.406569881135219	7.832445527304884	0.23968856504741126	-0.19028223331091987	0.027057243970174335
-3.395983191054093	7.883794864942119	0.253749331865484	-0.19913506738874495	0.02816092327381308
-3.3371281060386737	8.150918617555703	0.33445199397185243	-0.24308697403814666	0.035930117332612393
-1.278169408830863	8.48437433428823	0.8031164377967084	-0.40678062392279846	0.38563922181180754
-1.4540629241815406	8.03470965362341	0.6995471367611568	-0.32605350793557697	0.37131929408610254
-1.8167261401452421	7.20801182257917	0.5066915081739714	-0.1731885051112546	0.3288828421897709
-1.552383037014087	7.789776732269239	0.6406592225002732	-0.27860140750353535	0.3583805737270073
-0.9410764433027281	9.405038530050247	0.99892949742326	-0.5565466722468174	0.40470021434059644
-1.0329367331417418	9.151234284338832	0.9468752634669705	-0.5184468269700298	0.40070526733604894
-0.7679094447811552	9.95277965234512	1.09759982999946	-0.6278866313049909	0.4099504664535174
-0.33002843814312044	12.134348277380695	1.4232151470471892	-0.8642660902082775	0.4040993852514329
-0.3357764586920513	12.078843485378034	1.4162212492653166	-0.859181755478376	0.4048253653778173
-3.417433509638534	17.827381727176302	1.919536052754329	-0.9866090963785908	0.24542762549077435
-3.353382382951112	17.741842308688575	1.914982101203923	-0.991612084973835	0.2480571665570838
-3.674832941632539	17.93323560833925	1.939724778770979	-0.9703836995271307	0.24541316159574972
-3.5409307277999567	17.885907081965335	1.9300520026379169	-0.9798512461854141	0.24468016071101664
-3.1860561960175433	17.549365365355296	1.9019485171895072	-1.0003904860923525	0.25156469864660086
-2.9981130641699174	17.395321314172424	1.8908651471080156	-1.0071195939463262	0.2546157686806239
-3.2165215628928006	17.57820816975883	1.903777925719618	-0.9983728816219419	0.25151711218104567
-4.1137207324417435	17.95308223849858	1.9808899327385738	-0.952169741948961	0.24663705682320203
-4.160621080742889	17.795938972454014	1.9915300164657292	-0.9528319873106708	0.2520769811834487
-4.190763877417752	17.70804950350443	1.998207175049561	-0.9509310140405212	0.254319294653105
-0.33050020850094985	12.145123827625998	1.4242980327219912	-0.8649838762119758	0.4038685777228955
-1.4343564303268679	16.31909273804294	1.7806697396204507	-1.039103351358205	0.28997399753079767
-1.3066176526698219	16.0680303809159	1.7640973771783384	-1.0404917954802455	0.2946543172917725
-1.1152979539279455	15.611202681804269	1.7333332996369308	-1.0362643940624836	0.3067586150215312
-2.4474803932797915	17.1585224792057	1.8639421106190897	-1.0213875182705237	0.2654950260429099
-2.055761384167546	17.041296048986602	1.8403884496136693	-1.0307505543331557	0.27100881716260206
-1.9984998164489554	17.002629506016117	1.8362101514568245	-1.0310812572951984	0.27319210486529344
-1.5724149375605685	16.580962567434636	1.7988805428144286	-1.0404033882109776	0.28288603923665484
-2.9820955633715815	17.38344915169903	1.8899877537380276	-1.0075956291084212	0.2549619469750653
-2.724789042326286	17.256116533629893	1.8772181100039007	-1.0147047075817868	0.2601979990454799
-2.531457869203797	17.190304756335227	1.8679501552607038	-1.0201841617376721	0.26283077202133454
-4.183190145794866	17.56540290424019	1.9980547385499652	-0.9514301299494459	0.25749339714070596
-4.207099313692599	17.371866069837257	2.003507121965484	-0.9548958519688697	0.2610504092176612
-4.17345519997633	17.089831976884682	1.99337072967664	-0.9616995307404272	0.26044247744765936
-3.3148310309893363	8.423923301546052	0.4167142429783979	-0.2940302495448263	0.03806634630864909
-3.300192629087484	8.663118489326514	0.48039947139468797	-0.3372145004574239	0.03662609656820977
-3.2862287614074193	8.915212706658002	0.5468307053561322	-0.3798746028714882	0.03960819768741734
-3.2794829862540453	9.153166440048343	0.6148768613009378	-0.423754717073283	0.04337673729933636
-0.3805651487088478	12.953841366376704	1.5077535470116599	-0.9220802873347197	0.3847097432726964
-0.4307061904896281	13.369241222483529	1.550809366887632	-0.9518214370218119	0.37395967520794693
-0.5075965103225141	13.744646939005303	1.582882095047874	-0.969376817793762	0.3640384351796583
-0.5977318219793605	14.096499370658435	1.6155372724731416	-0.9893038833570634	0.3524725441207872
-3.2676731937878696	9.60572641271945	0.7317042018223091	-0.4947916356899914	0.055061589561225484
-3.256429234120413	10.042692132374542	0.8419712388543125	-0.5609682423636674	0.06644965292866706
-3.268410707882346	10.416945356274994	0.9254534035043552	-0.6066549548295488	0.07578791506778775
-0.6591870284780542	10.31262568099423	1.1643616549417608	-0.6770604654145271	0.4131880495296901
-0.42285288091859907	11.258976825610695	1.3128318424822965	-0.7840367146907616	0.41525332743307725
-0.42939644071267913	11.215805729165234	1.3063121262572834	-0.7790681739911978	0.4155128147938274
-0.6312573047807166	10.428088654680536	1.1845899619839002	-0.692443310565031	0.4137450183319756
-3.2903234695987535	10.897386429199772	1.0395226410067135	-0.6716371092504709	0.08760636977279386
-2.987291544864133	17.386535233830127	1.890295603145085	-1.0074767052618394	0.2548356101794672
-4.164359810315925	17.031866286091535	1.9908680679945652	-0.9624602069873431	0.26079189632292543
-0.7097934901376413	14.466809880080852	1.6483621871825331	-1.0074611424550441	0.33969564462375146
-0.8575672753041089	14.969271293498517	1.6854030065948264	-1.0212821978187188	0.3259990626835875
-0.9532329287786547	15.217415294466539	1.7061102003398614	-1.0306540573449736	0.3168515795790613
-4.138689251804942	16.602845789463963	1.966231182488854	-0.9669710590406859	0.25495893181682394
-4.159558946386909	16.976159925336383	1.9875881065483147	-0.9620676631093475	0.26090362428205094
-4.0833228206703645	16.225441788462653	1.9347924678530914	-0.9687113421755946	0.24825220038616633
-4.075875945060494	16.183223288394085	1.9310854763028895	-0.968589487777104	0.24785514471938672
-3.9528003255732322	15.292784673108926	1.8253226937120908	-0.9613060461202358	0.21660635586864765
-3.9992067929440043	15.73055462668215	1.8811054063404753	-0.9683943181867785	0.2333163049270287
-4.068371905853679	16.139351008679608	1.9259891642568123	-0.9679197350789361	0.2466788058004427
-3.903746688804401	14.691009127397303	1.7432366854745378	-0.944430793647035	0.19379080107986218
-3.86987704440043	14.375574603567006	1.6960340441815522	-0.9314839306382905	0.18393086465792596
-3.9256796422272324	14.820378173973396	1.7617457499637266	-0.947750484958708	0.198289391400354
-3.9497350317267026	15.228464150498013	1.8166551400149473	-0.9593164865376375	0.21426549309416973
-3.7268568443784513	13.894308007070336	1.6184590448640996	-0.9149036040593932	0.16968588799813472
-3.698215854277132	13.779058127098043	1.5994824750955854	-0.9100403659353629	0.16640131309199463
-3.6779639093146645	13.673870011895303	1.5809366359256383	-0.9033392927761436	0.163916900143386
-3.571181750067259	13.33170586472178	1.5212938820047672	-0.8872625689066256	0.15378424840135524
-3.4835043026903465	12.977876322076302	1.45614740861279	-0.8624830992061102	0.1466638595179219
-3.404126025364066	12.339701968592273	1.339242983823854	-0.8183823235702505	0.12584559091334416
-3.3488293333994186	11.895449310153229	1.2477913753805785	-0.7749109771507592	0.11527821963965271
-3.300315153385468	11.14083500028607	1.0940431484076543	-0.7014376959603146	0.09402810963799758
-3.9511621749674837	15.271050023970451	1.8224915971688926	-0.9607838852657962	0.21597747815005539
-8.244373317370188	14.628658956740194	5.863400808579142E-5	3.771568841607412E-5	3.9402637851846035E-5
-8.208489142862772	14.204433859089825	5.782627526598121E-5	3.73131820193408E-5	3.939636893422811E-5
-8.193734077492797	13.966873422743047	5.738530012860491E-5	3.709532966737095E-5	3.939815757122292E-5
-8.232676222944097	14.462837941075223	5.831767674580753E-5	3.7560643133128966E-5	3.9406172155274515E-5
-8.19035693955016	13.837323106092928	5.715262947924295E-5	3.698075928724208E-5	3.9399041115359246E-5
-8.113167709168138	13.369167772280294	5.6291166052910036E-5	3.6517792473218554E-5	3.935352559804033E-5
-8.077142174814208	13.181783020574018	5.596999812457761E-5	3.6339421018757006E-5	3.9327111503594E-5
-7.9674073519851305	12.816549861797377	5.532829841276393E-5	3.5950392110607086E-5	3.925542139085908E-5
-7.4202031915344335	11.241546128091116	5.275198558215855E-5	3.415339403732803E-5	3.8901499904165215E-5
-7.380855782333086	11.139150568907128	5.2613104282839775E-5	3.40495340559431E-5	3.8875987845861314E-5
-7.603903539139292	11.751642921695533	5.3546558321048416E-5	3.4742804415341365E-5	3.901378167923847E-5
-7.696154479064555	11.994745340563997	5.394340311115808E-5	3.504275629975177E-5	3.907141401741424E-5
-7.744684776673162	12.145936214046198	5.420556578632171E-5	3.5219482572947805E-5	3.9102101472983146E-5
-7.337783016568444	11.036160898112158	5.24695238154645E-5	3.3936091509539877E-5	3.884535157738646E-5
-5.478513842259125	7.328297301269693	4.6274095142118174E-5	2.8211144755634327E-5	3.6674631585220675E-5
-5.496335515484936	7.350666297835906	4.633416891748409E-5	2.826540161343908E-5	3.670614630908089E-5
-5.513292533723025	7.373441024034741	4.6378512839708324E-5	2.830374303861E-5	3.6734653686149004E-5
-5.7782594324877365	7.704138241466704	4.7091089321963414E-5	2.8952328315956876E-5	3.708977842089016E-5
-5.226288884072366	6.97442447090005	4.5676103768866466E-5	2.77539422303627E-5	3.626485968773347E-5
-5.1320395346395955	6.880771446866525	4.543234008405226E-5	2.755205200113867E-5	3.611728307023892E-5
-4.981658732436152	6.746084424883188	4.51880041491557E-5	2.73856139334869E-5	3.592548095818205E-5
-4.872230788355059	6.663668971542325	4.5017015506166954E-5	2.727033948238825E-5	3.580718390667076E-5
-5.959938063172559	8.088641025459268	4.763696730959771E-5	2.9411399034239625E-5	3.7425907030182734E-5
-6.156106083074739	8.43849134717127	4.834818058201403E-5	3.011857329138684E-5	3.771855240309438E-5
-6.3622803987511345	8.893710900037291	4.904642346518086E-5	3.076295705161691E-5	3.8024556166397435E-5
-7.037730777065047	10.279206689455364	5.13235072339775E-5	3.295019864634632E-5	3.8657823967369736E-5
-6.511291309796823	9.166024915663732	4.961496907158102E-5	3.1354017302054434E-5	3.8178999794598307E-5
-6.961309529005052	10.091919377967345	5.102747729148777E-5	3.26969995185182E-5	3.860050976334331E-5
-6.976746835639336	10.11701394282087	5.108100965727067E-5	3.2745349146524855E-5	3.861734233676911E-5
-11.149672852779776	19.026028297048256	0.1923735017188275	-0.025773932317327525	-0.033428216948185194
-11.177286946315288	19.099277703541333	0.19402379488270405	-0.026089247294861378	-0.033330125356012444
-9.18227086019565	22.941744559833715	0.24700348736042385	-0.033597341425658046	-0.025799333000191084
-8.933979733519063	23.042297787756027	0.24597278580332738	-0.03349569380809143	-0.02418595764487108
-9.497726748011418	22.723004536194928	0.24540714221404442	-0.03316050348957023	-0.027168738809572393
-11.201816179455392	19.362671115833432	0.19859262562964738	-0.026723342244712775	-0.03275224129582941
-11.022193536741858	18.717624560114725	0.18511187328882972	-0.024520324937364498	-0.033855035926805464
-10.948655511422155	18.634752597804788	0.18230331722466245	-0.023948736673816362	-0.03381115657810071
-10.739200803101152	18.414265673982754	0.17442728489947507	-0.022471451876800698	-0.03362621789821682
-10.426129079411938	18.242868662510936	0.16437992531648954	-0.02055169492503882	-0.032890807235634596
-10.351495060601314	18.19934593348884	0.16191628587122117	-0.020124983447342065	-0.03266852653831109
-10.276659955502009	18.164399203559437	0.15950902380091647	-0.019698626477513567	-0.03248242842597547
-10.051706148564318	18.092298620546728	0.1524729637088434	-0.018349259271403517	-0.031581566135830665
-11.220597943108505	19.547650220008503	0.20180289837786483	-0.02714555627761828	-0.03228764750568599
-11.213232813518049	19.61367872695515	0.20281860360852055	-0.02717667808906587	-0.03219211745426475
-11.167862918473157	19.983763373685665	0.20813878940026892	-0.027813435427612367	-0.031370308668782945
-11.119734753615504	20.180895538942224	0.2110560051885211	-0.02795434832131726	-0.031184532238221357
-10.889962382093142	20.81510177874138	0.2196202630568863	-0.028751089861835548	-0.0302656300223417
-10.989883259185685	20.57314650704364	0.21622937720242713	-0.028608718419507864	-0.030471659869541468
-10.670647697607485	21.25443563231954	0.2256801103712187	-0.02951424258888726	-0.02971398787539333
-8.656589193032165	23.077778160673812	0.24261609033288672	-0.032490585820330306	-0.022899185714064865
-8.262164632393056	22.97490850022338	0.23360377713530878	-0.029536567852159596	-0.02026177200353514
-8.093510801985081	22.896766634500132	0.22878595390804307	-0.02804046592967757	-0.019682516131789885
-7.68989912608717	22.564207698669875	0.21414250404996857	-0.022399362303710407	-0.0179759761887062
-10.61906467426591	21.352055718189742	0.22709210694819124	-0.02955617893456993	-0.029706543429628057
-9.936768220586934	22.310409278173573	0.2408878020577366	-0.031942925455204704	-0.028605447881130605
-9.627937960973474	22.62487940796674	0.2447121796811274	-0.033042556779955254	-0.027567789877866358
-9.573169961095976	22.676544366109272	0.2452663665644887	-0.03314154065322686	-0.027438350989843218
-10.134279956953314	22.05814858741419	0.2372008466316805	-0.03109229985273823	-0.029157460176259448
-10.304582249602808	21.836678921374173	0.23409543746076195	-0.030596662244409874	-0.029294791099374863
-10.555587977067566	21.45179651669559	0.2285432328494551	-0.029656587025176033	-0.029742851520631185
-9.871150253323467	18.04329134881533	0.14685773923924633	-0.01734345698523403	-0.030902548178956206
-9.4491510421968	17.986087424675254	0.13297246287038428	-0.014921904988107297	-0.02857007623103648
-9.39405468440286	17.97674307009461	0.13110659451243126	-0.014634075456664251	-0.028276530549875455
-9.318824933668623	17.968766098777905	0.1282390313211535	-0.014188760688809025	-0.027813083072557778
-8.866655676614846	17.930756511797174	0.11158569578285171	-0.011688853823653039	-0.02492478159917229
-7.460370084706861	22.326890903804703	0.20400248781183686	-0.019388972604153832	-0.018044113972542
-7.181921823170052	22.004421546653404	0.1910526130995061	-0.014630116718352747	-0.018631358732470373
-6.980050576019263	21.793148493492453	0.18121284666548185	-0.012234704913759883	-0.01931863514648824
-6.576542696581086	21.409318391621486	0.16302536180239083	-0.007597488559964386	-0.02166929369653236
-8.591810565175942	17.924390418426363	0.09960107116596842	-0.009926156320143755	-0.023187367219417204
-8.160987566235585	17.895824611247768	0.07685349757093021	-0.006034065561222163	-0.018989356556478917
-8.427526747689358	17.911776804777684	0.09116333351375025	-0.00857021066718664	-0.021646369063523935
-8.540982568507179	17.920050757602066	0.09738978232517884	-0.009609689733041308	-0.022810761867575347
-5.864615339578988	20.755750631962357	0.1302525077313928	-0.0015260349475042098	-0.023378327789078276
-5.543802938210256	20.38074487517408	0.11283771695122488	0.0013058346387549659	-0.02412073427546811
-6.504364858334945	21.34437545298176	0.15975303950306052	-0.007052399159268474	-0.021898140136487415
-5.970918121132897	20.870232428528325	0.13579542959289304	-0.0021623488922215437	-0.023101911740045597
-5.171797381464162	19.89737251545445	0.09052688094447495	0.0027021990758705713	-0.023671127340527075
-5.0245480447987125	19.683822661130662	0.08113275097473488	0.003948177249796401	-0.023375050786568007
-4.900152014728899	19.401774462066626	0.07003904827946622	0.004780440478566287	-0.023002358565184816
-8.045165203849143	17.895237150670994	0.06794373025961867	-0.004844027586815675	-0.016097479676308934
-7.828330068792466	17.887207984644846	0.04947608257874676	-0.002944306103076621	-0.010738834075161342
-7.588389628929521	17.819549385161938	0.01160130358021955	-3.7124205286539894E-4	-0.0029207859254867094
-4.683175416995011	18.92056128922509	0.05302707702100896	0.006245714048330747	-0.021014349997624256
-4.557131527726211	18.533459102138394	0.04117633655923538	0.005864946283483427	-0.01838413105863387
-4.377707594286538	17.57417867700677	0.016879990180712852	0.005578491919852436	-0.011832569229769704
-4.375950900357417	17.526057226949376	0.015718386058959997	0.005531738558470984	-0.011510469984848826
-4.484941864981501	18.19838652331461	0.030247104823630973	0.005885315023532515	-0.01657215616252747
-4.372825752777866	17.497105804998277	0.015344205008084408	0.005537285264178716	-0.011393274845621132
-4.260063754969469	16.957122878843833	0.010254924213902209	0.005550758479278069	-0.008403287335175333
-4.2543796491463395	16.88173839584814	0.010002048421867698	0.0054569029561526835	-0.00819103900857359
-4.172479120773178	16.325671413989923	0.007891451711088581	0.004373204921934415	-0.006247626722676886
-4.151871519508384	16.155447405066244	0.007222404193906315	0.004043631373196912	-0.005631198205393328
-4.144035245207647	16.121454065378032	0.0070815413233156245	0.0039559088738138765	-0.005510425313520926
-4.072421898747817	15.289956430567175	0.004639771479228773	0.002715413361005772	-0.0030135939139363105
-4.095328121705499	15.489697359268533	0.005176513982013761	0.0030001558685306654	-0.0035152620569442396
-4.118480058777639	15.68595857984359	0.005700947627504133	0.003202022009204826	-0.004080930107135956
-4.140149876500907	16.06180723438685	0.00688736032539105	0.003847356038602499	-0.00531664250423795
-4.179593610389492	14.862900564725685	0.0038101783460269155	0.0021238968086547873	-0.0025351383258312163
-4.129583690004605	15.034457843656845	0.004322275574103774	0.0024373148954445365	-0.0028834410447096817
-4.332504046130264	14.727261534199787	0.001974838694929045	0.0010744496346967274	-0.0012672439406326095
-6.864381120883838	17.824925970386563	6.530676136626471E-5	4.048772595033734E-5	3.767326260592359E-5
-7.111456277637915	17.862901719600874	6.515964166936935E-5	4.046978891992986E-5	3.787502273319119E-5
-7.361730330183262	17.815658423143518	6.487541514646737E-5	4.040909631814146E-5	3.8089835031320966E-5
-6.699631952192597	17.790187728061333	6.539438075604708E-5	4.049592458860488E-5	3.7541838943313316E-5
-6.471535900809904	17.65611081898578	6.537448256025375E-5	4.04546330808558E-5	3.7371021304439385E-5
-6.01856299486931	16.965651538393175	6.456265753885503E-5	4.002493237566283E-5	3.708962663420726E-5
-6.018217814642384	16.964954947243214	6.45617381594241E-5	4.0024466902175093E-5	3.708944510931921E-5
-6.192614293475787	17.31914560580889	6.504586264581539E-5	4.027032797684671E-5	3.718874749303558E-5
-6.358826975092747	17.562077889890872	6.53166399779324E-5	4.041162765346639E-5	3.729365748383304E-5
-6.018066056155799	16.964687362149334	6.45614057986076E-5	4.002429099909647E-5	3.708937096112651E-5
-4.908304538333134	14.969355025422521	6.147359159804808E-5	3.841577696124289E-5	3.621161396904301E-5
-4.894965705707698	14.956384548239772	6.145605044304617E-5	3.840550667986278E-5	3.619792517368776E-5
-5.522668475480044	15.89108446419409	6.289600810157536E-5	3.918301336901337E-5	3.67518283393509E-5
-5.590293973325887	16.02332329799043	6.311480600213116E-5	3.929735588763204E-5	3.680658730481081E-5
-5.62503595550961	16.102423683804165	6.3250184687064E-5	3.936586388865556E-5	3.6836673200385246E-5
-5.79838945170203	16.47567517825189	6.382868036857023E-5	3.96605252188929E-5	3.695270702658735E-5
-5.818300420163335	16.518599132988257	6.38989989593965E-5	3.969596695490612E-5	3.696954355486749E-5
-6.016563718580136	16.961325465432818	6.455638444693854E-5	4.0021786488767215E-5	3.7088474347297716E-5
-4.911331118979538	14.97328547513143	6.147945744128731E-5	3.841900591772146E-5	3.6214375026622335E-5
-5.0735700023776875	15.16993664121582	6.177584489171933E-5	3.858566183805028E-5	3.637185523969164E-5
-5.223708594183212	15.375437594116095	6.208482563537245E-5	3.8753075659956354E-5	3.651012296484706E-5
-5.2244114000787105	15.376332166246335	6.208619903290083E-5	3.875383994619197E-5	3.6510812265523113E-5
-5.424504479191739	15.698092793846305	6.259324428193596E-5	3.9026579873593955E-5	3.668116071567117E-5
-5.22565127061393	15.37825402853767	6.208920903075532E-5	3.8755460183324394E-5	3.651193555164602E-5
-4.7077301313837365	14.774519111724057	6.121314240385702E-5	3.8263539688521096E-5	3.6005713507046454E-5
-4.675015183440867	14.74800878513003	6.117929095255718E-5	3.824294229726992E-5	3.596826178844688E-5
-3.7658512309524754	7.028045440845924	4.469538321298089E-5	2.7158835890810084E-5	3.413237221872923E-5
