# Supplementary material for: Thyroarytenoid muscle fiber orientation regulates the ability to modulate vocal fold vertical thickness
Source: PLoS One. 2025 Dec 4;20(12):e0337735. doi: 10.1371/journal.pone.0337735 (PMC12677544; doi:10.1371/journal.pone.0337735)
Supplement: S4 Data — (ZIP) [file pone.0337735.s004.zip › Male/contourA2TA4.csv]

% Model	Untitled.mph
% Version	COMSOL 6.1.0.357
% Date	Dec 13 2024, 21:22
% Dimension	2
% Nodes	720
% Expressions	3
% Description	Line
% cpl1x	cpl1y	Displacement magnitude	u	v
-11.968005616002486	39.650844643500406	3.5489202794856336	2.1213400144611444E-4	0.49248931300750476
-12.100925229184412	39.521184251215715	3.5441015439813817	2.1104776849455365E-4	0.4925821039926306
-11.810234379374002	39.74293127707726	3.5523357672929032	2.1291315268475613E-4	0.49242289486860724
-11.76596306338081	39.775513356632324	3.553547253272219	2.1318709965501107E-4	0.49239948833580593
-11.47739948826791	39.862189693672036	3.5567683833518906	2.1392141237155867E-4	0.4923358245470688
-11.258980847445656	39.857881496438054	3.5566030432931965	2.1389201390397265E-4	0.4923370917934854
-11.716143543792246	39.796222579001906	3.5543155356793825	2.1336331439202185E-4	0.49238443326818426
-11.163938214941039	39.85365079891891	3.5564482502126147	2.138561109290459E-4	0.49233931043481444
-10.79620743561626	39.85090503287166	3.5563462308847407	2.1383604091883277E-4	0.49233825446618285
-10.709496869932106	39.85039381204079	3.5563260126941745	2.138323810416622E-4	0.49233791144544475
-10.37169574884199	39.850036177539195	3.5563127496304245	2.1383070277899784E-4	0.49233541025158084
-12.13512273325702	39.460672833157	3.541853949681468	2.1054150999655835E-4	0.49262518127812327
-12.240660142730174	39.24849072022055	3.5339767617854143	2.0876742465718176E-4	0.49277610877984435
-12.227325367848682	39.08705965880898	3.5279777546911704	2.074235495879936E-4	0.4928901790833976
-12.205740642978935	38.97912439180851	3.523971465687274	2.0652546753143294E-4	0.4929663448719057
-9.681369688821853	39.850002288818345	3.556297525374749	2.1383904278374452E-4	0.49232981224115424
-9.209886193231677	39.8500022888185	3.556303433090774	2.1383791798345748E-4	0.49232596843170184
-6.503691158131879	38.96454001876737	3.5233888145274177	2.0650142725110005E-4	0.49293046223127845
-6.587351156296421	39.29642873129991	3.5357219947860035	2.092597097379213E-4	0.4926962764913351
-6.771159512318912	39.57700815680421	3.546140670324781	2.115961820631375E-4	0.49249922358022286
-6.814129999907873	39.651652838586976	3.5489141674995626	2.1221699299151146E-4	0.49244675118378706
-7.229593906641747	39.84203493583536	3.555987256600539	2.138050246589139E-4	0.49231543439769604
-7.181795837296288	39.83706132882147	3.555802725962083	2.1376392438271407E-4	0.4923185616599712
-7.033567159296577	39.76166368437849	3.5529982571031593	2.1313564209875108E-4	0.49237070123860704
-7.6946177519140235	39.85300356006798	3.5563998086885382	2.1388656042334412E-4	0.4923114740943024
-6.488283836647731	38.91091546805024	3.521398121491298	2.0605275920858727E-4	0.492968283199681
-10.243595360807257	39.850002288818345	3.556312297982943	2.138296304930821E-4	0.49233439281070357
-9.730298368089413	39.85000228881833	3.556298851078407	2.1383820388697614E-4	0.4923302108635979
-9.743014193148053	39.85000228881833	3.5562986831367835	2.1383830238392117E-4	0.49233031420404555
-9.085341826788042	39.8500022888185	3.556301440065587	2.1383997620217908E-4	0.49232495007377153
-7.779783738995952	39.851154726690396	3.5563359882087298	2.1386688648362555E-4	0.4923134805568146
-7.886706964608755	39.850916601280545	3.5563223960459096	2.1386570991249523E-4	0.49231452398044784
-8.209330570361049	39.849987794146756	3.556306463707913	2.1384528915669273E-4	0.4923178145024002
-8.699211804792647	39.85004545472901	3.556313700411705	2.1383724833328558E-4	0.492321772088542
-8.427966558711143	39.8500350871401	3.5563021756346287	2.1384590035435351E-4	0.492319562494553
-12.152615457473026	38.61822056218743	3.510564875512461	2.0352934929255246E-4	0.49322117755012884
-12.150457207342695	38.60568225439725	3.5100997075904647	2.0342531088071985E-4	0.49323002815408673
-12.146591986235311	38.58859764700979	3.5094650445971185	2.032840357330918E-4	0.49324208064766545
-12.074238696384148	38.24828133015453	3.4968354878882053	2.004604245081344E-4	0.49348219374337854
-6.441829287929373	38.514252064367554	3.506672834926128	2.0275074201243866E-4	0.49324860160262934
-6.4796557750756225	38.830935381536946	3.518425228561502	2.053878658690969E-4	0.49302481139775634
-6.431316994593285	38.355730965701305	3.500784342608116	2.0144121719142471E-4	0.493360695383925
-6.415000660473024	38.12021737547059	3.492043116068165	1.994853793347321E-4	0.49352721988142
-12.006552716049852	37.91928976266428	3.484612499345708	1.9774109241713393E-4	0.49371433759828054
-11.966773292852782	37.7322909897182	3.4776742610287537	1.9619709738279118E-4	0.4938462765578627
-11.899335717233097	37.41624344712912	3.465936978721425	1.9359950291012305E-4	0.4940692669392259
-11.86072968481382	37.23337054820751	3.4591527437264444	1.9209156922190556E-4	0.4941982965779017
-6.405495081109018	37.81045524455644	3.480535035047293	1.9692923888456397E-4	0.49374634609849244
-6.3802834672144035	37.49850283645258	3.4689610893609606	1.9435664754939352E-4	0.49396689438709845
-6.34327199449609	36.990127261889924	3.4500802165731357	1.901931018507575E-4	0.4943263476321642
-6.3346776499635205	36.89181710192548	3.446436861353813	1.8938670950975587E-4	0.49439584587724444
-6.327277488709939	36.80573234114482	3.4432457662265055	1.886884897015515E-4	0.4944567052576063
-11.839379859361392	37.12464213602315	3.4551121079544878	1.9119763508577297E-4	0.4942750254675434
-11.66031709327127	36.191536938073696	3.420482218241889	1.8357224609146034E-4	0.4949335430358136
-11.619905720758748	35.962379473002436	3.411990853372645	1.817085242945295E-4	0.4950952936437262
-11.730360249335298	36.58305483766412	3.4350313590913455	1.8675518804781114E-4	0.49465719596775753
-6.248695444183287	35.88284413383001	3.40902499298529	1.811623381431546E-4	0.49510914026432906
-6.190644674951312	35.36621719878445	3.3898507859652094	1.7702680112069205E-4	0.4954742803030735
-6.1463294461348905	34.86088229769609	3.3711099877324573	1.7294172246799905E-4	0.495831517085887
-1.0600869276340483	18.316100001774196	2.759233389552728	5.373278008520225E-5	0.5075040764070123
-1.0459016161732135	18.37692181363064	2.7614715809976347	5.4131891252736516E-5	0.5074609510297495
-1.1744205707972624	18.153797557800345	2.753253580384136	5.2671719027408974E-5	0.5076196489727358
-1.311326192584243	17.97535615877772	2.746683092537083	5.150480822629455E-5	0.5077467869630369
-1.386335587551091	17.922671465764726	2.7447410112969473	5.1162077818266787E-5	0.5077845470863627
-1.6505488217453668	17.757514160475903	2.7386653352214383	5.0086567381161796E-5	0.5079031053461606
-0.9718149006219283	18.630446296863695	2.7708163439265485	5.5794113905164565E-5	0.507281093415406
-0.9542349860686515	18.852537320770427	2.778995088317939	5.725567827515036E-5	0.5071238395566975
-0.9467123425971604	18.932059856972355	2.7819279308657325	5.7778821027795366E-5	0.507067524838261
-0.9488912973033679	19.009058522305217	2.7847646343411543	5.828743086824953E-5	0.5070130579698202
-0.9602591937381534	19.185733594449147	2.7912791584749703	5.9452942936463014E-5	0.5068881245034068
-1.0005126263859143	19.36574217623491	2.7979090540592066	6.0645341326567074E-5	0.5067610188268382
-6.05347281998843	34.07388368729615	3.341968922624609	1.6670392818672337E-4	0.49638770716208047
-5.779746191862431	31.198536783186327	3.2353771497151773	1.44317524363847E-4	0.49842031858508257
-5.81260308842713	31.6601371096856	3.25243688716682	1.4782591956135038E-4	0.4980939101242885
-5.898916358898413	32.61341104261303	3.287820111879999	1.552344835806386E-4	0.4974200028102207
-5.976331308258205	33.33624786626052	3.314568054956108	1.6085410764457865E-4	0.49690908389270017
-11.555172919712001	35.57995576034233	3.3978044147242006	1.7863546850563084E-4	0.4953652472364582
-11.427224513094306	34.824469013294944	3.3697787145152374	1.7251823676865455E-4	0.49589854120450916
-11.302991741507174	34.01939293201957	3.339912950251253	1.6611504576442333E-4	0.49646692956659366
-11.26269403333529	33.74326682230424	3.3296981408932957	1.6389457902219712E-4	0.4966618900832246
-10.87492360433819	31.536162433666846	3.2478862763100036	1.4663574938383165E-4	0.4982197610314806
-10.79808267178972	31.096982410679725	3.2316293839334764	1.433493167937071E-4	0.49852975791821336
-10.515617328365707	29.431210118152052	3.1699622434747807	1.3061660553829167E-4	0.49970560982802836
-11.095255333576779	32.78560916869341	3.2941435745568626	1.5640378070727864E-4	0.49733785739856196
-10.374607869233792	28.677418549364212	3.1420253630403074	1.2512538878229926E-4	0.5002376104782411
-1.9007542873442727	17.670028077820447	2.73544250198071	4.952049280849052E-5	0.5079666175403663
-2.0779141835942943	17.606247817656115	2.7330961740441797	4.910781848846072E-5	0.5080128875087325
-2.421704394542373	17.610906476909	2.733268042935941	4.914752863544427E-5	0.5080118064674929
-2.5268901597962445	17.60827853304663	2.7331723704965993	4.9133255339983036E-5	0.5080143444498944
-1.0157099330243569	19.441588102125813	2.800706663703311	6.114791396606421E-5	0.5067074517754411
-1.1062328150339649	19.65851365771074	2.8087015236709747	6.258976753930229E-5	0.5065545504719985
-1.0950141199455286	19.63861486947969	2.8079680510272915	6.245709567738426E-5	0.5065685573216373
-1.0936631912571904	19.634142492606518	2.8078030413424044	6.242732205895014E-5	0.5065717130370263
-1.2019485900933222	19.823967402584525	2.8148044601064632	6.369177932532778E-5	0.5064381025192336
-1.2626663164006442	19.90610167368628	2.817830317198597	6.42396601539942E-5	0.5063803801846911
-1.3479656887537843	20.02184186709379	2.8221021506122534	6.501125141946647E-5	0.5062990389638237
-1.3818036936806772	20.069240413165744	2.8238494685351734	6.53296734090255E-5	0.5062657211035918
-1.490043238491493	20.21081153288452	2.8290737828839	6.627510355757468E-5	0.5061662515535518
-5.495158991359491	28.68268136418761	3.142152644406191	1.254478219174908E-4	0.5001985332207286
-5.507477156915547	28.790577524822243	3.146131430391019	1.262295415178413E-4	0.500122267866016
-5.640376413522403	29.935099197639943	3.1885541326410736	1.347518654780531E-4	0.49931333943976397
-5.666745377260789	30.200894570944342	3.1983713569430425	1.3671737912812103E-4	0.4991254386781431
-11.232964758328785	33.56280133293661	3.322996380815621	1.6244236213660293E-4	0.49678928594396365
-9.890707351552885	26.584105713780332	3.0645260451213705	1.0990582379725381E-4	0.501714372028779
-9.499209611630052	25.463046361573806	3.0230781762476755	1.0205695636374479E-4	0.5025043861847459
-10.251371607480321	28.088734613371646	3.1202248897864417	1.2071439905495917E-4	0.5006529857933139
-9.949856872037069	26.811418115443047	3.0729440720454284	1.115747102263284E-4	0.5015540542904696
-9.409620206466	25.28683176907262	3.016539072751254	1.0080641343725574E-4	0.5026283764624723
-8.975776833099328	24.413789608181347	2.9843549160833116	9.482462115963126E-5	0.5032428188283202
-8.450931047688341	23.67686534172989	2.957041359880167	8.976823797473284E-5	0.5037604302585263
-8.315280225053407	23.486682331666373	2.950040907792064	8.849897472418711E-5	0.5038940389107939
-8.109310669822081	23.245736403988893	2.941126920692091	8.689302839600862E-5	0.5040630977756685
-5.04821833795282	26.35030357792787	3.0558658883828085	1.0855481461196173E-4	0.5018458548108818
-5.072511135861281	26.457154341834364	3.0598022162690333	1.0928941690536211E-4	0.501770406292173
-5.319014801988768	27.6151602307035	3.1026408583334026	1.1761828265968122E-4	0.5009526960840132
-5.298549699956672	27.508324942348306	3.0986989321489093	1.1687026523545273E-4	0.5010281575154975
-1.6547952866665352	20.435138707303928	2.837341778845641	6.777987570124634E-5	0.5060085957448006
-1.7068462026965912	20.505043732104994	2.8399226781967	6.824973659845231E-5	0.5059594716543451
-1.8328638043067826	20.675856534446993	2.846220882785598	6.939970144970637E-5	0.5058394318085421
-1.9146876228856835	20.78271581099791	2.8501660856103825	7.011668576086993E-5	0.5057643545392742
-1.9589596542270868	20.838178803681924	2.852209553936382	7.048785222702863E-5	0.5057253994090694
-2.2267902915590323	21.173727916983232	2.86461294557935	7.275745173723019E-5	0.5054897223803192
-2.476583602720329	21.524027437877677	2.8775159781689554	7.513126651598998E-5	0.5052435015240812
-2.5106320755974845	21.56945277354053	2.8791965899417824	7.544186170907467E-5	0.5052115846528183
-3.4170539347823667	18.323036770820913	2.759502427461411	5.383694784112688E-5	0.5075143912555611
-3.3613588547056894	18.26201824120377	2.7572554469489368	5.343546163025197E-5	0.5075572042197939
-2.8302006677410443	17.7685842180935	2.7390732940083384	5.0190630194354226E-5	0.5079028807303816
-3.0213186080937637	17.882690433716814	2.743277885355165	5.094297002963058E-5	0.5078233793412816
-2.9853774190574067	17.85333337493745	2.7421984925081477	5.074974937177286E-5	0.5078439193003955
-4.904236518511963	25.91960781073081	3.0399087021527036	1.0554658592303693E-4	0.5021496388377594
-4.723668736196532	25.314951331292864	3.017581500445754	1.012684038730293E-4	0.5025762446089272
-4.604679940346854	25.051089745874435	3.007798351637465	9.93932028812987E-5	0.5027621255480907
-4.281370486848969	24.383328411417228	2.983181921488809	9.477445387698768E-5	0.5032324298873387
-3.2125741016240386	22.611557155864187	2.917666909019918	8.254742779025695E-5	0.5044788810003357
-3.272014261258436	22.70654698603269	2.9211665004626006	8.31934827381207E-5	0.5044120667211995
-2.551838479986181	21.63096481182497	2.881465802900496	7.586576870799605E-5	0.5051683358671702
-2.8735384712196232	22.08009398368013	2.8980624618462505	7.891565396165578E-5	0.504852673670354
-3.1756044296995665	22.556944434453374	2.9156466308501416	8.218005277608544E-5	0.504517279461802
-4.545571876999899	19.652622560032107	2.8085155107921698	6.262528054513921E-5	0.5065811181855571
-4.424895516455141	19.524062222800467	2.80377823451963	6.177586491690043E-5	0.5066712922379588
-3.9589586116535913	19.004701364066953	2.7846224916021427	5.8332010216314614E-5	0.5070356562428348
-3.8782730930382088	18.915322300283428	2.7813339356545406	5.7742025652907455E-5	0.5070983702516089
-5.025563667731989	20.107549344377823	2.82532984441649	6.566316535611869E-5	0.5062624685765362
-5.277731362781373	20.350988119887234	2.8342809178769497	6.727977603763363E-5	0.5060918833185375
-5.606549304112775	20.6598148798465	2.8457049315724823	6.936310457402164E-5	0.5058756241019289
-6.1310485094683855	21.17349677678001	2.864618947614548	7.281206818273395E-5	0.505515671702663
-7.17416985769136	22.198608654304337	2.9024462960450865	7.973725668497021E-5	0.5047974586725561
-7.6413332318231895	22.67125431062098	2.9199634620016175	8.296415953499756E-5	0.5044662804192085
-6.9150129554945305	21.927639425126234	2.8924843925108226	7.792530061339416E-5	0.5049874370421458
-6.318958590099959	21.343154735881807	2.8709137017712854	7.397121428936312E-5	0.5053969319045378
-6.618255579081206	21.642875823077	2.881938988896893	7.601932843251917E-5	0.5051869144861223
-3.6680004015474728	23.30103040805593	2.9431597953207316	8.725063563660361E-5	0.5039940806625158
-3.83446762916781	23.580833568731567	2.9534870151135166	8.922229153207034E-5	0.503797242475911
-4.071443328978513	23.987709649252928	2.9685342026517687	9.198382194385393E-5	0.5035109225676185
-7.640251545310057	17.586782544931808	9.144774383350028E-5	5.695298828683876E-5	5.4487045586342706E-5
-7.509356374993602	17.79911102953117	9.195328580381568E-5	5.7160000581721915E-5	5.4210699833233435E-5
-7.6989388334005735	17.4903691638282	9.121374511024287E-5	5.683825934364207E-5	5.461219014753201E-5
-7.762103216471637	17.30759444679789	9.071826103782392E-5	5.661587656887632E-5	5.4756363024661326E-5
-7.821162534822876	17.152686250634982	9.029777461771531E-5	5.642323844903991E-5	5.488952384402115E-5
-7.87221896818102	16.9473112831706	8.971585226458484E-5	5.6168746893930365E-5	5.500574305079085E-5
-7.921170402924522	16.753942907049066	8.918217278466803E-5	5.593467955408852E-5	5.5122228805872366E-5
-7.9783869673286425	16.470761822820492	8.837243284767913E-5	5.557549324194961E-5	5.525846362916181E-5
-8.003886469325913	16.357472230499454	8.806114003244851E-5	5.543912591226228E-5	5.5320837306589615E-5
-8.041803974825056	16.197407590250943	8.759438828843155E-5	5.523236785571598E-5	5.539572292967808E-5
-8.11957094103931	15.808141817188318	8.646978432050061E-5	5.473008223544763E-5	5.556342173778568E-5
-8.094241908274963	15.975737091845481	8.695739512049705E-5	5.49509115309151E-5	5.5507720952820774E-5
-8.149959289733443	15.594634263864748	8.58759068905052E-5	5.446132015051143E-5	5.563841184086533E-5
-4.487015489615116	14.591722761896559	8.637270727952917E-5	5.37575725195622E-5	5.065079010215937E-5
-4.416731324563106	14.512870608922286	8.61898720972859E-5	5.3661813549483464E-5	5.053861204452429E-5
-4.329055028394281	14.412978776001903	8.59705323416906E-5	5.355015501728484E-5	5.040681942404681E-5
-4.19303203891211	14.248275933735142	8.557082155204504E-5	5.3339444017153E-5	5.018508114379589E-5
-4.178965322518646	14.23024927967746	8.552856819431348E-5	5.3317546843409074E-5	5.0163714459214115E-5
-8.208595369810979	15.125877972768416	8.4547984446427E-5	5.383933616080061E-5	5.5774994480007666E-5
-8.250106284083648	14.883579494882824	8.388813657097539E-5	5.353070910792934E-5	5.5861745201651884E-5
-8.184763342662869	15.304083214581624	8.505251682054738E-5	5.407678076031721E-5	5.57202557865201E-5
-8.194040568253598	15.203367992185502	8.476975783576136E-5	5.39441841330884E-5	5.574692991433694E-5
-4.009503675450382	13.95499929048619	8.478059859002909E-5	5.294076157653912E-5	4.986256423796633E-5
-3.967321215997023	13.879167246534847	8.458320954621867E-5	5.284381107830342E-5	4.979456568150312E-5
-3.8768075373306097	13.684183745503944	8.401117429165722E-5	5.2560523462773614E-5	4.962455116147781E-5
-3.8285567068758617	13.577304042901428	8.37021730214675E-5	5.240830613896085E-5	4.953385634498372E-5
-3.679175518096213	13.165512678706849	8.24685549895301E-5	5.1794788448705236E-5	4.9242614803408555E-5
-3.5952780276413945	12.848827743115857	8.145164445258786E-5	5.128069958342104E-5	4.905704871623055E-5
-3.8035301168690907	13.511178334388502	8.349163582433584E-5	5.2302185017411394E-5	4.9479542528535746E-5
-3.5706258476984103	12.751547870197772	8.116695051765931E-5	5.114000534348553E-5	4.901195578834095E-5
-3.536337058362929	12.508568926206657	8.039725326725088E-5	5.073984393660187E-5	4.8934325765633886E-5
-3.4943523373487664	12.217884679130231	7.94807213099909E-5	5.026371337419037E-5	4.883971934837404E-5
-3.476217738039166	12.051206781698731	7.892516252074166E-5	4.9962222763766845E-5	4.87859101287634E-5
-3.4381043775288846	11.707787309160882	7.790933960002349E-5	4.942082042545503E-5	4.871282421494234E-5
-3.4175141432913065	11.442487558596586	7.704866760312605E-5	4.893788266874268E-5	4.8644889807791174E-5
-3.390535492772293	10.959938069747185	7.556286407327276E-5	4.80822975522453E-5	4.8563427306764085E-5
-3.391605607580326	10.637069694303245	7.456503620869647E-5	4.74697401891617E-5	4.8542119628113754E-5
-3.3957072198915474	11.125983907025887	7.609841737353968E-5	4.839573316670649E-5	4.8591012105203595E-5
-3.3933099091125833	10.454525891479044	7.403409395497325E-5	4.714758069289267E-5	4.85454515014851E-5
-3.392748642497309	10.363320317554606	7.37753206752985E-5	4.698110689718935E-5	4.854229575826099E-5
-3.3881777990103163	10.052022617744685	7.285216007806953E-5	4.638990685139095E-5	4.850721797334685E-5
-3.3799310598541874	9.65560915900371	7.166329612292956E-5	4.557967371956347E-5	4.84373624625729E-5
-3.3800332742014394	9.645525660619372	7.163174391879863E-5	4.555835302958791E-5	4.8435986543019314E-5
-3.380411775956053	9.63612711841371	7.160053100051135E-5	4.553577389682254E-5	4.843432983922204E-5
-3.407094329200765	9.20982055058361	7.03640894631828E-5	4.465153923567218E-5	4.845295979321614E-5
-3.4177904844649305	8.97279793026408	6.96087637168692E-5	4.4086944168389466E-5	4.840499412606342E-5
-4.670507470987797	6.528342318175511	6.349406022307117E-5	3.851656748576959E-5	5.0351663044086886E-5
-4.472672713765166	6.53165408154053	6.339441259317274E-5	3.846974403455936E-5	5.0135172913473816E-5
-4.29609676800706	6.564113874181485	6.31869228988056E-5	3.840404598966625E-5	4.966321356302733E-5
-4.1907677441120486	6.6201318525786546	6.325939331487984E-5	3.843568681665398E-5	4.954119745269656E-5
-3.42823364007561	8.77881073484247	6.90815576767967E-5	4.366664359418252E-5	4.841969137454848E-5
-3.440421539484517	8.631632878187974	6.868677995876588E-5	4.3291146618043054E-5	4.843764197097239E-5
-3.510174069952668	8.051882576425108	6.714708302155621E-5	4.181047881111174E-5	4.855024119673309E-5
-3.4654247941708625	8.41479710425795	6.804883254506297E-5	4.2716731723705365E-5	4.846082434833686E-5
-3.519325274558982	7.974355231943207	6.689421177845943E-5	4.158610892436439E-5	4.853023044121395E-5
-3.8048036653298265	6.960169305120867	6.358819457687882E-5	3.8617102624509686E-5	4.85771741643048E-5
-3.942941641067294	6.809098812242506	6.338497331093863E-5	3.85859183938309E-5	4.889609595589255E-5
-4.081244662082278	6.715380176995773	6.322287436164805E-5	3.837238764298297E-5	4.9216947369513287E-5
-3.557899482821399	7.638847683178286	6.565983244643474E-5	4.021553932313793E-5	4.8331310706518404E-5
-3.5506928691402093	7.6928576227494805	6.601800631338607E-5	4.062129422589597E-5	4.844721547706611E-5
-3.535122007221198	7.8370201875805385	6.645761656010834E-5	4.112958374462824E-5	4.846661002920438E-5
-3.5827478111781415	7.560437912809052	6.551089463717493E-5	4.02583527204358E-5	4.8331467206706396E-5
-3.656557182300241	7.313450806733589	6.45304015160457E-5	3.9505694168515986E-5	4.823508622345991E-5
-3.741595319822733	7.091603710798701	6.379575957238835E-5	3.8679113988213874E-5	4.840250458191809E-5
-12.48823622079036	29.318127189803445	2.656746046180014	0.3174007594426015	1.0377376506108815
-12.301573729696075	29.291730374054282	2.6487628516263704	0.3356288625165229	1.0262876701306964
-12.904182385341631	29.37659805299116	2.6697278356946343	0.2706830171712486	1.0623516434323987
-12.704310573905445	29.35687813300677	2.6645678538842263	0.2938423032367755	1.0508348552683144
-13.215739023882737	29.375039723105594	2.672645390478377	0.23558062856981565	1.0725969938536968
-13.289816212405814	29.38416912499247	2.6735662096457817	0.22741706856549945	1.0768417597135351
-13.628735756055638	29.408293625969595	2.681935310933431	0.19254357761779978	1.0984415928217945
-13.761313265189306	29.4203272211296	2.6848640921879325	0.17887424366560667	1.1070315360717111
-13.789831291953012	29.422638265299426	2.6848727382642026	0.17608716540115174	1.109096292941533
-14.193507593470319	29.351006338599753	2.6832059217009685	0.12784464833712114	1.1261726362578186
-14.343065600888547	29.30623263263965	2.677782196233749	0.11005133287558669	1.1304071191529939
-15.169871121939503	28.7024294022831	2.5930707362419154	-0.011256112815330913	1.123521552313479
-15.025976096323706	28.826575538617305	2.611654879820449	0.010917761519966252	1.1263745838645765
-14.704342841257393	29.099582909420015	2.6500926600725365	0.05977354123000975	1.1323346760397524
-14.77814405518191	29.048154888872233	2.643468886663081	0.050132595401188106	1.1316990421732873
-15.194930389272562	28.670268692680192	2.5884074905084873	-0.01642263144761352	1.122121796922039
-15.552436058935609	28.26238814510614	2.5210239384073043	-0.08713108377746642	1.1100392479931898
-15.658704878643212	28.12869446022543	2.496946157789959	-0.10906336283499492	1.1048527364620682
-15.420870685895718	28.414489982476084	2.54974224288385	-0.05997459970606753	1.1149784082276257
-16.14669845066415	27.534817692946177	2.3494133392248457	-0.21480655862996523	1.0852850650824337
-16.18902508127296	27.487365967844962	2.335102460916645	-0.2243579697329895	1.083872030628619
-16.090879730623392	27.60512583812312	2.367608704829801	-0.20208376983253218	1.087884392046337
-15.906983759261689	27.83045491742547	2.4280282733010816	-0.1607219292269467	1.0951382801513159
-15.78801336657089	27.974288039163053	2.4628296332772615	-0.1357836221351128	1.100263053817725
-16.4224657835804	27.241242221715776	2.253281084948567	-0.2764003218074228	1.0774151725532657
-16.636541644582238	27.015574682657572	2.1797413493480433	-0.32678331864384735	1.0727748551557013
-16.701862721366762	26.948993088668995	2.158387862334909	-0.342447756997526	1.071860650879883
-16.98192097775023	26.67928029930171	2.07116815389902	-0.4107059936622023	1.067619936650868
-17.086567607533095	26.586911131348927	2.043760707212112	-0.43524998229423933	1.0659888180107693
-16.810764952407226	26.84442366016748	2.1250595975484377	-0.3687021948344483	1.0701533100164502
-17.316197999609905	26.352544552541893	1.9931986162479483	-0.4950142753335004	1.0593042339981134
-17.45518464052986	26.210110438215963	1.96462924231832	-0.5287859323561228	1.0561545898431217
-17.722095738557805	25.895382301413925	1.9269387385665928	-0.5978835919629818	1.0432772547215317
-17.72264017583542	25.894744071275742	1.9268573722654905	-0.5980244126823242	1.0432499297636968
-17.932597821946576	25.11386146747848	1.8387665395514474	-0.7074182936927855	0.9682335414185455
-17.907096306050956	25.00313633884308	1.8226154595362556	-0.7167569117252071	0.9515961127758914
-17.75267320881764	24.32471147247125	1.7238977923758312	-0.7735168373137862	0.8492359616683878
-17.92944471255859	25.1306830888716	1.8406810578875503	-0.70515582208894	0.9698571411021493
-17.722777975835573	25.894232143167198	1.9268002350125315	-0.5980975089505383	1.0431949961620315
-17.728945142955695	25.871483784810497	1.924239021962133	-0.6012891591632469	1.0410155712288716
-17.700264955727473	24.192801294244298	1.7002216875667469	-0.7797086045805408	0.8255807495195644
-17.492893227235577	23.675149455238873	1.6071534207481593	-0.8044751455988223	0.7309276793360834
-17.219818972655105	23.051350814888384	1.4943282639865605	-0.8221672439910946	0.6219520486265988
-17.213682929786287	23.036984749786797	1.491765677115362	-0.8227017068569216	0.619425910266997
-17.20651458505761	23.021889840621302	1.4891869465846297	-0.8230797135974439	0.6168716815492973
-16.72944438496599	22.0265670999435	1.3365083302754375	-0.8466511258886442	0.45606141718342064
-16.772330573218266	22.113599037757318	1.3481932314658684	-0.8446458102789034	0.46990130695777677
-16.97378539565523	22.529669064239172	1.4098932639084867	-0.8353031340840076	0.5374619400837046
-16.69878402350933	21.97001521221032	1.3297921087763585	-0.8474536293954492	0.4469808878502856
-16.445234320725408	21.481646309928003	1.2694645835565126	-0.8553833089833766	0.3671155446597792
-16.38784636008633	21.382208809377225	1.2597675584411392	-0.8562824434687439	0.3503982015276578
-16.10429654720809	20.90765006213037	1.2076367641372014	-0.8584595337644996	0.26575196445641047
-15.229590069694847	19.59839917871314	1.0786785106082557	-0.8133527281784452	0.011773402487546625
-15.573303162172023	20.08692966262294	1.121974513011726	-0.8370880395449921	0.10889924188007181
-15.762739830454272	20.369577854236137	1.151098120434301	-0.8481619899441357	0.16393952519134924
-15.676053214728174	20.229671015614727	1.1367191444444251	-0.8446854602987139	0.13739744841107498
-15.004965242227517	19.29705702264412	1.0508730018312422	-0.7826228959368531	-0.04890856677188871
-14.347740685004595	18.43237628944785	0.9791732255928385	-0.6621860029339379	-0.21011015984934775
-14.71316053352021	18.903140185799252	1.0174102510086653	-0.7371484996326794	-0.12908586800730545
-14.112301424219844	18.14085757339455	0.9493594698555691	-0.6025475436775305	-0.2553642580867136
-13.786968016309958	17.746840232171802	0.8995373444266523	-0.5025462792347088	-0.2928588416062544
-12.572484095421888	16.31238607204104	0.6805518655996088	-0.17468410417961386	-0.25274527831678884
-12.73923093656964	16.50237005974189	0.7105453130324748	-0.2152585722462228	-0.2652046125526645
-13.14972110059062	16.985383718836303	0.7910949515368618	-0.3209306297600887	-0.2882598259629859
-13.560443943361145	17.474962802260926	0.8605514319759457	-0.4365919305819799	-0.2981516972918827
-12.433087863224218	16.142914163274668	0.6486592052992826	-0.14924897351077232	-0.2349565097305756
-11.67886765718853	15.130655135953049	0.45963915567114877	-0.0419881696568801	-0.14866828824247563
-11.370603754574383	14.616160191779192	0.3721985256693204	-0.01792796933959236	-0.12525087206887114
-11.928279318244115	15.521235666230787	0.5228787395081393	-0.06714261368210267	-0.1730050672743355
-11.098102119973685	14.067276715400904	0.3029903166000402	-0.0017900417473197114	-0.11156880913514106
-10.94829922258624	13.75778922441979	0.25990971925773165	0.006387288554297238	-0.10488090131833493
-10.566136973193167	12.955069884045642	0.1750457073966241	0.01352942712521342	-0.08455289910698915
-10.528617101577506	12.869997651759531	0.16573807202889104	0.014001420793360562	-0.0821310600248378
-10.125844678960055	12.03212679724241	0.10638978880025052	0.011188785432145718	-0.0656754158187016
-10.205786830641387	12.200371242765215	0.11832943898285728	0.011739405298326337	-0.06898904977247258
-10.11776374681346	12.014636087480781	0.10560280909078881	0.011152106606165684	-0.06539172956377924
-9.799033203597945	11.32040592221854	0.07366612336361673	0.009251157641619833	-0.05257220711248149
-9.732454220074882	11.174895810343436	0.067147025755747	0.00870547401852159	-0.049564126162075964
-10.081694286405995	11.938670646469957	0.10212789160654535	0.010953967594708933	-0.06396930939361788
-9.419861471494833	10.505758447346915	0.048184522068308214	0.0062537553055842104	-0.03962796586987884
-9.39945834397536	10.463080013210769	0.04684282712438559	0.006065960074349859	-0.03885006060850176
-9.362989365785312	10.38856114561003	0.04506638931362875	0.005869304994885604	-0.03760947129039074
-9.15485933130238	9.945854793573561	0.034596843444036234	0.004541203580837322	-0.030380478459126618
-12.250739993292553	19.150604908283345	0.8246733619726943	-0.5494284112172633	-0.16685120155439287
-12.385666050996104	19.229462944007324	0.8471277547680702	-0.5758560299642148	-0.19393843950982717
-12.018444755085756	18.995911937273455	0.7923169454469687	-0.5004923123372385	-0.10409285986358358
-11.827571680933026	18.805921238230237	0.7748925716942119	-0.467273530511805	-0.09337707244933036
-11.71378598197753	18.69006222155872	0.7635380611870917	-0.4475732108501943	-0.08215061012644884
-11.489121580415649	18.312221504949157	0.726867107801431	-0.39887454913078885	-0.05812222945984372
-11.42092816915265	18.202424829191397	0.7144166790601383	-0.3839618204119983	-0.05227521204054107
-11.137081940903064	17.673975351763787	0.6493052288002795	-0.3007508207557585	-0.02985547775744403
-11.050577560623434	17.52903972488271	0.6282793939669808	-0.27735483344312184	-0.023561754245912496
-10.900173758069224	17.228821915447778	0.5833276615349046	-0.23097465310822796	-0.01638206577601635
-10.59407257662658	16.86993613536655	0.5089897829444623	-0.16847747494123455	-0.004089324175124541
-10.4015251414116	16.663994998799538	0.46310365343838733	-0.13863411034072745	1.612299457984228E-4
-9.980308680915373	16.24426542990552	0.36617908654095394	-0.08276653147368984	0.006495613034535797
-10.52456597891735	16.788877057884427	0.4920060614990348	-0.15507811139529634	-0.0012460377192687376
-9.215934750579713	15.702403997568886	0.22429349967753048	-0.03200194395436432	0.011394107639776831
-9.506635524164235	15.916651407254937	0.278865264501211	-0.04940624440461105	0.012744590711092706
-9.713477904294042	16.0562870014233	0.3178833354001418	-0.06270611228129296	0.010433213290624611
-8.987328542896977	15.535943891824608	0.18289134533352333	-0.018797268788845287	0.011015982715720154
-7.038155536202357	2.4161328913912485	0.008687349701020575	0.007541554104799453	-0.0037308487055714066
-7.218271698777633	2.47634434863711	0.008685762717128644	0.0074435164725515125	-0.004001778618013424
-7.402921517489648	2.596088343862585	0.008616883921873802	0.007268565068248155	-0.0042722191341605315
-5.610926604361965	2.56874897195521	0.007905343681998786	0.0072487713965948474	-0.001744849001036396
-5.791192046184305	2.4885541575675454	0.008098819293932734	0.007393026281915614	-0.0019805199525855816
-6.090991914769232	2.367770791599311	0.008373215774142847	0.007598216830523261	-0.0023621945183884855
-6.223300720670824	2.3658652457286538	0.008442933072091924	0.0076150131474161	-0.002562407673708296
-8.52477693815128	15.280293075065625	0.1046723283290381	-0.009278381689396977	0.008337267004379782
-8.539017662099997	15.301185889469425	0.11046447924263449	-0.009980374795512998	0.008938712815613528
-8.574275941324593	15.320887483760043	0.11626083823070744	-0.010537186098844275	0.009037523233092322
-5.2268760988311245	3.1984387632370352	0.0069074039970151175	0.006346745259018231	-0.0014174405934949778
-5.323022364028059	2.954304032548915	0.007277239185064913	0.0066868338585137545	-0.0014798703432156255
-5.411391041049513	2.8046470279535036	0.007509143039527562	0.006895947138027426	-0.0015529998032487312
-5.361270108912003	2.863813885716368	0.007410470276820355	0.0068080858082654955	-0.0015052799492591019
-5.176470922340737	3.3654332504811606	0.0066654433786112405	0.0061252674080118676	-0.0013871831163714448
-4.997438755280889	4.032636318053695	0.00574429539531013	0.005281401108614499	-0.0012578481967697543
-5.108994509801874	3.6116460899580636	0.0063087185433120495	0.005799932983234814	-0.001343601791543529
-4.991774580661376	4.054261353979088	0.00571499965025793	0.005254727900602415	-0.0012528024160104578
-6.53602006808163	2.347293243898074	0.008579158394174873	0.007648181177785077	-0.0030047512180419777
-6.87142325605757	2.3759082864320638	0.008675009757793938	0.007603368630287171	-0.0034948386292508564
-6.725008134174486	2.3639729747856246	0.00864298120802185	0.007627683720797219	-0.0032875104644828094
-7.498445287702315	2.6504749625169852	0.00858333619377381	0.007183649704547551	-0.00440785290832311
-7.543394316053332	2.6908233254228815	0.008554569633667748	0.007128401245050721	-0.004470228455290519
-7.714537633122486	2.9137762658493207	0.00837737155166865	0.006813529971913438	-0.004728835496715862
-7.7891268079090406	3.0564766598021276	0.008267551033986286	0.006632591672971538	-0.004844330859307827
-7.80527300412054	3.4063802626319237	0.007928946638453005	0.006184302944721857	-0.004931845684861113
-7.804324521600502	3.2269612996167556	0.008101041557856188	0.006408515331965295	-0.004897095747987061
-7.758877336072651	3.698244931275473	0.007632967969922079	0.005810789748776326	-0.004941208214023022
-7.751964178591711	3.7286102673963915	0.0076019139428345215	0.005772720158181123	-0.004939924647712375
-4.868412953288395	4.489722570165323	0.005103758654490975	0.00471600664983703	-0.0010366073228765724
-4.944274103721604	4.221530184777065	0.005480679715487968	0.005048296448052965	-0.0011698011420841206
-4.861218645669248	4.514367912389247	0.005064933818996352	0.004681710537990866	-0.0010201932128295272
-4.761328567585714	4.872867994409656	0.004484334001116366	0.004168273442922671	-7.83431277375352E-4
-7.7347878369548635	3.762505605967378	0.007562692509265077	0.005728922948096339	-0.00493049233182785
-7.441188952293851	4.488511996506501	0.006762997776683578	0.004752265557001292	-0.004811149299962916
-7.462522939780039	4.430436642589039	0.0068228300445177335	0.004830010316155545	-0.00481707231574095
-7.583988224902736	4.103803156183615	0.007148494450922683	0.005259797883127859	-0.004840320358549118
-7.428705960551779	4.562167039268792	0.006716995181055648	0.004651790055308732	-0.004837193167313316
-7.367225146909923	5.0179675342064245	0.006442540709393289	0.004023548860112286	-0.005022263210605267
-7.395373926440531	5.510469499667041	0.006401178536802977	0.0033409007548773242	-0.005427588265966926
-7.396628687854849	5.543415335697084	0.006395109794379334	0.0032953005246349524	-0.005450701054562166
-8.95190692747794	9.555178523251787	0.0292198266935174	0.004067769464839136	-0.026128475183073194
-8.732770861641235	9.107630277300872	0.0228837266995379	0.003046685533106198	-0.02117320574466095
-8.477149435408428	8.592840803667324	0.018025657119803126	0.00268830833727041	-0.01690812185485853
-8.352048182285694	8.325615036227727	0.015578611192597252	0.0024923153312839466	-0.014769232145211772
-8.222367325804308	8.079901469599669	0.014009739150574423	0.002386272881045052	-0.01331152972216646
-4.558078678429407	5.672702371829184	0.0029014040495610512	0.0027358845271938078	-2.417327657643606E-4
-4.661854211303943	5.2307881209663405	0.0038139138245778287	0.003572213702126273	-5.079837505132655E-4
-4.6736829568741065	5.179041007331088	0.003913424965543141	0.00366111506354528	-5.41018643254074E-4
-4.664862639408369	5.2157017440172675	0.0038444638078777727	0.003599918338810896	-5.146640249428439E-4
-7.642518454416541	6.7438038314408955	0.007657952051550667	0.002045356432153278	-0.007268243136986046
-7.72390205946121	6.960130553786359	0.008460769252889138	0.0020585107896084363	-0.008047981226878859
-7.960824009101229	7.5515457825414485	0.010552507644361882	0.0020522643692371797	-0.010086347009119133
-7.398279738095727	5.568321714484634	0.006400954734231823	0.0032658563550523757	-0.005470962178852053
-7.486554017062449	6.151026864151781	0.006694527462762499	0.002555089783331398	-0.006123575489461063
-7.599533786520233	6.612688047526157	0.007434381830092563	0.0021710390240188733	-0.007002316410782158
-4.559353287845783	5.7832057636531005	0.002660188669299403	0.002508047930777528	-1.8472849460172654E-4
-4.539973927898901	6.108340489734484	0.0019827397764859787	0.0018490729279735186	5.138017660894864E-5
-4.595870421128182	6.280367827388355	0.001194598553953787	0.0011059069702324083	7.687394127054878E-5
-11.949523827617071	29.206895619841305	2.63168825309819	0.3670313473123137	1.006567217318101
-11.807688642858182	29.154031813094953	2.622187926291706	0.37970627230216614	0.9992799365763989
-12.00330605669702	29.223330979102066	2.6338559000644497	0.3626455934755156	1.0092230027042872
-11.58017196199464	29.065937130844834	2.6003361915892773	0.39862843271705245	0.9854334585147542
-11.41683712235142	28.96940271662765	2.582246794125176	0.41274512399871344	0.9709912724891985
-11.219350371023808	28.853937987330728	2.5604227901591736	0.43102018051512214	0.9530873152602947
-11.063811648377435	28.68153300927144	2.5384813194053883	0.439978957679397	0.9308742542847772
-10.947486528223845	28.535037823889105	2.5204152326558065	0.44507196035814756	0.9128957544772258
-10.899230615467399	28.323819733732066	2.495818986121823	0.44454223604991405	0.8895151574298485
-10.868467577029437	28.194812621939796	2.479700191372844	0.443358634560744	0.8748882561737521
-10.876511202290695	28.109887068149042	2.460808597692046	0.43915619146662377	0.8626839993245519
-10.899672074901286	27.854101802332053	2.409597487266595	0.42848162225643305	0.8246916608143425
-12.412266700730603	28.73183000599365	2.6634732263030765	0.30648574910948345	0.9855532658792783
-12.004390987243811	28.644127827029813	2.630262980962946	0.3514591621406	0.9616585047745757
-11.418956634563854	28.353076382645266	2.544740417095119	0.4019925698693879	0.9107526615484924
-11.624144095082618	28.483083006210283	2.5818772031773496	0.3863139783028647	0.9321911132972143
-11.98757052088968	28.638168487186263	2.62837562695262	0.3531081996908872	0.9604491371554508
-11.999455430555999	28.64302114149913	2.62986262211422	0.35199081476625127	0.9613628684934354
-11.11438165555979	28.077094826076056	2.4711503957283876	0.4192234794459397	0.8658316775525191
-11.390783517603357	28.330385589064328	2.5386559606766883	0.40389720438847637	0.907125637974389
-11.018694723095315	27.985290635821798	2.4455870180965387	0.4235579841331978	0.8490018817110759
-13.471803069018005	28.77445563984976	2.703832644466974	0.17920407554061316	1.035321361314645
-13.48260549035852	28.773788416678933	2.704077086142591	0.177859155272605	1.035778009557924
-12.935354512904492	28.789110493383184	2.6892378412672815	0.24549454939843407	1.0119086614823414
-12.730299209385468	28.76882927246517	2.679585800622645	0.26969779398660715	1.001932920406646
-14.231290469589101	28.525879619960573	2.680222408725636	0.06772329321292739	1.0511749943161621
-14.010448775461906	28.63328583652027	2.6955090454626087	0.10308378604091314	1.0497401319423387
-13.506471729136642	28.767317669153915	2.7036416142412794	0.17450387872946024	1.0364270553846657
-14.460841527293365	28.39408003504012	2.660274856981546	0.03059323207384942	1.0502675242984598
-14.783683682753072	28.129965573228738	2.609760903625831	-0.026415978151927495	1.0413412732339995
-14.975465100779633	27.963363652093868	2.5730797594356214	-0.06166105716425835	1.0354339554908807
-14.857377166814722	28.070482248494333	2.5983649245627456	-0.03945167022974723	1.03935469275474
-15.247091508969765	27.723494694946858	2.5158822018937945	-0.1120742584429912	1.027185821973065
-15.438921475279523	27.548521108541188	2.4678244493449712	-0.1492160926173821	1.0225037865661308
-15.777307067901031	27.23142152114181	2.369094946264899	-0.21803234749333658	1.0140564475909921
-15.505550048294694	27.4862002405047	2.449515887060814	-0.1623295860357619	1.0207324309049541
-15.95882932927022	27.057658625283377	2.3106891495252393	-0.25713862795853815	1.010322327760821
-16.071627921968407	26.944874315391413	2.2717069708592406	-0.282991069381769	1.0074482356447092
-16.348879088595037	26.649360708813276	2.169225625137461	-0.35190809159476605	0.9987112522580002
-16.427997019937784	26.555959712111072	2.138330262429489	-0.3730622548399433	0.995473461614883
-16.656844434007954	26.17623866269756	2.0255643178761704	-0.4489854874844925	0.9716422262899136
-16.696536478621557	26.09508062700545	2.0037842739183906	-0.46420409064723656	0.965656718805344
-16.835749776418716	25.686852448177994	1.9040062399834652	-0.5297973921330927	0.9272760498883184
-16.845061757485475	25.628453285604436	1.890408634791599	-0.5374732743318309	0.9204705331360293
-16.850433340026893	25.176846057478727	1.789720609931215	-0.5874059181288893	0.86127447917203
-16.85038673364371	25.14105029551206	1.782186306308039	-0.5911565006932605	0.856491297249913
-16.822804208812027	24.752145786172367	1.7026834534742312	-0.6276105332595263	0.8037693421559744
-16.814022621155868	24.619664448408173	1.6755383261233536	-0.6401124616266995	0.7858247177083867
-16.812945472733826	24.6090037446475	1.6733866432869635	-0.6410681940926055	0.7843834407861597
-16.723937840816944	24.10943746964462	1.5790547741383694	-0.6787895601206856	0.7113790141067781
-16.711672631053567	24.055094941481215	1.56820202238957	-0.682587867020464	0.7034487821966573
-16.289023552988983	22.907733919851253	1.3468286105822969	-0.7426789389881359	0.5321746915250016
-16.541701583590093	23.45604246001041	1.450593145514175	-0.7174519831896591	0.6154251612637349
-16.554803726644348	23.499372302025698	1.459179648989066	-0.7146563833729447	0.6217592170074682
-16.28488538521969	22.898119481008653	1.3449595514242527	-0.7432037458253911	0.5306601752280617
-16.26218103763534	22.856454352609262	1.3378986877314765	-0.7447227499341944	0.5235038542249946
-15.969194038819062	22.31634337785984	1.248404429466899	-0.7642448058238663	0.43143726480621675
-15.890230123807179	22.1925020649246	1.2306555972960593	-0.7673910869684312	0.41002816788542207
-15.611918811164477	21.76175729997115	1.1686636567424735	-0.7761035569986648	0.3340037818732335
-15.389654649869968	21.46744614026727	1.1336349367717824	-0.779001366467932	0.27829260911484893
-15.211472875440645	21.225020759410477	1.1038175837579873	-0.7808139350721601	0.2313254257379501
-14.852605830718517	20.768605616378892	1.054702059092884	-0.7781457698329883	0.13879840783119646
-14.818368111934701	20.727265125728813	1.050155681831857	-0.7774043860236299	0.1302431525490273
-14.010753868674147	19.956266747716498	0.9732219649699998	-0.7360856845064312	-0.03850075734758988
-14.087441807327457	20.012526511232718	0.9790947725839347	-0.7416140173080688	-0.02648402603170885
-14.468160486474938	20.371519812579944	1.0145360566406916	-0.7630481300425234	0.0531326383901055
-14.161164464278139	20.08381166702931	0.9851345856617744	-0.7453034887765749	-0.011168511266372944
-14.781086333771103	20.690256417429	1.045743238473827	-0.7756581429693106	0.12207637496875118
-12.566775432145782	19.255877513320883	0.8623221115070989	-0.5980265947809391	-0.18891579549484563
-13.290339014836286	19.46305631769065	0.9172784548121182	-0.6765695349500018	-0.14005456680512904
-13.1729303124603	19.418787275288505	0.9092591617107062	-0.6643848985067424	-0.15085562956033333
-12.843245224742368	19.28971157894774	0.8869954314976625	-0.6303248846458234	-0.18167717491288599
-13.364979556612642	19.508469790386137	0.9230823703277506	-0.683638701716239	-0.13085678553676028
-13.71499192839251	19.7215588672211	0.9508661754924266	-0.7155097708735381	-0.08772099478087564
-10.73275094914898	27.601566124654774	2.328794803191296	0.4282896630277137	0.7788217394781383
-10.621312259153935	27.431657608134955	2.27622201568853	0.4286842970636433	0.7478168281940336
-10.494472622804425	27.139762728691487	2.1914434513943983	0.4246263854389268	0.6993352752493225
-10.440814811578786	26.97290839065918	2.1447932506976293	0.4193466276533424	0.672845879165353
-10.340010025599554	26.46761329405222	2.0030638993223815	0.3911387894704639	0.5948948051544114
-10.310942985096554	26.231506882359504	1.9373169238367816	0.3749846508544256	0.560237644055179
-10.254915889396067	25.788604694922874	1.8128509836766877	0.3418639504584102	0.49492626322633887
-10.22647827646901	25.49740684588262	1.7319276602319447	0.31889455066217703	0.45311969625974396
-10.15297056364784	24.454238785309386	1.4658818530223112	0.23400961905251752	0.30506549536188127
-10.148816922605754	23.97207807587904	1.3514154513449737	0.19169865583675016	0.23669154587010927
-10.1572747910747	24.735583520367605	1.5323121148512677	0.2585266689415482	0.3446029108791138
-10.162097597121184	24.830116402868736	1.5566356790378264	0.26665044414196243	0.3580056003398913
-10.162546766859359	23.84260305188515	1.3258216417861084	0.17823335399605975	0.2184410619598913
-10.199764060738538	23.17965757589045	1.1938632712157713	0.11471453744085852	0.11999275159873807
-10.264133457042867	22.925685144978395	1.153015782650451	0.08141672450768256	0.08672044853881068
-10.334836167150385	22.416165687077918	1.0709211968926182	0.026430318183637544	0.016810262856278325
-10.491992980100065	22.01802381355439	1.0263280540415147	-0.0358747633737652	-0.03031758698400938
-11.549836964138185	20.072338696358347	0.8638618133710878	-0.37312579505151056	-0.22042437476946802
-11.554967867880773	20.064003427239495	0.8636239625384087	-0.374663506015112	-0.22102336047785195
-10.551136967279964	21.796553611972197	1.0004637325737054	-0.06339442232477994	-0.0601768447490916
-10.861109989919282	21.2561808403101	0.9529428998282542	-0.16221529451150876	-0.113343588092636
-10.944210941660401	21.11696785294288	0.9401808308294911	-0.188212397653519	-0.12705954652720225
-11.133323225905555	20.800917117156818	0.9163080776089821	-0.24565101951653578	-0.1554939542484707
-11.346534801731305	20.436488911990164	0.8887624670717096	-0.31108105862827523	-0.18817648857629377
-11.231518843805489	20.62710766906838	0.8980243301344142	-0.2756334222798808	-0.17126815267879017
-11.741469854730145	19.77949816437784	0.8538838881389734	-0.42825290055035536	-0.24184217264260072
-11.841147224706017	19.661418434931374	0.8520301987845027	-0.4529311066308702	-0.24612234872966166
-11.973386913159729	19.52262481256701	0.8483947430458809	-0.4852234005225297	-0.24892470880892759
-12.170425370412358	19.353881967026794	0.8475940150599952	-0.5279951470306056	-0.24339529993381717
-12.254791953417843	19.298450378205736	0.847209182674036	-0.547862679548776	-0.22330484628441066
-12.107678242949612	19.405561627556374	0.8466277980929113	-0.5142288126172542	-0.24457677367628133
-4.288326386940741	5.8070230604936794	0.10598301813472327	0.10228800194121296	-0.01165239202884317
-4.307057605244767	5.526002436139832	0.14809368778905319	0.14187694274612028	-0.011585729337156583
-4.180171464701457	5.245978145694322	0.19328310559706152	0.18357649996883063	0.010281473030797229
-4.162615861022818	5.199209053922773	0.2001917674274584	0.18987163781240268	0.013481382016849277
-4.143652721141185	5.191949089536986	0.20160077908430066	0.1906826529377427	0.016152600369152885
-4.014987066173259	6.398560350145364	0.022073232873314384	0.020144159913267998	0.008090107887537243
-4.102160277057983	6.226155071234556	0.0447455372342997	0.04361553450750537	0.004866676669980019
-4.158587255864665	6.1200098173878565	0.059939697948932766	0.05897684636158858	3.2499868778096863E-4
-4.284793079351208	5.824858607178209	0.10306669803491457	0.09955666664074787	-0.011317593533112933
-3.6322745368198053	5.1479752237781815	0.2229743131703525	0.19279578958318364	0.09688211404724904
-3.7520724673596213	5.133869891353276	0.21919613325939746	0.19611642993759837	0.07682599462128373
-4.068810461062704	5.185234828589743	0.20497065089938155	0.1916506107643297	0.027693798424861818
-3.4079134276844885	5.238028583704212	0.22269998972334354	0.17648779297988829	0.13213303413950744
-3.870611147185512	6.723331704642558	0.021166339337108053	-0.01189706227311235	0.011629661305016858
-3.93550508782948	6.569124366309313	0.027531971352582986	-0.0012810029249310847	0.01360456307020478
-3.083077723553127	5.477621858005871	0.22612446830336116	0.13357942249987506	0.1810533045808329
-3.2016356353304536	5.395281637801698	0.22519137940996042	0.15043632577679447	0.16249132245342493
-2.9250367521464256	5.618751443255416	0.24295005070741685	0.10884500130860117	0.2053549882769483
-2.808073832376915	5.742408533499555	0.2523999078319629	0.08837514877655642	0.221596187123039
-2.561109083068193	6.012828978318681	0.30411918592655646	0.043680989964181335	0.2609745026718465
-3.656225595772729	7.214473650128381	0.05729017801256858	-0.046867809675869274	0.011747437272613036
-3.5925228731418923	7.34008329807876	0.09721843275354364	-0.07852097443456475	0.018542759378297344
-3.54328167840365	7.470859406778205	0.10983324975070921	-0.0887215965689425	0.020944109630548345
-2.1477862434435124	6.617732931249476	0.4486317182622329	-0.07555067012534006	0.3372442306920856
-2.178221292733067	6.571855578800015	0.4357247201611126	-0.06501133174649393	0.33300469242591085
-2.0648331524982755	6.7576354797203635	0.4862894385858404	-0.10792108391583934	0.34946097842554236
-1.8849213199230619	7.066868042911974	0.5685737091487006	-0.17842522768725563	0.3752276946824603
-2.4120263893614973	6.229400814325045	0.3536897090392419	0.003139644417472623	0.288971948140865
-2.5361866250272955	6.047252036713077	0.3094451494864841	0.03919770792754889	0.26498987241226984
-3.935819787141531	17.984500048599497	2.370861869205174	-1.0739968638119888	0.2869701779406248
-3.78336958602557	17.993315823553566	2.356666400287747	-1.080607365785554	0.2829520445137276
-3.427077741744119	7.766058137175304	0.2538002398872048	-0.19999028984402423	0.03114614913991292
-3.406569881135219	7.832445527304884	0.27477478557747453	-0.2143867542434961	0.03177303038103255
-3.395983191054093	7.883794864942119	0.29158370788040844	-0.22458333218927054	0.0328158931989818
-3.3371281060386737	8.150918617555703	0.389120505711294	-0.27615379958538017	0.041846520019179656
-1.278169408830863	8.48437433428823	0.954224551930603	-0.4787652811586792	0.4448801264772735
-1.4540629241815406	8.03470965362341	0.8312990993956397	-0.3867679062835868	0.43011123965432113
-1.8167261401452421	7.20801182257917	0.6055652317127628	-0.21079784782073396	0.38686400028428714
-1.552383037014087	7.789776732269239	0.7618816647810156	-0.33229498247872596	0.41675743906633933
-0.9410764433027281	9.405038530050247	1.188909969923663	-0.6483128572240582	0.4651145776467367
-1.0329367331417418	9.151234284338832	1.126457690021298	-0.6050440133937414	0.4609824202827032
-0.7679094447811552	9.95277965234512	1.3086676436348705	-0.729198952871949	0.4709254954826431
-0.33002843814312044	12.134348277380695	1.7051163837611303	-0.9954850184840917	0.46352357084436363
-0.3357764586920513	12.078843485378034	1.6965638708959525	-0.9897902003954853	0.46436527095887586
-3.417433509638534	17.827381727176302	2.3261604684206887	-1.1063921918119028	0.2870432077698277
-3.353382382951112	17.741842308688575	2.3200166852189112	-1.1125357304634242	0.2900520049159938
-3.674832941632539	17.93323560833925	2.3494318821872424	-1.0862130859385934	0.2868432390330258
-3.5409307277999567	17.885907081965335	2.3385363420909906	-1.0978060875287732	0.2862235360891762
-3.1860561960175433	17.549365365355296	2.3030039627831327	-1.1239963849640824	0.2939454864933958
-2.9981130641699174	17.395321314172424	2.2889144447428458	-1.1330809466950766	0.2971528060930694
-3.2165215628928006	17.57820816975883	2.305460774938976	-1.1215035032349283	0.29393997302252933
-4.1137207324417435	17.95308223849858	2.3939319857669625	-1.0636372384505068	0.2878160610099054
-4.160621080742889	17.795938972454014	2.4048393057296624	-1.0641875903023228	0.2944895397596028
-4.190763877417752	17.70804950350443	2.412196109157715	-1.0621084365235864	0.297385153849012
-0.33050020850094985	12.145123827625998	1.7064588810374597	-0.9962789548462665	0.46326357027620446
-1.4343564303268679	16.31909273804294	2.155252524723526	-1.1801885243535701	0.3367301144667082
-1.3066176526698219	16.0680303809159	2.1337804461728043	-1.1830635630219397	0.34192094664913497
-1.1152979539279455	15.611202681804269	2.0935224893751685	-1.1801276927287474	0.35497518607296086
-2.4474803932797915	17.1585224792057	2.2564148204348777	-1.1528852667254574	0.30907974253542636
-2.055761384167546	17.041296048986602	2.2291003823709143	-1.1657440140971518	0.3151406859271016
-1.9984998164489554	17.002629506016117	2.2242108325522407	-1.1665019803725327	0.31765432114061487
-1.5724149375605685	16.580962567434636	2.17834103831375	-1.1803711272061428	0.32858487447720003
-2.9820955633715815	17.38344915169903	2.2878113997578615	-1.1337415197346465	0.2975317930824077
-2.724789042326286	17.256116533629893	2.2722193908859833	-1.143640604965253	0.3032473382207778
-2.531457869203797	17.190304756335227	2.2611722502639617	-1.151042297233436	0.3061229831076526
-4.183190145794866	17.56540290424019	2.411520635129607	-1.063002821480653	0.3014306389792249
-4.207099313692599	17.371866069837257	2.4164748887934495	-1.0670314192281243	0.30593133093359026
-4.17345519997633	17.089831976884682	2.402737512313611	-1.0757757304532674	0.30566542830427895
-3.3148310309893363	8.423923301546052	0.48844590488436457	-0.33487846676011246	0.04440773728123744
-3.300192629087484	8.663118489326514	0.5643830066017947	-0.383880073846809	0.04261812022029853
-3.2862287614074193	8.915212706658002	0.6439443587099762	-0.4322460540715882	0.0460157877117138
-3.2794829862540453	9.153166440048343	0.7256169520259799	-0.48174224187402853	0.050805307082607234
-0.3805651487088478	12.953841366376704	1.8096262070493596	-1.0595077555244539	0.4416430508275351
-0.4307061904896281	13.369241222483529	1.862701955030714	-1.0922025457223703	0.42956124058530065
-0.5075965103225141	13.744646939005303	1.903067814145727	-1.1112833205974255	0.41835734924737256
-0.5977318219793605	14.096499370658435	1.9437357597185225	-1.1329146673578208	0.40532678078913564
-3.2676731937878696	9.60572641271945	0.8655232334787077	-0.5619641963665626	0.06398568019930145
-3.256429234120413	10.042692132374542	0.9976018398770775	-0.6367327540375318	0.07664208177464873
-3.268410707882346	10.416945356274994	1.0983608770759856	-0.6884962862275004	0.08717084124510388
-0.6591870284780542	10.31262568099423	1.3895913562631286	-0.7849634615128327	0.47452369452433923
-0.42285288091859907	11.258976825610695	1.570159267193857	-0.9056370174483827	0.4764678787584712
-0.42939644071267913	11.215805729165234	1.5622637271241524	-0.9000628237695385	0.47677480682557005
-0.6312573047807166	10.428088654680536	1.4140894485080293	-0.8023339933508571	0.4751119657088762
-3.2903234695987535	10.897386429199772	1.236117367126711	-0.7623192772946455	0.10062581544788893
-2.987291544864133	17.386535233830127	2.2881865290946974	-1.1335696572165082	0.29739050848498527
-4.164359810315925	17.031866286091535	2.3995287990235457	-1.0768646450351562	0.3061034456109345
-0.7097934901376413	14.466809880080852	1.9847975530101838	-1.1521443170254342	0.3910850760769583
-0.8575672753041089	14.969271293498517	2.0322756838976113	-1.165862994934193	0.37606271954741155
-0.9532329287786547	15.217415294466539	2.0582424773129646	-1.175451931999439	0.36587277995781314
-4.138689251804942	16.602845789463963	2.3675798015313454	-1.0837965462979002	0.29938671087507684
-4.159558946386909	16.976159925336383	2.3953892758260222	-1.0766411197193748	0.30627872997437133
-4.0833228206703645	16.225441788462653	2.328012941540248	-1.0876816244029248	0.29156249369220755
-4.075875945060494	16.183223288394085	2.3234109728932784	-1.0877740363925128	0.291078607451175
-3.9528003255732322	15.292784673108926	2.1926307842364188	-1.0836165373110846	0.2540233949239708
-3.9992067929440043	15.73055462668215	2.2613674774493884	-1.0898252257693077	0.27371525286679044
-4.068371905853679	16.139351008679608	2.3171470674288734	-1.087228774728458	0.28968157182315446
-3.903746688804401	14.691009127397303	2.092176251446246	-1.0667558034638454	0.22678988349433504
-3.86987704440043	14.375574603567006	2.0346015564647217	-1.0529521704933449	0.21510124623682314
-3.9256796422272324	14.820378173973396	2.1148424285413308	-1.0700546476702848	0.2321531406288873
-3.9497350317267026	15.228464150498013	2.182026722868942	-1.0816041327567754	0.2512316672098725
-3.7268568443784513	13.894308007070336	1.9399655990041882	-1.035562380471939	0.19809218714207316
-3.698215854277132	13.779058127098043	1.916919145896741	-1.0303939049771789	0.19417774779266483
-3.6779639093146645	13.673870011895303	1.8944525848254068	-1.02299443108829	0.1912438556036975
-3.571181750067259	13.33170586472178	1.8215513157106442	-1.0054388061377666	0.17911315323337876
-3.4835043026903465	12.977876322076302	1.7425650959975996	-0.9780626262330645	0.17032974044255692
-3.404126025364066	12.339701968592273	1.5998270433016346	-0.928766595768201	0.14544106743295013
-3.3488293333994186	11.895449310153229	1.4890960402321198	-0.8797415519539816	0.13278398437321345
-3.300315153385468	11.14083500028607	1.3019288822904334	-0.7961376165004852	0.10813787323458902
-3.9511621749674837	15.271050023970451	2.189158515866398	-1.0831200304584272	0.25326394722858847
-8.244373317370188	14.628658956740194	8.319242079674093E-5	5.3198519344282004E-5	5.58719367066407E-5
-8.208489142862772	14.204433859089825	8.203441541114166E-5	5.2616221271431705E-5	5.585724856345832E-5
-8.193734077492797	13.966873422743047	8.140127375217615E-5	5.2300569208629704E-5	5.585613626705852E-5
-8.232676222944097	14.462837941075223	8.273843739275093E-5	5.297331894304633E-5	5.587440587370709E-5
-8.19035693955016	13.837323106092928	8.10673450231093E-5	5.213519791892956E-5	5.585585829741348E-5
-8.113167709168138	13.369167772280294	7.983236674118343E-5	5.147103366256164E-5	5.5784361142127494E-5
-8.077142174814208	13.181783020574018	7.937095012583813E-5	5.121598558331764E-5	5.5744297210917586E-5
-7.9674073519851305	12.816549861797377	7.844984516805371E-5	5.066259051508251E-5	5.5635552241151305E-5
-7.4202031915344335	11.241546128091116	7.475257263336376E-5	4.813225475551721E-5	5.510858849457645E-5
-7.380855782333086	11.139150568907128	7.455141532391054E-5	4.798645559844459E-5	5.5070532825913876E-5
-7.603903539139292	11.751642921695533	7.589564441950126E-5	4.8960405164391734E-5	5.527706352775014E-5
-7.696154479064555	11.994745340563997	7.646422137212211E-5	4.93806870543147E-5	5.536245655879569E-5
-7.744684776673162	12.145936214046198	7.683984946450385E-5	4.963010357010995E-5	5.540850324556978E-5
-7.337783016568444	11.036160898112158	7.434476919695066E-5	4.782857721910146E-5	5.502580403695632E-5
-5.478513842259125	7.328297301269693	6.559072486356101E-5	4.0015174671662675E-5	5.1935667474968556E-5
-5.496335515484936	7.350666297835906	6.56732876353888E-5	4.00879952681274E-5	5.198012210965835E-5
-5.513292533723025	7.373441024034741	6.573471520436842E-5	4.013927065537941E-5	5.202042464273094E-5
-5.7782594324877365	7.704138241466704	6.671221976249776E-5	4.1005013528942694E-5	5.252158578589472E-5
-5.226288884072366	6.97442447090005	6.477708565977081E-5	3.943028248103366E-5	5.1362615378158865E-5
-5.1320395346395955	6.880771446866525	6.445090334594493E-5	3.916441792485161E-5	5.115908416348749E-5
-4.981658732436152	6.746084424883188	6.413154062924419E-5	3.895148310993364E-5	5.0896886979564864E-5
-4.872230788355059	6.663668971542325	6.391327389653047E-5	3.8804168294334255E-5	5.073899143109956E-5
-5.959938063172559	8.088641025459268	6.748331936879312E-5	4.161252771398221E-5	5.299549184885011E-5
-6.156106083074739	8.43849134717127	6.847941686388275E-5	4.257354881879876E-5	5.3410122923146954E-5
-6.3622803987511345	8.893710900037291	6.947086794144891E-5	4.344878304089647E-5	5.3843448643227826E-5
-7.037730777065047	10.279206689455364	7.270283563086749E-5	4.645929032975811E-5	5.474878137759618E-5
-6.511291309796823	9.166024915663732	7.026615299561198E-5	4.425971418434737E-5	5.4060399959032304E-5
-6.961309529005052	10.091919377967345	7.227931470387269E-5	4.6107455263406554E-5	5.466493587882666E-5
-6.976746835639336	10.11701394282087	7.235446210384329E-5	4.617416906867623E-5	5.4688668115722085E-5
-11.149672852779776	19.026028297048256	0.25365684711306524	-0.02996109344660595	-0.0342859927057836
-11.177286946315288	19.099277703541333	0.25608515345582117	-0.030239398554417943	-0.03409838018224702
-9.18227086019565	22.941744559833715	0.33645350143264263	-0.030582971521091153	-0.028041184270560036
-8.933979733519063	23.042297787756027	0.33527943471713445	-0.030127719531339216	-0.02660251696694594
-9.497726748011418	22.723004536194928	0.3337946108066527	-0.030697448612249913	-0.029020992618256438
-11.201816179455392	19.362671115833432	0.26294811746397617	-0.030568276287393073	-0.033225851414538876
-11.022193536741858	18.717624560114725	0.24308341264968436	-0.028844807664276488	-0.03508846482903365
-10.948655511422155	18.634752597804788	0.23908524196804723	-0.028241733357571346	-0.03516276854981545
-10.739200803101152	18.414265673982754	0.22800761882320728	-0.026691249021708982	-0.03525724268103611
-10.426129079411938	18.242868662510936	0.21420713134141212	-0.024514631460504286	-0.03484506575521284
-10.351495060601314	18.19934593348884	0.2108356468416675	-0.02404449331673986	-0.034675170915456056
-10.276659955502009	18.164399203559437	0.20756834916701608	-0.023557780555967328	-0.03455851654608676
-10.051706148564318	18.092298620546728	0.19807865191418306	-0.021957627697685556	-0.033770775620225776
-11.220597943108505	19.547650220008503	0.26777205997568854	-0.030782994961357193	-0.03252258308209776
-11.213232813518049	19.61367872695515	0.2693046902951462	-0.030692032680771645	-0.0323944211476005
-11.167862918473157	19.983763373685665	0.277445634085482	-0.030776840928619178	-0.0312659151739264
-11.119734753615504	20.180895538942224	0.28185219002322315	-0.030535885580056998	-0.031056807326191142
-10.889962382093142	20.81510177874138	0.2948787454474613	-0.030117612514156112	-0.030122384234633585
-10.989883259185685	20.57314650704364	0.28974579008286333	-0.030491797482691707	-0.03026451585141618
-10.670647697607485	21.25443563231954	0.3039973796150295	-0.03003418489990685	-0.02975579571102025
-8.656589193032165	23.077778160673812	0.3308595374719017	-0.028658207375975794	-0.02564597376621465
-8.262164632393056	22.97490850022338	0.3185122275571449	-0.025029369698480797	-0.023266703526867844
-8.093510801985081	22.896766634500132	0.3118509006398611	-0.02326613734747081	-0.02297093082756061
-7.68989912608717	22.564207698669875	0.2914079843645876	-0.0168275213294555	-0.02190801651401897
-10.61906467426591	21.352055718189742	0.306123628215942	-0.029848959014142296	-0.02982703738374779
-9.936768220586934	22.310409278173573	0.32675969992043374	-0.030357795115803544	-0.02978721810013836
-9.627937960973474	22.62487940796674	0.33261592885367997	-0.030850585725245874	-0.029207898998428832
-9.573169961095976	22.676544366109272	0.3334879282635307	-0.03082537242927582	-0.029170083129515655
-10.134279956953314	22.05814858741419	0.32126848640377403	-0.02994447748872877	-0.0300802353887247
-10.304582249602808	21.836678921374173	0.316591649411482	-0.029925878909925225	-0.02987825830396159
-10.555587977067566	21.45179651669559	0.3083028109052365	-0.029716545213254373	-0.029995084963341724
-9.871150253323467	18.04329134881533	0.190563494433067	-0.02076995166258957	-0.03318276351296996
-9.4491510421968	17.986087424675254	0.17212200819493437	-0.017824308887162205	-0.030919836671280444
-9.39405468440286	17.97674307009461	0.1696531116715265	-0.017484494422910443	-0.03063032942661041
-9.318824933668623	17.968766098777905	0.16586126494126494	-0.016949206507167257	-0.030173922053939546
-8.866655676614846	17.930756511797174	0.1438490210109279	-0.013972263569727986	-0.027304074177992393
-7.460370084706861	22.326890903804703	0.27716958587340507	-0.013609521039282719	-0.02258898488145791
-7.181921823170052	22.004421546653404	0.2589681458081933	-0.008349869219966697	-0.02424673849713456
-6.980050576019263	21.793148493492453	0.2452154101691148	-0.005867165433239655	-0.02565535656428046
-6.576542696581086	21.409318391621486	0.21978193425331524	-0.0010545524124361684	-0.030005092210735187
-8.591810565175942	17.924390418426363	0.12798451341733286	-0.011809573111141312	-0.025667014435052517
-8.160987566235585	17.895824611247768	0.09793747332389516	-0.0070188655090533715	-0.021124531296277588
-8.427526747689358	17.911776804777684	0.11684808633728927	-0.010155451492360506	-0.024004354593889016
-8.540982568507179	17.920050757602066	0.12506942466084348	-0.011427513815459775	-0.025277885473081775
-5.864615339578988	20.755750631962357	0.17442319134506565	0.004671614524878475	-0.033540939749999776
-5.543802938210256	20.38074487517408	0.15053205045582507	0.007237502871380889	-0.034792030392817336
-6.504364858334945	21.34437545298176	0.21523960726311941	-5.709275511238702E-4	-0.030438390856986727
-5.970918121132897	20.870232428528325	0.18202327020462356	0.004182009889271194	-0.03310066837497199
-5.171797381464162	19.89737251545445	0.12028992828694474	0.007934232251578905	-0.034190985437950655
-5.0245480447987125	19.683822661130662	0.1074997492432689	0.009064159769330784	-0.03377708765526061
-4.900152014728899	19.401774462066626	0.09262202147276533	0.009706152870325712	-0.03305249621057338
-8.045165203849143	17.895237150670994	0.08633281097902613	-0.005596201343394823	-0.01774347732175261
-7.828330068792466	17.887207984644846	0.06223377248506761	-0.0033970741257699855	-0.01148399939106981
-7.588389628929521	17.819549385161938	0.01450564531773356	-3.9286199720665817E-4	-0.00321268863703205
-4.683175416995011	18.92056128922509	0.0698890305195311	0.010799223543047385	-0.03007611855783618
-4.557131527726211	18.533459102138394	0.05437578068636417	0.009836892583483546	-0.02631017154311401
-4.377707594286538	17.57417867700677	0.022881031820797565	0.008436053728724309	-0.016894638540961054
-4.375950900357417	17.526057226949376	0.021384635724988325	0.008326058581152228	-0.01642216573649553
-4.484941864981501	18.19838652331461	0.04004643714903412	0.00945022711463793	-0.0236471942030073
-4.372825752777866	17.497105804998277	0.020939542570437765	0.00832310805876284	-0.016246053414910963
-4.260063754969469	16.957122878843833	0.014506696322605237	0.008071939339928468	-0.011933647822161995
-4.2543796491463395	16.88173839584814	0.014205137677415275	0.007933704493203015	-0.011622646819041313
-4.172479120773178	16.325671413989923	0.01127736221100322	0.006314548252226411	-0.008865980498965795
-4.151871519508384	16.155447405066244	0.010354001311667483	0.0058197683914163415	-0.00799027383470353
-4.144035245207647	16.121454065378032	0.01015523183622956	0.005692468092112132	-0.007821312638984581
-4.072421898747817	15.289956430567175	0.006559112708497568	0.0038437652157823536	-0.00429502630167143
-4.095328121705499	15.489697359268533	0.007339759972097996	0.004259723793175175	-0.005002530941488336
-4.118480058777639	15.68595857984359	0.008126268909731262	0.004565969778226539	-0.005809190702967952
-4.140149876500907	16.06180723438685	0.009871182326596256	0.005531850878284739	-0.007548917284904376
-4.179593610389492	14.862900564725685	0.005347273389913914	0.0029820812682902964	-0.0035993263427033404
-4.129583690004605	15.034457843656845	0.006081382429725004	0.0034314496585865443	-0.0040968101032886105
-4.332504046130264	14.727261534199787	0.002777464464144281	0.0015127611624695036	-0.001804394149899549
-6.864381120883838	17.824925970386563	9.274346854378544E-5	5.731032750847958E-5	5.339916485227249E-5
-7.111456277637915	17.862901719600874	9.255161592833171E-5	5.729048067074017E-5	5.37021142449939E-5
-7.361730330183262	17.815658423143518	9.21591302401188E-5	5.720241826563981E-5	5.402374950275487E-5
-6.699631952192597	17.790187728061333	9.285433293857695E-5	5.7316576803930734E-5	5.3201717739117645E-5
-6.471535900809904	17.65611081898578	9.280024959403277E-5	5.724291367843793E-5	5.294417210017572E-5
-6.01856299486931	16.965651538393175	9.156432430883638E-5	5.656754975307219E-5	5.2519205430405E-5
-6.018217814642384	16.964954947243214	9.156294393079407E-5	5.656682540237257E-5	5.251892960783793E-5
-6.192614293475787	17.31914560580889	9.228667734311426E-5	5.694623663347542E-5	5.2668098037634195E-5
-6.358826975092747	17.562077889890872	9.27019677291389E-5	5.717134129498331E-5	5.282696213386302E-5
-6.018066056155799	16.964687362149334	9.156244189253217E-5	5.6566551698453286E-5	5.251881613082864E-5
-4.908304538333134	14.969355025422521	8.707439272377558E-5	5.417728675364134E-5	5.128166102273866E-5
-4.894965705707698	14.956384548239772	8.704918437242602E-5	5.4162322179486913E-5	5.126260409337513E-5
-5.522668475480044	15.89108446419409	8.912504831294503E-5	5.530322747985252E-5	5.2035501993146174E-5
-5.590293973325887	16.02332329799043	8.944101815070024E-5	5.547144617793798E-5	5.211194821637396E-5
-5.62503595550961	16.102423683804165	8.963670442692416E-5	5.5572430305103116E-5	5.2153987797826134E-5
-5.79838945170203	16.47567517825189	9.048281099673921E-5	5.601444407174755E-5	5.232002334691752E-5
-5.818300420163335	16.518599132988257	9.058531525145111E-5	5.6067262332215064E-5	5.234392097223885E-5
-6.016563718580136	16.961325465432818	9.155503966296483E-5	5.6562751016423866E-5	5.2517507346459514E-5
-4.911331118979538	14.97328547513143	8.708281105414761E-5	5.4181999242272925E-5	5.1285502704038506E-5
-5.0735700023776875	15.16993664121582	8.750779270182512E-5	5.4424498855883854E-5	5.150440724206035E-5
-5.223708594183212	15.375437594116095	8.795267108135253E-5	5.466985292881744E-5	5.1697331751473694E-5
-5.2244114000787105	15.376332166246335	8.795464345934807E-5	5.467096670135601E-5	5.169829083257547E-5
-5.424504479191739	15.698092793846305	8.86856973982222E-5	5.507120658494365E-5	5.19359944355011E-5
-5.22565127061393	15.37825402853767	8.795898505238E-5	5.467334565934658E-5	5.16998609572487E-5
-4.7077301313837365	14.774519111724057	8.669970138521051E-5	5.395509984276442E-5	5.09947550308974E-5
-4.675015183440867	14.74800878513003	8.6650848936E-5	5.3925069146657085E-5	5.094248883626074E-5
-3.7658512309524754	7.028045440845924	6.37451140905628E-5	3.8680589244792475E-5	4.8523492320984344E-5
