# Supplementary material for: Thyroarytenoid muscle fiber orientation regulates the ability to modulate vocal fold vertical thickness
Source: PLoS One. 2025 Dec 4;20(12):e0337735. doi: 10.1371/journal.pone.0337735 (PMC12677544; doi:10.1371/journal.pone.0337735)
Supplement: S4 Data — (ZIP) [file pone.0337735.s004.zip › Male/contourA2TA5.csv]

% Model	Untitled.mph
% Version	COMSOL 6.1.0.357
% Date	Dec 13 2024, 21:22
% Dimension	2
% Nodes	720
% Expressions	3
% Description	Line
% cpl1x	cpl1y	Displacement magnitude	u	v
-11.968005616002486	39.650844643500406	3.8715293655738607	2.6657636254662925E-4	0.511819955879285
-12.100925229184412	39.521184251215715	3.866510203951616	2.6521860899429836E-4	0.5119206313181929
-11.810234379374002	39.74293127707726	3.875087085419027	2.675501734761705E-4	0.5117478096340661
-11.76596306338081	39.775513356632324	3.8763488973797773	2.6789257569879424E-4	0.5117223996376676
-11.47739948826791	39.862189693672036	3.8797036185327665	2.6881011733671616E-4	0.511653058804301
-11.258980847445656	39.857881496438054	3.8795312501874797	2.687729890840466E-4	0.5116541365953797
-11.716143543792246	39.796222579001906	3.8771491303813703	2.6811279427114884E-4	0.5117060269514015
-11.163938214941039	39.85365079891891	3.879369726275451	2.687278892479216E-4	0.5116564113179252
-10.79620743561626	39.85090503287166	3.8792628084786327	2.687019180210582E-4	0.5116547713564765
-10.709496869932106	39.85039381204079	3.879241650915373	2.686970765910225E-4	0.5116542832066752
-10.37169574884199	39.850036177539195	3.879227244314214	2.686940344890661E-4	0.5116511186171661
-12.13512273325702	39.460672833157	3.86416904499877	2.6458581091733254E-4	0.5119673316060508
-12.240660142730174	39.24849072022055	3.8559636056946065	2.62368153982339E-4	0.5121309327301321
-12.227325367848682	39.08705965880898	3.8497147485733443	2.6068832755183306E-4	0.5122544569074325
-12.205740642978935	38.97912439180851	3.845541293654347	2.5956568752765396E-4	0.5123369179715747
-9.681369688821853	39.850002288818345	3.879210848183419	2.687022219447317E-4	0.5116441259008895
-9.209886193231677	39.8500022888185	3.8792159224239966	2.68699260857998E-4	0.5116393274048561
-6.503691158131879	38.96454001876737	3.844926543517056	2.595275565326442E-4	0.5122904198593012
-6.587351156296421	39.29642873129991	3.85777360570388	2.6297388340107983E-4	0.5120368793766907
-6.771159512318912	39.57700815680421	3.8686267952316147	2.658931579769502E-4	0.5118236942269936
-6.814129999907873	39.651652838586976	3.871515922206932	2.6666883705187396E-4	0.511766917919164
-7.229593906641747	39.84203493583536	3.878884273042403	2.6865333428519777E-4	0.5116252478753933
-7.181795837296288	39.83706132882147	3.8786919728303975	2.6860191696229026E-4	0.5116285703549714
-7.033567159296577	39.76166368437849	3.8757706196935064	2.678168089382813E-4	0.511684843365044
-7.6946177519140235	39.85300356006798	3.879314522094379	2.687559028572892E-4	0.5116215857039497
-6.488283836647731	38.91091546805024	3.8428528341514316	2.5896698093202854E-4	0.5123313637453404
-10.243595360807257	39.850002288818345	3.8792265110057915	2.6869224850666176E-4	0.5116498443511184
-9.730298368089413	39.85000228881833	3.8792122500914363	2.6870133193471516E-4	0.51164462352116
-9.743014193148053	39.85000228881833	3.879212105024089	2.687015001431275E-4	0.5116447525363763
-9.085341826788042	39.8500022888185	3.879213732533099	2.6870145054831E-4	0.5116380562041682
-7.779783738995952	39.851154726690396	3.879247952721854	2.687314899609294E-4	0.5116238741385564
-7.886706964608755	39.850916601280545	3.8792341917156876	2.687302834791516E-4	0.5116251487188899
-8.209330570361049	39.849987794146756	3.8792172495077035	2.687054952897587E-4	0.5116291473602065
-8.699211804792647	39.85004545472901	3.8792253557169123	2.68696807139683E-4	0.5116340941180487
-8.427966558711143	39.8500350871401	3.8792134283639443	2.6870685657129313E-4	0.5116313348352363
-12.152615457473026	38.61822056218743	3.83157589889533	2.558207849072852E-4	0.5126128392748185
-12.150457207342695	38.60568225439725	3.8310913040237256	2.5569074003044354E-4	0.5126224218664991
-12.146591986235311	38.58859764700979	3.830430173745883	2.555141632730885E-4	0.5126354699536536
-12.074238696384148	38.24828133015453	3.8172734405292132	2.519850204578916E-4	0.5128954231915813
-6.441829287929373	38.514252064367554	3.827513297765762	2.5484109115262506E-4	0.5126349202144925
-6.4796557750756225	38.830935381536946	3.8397561326934975	2.581362072905805E-4	0.5123925792233517
-6.431316994593285	38.355730965701305	3.821379234580525	2.5320478247489834E-4	0.5127563177674195
-6.415000660473024	38.12021737547059	3.812273311579991	2.5076095186936647E-4	0.5129366617019127
-12.006552716049852	37.91928976266428	3.8045409058150974	2.4858651674625475E-4	0.5131467523030498
-11.966773292852782	37.7322909897182	3.7973128340680713	2.46656815481618E-4	0.5132895932311172
-11.899335717233097	37.41624344712912	3.785085758837588	2.434105454697384E-4	0.5135310090787877
-11.86072968481382	37.23337054820751	3.7780181034389986	2.415260322198326E-4	0.5136707006352526
-6.405495081109018	37.81045524455644	3.800285554446514	2.4756700027448906E-4	0.5131739896769187
-6.3802834672144035	37.49850283645258	3.7882281521645638	2.4435233869123655E-4	0.5134128368620315
-6.34327199449609	36.990127261889924	3.7685595782432126	2.3914983379153405E-4	0.5138021198193776
-6.3346776499635205	36.89181710192548	3.764763777589101	2.381421697746805E-4	0.5138773832962922
-6.327277488709939	36.80573234114482	3.761439058953185	2.3726965772124305E-4	0.5139432919117044
-11.839379859361392	37.12464213602315	3.7738090822011743	2.404089928253378E-4	0.513753772028904
-11.66031709327127	36.191536938073696	3.73773254892851	2.3088049351378532E-4	0.5144667285057237
-11.619905720758748	35.962379473002436	3.72888554775311	2.2855162089098727E-4	0.5146418554683124
-11.730360249335298	36.58305483766412	3.7528885254703366	2.3485758220918239E-4	0.5141675290621802
-6.248695444183287	35.88284413383001	3.7257875699768155	2.2786557648923184E-4	0.5146498531252435
-6.190644674951312	35.36621719878445	3.705811320556679	2.2269817238092406E-4	0.5150452709118236
-6.1463294461348905	34.86088229769609	3.6862870356368234	2.175940977329975E-4	0.5154321428200258
-1.0600869276340483	18.316100001774196	3.0485450557045644	6.863763052579287E-5	0.5280691593837522
-1.0459016161732135	18.37692181363064	3.05087930980526	6.913684806777137E-5	0.5280224350010677
-1.1744205707972624	18.153797557800345	3.0423091758238594	6.731035122867762E-5	0.5281944590355465
-1.311326192584243	17.97535615877772	3.035457114364724	6.585069022647166E-5	0.528332309656185
-1.386335587551091	17.922671465764726	3.0334320008308198	6.542198051269654E-5	0.52837328832473
-1.6505488217453668	17.757514160475903	3.0270955690744055	6.407675250226883E-5	0.5285019829133784
-0.9718149006219283	18.630446296863695	3.060623866373959	7.121612312380787E-5	0.52782755128555
-0.9542349860686515	18.852537320770427	3.069152998376766	7.304426268829085E-5	0.5276572102891566
-0.9467123425971604	18.932059856972355	3.072211143752754	7.369867049597627E-5	0.5275962075846272
-0.9488912973033679	19.009058522305217	3.0751692125775536	7.433484251763314E-5	0.5275372166412813
-0.9602591937381534	19.185733594449147	3.081962238614059	7.579267579705126E-5	0.5274019130788162
-1.0005126263859143	19.36574217623491	3.088875978659512	7.728399271363647E-5	0.5272642878454574
-6.05347281998843	34.07388368729615	3.6559228174051857	2.0980030011786077E-4	0.5160344459212527
-5.779746191862431	31.198536783186327	3.5448620595779827	1.818333442706855E-4	0.5182356676582675
-5.81260308842713	31.6601371096856	3.5626413851201804	1.862161532285747E-4	0.517882166436442
-5.898916358898413	32.61341104261303	3.59950503516017	1.9547117819089462E-4	0.517152352042534
-5.976331308258205	33.33624786626052	3.6273779364895633	2.0249199429540513E-4	0.5165990612226397
-11.555172919712001	35.57995576034233	3.7141053671492275	2.2471191130812824E-4	0.5149341369391538
-11.427224513094306	34.824469013294944	3.68490779089172	2.1706858842814722E-4	0.5155115390665328
-11.302991741507174	34.01939293201957	3.6537916844446725	2.090684354164894E-4	0.516126953213777
-11.26269403333529	33.74326682230424	3.6431480665065887	2.0629418805719367E-4	0.5163380461761361
-10.87492360433819	31.536162433666846	3.557905683889852	1.8473439610288734E-4	0.5180247512652656
-10.79808267178972	31.096982410679725	3.540963690902392	1.8062962762343182E-4	0.518360385724495
-10.515617328365707	29.431210118152052	3.476703894472595	1.647258328891509E-4	0.5196334940177523
-11.095255333576779	32.78560916869341	3.6061061109325765	1.9693676942822565E-4	0.5170699170393481
-10.374607869233792	28.677418549364212	3.4475908281143957	1.57867307663077E-4	0.5202094829319213
-1.9007542873442727	17.670028077820447	3.023734813315828	6.33688167793783E-5	0.5285710419033889
-2.0779141835942943	17.606247817656115	3.0212879031822766	6.285277111857786E-5	0.5286213475451155
-2.421704394542373	17.610906476909	3.0214675155205226	6.290285115896486E-5	0.5286205460415999
-2.5268901597962445	17.60827853304663	3.0213677824981313	6.288513901838872E-5	0.5286234080708085
-1.0157099330243569	19.441588102125813	3.09179304131105	7.79125966029073E-5	0.5272062855610465
-1.1062328150339649	19.65851365771074	3.1001297624134914	7.971578751531668E-5	0.5270407752591046
-1.0950141199455286	19.63861486947969	3.099364938894916	7.954987608806823E-5	0.5270559340145253
-1.0936631912571904	19.634142492606518	3.0991928900417114	7.951263815510518E-5	0.5270593505220863
-1.2019485900933222	19.823967402584525	3.106493309478634	8.109393785184419E-5	0.5269147534111024
-1.2626663164006442	19.90610167368628	3.1096486296918524	8.177902292663802E-5	0.5268522994916556
-1.3479656887537843	20.02184186709379	3.114102679283958	8.274392655141993E-5	0.5267642904466321
-1.3818036936806772	20.069240413165744	3.1159246106300635	8.314206658616979E-5	0.5267282402982426
-1.490043238491493	20.21081153288452	3.121371843340656	8.432426135033765E-5	0.5266206210235481
-5.495158991359491	28.68268136418761	3.4477199704901422	1.582621956920082E-4	0.5201613456132494
-5.507477156915547	28.790577524822243	3.4518675526050595	1.592386405897611E-4	0.5200787550825351
-5.640376413522403	29.935099197639943	3.496072564906071	1.698843377665465E-4	0.5192027479677431
-5.666745377260789	30.200894570944342	3.5063048264491465	1.7233948541137194E-4	0.5189992590406768
-11.232964758328785	33.56280133293661	3.6361667286131683	2.0448000828589602E-4	0.5164759801040467
-9.890707351552885	26.584105713780332	3.366825518193008	1.3885974643487338E-4	0.5218082475554737
-9.499209611630052	25.463046361573806	3.323624127864581	1.2905681067583923E-4	0.5226633902378796
-10.251371607480321	28.088734613371646	3.4248736646764915	1.5235814977741476E-4	0.5206591870362193
-9.949856872037069	26.811418115443047	3.3755977772688373	1.4094390204078835E-4	0.5216346923219048
-9.409620206466	25.28683176907262	3.316810094329708	1.2749496590022774E-4	0.522797570936419
-8.975776833099328	24.413789608181347	3.2832569703374883	1.2002263964095699E-4	0.5234625371276417
-8.450931047688341	23.67686534172989	3.254790491078121	1.1370620378053144E-4	0.5240225401981196
-8.315280225053407	23.486682331666373	3.247490951734416	1.1212022572791003E-4	0.5241670956540023
-8.109310669822081	23.245736403988893	3.2381987651439554	1.1011329843626392E-4	0.524349970777617
-5.04821833795282	26.35030357792787	3.357792396547367	1.3716104678073799E-4	0.5219450766340611
-5.072511135861281	26.457154341834364	3.3618964131203124	1.3807873748799643E-4	0.5218633834399108
-5.319014801988768	27.6151602307035	3.40654340272562	1.484824492685018E-4	0.5209779892028948
-5.298549699956672	27.508324942348306	3.402434104249915	1.47548060796043E-4	0.5210597002636237
-1.6547952866665352	20.435138707303928	3.129993153140198	8.620568070907619E-5	0.5264500411211479
-1.7068462026965912	20.505043732104994	3.1326839927251084	8.679319610372937E-5	0.526396890887745
-1.8328638043067826	20.675856534446993	3.139251010099592	8.823092619612453E-5	0.5262670114876922
-1.9146876228856835	20.78271581099791	3.1433643114220065	8.912741431412049E-5	0.5261857833804657
-1.9589596542270868	20.838178803681924	3.145495166591445	8.959148518966093E-5	0.5261436386421496
-2.2267902915590323	21.173727916983232	3.1584258097784232	9.242904388550265E-5	0.5258886652440129
-2.476583602720329	21.524027437877677	3.171880096999931	9.539642648132503E-5	0.5256222526841352
-2.5106320755974845	21.56945277354053	3.1736319705488754	9.578469340269551E-5	0.525587720509121
-3.4170539347823667	18.323036770820913	3.0488274429760276	6.877105339663631E-5	0.5280828672872182
-3.3613588547056894	18.26201824120377	3.0464839458701056	6.826872189202367E-5	0.5281291784383806
-2.8302006677410443	17.7685842180935	3.027522305594188	6.420836956100333E-5	0.5285030078786579
-3.0213186080937637	17.882690433716814	3.0319073567218218	6.514983738256158E-5	0.5284171051667714
-2.9853774190574067	17.85333337493745	3.0307814617562796	6.490807231478016E-5	0.5284393135803822
-4.904236518511963	25.91960781073081	3.341162045808259	1.3340336865596736E-4	0.52227394864092
-4.723668736196532	25.314951331292864	3.317889090974332	1.2805916384729877E-4	0.5227358059586451
-4.604679940346854	25.051089745874435	3.3076940378392754	1.257167898377385E-4	0.5229370002382949
-4.281370486848969	24.383328411417228	3.2820304438271926	1.1994582484155461E-4	0.5234460319480995
-3.2125741016240386	22.611557155864187	3.21373898099407	1.0466632929147967E-4	0.52479489012952
-3.272014261258436	22.70654698603269	3.217387863874203	1.0547382548255826E-4	0.5247225882753763
-2.551838479986181	21.63096481182497	3.1759977669702812	9.631451822092498E-5	0.5255409227568605
-2.8735384712196232	22.08009398368013	3.193299761197388	1.0012728684219828E-4	0.5251993775834909
-3.1756044296995665	22.556944434453374	3.2116329643798487	1.0420707977652625E-4	0.5248364396912774
-4.545571876999899	19.652622560032107	3.0999378081101425	7.976919491134954E-5	0.5270732682648618
-4.424895516455141	19.524062222800467	3.0949975052076626	7.870626493783811E-5	0.5271708065179508
-3.9589586116535913	19.004701364066953	3.0750232781074525	7.439629973699202E-5	0.5275649385835025
-3.8782730930382088	18.915322300283428	3.0715933764164354	7.36580557889298E-5	0.5276327776440762
-5.025563667731989	20.107549344377823	3.1174677201764665	8.357109110514901E-5	0.5267286686531844
-5.277731362781373	20.350988119887234	3.1268033490493017	8.559377970012249E-5	0.5265441792768443
-5.606549304112775	20.6598148798465	3.1387123785559954	8.820016976689404E-5	0.5263103168435335
-6.1310485094683855	21.17349677678001	3.1584361449561715	9.251393344637425E-5	0.525921024853465
-7.17416985769136	22.198608654304337	3.197875262031556	1.0117195687684138E-4	0.5251442889643851
-7.6413332318231895	22.67125431062098	3.216133070603385	1.0520481428725768E-4	0.5247861198669471
-6.9150129554945305	21.927639425126234	3.187486344785067	9.89072166000825E-5	0.5253497692456616
-6.318958590099959	21.343154735881807	3.164996710507338	9.396342634172578E-5	0.5257926303720596
-6.618255579081206	21.642875823077	3.1764937241193762	9.652358694327724E-5	0.52556549539605
-3.6680004015474728	23.30103040805593	3.2403133417216634	1.1054486365559724E-4	0.5242703003676368
-3.83446762916781	23.580833568731567	3.2510788481295063	1.13008101205303E-4	0.5240572903520664
-4.071443328978513	23.987709649252928	3.2667641234131803	1.1645911992079391E-4	0.5237474336210707
-7.640251545310057	17.586782544931808	1.0859888784471588E-4	6.724713173425855E-5	6.476256699982939E-5
-7.509356374993602	17.79911102953117	1.0920581490369743E-4	6.75047321366965E-5	6.443305318513041E-5
-7.6989388334005735	17.4903691638282	1.0831810519906893E-4	6.71054511164186E-5	6.491196103894752E-5
-7.762103216471637	17.30759444679789	1.0772382026622013E-4	6.683180752306733E-5	6.508326668231191E-5
-7.821162534822876	17.152686250634982	1.0721957614739756E-4	6.659496233577447E-5	6.524173409819737E-5
-7.87221896818102	16.9473112831706	1.0652185260607357E-4	6.628309975242084E-5	6.537942270262422E-5
-7.921170402924522	16.753942907049066	1.0588102717424918E-4	6.599546882850871E-5	6.551694073443247E-5
-7.9783869673286425	16.470761822820492	1.0491025300821111E-4	6.555660681113359E-5	6.567769603148707E-5
-8.003886469325913	16.357472230499454	1.0453637822080484E-4	6.538928469349455E-5	6.575104122771275E-5
-8.041803974825056	16.197407590250943	1.0397771776420218E-4	6.513745805480617E-5	6.583984671605204E-5
-8.11957094103931	15.808141817188318	1.0263080062527158E-4	6.452578563996757E-5	6.60378830009376E-5
-8.094241908274963	15.975737091845481	1.0321466171473604E-4	6.479412128993029E-5	6.597222363397863E-5
-8.149959289733443	15.594634263864748	1.0191834734484749E-4	6.419825173044887E-5	6.612559493070832E-5
-4.487015489615116	14.591722761896559	1.0231714551081564E-4	6.331292502814102E-5	6.013027298214322E-5
-4.416731324563106	14.512870608922286	1.0209685679310941E-4	6.319749460143722E-5	5.99977545606282E-5
-4.329055028394281	14.412978776001903	1.0183222110807819E-4	6.306247794200765E-5	5.984186207254441E-5
-4.19303203891211	14.248275933735142	1.0135192774235494E-4	6.280913185739383E-5	5.958022449264521E-5
-4.178965322518646	14.23024927967746	1.0130113416828091E-4	6.278276538551328E-5	5.955498990425658E-5
-8.208595369810979	15.125877972768416	1.0032738534354579E-4	6.344350171737173E-5	6.628584909938409E-5
-8.250106284083648	14.883579494882824	9.953611864238824E-5	6.306827546764292E-5	6.638800160039064E-5
-8.184763342662869	15.304083214581624	1.0093182717219841E-4	6.373158958290381E-5	6.62215385779825E-5
-8.194040568253598	15.203367992185502	1.0059275281193624E-4	6.35705361979216E-5	6.62525524087365E-5
-4.009503675450382	13.95499929048619	1.0040697653204362E-4	6.233131639047978E-5	5.920077754971406E-5
-3.967321215997023	13.879167246534847	1.0017089693491112E-4	6.221492818967005E-5	5.9120728785613546E-5
-3.8768075373306097	13.684183745503944	9.948986380002032E-5	6.187697357906527E-5	5.8921816792047796E-5
-3.8285567068758617	13.577304042901428	9.9121668851183E-5	6.169510623358342E-5	5.881548004717398E-5
-3.679175518096213	13.165512678706849	9.765535784572155E-5	6.0964173530752696E-5	5.847547598779578E-5
-3.5952780276413945	12.848827743115857	9.645035241364782E-5	6.035423800475149E-5	5.826057677745864E-5
-3.8035301168690907	13.511178334388502	9.88716883240167E-5	6.156894644783326E-5	5.875215275183243E-5
-3.5706258476984103	12.751547870197772	9.611237005605851E-5	6.018675554123166E-5	5.8208178039799926E-5
-3.536337058362929	12.508568926206657	9.520206515163437E-5	5.9713022374628127E-5	5.811986195831197E-5
-3.4943523373487664	12.217884679130231	9.41172742368306E-5	5.914882783342572E-5	5.801151563347296E-5
-3.476217738039166	12.051206781698731	9.346120833430408E-5	5.8792830412237375E-5	5.795050075839711E-5
-3.4381043775288846	11.707787309160882	9.226002319123077E-5	5.8152181931808304E-5	5.786809373825553E-5
-3.4175141432913065	11.442487558596586	9.12443940140434E-5	5.7582584111746925E-5	5.779153363822088E-5
-3.390535492772293	10.959938069747185	8.949241574454746E-5	5.657436837295127E-5	5.770188778568249E-5
-3.391605607580326	10.637069694303245	8.831822143838913E-5	5.58542113748887E-5	5.768137897806976E-5
-3.3957072198915474	11.125983907025887	9.012378161487003E-5	5.69435293437316E-5	5.773239075426947E-5
-3.3933099091125833	10.454525891479044	8.769265316769598E-5	5.547487150154798E-5	5.7687314176473315E-5
-3.392748642497309	10.363320317554606	8.738854872031995E-5	5.527940713255394E-5	5.76849276545449E-5
-3.3881777990103163	10.052022617744685	8.630241850498712E-5	5.45847757415702E-5	5.764720302483784E-5
-3.3799310598541874	9.65560915900371	8.490654758987677E-5	5.363451582988686E-5	5.757064064670584E-5
-3.3800332742014394	9.645525660619372	8.486945612990365E-5	5.360949793105408E-5	5.75691211519652E-5
-3.380411775956053	9.63612711841371	8.483284795923048E-5	5.358305464480217E-5	5.756728530443547E-5
-3.407094329200765	9.20982055058361	8.338203123623212E-5	5.254672473672313E-5	5.759362141271474E-5
-3.4177904844649305	8.97279793026408	8.249738590386902E-5	5.188640447280182E-5	5.754009070616535E-5
-4.670507470987797	6.528342318175511	7.521871751484528E-5	4.538961386390702E-5	5.979079648147186E-5
-4.472672713765166	6.53165408154053	7.512557179037397E-5	4.5338831611267444E-5	5.9540386775769374E-5
-4.29609676800706	6.564113874181485	7.489986689658383E-5	4.52644952214099E-5	5.898713159398651E-5
-4.1907677441120486	6.6201318525786546	7.500091011254308E-5	4.5304067927467896E-5	5.884754338487304E-5
-3.42823364007561	8.77881073484247	8.18805583897123E-5	5.1394277955836546E-5	5.755986623579307E-5
-3.440421539484517	8.631632878187974	8.142305604998911E-5	5.095540238814376E-5	5.758414681320971E-5
-3.510174069952668	8.051882576425108	7.964027444491036E-5	4.923292167166166E-5	5.772356346119746E-5
-3.4654247941708625	8.41479710425795	8.067957101410096E-5	5.028441857101751E-5	5.761325628147396E-5
-3.519325274558982	7.974355231943207	7.934406846058126E-5	4.897110619899978E-5	5.769871693091298E-5
-3.8048036653298265	6.960169305120867	7.544983476668235E-5	4.552838881355211E-5	5.773665502047097E-5
-3.942941641067294	6.809098812242506	7.518641265128785E-5	4.548674368931005E-5	5.8102166941509506E-5
-4.081244662082278	6.715380176995773	7.497754226782664E-5	4.5234233052906815E-5	5.847216645146215E-5
-3.557899482821399	7.638847683178286	7.791209495583154E-5	4.737010188438207E-5	5.745401179022096E-5
-3.5506928691402093	7.6928576227494805	7.833374488649684E-5	4.7850446667442146E-5	5.7595407358639984E-5
-3.535122007221198	7.8370201875805385	7.884100944836257E-5	4.8442765767396374E-5	5.762071068327993E-5
-3.5827478111781415	7.560437912809052	7.773221783656211E-5	4.743403795570738E-5	5.745021095501704E-5
-3.656557182300241	7.313450806733589	7.655940260961765E-5	4.655723128821884E-5	5.732070891678876E-5
-3.741595319822733	7.091603710798701	7.570086439050127E-5	4.5598763861468835E-5	5.7526263035174944E-5
-12.48823622079036	29.318127189803445	2.877122754711771	0.4102901497457171	1.1009882807381202
-12.301573729696075	29.291730374054282	2.8684480679533513	0.4297995277383768	1.086084967654924
-12.904182385341631	29.37659805299116	2.8908569922377056	0.35918867652226405	1.1336416691882847
-12.704310573905445	29.35687813300677	2.8854635069486534	0.3846706765562987	1.1181237319003214
-13.215739023882737	29.375039723105594	2.894088036671458	0.3203390720178658	1.1486491606146816
-13.289816212405814	29.38416912499247	2.895028248032514	0.3111845448351882	1.1543484059485098
-13.628735756055638	29.408293625969595	2.904715430122559	0.2725729887819829	1.1830919624678
-13.761313265189306	29.4203272211296	2.908111557888762	0.2574226650265409	1.1945465935435033
-13.789831291953012	29.422638265299426	2.908160861524741	0.2543377768100255	1.1972874890962577
-14.193507593470319	29.351006338599753	2.9076940404595097	0.19918711764594688	1.2215881020684194
-14.343065600888547	29.30623263263965	2.902104956351824	0.17856918733804483	1.2280776192394887
-15.169871121939503	28.7024294022831	2.8149997821760304	0.037565809108764635	1.2280508521584068
-15.025976096323706	28.826575538617305	2.8340847103626965	0.06313253773007273	1.2300756692604602
-14.704342841257393	29.099582909420015	2.8734268826128857	0.1197623097272009	1.23399120240513
-14.77814405518191	29.048154888872233	2.866645251068398	0.10847715083733703	1.2339322700544757
-15.194930389272562	28.670268692680192	2.810303082838364	0.03161728514465538	1.2267969881918108
-15.552436058935609	28.26238814510614	2.7418618848446004	-0.049651322685192	1.21794233674347
-15.658704878643212	28.12869446022543	2.7171108884189574	-0.07497574435464968	1.2135508608758212
-15.420870685895718	28.414489982476084	2.7713304577162847	-0.01846971285857831	1.221634775804529
-16.14669845066415	27.534817692946177	2.5609330715114718	-0.19534911763268603	1.201275263313968
-16.18902508127296	27.487365967844962	2.5452646730154864	-0.20612078611830517	1.2006859609350764
-16.090879730623392	27.60512583812312	2.5804099225811723	-0.18081845812124583	1.2030196162513984
-15.906983759261689	27.83045491742547	2.645216432527809	-0.13367543030580614	1.2070635768240607
-15.78801336657089	27.974288039163053	2.681516155110014	-0.10538480556020782	1.2106784539851694
-16.4224657835804	27.241242221715776	2.4556763348821686	-0.2646990037843979	1.198719790938049
-16.636541644582238	27.015574682657572	2.3744225440594304	-0.3223045466000355	1.1995956894935553
-16.701862721366762	26.948993088668995	2.350913220859187	-0.3400687718159107	1.2003712032112606
-16.98192097775023	26.67928029930171	2.2541580618707626	-0.4187753028329693	1.2021895028906604
-17.086567607533095	26.586911131348927	2.223939892697564	-0.44696520366043435	1.2022373647816849
-16.810764952407226	26.84442366016748	2.3139897958599143	-0.3703288924735061	1.200996778618085
-17.316197999609905	26.352544552541893	2.169310079307896	-0.5158914088162302	1.199302247078669
-17.45518464052986	26.210110438215963	2.139184236369479	-0.5551086544096155	1.1984019779973787
-17.722095738557805	25.895382301413925	2.1009608639798323	-0.6354192356534878	1.1884151030014505
-17.72264017583542	25.894744071275742	2.100878106531692	-0.6355827314509714	1.1883936219098616
-17.932597821946576	25.11386146747848	2.0104429792344822	-0.7662414883093132	1.1086916589133824
-17.907096306050956	25.00313633884308	1.993184721026887	-0.7779665989172008	1.0899249165222589
-17.75267320881764	24.32471147247125	1.8876655328783865	-0.849246209620256	0.9745412186510964
-17.92944471255859	25.1306830888716	2.012413766671259	-0.7635353161309661	1.1104544339447722
-17.722777975835573	25.894232143167198	2.100818729385062	-0.6356696256008618	1.1883361195618296
-17.728945142955695	25.871483784810497	2.0981902810043773	-0.6394814859090714	1.1860217837170342
-17.700264955727473	24.192801294244298	1.86210080429567	-0.8576105023497542	0.9476371280015287
-17.492893227235577	23.675149455238873	1.7611692303949216	-0.8905450221638578	0.8394688821279794
-17.219818972655105	23.051350814888384	1.6395988284722984	-0.9166583585894494	0.714896186022163
-17.213682929786287	23.036984749786797	1.636836521818183	-0.9173948501335407	0.7120059280887415
-17.20651458505761	23.021889840621302	1.6340693529295005	-0.9179415357500462	0.7090861411997617
-16.72944438496599	22.0265670999435	1.4718386991002326	-0.952868954237733	0.5254067187291752
-16.772330573218266	22.113599037757318	1.4841161346988403	-0.9498165026471684	0.5412830705810169
-16.97378539565523	22.529669064239172	1.5492752107876568	-0.9360285140628991	0.6184356951271234
-16.69878402350933	21.97001521221032	1.4649131915295306	-0.9542180126929145	0.5149528907655796
-16.445234320725408	21.481646309928003	1.4030420684926694	-0.9663749573196816	0.4235185486069072
-16.38784636008633	21.382208809377225	1.393474174521045	-0.9680152729575497	0.40425701200112896
-16.10429654720809	20.90765006213037	1.3421929709903297	-0.9730100451908432	0.30706536649921723
-15.229590069694847	19.59839917871314	1.2216420376928667	-0.9268747440807124	0.01511346263502851
-15.573303162172023	20.08692966262294	1.2607944761087913	-0.9520638248641206	0.12700330002237134
-15.762739830454272	20.369577854236137	1.287912470874945	-0.9636533224990442	0.19010341174397882
-15.676053214728174	20.229671015614727	1.2743601084878327	-0.9601920534469187	0.15971988044050708
-15.004965242227517	19.29705702264412	1.1956449615594003	-0.8926527381883895	-0.05519049517146537
-14.347740685004595	18.43237628944785	1.129517784660501	-0.7568905168839881	-0.2423667615137558
-14.71316053352021	18.903140185799252	1.1659086609865135	-0.8417056301228234	-0.14764619553474284
-14.112301424219844	18.14085757339455	1.0996473107576104	-0.6888170055939704	-0.29513992468335004
-13.786968016309958	17.746840232171802	1.0454785032979748	-0.5734123300466012	-0.33935387792549865
-12.572484095421888	16.31238607204104	0.7932659548468148	-0.19683188337636934	-0.2925122080081367
-12.73923093656964	16.50237005974189	0.8284487743131643	-0.24338857615906967	-0.3068258782560851
-13.14972110059062	16.985383718836303	0.9224878508120502	-0.36483227563819953	-0.33392100046511486
-13.560443943361145	17.474962802260926	1.0016646697904776	-0.49764375299444036	-0.34532837432359825
-12.433087863224218	16.142914163274668	0.7558250908878258	-0.16771985710028514	-0.27198356651991895
-11.67886765718853	15.130655135953049	0.5339152706296311	-0.04577175815714321	-0.17157923767683783
-11.370603754574383	14.616160191779192	0.4318395548000984	-0.0185605192603412	-0.14426655270630112
-11.928279318244115	15.521235666230787	0.6080132572725601	-0.0745215439200395	-0.199527872527802
-11.098102119973685	14.067276715400904	0.3510306549033134	-1.482154366093261E-4	-0.12837390848528835
-10.94829922258624	13.75778922441979	0.30085009331932333	0.009139282419221174	-0.1203584516006779
-10.566136973193167	12.955069884045642	0.20212877271634955	0.016762373558950855	-0.09672488228291437
-10.528617101577506	12.869997651759531	0.1913374940889369	0.01722893700836986	-0.09386307209640543
-10.125844678960055	12.03212679724241	0.12264659313364926	0.013442912699298596	-0.07501855377415811
-10.205786830641387	12.200371242765215	0.1364720209326263	0.014185497748287692	-0.0788144327526362
-10.11776374681346	12.014636087480781	0.12173360671532459	0.013395437253795555	-0.07469741510446802
-9.799033203597945	11.32040592221854	0.08479041691164813	0.010996468818539896	-0.06005899925849873
-9.732454220074882	11.174895810343436	0.07727608325313945	0.010318477975527665	-0.05659725684771309
-10.081694286405995	11.938670646469957	0.11771793388671978	0.0131434455499129	-0.07307376994907522
-9.419861471494833	10.505758447346915	0.055346638735622164	0.007347719125835167	-0.04525631137853328
-9.39945834397536	10.463080013210769	0.05379829156557156	0.007122266417082468	-0.04436414417518838
-9.362989365785312	10.38856114561003	0.0517519772849669	0.006886978318035444	-0.042946665056028364
-9.15485933130238	9.945854793573561	0.03968472229884974	0.005295751762033071	-0.03468988645820198
-12.250739993292553	19.150604908283345	0.9749015528431055	-0.6300422388644296	-0.1960576949506642
-12.385666050996104	19.229462944007324	1.003646183851632	-0.6599119006459007	-0.22699724874781885
-12.018444755085756	18.995911937273455	0.9297266233666203	-0.5732519799538965	-0.12383046981163422
-11.827571680933026	18.805921238230237	0.908033294061296	-0.535291188198835	-0.11308546445119529
-11.71378598197753	18.69006222155872	0.8933875119286554	-0.5127333711767547	-0.10085989355822082
-11.489121580415649	18.312221504949157	0.8501751727666774	-0.4589403258524389	-0.07252427469502347
-11.42092816915265	18.202424829191397	0.8354763450934074	-0.4423113360026225	-0.06561516627584621
-11.137081940903064	17.673975351763787	0.7579584496991565	-0.3473601618702046	-0.03848696312718404
-11.050577560623434	17.52903972488271	0.7328593170999855	-0.3205434706208217	-0.03080000455068417
-10.900173758069224	17.228821915447778	0.6796127425817062	-0.2674404590872647	-0.02203208290030832
-10.59407257662658	16.86993613536655	0.5915965511649878	-0.19571297443680052	-0.007044110864639898
-10.4015251414116	16.663994998799538	0.5377354345463329	-0.16142701002429258	-0.0016250088226164553
-9.980308680915373	16.24426542990552	0.42413950189156624	-0.09708922005139684	0.006579066995662726
-10.52456597891735	16.788877057884427	0.571553805180796	-0.18038892804141016	-0.0035698962091662545
-9.215934750579713	15.702403997568886	0.2590581349357115	-0.03805901581975835	0.012754641679422394
-9.506635524164235	15.916651407254937	0.3224125692290697	-0.05841665000625723	0.014243282400739103
-9.713477904294042	16.0562870014233	0.3677919718372884	-0.07381233913829585	0.011360542097985137
-8.987328542896977	15.535943891824608	0.21090429345769396	-0.022652676290944532	0.012337132932010695
-7.038155536202357	2.4161328913912485	0.009814958593118695	0.008524583790632586	-0.004212684647605632
-7.218271698777633	2.47634434863711	0.009814435027584858	0.008413875481697208	-0.004519839952140992
-7.402921517489648	2.596088343862585	0.009737777882960817	0.008215908925819422	-0.0048268771378644545
-5.610926604361965	2.56874897195521	0.008919236665099696	0.00818985004235087	-0.001963593341226822
-5.791192046184305	2.4885541575675454	0.009139169829599069	0.008353349084836405	-0.0022299331595102027
-6.090991914769232	2.367770791599311	0.009451913818219408	0.008586303536982483	-0.0026616939348479106
-6.223300720670824	2.3658652457286538	0.009531721536592317	0.008605622102412287	-0.0028882503044660706
-8.52477693815128	15.280293075065625	0.12056955618858425	-0.01173960046017432	0.009361599943605324
-8.539017662099997	15.301185889469425	0.12724133510221394	-0.012611941245942258	0.010037023982333738
-8.574275941324593	15.320887483760043	0.1339256470767498	-0.01324363503027045	0.01013833943506275
-5.2268760988311245	3.1984387632370352	0.007789944859019464	0.007169394940516986	-0.0015948279662117118
-5.323022364028059	2.954304032548915	0.008207920029456493	0.007553962565612785	-0.0016648753786890342
-5.411391041049513	2.8046470279535036	0.008470386456057211	0.007790575010457863	-0.0017472325664350894
-5.361270108912003	2.863813885716368	0.008358519714997075	0.0076910738064107816	-0.001693384015313996
-5.176470922340737	3.3654332504811606	0.007516983045172757	0.0069192840302229166	-0.001561028662888246
-4.997438755280889	4.032636318053695	0.006477785533200646	0.00596612887879606	-0.0014161388401188867
-5.108994509801874	3.6116460899580636	0.007114282806614679	0.006551587543749643	-0.0015122422268235513
-4.991774580661376	4.054261353979088	0.006444726064093141	0.005935990480551373	-0.0014104703868233412
-6.53602006808163	2.347293243898074	0.00968840827649331	0.008644033781429028	-0.0033892544417924277
-6.87142325605757	2.3759082864320638	0.009799572711676587	0.008594159349981369	-0.003944819298395862
-6.725008134174486	2.3639729747856246	0.009762195867438483	0.00862138574231407	-0.0037097654561460817
-7.498445287702315	2.6504749625169852	0.00970041025303207	0.008119776567158439	-0.004980821500269551
-7.543394316053332	2.6908233254228815	0.009668093799176455	0.00805717028819158	-0.005051696367697449
-7.714537633122486	2.9137762658493207	0.009468113242397035	0.007700348257187448	-0.005344984687423908
-7.7891268079090406	3.0564766598021276	0.009343879766677334	0.0074951839367193	-0.005476002594921023
-7.80527300412054	3.4063802626319237	0.008959967148643645	0.00698726154564863	-0.00557442353788485
-7.804324521600502	3.2269612996167556	0.009155205672924147	0.0072413806526526875	-0.00553545300882363
-7.758877336072651	3.698244931275473	0.008624567440481542	0.006564548602074343	-0.005584326707011517
-7.751964178591711	3.7286102673963915	0.008589333975324749	0.006521430907771828	-0.005582780062868675
-4.868412953288395	4.489722570165323	0.005755541398160477	0.00532781544762996	-0.0011670180205821921
-4.944274103721604	4.221530184777065	0.006180530089525055	0.005702951235427028	-0.00131700937713952
-4.861218645669248	4.514367912389247	0.005711785959749191	0.005289117077287215	-0.001148527088578827
-4.761328567585714	4.872867994409656	0.0050568598971773284	0.004709195813369851	-8.816272419678427E-4
-7.7347878369548635	3.762505605967378	0.008544950426244024	0.0064719491156994035	-0.0055720188970785805
-7.441188952293851	4.488511996506501	0.007642148751148712	0.005370036510439572	-0.005436502433604012
-7.462522939780039	4.430436642589039	0.007709635047300048	0.005457730599412504	-0.005443195470287265
-7.583988224902736	4.103803156183615	0.008076383563570275	0.005942022287172197	-0.0054691700046153625
-7.428705960551779	4.562167039268792	0.007590830504768768	0.005256876671213889	-0.005466414567963261
-7.367225146909923	5.0179675342064245	0.007284729721782416	0.004549398570558095	-0.005678307029804741
-7.395373926440531	5.510469499667041	0.007245765246963569	0.0037818717040034476	-0.006141980436913341
-7.396628687854849	5.543415335697084	0.007239372350574535	0.003730545467248646	-0.0061684565108263605
-8.95190692747794	9.555178523251787	0.03350507589778462	0.0047353427383171835	-0.02984436899455506
-8.732770861641235	9.107630277300872	0.026202151287608492	0.0035381377908117835	-0.02416881861176392
-8.477149435408428	8.592840803667324	0.02061579984016112	0.0031098718002298496	-0.019285504735965506
-8.352048182285694	8.325615036227727	0.01780307808526272	0.0028776284674679833	-0.016839531046547382
-8.222367325804308	8.079901469599669	0.016003195933597194	0.0027505127982374645	-0.015173825890307106
-4.558078678429407	5.672702371829184	0.0032725496629479674	0.00309221510839813	-2.702362641840797E-4
-4.661854211303943	5.2307881209663405	0.004301327763566076	0.0040365765758154	-5.713295575396146E-4
-4.6736829568741065	5.179041007331088	0.004413500497271484	0.004136944915663444	-6.085894795426902E-4
-4.664862639408369	5.2157017440172675	0.004335768957633705	0.004067860742224479	-5.788917367937389E-4
-7.642518454416541	6.7438038314408955	0.008704697194876574	0.002329140885881734	-0.008253308344519093
-7.72390205946121	6.960130553786359	0.009627233828289842	0.002348983105297706	-0.00914580650504684
-7.960824009101229	7.5515457825414485	0.012030581496153369	0.0023539237703896873	-0.011479659282972078
-7.398279738095727	5.568321714484634	0.007246567358039877	0.003697455765553646	-0.006191851497009735
-7.486554017062449	6.151026864151781	0.007591948421426882	0.0028991485782109703	-0.0069400372242456885
-7.599533786520233	6.612688047526157	0.008447240539334544	0.002469807206751465	-0.007949242242428486
-4.559353287845783	5.7832057636531005	0.003000169227075477	0.002834478933595142	-2.0588030146307927E-4
-4.539973927898901	6.108340489734484	0.002235271972380314	0.0020894187676302094	6.033975909672906E-5
-4.595870421128182	6.280367827388355	0.0013480615521464195	0.0012501652756129193	8.932503936757822E-5
-11.949523827617071	29.206895619841305	2.849446702939174	0.4629261927177305	1.0603762915923098
-11.807688642858182	29.154031813094953	2.8389122179224984	0.4762157066658709	1.0508942664083016
-12.00330605669702	29.223330979102066	2.8517928780687125	0.4583584040201788	1.0637914248620919
-11.58017196199464	29.065937130844834	2.8145934027253636	0.4957740021666995	1.0331580547074828
-11.41683712235142	28.96940271662765	2.7946866112286743	0.510100326521761	1.0152459413417043
-11.219350371023808	28.853937987330728	2.7707826558415727	0.5288627454548951	0.9930787547031705
-11.063811648377435	28.68153300927144	2.7471199236106867	0.536409764972982	0.9667305403974171
-10.947486528223845	28.535037823889105	2.727621374545716	0.539982382775223	0.9456332165758161
-10.899230615467399	28.323819733732066	2.7012038722919183	0.5368131062616772	0.9194824650145308
-10.868467577029437	28.194812621939796	2.6838865411853305	0.5339289699046507	0.9031641879711769
-10.876511202290695	28.109887068149042	2.6632660589863555	0.5281822664506347	0.8898371315475966
-10.899672074901286	27.854101802332053	2.6071776887723446	0.5128641842472205	0.8483172523424716
-12.412266700730603	28.73183000599365	2.8898402649447514	0.3908179059201012	1.0423484807343977
-12.004390987243811	28.644127827029813	2.8530536016253216	0.4393698688173439	1.0112362565899184
-11.418956634563854	28.353076382645266	2.7578287880049133	0.4910593269987595	0.9488743183412929
-11.624144095082618	28.483083006210283	2.7992084127663843	0.47546947831443276	0.9747657316079585
-11.98757052088968	28.638168487186263	2.8509448676360525	0.4410999925640494	1.009717592064354
-11.999455430555999	28.64302114149913	2.852604468854397	0.4399398321698866	1.0108545365334811
-11.11438165555979	28.077094826076056	2.675561652273214	0.5060514583056707	0.8959197289725148
-11.390783517603357	28.330385589064328	2.7510238828133224	0.4928601870024503	0.9445420073438922
-11.018694723095315	27.985290635821798	2.647190468619124	0.5094994044112504	0.8763694066662149
-13.471803069018005	28.77445563984976	2.934449063398947	0.25036045063891416	1.1098448539514947
-13.48260549035852	28.773788416678933	2.9347238143521155	0.24885896123468124	1.1104891679090152
-12.935354512904492	28.789110493383184	2.9187330913756213	0.3241681714472708	1.0775066432985838
-12.730299209385468	28.76882927246517	2.907733860050504	0.35063873811819996	1.0640253724891324
-14.231290469589101	28.525879619960573	2.909801699323374	0.12371934269105334	1.13655618661173
-14.010448775461906	28.63328583652027	2.925750588304092	0.16404337332023594	1.1324268464335965
-13.506471729136642	28.767317669153915	2.9342748357186856	0.24506234194038665	1.1114958499471947
-14.460841527293365	28.39408003504012	2.889183221455757	0.08112757029443324	1.1383320007088695
-14.783683682753072	28.129965573228738	2.8380488093849396	0.01581008233879207	1.1324007234536366
-14.975465100779633	27.963363652093868	2.8004938341322023	-0.024549482116295627	1.1282189583633655
-14.857377166814722	28.070482248494333	2.8265341523262375	9.018675901187084E-4	1.1310894669519478
-15.247091508969765	27.723494694946858	2.741388134728854	-0.08237863602389314	1.1225346255518858
-15.438921475279523	27.548521108541188	2.6908634777838145	-0.12484991108935072	1.120280498875628
-15.777307067901031	27.23142152114181	2.584348783335538	-0.2036739678229721	1.1172600931406125
-15.505550048294694	27.4862002405047	2.671256490417617	-0.1399053014152431	1.1194220035465958
-15.95882932927022	27.057658625283377	2.5199258864427776	-0.24837045411409978	1.1173213265992503
-16.071627921968407	26.944874315391413	2.4769725943128247	-0.27796188717282944	1.1168464767241693
-16.348879088595037	26.649360708813276	2.3609142978799285	-0.3580392093494905	1.1143593574714006
-16.427997019937784	26.555959712111072	2.3259685900317706	-0.38243067775172457	1.1129101334258098
-16.656844434007954	26.17623866269756	2.1986627049818024	-0.47061661511773073	1.0932113311457563
-16.696536478621557	26.09508062700545	2.174343490665601	-0.4884715696533678	1.0879433123349413
-16.835749776418716	25.686852448177994	2.0649349837162623	-0.5668704419780133	1.0499045387966408
-16.845061757485475	25.628453285604436	2.0500232797055435	-0.5760166524728393	1.0427095032323879
-16.850433340026893	25.176846057478727	1.940208021039347	-0.6373114023621892	0.9774344438431213
-16.85038673364371	25.14105029551206	1.9320539342509864	-0.6419129594296954	0.9722118453176638
-16.822804208812027	24.752145786172367	1.847462709234812	-0.6866014879532314	0.9134562714201504
-16.814022621155868	24.619664448408173	1.8185893150909644	-0.7019120530791503	0.8934548345166136
-16.812945472733826	24.6090037446475	1.8163073661896663	-0.7030778895319257	0.8918286340129463
-16.723937840816944	24.10943746964462	1.717802964710632	-0.7500160283378783	0.8093974670616391
-16.711672631053567	24.055094941481215	1.7062185819350995	-0.7546957517451193	0.8003994613128176
-16.289023552988983	22.907733919851253	1.4710117169595887	-0.8325424193165792	0.6070800458386979
-16.541701583590093	23.45604246001041	1.5807633867444821	-0.7988741196044491	0.700851470015619
-16.554803726644348	23.499372302025698	1.5898649545815597	-0.7953545701624359	0.7079963945160019
-16.28488538521969	22.898119481008653	1.4690286254565814	-0.8332197085901858	0.6053765258664688
-16.26218103763534	22.856454352609262	1.4615766979633062	-0.8352952456688458	0.5971803377619707
-15.969194038819062	22.31634337785984	1.3669880786282311	-0.8619836020639378	0.49175590169860783
-15.890230123807179	22.1925020649246	1.3486364122550782	-0.8663742094025175	0.4671678578684741
-15.611918811164477	21.76175729997115	1.2855945549259895	-0.8782638698448963	0.38015765824716663
-15.389654649869968	21.46744614026727	1.2516276275517668	-0.8830055227987602	0.31628823671191275
-15.211472875440645	21.225020759410477	1.222963356094738	-0.8859750924291135	0.2624081934072401
-14.852605830718517	20.768605616378892	1.178425696278684	-0.8843069491809167	0.1559882010543937
-14.818368111934701	20.727265125728813	1.1743604187938055	-0.8835329402558734	0.14620391933909035
-14.010753868674147	19.956266747716498	1.10991958107683	-0.8372921222022807	-0.04778698816892313
-14.087441807327457	20.012526511232718	1.1146924376962768	-0.8434536479608091	-0.03398353955612933
-14.468160486474938	20.371519812579944	1.1439903847880792	-0.8674282995459048	0.057707473631712386
-14.161164464278139	20.08381166702931	1.1195350466480027	-0.8474972485690635	-0.01631655792302677
-14.781086333771103	20.690256417429	1.1705193761382457	-0.8815495136166068	0.13686400471919513
-12.566775432145782	19.255877513320883	1.0173249058676344	-0.6842147742421448	-0.2212546295646861
-13.290339014836286	19.46305631769065	1.0641087678229202	-0.7703272165954634	-0.1644779484418804
-13.1729303124603	19.418787275288505	1.0574110301775903	-0.7567777257507218	-0.1768841353870517
-12.843245224742368	19.28971157894774	1.0388361034929134	-0.7188491800581989	-0.21233823356683584
-13.364979556612642	19.508469790386137	1.068925782101759	-0.7783040757741416	-0.15388948104936154
-13.71499192839251	19.7215588672211	1.092427839370665	-0.8144273686996057	-0.10401997276292799
-10.73275094914898	27.601566124654774	2.5203433304093723	0.5088836106285105	0.7964471220649084
-10.621312259153935	27.431657608134955	2.4636155412229344	0.5066354066674483	0.7616068654594264
-10.494472622804425	27.139762728691487	2.3725760316747007	0.49789005483730264	0.708045127414844
-10.440814811578786	26.97290839065918	2.3223636248031267	0.4896023369476237	0.679013829016057
-10.340010025599554	26.46761329405222	2.1715984862186386	0.45255603369653796	0.5939809107784721
-10.310942985096554	26.231506882359504	2.101837330905148	0.431939258381298	0.5566210838970385
-10.254915889396067	25.788604694922874	1.9708819562472741	0.3900309670310105	0.48561390155186707
-10.22647827646901	25.49740684588262	1.885872188827309	0.36194892241911686	0.4403294661595945
-10.15297056364784	24.454238785309386	1.613019268709079	0.2580400712884643	0.28075766630684307
-10.148816922605754	23.97207807587904	1.4974895157712038	0.20651620124481618	0.2079371939883418
-10.1572747910747	24.735583520367605	1.680012577105627	0.28793260905923146	0.3229513572649109
-10.162097597121184	24.830116402868736	1.7051366523498266	0.297982070814117	0.3374323048866943
-10.162546766859359	23.84260305188515	1.4727884600975372	0.19054509879584994	0.18852756562152453
-10.199764060738538	23.17965757589045	1.346382163858859	0.11632621916024562	0.0825993802502483
-10.264133457042867	22.925685144978395	1.3089404024091167	0.07812754525185404	0.0478212652704555
-10.334836167150385	22.416165687077918	1.2336493789923437	0.014440026397059718	-0.025636959725211104
-10.491992980100065	22.01802381355439	1.1977252073091142	-0.05624329165033834	-0.07407187341756959
-11.549836964138185	20.072338696358347	1.0467087031757851	-0.43457504326679175	-0.26583184243869784
-11.554967867880773	20.064003427239495	1.0463794622414029	-0.4363078131414614	-0.266413404079238
-10.551136967279964	21.796553611972197	1.1759703827068324	-0.08740821034394765	-0.10523128279126616
-10.861109989919282	21.2561808403101	1.1351290489749588	-0.19802733789207946	-0.15809217294148525
-10.944210941660401	21.11696785294288	1.123924551712074	-0.22697660916513934	-0.17157649717221818
-11.133323225905555	20.800917117156818	1.1015622469290078	-0.2911279042723204	-0.19979621386959068
-11.346534801731305	20.436488911990164	1.07299523114568	-0.3646670238889689	-0.23302995955561934
-11.231518843805489	20.62710766906838	1.083243582812545	-0.32445353860100223	-0.21583462976339238
-11.741469854730145	19.77949816437784	1.033700140452736	-0.49633627884674386	-0.2861589278927976
-11.841147224706017	19.661418434931374	1.029337647337832	-0.5234682558660039	-0.2896319893903072
-11.973386913159729	19.52262481256701	1.0221859887577485	-0.5587484523749375	-0.2911299926182509
-12.170425370412358	19.353881967026794	1.0150004369983177	-0.6065813427963305	-0.28401673532067195
-12.254791953417843	19.298450378205736	1.0102733483977022	-0.6289277993586588	-0.2609736818905236
-12.107678242949612	19.405561627556374	1.0158709840398719	-0.5912625485257781	-0.28562840628323105
-4.288326386940741	5.8070230604936794	0.11382799789113461	0.11056838427858552	-0.009298561312255364
-4.307057605244767	5.526002436139832	0.15910488110107524	0.1531994176112686	-0.008758883918197412
-4.180171464701457	5.245978145694322	0.20773350269367674	0.19773232476875324	0.015330337762529636
-4.162615861022818	5.199209053922773	0.21516668919788973	0.20446585590355673	0.018876076650745446
-4.143652721141185	5.191949089536986	0.21667972226479715	0.2053075860967603	0.021783107776656943
-4.014987066173259	6.398560350145364	0.025759393944418212	0.022510909120133513	0.011219092749920377
-4.102160277057983	6.226155071234556	0.04942082428742327	0.047551745531218485	0.008161039709739906
-4.158587255864665	6.1200098173878565	0.06481768558092789	0.06395868578616522	0.003304234494595065
-4.284793079351208	5.824858607178209	0.11070961807610885	0.10763464380078631	-0.008957902576489075
-3.6322745368198053	5.1479752237781815	0.24033296709682508	0.20648352375150106	0.10884606977954031
-3.7520724673596213	5.133869891353276	0.23588987089245236	0.21032542849661492	0.08736963333740075
-4.068810461062704	5.185234828589743	0.2203578695452714	0.20619370413896065	0.03423704867205158
-3.4079134276844885	5.238028583704212	0.24056579289997748	0.18853630164712706	0.1465456394447195
-3.870611147185512	6.723331704642558	0.023153958329048825	-0.011636672059745452	0.013618899053415321
-3.93550508782948	6.569124366309313	0.03066755781231438	-1.0305033399160557E-5	0.01636635024902844
-3.083077723553127	5.477621858005871	0.24563514390326063	0.1419482775606474	0.1983338065609014
-3.2016356353304536	5.395281637801698	0.24397383487795632	0.16024499640089174	0.17868123305677286
-2.9250367521464256	5.618751443255416	0.2641827907174183	0.11516909288171193	0.22390546771058523
-2.808073832376915	5.742408533499555	0.2747037619000105	0.09304911492393907	0.2409837916250365
-2.561109083068193	6.012828978318681	0.3303455893242138	0.044718715001400205	0.28236994931669995
-3.656225595772729	7.214473650128381	0.06074304841578778	-0.04903453318444112	0.013547398734622983
-3.5925228731418923	7.34008329807876	0.10213351081252081	-0.08174834095713178	0.02003789879629299
-3.54328167840365	7.470859406778205	0.11538498664683303	-0.09236898494402818	0.022632204753094094
-2.1477862434435124	6.617732931249476	0.4844840746032265	-0.08370704023641193	0.3620660747251442
-2.178221292733067	6.571855578800015	0.47079967784264903	-0.07248637745338703	0.35774392481810463
-2.0648331524982755	6.7576354797203635	0.524567348096411	-0.1183375226310705	0.37451255033313946
-1.8849213199230619	7.066868042911974	0.6121509332482249	-0.1936218587709245	0.40077993923860233
-2.4120263893614973	6.229400814325045	0.3832703944616347	9.617604347597376E-4	0.31169055483834407
-2.5361866250272955	6.047252036713077	0.3360683922256049	0.03987015545689551	0.28660176685987515
-3.935819787141531	17.984500048599497	2.581449586353603	-1.11895652438771	0.3042379364408068
-3.78336958602557	17.993315823553566	2.566989968361404	-1.1261373995168042	0.30022871738455537
-3.427077741744119	7.766058137175304	0.2681535580475799	-0.20896852908035832	0.03287506473722356
-3.406569881135219	7.832445527304884	0.2907903462469819	-0.22426331298676305	0.033495564104947785
-3.395983191054093	7.883794864942119	0.30891071736385334	-0.23503151000825762	0.0344618558250407
-3.3371281060386737	8.150918617555703	0.4146307319454404	-0.2900052240830921	0.04385970001266131
-1.278169408830863	8.48437433428823	1.0250597195122777	-0.5109811741783896	0.47031394880787525
-1.4540629241815406	8.03470965362341	0.8927943990814367	-0.4141605472474942	0.45551697132027535
-1.8167261401452421	7.20801182257917	0.6517270987716838	-0.2283288198571116	0.41263300887575305
-1.552383037014087	7.789776732269239	0.818408521460516	-0.3567046903391252	0.44217860367344397
-0.9410764433027281	9.405038530050247	1.2790365789754796	-0.6889562657116959	0.4909152573079893
-1.0329367331417418	9.151234284338832	1.2113972561268609	-0.643454876843343	0.48675922684733364
-0.7679094447811552	9.95277965234512	1.4096089510970269	-0.7739620322809446	0.4969629339750442
-0.33002843814312044	12.134348277380695	1.8431520886195654	-1.0528395391185361	0.4888455837728305
-0.3357764586920513	12.078843485378034	1.8337677930655603	-1.0468921276492287	0.4897397050804013
-3.417433509638534	17.827381727176302	2.534627366263676	-1.1542747718683355	0.3048836382210144
-3.353382382951112	17.741842308688575	2.527559191333748	-1.1609439975981943	0.3080750446274413
-3.674832941632539	17.93323560833925	2.5594500815569297	-1.1322677049738243	0.3044801905479086
-3.5409307277999567	17.885907081965335	2.547955868877476	-1.1448334497864896	0.3039896107470923
-3.1860561960175433	17.549365365355296	2.508251553324389	-1.1737319852885855	0.3121513303606332
-2.9981130641699174	17.395321314172424	2.49240749807259	-1.1840334432110189	0.31541384992929244
-3.2165215628928006	17.57820816975883	2.511073891792821	-1.1710117003969955	0.31216041620616924
-4.1137207324417435	17.95308223849858	2.60510366351985	-1.107689988790173	0.3050427807436401
-4.160621080742889	17.795938972454014	2.6157962859462263	-1.1081282949939602	0.31225657219012226
-4.190763877417752	17.70804950350443	2.623304624026874	-1.1059610842858012	0.31544949287766044
-0.33050020850094985	12.145123827625998	1.84463716242045	-1.053663004284203	0.4885731362943528
-1.4343564303268679	16.31909273804294	2.3456620482095643	-1.2394130317963867	0.35688307439942857
-1.3066176526698219	16.0680303809159	2.3213232937225623	-1.2431585640203946	0.36230719695769426
-1.1152979539279455	15.611202681804269	2.275469388221042	-1.24109762418293	0.37566230086724095
-2.4474803932797915	17.1585224792057	2.456742328654762	-1.2067674619880382	0.3277803830274867
-2.055761384167546	17.041296048986602	2.427504066309608	-1.2214901623964551	0.3340715752275956
-1.9984998164489554	17.002629506016117	2.422235200785	-1.2224990091870092	0.33673662652006964
-1.5724149375605685	16.580962567434636	2.371578977280374	-1.238885325768456	0.3482421130072223
-2.9820955633715815	17.38344915169903	2.491172246513018	-1.184791136261907	0.3158065855210325
-2.724789042326286	17.256116533629893	2.4739497686034597	-1.1961674821609256	0.3217180322025509
-2.531457869203797	17.190304756335227	2.461918790893999	-1.204572946451834	0.3247045018350069
-4.183190145794866	17.56540290424019	2.6221478961835274	-1.107027196526819	0.31992546189607046
-4.207099313692599	17.371866069837257	2.62643725859133	-1.1112514174090966	0.32486818005471185
-4.17345519997633	17.089831976884682	2.610397335068462	-1.1208851415426395	0.3248121849363247
-3.3148310309893363	8.423923301546052	0.52222927059164	-0.3521128002271541	0.046533584010916236
-3.300192629087484	8.663118489326514	0.6041129766103464	-0.4035597249808005	0.04454165269837695
-3.2862287614074193	8.915212706658002	0.6900534718973215	-0.45425357128371435	0.04809843333589073
-3.2794829862540453	9.153166440048343	0.778337427047475	-0.5059914361543977	0.05336963181062073
-0.3805651487088478	12.953841366376704	1.958587766299965	-1.119272433757844	0.46590932690749437
-0.4307061904896281	13.369241222483529	2.017147367562264	-1.1530540178562179	0.45326586710927014
-0.5075965103225141	13.744646939005303	2.0621891344683307	-1.1726716680005116	0.4414862138482811
-0.5977318219793605	14.096499370658435	2.107326669807021	-1.194872821084617	0.427822591884755
-3.2676731937878696	9.60572641271945	0.92953861509676	-0.589867879086823	0.06710670397393331
-3.256429234120413	10.042692132374542	1.072304682814336	-0.6680580593583816	0.08022290766854201
-3.268410707882346	10.416945356274994	1.181726065861422	-0.7222975329346137	0.09121833773336763
-0.6591870284780542	10.31262568099423	1.4977721469149003	-0.8325631495606887	0.5007213091459954
-0.42285288091859907	11.258976825610695	1.6950832700803802	-0.9590129114683619	0.502604328005013
-0.42939644071267913	11.215805729165234	1.6864690323892018	-0.9531905021030496	0.5029300226529732
-0.6312573047807166	10.428088654680536	1.524465208355974	-0.8507727366656154	0.5013202880933105
-3.2903234695987535	10.897386429199772	1.3313287245047896	-0.7997360117752289	0.10533417168641947
-2.987291544864133	17.386535233830127	2.4915854467601832	-1.1845908307070638	0.31565857223177024
-4.164359810315925	17.031866286091535	2.606742810189673	-1.1221286713030167	0.3252990452690607
-0.7097934901376413	14.466809880080852	2.1530189434942923	-1.2143177418064286	0.4129746208386911
-0.8575672753041089	14.969271293498517	2.206518009917257	-1.2276272845962393	0.39743224609101613
-0.9532329287786547	15.217415294466539	2.2354648026545174	-1.2371193752969858	0.3868239692361857
-4.138689251804942	16.602845789463963	2.57036816414426	-1.1302351643282782	0.3182189008072949
-4.159558946386909	16.976159925336383	2.602088449218199	-1.1219962317178287	0.3255114968103152
-4.0833228206703645	16.225441788462653	2.526143781519156	-1.1352450670536784	0.3099378504323874
-4.075875945060494	16.183223288394085	2.5210334364634175	-1.1354565094410585	0.30941900614226103
-3.9528003255732322	15.292784673108926	2.3765655689243674	-1.1331229831163876	0.269751706754192
-3.9992067929440043	15.73055462668215	2.4523212441316904	-1.138737237103833	0.290780301301513
-4.068371905853679	16.139351008679608	2.5141313947055597	-1.1349912120111347	0.30792355696287343
-3.903746688804401	14.691009127397303	2.2662740869643656	-1.1165602407482695	0.24049913208180357
-3.86987704440043	14.375574603567006	2.203215464058448	-1.1025170263607107	0.22798885298286325
-3.9256796422272324	14.820378173973396	2.2911588881423475	-1.1197882255183909	0.2462504429495558
-3.9497350317267026	15.228464150498013	2.364924011901864	-1.1311322121215697	0.26675277552391347
-3.7268568443784513	13.894308007070336	2.0995660634576416	-1.0849918162366066	0.20972358152392528
-3.698215854277132	13.779058127098043	2.074382248271158	-1.0797475883270893	0.20552295997811165
-3.6779639093146645	13.673870011895303	2.0498778494015073	-1.0720833233750358	0.202387169654728
-3.571181750067259	13.33170586472178	1.9700150276384172	-1.054013795365794	0.1893509582521899
-3.4835043026903465	12.977876322076302	1.8838591017953137	-1.0256790440182117	0.17978976320894186
-3.404126025364066	12.339701968592273	1.7276800543936954	-0.9743096571429601	0.1530379561484838
-3.3488293333994186	11.895449310153229	1.60708675731488	-0.9230295653929717	0.13941392791448404
-3.300315153385468	11.14083500028607	1.4028351196487037	-0.8352077716573892	0.11332374173777926
-3.9511621749674837	15.271050023970451	2.372747893289154	-1.1326503678119169	0.26893130230189655
-8.244373317370188	14.628658956740194	9.87018294991947E-5	6.266641408705781E-5	6.639848489320074E-5
-8.208489142862772	14.204433859089825	9.731305097747246E-5	6.196424869757944E-5	6.63774292473652E-5
-8.193734077492797	13.966873422743047	9.6553118045629E-5	6.158319448477583E-5	6.637390062737474E-5
-8.232676222944097	14.462837941075223	9.815715819865688E-5	6.239434695717906E-5	6.639986075491667E-5
-8.19035693955016	13.837323106092928	9.615229796267279E-5	6.138379992645966E-5	6.637268406087269E-5
-8.113167709168138	13.369167772280294	9.467046067829136E-5	6.058619280794345E-5	6.628302208407166E-5
-8.077142174814208	13.181783020574018	9.411587527584013E-5	6.028020610162692E-5	6.623357553006125E-5
-7.9674073519851305	12.816549861797377	9.300928629999438E-5	5.961863681047687E-5	6.609916312936809E-5
-7.4202031915344335	11.241546128091116	8.856672321790609E-5	5.6609039203064934E-5	6.545276482485057E-5
-7.380855782333086	11.139150568907128	8.832355783236929E-5	5.643563867348685E-5	6.540603008997743E-5
-7.603903539139292	11.751642921695533	8.99420966042854E-5	5.759302525364113E-5	6.566028378645827E-5
-7.696154479064555	11.994745340563997	9.062459998482687E-5	5.809147367163642E-5	6.576485432090394E-5
-7.744684776673162	12.145936214046198	9.10753851182098E-5	5.8388346327947546E-5	6.582152480336233E-5
-7.337783016568444	11.036160898112158	8.807461704154083E-5	5.624876018428418E-5	6.535168208643535E-5
-5.478513842259125	7.328297301269693	7.764853925703769E-5	4.7103537872332664E-5	6.165708936181247E-5
-5.496335515484936	7.350666297835906	7.774534888604928E-5	4.718798999657371E-5	6.170996176879603E-5
-5.513292533723025	7.373441024034741	7.781779778241545E-5	4.724744778240921E-5	6.175790532653074E-5
-5.7782594324877365	7.704138241466704	7.896403457121728E-5	4.8249447760348484E-5	6.235479550610425E-5
-5.226288884072366	6.97442447090005	7.669384779328958E-5	4.643734530800997E-5	6.097800531831832E-5
-5.1320395346395955	6.880771446866525	7.631558769236139E-5	4.6131362038851476E-5	6.0738095159659436E-5
-4.981658732436152	6.746084424883188	7.594745090558393E-5	4.5888188534365235E-5	6.0429615690913726E-5
-4.872230788355059	6.663668971542325	7.569862487818116E-5	4.572000471087716E-5	6.02452046143593E-5
-5.959938063172559	8.088641025459268	7.988418391185491E-5	4.895222260732979E-5	6.291713719880311E-5
-6.156106083074739	8.43849134717127	8.106289120630953E-5	5.007319400363419E-5	6.341098441775249E-5
-6.3622803987511345	8.893710900037291	8.224687097381015E-5	5.1096042382674817E-5	6.392672619238369E-5
-7.037730777065047	10.279206689455364	8.610374706347475E-5	5.4631811758299766E-5	6.501293764205927E-5
-6.511291309796823	9.166024915663732	8.318681225355708E-5	5.204542885735623E-5	6.418466355162963E-5
-6.961309529005052	10.091919377967345	8.559592285592331E-5	5.421639619320152E-5	6.49110697401535E-5
-6.976746835639336	10.11701394282087	8.568499857460761E-5	5.4294718343535824E-5	6.49393155300321E-5
-11.149672852779776	19.026028297048256	0.2885601497183806	-0.03163719665735753	-0.033289256610921074
-11.177286946315288	19.099277703541333	0.2914883959537993	-0.031873942204217964	-0.033043373312907756
-9.18227086019565	22.941744559833715	0.3893984380518619	-0.026412790988980767	-0.02849222642381157
-8.933979733519063	23.042297787756027	0.3881395261928143	-0.025693251167646994	-0.027283386267790213
-9.497726748011418	22.723004536194928	0.38606360332355294	-0.026976006497557596	-0.029095741078392773
-11.201816179455392	19.362671115833432	0.29983804894324145	-0.03194936244861187	-0.031984419957513326
-11.022193536741858	18.717624560114725	0.275882484012585	-0.030678391970857356	-0.034334310068039296
-10.948655511422155	18.634752597804788	0.27113661754398743	-0.03007897907847675	-0.0344915055898528
-10.739200803101152	18.414265673982754	0.25807706714142914	-0.028547298300842263	-0.03478302501991134
-10.426129079411938	18.242868662510936	0.24199691785318383	-0.026281909761745378	-0.0346245342734361
-10.351495060601314	18.19934593348884	0.2380778583089048	-0.02580282952764255	-0.03449898397684685
-10.276659955502009	18.164399203559437	0.23429686650840525	-0.025294794095602934	-0.03443837229081389
-10.051706148564318	18.092298620546728	0.22334875328795023	-0.02358591309761509	-0.03376562711905713
-11.220597943108505	19.547650220008503	0.3057085342653906	-0.03199336542867959	-0.03112919750536463
-11.213232813518049	19.61367872695515	0.30757471688773447	-0.03181076358449236	-0.030981704835526876
-11.167862918473157	19.983763373685665	0.31755882346876074	-0.03145909614684467	-0.029663315950568567
-11.119734753615504	20.180895538942224	0.32292517022808986	-0.030926815106224866	-0.02944452584202836
-10.889962382093142	20.81510177874138	0.3388297563612026	-0.029558961473600886	-0.0285361161590025
-10.989883259185685	20.57314650704364	0.33257803182483625	-0.030326874606756718	-0.028623749231534427
-10.670647697607485	21.25443563231954	0.3498963855733376	-0.02879696188514036	-0.028330224185239103
-8.656589193032165	23.077778160673812	0.38307217329367965	-0.023933586984769006	-0.026650243534850574
-8.262164632393056	22.97490850022338	0.36865044259712804	-0.01997867968589227	-0.02462001028980969
-8.093510801985081	22.896766634500132	0.36084630321603095	-0.01810784555097634	-0.024568913185691807
-7.68989912608717	22.564207698669875	0.3367750830655557	-0.011429053376852457	-0.024083474737720545
-10.61906467426591	21.352055718189742	0.3524789241380252	-0.028439049082645447	-0.028459006875755765
-9.936768220586934	22.310409278173573	0.3774320855773371	-0.027384764764768466	-0.029268416088889724
-9.627937960973474	22.62487940796674	0.3845722560279889	-0.02734394572546425	-0.02909816611291126
-9.573169961095976	22.676544366109272	0.38564811247957265	-0.027217918130217157	-0.02913703247874389
-10.134279956953314	22.05814858741419	0.37080849635770946	-0.02735322469415437	-0.029337400169185932
-10.304582249602808	21.836678921374173	0.3651374094001781	-0.027727690910957073	-0.028873071125430125
-10.555587977067566	21.45179651669559	0.3551200255479959	-0.028124719884728585	-0.028722618005605757
-9.871150253323467	18.04329134881533	0.21471836481350204	-0.022322458305719876	-0.03326922535462795
-9.4491510421968	17.986087424675254	0.19362617718912117	-0.019132636066291956	-0.031162605284485858
-9.39405468440286	17.97674307009461	0.1908097316613687	-0.018771904308602958	-0.030888817662896025
-9.318824933668623	17.968766098777905	0.18648679552047157	-0.018197355506208497	-0.0304600607216179
-8.866655676614846	17.930756511797174	0.16139409121881848	-0.015025648233287139	-0.02774505740439789
-7.460370084706861	22.326890903804703	0.3199858210273696	-0.008254805661904523	-0.02520435964247395
-7.181921823170052	22.004421546653404	0.29850583647773543	-0.0029269325408117102	-0.02761368863224506
-6.980050576019263	21.793148493492453	0.2823495523049739	-5.355391781802412E-4	-0.029499624592367275
-6.576542696581086	21.409318391621486	0.25245680978279256	0.004109502645600445	-0.03516460358995982
-8.591810565175942	17.924390418426363	0.1433022077025815	-0.01267210692577549	-0.026270978505337238
-8.160987566235585	17.895824611247768	0.10910820155550914	-0.007458349748699208	-0.021696873239545188
-8.427526747689358	17.911776804777684	0.13063318964843082	-0.010881347900776961	-0.024599284141172913
-8.540982568507179	17.920050757602066	0.13998619107856153	-0.012260635019481575	-0.025891363481639985
-5.864615339578988	20.755750631962357	0.19950736704227418	0.009200271584899307	-0.03984383935007321
-5.543802938210256	20.38074487517408	0.17177967054426135	0.011417983667948137	-0.04135018611243105
-6.504364858334945	21.34437545298176	0.24714424780734368	0.004510339901583876	-0.0357265483953029
-5.970918121132897	20.870232428528325	0.20832575531993597	0.008854555584162701	-0.03932200034484586
-5.171797381464162	19.89737251545445	0.1369458720938689	0.011564477386284584	-0.04061346219204901
-5.0245480447987125	19.683822661130662	0.12217641130723496	0.012558092411975806	-0.04010540827155276
-4.900152014728899	19.401774462066626	0.10514950749409654	0.013030863586073995	-0.039128116443704675
-8.045165203849143	17.895237150670994	0.09601756207709318	-0.005930900128948608	-0.018128714932591408
-7.828330068792466	17.887207984644846	0.06881892396621761	-0.0036130389571188562	-0.011520715658720171
-7.588389628929521	17.819549385161938	0.015989089476671846	-3.960268095377851E-4	-0.0032858456329855107
-4.683175416995011	18.92056128922509	0.07917767575332274	0.013786500257021501	-0.035514135617074435
-4.557131527726211	18.533459102138394	0.06167479561355904	0.01243009127021474	-0.031062423007370485
-4.377707594286538	17.57417867700677	0.026356384684337743	0.010237648071704861	-0.01993308966115303
-4.375950900357417	17.526057226949376	0.024685945597563208	0.010084450730135874	-0.019370097311390135
-4.484941864981501	18.19838652331461	0.045501555114814435	0.011757076470426125	-0.027878307683550818
-4.372825752777866	17.497105804998277	0.0242124727928039	0.010074945057982189	-0.019158059057022274
-4.260063754969469	16.957122878843833	0.017080557736014204	0.009621660462264403	-0.014046564142616295
-4.2543796491463395	16.88173839584814	0.01675345207174469	0.009457075164328334	-0.013676499217636758
-4.172479120773178	16.325671413989923	0.013340004490981475	0.0075048832769100795	-0.010436255738080213
-4.151871519508384	16.155447405066244	0.012266267263745384	0.006907146940547689	-0.009406174577879985
-4.144035245207647	16.121454065378032	0.012032811865680238	0.006755570935004853	-0.009208689377140297
-4.072421898747817	15.289956430567175	0.007721776587839039	0.004525938450850461	-0.005069399130864193
-4.095328121705499	15.489697359268533	0.008652496346680479	0.005022888019110815	-0.005899838016322239
-4.118480058777639	15.68595857984359	0.009603405647087714	0.005395116951152302	-0.0068514105709775435
-4.140149876500907	16.06180723438685	0.011693352100110601	0.0065624335913285385	-0.008889700674195231
-4.179593610389492	14.862900564725685	0.006272740479477033	0.003498193702209844	-0.004241645715818616
-4.129583690004605	15.034457843656845	0.007142712920885969	0.004030394921351642	-0.004829292061560346
-4.332504046130264	14.727261534199787	0.003261877189291094	0.0017769289677148912	-0.0021290505756828707
-6.864381120883838	17.824925970386563	1.1011423871281256E-4	6.768155891908963E-5	6.343950454235026E-5
-7.111456277637915	17.862901719600874	1.0990063454885664E-4	6.766141188803434E-5	6.381071558674063E-5
-7.361730330183262	17.815658423143518	1.094439194625188E-4	6.755522465447331E-5	6.42042439901306E-5
-6.699631952192597	17.790187728061333	1.1023493796270817E-4	6.768560300505827E-5	6.319741988714315E-5
-6.471535900809904	17.65611081898578	1.1015006730290386E-4	6.758835113936416E-5	6.288107856867963E-5
-6.01856299486931	16.965651538393175	1.086155715467364E-4	6.674221037823624E-5	6.235701367026063E-5
-6.018217814642384	16.964954947243214	1.0861387195126163E-4	6.674130697276751E-5	6.235667173790907E-5
-6.192614293475787	17.31914560580889	1.0950295671527136E-4	6.721268302409976E-5	6.254056240340849E-5
-6.358826975092747	17.562077889890872	1.1002060606149215E-4	6.74963711309641E-5	6.273657825128529E-5
-6.018066056155799	16.964687362149334	1.086132512771366E-4	6.674096530939318E-5	6.235653035675582E-5
-4.908304538333134	14.969355025422521	1.0317102892930999E-4	6.382245841439817E-5	6.087778114131375E-5
-4.894965705707698	14.956384548239772	1.0314044377053653E-4	6.380432163159178E-5	6.085520443978151E-5
-5.522668475480044	15.89108446419409	1.0565059288851578E-4	6.519037297427263E-5	6.177357615773287E-5
-5.590293973325887	16.02332329799043	1.060322236831485E-4	6.539484441773908E-5	6.186454903210341E-5
-5.62503595550961	16.102423683804165	1.0626849441236948E-4	6.551765739448911E-5	6.19145682423512E-5
-5.79838945170203	16.47567517825189	1.0729665484013655E-4	6.605996093973092E-5	6.211483489342734E-5
-5.818300420163335	16.518599132988257	1.07420952404779E-4	6.61245191391957E-5	6.214346281856611E-5
-6.016563718580136	16.961325465432818	1.0860422231726455E-4	6.673627749752105E-5	6.235493563236297E-5
-4.911331118979538	14.97328547513143	1.0318119890506913E-4	6.382817152260778E-5	6.0882337834862953E-5
-5.0735700023776875	15.16993664121582	1.0369455955952988E-4	6.41216516125205E-5	6.114166608860233E-5
-5.223708594183212	15.375437594116095	1.0423263116250553E-4	6.441964672976232E-5	6.137077895981328E-5
-5.2244114000787105	15.376332166246335	1.0423501424099824E-4	6.442099530231265E-5	6.137191554815746E-5
-5.424504479191739	15.698092793846305	1.0511846742205262E-4	6.490711599417413E-5	6.165450173810732E-5
-5.22565127061393	15.37825402853767	1.0424026329796356E-4	6.442388535173942E-5	6.13737821854472E-5
-4.7077301313837365	14.774519111724057	1.0271609977882588E-4	6.355293398600673E-5	6.053774150283354E-5
-4.675015183440867	14.74800878513003	1.0265653827433284E-4	6.351651972094058E-5	6.047582877265737E-5
-3.7658512309524754	7.028045440845924	7.564030064106792E-5	4.5602996327535856E-5	5.7674245614931866E-5
