# Supplementary material for: Thyroarytenoid muscle fiber orientation regulates the ability to modulate vocal fold vertical thickness
Source: PLoS One. 2025 Dec 4;20(12):e0337735. doi: 10.1371/journal.pone.0337735 (PMC12677544; doi:10.1371/journal.pone.0337735)
Supplement: S4 Data — (ZIP) [file pone.0337735.s004.zip › Male/contourA2TA6.csv]

% Model	Untitled.mph
% Version	COMSOL 6.1.0.357
% Date	Dec 13 2024, 21:22
% Dimension	2
% Nodes	720
% Expressions	3
% Description	Line
% cpl1x	cpl1y	Displacement magnitude	u	v
-11.968005616002486	39.650844643500406	4.075496135477759	3.078104235971486E-4	0.5203139418548379
-12.100925229184412	39.521184251215715	4.070387563928157	3.0624788212903805E-4	0.5204182666152518
-11.810234379374002	39.74293127707726	4.079117347736438	3.08931041121858E-4	0.5202391068520305
-11.76596306338081	39.775513356632324	4.080401591474804	3.093250719213561E-4	0.5202127630727773
-11.47739948826791	39.862189693672036	4.083815776601021	3.10380778838723E-4	0.5201406759727695
-11.258980847445656	39.857881496438054	4.083640204235566	3.1033778416476496E-4	0.520141534289053
-11.716143543792246	39.796222579001906	4.08121607380066	3.095784748701268E-4	0.5201957635018418
-11.163938214941039	39.85365079891891	4.083475583046423	3.102857272775328E-4	0.5201437762317902
-10.79620743561626	39.85090503287166	4.083366251489718	3.1025522238375356E-4	0.5201416467545474
-10.709496869932106	39.85039381204079	4.083344636902033	3.1024946469762843E-4	0.5201410399906415
-10.37169574884199	39.850036177539195	4.083329513882502	3.1024530544658806E-4	0.5201373683778836
-12.13512273325702	39.460672833157	4.068004638755989	3.055196454532001E-4	0.5204666272794263
-12.240660142730174	39.24849072022055	4.059652580614318	3.029674252671356E-4	0.5206360275674057
-12.227325367848682	39.08705965880898	4.053292150365882	3.010342115538418E-4	0.5207638216118844
-12.205740642978935	38.97912439180851	4.049043958978007	2.9974219680119543E-4	0.5208491181508978
-9.681369688821853	39.850002288818345	4.08331236506921	3.102531663476753E-4	0.5201293225021132
-9.209886193231677	39.8500022888185	4.083316709397651	3.10248674782464E-4	0.5201238035637751
-6.503691158131879	38.96454001876737	4.048412029418828	2.9969264613767294E-4	0.5207943504627516
-6.587351156296421	39.29642873129991	4.0614886359664	3.0365779089745347E-4	0.5205320930412408
-6.771159512318912	39.57700815680421	4.072536049682879	3.070165220322701E-4	0.5203117123235439
-6.814129999907873	39.651652838586976	4.075476848579592	3.079089794806926E-4	0.5202530125744524
-7.229593906641747	39.84203493583536	4.082977288522837	3.10192460437365E-4	0.5201069074947688
-7.181795837296288	39.83706132882147	4.082781489783948	3.1013325749869124E-4	0.5201102890594721
-7.033567159296577	39.76166368437849	4.079807901209016	3.092298862355683E-4	0.5201683435383099
-7.6946177519140235	39.85300356006798	4.083415634467286	3.10310955954157E-4	0.520103664790592
-6.488283836647731	38.91091546805024	4.04630121646184	2.990476885269706E-4	0.5208366995321058
-10.243595360807257	39.850002288818345	4.083328565733154	3.1024293945770896E-4	0.520135899676022
-9.730298368089413	39.85000228881833	4.083313812299788	3.1025225282776785E-4	0.5201298948290957
-9.743014193148053	39.85000228881833	4.08331368733699	3.1025247783274625E-4	0.520130043220754
-9.085341826788042	39.8500022888185	4.083314385943601	3.1025092739635294E-4	0.5201223415722952
-7.779783738995952	39.851154726690396	4.083347820494241	3.1028298632664275E-4	0.5201061331793663
-7.886706964608755	39.850916601280545	4.083334107852696	3.102817818184303E-4	0.5201075779488961
-8.209330570361049	39.849987794146756	4.083316649999702	3.102537713002721E-4	0.5201120944023252
-8.699211804792647	39.85004545472901	4.083325357496818	3.102447241275808E-4	0.5201177885677806
-8.427966558711143	39.8500350871401	4.0833132436804656	3.1025575424459793E-4	0.5201146143358706
-12.152615457473026	38.61822056218743	4.034828904645908	2.95432548214152E-4	0.5211345499484645
-12.150457207342695	38.60568225439725	4.034335619857807	2.952828883170999E-4	0.5211444624489988
-12.146591986235311	38.58859764700979	4.033662661199057	2.950796867910216E-4	0.5211579587028303
-12.074238696384148	38.24828133015453	4.020270188667923	2.910184307516994E-4	0.521426845566761
-6.441829287929373	38.514252064367554	4.030687116031336	2.943005415020351E-4	0.5211507540929683
-6.4796557750756225	38.830935381536946	4.043149230240645	2.980918306812603E-4	0.5209000330743501
-6.431316994593285	38.355730965701305	4.024443308976354	2.9241780818977823E-4	0.5212763598895884
-6.415000660473024	38.12021737547059	4.015174354411554	2.896059956072657E-4	0.5214629536363253
-12.006552716049852	37.91928976266428	4.007309986655774	2.8710771843559177E-4	0.5216868150495194
-11.966773292852782	37.7322909897182	3.999952253792527	2.848871225108379E-4	0.5218345649486159
-11.899335717233097	37.41624344712912	3.9875062100340757	2.811516469295857E-4	0.5220842774698635
-11.86072968481382	37.23337054820751	3.980311757336569	2.7898313174909846E-4	0.5222287700583064
-6.405495081109018	37.81045524455644	4.002972302530982	2.8593107972696994E-4	0.5217085210528887
-6.3802834672144035	37.49850283645258	3.990698632793926	2.822322279251414E-4	0.5219556421290199
-6.34327199449609	36.990127261889924	3.9706779713405482	2.762462445011849E-4	0.5223584153253209
-6.3346776499635205	36.89181710192548	3.9668139069783304	2.7508679777606327E-4	0.5224362850942399
-6.327277488709939	36.80573234114482	3.9634293310054547	2.7408284501796547E-4	0.5225044766075216
-11.839379859361392	37.12464213602315	3.9760275189364185	2.776978465655759E-4	0.5223146984976765
-11.66031709327127	36.191536938073696	3.9393038414305726	2.6673418551029985E-4	0.523052179842111
-11.619905720758748	35.962379473002436	3.9302975052889093	2.640545336185891E-4	0.5232333349912712
-11.730360249335298	36.58305483766412	3.9547310126966124	2.7131013374593835E-4	0.5227426821275994
-6.248695444183287	35.88284413383001	3.9271375113107543	2.632626205772702E-4	0.5232355082290931
-6.190644674951312	35.36621719878445	3.9068022438761334	2.5731707337813486E-4	0.5236446079911421
-6.1463294461348905	34.86088229769609	3.886927327835009	2.5144459426583866E-4	0.5240448772907425
-1.0600869276340483	18.316100001774196	3.237543774826361	8.005350063438555E-5	0.5371161484535509
-1.0459016161732135	18.37692181363064	3.2399215891615545	8.062827721094936E-5	0.5370677873423382
-1.1744205707972624	18.153797557800345	3.2311919355786394	7.852527484362935E-5	0.5372459087089678
-1.311326192584243	17.97535615877772	3.224212310535908	7.684464353913971E-5	0.5373886773107062
-1.386335587551091	17.922671465764726	3.2221496329032084	7.635103689990934E-5	0.537431150029457
-1.6505488217453668	17.757514160475903	3.2156949917464708	7.480223694917246E-5	0.53756456351407
-0.9718149006219283	18.630446296863695	3.2498471176499306	8.302235260131184E-5	0.536866062873751
-0.9542349860686515	18.852537320770427	3.2585349918691904	8.512717668426788E-5	0.5366897866189818
-0.9467123425971604	18.932059856972355	3.2616498194694103	8.588066749351186E-5	0.5366266572350794
-0.9488912973033679	19.009058522305217	3.2646628374777484	8.661312134374596E-5	0.5365656185279928
-0.9602591937381534	19.185733594449147	3.271581894303795	8.829159402045771E-5	0.536425624251152
-1.0005126263859143	19.36574217623491	3.278624199947735	9.000851369716816E-5	0.5362832546792043
-6.05347281998843	34.07388368729615	3.856014469512501	2.424774187485167E-4	0.5246680149680284
-5.779746191862431	31.198536783186327	3.742950761634667	2.103024282724712E-4	0.5269454579735506
-5.81260308842713	31.6601371096856	3.76105371489055	2.1534459341794574E-4	0.526579701899958
-5.898916358898413	32.61341104261303	3.7985800496128164	2.2599191827228716E-4	0.5258246122153453
-5.976331308258205	33.33624786626052	3.8269580864249546	2.3406934062145064E-4	0.5252521715480106
-11.555172919712001	35.57995576034233	3.915251449812726	2.596366960605355E-4	0.5235356802843572
-11.427224513094306	34.824469013294944	3.885529371087295	2.508425655017598E-4	0.5241329629452393
-11.302991741507174	34.01939293201957	3.853853299708342	2.4163818109272298E-4	0.5247695794757425
-11.26269403333529	33.74326682230424	3.8430173056322383	2.384463469417746E-4	0.5249879470936456
-10.87492360433819	31.536162433666846	3.756237216646963	2.136435422479316E-4	0.5267327131926463
-10.79808267178972	31.096982410679725	3.738987305452365	2.0892176031915845E-4	0.5270799020978322
-10.515617328365707	29.431210118152052	3.6735636863302767	1.9062702848883232E-4	0.5283968469885039
-11.095255333576779	32.78560916869341	3.8053095782282917	2.276814671817103E-4	0.5257450125418771
-10.374607869233792	28.677418549364212	3.643922364456428	1.827375469253893E-4	0.5289926562248786
-1.9007542873442727	17.670028077820447	3.212271823750122	7.398724287418414E-5	0.5376362561528054
-2.0779141835942943	17.606247817656115	3.209779351055923	7.33931917121648E-5	0.5376884756767132
-2.421704394542373	17.610906476909	3.209962595080197	7.345114969021763E-5	0.5376879680360349
-2.5268901597962445	17.60827853304663	3.209861040849776	7.343085953365976E-5	0.5376910280467464
-1.0157099330243569	19.441588102125813	3.281595287567624	9.07322422540355E-5	0.5362232512314933
-1.1062328150339649	19.65851365771074	3.2900867556986557	9.280813250610827E-5	0.5360520749154631
-1.0950141199455286	19.63861486947969	3.289307743238766	9.261713630798024E-5	0.5360677498489522
-1.0936631912571904	19.634142492606518	3.2891325121533392	9.257426474158754E-5	0.5360712838006865
-1.2019485900933222	19.823967402584525	3.296568185528516	9.439467959910962E-5	0.5359217641370819
-1.2626663164006442	19.90610167368628	3.29978213358424	9.518329992187649E-5	0.535857197015562
-1.3479656887537843	20.02184186709379	3.3043185580491925	9.629408831771338E-5	0.5357662099357459
-1.3818036936806772	20.069240413165744	3.306174244338663	9.675238239760452E-5	0.5357289389625508
-1.490043238491493	20.21081153288452	3.311722272386109	9.811324155894051E-5	0.5356176816990037
-5.495158991359491	28.68268136418761	3.6440508283278366	1.831862548981797E-4	0.5289377776554751
-5.507477156915547	28.790577524822243	3.648274559282394	1.8430952892293406E-4	0.5288523283525508
-5.640376413522403	29.935099197639943	3.693279159897734	1.9655632226182114E-4	0.5279460087359525
-5.666745377260789	30.200894570944342	3.7036983008934072	1.9938066998063041E-4	0.5277354725002736
-11.232964758328785	33.56280133293661	3.8359110130028684	2.363592424495845E-4	0.5251306313340646
-9.890707351552885	26.584105713780332	3.561689360558171	1.6087409559258623E-4	0.5306463463974962
-9.499209611630052	25.463046361573806	3.517698315699627	1.4959791771095292E-4	0.5315307462259627
-10.251371607480321	28.088734613371646	3.620793716672245	1.764004356888936E-4	0.5294578208200797
-9.949856872037069	26.811418115443047	3.5706206781707364	1.6327130980166773E-4	0.5304668349588926
-9.409620206466	25.28683176907262	3.510760921077671	1.478013857946011E-4	0.5316694903714243
-8.975776833099328	24.413789608181347	3.4765894453648514	1.3920521791539202E-4	0.5323570931098611
-8.450931047688341	23.67686534172989	3.4476045520264447	1.3193874272730735E-4	0.5329360111652026
-8.315280225053407	23.486682331666373	3.4401696008494365	1.3011393575306827E-4	0.5330854530468683
-8.109310669822081	23.245736403988893	3.4307068892376105	1.2780461794700403E-4	0.5332744793359526
-5.04821833795282	26.35030357792787	3.5524860221490937	1.5891214991470488E-4	0.5307830643783178
-5.072511135861281	26.457154341834364	3.5566658452357904	1.5996790267695094E-4	0.5306985545998504
-5.319014801988768	27.6151602307035	3.602126199017367	1.7193604860956532E-4	0.5297826302149093
-5.298549699956672	27.508324942348306	3.5979413719862463	1.7086112383378257E-4	0.529867161866615
-1.6547952866665352	20.435138707303928	3.320503482517922	1.002788589125299E-4	0.535441329316806
-1.7068462026965912	20.505043732104994	3.323243990718081	1.0095515652075797E-4	0.5353863812300207
-1.8328638043067826	20.675856534446993	3.3299325909601554	1.0261000878524936E-4	0.5352521074620683
-1.9146876228856835	20.78271581099791	3.334121846042784	1.0364194340683454E-4	0.5351681338339982
-1.9589596542270868	20.838178803681924	3.336292267627085	1.041761109660915E-4	0.5351245662249637
-2.2267902915590323	21.173727916983232	3.349460841442726	1.0744219288846821E-4	0.5348609850667567
-2.476583602720329	21.524027437877677	3.363164625167704	1.1085735100822178E-4	0.5345855506662953
-2.5106320755974845	21.56945277354053	3.3649486145569503	1.1130421472931948E-4	0.5345498509042367
-3.4170539347823667	18.323036770820913	3.237832858261694	8.020938112090142E-5	0.5371325413833805
-3.3613588547056894	18.26201824120377	3.235445575775957	7.963091739960396E-5	0.5371804096910102
-2.8302006677410443	17.7685842180935	3.2161306621136685	7.495483068645604E-5	0.5375667287012185
-3.0213186080937637	17.882690433716814	3.2205975491906584	7.603909986268661E-5	0.5374780201153908
-2.9853774190574067	17.85333337493745	3.219450523736643	7.576068488305125E-5	0.5375009666845351
-4.904236518511963	25.91960781073081	3.5355530671133035	1.5458939094081453E-4	0.5311232267952457
-4.723668736196532	25.314951331292864	3.511853908876616	1.4844140339169984E-4	0.5316009577627823
-4.604679940346854	25.051089745874435	3.50147389436053	1.457468031303332E-4	0.5318090263781923
-4.281370486848969	24.383328411417228	3.475337311529197	1.391069849420802E-4	0.5323354351683124
-3.2125741016240386	22.611557155864187	3.405794690145062	1.2152552981839384E-4	0.5337301369881056
-3.272014261258436	22.70654698603269	3.409511098271094	1.2245478712662593E-4	0.5336553794019903
-2.551838479986181	21.63096481182497	3.3673580374135508	1.1191393124940142E-4	0.5345014663968982
-2.8735384712196232	22.08009398368013	3.3849783171206793	1.1630220683590451E-4	0.5341483580555335
-3.1756044296995665	22.556944434453374	3.4036500154678224	1.2099697547399348E-4	0.533773095480735
-4.545571876999899	19.652622560032107	3.289892895860947	9.287605496135298E-5	0.5360889353211661
-4.424895516455141	19.524062222800467	3.2848605821641064	9.165192437812813E-5	0.5361897498291828
-3.9589586116535913	19.004701364066953	3.264516005996845	8.668797965918462E-5	0.5365971308734151
-3.8782730930382088	18.915322300283428	3.261021950187769	8.58378029252779E-5	0.5366672516042268
-5.025563667731989	20.107549344377823	3.3077459071032353	9.725481449131057E-5	0.5357328244918269
-5.277731362781373	20.350988119887234	3.3172560890017353	9.958403528005934E-5	0.5355421618005157
-5.606549304112775	20.6598148798465	3.3293838489732455	1.0258524331724212E-4	0.5353004946333506
-6.1310485094683855	21.17349677678001	3.349474514456409	1.0755160396833116E-4	0.5348981759204983
-7.17416985769136	22.198608654304337	3.3896420861803573	1.1751682611591974E-4	0.5340954645715643
-7.6413332318231895	22.67125431062098	3.4082331873780927	1.2215751326424866E-4	0.5337253131646674
-6.9150129554945305	21.927639425126234	3.3790595116351216	1.1491059516171529E-4	0.534307835423772
-6.318958590099959	21.343154735881807	3.3561545957758105	1.0922017017526772E-4	0.5347655057585392
-6.618255579081206	21.642875823077	3.367865333413332	1.1216655375415073E-4	0.5345307710307925
-3.6680004015474728	23.30103040805593	3.432856637402058	1.282905294268542E-4	0.5331877540254806
-3.83446762916781	23.580833568731567	3.443819843326704	1.3112440813383702E-4	0.5329675046145461
-4.071443328978513	23.987709649252928	3.4597927468779837	1.3509539452068433E-4	0.5326471053729755
-7.640251545310057	17.586782544931808	1.2112252480555128E-4	7.4616721429934E-5	7.231334758129392E-5
-7.509356374993602	17.79911102953117	1.2180466626935066E-4	7.491354160575253E-5	7.194420026701996E-5
-7.6989388334005735	17.4903691638282	1.2080708215216538E-4	7.445432834075345E-5	7.248084605761443E-5
-7.762103216471637	17.30759444679789	1.201393782732974E-4	7.414145843344765E-5	7.26723247029862E-5
-7.821162534822876	17.152686250634982	1.195729380010432E-4	7.387076849262552E-5	7.28496403448681E-5
-7.87221896818102	16.9473112831706	1.1878905627163945E-4	7.351501036052176E-5	7.300331911085557E-5
-7.921170402924522	16.753942907049066	1.1806840930129119E-4	7.318628474189418E-5	7.315644949745074E-5
-7.9783869673286425	16.470761822820492	1.1697772448688491E-4	7.268650401243778E-5	7.333543827281328E-5
-8.003886469325913	16.357472230499454	1.1655718067668318E-4	7.249540778034587E-5	7.341691195075026E-5
-8.041803974825056	16.197407590250943	1.1593018717293298E-4	7.220912983560319E-5	7.351616135326521E-5
-8.11957094103931	15.808141817188318	1.1441777709824438E-4	7.15138635725007E-5	7.373685229650995E-5
-8.094241908274963	15.975737091845481	1.1507334452382794E-4	7.181845348085836E-5	7.366375033982577E-5
-8.149959289733443	15.594634263864748	1.1361678902720718E-4	7.114130996086796E-5	7.383399312093543E-5
-4.487015489615116	14.591722761896559	1.1388243853157102E-4	7.011166690031544E-5	6.707121259789625E-5
-4.416731324563106	14.512870608922286	1.1363311865264546E-4	6.998115145265713E-5	6.6923366488061E-5
-4.329055028394281	14.412978776001903	1.1333325799060763E-4	6.982811214451307E-5	6.674923880254188E-5
-4.19303203891211	14.248275933735142	1.1279084692334487E-4	6.95421823866266E-5	6.645757264557075E-5
-4.178965322518646	14.23024927967746	1.1273346542381775E-4	6.951238722854538E-5	6.642941337673319E-5
-8.208595369810979	15.125877972768416	1.118295513208493E-4	7.02851903739651E-5	7.401190860776613E-5
-8.250106284083648	14.883579494882824	1.1094014422411802E-4	6.985895582634482E-5	7.412557773110799E-5
-8.184763342662869	15.304083214581624	1.125085297833144E-4	7.061192962582808E-5	7.394045648199558E-5
-8.194040568253598	15.203367992185502	1.121273851092126E-4	7.042914199972463E-5	7.397467578554477E-5
-4.009503675450382	13.95499929048619	1.1172812980004518E-4	6.900413073510545E-5	6.603547307385541E-5
-3.967321215997023	13.879167246534847	1.1146261225606141E-4	6.88728826017339E-5	6.594634727707488E-5
-3.8768075373306097	13.684183745503944	1.1069942739529243E-4	6.849349798141448E-5	6.572588158689861E-5
-3.8285567068758617	13.577304042901428	1.102865943397314E-4	6.828912967631343E-5	6.560787019175527E-5
-3.679175518096213	13.165512678706849	1.0864568856456313E-4	6.746935770198095E-5	6.523154339967768E-5
-3.5952780276413945	12.848827743115857	1.0730048300902964E-4	6.678729223992111E-5	6.499496378375988E-5
-3.8035301168690907	13.511178334388502	1.1000708476185549E-4	6.814788080833593E-5	6.553787168312947E-5
-3.5706258476984103	12.751547870197772	1.06922634102205E-4	6.659950147517294E-5	6.493709724584871E-5
-3.536337058362929	12.508568926206657	1.0590795876330158E-4	6.607044679065609E-5	6.484088856402311E-5
-3.4943523373487664	12.217884679130231	1.0469819920556786E-4	6.544001270930671E-5	6.472236849624511E-5
-3.476217738039166	12.051206781698731	1.039677903357638E-4	6.504325209721944E-5	6.46561005767374E-5
-3.4381043775288846	11.707787309160882	1.0262888876466854E-4	6.432776648536407E-5	6.456667882867608E-5
-3.4175141432913065	11.442487558596586	1.0149874798454279E-4	6.369336594889264E-5	6.448382459070783E-5
-3.390535492772293	10.959938069747185	9.955004191653103E-5	6.257081177126763E-5	6.438812745455783E-5
-3.391605607580326	10.637069694303245	9.824599421295616E-5	6.177030660540605E-5	6.436823599566929E-5
-3.3957072198915474	11.125983907025887	1.0025204905402473E-4	6.29815716620072E-5	6.442074691234124E-5
-3.3933099091125833	10.454525891479044	9.755059254692799E-5	6.134809697711875E-5	6.437602356988103E-5
-3.392748642497309	10.363320317554606	9.721305946593889E-5	6.113092410586426E-5	6.437417030880234E-5
-3.3881777990103163	10.052022617744685	9.600681573670018E-5	6.035902718290294E-5	6.433442949183137E-5
-3.3799310598541874	9.65560915900371	9.445870888888676E-5	5.9304456755902984E-5	6.425289963388557E-5
-3.3800332742014394	9.645525660619372	9.441755074953772E-5	5.9276690172448326E-5	6.425127464644676E-5
-3.380411775956053	9.63612711841371	9.437700071089724E-5	5.924738749106093E-5	6.424931084222059E-5
-3.407094329200765	9.20982055058361	9.276901804422077E-5	5.809774990762595E-5	6.428116747236522E-5
-3.4177904844649305	8.97279793026408	9.178993913154943E-5	5.736650139198954E-5	6.422360657845313E-5
-4.670507470987797	6.528342318175511	8.366339931579091E-5	5.017656689723039E-5	6.67018365117661E-5
-4.472672713765166	6.53165408154053	8.357424251619451E-5	5.012314228571298E-5	6.642393499404329E-5
-4.29609676800706	6.564113874181485	8.33346385418243E-5	5.004326867057176E-5	6.580957424060844E-5
-4.1907677441120486	6.6201318525786546	8.345644462695074E-5	5.0089549933035146E-5	6.565557404021522E-5
-3.42823364007561	8.77881073484247	9.110751644599287E-5	5.6820948254136286E-5	6.424696047234335E-5
-3.440421539484517	8.631632878187974	9.060463540728719E-5	5.6335245490191145E-5	6.427575897185896E-5
-3.510174069952668	8.051882576425108	8.864633517305683E-5	5.4434519748988125E-5	6.443392393450716E-5
-3.4654247941708625	8.41479710425795	8.978469990965636E-5	5.5593038107803244E-5	6.430903386056417E-5
-3.519325274558982	7.974355231943207	8.831866994909996E-5	5.414512510861651E-5	6.440535871422754E-5
-3.8048036653298265	6.960169305120867	8.399391763282599E-5	5.0351308591754146E-5	6.443366668451227E-5
-3.942941641067294	6.809098812242506	8.368582040599928E-5	5.029912110822859E-5	6.483466008512033E-5
-4.081244662082278	6.715380176995773	8.344348209810834E-5	5.001699126936584E-5	6.524185254095205E-5
-3.557899482821399	7.638847683178286	8.674622635793893E-5	5.237675906847514E-5	6.412521452858813E-5
-3.5506928691402093	7.6928576227494805	8.721332063860838E-5	5.291139583442845E-5	6.428584264162973E-5
-3.535122007221198	7.8370201875805385	8.776855381139087E-5	5.356480333155107E-5	6.431625638460148E-5
-3.5827478111781415	7.560437912809052	8.654174742135316E-5	5.2455415202112456E-5	6.411795009086828E-5
-3.656557182300241	7.313450806733589	8.522572947828856E-5	5.148583478073633E-5	6.396205793216577E-5
-3.741595319822733	7.091603710798701	8.427767263733858E-5	5.043010422688447E-5	6.419584827814231E-5
-12.48823622079036	29.318127189803445	3.0072035951090363	0.47808578493059317	1.134556976759658
-12.301573729696075	29.291730374054282	2.9982830287553632	0.49811761207085836	1.1170088030397591
-12.904182385341631	29.37659805299116	3.0208479953471423	0.42460293835378726	1.1734319524364638
-12.704310573905445	29.35687813300677	3.015581012967217	0.4513870372064687	1.154776839759193
-13.215739023882737	29.375039723105594	3.0239526499768665	0.3835694255561457	1.1922859473429563
-13.289816212405814	29.38416912499247	3.024824322228052	0.3737949927079826	1.1991273987847022
-13.628735756055638	29.408293625969595	3.035210507595496	0.33299295671826645	1.2335241127005003
-13.761313265189306	29.4203272211296	3.0388448940054014	0.3169679150717155	1.2472408234006236
-13.789831291953012	29.422638265299426	3.0389083342426564	0.3137054244307513	1.2505096775466356
-14.193507593470319	29.351006338599753	3.039270518823618	0.25391716255555885	1.2806592103206667
-14.343065600888547	29.30623263263965	3.0335677496306572	0.2313218191316905	1.2889834344092392
-15.169871121939503	28.7024294022831	2.9457438451884377	0.07632959285305328	1.2947170048148098
-15.025976096323706	28.826575538617305	2.9649209261611675	0.10425778182580303	1.296042870460572
-14.704342841257393	29.099582909420015	3.0043601526412798	0.16637134605578763	1.2982128066435346
-14.77814405518191	29.048154888872233	2.9975447740069474	0.15390548380500926	1.2986402486678763
-15.194930389272562	28.670268692680192	2.9411114147873163	0.06982042538239867	1.2935999717000037
-15.552436058935609	28.26238814510614	2.8732743671055188	-0.01895656916974747	1.2873180847168726
-15.658704878643212	28.12869446022543	2.848542821905878	-0.04670112169177864	1.2835484444622172
-15.420870685895718	28.414489982476084	2.902671520927665	0.015084822423435389	1.290053393155083
-16.14669845066415	27.534817692946177	2.6892531986481316	-0.17705123745662615	1.2766118800720363
-16.18902508127296	27.487365967844962	2.672889993162611	-0.18860618618504313	1.2766435871433006
-16.090879730623392	27.60512583812312	2.7092729953170065	-0.1612949430845112	1.2777325712024319
-15.906983759261689	27.83045491742547	2.7760173849299266	-0.11025916812500791	1.2794354884522054
-15.78801336657089	27.974288039163053	2.8126306011960764	-0.07966628005733636	1.281939699442605
-16.4224657835804	27.241242221715776	2.5793043094540375	-0.251352937731339	1.27803520438301
-16.636541644582238	27.015574682657572	2.4937954976776617	-0.3136996112284278	1.2831352609258337
-16.701862721366762	26.948993088668995	2.4691082821223613	-0.3328024300586502	1.2851723427949346
-16.98192097775023	26.67928029930171	2.366923237028705	-0.4181730419126818	1.2916893512465941
-17.086567607533095	26.586911131348927	2.3351745828156383	-0.4486808176141944	1.2931370444089345
-16.810764952407226	26.84442366016748	2.4301530726763856	-0.365613413736162	1.2876048264857234
-17.316197999609905	26.352544552541893	2.2786353072464194	-0.5234953765612139	1.2934348762831713
-17.45518464052986	26.210110438215963	2.2479697195405173	-0.5663331955596733	1.2944636375215937
-17.722095738557805	25.895382301413925	2.2103184438891996	-0.6542147227144736	1.2872020750216764
-17.72264017583542	25.894744071275742	2.2102365653884695	-0.6543934761387867	1.2871860814205833
-17.932597821946576	25.11386146747848	2.1197657533081693	-0.7998808641293638	1.2054294896875632
-17.907096306050956	25.00313633884308	2.101932006978354	-0.8133770622484702	1.1853120617415618
-17.75267320881764	24.32471147247125	1.992837772984318	-0.8953976483116987	1.061688234229476
-17.92944471255859	25.1306830888716	2.121740434655488	-0.7968631935700057	1.2072657131013544
-17.722777975835573	25.894232143167198	2.210176645001794	-0.6544898715633067	1.2871278067571175
-17.728945142955695	25.871483784810497	2.207548024800899	-0.6587342863036288	1.284754770365991
-17.700264955727473	24.192801294244298	1.966196685488533	-0.9054655676015173	1.0326296447478929
-17.492893227235577	23.675149455238873	1.8606132254183105	-0.9447622418299122	0.9153122821517211
-17.219818972655105	23.051350814888384	1.7339413015014498	-0.9778266743398174	0.7799287145371717
-17.213682929786287	23.036984749786797	1.731059348966406	-0.978722696888866	0.7767852350246593
-17.20651458505761	23.021889840621302	1.728179184840791	-0.9794014145980283	0.7736063912831761
-16.72944438496599	22.0265670999435	1.560354728180014	-1.0230288602502142	0.5736201499523721
-16.772330573218266	22.113599037757318	1.5729624723150848	-1.0191820949132009	0.5909612760573251
-16.97378539565523	22.529669064239172	1.640044921132135	-1.0020659899549011	0.6749615345690708
-16.69878402350933	21.97001521221032	1.5533492409535596	-1.0247808630995658	0.5621846136303994
-16.445234320725408	21.481646309928003	1.4911353079510998	-1.0399804759730369	0.4625930448232767
-16.38784636008633	21.382208809377225	1.4818064710249965	-1.042148765983164	0.44153400735265647
-16.10429654720809	20.90765006213037	1.4320521580704213	-1.0491491287486983	0.33547081511701016
-15.229590069694847	19.59839917871314	1.320154663895533	-1.0022564536186072	0.01744098766149725
-15.573303162172023	20.08692966262294	1.3553794628098481	-1.0284507424817342	0.1393581470960733
-15.762739830454272	20.369577854236137	1.3804430921740913	-1.040400829355321	0.20796248801243433
-15.676053214728174	20.229671015614727	1.3677718984160192	-1.0369274474524868	0.17492879799493605
-15.004965242227517	19.29705702264412	1.2961551742749755	-0.9657518593432166	-0.059328369936549115
-14.347740685004595	18.43237628944785	1.2356496475786982	-0.8198466031565892	-0.26398398819255187
-14.71316053352021	18.903140185799252	1.2699316074203946	-0.9111966032288248	-0.15999349653260286
-14.112301424219844	18.14085757339455	1.206060385212003	-0.746068945315889	-0.32180236392361883
-13.786968016309958	17.746840232171802	1.1490148639871285	-0.620128874225499	-0.3704874600908745
-12.572484095421888	16.31238607204104	0.872715975448573	-0.21081904142351904	-0.318441368773021
-12.73923093656964	16.50237005974189	0.9116994447056957	-0.2613755134403609	-0.33404542672529103
-13.14972110059062	16.985383718836303	1.0155625749943746	-0.3933908445336134	-0.3640506634409556
-13.560443943361145	17.474962802260926	1.1017441348511108	-0.5377433798310411	-0.3767357652955555
-12.433087863224218	16.142914163274668	0.8312673318425727	-0.1792758300404924	-0.29605108904304517
-11.67886765718853	15.130655135953049	0.585728700327848	-0.04775717684543644	-0.18611568972871
-11.370603754574383	14.616160191779192	0.47322936222166134	-0.018533485697645825	-0.15626664934790702
-11.928279318244115	15.521235666230787	0.6676255213778112	-0.07883386149669985	-0.21640990168292723
-11.098102119973685	14.067276715400904	0.38415515993031346	0.0013492799365240962	-0.13901207636545151
-10.94829922258624	13.75778922441979	0.32894540905250896	0.0113524892738119	-0.13015568646598913
-10.566136973193167	12.955069884045642	0.22048963269679178	0.019150544003254596	-0.1044304115488941
-10.528617101577506	12.869997651759531	0.20866223024720515	0.019597664603659144	-0.10128279165719718
-10.125844678960055	12.03212679724241	0.13352201665585564	0.015041654802302691	-0.08099912785311628
-10.205786830641387	12.200371242765215	0.1486498426478131	0.015935810930088824	-0.08508597348049603
-10.11776374681346	12.014636087480781	0.13252238355366774	0.01498615495396277	-0.08065478088364308
-9.799033203597945	11.32040592221854	0.09216305402098708	0.012223536999863224	-0.06487679298060539
-9.732454220074882	11.174895810343436	0.08397746058479745	0.011444977697592982	-0.06112723891336996
-10.081694286405995	11.938670646469957	0.1281384184630724	0.014694244729661955	-0.07890519464360886
-9.419861471494833	10.505758447346915	0.060047743488878744	0.008093914488325938	-0.04889319291902943
-9.39945834397536	10.463080013210769	0.05836186865769434	0.007841155500376654	-0.04792879763384191
-9.362989365785312	10.38856114561003	0.056137262837012314	0.007578451028512492	-0.046398551510466485
-9.15485933130238	9.945854793573561	0.04301548932986893	0.005801266905010023	-0.037487747805673606
-12.250739993292553	19.150604908283345	1.0850100038484014	-0.6850023350854199	-0.21515194562289428
-12.385666050996104	19.229462944007324	1.118774615954945	-0.7171833657442257	-0.24868952842154307
-12.018444755085756	18.995911937273455	1.0293248086733835	-0.622580672775943	-0.1364695564881534
-11.827571680933026	18.805921238230237	1.0041556476073985	-0.581370099170862	-0.12597880219202579
-11.71378598197753	18.69006222155872	0.9868268323608584	-0.5568335120349832	-0.11319141465230273
-11.489121580415649	18.312221504949157	0.9386210217151284	-0.49982681637210324	-0.08178281501281476
-11.42092816915265	18.202424829191397	0.9222249236020532	-0.4820728037868394	-0.07413215007397278
-11.137081940903064	17.673975351763787	0.8353789828388558	-0.37909198972198255	-0.04365930422831531
-11.050577560623434	17.52903972488271	0.8072426468770606	-0.349917530192081	-0.03500321741027436
-10.900173758069224	17.228821915447778	0.7478974000621033	-0.29221346404564236	-0.025179941256048312
-10.59407257662658	16.86993613536655	0.6499514424066986	-0.2142144241127716	-0.008388786263828454
-10.4015251414116	16.663994998799538	0.5903640927140291	-0.1769055378653748	-0.0021969092146814717
-9.980308680915373	16.24426542990552	0.4648456860833643	-0.10681366134712068	0.0072061338053129595
-10.52456597891735	16.788877057884427	0.6276936108868074	-0.1975867682998323	-0.004493467270667196
-9.215934750579713	15.702403997568886	0.2833378172041281	-0.04213271185030693	0.014008194352572908
-9.506635524164235	15.916651407254937	0.3528975284440603	-0.06452194084027524	0.015693661334546957
-9.713477904294042	16.0562870014233	0.40277709447306237	-0.08134735443048208	0.012488496195954206
-8.987328542896977	15.535943891824608	0.23041116712741777	-0.025230929379413437	0.013485354167037531
-7.038155536202357	2.4161328913912485	0.010557930706348308	0.009172827603201929	-0.004528828524486999
-7.218271698777633	2.47634434863711	0.010558032663596098	0.009053785203287621	-0.004859820167681814
-7.402921517489648	2.596088343862585	0.010476165988046541	0.008840669908978313	-0.005190929264385817
-5.610926604361965	2.56874897195521	0.009587959103203836	0.008810519441178728	-0.0021065320234609666
-5.791192046184305	2.4885541575675454	0.00982524475488057	0.008986681745392945	-0.0023930782281554918
-6.090991914769232	2.367770791599311	0.010163116381552846	0.009237902695148221	-0.002857839308954973
-6.223300720670824	2.3658652457286538	0.010249503836803916	0.009258874289018537	-0.0031017344523922886
-8.52477693815128	15.280293075065625	0.13159628235434917	-0.013426033133802456	0.010173373241050488
-8.539017662099997	15.301185889469425	0.138878435356074	-0.014417021946175185	0.010904914959908219
-8.574275941324593	15.320887483760043	0.14618306627198382	-0.015094562733552624	0.011018245997235136
-5.2268760988311245	3.1984387632370352	0.00837211265005954	0.007712011257522456	-0.0017104072277360706
-5.323022364028059	2.954304032548915	0.008821843404827584	0.00812590314726288	-0.0017855123937732858
-5.411391041049513	2.8046470279535036	0.009104452890106217	0.008380642822024664	-0.0018739771571537863
-5.361270108912003	2.863813885716368	0.008983903735144285	0.008273475400955669	-0.00181607975027089
-5.176470922340737	3.3654332504811606	0.008078673625276369	0.007442999362792861	-0.0016742561607307757
-4.997438755280889	4.032636318053695	0.00696148035693143	0.006417679195332355	-0.0015190799538882301
-5.108994509801874	3.6116460899580636	0.007645610724634836	0.007047344177271243	-0.001622019965112892
-4.991774580661376	4.054261353979088	0.006925934130812188	0.0063852521114356325	-0.0015130009958448786
-6.53602006808163	2.347293243898074	0.010419522392289686	0.009300730738806289	-0.003641356830733741
-6.87142325605757	2.3759082864320638	0.010540617625909852	0.009247518432978115	-0.004240006136467592
-6.725008134174486	2.3639729747856246	0.010499776332368468	0.009276655786727574	-0.003986703285828936
-7.498445287702315	2.6504749625169852	0.010436250023239994	0.008737163005071555	-0.00535692561210032
-7.543394316053332	2.6908233254228815	0.010401576126684887	0.008669712756887781	-0.005433394806970012
-7.714537633122486	2.9137762658493207	0.01018652277854432	0.008285288721900524	-0.005749521554478028
-7.7891268079090406	3.0564766598021276	0.010052751386160658	0.008064166701813529	-0.005890764649176797
-7.80527300412054	3.4063802626319237	0.009638922519052176	0.00751695194676724	-0.005996395529596082
-7.804324521600502	3.2269612996167556	0.009849444111117447	0.007790781855803793	-0.005954629889372269
-7.758877336072651	3.698244931275473	0.00927748122208364	0.007061799168939668	-0.006006663285364807
-7.751964178591711	3.7286102673963915	0.009239486623840927	0.0070153523670176245	-0.006004944072050201
-4.868412953288395	4.489722570165323	0.006185290528658942	0.005731204012527399	-0.0012516187820145331
-4.944274103721604	4.221530184777065	0.006642013241333513	0.006134638114391414	-0.0014126593186962787
-4.861218645669248	4.514367912389247	0.00613828223017816	0.005689599987166219	-0.0012317619922449592
-4.761328567585714	4.872867994409656	0.005434347909396119	0.005065815848985061	-9.450597681503511E-4
-7.7347878369548635	3.762505605967378	0.009191685424447761	0.006962117330094067	-0.005993298914080658
-7.441188952293851	4.488511996506501	0.008220565913957431	0.005777498588113842	-0.00584694026478921
-7.462522939780039	4.430436642589039	0.008293131810184571	0.005871763030225612	-0.005854161269448898
-7.583988224902736	4.103803156183615	0.008687175532882176	0.006392074190806186	-0.005882057977387731
-7.428705960551779	4.562167039268792	0.008165670030449438	0.0056559667962433275	-0.0058793440121037675
-7.367225146909923	5.0179675342064245	0.007838293999399233	0.004896205874241482	-0.006108593148905193
-7.395373926440531	5.510469499667041	0.007800323841590414	0.004072743127186396	-0.00661024965478201
-7.396628687854849	5.543415335697084	0.007793682958430621	0.004017647010081055	-0.006638914195720968
-8.95190692747794	9.555178523251787	0.036308950105143956	0.005181059238159375	-0.03226045656743588
-8.732770861641235	9.107630277300872	0.028371087825226564	0.003863862627886584	-0.026120582375148114
-8.477149435408428	8.592840803667324	0.022308570101217638	0.0033873551964125315	-0.02083587071275316
-8.352048182285694	8.325615036227727	0.019256537311785445	0.003131135284721466	-0.01819020457193575
-8.222367325804308	8.079901469599669	0.017305612928508865	0.002990035059607791	-0.016388953630553628
-4.558078678429407	5.672702371829184	0.0035173196469659024	0.0033271378667078604	-2.8796127871463524E-4
-4.661854211303943	5.2307881209663405	0.004622705689082619	0.0043426918603717895	-6.118624945319508E-4
-4.6736829568741065	5.179041007331088	0.004743224378269991	0.004450621429152243	-6.518938048204828E-4
-4.664862639408369	5.2157017440172675	0.0046597115364044326	0.004376335227706998	-6.200006285879824E-4
-7.642518454416541	6.7438038314408955	0.009389921499972743	0.002516072454271067	-0.008897691066979012
-7.72390205946121	6.960130553786359	0.010390630773342322	0.0025402194362932665	-0.009863719510228675
-7.960824009101229	7.5515457825414485	0.012997096665400675	0.0025524262613809898	-0.01238998743592268
-7.398279738095727	5.568321714484634	0.007801724069842313	0.003982142957485248	-0.0066643413049563395
-7.486554017062449	6.151026864151781	0.008180328993132716	0.0031260419595141335	-0.007474765429044877
-7.599533786520233	6.612688047526157	0.009110442888478116	0.002666644323123013	-0.00856877979574401
-4.559353287845783	5.7832057636531005	0.003224427164754416	0.0030497215391805514	-2.1879923271215162E-4
-4.539973927898901	6.108340489734484	0.002402003250259668	0.002247992524309883	6.717744541235782E-5
-4.595870421128182	6.280367827388355	0.0014497065251506988	0.001345459865779163	9.835775304168911E-5
-11.949523827617071	29.206895619841305	2.9782984711491296	0.53181304928572	1.0867418862362797
-11.807688642858182	29.154031813094953	2.9671834288455163	0.5452706377151144	1.0755810768558145
-12.00330605669702	29.223330979102066	2.980717398221416	0.5272135328586361	1.0907269166911373
-11.58017196199464	29.065937130844834	2.9414045081727536	0.5648487387431205	1.054874997562028
-11.41683712235142	28.96940271662765	2.9204590365278187	0.5789649883406687	1.0343929932984133
-11.219350371023808	28.853937987330728	2.8953762023067418	0.5976249462983948	1.009067185513425
-11.063811648377435	28.68153300927144	2.8707929972711663	0.6037295886074041	0.9798209042218426
-10.947486528223845	28.535037823889105	2.8505266616345684	0.6058722593217815	0.9565573896720992
-10.899230615467399	28.323819733732066	2.8231477244167382	0.600481481652645	0.9286785644099197
-10.868467577029437	28.194812621939796	2.8051966247827584	0.5961968293995802	0.9113106104663773
-10.876511202290695	28.109887068149042	2.7835861879330346	0.5892605370566879	0.8973505410138847
-10.899672074901286	27.854101802332053	2.7247306929181536	0.5703248194006316	0.8538198339272864
-12.412266700730603	28.73183000599365	3.0244020509155813	0.45146177047489316	1.0719879490891382
-12.004390987243811	28.644127827029813	2.985696322787394	0.5017853152480627	1.0353251679317625
-11.418956634563854	28.353076382645266	2.884576478926887	0.5530857483507012	0.9644557140852943
-11.624144095082618	28.483083006210283	2.9285471426402383	0.5380207659513659	0.9936088100615614
-11.98757052088968	28.638168487186263	2.9834553010934237	0.5035400636515414	1.033572839738828
-11.999455430555999	28.64302114149913	2.985219900836907	0.5023733472604002	1.0348771704957813
-11.11438165555979	28.077094826076056	2.797124231787146	0.5657651873331968	0.9058565463946588
-11.390783517603357	28.330385589064328	2.877338830991547	0.5547486716130968	0.959617538359929
-11.018694723095315	27.985290635821798	2.767098373863803	0.5683645967210565	0.8844383860841143
-13.471803069018005	28.77445563984976	3.0700973664937634	0.3032352327803858	1.1535572602323445
-13.48260549035852	28.773788416678933	3.0703739502887677	0.3016365913750643	1.1543514837610787
-12.935354512904492	28.789110493383184	3.054650186298012	0.38165937881650797	1.1140542855048237
-12.730299209385468	28.76882927246517	3.043024583844625	0.40940634656056496	1.0978089886514966
-14.231290469589101	28.525879619960573	3.0442367770008083	0.16658254676613235	1.1891530285401755
-14.010448775461906	28.63328583652027	3.0606241600728783	0.21023724547506256	1.182765063973156
-13.506471729136642	28.767317669153915	3.0698937726267914	0.29755062244205954	1.1556480321799307
-14.460841527293365	28.39408003504012	3.0233243866619626	0.12028357178058519	1.1932284025526367
-14.783683682753072	28.129965573228738	2.972796180851159	0.04924553662284413	1.189959406788673
-14.975465100779633	27.963363652093868	2.93544834490569	0.005344365360303589	1.187226000245969
-14.857377166814722	28.070482248494333	2.9614351258479226	0.03305390376334469	1.1892519621558182
-15.247091508969765	27.723494694946858	2.876337265385629	-0.0576534114403656	1.1835717451494978
-15.438921475279523	27.548521108541188	2.825209602704344	-0.10374300421572778	1.183160665948932
-15.777307067901031	27.23142152114181	2.7152831076856807	-0.18928909084926543	1.184202862681575
-15.505550048294694	27.4862002405047	2.8050849187439946	-0.12012311284643103	1.1829894319233512
-15.95882932927022	27.057658625283377	2.6476628384188543	-0.23762944639705663	1.1871477911105486
-16.071627921968407	26.944874315391413	2.6025944015230227	-0.2696643927907094	1.1884905901448652
-16.348879088595037	26.649360708813276	2.478269782547371	-0.3573000347124697	1.1907588052407576
-16.427997019937784	26.555959712111072	2.4408386207387682	-0.3837930206409936	1.1906300629235411
-16.656844434007954	26.17623866269756	2.3046672791631595	-0.4797444513465094	1.174574819744654
-16.696536478621557	26.09508062700545	2.278870080790176	-0.49932888223121186	1.1699926183990381
-16.835749776418716	25.686852448177994	2.1641488583960915	-0.5867081603927191	1.1332544796507849
-16.845061757485475	25.628453285604436	2.1484886202317424	-0.5968599043845917	1.125883504006716
-16.850433340026893	25.176846057478727	2.033489105694244	-0.6664850105644027	1.0568676645123771
-16.85038673364371	25.14105029551206	2.0249963425695134	-0.671717368956075	1.0514028217767988
-16.822804208812027	24.752145786172367	1.9381861800771114	-0.7225214656497951	0.9890437396850291
-16.814022621155868	24.619664448408173	1.908556542839841	-0.7399108167726546	0.9678137538288848
-16.812945472733826	24.6090037446475	1.9062130188112916	-0.7412324743393487	0.9660639321011064
-16.723937840816944	24.10943746964462	1.8059486840730445	-0.7951876530679455	0.8771672081373858
-16.711672631053567	24.055094941481215	1.7939519657936356	-0.8005167129164349	0.867403011761373
-16.289023552988983	22.907733919851253	1.550903745963299	-0.8918587077619555	0.6586002426989378
-16.541701583590093	23.45604246001041	1.663862572607293	-0.85180047311396	0.7596372588755782
-16.554803726644348	23.499372302025698	1.6732375265883312	-0.8477398576403304	0.7673450303052196
-16.28488538521969	22.898119481008653	1.5488599045665112	-0.8926490870399463	0.6567671751643419
-16.26218103763534	22.856454352609262	1.5412033560816052	-0.8951381591543188	0.6478316221719218
-15.969194038819062	22.31634337785984	1.4438715709069587	-0.9271599631712029	0.5329164763258716
-15.890230123807179	22.1925020649246	1.4253032507808132	-0.9324177990540266	0.506056509091992
-15.611918811164477	21.76175729997115	1.3624493657640628	-0.9464540299581741	0.41123379724365294
-15.389654649869968	21.46744614026727	1.3299098822755995	-0.9523671976342486	0.34171991498539234
-15.211472875440645	21.225020759410477	1.3027190476834347	-0.9560258428067421	0.2829900668942555
-14.852605830718517	20.768605616378892	1.2627060872693343	-0.954905938438756	0.16694687070895808
-14.818368111934701	20.727265125728813	1.2591024235303625	-0.9540901602153399	0.15632883013092236
-14.010753868674147	19.956266747716498	1.2060307974775815	-0.9043732766205957	-0.05438801048280885
-14.087441807327457	20.012526511232718	1.209797272163757	-0.91093442513736	-0.039435130418034973
-14.468160486474938	20.371519812579944	1.233481823268919	-0.9365954550881537	0.060247982818716614
-14.161164464278139	20.08381166702931	1.2135665723123021	-0.9152090603566443	-0.020214692193899046
-14.781086333771103	20.690256417429	1.2557946902214354	-0.9519288092720161	0.146210306353452
-12.566775432145782	19.255877513320883	1.1308633853173204	-0.7426058540178453	-0.24259513045684422
-13.290339014836286	19.46305631769065	1.1696126415584531	-0.8326437981641176	-0.18084956336254282
-13.1729303124603	19.418787275288505	1.1641806700170647	-0.8183177536149957	-0.1942636829633989
-12.843245224742368	19.28971157894774	1.1491603965191506	-0.7781590936211835	-0.2326192762691228
-13.364979556612642	19.508469790386137	1.1734988949973093	-0.8412003336413522	-0.16935800425961917
-13.71499192839251	19.7215588672211	1.1928602947755844	-0.8800750526347487	-0.1150960878325629
-10.73275094914898	27.601566124654774	2.634815858464034	0.5632569059143835	0.7978977143178032
-10.621312259153935	27.431657608134955	2.5759843870277632	0.5588630023889584	0.7604951040309174
-10.494472622804425	27.139762728691487	2.4819326862138142	0.5464246971566001	0.7036871051022605
-10.440814811578786	26.97290839065918	2.4300112491114607	0.5358322277249463	0.673048730442886
-10.340010025599554	26.46761329405222	2.2753828112631127	0.49230490521217196	0.5835610486189534
-10.310942985096554	26.231506882359504	2.203948739620417	0.4684484719868135	0.5445603431469765
-10.254915889396067	25.788604694922874	2.070672503490865	0.4200992133422313	0.4698854995964099
-10.22647827646901	25.49740684588262	1.9842863452019803	0.3883700177344577	0.42242966590420217
-10.15297056364784	24.454238785309386	1.7122059971367602	0.2704721411846768	0.25601046144452805
-10.148816922605754	23.97207807587904	1.5985188938803208	0.21224989684969262	0.18079901839934726
-10.1572747910747	24.735583520367605	1.7780269261461452	0.3043007519330487	0.29964265238669213
-10.162097597121184	24.830116402868736	1.8032156087772413	0.3157901219251407	0.31476531404153724
-10.162546766859359	23.84260305188515	1.5750184059214472	0.1944053777340788	0.16081439057915267
-10.199764060738538	23.17965757589045	1.4554633434838191	0.11274403966411209	0.05073236615038296
-10.264133457042867	22.925685144978395	1.421238686261888	0.07120635392657629	0.015468400758354421
-10.334836167150385	22.416165687077918	1.3522667730253306	0.0012816829524940933	-0.059642686914128475
-10.491992980100065	22.01802381355439	1.3230261155375296	-0.0747965172849784	-0.10804377921920919
-11.549836964138185	20.072338696358347	1.181307117550166	-0.47889668891307036	-0.2973353575042734
-11.554967867880773	20.064003427239495	1.1809052804327311	-0.4807494162661796	-0.2978876069130013
-10.551136967279964	21.796553611972197	1.3044221293475478	-0.10844600723899109	-0.13945140841781742
-10.861109989919282	21.2561808403101	1.2687267574990178	-0.22637666963737635	-0.19110547543404055
-10.944210941660401	21.11696785294288	1.258614762923897	-0.2570365546209659	-0.20414721473797562
-11.133323225905555	20.800917117156818	1.2376933697387158	-0.32529382277987945	-0.2318092696321905
-11.346534801731305	20.436488911990164	1.208681571116303	-0.40402952709390405	-0.26485113248702397
-11.231518843805489	20.62710766906838	1.2195639296784364	-0.3607466062490593	-0.24782665979953847
-11.741469854730145	19.77949816437784	1.1659351558567872	-0.5446392650534171	-0.31624868841749215
-11.841147224706017	19.661418434931374	1.159652756396395	-0.5731059012066304	-0.3189064412549555
-11.973386913159729	19.52262481256701	1.1498710820481375	-0.6099276840677621	-0.3192466156871505
-12.170425370412358	19.353881967026794	1.1381011915241444	-0.6607829667102447	-0.310859824964789
-12.254791953417843	19.298450378205736	1.1302099031407218	-0.6846124460359326	-0.2858076372320747
-12.107678242949612	19.405561627556374	1.1403215294969469	-0.6445802957158737	-0.31280510952853574
-4.288326386940741	5.8070230604936794	0.11869701849088234	0.11567783929504401	-0.0077031374236693215
-4.307057605244767	5.526002436139832	0.1659106224292219	0.16016796435368072	-0.006843911040020145
-4.180171464701457	5.245978145694322	0.21662980723377118	0.20639969347636916	0.018638524536101587
-4.162615861022818	5.199209053922773	0.22438406278683545	0.2133977067982375	0.022402164882267123
-4.143652721141185	5.191949089536986	0.22596048450087647	0.21425585360236227	0.025455228341464756
-4.014987066173259	6.398560350145364	0.028231693794662185	0.024047816293602545	0.013212159015681466
-4.102160277057983	6.226155071234556	0.05248218331510789	0.05003583574447864	0.010294808424367044
-4.158587255864665	6.1200098173878565	0.06793648579573863	0.06706736551292895	0.005255446557220125
-4.284793079351208	5.824858607178209	0.11545931893375357	0.11262172234402772	-0.007360407271509897
-3.6322745368198053	5.1479752237781815	0.25101458029790724	0.2147760718133218	0.11636357021228508
-3.7520724673596213	5.133869891353276	0.24615954944002733	0.2189553681444772	0.09403869661822195
-4.068810461062704	5.185234828589743	0.2298259557751412	0.215079676819568	0.03846477881831356
-3.4079134276844885	5.238028583704212	0.2515660211194547	0.19579932871108754	0.1555260964332659
-3.870611147185512	6.723331704642558	0.024416246989983754	-0.011391698918431037	0.01483015722882056
-3.93550508782948	6.569124366309313	0.032686007575196165	8.778828069338426E-4	0.018067622446201085
-3.083077723553127	5.477621858005871	0.2576713561404985	0.14695425507415635	0.2089885131139116
-3.2016356353304536	5.395281637801698	0.25554915193015526	0.1661317030195158	0.18870042711294674
-2.9250367521464256	5.618751443255416	0.2772724580138799	0.11892115462290859	0.23529456037497126
-2.808073832376915	5.742408533499555	0.28845485520420694	0.09579161504032885	0.25285645823408626
-2.561109083068193	6.012828978318681	0.34647551556424594	0.045214655845556215	0.2953907275194157
-3.656225595772729	7.214473650128381	0.06278702953153947	-0.050199811503460666	0.014624078321294792
-3.5925228731418923	7.34008329807876	0.10503801866001986	-0.08352339715461746	0.020833900742687147
-3.54328167840365	7.470859406778205	0.11866552730456047	-0.09437519961333496	0.023530702346848537
-2.1477862434435124	6.617732931249476	0.506426490479075	-0.08880344161293549	0.3769449804791339
-2.178221292733067	6.571855578800015	0.4922729431163122	-0.07718297567404139	0.3725918263995175
-2.0648331524982755	6.7576354797203635	0.5479794405321687	-0.12477255058925467	0.38947307262626496
-1.8849213199230619	7.066868042911974	0.6387804919839714	-0.2028791732299662	0.41592382272555833
-2.4120263893614973	6.229400814325045	0.40142737576667353	-5.103233541923907E-4	0.3254401261152302
-2.5361866250272955	6.047252036713077	0.3524401139586763	0.040137907104039874	0.299748108241139
-3.935819787141531	17.984500048599497	2.717468050880247	-1.1438712992113307	0.3137535638902163
-3.78336958602557	17.993315823553566	2.702904103015385	-1.151393582017353	0.3097970160229302
-3.427077741744119	7.766058137175304	0.27689634227865767	-0.2140841188353803	0.033725579411175044
-3.406569881135219	7.832445527304884	0.30058806860571946	-0.22992381378884166	0.03433723484741498
-3.395983191054093	7.883794864942119	0.3195232861047477	-0.2410212723005298	0.035242119045629135
-3.3371281060386737	8.150918617555703	0.4303691310170763	-0.2980056274028964	0.044778520232249375
-1.278169408830863	8.48437433428823	1.0685242771821244	-0.5301768144750736	0.48500854412129457
-1.4540629241815406	8.03470965362341	0.9304314053554265	-0.4305420893105063	0.4702681794794608
-1.8167261401452421	7.20801182257917	0.6799393414250609	-0.23898318605444974	0.4278531782213537
-1.552383037014087	7.789776732269239	0.8529775991018516	-0.37135927392078566	0.4570098663283766
-0.9410764433027281	9.405038530050247	1.334708955130486	-0.7130624665368197	0.5057340486998331
-1.0329367331417418	9.151234284338832	1.2637767630387562	-0.6662516233259965	0.5015847943074667
-0.7679094447811552	9.95277965234512	1.4722467035044429	-0.8004839989538817	0.5118970188818001
-0.33002843814312044	12.134348277380695	1.9300151154539635	-1.0866283222339004	0.5032861323745293
-0.3357764586920513	12.078843485378034	1.920081231303846	-1.0805367096863097	0.5042130587438428
-3.417433509638534	17.827381727176302	2.669355208787164	-1.1809399253779351	0.3148725510691949
-3.353382382951112	17.741842308688575	2.661657334622671	-1.187923651049398	0.31818260632982326
-3.674832941632539	17.93323560833925	2.69517190025227	-1.1578337942584773	0.3142920203937488
-3.5409307277999567	17.885907081965335	2.683297582129412	-1.17098242794606	0.3139113745968066
-3.1860561960175433	17.549365365355296	2.6407890428686613	-1.2015332660721667	0.3223837566702108
-2.9981130641699174	17.395321314172424	2.6237420176467547	-1.212606512142941	0.32568506782776346
-3.2165215628928006	17.57820816975883	2.643860421855894	-1.198673773609249	0.322397649736884
-4.1137207324417435	17.95308223849858	2.7414024707261504	-1.1320527088256913	0.3144854241746034
-4.160621080742889	17.795938972454014	2.7518389470894222	-1.132398290514349	0.3220136474032592
-4.190763877417752	17.70804950350443	2.759374172051685	-1.1301707487961241	0.3253820029695669
-0.33050020850094985	12.145123827625998	1.9315957999497044	-1.087467819563584	0.5030062495168931
-1.4343564303268679	16.31909273804294	2.4681450566195178	-1.2734152628464137	0.36832577618271156
-1.3066176526698219	16.0680303809159	2.441827612228811	-1.2777530108112307	0.37389664851546395
-1.1152979539279455	15.611202681804269	2.3920981202353317	-1.276319523322087	0.38739474673446644
-2.4474803932797915	17.1585224792057	2.5859254344586913	-1.2372249271755593	0.3383237574471403
-2.055761384167546	17.041296048986602	2.555436256168465	-1.2531567859537849	0.3447544345745398
-1.9984998164489554	17.002629506016117	2.54991422737327	-1.2543355986873186	0.34751201122343167
-1.5724149375605685	16.580962567434636	2.496010980532462	-1.272389213461081	0.35937680692572027
-2.9820955633715815	17.38344915169903	2.6224158450552597	-1.2134263527416018	0.3260864777402289
-2.724789042326286	17.256116533629893	2.6040775596335317	-1.2257522880536351	0.33211851625664
-2.531457869203797	17.190304756335227	2.5913859950881895	-1.2348001256293528	0.33517858434869224
-4.183190145794866	17.56540290424019	2.757827967605136	-1.1313305608373603	0.33012846241217564
-4.207099313692599	17.371866069837257	2.7615485969598175	-1.1356457578954469	0.3353402067749566
-4.17345519997633	17.089831976884682	2.7438620381989787	-1.1458040999572314	0.33543176533353336
-3.3148310309893363	8.423923301546052	0.5431357670128591	-0.3620875150444395	0.047473982500951015
-3.300192629087484	8.663118489326514	0.6287424684813288	-0.41493860136714816	0.04532369234614329
-3.2862287614074193	8.915212706658002	0.7186857450907405	-0.46694961410367797	0.04895328014813734
-3.2794829862540453	9.153166440048343	0.8111150179746789	-0.519942573159295	0.05450316297468662
-0.3805651487088478	12.953841366376704	2.05276490399264	-1.1543703930536218	0.47972378688838446
-0.4307061904896281	13.369241222483529	2.1149994629499655	-1.1887181034864787	0.46674698936637904
-0.5075965103225141	13.744646939005303	2.1632173756494617	-1.2086066013006427	0.4546130682505982
-0.5977318219793605	14.096499370658435	2.2113780269169547	-1.2310797625103063	0.440570595683597
-3.2676731937878696	9.60572641271945	0.9694283905371465	-0.6058445804513166	0.06851789316493045
-3.256429234120413	10.042692132374542	1.1189300021712516	-0.6859305877089117	0.08185759206954686
-3.268410707882346	10.416945356274994	1.233872512713789	-0.7415569538689052	0.09309866405288486
-0.6591870284780542	10.31262568099423	1.565064675255427	-0.860745699323314	0.5157363287066314
-0.42285288091859907	11.258976825610695	1.7732834907162955	-0.9905304944797131	0.5175561760463478
-0.42939644071267913	11.215805729165234	1.7641998102332312	-0.9845675311674699	0.5178931227447666
-0.6312573047807166	10.428088654680536	1.5931749371807793	-0.8794405689092264	0.5163358090970159
-3.2903234695987535	10.897386429199772	1.3910112616055543	-0.821024847741098	0.10757027728958367
-2.987291544864133	17.386535233830127	2.622854897964102	-1.213207636991372	0.3259342350248472
-4.164359810315925	17.031866286091535	2.7398889452667925	-1.147139605621372	0.33595228243166475
-0.7097934901376413	14.466809880080852	2.260214483266514	-1.250558851192366	0.42536935582941193
-0.8575672753041089	14.969271293498517	2.3178469022592125	-1.2634916859524703	0.40953145634265053
-0.9532329287786547	15.217415294466539	2.3488257704707847	-1.2728565129941385	0.3986864004624827
-4.138689251804942	16.602845789463963	2.7004167398300734	-1.1559579679259722	0.32867692203639504
-4.159558946386909	16.976159925336383	2.7348746362583425	-1.1470642158551425	0.3361910327710648
-4.0833228206703645	16.225441788462653	2.653009177900262	-1.1616802743224313	0.32015156314465537
-4.075875945060494	16.183223288394085	2.6475521594997486	-1.1619689359695307	0.3196149965730655
-3.9528003255732322	15.292784673108926	2.4939340255874516	-1.1608456893364956	0.27842037069977515
-3.9992067929440043	15.73055462668215	2.5743595193515167	-1.1660455679376804	0.30023085841610364
-4.068371905853679	16.139351008679608	2.64022320759781	-1.1615583471361632	0.31806270795398844
-3.903746688804401	14.691009127397303	2.3771332536886365	-1.1445535688880524	0.24797380517006795
-3.86987704440043	14.375574603567006	2.3104718709696828	-1.1304175385186443	0.23498386158706358
-3.9256796422272324	14.820378173973396	2.4034825309636876	-1.1477189064195394	0.25395142767336876
-3.9497350317267026	15.228464150498013	2.4816056637059534	-1.1588779022570421	0.2752985245652412
-3.7268568443784513	13.894308007070336	2.2009052101100255	-1.1128920001754772	0.21598105462259304
-3.698215854277132	13.779058127098043	2.1743217543505633	-1.1076241044860686	0.2116124871506453
-3.6779639093146645	13.673870011895303	2.1484905274998476	-1.0998195180248933	0.20835947150843812
-3.571181750067259	13.33170586472178	2.0640776854652274	-1.0815000615574348	0.19479381629532794
-3.4835043026903465	12.977876322076302	1.9732645610042232	-1.0526707712295573	0.18477214893248822
-3.404126025364066	12.339701968592273	1.808348539535178	-1.0001634434374613	0.15692322446075807
-3.3488293333994186	11.895449310153229	1.681398496289925	-0.9476293390333834	0.14272826179631395
-3.300315153385468	11.14083500028607	1.4661586582443886	-0.8574269336728451	0.11583180762762486
-3.9511621749674837	15.271050023970451	2.489887094214262	-1.160391235101357	0.27756364027465835
-8.244373317370188	14.628658956740194	1.1000191137661408E-4	6.940379030058333E-5	7.413618163105144E-5
-8.208489142862772	14.204433859089825	1.0843986092912074E-4	6.861025738887391E-5	7.411004352687964E-5
-8.193734077492797	13.966873422743047	1.0758466608975392E-4	6.817923803064153E-5	7.410453695231461E-5
-8.232676222944097	14.462837941075223	1.0938916017984535E-4	6.909597624281101E-5	7.413658476995422E-5
-8.19035693955016	13.837323106092928	1.0713354859572475E-4	6.795378143813965E-5	7.410258305342794E-5
-8.113167709168138	13.369167772280294	1.0546586451098669E-4	6.705468449248678E-5	7.399881706639228E-5
-8.077142174814208	13.181783020574018	1.0484087592693863E-4	6.67098568124954E-5	7.394214203126901E-5
-7.9674073519851305	12.816549861797377	1.035940963211234E-4	6.596638764121531E-5	7.378779197816877E-5
-7.4202031915344335	11.241546128091116	9.858702360552527E-5	6.259512751383785E-5	7.304842943892623E-5
-7.380855782333086	11.139150568907128	9.831171129760979E-5	6.240074226210424E-5	7.2994923594857E-5
-7.603903539139292	11.751642921695533	1.0013868177895504E-4	6.369665676675176E-5	7.328646587385156E-5
-7.696154479064555	11.994745340563997	1.009074037062927E-4	6.425385552342842E-5	7.340599894919258E-5
-7.744684776673162	12.145936214046198	1.0141494480221314E-4	6.458647853223361E-5	7.347093663378563E-5
-7.337783016568444	11.036160898112158	9.803048556135457E-5	6.219191933246374E-5	7.293311514657436E-5
-5.478513842259125	7.328297301269693	8.63467856973666E-5	5.2054138273558293E-5	6.878193070283147E-5
-5.496335515484936	7.350666297835906	8.645411812106434E-5	5.2147150812561435E-5	6.884110204094187E-5
-5.513292533723025	7.373441024034741	8.653482528259344E-5	5.2212700346879774E-5	6.889474848777145E-5
-5.7782594324877365	7.704138241466704	8.780655544401457E-5	5.3315478610703235E-5	6.956386286311603E-5
-5.226288884072366	6.97442447090005	8.528473120292299E-5	5.132595601823076E-5	6.802335960975728E-5
-5.1320395346395955	6.880771446866525	8.486773945692069E-5	5.0990238743064975E-5	6.775606646406168E-5
-4.981658732436152	6.746084424883188	8.446211379712794E-5	5.0723713727738276E-5	6.741232229689581E-5
-4.872230788355059	6.663668971542325	8.418972759781476E-5	5.053943807223171E-5	6.720730907917874E-5
-5.959938063172559	8.088641025459268	8.884005991099906E-5	5.409051422468041E-5	7.019177584652146E-5
-6.156106083074739	8.43849134717127	9.015434831141663E-5	5.5329502521571527E-5	7.07448646213208E-5
-6.3622803987511345	8.893710900037291	9.148358971115864E-5	5.646287641281676E-5	7.132212261411219E-5
-7.037730777065047	10.279206689455364	9.581043463313475E-5	6.038923241280934E-5	7.254621324837618E-5
-6.511291309796823	9.166024915663732	9.253051507211365E-5	5.751402336305683E-5	7.161108724326501E-5
-6.961309529005052	10.091919377967345	9.52388876867555E-5	5.992623611791364E-5	7.243043674662087E-5
-6.976746835639336	10.11701394282087	9.533833013559684E-5	6.001310680328972E-5	7.246208821990869E-5
-11.149672852779776	19.026028297048256	0.31231054620089643	-0.03250352834493561	-0.03210351847165725
-11.177286946315288	19.099277703541333	0.3156022030126083	-0.03270451080384018	-0.031816003596342915
-9.18227086019565	22.941744559833715	0.42628203557393785	-0.022632258722907833	-0.028550240059910498
-8.933979733519063	23.042297787756027	0.4249655759978272	-0.021707770738884843	-0.02754821134698409
-9.497726748011418	22.723004536194928	0.42245421474534267	-0.023554116917977534	-0.028837866925780564
-11.201816179455392	19.362671115833432	0.3250377881674232	-0.03257818675796702	-0.030624451159849145
-11.022193536741858	18.717624560114725	0.2981130249863949	-0.03168072201616171	-0.03332127137304337
-10.948655511422155	18.634752597804788	0.29283017290182345	-0.03109180785333765	-0.033539345471064276
-10.739200803101152	18.414265673982754	0.27835929772564993	-0.02959561851351784	-0.033975469094203216
-10.426129079411938	18.242868662510936	0.2606720909043196	-0.027292604030351705	-0.034011803683044205
-10.351495060601314	18.19934593348884	0.2563685996698006	-0.02681365757742038	-0.033920861283057616
-10.276659955502009	18.164399203559437	0.2522288990372803	-0.02629634215014286	-0.03390376733235276
-10.051706148564318	18.092298620546728	0.24026503346250808	-0.02452752775216898	-0.03332578303060107
-11.220597943108505	19.547650220008503	0.33167298861958033	-0.03248681496438327	-0.029660569282391035
-11.213232813518049	19.61367872695515	0.3337823095891454	-0.03223362775652811	-0.02949983204978042
-11.167862918473157	19.983763373685665	0.3451196691960258	-0.03153970917853887	-0.02804684384915423
-11.119734753615504	20.180895538942224	0.3511858162810523	-0.0307813675261199	-0.027823071735404388
-10.889962382093142	20.81510177874138	0.3691916730319072	-0.028669727987495217	-0.02694542960456206
-10.989883259185685	20.57314650704364	0.36212493136651547	-0.029743398858103662	-0.026989142774090966
-10.670647697607485	21.25443563231954	0.38167235412170825	-0.02737095365091896	-0.026869702769278227
-8.656589193032165	23.077778160673812	0.41944121517526234	-0.019740274670437635	-0.02718658891579538
-8.262164632393056	22.97490850022338	0.4035332941793306	-0.015586260985795153	-0.0254703559250363
-8.093510801985081	22.896766634500132	0.3949122190701962	-0.013659716350121667	-0.025616860221327684
-7.68989912608717	22.564207698669875	0.36823159769216224	-0.006902980314800654	-0.025603282497791736
-10.61906467426591	21.352055718189742	0.3845866367276465	-0.02687896205678188	-0.02704246307901479
-9.936768220586934	22.310409278173573	0.41266247679961093	-0.02457004166007186	-0.02852389754564026
-9.627937960973474	22.62487940796674	0.4207332166769369	-0.02409210396114867	-0.028689959825647177
-9.573169961095976	22.676544366109272	0.4219580089721429	-0.023885654494984653	-0.02879051434446827
-10.134279956953314	22.05814858741419	0.40522177890198574	-0.024849627801223354	-0.028411071758457716
-10.304582249602808	21.836678921374173	0.39883051967177346	-0.025538863708207172	-0.027741261716848736
-10.555587977067566	21.45179651669559	0.38756251335054936	-0.02642178035770154	-0.027379036548717796
-9.871150253323467	18.04329134881533	0.2308635235882991	-0.02322398346762244	-0.032904851114095614
-9.4491510421968	17.986087424675254	0.20794705590633758	-0.019891757220149985	-0.030945570725283294
-9.39405468440286	17.97674307009461	0.2048927881938447	-0.019520434373470244	-0.03068705298597523
-9.318824933668623	17.968766098777905	0.20020705496327443	-0.01892434083268596	-0.030285680248375815
-8.866655676614846	17.930756511797174	0.17300997434392168	-0.015653577090979552	-0.027728532651829743
-7.460370084706861	22.326890903804703	0.34961444098941497	-0.0038237523474305727	-0.02705501781640201
-7.181921823170052	22.004421546653404	0.3257800286867958	0.0014627487519977053	-0.030027079898812186
-6.980050576019263	21.793148493492453	0.30791560427383263	0.003735702112898639	-0.032258774069016796
-6.576542696581086	21.409318391621486	0.2748507349112834	0.008160594726434354	-0.03887849936569319
-8.591810565175942	17.924390418426363	0.15339719980605215	-0.013185636370899862	-0.026404891565446786
-8.160987566235585	17.895824611247768	0.11639147669060496	-0.007720685247888548	-0.021870744115969145
-8.427526747689358	17.911776804777684	0.13968904577158853	-0.011315455925363779	-0.02474938471991567
-8.540982568507179	17.920050757602066	0.14980868192803853	-0.012757388084480247	-0.02603779843044423
-5.864615339578988	20.755750631962357	0.21656682342707054	0.01265076874554439	-0.0443586007187463
-5.543802938210256	20.38074487517408	0.18617020124418324	0.014558888781000041	-0.04601513633053064
-6.504364858334945	21.34437545298176	0.268995177256493	0.008486478233575795	-0.03953095431097596
-5.970918121132897	20.870232428528325	0.22623250157378963	0.012425200523540514	-0.04378888423001089
-5.171797381464162	19.89737251545445	0.1481848755645264	0.01428019925770087	-0.045162077035744326
-5.0245480447987125	19.683822661130662	0.13205085383934165	0.015157083876925317	-0.04457705514522724
-4.900152014728899	19.401774462066626	0.1135636983441706	0.015492703732959748	-0.04340644005500682
-8.045165203849143	17.895237150670994	0.1023112418400257	-0.006131552656239011	-0.018210715480842764
-7.828330068792466	17.887207984644846	0.07305271086328628	-0.0037501358339220507	-0.011427472351182947
-7.588389628929521	17.819549385161938	0.01693801593492976	-3.958717551732347E-4	-0.0033074251479735983
-4.683175416995011	18.92056128922509	0.0853938606341936	0.015972564407738244	-0.03932769951364522
-4.557131527726211	18.533459102138394	0.06657458060720703	0.01432499224205866	-0.034393070127781755
-4.377707594286538	17.57417867700677	0.028760659961650063	0.011533740914104978	-0.022064464883665775
-4.375950900357417	17.526057226949376	0.026978436088002978	0.011348351753441153	-0.021437996153749056
-4.484941864981501	18.19838652331461	0.04918371119838767	0.013436813164518124	-0.030839168958229895
-4.372825752777866	17.497105804998277	0.02648995890815599	0.011333678882130079	-0.021200583027681987
-4.260063754969469	16.957122878843833	0.01890015219038717	0.010722089590621054	-0.015526639068393737
-4.2543796491463395	16.88173839584814	0.018555165953706022	0.010539168152966611	-0.01511524388658897
-4.172479120773178	16.325671413989923	0.014799770888633433	0.008349168717563518	-0.01153740294924505
-4.151871519508384	16.155447405066244	0.013620378824557352	0.0076778363954191076	-0.010399464117615227
-4.144035245207647	16.121454065378032	0.013362553156521866	0.00750905362959426	-0.01018211226052368
-4.072421898747817	15.289956430567175	0.008541242041549312	0.005006249981788946	-0.005614628049355757
-4.095328121705499	15.489697359268533	0.009578626005511796	0.005560855444528601	-0.006531075791123269
-4.118480058777639	15.68595857984359	0.010647568044267643	0.005980637836920474	-0.007584395393270599
-4.140149876500907	16.06180723438685	0.012983623155404335	0.007292629617954378	-0.009830658562358076
-4.179593610389492	14.862900564725685	0.006922867379480288	0.0038605458403518852	-0.004693509301754194
-4.129583690004605	15.034457843656845	0.007889136446314912	0.004451311938692292	-0.005344679617815104
-4.332504046130264	14.727261534199787	0.003602662782851262	0.001962620484518965	-0.002357565424587698
-6.864381120883838	17.824925970386563	1.227914229321152E-4	7.51097881373294E-5	7.081162325625036E-5
-7.111456277637915	17.862901719600874	1.225656436919901E-4	7.508991351926287E-5	7.123501347209829E-5
-7.361730330183262	17.815658423143518	1.2206463413217081E-4	7.497005563861414E-5	7.168341875783753E-5
-6.699631952192597	17.790187728061333	1.229166129259234E-4	7.511172831195645E-5	7.053536075366758E-5
-6.471535900809904	17.65611081898578	1.2280438513150642E-4	7.499563318440704E-5	7.01739228641464E-5
-6.01856299486931	16.965651538393175	1.2103633733465412E-4	7.401686585943376E-5	6.957282996372328E-5
-6.018217814642384	16.964954947243214	1.2103439059625413E-4	7.401582380911351E-5	6.957243606441288E-5
-6.192614293475787	17.31914560580889	1.2205126639973807E-4	7.455825406803258E-5	6.97835216543272E-5
-6.358826975092747	17.562077889890872	1.226492543500433E-4	7.488756776739033E-5	7.000834813004542E-5
-6.018066056155799	16.964687362149334	1.210336775109533E-4	7.401542937284055E-5	6.957227257735471E-5
-4.908304538333134	14.969355025422521	1.1485709311997653E-4	7.069051761668907E-5	6.790699585045724E-5
-4.894965705707698	14.956384548239772	1.1482226900371938E-4	7.066993914609021E-5	6.788174736107112E-5
-5.522668475480044	15.89108446419409	1.1766786432431894E-4	7.224401075976974E-5	6.891168056556211E-5
-5.590293973325887	16.02332329799043	1.1809977509219684E-4	7.24762071868636E-5	6.901386459452362E-5
-5.62503595550961	16.102423683804165	1.1836701440891406E-4	7.261569349643814E-5	6.907001776590637E-5
-5.79838945170203	16.47567517825189	1.1953491138346022E-4	7.32350942917928E-5	6.929699831506451E-5
-5.818300420163335	16.518599132988257	1.1967588763069752E-4	7.330863829327144E-5	6.932925859685091E-5
-6.016563718580136	16.961325465432818	1.2102339785202915E-4	7.401005789009359E-5	6.957045340240072E-5
-4.911331118979538	14.97328547513143	1.1486862266593098E-4	7.069699921705223E-5	6.791209969086262E-5
-5.0735700023776875	15.16993664121582	1.1545066515125787E-4	7.102954624260317E-5	6.820222565059644E-5
-5.223708594183212	15.375437594116095	1.1606096338235121E-4	7.13679718286975E-5	6.845901362569152E-5
-5.2244114000787105	15.376332166246335	1.1606366490783952E-4	7.136950017315492E-5	6.84602853586508E-5
-5.424504479191739	15.698092793846305	1.1706448886240869E-4	7.192140244759034E-5	6.877738018086728E-5
-5.22565127061393	15.37825402853767	1.1606961363793864E-4	7.137278169376875E-5	6.8462379009568E-5
-4.7077301313837365	14.774519111724057	1.1433885269792484E-4	7.038452669719952E-5	6.752662324867944E-5
-4.675015183440867	14.74800878513003	1.1427075193452992E-4	7.03431943387815E-5	6.745743867143863E-5
-3.7658512309524754	7.028045440845924	8.420922307218973E-5	5.0435078293170525E-5	6.436435789722836E-5
