# Supplementary material for: Thyroarytenoid muscle fiber orientation regulates the ability to modulate vocal fold vertical thickness
Source: PLoS One. 2025 Dec 4;20(12):e0337735. doi: 10.1371/journal.pone.0337735 (PMC12677544; doi:10.1371/journal.pone.0337735)
Supplement: S4 Data — (ZIP) [file pone.0337735.s004.zip › Male/contourA2TA7.csv]

% Model	Untitled.mph
% Version	COMSOL 6.1.0.357
% Date	Dec 13 2024, 21:22
% Dimension	2
% Nodes	720
% Expressions	3
% Description	Line
% cpl1x	cpl1y	Displacement magnitude	u	v
-11.968005616002486	39.650844643500406	4.329647587782814	3.6769483142530486E-4	0.5265976967492438
-12.100925229184412	39.521184251215715	4.324471046262562	3.6583598201403705E-4	0.526704899831275
-11.810234379374002	39.74293127707726	4.3333171305855185	3.6902785414543295E-4	0.5265206770980492
-11.76596306338081	39.775513356632324	4.33461839791593	3.694965842557371E-4	0.5264935857694825
-11.47739948826791	39.862189693672036	4.338077572615751	3.7075216917508065E-4	0.5264191302943417
-11.258980847445656	39.857881496438054	4.337899443306534	3.707006477023096E-4	0.5264195907791908
-11.716143543792246	39.796222579001906	4.335443705372344	3.697979974064907E-4	0.5264760627265526
-11.163938214941039	39.85365079891891	4.337732314035987	3.706385021836599E-4	0.526421706706805
-10.79620743561626	39.85090503287166	4.337620768645661	3.70601348764632E-4	0.5264188173246185
-10.709496869932106	39.85039381204079	4.337598742015522	3.705942389041536E-4	0.5264180292890215
-10.37169574884199	39.850036177539195	4.337582732504261	3.7058836878023924E-4	0.5264136167831923
-12.13512273325702	39.460672833157	4.3220563255251765	3.6496965504711554E-4	0.526754541889412
-12.240660142730174	39.24849072022055	4.313592511102824	3.6193334299722084E-4	0.5269284021807366
-12.227325367848682	39.08705965880898	4.307147071281262	3.5963349828307847E-4	0.5270593834623613
-12.205740642978935	38.97912439180851	4.30284180291367	3.58096407492733E-4	0.5271467829011305
-9.681369688821853	39.850002288818345	4.337564611095906	3.705955354715513E-4	0.5264040451935383
-9.209886193231677	39.8500022888185	4.337567815406062	3.705886743233496E-4	0.526397483030635
-6.503691158131879	38.96454001876737	4.302192018953947	3.580295254391497E-4	0.527079770081514
-6.587351156296421	39.29642873129991	4.3154436212678755	3.627452091021543E-4	0.5268110489999285
-6.771159512318912	39.57700815680421	4.326639319543288	3.6673966790318056E-4	0.5265854554305697
-6.814129999907873	39.651652838586976	4.3296195458258575	3.6780106100564683E-4	0.5265253556226777
-7.229593906641747	39.84203493583536	4.337221019107039	3.7051709715526105E-4	0.5263763611680836
-7.181795837296288	39.83706132882147	4.337022507024021	3.704466247623067E-4	0.5263797360159853
-7.033567159296577	39.76166368437849	4.334009048963972	3.6937215889700534E-4	0.5264389710466276
-7.6946177519140235	39.85300356006798	4.337665862402067	3.7065870190237645E-4	0.5263739292351701
-6.488283836647731	38.91091546805024	4.300052885912626	3.572624982311652E-4	0.5271231588089602
-10.243595360807257	39.850002288818345	4.337581474345224	3.7058511926094367E-4	0.5264118658740525
-9.730298368089413	39.85000228881833	4.3375661133863535	3.7059460361384784E-4	0.5264047256972278
-9.743014193148053	39.85000228881833	4.337566019879824	3.7059491528841914E-4	0.52640490214801
-9.085341826788042	39.8500022888185	4.337565311848526	3.705909800372882E-4	0.5263957447831235
-7.779783738995952	39.851154726690396	4.337597078603756	3.7062560321334963E-4	0.5263766238616516
-7.886706964608755	39.850916601280545	4.337583601025695	3.706244282489386E-4	0.526378310621196
-8.209330570361049	39.849987794146756	4.337565668897405	3.7059182778668965E-4	0.5263835595440158
-8.699211804792647	39.85004545472901	4.337575194118957	3.705823960905908E-4	0.5263903369468225
-8.427966558711143	39.8500350871401	4.33756291170816	3.705947700043859E-4	0.5263865617242738
-12.152615457473026	38.61822056218743	4.288436345609372	3.529696360604683E-4	0.5274392889074613
-12.150457207342695	38.60568225439725	4.287936417459043	3.527915950098733E-4	0.5274494464527262
-12.146591986235311	38.58859764700979	4.287254432707949	3.5254987105183007E-4	0.5274632746256814
-12.074238696384148	38.24828133015453	4.273681849787264	3.4771871995273887E-4	0.5277387823950285
-6.441829287929373	38.514252064367554	4.284229184572917	3.5161659407657116E-4	0.5274450541615809
-6.4796557750756225	38.830935381536946	4.296858782621216	3.561256856371623E-4	0.5271880752058203
-6.431316994593285	38.355730965701305	4.277901640581006	3.4937736072773794E-4	0.5275738119927372
-6.415000660473024	38.12021737547059	4.268508205513411	3.46033197342751E-4	0.5277650852972521
-12.006552716049852	37.91928976266428	4.260547996388727	3.430669397751901E-4	0.5280051582951863
-11.966773292852782	37.7322909897182	4.253091117577073	3.404254677374984E-4	0.5281565463885143
-11.899335717233097	37.41624344712912	4.24047786727767	3.359822150871149E-4	0.5284124078340614
-11.86072968481382	37.23337054820751	4.233186450345767	3.334028067706488E-4	0.5285604588832771
-6.405495081109018	37.81045524455644	4.25614274691911	3.4166247843315264E-4	0.5280168355080845
-6.3802834672144035	37.49850283645258	4.243703732035101	3.3726314189378814E-4	0.5282701486264777
-6.34327199449609	36.990127261889924	4.2234143187958955	3.3014370948906356E-4	0.5286830223405232
-6.3346776499635205	36.89181710192548	4.219497958445482	3.2876467605902007E-4	0.5287628417911958
-6.327277488709939	36.80573234114482	4.216067496227337	3.2757056438428373E-4	0.5288327415669379
-11.839379859361392	37.12464213602315	4.228844869139099	3.318741167134856E-4	0.5286485067375544
-11.66031709327127	36.191536938073696	4.19162641842968	3.1883418329291594E-4	0.529404185164317
-11.619905720758748	35.962379473002436	4.182497893061763	3.156470534315048E-4	0.5295898168226205
-11.730360249335298	36.58305483766412	4.207260515971434	3.242764872015806E-4	0.5290870406526471
-6.248695444183287	35.88284413383001	4.179285637578524	3.1470163860140745E-4	0.5295820813909576
-6.190644674951312	35.36621719878445	4.158675560775336	3.0763038233219296E-4	0.5300014062421337
-6.1463294461348905	34.86088229769609	4.138532355847261	3.0064630695584855E-4	0.5304116980827066
-1.0600869276340483	18.316100001774196	3.4801447288373115	9.681273483640705E-5	0.5438047768143479
-1.0459016161732135	18.37692181363064	3.4825567034179596	9.74967753416071E-5	0.5437551744009819
-1.1744205707972624	18.153797557800345	3.47370219350886	9.499392290571079E-5	0.5439379840391949
-1.311326192584243	17.97535615877772	3.466622712367835	9.299375248063498E-5	0.5440845623757276
-1.386335587551091	17.922671465764726	3.4645307102908784	9.240630357166817E-5	0.5441282207095837
-1.6505488217453668	17.757514160475903	3.4579834297070917	9.056314372511573E-5	0.5442654019850852
-0.9718149006219283	18.630446296863695	3.492623680284522	1.0034608668344321E-4	0.5435482492471516
-0.9542349860686515	18.852537320770427	3.501435834725388	1.0285101941606414E-4	0.5433675000692225
-0.9467123425971604	18.932059856972355	3.5045949112320374	1.037477984234641E-4	0.5433027669538492
-0.9488912973033679	19.009058522305217	3.507650899306226	1.0461948578824363E-4	0.5432401919338327
-0.9602591937381534	19.185733594449147	3.5146684132919663	1.066170250936269E-4	0.5430966840203212
-1.0005126263859143	19.36574217623491	3.521811337036774	1.0866017855027804E-4	0.5429507849728917
-6.05347281998843	34.07388368729615	4.107197838699472	2.8998170115869526E-4	0.5310504008911145
-5.779746191862431	31.198536783186327	3.992597279181826	2.51719823555679E-4	0.5333848583184723
-5.81260308842713	31.6601371096856	4.010950224269674	2.5771571381161317E-4	0.5330099225363327
-5.898916358898413	32.61341104261303	4.04898377702832	2.7037692875705533E-4	0.5322359228238513
-5.976331308258205	33.33624786626052	4.077750828451105	2.799827698612211E-4	0.5316491659113078
-11.555172919712001	35.57995576034233	4.167248169432238	3.1039286311824175E-4	0.5298996381684847
-11.427224513094306	34.824469013294944	4.137124679121433	2.9993390176455756E-4	0.5305116888456773
-11.302991741507174	34.01939293201957	4.10501956910909	2.889874657615264E-4	0.5311640672211464
-11.26269403333529	33.74326682230424	4.094035656866523	2.851915430534908E-4	0.5313878446770143
-10.87492360433819	31.536162433666846	4.006075378448308	2.556977925009024E-4	0.5331757275647916
-10.79808267178972	31.096982410679725	3.9885879272870146	2.5008360298904846E-4	0.5335314977863491
-10.515617328365707	29.431210118152052	3.9222685751932085	2.2833077208191067E-4	0.5348810076640086
-11.095255333576779	32.78560916869341	4.05581838292651	2.7239081627770717E-4	0.5321636213679672
-10.374607869233792	28.677418549364212	3.8922203446110286	2.1895031482422865E-4	0.5354915292497423
-1.9007542873442727	17.670028077820447	3.4545115248525913	8.959336456081389E-5	0.5443392843219008
-2.0779141835942943	17.606247817656115	3.4519834000941443	8.888653913165732E-5	0.5443930913326306
-2.421704394542373	17.610906476909	3.4521696874649708	8.895595688151745E-5	0.5443930951509858
-2.5268901597962445	17.60827853304663	3.452066739771121	8.893196172476651E-5	0.5443963929159019
-1.0157099330243569	19.441588102125813	3.5248245855777744	1.0952146745756339E-4	0.542889291281232
-1.1062328150339649	19.65851365771074	3.5334370211893336	1.1199168856223588E-4	0.5427139358932499
-1.0950141199455286	19.63861486947969	3.532646920267	1.1176441958417354E-4	0.5427299890113276
-1.0936631912571904	19.634142492606518	3.5324692077189224	1.1171340128108462E-4	0.5427336100308747
-1.2019485900933222	19.823967402584525	3.5400104751693204	1.1387958228612024E-4	0.5425804848956893
-1.2626663164006442	19.90610167368628	3.543270292933827	1.1481790868599423E-4	0.5425143819065457
-1.3479656887537843	20.02184186709379	3.5478709530715755	1.1613964707922708E-4	0.5424212302670499
-1.3818036936806772	20.069240413165744	3.5497529992572923	1.166849203411023E-4	0.5423830710498766
-1.490043238491493	20.21081153288452	3.5553796576567303	1.183041191852152E-4	0.5422691728981619
-5.495158991359491	28.68268136418761	3.8923456531346603	2.194764631891412E-4	0.5354269922770669
-5.507477156915547	28.790577524822243	3.8966285520423196	2.2081208814043551E-4	0.5353394055492313
-5.640376413522403	29.935099197639943	3.9422477618150285	2.3537449552114996E-4	0.5344104305382888
-5.666745377260789	30.200894570944342	3.952811582116393	2.387328269392178E-4	0.5341946217955131
-11.232964758328785	33.56280133293661	4.0868340024637	2.8270964562505095E-4	0.5315340586187568
-9.890707351552885	26.584105713780332	3.808855467368898	1.9295723143210422E-4	0.5371859077875145
-9.499209611630052	25.463046361573806	3.7642530191532986	1.7955111647212672E-4	0.5380918695916147
-10.251371607480321	28.088734613371646	3.868775031999906	2.1141587731373528E-4	0.5359681569050867
-9.949856872037069	26.811418115443047	3.817909261084552	1.958070813955319E-4	0.5370019898132858
-9.409620206466	25.28683176907262	3.757220781504009	1.7741532690407385E-4	0.5382339518054061
-8.975776833099328	24.413789608181347	3.722567727079147	1.6719452589147152E-4	0.5389381322439576
-8.450931047688341	23.67686534172989	3.693182641913889	1.585548980000816E-4	0.5395307653328016
-8.315280225053407	23.486682331666373	3.6856417643657067	1.5638487335547892E-4	0.539683753844849
-8.109310669822081	23.245736403988893	3.676046725239118	1.5363849704602776E-4	0.5398772163081135
-5.04821833795282	26.35030357792787	3.799516615301756	1.906141093464827E-4	0.5373181337967899
-5.072511135861281	26.457154341834364	3.8037555677721078	1.9186949791940281E-4	0.5372315282472618
-5.319014801988768	27.6151602307035	3.8498442268175794	2.0609978491197632E-4	0.5362928832296946
-5.298549699956672	27.508324942348306	3.8456006867002523	2.0482162777035964E-4	0.5363795167257287
-1.6547952866665352	20.435138707303928	3.5642858276878577	1.2088065606095724E-4	0.5420886244419569
-1.7068462026965912	20.505043732104994	3.5670650210512296	1.2168532956332922E-4	0.5420323701876322
-1.8328638043067826	20.675856534446993	3.573848528260105	1.2365411105723893E-4	0.5418949028469712
-1.9146876228856835	20.78271581099791	3.578096956373404	1.2488188963385148E-4	0.5418089365018988
-1.9589596542270868	20.838178803681924	3.580298324930638	1.2551740635573778E-4	0.5417643376791155
-2.2267902915590323	21.173727916983232	3.5936518125032038	1.2940307376505165E-4	0.5414945185944969
-2.476583602720329	21.524027437877677	3.6075506109197675	1.3346560077855354E-4	0.5412125202713762
-2.5106320755974845	21.56945277354053	3.6093594980718247	1.339971840345333E-4	0.5411759727044896
-3.4170539347823667	18.323036770820913	3.4804401287333215	9.700158811604835E-5	0.543825182628315
-3.3613588547056894	18.26201824120377	3.4780184797709115	9.631301268760208E-5	0.5438741735223938
-2.8302006677410443	17.7685842180935	3.458426786561749	9.074630945238122E-5	0.5442694218647524
-3.0213186080937637	17.882690433716814	3.4629578635299314	9.203713943140913E-5	0.5441787674982683
-2.9853774190574067	17.85333337493745	3.46179420143249	9.170571478097595E-5	0.5442022382133193
-4.904236518511963	25.91960781073081	3.782350192500651	1.8547437812668516E-4	0.5376666532007907
-4.723668736196532	25.314951331292864	3.758320573989403	1.7816424051034238E-4	0.5381561498597803
-4.604679940346854	25.051089745874435	3.7477981515704952	1.7496044077255763E-4	0.5383692767103776
-4.281370486848969	24.383328411417228	3.721293226066055	1.6706447701260322E-4	0.5389084575829182
-3.2125741016240386	22.611557155864187	3.6507807272389177	1.461552381007975E-4	0.5403366670787236
-3.272014261258436	22.70654698603269	3.6545498540101695	1.472605196937148E-4	0.5402601160478508
-2.551838479986181	21.63096481182497	3.6118028928650414	1.347223987023555E-4	0.541126431900659
-2.8735384712196232	22.08009398368013	3.629670535049172	1.3994271591972394E-4	0.5407649134648054
-3.1756044296995665	22.556944434453374	3.6486060569698444	1.4552649022610292E-4	0.5403806523968244
-4.545571876999899	19.652622560032107	3.5332429988418843	1.1208179730108195E-4	0.5427570039586977
-4.424895516455141	19.524062222800467	3.5281385993844294	1.1062450573907784E-4	0.5428601772064938
-3.9589586116535913	19.004701364066953	3.5075047270901267	1.047145553018434E-4	0.543277106534398
-3.8782730930382088	18.915322300283428	3.503960267145379	1.0370247918039277E-4	0.5433488727712512
-5.025563667731989	20.107549344377823	3.5513473845189556	1.1729497426660296E-4	0.5423926652674317
-5.277731362781373	20.350988119887234	3.560994744011702	1.2006751356968809E-4	0.5421975802208439
-5.606549304112775	20.6598148798465	3.573292294097219	1.2363969769199666E-4	0.5419503414858837
-6.1310485094683855	21.17349677678001	3.593670346418208	1.2954967212496437E-4	0.5415386906606356
-7.17416985769136	22.198608654304337	3.634405800348796	1.41404591637687E-4	0.5407173864859801
-7.6413332318231895	22.67125431062098	3.6532545626551616	1.4692383878978505E-4	0.5403386542153447
-6.9150129554945305	21.927639425126234	3.623671256722337	1.3830476564311294E-4	0.5409347072498293
-6.318958590099959	21.343154735881807	3.6004426668166833	1.3153496731843693E-4	0.5414029769847472
-6.618255579081206	21.642875823077	3.612320811527795	1.350396531049474E-4	0.5411627987545355
-3.6680004015474728	23.30103040805593	3.678220983624642	1.542017615045368E-4	0.5397813122172705
-3.83446762916781	23.580833568731567	3.6893377483131364	1.5757140087130036E-4	0.5395557716237345
-4.071443328978513	23.987709649252928	3.705533734236328	1.6229405013638295E-4	0.5392276561878082
-7.640251545310057	17.586782544931808	1.3900375466781078E-4	8.493971072324964E-5	8.315867402356968E-5
-7.509356374993602	17.79911102953117	1.397950366250904E-4	8.529618767903978E-5	8.273155917622684E-5
-7.6989388334005735	17.4903691638282	1.3863810640013136E-4	8.474613817411765E-5	8.335268338728603E-5
-7.762103216471637	17.30759444679789	1.378637222173688E-4	8.437442894996093E-5	8.35735781168401E-5
-7.821162534822876	17.152686250634982	1.3720700972019706E-4	8.40529767762183E-5	8.377842311968626E-5
-7.87221896818102	16.9473112831706	1.3629782368162216E-4	8.36313677253196E-5	8.39554724554803E-5
-7.921170402924522	16.753942907049066	1.354609797949162E-4	8.324086322588283E-5	8.413136379806799E-5
-7.9783869673286425	16.470761822820492	1.34195798373268E-4	8.264975638472123E-5	8.433697651457664E-5
-8.003886469325913	16.357472230499454	1.3370726787934756E-4	8.24228813246919E-5	8.443028832375108E-5
-8.041803974825056	16.197407590250943	1.3298101279598742E-4	8.208495678128322E-5	8.454493806643319E-5
-8.11957094103931	15.808141817188318	1.3122789096818956E-4	8.126439791477386E-5	8.47988832493215E-5
-8.094241908274963	15.975737091845481	1.319878470320461E-4	8.162326332208643E-5	8.471484291411858E-5
-8.149959289733443	15.594634263864748	1.30297765840392E-4	8.082421867381842E-5	8.490978633712214E-5
-4.487015489615116	14.591722761896559	1.3027802345712456E-4	7.957003216624174E-5	7.69982401009219E-5
-4.416731324563106	14.512870608922286	1.299846371097388E-4	7.94167767648643E-5	7.682763392744728E-5
-4.329055028394281	14.412978776001903	1.2963113986558272E-4	7.9236402507052E-5	7.662631180105363E-5
-4.19303203891211	14.248275933735142	1.2899491602661196E-4	7.890151024282454E-5	7.629010157504368E-5
-4.178965322518646	14.23024927967746	1.2892757786581348E-4	7.88665426192751E-5	7.625758177922457E-5
-8.208595369810979	15.125877972768416	1.2822439265244482E-4	7.9816270722283E-5	8.511365294184649E-5
-8.250106284083648	14.883579494882824	1.2719184398251357E-4	7.931341871258443E-5	8.524427422820847E-5
-8.184763342662869	15.304083214581624	1.2901201098396877E-4	8.020087650096829E-5	8.503171173931375E-5
-8.194040568253598	15.203367992185502	1.2856946195766066E-4	7.998552847041451E-5	8.507059812541723E-5
-4.009503675450382	13.95499929048619	1.2775652456019547E-4	7.827328114471737E-5	7.580500266346593E-5
-3.967321215997023	13.879167246534847	1.274471065543819E-4	7.811968677657725E-5	7.570238801546968E-5
-3.8768075373306097	13.684183745503944	1.2656252089114802E-4	7.767851536802074E-5	7.545019388231255E-5
-3.8285567068758617	13.577304042901428	1.260837026251498E-4	7.744055221707378E-5	7.531499630964879E-5
-3.679175518096213	13.165512678706849	1.2418593999880396E-4	7.64884860473754E-5	7.488525175057602E-5
-3.5952780276413945	12.848827743115857	1.2263580553654687E-4	7.569955386014897E-5	7.461698984549103E-5
-3.8035301168690907	13.511178334388502	1.2576084805760463E-4	7.727694498223155E-5	7.523525539756237E-5
-3.5706258476984103	12.751547870197772	1.2219947116101884E-4	7.54814457181477E-5	7.455102672979134E-5
-3.536337058362929	12.508568926206657	1.2103284426780675E-4	7.487045099828515E-5	7.444321815935165E-5
-3.4943523373487664	12.217884679130231	1.1964106994233215E-4	7.414189690427078E-5	7.43097466834886E-5
-3.476217738039166	12.051206781698731	1.1880280700326051E-4	7.36850991519968E-5	7.423586731435705E-5
-3.4381043775288846	11.707787309160882	1.1726317712051047E-4	7.285839372472497E-5	7.413588813331794E-5
-3.4175141432913065	11.442487558596586	1.1596704071184437E-4	7.212852975065233E-5	7.404388932458406E-5
-3.390535492772293	10.959938069747185	1.1373303427788533E-4	7.083714582859139E-5	7.393916462047777E-5
-3.391605607580326	10.637069694303245	1.1224136505758468E-4	6.991836887205465E-5	7.392006763313321E-5
-3.3957072198915474	11.125983907025887	1.1453720639632247E-4	7.130908611756675E-5	7.397485945181391E-5
-3.3933099091125833	10.454525891479044	1.1144482817695139E-4	6.943278657368037E-5	7.393036683023313E-5
-3.392748642497309	10.363320317554606	1.1105888756325871E-4	6.918354623190022E-5	7.392919190287722E-5
-3.3881777990103163	10.052022617744685	1.096788854453232E-4	6.829785265990676E-5	7.388633796845761E-5
-3.3799310598541874	9.65560915900371	1.0791096408556514E-4	6.709009220451625E-5	7.379744754595945E-5
-3.3800332742014394	9.645525660619372	1.0786394775465971E-4	6.705829896557398E-5	7.379566897825015E-5
-3.380411775956053	9.63612711841371	1.0781774728909656E-4	6.702482907941195E-5	7.379352560447797E-5
-3.407094329200765	9.20982055058361	1.0598360368043293E-4	6.570877317843168E-5	7.38330872979885E-5
-3.4177904844649305	8.97279793026408	1.0486919913099362E-4	6.487397333999198E-5	7.37698119933061E-5
-4.670507470987797	6.528342318175511	9.553843271295506E-5	5.666165328178794E-5	7.658629757334384E-5
-4.472672713765166	6.53165408154053	9.545260275347763E-5	5.660477528986444E-5	7.626454703044694E-5
-4.29609676800706	6.564113874181485	9.519128798135597E-5	5.651819485010922E-5	7.555997185126926E-5
-4.1907677441120486	6.6201318525786546	9.534193532889589E-5	5.657552807102383E-5	7.538278711617397E-5
-3.42823364007561	8.77881073484247	1.0409246365160538E-4	6.425006398825247E-5	7.379806345185086E-5
-3.440421539484517	8.631632878187974	1.035249692005944E-4	6.369619285573322E-5	7.383313024672552E-5
-3.510174069952668	8.051882576425108	1.0131734036754226E-4	6.153631665391303E-5	7.401705255023355E-5
-3.4654247941708625	8.41479710425795	1.0259627523544917E-4	6.285052035933709E-5	7.387218689862146E-5
-3.519325274558982	7.974355231943207	1.009449109172185E-4	6.120693547550856E-5	7.398301141495435E-5
-3.8048036653298265	6.960169305120867	9.60044727469646E-5	5.690023644329234E-5	7.399554196312297E-5
-3.942941641067294	6.809098812242506	9.563252748330769E-5	5.6828542986478804E-5	7.444983696364258E-5
-4.081244662082278	6.715380176995773	9.534427452994824E-5	5.650226048258714E-5	7.491250636637991E-5
-3.557899482821399	7.638847683178286	9.917661424090884E-5	5.9199794676585475E-5	7.365018672597084E-5
-3.5506928691402093	7.6928576227494805	9.970716667355668E-5	5.981163717907863E-5	7.383884866427517E-5
-3.535122007221198	7.8370201875805385	1.003292685666631E-4	6.055242355910487E-5	7.387747741381635E-5
-3.5827478111781415	7.560437912809052	9.893423676920033E-5	5.929775489102201E-5	7.363747831038139E-5
-3.656557182300241	7.313450806733589	9.741061816705851E-5	5.8191860656576896E-5	7.344183170821368E-5
-3.741595319822733	7.091603710798701	9.633613676736398E-5	5.699489057738011E-5	7.371666107513979E-5
-12.48823622079036	29.318127189803445	3.1569831699073854	0.5717246999154467	1.1691467105291617
-12.301573729696075	29.291730374054282	3.1480825761395694	0.5919888096352115	1.147811247813507
-12.904182385341631	29.37659805299116	3.1695962345530297	0.5159621135820837	1.217024606044847
-12.704310573905445	29.35687813300677	3.16492621372551	0.5440514575597236	1.1937828984048764
-13.215739023882737	29.375039723105594	3.171978338214249	0.4725989695340187	1.241674929705922
-13.289816212405814	29.38416912499247	3.17263517445714	0.4620952588980066	1.2501965744146335
-13.628735756055638	29.408293625969595	3.183560739117182	0.41895720431178873	1.2929634795521459
-13.761313265189306	29.4203272211296	3.187354723131315	0.4019845914491762	1.3100215435276854
-13.789831291953012	29.422638265299426	3.1874065072569966	0.3985292376670142	1.3140596330865386
-14.193507593470319	29.351006338599753	3.188688147786147	0.33287636999860853	1.3530048834265789
-14.343065600888547	29.30623263263965	3.1827714003567467	0.3076741285982808	1.3641157308570713
-15.169871121939503	28.7024294022831	3.0945555477746916	0.13382976378852773	1.3789101981935712
-15.025976096323706	28.826575538617305	3.113648703830621	0.16489315388797526	1.379109828860251
-14.704342841257393	29.099582909420015	3.152811604541343	0.23437231162974365	1.3784611261917648
-14.77814405518191	29.048154888872233	3.14599403091015	0.22029697309812915	1.379659372956627
-15.194930389272562	28.670268692680192	3.0900860124867977	0.12654592379743418	1.3780240522729323
-15.552436058935609	28.26238814510614	3.0243405093542997	0.0274281690768559	1.3755759264706224
-15.658704878643212	28.12869446022543	3.0001374823988733	-0.003663715772856251	1.3727013359416878
-15.420870685895718	28.414489982476084	3.0530325716899083	0.06540047206681765	1.376940729074727
-16.14669845066415	27.534817692946177	2.840080503668075	-0.14723872258480994	1.3728025995721542
-16.18902508127296	27.487365967844962	2.8231237168380283	-0.15978179345837634	1.3736781292289064
-16.090879730623392	27.60512583812312	2.8603938626864194	-0.12986966166672767	1.3731065768231348
-15.906983759261689	27.83045491742547	2.9283679564080582	-0.07375984849638856	1.371753839613691
-15.78801336657089	27.974288039163053	2.9645823902682666	-0.0400804071749026	1.37277389434642
-16.4224657835804	27.241242221715776	2.726086329782751	-0.22773569200513066	1.3796152297615105
-16.636541644582238	27.015574682657572	2.6363877208610345	-0.2961276823114774	1.390470246252209
-16.701862721366762	26.948993088668995	2.610545736447566	-0.3168883563991713	1.3941894013462197
-16.98192097775023	26.67928029930171	2.502732599896154	-0.4102743770097594	1.4072074986337366
-17.086567607533095	26.586911131348927	2.469512532038423	-0.44357582703550247	1.4107392158148433
-16.810764952407226	26.84442366016748	2.569500775062731	-0.3527609111802569	1.399114957884528
-17.316197999609905	26.352544552541893	2.4116112824637677	-0.5256048455145748	1.4159505467612332
-17.45518464052986	26.210110438215963	2.380867353140989	-0.5730319775845187	1.4199069852656085
-17.722095738557805	25.895382301413925	2.3451096557815694	-0.6707001944234172	1.4170352277096288
-17.72264017583542	25.894744071275742	2.345031089076878	-0.6708985904767295	1.4170279780614152
-17.932597821946576	25.11386146747848	2.2562940207091633	-0.8360179438020248	1.3339248377442914
-17.907096306050956	25.00313633884308	2.2379109481015442	-0.8519925614747277	1.3121859565662817
-17.75267320881764	24.32471147247125	2.1253252229259947	-0.9489699151173809	1.178694591969417
-17.92944471255859	25.1306830888716	2.258233422836897	-0.8325843810716949	1.335828428663055
-17.722777975835573	25.894232143167198	2.3449715839338574	-0.6710073393172916	1.4169697798716643
-17.728945142955695	25.871483784810497	2.3423948620382875	-0.6758246505732589	1.414559097900285
-17.700264955727473	24.192801294244298	2.097514657061839	-0.9615441860419467	1.1469285781918717
-17.492893227235577	23.675149455238873	1.9865939309827052	-1.0101532724807651	1.0178337027267803
-17.219818972655105	23.051350814888384	1.8541802105442544	-1.0540453412211321	0.8681257190802376
-17.213682929786287	23.036984749786797	1.8511576273264712	-1.0551800605828854	0.8646448755606059
-17.20651458505761	23.021889840621302	1.8481445336192661	-1.0560547143370518	0.8611119698073243
-16.72944438496599	22.0265670999435	1.6738586839748644	-1.112273300795124	0.6386250004168793
-16.772330573218266	22.113599037757318	1.6868354708260873	-1.1072975119361426	0.6580060323765881
-16.97378539565523	22.529669064239172	1.755973413800118	-1.0854777370844766	0.7514748083959217
-16.69878402350933	21.97001521221032	1.6668150679644251	-1.1145800344982153	0.6258367508258849
-16.445234320725408	21.481646309928003	1.6050268956693017	-1.1339440832264955	0.5151178696229834
-16.38784636008633	21.382208809377225	1.596194093024394	-1.1368225796046723	0.49161077563906386
-16.10429654720809	20.90765006213037	1.5495874601912298	-1.1465232201696247	0.37336249591380033
-15.229590069694847	19.59839917871314	1.452557515109565	-1.0984364051470454	0.020897802441193648
-15.573303162172023	20.08692966262294	1.4813246104299087	-1.1260130741602214	0.15584572932875834
-15.762739830454272	20.369577854236137	1.5028722047733956	-1.1384629422472068	0.2316731051493655
-15.676053214728174	20.229671015614727	1.491735206737172	-1.134929274544838	0.19511268719345023
-15.004965242227517	19.29705702264412	1.4321697576492536	-1.0591085423616131	-0.06413746484912422
-14.347740685004595	18.43237628944785	1.3810911049929415	-0.9003748646975487	-0.2912731809484297
-14.71316053352021	18.903140185799252	1.4116666326341656	-1.000013120279584	-0.17528769361730212
-14.112301424219844	18.14085757339455	1.3521273967084246	-0.8191944623683332	-0.3555829501611559
-13.786968016309958	17.746840232171802	1.2912156768173517	-0.6793959681238272	-0.4099645032809142
-12.572484095421888	16.31238607204104	0.9808369997565982	-0.22767891152899922	-0.350306368635689
-12.73923093656964	16.50237005974189	1.0252177421879471	-0.283392630472878	-0.36763224656617516
-13.14972110059062	16.985383718836303	1.1429667492797664	-0.42908543040750163	-0.40164647776266565
-13.560443943361145	17.474962802260926	1.2390552864293118	-0.5884101775125863	-0.4163293645745175
-12.433087863224218	16.142914163274668	0.933802632487541	-0.19305299403082934	-0.32548850753006003
-11.67886765718853	15.130655135953049	0.6555364504279657	-0.0495709095401521	-0.20329386427679466
-11.370603754574383	14.616160191779192	0.5287022625105032	-0.017887959192883315	-0.1703625742844242
-11.928279318244115	15.521235666230787	0.7482322602736722	-0.08350175291595975	-0.2364529156731672
-11.098102119973685	14.067276715400904	0.42825427904809554	0.00380753120930526	-0.1516049784644567
-10.94829922258624	13.75778922441979	0.36615826357008746	0.01469490201991808	-0.14178340813376464
-10.566136973193167	12.955069884045642	0.2444914079184638	0.022510250166221206	-0.1136162700569947
-10.528617101577506	12.869997651759531	0.231264529259905	0.02291134886827619	-0.11012237701639276
-10.125844678960055	12.03212679724241	0.14752065680405552	0.01720651341455173	-0.0882695602771915
-10.205786830641387	12.200371242765215	0.1643864307507765	0.018326389047612843	-0.09267412239410873
-10.11776374681346	12.014636087480781	0.14640623278776255	0.01713978634581431	-0.08789856020787024
-9.799033203597945	11.32040592221854	0.10154870602567473	0.013876654359826712	-0.0707841077918896
-9.732454220074882	11.174895810343436	0.09248886931782652	0.012952716416770342	-0.06669017398205622
-10.081694286405995	11.938670646469957	0.14153809309305673	0.016792097175269426	-0.08600126792767483
-9.419861471494833	10.505758447346915	0.06596331806185801	0.009068924957106464	-0.053382263597504566
-9.39945834397536	10.463080013210769	0.06410132133431254	0.008778210331929997	-0.05233158032171759
-9.362989365785312	10.38856114561003	0.06165052400657933	0.008478250380765393	-0.05066470130292949
-9.15485933130238	9.945854793573561	0.04719350589147249	0.006449877164583722	-0.040964069594632925
-12.250739993292553	19.150604908283345	1.2403088499246582	-0.7573858198486116	-0.23852754993214553
-12.385666050996104	19.229462944007324	1.2816861226215623	-0.7925736456886922	-0.27547796425560955
-12.018444755085756	18.995911937273455	1.1685011606846867	-0.6872314214903485	-0.15137688183495565
-11.827571680933026	18.805921238230237	1.1379235483290902	-0.6417166908591407	-0.14151928812232112
-11.71378598197753	18.69006222155872	1.116454530929268	-0.6145283334322393	-0.1281208274632205
-11.489121580415649	18.312221504949157	1.0609060454001547	-0.5535420593432964	-0.09250523845269126
-11.42092816915265	18.202424829191397	1.0420417643419133	-0.5343397017606298	-0.08385991761442918
-11.137081940903064	17.673975351763787	0.9417428217145507	-0.4207003151091943	-0.04886916118677549
-11.050577560623434	17.52903972488271	0.9092663487407369	-0.3883738653820542	-0.03893578518271633
-10.900173758069224	17.228821915447778	0.8413130469373691	-0.3245612116355976	-0.027801253694498183
-10.59407257662658	16.86993613536655	0.7295234573608523	-0.23831001714119127	-0.008766826652075907
-10.4015251414116	16.663994998799538	0.6620204657230015	-0.19701854261933058	-0.0016423975652961995
-9.980308680915373	16.24426542990552	0.5200870555385784	-0.11937857325511256	0.009114937491227005
-10.52456597891735	16.788877057884427	0.7041810381046036	-0.21996802270331733	-0.004346678346033261
-9.215934750579713	15.702403997568886	0.31612969923315587	-0.047285450022572145	0.016266890923047908
-9.506635524164235	15.916651407254937	0.3941600076336691	-0.07235106592021144	0.018394608659807493
-9.713477904294042	16.0562870014233	0.450184403207733	-0.09105523376871866	0.014899630837850897
-8.987328542896977	15.535943891824608	0.2566915873461379	-0.02844354327565456	0.015465510859910886
-7.038155536202357	2.4161328913912485	0.011505141153536541	0.00999993148785226	-0.004929780634336302
-7.218271698777633	2.47634434863711	0.011505856235562068	0.009870286269862475	-0.005291059545026765
-7.402921517489648	2.596088343862585	0.011417153805721392	0.009637898271036923	-0.00565272379742403
-5.610926604361965	2.56874897195521	0.010442207896608855	0.009602773293188975	-0.0022871325102641277
-5.791192046184305	2.4885541575675454	0.010701419651209907	0.009795025555742545	-0.0025994390718402597
-6.090991914769232	2.367770791599311	0.011070966222685275	0.010069432871671205	-0.0031062510060107856
-6.223300720670824	2.3658652457286538	0.01116557785231551	0.010092479756840186	-0.003372204935078751
-8.52477693815128	15.280293075065625	0.14638657685309445	-0.015564578222385324	0.011466837454307403
-8.539017662099997	15.301185889469425	0.15448796240303767	-0.01671041556169798	0.012283852083153232
-8.574275941324593	15.320887483760043	0.16263197371069693	-0.01744005700631711	0.012431841066848477
-5.2268760988311245	3.1984387632370352	0.009116078607167764	0.008404785594150779	-0.00185586596982451
-5.323022364028059	2.954304032548915	0.009606352566477284	0.008856076157213772	-0.0019375152843943517
-5.411391041049513	2.8046470279535036	0.009914631453083666	0.009133922527208191	-0.0020338303975302664
-5.361270108912003	2.863813885716368	0.0097830492617265	0.009016998440962466	-0.001970747765149625
-5.176470922340737	3.3654332504811606	0.008796425349273069	0.008111612195479161	-0.0018166620180056334
-4.997438755280889	4.032636318053695	0.007579352268663077	0.006994014762839867	-0.0016482281712913776
-5.108994509801874	3.6116460899580636	0.00832451769480355	0.007680241661846561	-0.0017599647338121564
-4.991774580661376	4.054261353979088	0.007540622116681536	0.00695866093918543	-0.0016416232421347433
-6.53602006808163	2.347293243898074	0.011352213063266827	0.010138665556031342	-0.003960951412201009
-6.87142325605757	2.3759082864320638	0.011485570429408672	0.010081158055051538	-0.004614348094953982
-6.725008134174486	2.3639729747856246	0.011440466768819949	0.010112730939909033	-0.004337848548773513
-7.498445287702315	2.6504749625169852	0.011373911893472905	0.009525025733300881	-0.00583403258929642
-7.543394316053332	2.6908233254228815	0.011336193405061881	0.00945141520324108	-0.005917606976459791
-7.714537633122486	2.9137762658493207	0.011101809133318308	0.009031914549802351	-0.0062627819480093674
-7.7891268079090406	3.0564766598021276	0.01095581469148376	0.008790487988047383	-0.0064170354782664965
-7.80527300412054	3.4063802626319237	0.010503795358060841	0.008193240159179407	-0.006531917927956486
-7.804324521600502	3.2269612996167556	0.01073382454159701	0.008492173859304413	-0.006486552939700294
-7.758877336072651	3.698244931275473	0.010109080340546334	0.007696721681728946	-0.006542691098808496
-7.751964178591711	3.7286102673963915	0.010067559611232126	0.007646030460954072	-0.006540757009676944
-4.868412953288395	4.489722570165323	0.006734127928073407	0.0062459203805855755	-0.001357385006594171
-4.944274103721604	4.221530184777065	0.007231458678668912	0.006685559287955931	-0.0015325097584293417
-4.861218645669248	4.514367912389247	0.006682960392385294	0.006200601168373945	-0.0013357883354620668
-4.761328567585714	4.872867994409656	0.0059164390978136555	0.005520797557080424	-0.0010238982519872486
-7.7347878369548635	3.762505605967378	0.010015376882227776	0.007587997515642402	-0.006527975036690392
-7.441188952293851	4.488511996506501	0.008956470280981541	0.006297569016210143	-0.006367490607187585
-7.462522939780039	4.430436642589039	0.00903557911767357	0.006400241144294416	-0.0063754207494762785
-7.583988224902736	4.103803156183615	0.009464864122487406	0.006966714727492138	-0.00640600400412893
-7.428705960551779	4.562167039268792	0.008896854082643397	0.006165322693140563	-0.006402949009792739
-7.367225146909923	5.0179675342064245	0.008541424205349259	0.005338662734158178	-0.006653632546537131
-7.395373926440531	5.510469499667041	0.008503311628116364	0.004443674518201608	-0.007202611625525331
-7.396628687854849	5.543415335697084	0.008496272121233822	0.004383766695845705	-0.007234000182284761
-8.95190692747794	9.555178523251787	0.03982453878452939	0.005751171148848835	-0.03526836444406112
-8.732770861641235	9.107630277300872	0.031088020951075775	0.0042772237654437485	-0.028558002007533154
-8.477149435408428	8.592840803667324	0.02442952835733489	0.003737071026748619	-0.022774891243566037
-8.352048182285694	8.325615036227727	0.02107793100042323	0.003450736002724616	-0.019880985640026074
-8.222367325804308	8.079901469599669	0.01893805344256272	0.0032920104202481685	-0.017910652475208275
-4.558078678429407	5.672702371829184	0.00382997748645737	0.0036267978237652654	-3.0885463476378223E-4
-4.661854211303943	5.2307881209663405	0.005033122192463749	0.004733149457493317	-6.615612928341652E-4
-4.6736829568741065	5.179041007331088	0.005164298415324361	0.004850731093560602	-7.051087165306217E-4
-4.664862639408369	5.2157017440172675	0.00507340233009597	0.004769802227110092	-6.704243080610678E-4
-7.642518454416541	6.7438038314408955	0.010253153562760367	0.002753403704039312	-0.009709110925052451
-7.72390205946121	6.960130553786359	0.011351416270520366	0.0027825996751752406	-0.010766897408597154
-7.960824009101229	7.5515457825414485	0.01421099381679456	0.0028032757663525045	-0.013532965134359934
-7.398279738095727	5.568321714484634	0.008505291419013239	0.00434515778534044	-0.007261938377344668
-7.486554017062449	6.151026864151781	0.008923963914741491	0.0034149726551053147	-0.00814985576477531
-7.599533786520233	6.612688047526157	0.009946394241449562	0.0029167174758066975	-0.00934921358509014
-4.559353287845783	5.7832057636531005	0.003510974766454025	0.0033243482128290057	-2.3362716210344485E-4
-4.539973927898901	6.108340489734484	0.002615377358977376	0.0024505077495634176	7.741904900766378E-5
-4.595870421128182	6.280367827388355	0.0015802917703061443	0.0014673471500576205	1.1120769259380847E-4
-11.949523827617071	29.206895619841305	3.1273317595779972	0.6256810895894698	1.1110123372187743
-11.807688642858182	29.154031813094953	3.115639771551716	0.639049587525194	1.0974337608335896
-12.00330605669702	29.223330979102066	3.1297749703245326	0.6211494680130578	1.1158057288382948
-11.58017196199464	29.065937130844834	3.0882788662909273	0.6581464797034633	1.0724628324603647
-11.41683712235142	28.96940271662765	3.0662525140689905	0.6715601688933731	1.0483921252533677
-11.219350371023808	28.853937987330728	3.039953481566432	0.6895571847252001	1.0186578095717487
-11.063811648377435	28.68153300927144	3.014476794373899	0.6932184896117942	0.985554861137758
-10.947486528223845	28.535037823889105	2.993461037539972	0.6930378423942182	0.9594306138611928
-10.899230615467399	28.323819733732066	2.9651367175876335	0.6842648884217839	0.9294837835090357
-10.868467577029437	28.194812621939796	2.9465607146085873	0.6778811765933525	0.9108647758053664
-10.876511202290695	28.109887068149042	2.9238593130916755	0.669239601913131	0.8962271541136329
-10.899672074901286	27.854101802332053	2.862005921166667	0.6450686791606541	0.8504906565091501
-12.412266700730603	28.73183000599365	3.1804142483531264	0.5341664519178151	1.1021571888255608
-12.004390987243811	28.644127827029813	3.1400147588916236	0.5859671612883772	1.0574353649596098
-11.418956634563854	28.353076382645266	3.032132551812009	0.6353606728126353	0.9745697839078602
-11.624144095082618	28.483083006210283	3.079122663615895	0.6215514699809754	1.008265095870065
-11.98757052088968	28.638168487186263	3.1376283117005666	0.5877175002199643	1.0553486673099048
-11.999455430555999	28.64302114149913	3.139512439667933	0.5865687779262602	1.0568909457257984
-11.11438165555979	28.077094826076056	2.9388221452889978	0.6441119443694866	0.9083950842720191
-11.390783517603357	28.330385589064328	3.024402308462825	0.6367637660122455	0.9690403966672396
-11.018694723095315	27.985290635821798	2.9069541425097833	0.6453277738071354	0.8845173817534984
-13.471803069018005	28.77445563984976	3.224466875056574	0.3773888311338059	1.204707948792243
-13.48260549035852	28.773788416678933	3.2247122960826653	0.3756768670735691	1.205726512182221
-12.935354512904492	28.789110493383184	3.211097537854853	0.46114803610740196	1.1544231918077854
-12.730299209385468	28.76882927246517	3.199189428350228	0.4902280777407255	1.134076453181823
-14.231290469589101	28.525879619960573	3.1958156980083308	0.22815069822268844	1.2537700208877727
-14.010448775461906	28.63328583652027	3.2129366036738887	0.27605373967695945	1.243892512330368
-13.506471729136642	28.767317669153915	3.224146139727957	0.3712286256022898	1.2074597537000644
-14.460841527293365	28.39408003504012	3.1745041119611184	0.1770659086406881	1.26146597282015
-14.783683682753072	28.129965573228738	3.125746737236986	0.0985188430587206	1.2625092451893882
-14.975465100779633	27.963363652093868	3.0895365809749866	0.04989538371566995	1.2620182312953323
-14.857377166814722	28.070482248494333	3.1148183535641913	0.08064359370081324	1.262787639539246
-15.247091508969765	27.723494694946858	3.031891073659793	-0.02007656014648877	1.2613279355066374
-15.438921475279523	27.548521108541188	2.9813052908452904	-0.0708761115615226	1.2634873424673363
-15.777307067901031	27.23142152114181	2.8694228505579065	-0.16505216119903923	1.2700540917033671
-15.505550048294694	27.4862002405047	2.960983523762172	-0.08898788364530684	1.2642639961008748
-15.95882932927022	27.057658625283377	2.798903081985131	-0.21794805016710855	1.276956701476772
-16.071627921968407	26.944874315391413	2.751924282471953	-0.2530612631779589	1.2807981152826495
-16.348879088595037	26.649360708813276	2.6184569910395945	-0.3506128674159008	1.2894781181109325
-16.427997019937784	26.555959712111072	2.5781870094768826	-0.3797148770793865	1.2910284868827524
-16.656844434007954	26.17623866269756	2.432048456529592	-0.48482062722033764	1.2803746571674377
-16.696536478621557	26.09508062700545	2.4046633621447677	-0.5065400071368863	1.27686356255796
-16.835749776418716	25.686852448177994	2.28460878450974	-0.6059020409343325	1.2429565303135133
-16.845061757485475	25.628453285604436	2.2681493842479505	-0.6173584325870891	1.2354315425023572
-16.850433340026893	25.176846057478727	2.1475342924473417	-0.6985219842717065	1.1618257967669146
-16.85038673364371	25.14105029551206	2.1387010610545554	-0.7046347816986427	1.1561169383641583
-16.822804208812027	24.752145786172367	2.050679152533026	-0.7641015206190657	1.0900048245130116
-16.814022621155868	24.619664448408173	2.020626884133939	-0.7844232758249371	1.0674963133272883
-16.812945472733826	24.6090037446475	2.0182307296618385	-0.7859673275443436	1.0655904453356237
-16.723937840816944	24.10943746964462	1.9166441475726688	-0.8501766359650151	0.9681897325139227
-16.711672631053567	24.055094941481215	1.9041578752080612	-0.8564122399047057	0.9573512222414011
-16.289023552988983	22.907733919851253	1.6519614005978478	-0.9672924786732039	0.7274487046730357
-16.541701583590093	23.45604246001041	1.7682974546552646	-0.9180682653125017	0.8381947747130282
-16.554803726644348	23.499372302025698	1.7779547518489698	-0.9132332654716339	0.8466531527982344
-16.28488538521969	22.898119481008653	1.6498577311975426	-0.968243321795796	0.725443498982576
-16.26218103763534	22.856454352609262	1.6420065996077338	-0.9713110835837039	0.7154892928843692
-15.969194038819062	22.31634337785984	1.5419410581485087	-1.0108215913809042	0.5875034279181636
-15.890230123807179	22.1925020649246	1.5233153945894782	-1.017222079766139	0.5574996970087148
-15.611918811164477	21.76175729997115	1.4618408709620427	-1.0340883747114307	0.4518915668630906
-15.389654649869968	21.46744614026727	1.4320312873780323	-1.0413387856247773	0.37485198285773846
-15.211472875440645	21.225020759410477	1.407630201919185	-1.045722211964436	0.3095293290664185
-14.852605830718517	20.768605616378892	1.3753484638414861	-1.0451511443520112	0.18060148237088344
-14.818368111934701	20.727265125728813	1.3725172516799873	-1.0442529438412267	0.16889370103221257
-14.010753868674147	19.956266747716498	1.3377936115017077	-0.9899962382891881	-0.06287692429487206
-14.087441807327457	20.012526511232718	1.3399222394942862	-0.9970256677501996	-0.046525758953001754
-14.468160486474938	20.371519812579944	1.354509613849972	-1.0246930884261871	0.06319888434261842
-14.161164464278139	20.08381166702931	1.341964747377359	-1.0015699524515744	-0.025361925429383647
-14.781086333771103	20.690256417429	1.3700767999309569	-1.0418438353960235	0.15779488605525582
-12.566775432145782	19.255877513320883	1.2911441246504864	-0.8190597633448651	-0.2690708513754439
-13.290339014836286	19.46305631769065	1.316708813242943	-0.9126087404555896	-0.20135222852493695
-13.1729303124603	19.418787275288505	1.3133505829952052	-0.8974913713960566	-0.2159837605769315
-12.843245224742368	19.28971157894774	1.3041786287831407	-0.8550132792820249	-0.2578240430755889
-13.364979556612642	19.508469790386137	1.3190658444322079	-0.9218558771571996	-0.18873438396560668
-13.71499192839251	19.7215588672211	1.3315034367079495	-0.9640492326610328	-0.12899679065516184
-10.73275094914898	27.601566124654774	2.7692835121653863	0.6333998926036035	0.789250186278091
-10.621312259153935	27.431657608134955	2.7086063109403633	0.6258418783543778	0.7485353332419202
-10.494472622804425	27.139762728691487	2.6121837514784927	0.6080837311256035	0.6877140582151144
-10.440814811578786	26.97290839065918	2.5589100815102235	0.59421338551424	0.6550852111893642
-10.340010025599554	26.46761329405222	2.401987337399481	0.5417617974292123	0.5601421650217878
-10.310942985096554	26.231506882359504	2.329615864594623	0.5134507321343904	0.51918478355565
-10.254915889396067	25.788604694922874	2.1957638210480637	0.4562098749344121	0.43986771219114773
-10.22647827646901	25.49740684588262	2.109205020537064	0.41949040133730375	0.38976271989939215
-10.15297056364784	24.454238785309386	1.8445062974703879	0.28210999828386685	0.21534321739662204
-10.148816922605754	23.97207807587904	1.736523668514391	0.2147432509545741	0.1375428187261938
-10.1572747910747	24.735583520367605	1.9067922680877722	0.3213570604286631	0.26053975584470296
-10.162097597121184	24.830116402868736	1.9314795034391774	0.334854483568048	0.2764038990872675
-10.162546766859359	23.84260305188515	1.7152778163351143	0.19420568368195146	0.1170726841983306
-10.199764060738538	23.17965757589045	1.608133567424175	0.10262551864211453	0.002829884778579537
-10.264133457042867	22.925685144978395	1.579019521591241	0.05671766054847614	-0.03238618955529527
-10.334836167150385	22.416165687077918	1.5199199797639609	-0.021860830579635077	-0.1089762981566538
-10.491992980100065	22.01802381355439	1.499527887890987	-0.10448709206971304	-0.1562833621639385
-11.549836964138185	20.072338696358347	1.3699778363330186	-0.540018731759949	-0.33838029405968534
-11.554967867880773	20.064003427239495	1.369471100485313	-0.5420137707106071	-0.33887439688044607
-10.551136967279964	21.796553611972197	1.4850736293185438	-0.1414972003711354	-0.1871805082457753
-10.861109989919282	21.2561808403101	1.456087929929158	-0.2683509340775507	-0.23618035009335142
-10.944210941660401	21.11696785294288	1.4472163572909504	-0.3008561388522721	-0.2483475986300583
-11.133323225905555	20.800917117156818	1.4284759599762549	-0.37394629371154336	-0.27508482128932127
-11.346534801731305	20.436488911990164	1.399077846919608	-0.4591809812212123	-0.30720248927108484
-11.231518843805489	20.62710766906838	1.410801514562408	-0.4121192966537408	-0.2908553336398777
-11.741469854730145	19.77949816437784	1.3511970890958107	-0.6103432366224038	-0.35486573791876724
-11.841147224706017	19.661418434931374	1.3422593778890546	-0.640195905557428	-0.3561535904070578
-11.973386913159729	19.52262481256701	1.328919149304995	-0.6785102728454948	-0.35469370498473923
-12.170425370412358	19.353881967026794	1.3113711309038165	-0.7329105412716209	-0.34425734843628
-12.254791953417843	19.298450378205736	1.2993916694925747	-0.7584537874857118	-0.31659599497527824
-12.107678242949612	19.405561627556374	1.3153260893491079	-0.715737372136599	-0.34669113827897735
-4.288326386940741	5.8070230604936794	0.12469638142241829	0.12193640049061977	-0.005618318381081468
-4.307057605244767	5.526002436139832	0.1742639650888013	0.16868323033630156	-0.004340299366982483
-4.180171464701457	5.245978145694322	0.22750833445761376	0.2169430747249371	0.022868736479414172
-4.162615861022818	5.199209053922773	0.2356529542900529	0.2242586058833313	0.026903466197533376
-4.143652721141185	5.191949089536986	0.23730614256262897	0.2251342815972563	0.030135696177577546
-4.014987066173259	6.398560350145364	0.03143780942814404	0.02601406627351658	0.015698998013355316
-4.102160277057983	6.226155071234556	0.05640059344393637	0.05314110013027362	0.0129929979360082
-4.158587255864665	6.1200098173878565	0.07187396468535613	0.07091465890916343	0.007743657938516065
-4.284793079351208	5.824858607178209	0.12131826342642468	0.11873322512065866	-0.005274625727892617
-3.6322745368198053	5.1479752237781815	0.26406020955946335	0.22477497012803924	0.12568074752334873
-3.7520724673596213	5.133869891353276	0.25870338915522617	0.22938252727139144	0.10234734904040906
-4.068810461062704	5.185234828589743	0.24139699384519042	0.22587002654014632	0.04381681707952924
-3.4079134276844885	5.238028583704212	0.2650015313258677	0.20452035320661227	0.16658299496295573
-3.870611147185512	6.723331704642558	0.025993883291353447	-0.011006906326825747	0.016285220104834956
-3.93550508782948	6.569124366309313	0.03523334238383674	0.002072408887077104	0.0201322630342853
-3.083077723553127	5.477621858005871	0.2723860629569314	0.15292896157818966	0.22199639165869242
-3.2016356353304536	5.395281637801698	0.2696930342152646	0.17317519015291744	0.20096943395308298
-2.9250367521464256	5.618751443255416	0.2932654363741125	0.12336882344957056	0.24915163346046956
-2.808073832376915	5.742408533499555	0.3052564627186291	0.09901221347168433	0.26727219010284187
-2.561109083068193	6.012828978318681	0.3661451374293777	0.04567980528319823	0.31111454393193777
-3.656225595772729	7.214473650128381	0.06520253606671146	-0.05144511182208878	0.015889345017871773
-3.5925228731418923	7.34008329807876	0.10849542043625614	-0.0854960460083183	0.021673395230772854
-3.54328167840365	7.470859406778205	0.12257031246746795	-0.09660490848840474	0.024477973378042903
-2.1477862434435124	6.617732931249476	0.5330859389494853	-0.09509063732434442	0.3946628923890087
-2.178221292733067	6.571855578800015	0.5183668989085923	-0.0830025752638218	0.3902926557971596
-2.0648331524982755	6.7576354797203635	0.576413593902348	-0.13263589771680728	0.40722757115973596
-1.8849213199230619	7.066868042911974	0.6711078168696059	-0.21405838340804748	0.43376980993473246
-2.4120263893614973	6.229400814325045	0.42353571780368804	-0.0024347184880203765	0.341959976425795
-2.5361866250272955	6.047252036713077	0.3724025075708088	0.04032012182721026	0.31561695158940384
-3.935819787141531	17.984500048599497	2.8907043200254154	-1.1714836565999271	0.32393472534650114
-3.78336958602557	17.993315823553566	2.8760745065274858	-1.1794118218012266	0.32009363911278954
-3.427077741744119	7.766058137175304	0.28755234978239164	-0.21995618658710264	0.034527012669326916
-3.406569881135219	7.832445527304884	0.3125663217604317	-0.2364525447694216	0.0351182932238625
-3.395983191054093	7.883794864942119	0.3325074511786035	-0.2479282710143855	0.0359348139982647
-3.3371281060386737	8.150918617555703	0.449715639965377	-0.30727055996066777	0.045547316616131844
-1.278169408830863	8.48437433428823	1.1215071304418056	-0.5529462099173159	0.5018996248855261
-1.4540629241815406	8.03470965362341	0.9762119827516685	-0.45002945549355405	0.4873169294570051
-1.8167261401452421	7.20801182257917	0.7141935742961754	-0.2518227544079794	0.4457313376251155
-1.552383037014087	7.789776732269239	0.8949947117508973	-0.38884914306058826	0.4742307904763705
-0.9410764433027281	9.405038530050247	1.4029458286338912	-0.7415511186735964	0.5226392393460327
-1.0329367331417418	9.151234284338832	1.3278877686589758	-0.6932074409747669	0.5185273649173514
-0.7679094447811552	9.95277965234512	1.5493132534754315	-0.8318008514968079	0.5288942484165635
-0.33002843814312044	12.134348277380695	2.0381901855855036	-1.1263249688726829	0.5195765817156103
-0.3357764586920513	12.078843485378034	2.027543066298999	-1.1200687722655662	0.5205451253141187
-3.417433509638534	17.827381727176302	2.841029470737989	-1.2106283402331504	0.3257692909764742
-3.353382382951112	17.741842308688575	2.8324995951720235	-1.217983955785182	0.32923392841383026
-3.674832941632539	17.93323560833925	2.8681009534664295	-1.1862143372614486	0.32491117857363205
-3.5409307277999567	17.885907081965335	2.8557495872246648	-1.200055202178285	0.3246992118709107
-3.1860561960175433	17.549365365355296	2.8095702488000747	-1.2325917181544854	0.3336092149240136
-2.9981130641699174	17.395321314172424	2.790923499129643	-1.2446226106110168	0.33697123458578504
-3.2165215628928006	17.57820816975883	2.812970646533247	-1.229564149444317	0.3336229872538754
-4.1137207324417435	17.95308223849858	2.914898804713216	-1.1589987327763536	0.3245230276085581
-4.160621080742889	17.795938972454014	2.9248879821838276	-1.1592040962091996	0.33241441696642166
-4.190763877417752	17.70804950350443	2.9323814742997962	-1.156893808912481	0.3359870984778635
-0.33050020850094985	12.145123827625998	2.0398964633511008	-1.1271817724390767	0.5192876892075126
-1.4343564303268679	16.31909273804294	2.623629378763382	-1.3123803960986273	0.3810807210165842
-1.3066176526698219	16.0680303809159	2.5946567030890093	-1.3175000359873308	0.38683810705220606
-1.1152979539279455	15.611202681804269	2.5397122081836305	-1.3169262826921169	0.40047271258602657
-2.4474803932797915	17.1585224792057	2.75026300546888	-1.2716085602074407	0.34995975072124846
-2.055761384167546	17.041296048986602	2.7181704909269326	-1.289073261313947	0.35656438232819015
-1.9984998164489554	17.002629506016117	2.712316166483977	-1.2904749772781468	0.3594348376978108
-1.5724149375605685	16.580962567434636	2.6541100047365433	-1.3106818981108517	0.3717499878529198
-2.9820955633715815	17.38344915169903	2.7894761097720187	-1.245520115519296	0.33738407434312495
-2.724789042326286	17.256116533629893	2.7696558534986737	-1.259037897733737	0.3435714662901889
-2.531457869203797	17.190304756335227	2.756099170133992	-1.268890124334104	0.34673221568259577
-4.183190145794866	17.56540290424019	2.9302548219766718	-1.158151392711627	0.34106932096549125
-4.207099313692599	17.371866069837257	2.9331075752139033	-1.1625436927107184	0.3466059414939662
-4.17345519997633	17.089831976884682	2.9131583062049233	-1.173310510365232	0.3468991160365768
-3.3148310309893363	8.423923301546052	0.5688767523680625	-0.3736452826422671	0.04820954714227187
-3.300192629087484	8.663118489326514	0.6591007730747278	-0.42810587296715036	0.04581896428556463
-3.2862287614074193	8.915212706658002	0.7540225843306667	-0.4816103794442086	0.0495030736674293
-3.2794829862540453	9.153166440048343	0.8516049371000847	-0.5360149552644996	0.05536339756572025
-0.3805651487088478	12.953841366376704	2.170535149337386	-1.1954808440269484	0.4952619202480841
-0.4307061904896281	13.369241222483529	2.2375967669961216	-1.2304112331050947	0.4818829849647309
-0.5075965103225141	13.744646939005303	2.2900289612740705	-1.250568393975426	0.4693092075963414
-0.5977318219793605	14.096499370658435	2.342189178761055	-1.2732901456296761	0.45480874688197565
-3.2676731937878696	9.60572641271945	1.0187869116735615	-0.6241634948541224	0.06964005174826832
-3.256429234120413	10.042692132374542	1.1766943212134326	-0.7063499438168471	0.08318182403372809
-3.268410707882346	10.416945356274994	1.2985860121278434	-0.7635239470900954	0.09467258827355898
-0.6591870284780542	10.31262568099423	1.6480236708276295	-0.8940036835367081	0.5328024171698628
-0.42285288091859907	11.258976825610695	1.870216628567172	-1.0276347902340717	0.5344971791512055
-0.42939644071267913	11.215805729165234	1.8605296503216509	-1.0215128479192446	0.5348483651766248
-0.6312573047807166	10.428088654680536	1.6779351554077881	-0.9132595773202136	0.5333922843867865
-3.2903234695987535	10.897386429199772	1.4651925617268047	-0.8452609866453689	0.10951576572717886
-2.987291544864133	17.386535233830127	2.789949344904773	-1.2452781639263033	0.3372264244021421
-4.164359810315925	17.031866286091535	2.9087470525794514	-1.1747531776127638	0.34746540345752647
-0.7097934901376413	14.466809880080852	2.395198341340213	-1.2927067071107015	0.43919049820887335
-0.8575672753041089	14.969271293498517	2.458359803902473	-1.3050452310317064	0.4230096244927385
-0.9532329287786547	15.217415294466539	2.492044879542443	-1.3141827593508237	0.41189404470373747
-4.138689251804942	16.602845789463963	2.865080577397282	-1.1844159923488753	0.3399897103600847
-4.159558946386909	16.976159925336383	2.9032449945660073	-1.1747467705873134	0.34774064885612815
-4.0833228206703645	16.225441788462653	2.81343577661174	-1.1910178604732018	0.3312143655458487
-4.075875945060494	16.183223288394085	2.807517729311945	-1.1914036023145451	0.3306614002017416
-3.9528003255732322	15.292784673108926	2.641921414492009	-1.1918312131511573	0.28771482159452416
-3.9992067929440043	15.73055462668215	2.7284375088088044	-1.1964814234339722	0.3104237958785514
-4.068371905853679	16.139351008679608	2.799629299087513	-1.1910645068484145	0.32904498656995773
-3.903746688804401	14.691009127397303	2.5166652494244968	-1.1759553400114027	0.25588199775009457
-3.86987704440043	14.375574603567006	2.4453523689543792	-1.1617638418290137	0.242342969525633
-3.9256796422272324	14.820378173973396	2.544912426610485	-1.1790248403997912	0.2621184469717714
-3.9497350317267026	15.228464150498013	2.6287005424640197	-1.1899009491975336	0.2844498890268826
-3.7268568443784513	13.894308007070336	2.3281516885865376	-1.1443267191669206	0.2224920410072436
-3.698215854277132	13.779058127098043	2.2997657158691176	-1.139054330836377	0.21793045990616355
-3.6779639093146645	13.673870011895303	2.272233933667116	-1.1311032299739376	0.2145445027246657
-3.571181750067259	13.33170586472178	2.181975371010693	-1.112552745332363	0.2003734160064789
-3.4835043026903465	12.977876322076302	2.0852063293405756	-1.0832250176916416	0.18982049906778709
-3.404126025364066	12.339701968592273	1.909118438442718	-1.0294837762159252	0.16070670071238996
-3.3488293333994186	11.895449310153229	1.7740943354456085	-0.9755678633556293	0.14585341941389263
-3.300315153385468	11.14083500028607	1.5449330959256053	-0.8827037727138819	0.11807964155827731
-3.9511621749674837	15.271050023970451	2.6375759738674005	-1.1914022357701712	0.28681574660820575
-8.244373317370188	14.628658956740194	1.2610124963239347E-4	7.877816823380552E-5	8.525495831869447E-5
-8.208489142862772	14.204433859089825	1.2428493211348617E-4	7.784783618898902E-5	8.522096978633766E-5
-8.193734077492797	13.966873422743047	1.2328988682088236E-4	7.734183690964608E-5	8.521237479457204E-5
-8.232676222944097	14.462837941075223	1.2538861239507962E-4	7.841681542220171E-5	8.525373116108437E-5
-8.19035693955016	13.837323106092928	1.2276488663556605E-4	7.70771388708159E-5	8.520932921407361E-5
-8.113167709168138	13.369167772280294	1.2082370481798549E-4	7.602632454589689E-5	8.508419156054133E-5
-8.077142174814208	13.181783020574018	1.2009472624363595E-4	7.562324630383605E-5	8.501663575221665E-5
-7.9674073519851305	12.816549861797377	1.1864072208845664E-4	7.475784154121711E-5	8.48319843540492E-5
-7.4202031915344335	11.241546128091116	1.1279691247367695E-4	7.084947145031772E-5	8.395078497259863E-5
-7.380855782333086	11.139150568907128	1.1247346143545871E-4	7.062364999201779E-5	8.388692432257667E-5
-7.603903539139292	11.751642921695533	1.1461037906070238E-4	7.212551871998274E-5	8.423556147359973E-5
-7.696154479064555	11.994745340563997	1.155068491647384E-4	7.276962874991573E-5	8.437799536593613E-5
-7.744684776673162	12.145936214046198	1.1609824927220391E-4	7.315522920417253E-5	8.445553511748027E-5
-7.337783016568444	11.036160898112158	1.1214396733974775E-4	7.038208674809362E-5	8.381375235554964E-5
-5.478513842259125	7.328297301269693	9.86034986281573E-5	5.8785735320907225E-5	7.898494490256891E-5
-5.496335515484936	7.350666297835906	9.87261141299292E-5	5.8891154729916755E-5	7.905335971333306E-5
-5.513292533723025	7.373441024034741	9.881900129244306E-5	5.896566112448066E-5	7.911535870139433E-5
-5.7782594324877365	7.704138241466704	1.0027462977550785E-4	6.0215566475332725E-5	7.98915409725964E-5
-5.226288884072366	6.97442447090005	9.738036286791342E-5	5.7963567163512804E-5	7.810933531099203E-5
-5.1320395346395955	6.880771446866525	9.690650310819743E-5	5.7584345668033554E-5	7.780151337281066E-5
-4.981658732436152	6.746084424883188	9.644373209596675E-5	5.728205580912387E-5	7.740484878711022E-5
-4.872230788355059	6.663668971542325	9.613524894288567E-5	5.7073222103186476E-5	7.716827256301306E-5
-5.959938063172559	8.088641025459268	1.0147743518548969E-4	6.10992866726186E-5	8.061486742407496E-5
-6.156106083074739	8.43849134717127	1.0298942830422026E-4	6.250977520918934E-5	8.125492931804673E-5
-6.3622803987511345	8.893710900037291	1.045337567277508E-4	6.380654957757382E-5	8.19223553531814E-5
-7.037730777065047	10.279206689455364	1.0955408809726664E-4	6.830499758983699E-5	8.335308884457391E-5
-6.511291309796823	9.166024915663732	1.0573607221066555E-4	6.500477717764921E-5	8.225757112623239E-5
-6.961309529005052	10.091919377967345	1.0888817034889168E-4	6.777188234563217E-5	8.321624096140857E-5
-6.976746835639336	10.11701394282087	1.0900275817568548E-4	6.787113179125208E-5	8.325294787941054E-5
-11.149672852779776	19.026028297048256	0.3437536372865238	-0.03331249075279064	-0.029957977482812058
-11.177286946315288	19.099277703541333	0.34755585427880875	-0.033456721874730276	-0.029613572207514722
-9.18227086019565	22.941744559833715	0.4763239845835793	-0.016458240575422202	-0.02838762899751205
-8.933979733519063	23.042297787756027	0.4749414581237186	-0.015230268051670017	-0.02772209731170454
-9.497726748011418	22.723004536194928	0.47178625786050365	-0.01792217969106932	-0.02818222438759057
-11.201816179455392	19.362671115833432	0.3585255912170189	-0.03302704966631641	-0.028241212688867368
-11.022193536741858	18.717624560114725	0.32743305019611674	-0.03270567599686941	-0.03141117535853397
-10.948655511422155	18.634752597804788	0.32140470148047373	-0.03214099056073301	-0.031714512140429495
-10.739200803101152	18.414265673982754	0.30498932729355177	-0.03072056588359811	-0.03235280638774456
-10.426129079411938	18.242868662510936	0.2851094921212198	-0.028397602118912443	-0.03267289684762383
-10.351495060601314	18.19934593348884	0.2802834271631289	-0.02792679770314464	-0.03263280323099164
-10.276659955502009	18.164399203559437	0.27565852466616814	-0.027403962887317813	-0.03267963078627674
-10.051706148564318	18.092298620546728	0.2623244701953891	-0.025574028498812365	-0.03224674580355616
-11.220597943108505	19.547650220008503	0.36624139635377706	-0.032732651210010365	-0.027128205917418224
-11.213232813518049	19.61367872695515	0.3686939760703399	-0.03237595693408479	-0.026950162629580585
-11.167862918473157	19.983763373685665	0.3819544834983983	-0.03117291177472483	-0.02531409958311639
-11.119734753615504	20.180895538942224	0.3890100354565861	-0.03008107661646163	-0.025086495279488086
-10.889962382093142	20.81510177874138	0.4099947518975976	-0.02686403881651223	-0.024267914888503946
-10.989883259185685	20.57314650704364	0.40177458568283736	-0.02838922591432337	-0.024244296335676575
-10.670647697607485	21.25443563231954	0.4244734943265359	-0.024761768522878272	-0.024391544828848824
-8.656589193032165	23.077778160673812	0.4687995398809732	-0.0129734985524482	-0.027783181617863622
-8.262164632393056	22.97490850022338	0.4508359116659434	-0.008582696812817535	-0.026575976774519748
-8.093510801985081	22.896766634500132	0.4410850874475293	-0.006603483491946404	-0.027021782799688573
-7.68989912608717	22.564207698669875	0.4107699240412861	1.5106528761086365E-4	-0.02772875708965166
-10.61906467426591	21.352055718189742	0.4278570000886066	-0.02407174817494154	-0.0246287515887165
-9.936768220586934	22.310409278173573	0.4603415765218407	-0.019864520675567453	-0.027119559100071237
-9.627937960973474	22.62487940796674	0.4697335439054146	-0.018715350988282028	-0.02780414514489299
-9.573169961095976	22.676544366109272	0.47117130818732506	-0.018387607277530454	-0.02799832426722054
-10.134279956953314	22.05814858741419	0.4517484386216405	-0.020619817023027093	-0.026728958231120488
-10.304582249602808	21.836678921374173	0.44433872639419425	-0.021784605049597686	-0.025752763220638655
-10.555587977067566	21.45179651669559	0.4313056884567298	-0.02340179410317335	-0.025072083204781697
-9.871150253323467	18.04329134881533	0.25188971869351334	-0.02423209641563758	-0.031941260164971855
-9.4491510421968	17.986087424675254	0.2265388435165913	-0.020742772265647462	-0.03022687346304745
-9.39405468440286	17.97674307009461	0.22316889132264142	-0.020362055453969182	-0.029994010070936557
-9.318824933668623	17.968766098777905	0.218002079683615	-0.019744118485363202	-0.029639353445584063
-8.866655676614846	17.930756511797174	0.18801553796717868	-0.01638557939208046	-0.02735552613087343
-7.460370084706861	22.326890903804703	0.38961337969461063	0.0030233680080435955	-0.029655020781711824
-7.181921823170052	22.004421546653404	0.362500081268891	0.008144832624299696	-0.0334340056574315
-6.980050576019263	21.793148493492453	0.34228023486562337	0.010191139511019597	-0.03614641858688162
-6.576542696581086	21.409318391621486	0.3048383471772791	0.014192894672261865	-0.04410024383901753
-8.591810565175942	17.924390418426363	0.1663857085497861	-0.013785547513499514	-0.0262798073934142
-8.160987566235585	17.895824611247768	0.1256753823753902	-0.008032557373785974	-0.02187297337577117
-8.427526747689358	17.911776804777684	0.15130830396713038	-0.011826588778814803	-0.024672668018449914
-8.540982568507179	17.920050757602066	0.16243735282414568	-0.01333901047661592	-0.025936582158456466
-5.864615339578988	20.755750631962357	0.23927367432204563	0.01768408624533189	-0.050663484086283975
-5.543802938210256	20.38074487517408	0.20526429576560692	0.01909439784063434	-0.05248669139841077
-6.504364858334945	21.34437545298176	0.2982397926136248	0.014396905795735241	-0.04487538868876429
-5.970918121132897	20.870232428528325	0.2500856965323284	0.017644055130398108	-0.05004084887842484
-5.171797381464162	19.89737251545445	0.16306248321999492	0.018193476293253366	-0.051448412758159534
-5.0245480447987125	19.683822661130662	0.1450942358161302	0.01888733543767398	-0.0507447272507463
-4.900152014728899	19.401774462066626	0.12466773622836372	0.019013406681837555	-0.04929060351509517
-8.045165203849143	17.895237150670994	0.11031176380605988	-0.006372042152638983	-0.018133301906844087
-7.828330068792466	17.887207984644846	0.07838792483398874	-0.003924238356686108	-0.011189269548318347
-7.588389628929521	17.819549385161938	0.018129247532335392	-3.938880606940301E-4	-0.0033090056593928266
-4.683175416995011	18.92056128922509	0.09358008982767113	0.019070850859369024	-0.0445557018719307
-4.557131527726211	18.533459102138394	0.0730518109839901	0.017008428739372403	-0.03895683754477988
-4.377707594286538	17.57417867700677	0.03203329097930165	0.013345960704953794	-0.02498710489583292
-4.375950900357417	17.526057226949376	0.03010979243001786	0.013114166921547701	-0.024273572122364213
-4.484941864981501	18.19838652331461	0.05408377031649068	0.015808326296280487	-0.03489043145657873
-4.372825752777866	17.497105804998277	0.02960557573600248	0.013091671580531072	-0.024001081462502002
-4.260063754969469	16.957122878843833	0.0214146418745767	0.012243636070973589	-0.017553513173370557
-4.2543796491463395	16.88173839584814	0.021043436514813572	0.012035663918852862	-0.01708534996708963
-4.172479120773178	16.325671413989923	0.016813756854512914	0.00951516606763863	-0.013046032091492212
-4.151871519508384	16.155447405066244	0.015487941295931274	0.008741435159713998	-0.011760541912394002
-4.144035245207647	16.121454065378032	0.015196609310753641	0.008548920630963235	-0.011516127822517718
-4.072421898747817	15.289956430567175	0.0096657012510581	0.005665112309909815	-0.006363704375155721
-4.095328121705499	15.489697359268533	0.010850686649980538	0.006299647491693525	-0.007397712270651205
-4.118480058777639	15.68595857984359	0.012084421217699527	0.0067860839480137145	-0.008590603470942728
-4.140149876500907	16.06180723438685	0.01476286808389525	0.008300072890407798	-0.011120418379938428
-4.179593610389492	14.862900564725685	0.0078122178496842845	0.004356105389847277	-0.005313407174873739
-4.129583690004605	15.034457843656845	0.00891133379070587	0.00502755426432469	-0.006051998492368234
-4.332504046130264	14.727261534199787	0.00406951989475444	0.00221689611793915	-0.002671188451229472
-6.864381120883838	17.824925970386563	1.4088085624416706E-4	8.552027751843768E-5	8.139063669434444E-5
-7.111456277637915	17.862901719600874	1.4064350413132433E-4	8.550158870933532E-5	8.189228724605444E-5
-7.361730330183262	17.815658423143518	1.4008348935609438E-4	8.536150855446117E-5	8.242287133263955E-5
-6.699631952192597	17.790187728061333	1.4100829999941228E-4	8.551845577457866E-5	8.106303521723815E-5
-6.471535900809904	17.65611081898578	1.4084962524559612E-4	8.537291857213342E-5	8.063373356042185E-5
-6.01856299486931	16.965651538393175	1.38725185937451E-4	8.419258072018477E-5	7.991522807188264E-5
-6.018217814642384	16.964954947243214	1.3872286571507946E-4	8.419132856911714E-5	7.991475408823773E-5
-6.192614293475787	17.31914560580889	1.399325744834401E-4	8.484124415273065E-5	8.016761054145343E-5
-6.358826975092747	17.562077889890872	1.4065352988113522E-4	8.524008606472752E-5	8.043624773863969E-5
-6.018066056155799	16.964687362149334	1.387220122118507E-4	8.419085399493653E-5	7.991455629470192E-5
-4.908304538333134	14.969355025422521	1.314400818542689E-4	8.025396520477482E-5	7.79656504313261E-5
-4.894965705707698	14.956384548239772	1.313987184960774E-4	8.022969474111316E-5	7.79364046242837E-5
-5.522668475480044	15.89108446419409	1.3475139507872224E-4	8.208678406283691E-5	7.913499466727803E-5
-5.590293973325887	16.02332329799043	1.3525863875443988E-4	8.236057790140866E-5	7.925423307628883E-5
-5.62503595550961	16.102423683804165	1.3557210696764658E-4	8.252505058888693E-5	7.931967101347604E-5
-5.79838945170203	16.47567517825189	1.3694964542527096E-4	8.326058455130113E-5	7.958765662505427E-5
-5.818300420163335	16.518599132988257	1.371155782648776E-4	8.334761551328288E-5	7.962540222775005E-5
-6.016563718580136	16.961325465432818	1.3870985396969397E-4	8.418445054384994E-5	7.991239110269833E-5
-4.911331118979538	14.97328547513143	1.3145367749494932E-4	8.026160578817354E-5	7.7971580018427E-5
-5.0735700023776875	15.16993664121582	1.3214022679686958E-4	8.065294941045348E-5	7.830797272326045E-5
-5.223708594183212	15.375437594116095	1.328600822412199E-4	8.105233234615762E-5	7.860647650477014E-5
-5.2244114000787105	15.376332166246335	1.3286326713744928E-4	8.105413096914575E-5	7.860795105850678E-5
-5.424504479191739	15.698092793846305	1.3404099935941267E-4	8.170491150748081E-5	7.897735356498806E-5
-5.22565127061393	15.37825402853767	1.328702715506688E-4	8.10580009397494E-5	7.861038716202687E-5
-4.7077301313837365	14.774519111724057	1.308241062017511E-4	7.989279389747707E-5	7.752494256572245E-5
-4.675015183440867	14.74800878513003	1.307426983588704E-4	7.984401803774311E-5	7.744496365400719E-5
-3.7658512309524754	7.028045440845924	9.62555092479626E-5	5.699881089444072E-5	7.39154935188982E-5
