# Supplementary material for: Thyroarytenoid muscle fiber orientation regulates the ability to modulate vocal fold vertical thickness
Source: PLoS One. 2025 Dec 4;20(12):e0337735. doi: 10.1371/journal.pone.0337735 (PMC12677544; doi:10.1371/journal.pone.0337735)
Supplement: S4 Data — (ZIP) [file pone.0337735.s004.zip › Male/contourA2TA8.csv]

% Model	Untitled.mph
% Version	COMSOL 6.1.0.357
% Date	Dec 13 2024, 21:22
% Dimension	2
% Nodes	720
% Expressions	3
% Description	Line
% cpl1x	cpl1y	Displacement magnitude	u	v
-11.968005616002486	39.650844643500406	4.488418938534193	4.100895367545811E-4	0.5280943740249209
-12.100925229184412	39.521184251215715	4.4832246219477865	4.080216680758087E-4	0.5282023995395018
-11.810234379374002	39.74293127707726	4.492101175399852	4.1157239075449367E-4	0.5280166711188807
-11.76596306338081	39.775513356632324	4.493406868285839	4.120938138239837E-4	0.5279893559918876
-11.47739948826791	39.862189693672036	4.496877608800513	4.134903781437767E-4	0.5279140370482621
-11.258980847445656	39.857881496438054	4.496698694344859	4.13432823838189E-4	0.5279141764315891
-11.716143543792246	39.796222579001906	4.494234999378907	4.124290924176177E-4	0.5279716565794377
-11.163938214941039	39.85365079891891	4.496530767999487	4.1336355056839104E-4	0.5279161639021327
-10.79620743561626	39.85090503287166	4.49641829104806	4.133216655701169E-4	0.5279127123538992
-10.709496869932106	39.85039381204079	4.496396095708347	4.1331359010068544E-4	0.5279117915594862
-10.37169574884199	39.850036177539195	4.496379536248601	4.1330646946001384E-4	0.5279068526149767
-12.13512273325702	39.460672833157	4.480801544851846	4.0705792915767035E-4	0.5282523817127517
-12.240660142730174	39.24849072022055	4.472308235734447	4.0368012550105585E-4	0.5284274111835111
-12.227325367848682	39.08705965880898	4.465840386949366	4.0112165190594746E-4	0.5285591365304527
-12.205740642978935	38.97912439180851	4.461519953288199	3.994116780542067E-4	0.5286470135933483
-9.681369688821853	39.850002288818345	4.496360778281535	4.13313049367497E-4	0.5278962035354516
-9.209886193231677	39.8500022888185	4.496363144111982	4.133044455484726E-4	0.5278889048695643
-6.503691158131879	38.96454001876737	4.46086101148226	3.9933224801063814E-4	0.5285712200120622
-6.587351156296421	39.29642873129991	4.474158835222619	4.045772958314221E-4	0.5283010319455078
-6.771159512318912	39.57700815680421	4.485393897768951	4.0902013803727737E-4	0.5280743757361924
-6.814129999907873	39.651652838586976	4.48838456962734	4.102006832135495E-4	0.5280139838785295
-7.229593906641747	39.84203493583536	4.4960130399549865	4.132218264173684E-4	0.5278647256044977
-7.181795837296288	39.83706132882147	4.495813768367587	4.1314340251771646E-4	0.5278680493205001
-7.033567159296577	39.76166368437849	4.49278973278305	4.1194825487785556E-4	0.5279274144309549
-7.6946177519140235	39.85300356006798	4.496459904052364	4.1337975799060357E-4	0.527862968296172
-6.488283836647731	38.91091546805024	4.458714367724887	3.9847912180988946E-4	0.5286148424461811
-10.243595360807257	39.850002288818345	4.496378061085874	4.133025765624926E-4	0.5279049021411294
-9.730298368089413	39.85000228881833	4.496362315054953	4.133121113154733E-4	0.5278969604096097
-9.743014193148053	39.85000228881833	4.4963622447067815	4.1331248617702674E-4	0.5278971566702628
-9.085341826788042	39.8500022888185	4.496360518969972	4.1330677219178133E-4	0.5278869715952188
-7.779783738995952	39.851154726690396	4.496390847928997	4.133430471378774E-4	0.5278658053777385
-7.886706964608755	39.850916601280545	4.49637761302747	4.1334190588562206E-4	0.5278676607414337
-8.209330570361049	39.849987794146756	4.496359493064162	4.133060957118534E-4	0.5278734180514787
-8.699211804792647	39.85004545472901	4.496369571158166	4.13296450969791E-4	0.5278809606841189
-8.427966558711143	39.8500350871401	4.496357212000504	4.133097421533176E-4	0.5278767611058907
-12.152615457473026	38.61822056218743	4.4470641423679975	3.93708503648561E-4	0.5289411468065937
-12.150457207342695	38.60568225439725	4.44656244313455	3.9351044225327314E-4	0.5289513603724294
-12.146591986235311	38.58859764700979	4.445878066839762	3.932415449252541E-4	0.5289652634823953
-12.074238696384148	38.24828133015453	4.432257563946217	3.878673118900348E-4	0.5292422704905593
-6.441829287929373	38.514252064367554	4.442835053617356	3.9219929300450144E-4	0.5289385726908573
-6.4796557750756225	38.830935381536946	4.4555091671408995	3.97214676494849E-4	0.5286801301578746
-6.431316994593285	38.355730965701305	4.436485330497744	3.8970861057027696E-4	0.5290680769209373
-6.415000660473024	38.12021737547059	4.427058847422038	3.85988962694977E-4	0.5292604567414396
-12.006552716049852	37.91928976266428	4.419077769521696	3.826928005541822E-4	0.5295100998580977
-11.966773292852782	37.7322909897182	4.4115944409675105	3.797544509677342E-4	0.5296623118309562
-11.899335717233097	37.41624344712912	4.398936788165782	3.748119614546632E-4	0.5299195657126579
-11.86072968481382	37.23337054820751	4.391619496125692	3.719427225361801E-4	0.5300684228419199
-6.405495081109018	37.81045524455644	4.41465020016579	3.811274766149579E-4	0.5295136820475173
-6.3802834672144035	37.49850283645258	4.40216709900195	3.76234064231702E-4	0.52976845635864
-6.34327199449609	36.990127261889924	4.381806414474632	3.683151954286919E-4	0.5301837181090031
-6.3346776499635205	36.89181710192548	4.377876017005558	3.667812820260586E-4	0.5302639968417472
-6.327277488709939	36.80573234114482	4.37443321301969	3.654530492157164E-4	0.5303342995175809
-11.839379859361392	37.12464213602315	4.387262769909867	3.7024234875620036E-4	0.5301569525739294
-11.66031709327127	36.191536938073696	4.3499123951441065	3.5573795648876174E-4	0.5309167723111324
-11.619905720758748	35.962379473002436	4.340750963808105	3.521928905202345E-4	0.5311034263524177
-11.730360249335298	36.58305483766412	4.365601296351032	3.617913089454175E-4	0.53059788200495
-6.248695444183287	35.88284413383001	4.33752027261734	3.5113917346440743E-4	0.53108795478677
-6.190644674951312	35.36621719878445	4.316836651447078	3.432739949978896E-4	0.5315096786753057
-6.1463294461348905	34.86088229769609	4.296621724323165	3.355059503739374E-4	0.5319223318897259
-1.0600869276340483	18.316100001774196	3.6357438325397324	1.088164936078076E-4	0.5453882657514746
-1.0459016161732135	18.37692181363064	3.6381656551459556	1.095774268991728E-4	0.5453383545155568
-1.1744205707972624	18.153797557800345	3.6292753591877895	1.0679319254793649E-4	0.5455223918072332
-1.311326192584243	17.97535615877772	3.6221672476014386	1.0456815986135524E-4	0.5456699944297494
-1.386335587551091	17.922671465764726	3.6200669079436265	1.0391467793772376E-4	0.5457139979838463
-1.6505488217453668	17.757514160475903	3.613492979762928	1.018643914396583E-4	0.5458522974422291
-0.9718149006219283	18.630446296863695	3.648273006274712	1.127471041468102E-4	0.5451301234050876
-0.9542349860686515	18.852537320770427	3.6571208152696997	1.1553361393215334E-4	0.5449482885859608
-0.9467123425971604	18.932059856972355	3.6602924763545235	1.1653123400326342E-4	0.5448831652353066
-0.9488912973033679	19.009058522305217	3.663360750159007	1.1750091056359879E-4	0.5448202239937756
-0.9602591937381534	19.185733594449147	3.670406327748654	1.197229995308469E-4	0.5446758838520055
-1.0005126263859143	19.36574217623491	3.6775780894647596	1.21995750468138E-4	0.5445291723930491
-6.05347281998843	34.07388368729615	4.2651728592531155	3.2364426743737275E-4	0.532564681379134
-5.779746191862431	31.198536783186327	4.150157788846557	2.810903716112361E-4	0.5349125656820777
-5.81260308842713	31.6601371096856	4.168579623549391	2.8775870259738836E-4	0.5345354554979249
-5.898916358898413	32.61341104261303	4.2067488744474915	3.0183989614043007E-4	0.5337569987603099
-5.976331308258205	33.33624786626052	4.235622102850651	3.1252350255286303E-4	0.5331668782418966
-11.555172919712001	35.57995576034233	4.325446595027093	3.4634883290743563E-4	0.5314149577799001
-11.427224513094306	34.824469013294944	4.295215722791509	3.34715671724531E-4	0.5320303859916682
-11.302991741507174	34.01939293201957	4.262995427849502	3.225406618135438E-4	0.532686380852919
-11.26269403333529	33.74326682230424	4.251971336952256	3.1831869315683824E-4	0.532911401388406
-10.87492360433819	31.536162433666846	4.163692448364041	2.8551711188707876E-4	0.5347091323170128
-10.79808267178972	31.096982410679725	4.146139823218581	2.792737619939254E-4	0.5350668633611486
-10.515617328365707	29.431210118152052	4.079576479430074	2.5508289290298436E-4	0.5364238222871036
-11.095255333576779	32.78560916869341	4.213617766831391	3.0408239924240477E-4	0.533691453222656
-10.374607869233792	28.677418549364212	4.04941715108944	2.4465157639690777E-4	0.5370376978072107
-1.9007542873442727	17.670028077820447	3.6100072096235847	1.0078571261268828E-4	0.5459269085717241
-2.0779141835942943	17.606247817656115	3.607468878299809	9.99995473695768E-5	0.5459812406488953
-2.421704394542373	17.610906476909	3.6076562192074633	1.0007707839663212E-4	0.545981647839128
-2.5268901597962445	17.60827853304663	3.6075529021598607	1.000504920365972E-4	0.5459850885754107
-1.0157099330243569	19.441588102125813	3.680603318343033	1.2295385362114661E-4	0.5444673342052125
-1.1062328150339649	19.65851365771074	3.689250304939492	1.2570160254396184E-4	0.5442910520662407
-1.0950141199455286	19.63861486947969	3.688457039498048	1.254488045732552E-4	0.5443071865593979
-1.0936631912571904	19.634142492606518	3.6882786234503073	1.25392052516421E-4	0.5443108273246461
-1.2019485900933222	19.823967402584525	3.695849935076965	1.2780158552602126E-4	0.5441569274800827
-1.2626663164006442	19.90610167368628	3.699122889508728	1.2884527522333405E-4	0.5440905062921119
-1.3479656887537843	20.02184186709379	3.703741762099291	1.303154825836295E-4	0.5439969060686046
-1.3818036936806772	20.069240413165744	3.705631315433714	1.3092197402975284E-4	0.5439585618755991
-1.490043238491493	20.21081153288452	3.7112802939488163	1.3272299440704775E-4	0.5438441197733331
-5.495158991359491	28.68268136418761	4.049539108744079	2.452327548941634E-4	0.5369663975495211
-5.507477156915547	28.790577524822243	4.053838610147532	2.4671805198025175E-4	0.5368783083928352
-5.640376413522403	29.935099197639943	4.099624506930207	2.6291265589017444E-4	0.5359440161025595
-5.666745377260789	30.200894570944342	4.110228470886169	2.6664741201726293E-4	0.5357269646614129
-11.232964758328785	33.56280133293661	4.244744408047916	3.155583784992878E-4	0.5330584235514864
-9.890707351552885	26.584105713780332	3.9657420545351245	2.1574847253100207E-4	0.53874127136243
-9.499209611630052	25.463046361573806	3.920969936613225	2.0084214443661364E-4	0.5396519963832123
-10.251371607480321	28.088734613371646	4.025885617029377	2.3627324643738429E-4	0.5375169258579215
-9.949856872037069	26.811418115443047	3.9748292544494292	2.1891723623909941E-4	0.5385563632400983
-9.409620206466	25.28683176907262	3.913911962691251	1.9846744179658648E-4	0.5397947912467259
-8.975776833099328	24.413789608181347	3.8791228221680374	1.871026956497364E-4	0.5405025302787612
-8.450931047688341	23.67686534172989	3.849627735810474	1.774965285276443E-4	0.5410979714014433
-8.315280225053407	23.486682331666373	3.8420565254758405	1.7508352278686762E-4	0.5412516896101183
-8.109310669822081	23.245736403988893	3.832424516955574	1.7202959679900207E-4	0.5414460363961435
-5.04821833795282	26.35030357792787	3.9563621881062496	2.1313734001312274E-4	0.53886815405273
-5.072511135861281	26.457154341834364	3.9606179255040725	2.145333642188734E-4	0.5387810656826918
-5.319014801988768	27.6151602307035	4.006879684744348	2.3035747321086276E-4	0.5378371827346272
-5.298549699956672	27.508324942348306	4.002619649059281	2.2893611387310602E-4	0.5379243034656962
-1.6547952866665352	20.435138707303928	3.7202221288817636	1.355887423489946E-4	0.5436627013274241
-1.7068462026965912	20.505043732104994	3.723012251440482	1.3648377125225522E-4	0.5436061769693443
-1.8328638043067826	20.675856534446993	3.7298227541039752	1.386735044718056E-4	0.5434680482320385
-1.9146876228856835	20.78271581099791	3.7340879125046373	1.4003912290464242E-4	0.5433816717548193
-1.9589596542270868	20.838178803681924	3.7362981364332466	1.4074597101184394E-4	0.543336862207381
-2.2267902915590323	21.173727916983232	3.7497035181920078	1.4506773114890794E-4	0.543065768901473
-2.476583602720329	21.524027437877677	3.7636580145491205	1.4958590834025E-4	0.5427824038249289
-2.5106320755974845	21.56945277354053	3.765473836001069	1.5017712385104287E-4	0.5427456814072923
-3.4170539347823667	18.323036770820913	3.63604202488067	1.0902890539634688E-4	0.5454115611411713
-3.3613588547056894	18.26201824120377	3.633610442327277	1.0826282847075335E-4	0.5454607754735142
-2.8302006677410443	17.7685842180935	3.613939166393873	1.0206924268661415E-4	0.5458577259392556
-3.0213186080937637	17.882690433716814	3.618488763702897	1.035054725230777E-4	0.5457667618225563
-2.9853774190574067	17.85333337493745	3.6173202483334737	1.0313673612457392E-4	0.545790328805784
-4.904236518511963	25.91960781073081	3.9391317062312643	2.074222079995236E-4	0.5392185557901856
-4.723668736196532	25.314951331292864	3.9150099760205928	1.9929344021962493E-4	0.5397107184807312
-4.604679940346854	25.051089745874435	3.904448733811456	1.957310313904067E-4	0.5399249551704101
-4.281370486848969	24.383328411417228	3.8778397511672464	1.8695046735961029E-4	0.540466924331356
-3.2125741016240386	22.611557155864187	3.8070571642953315	1.636983997532694E-4	0.5419022641173126
-3.272014261258436	22.70654698603269	3.8108412967671197	1.6492759306023063E-4	0.5418253329188871
-2.551838479986181	21.63096481182497	3.767926824230986	1.5098363828751427E-4	0.5426958980064525
-2.8735384712196232	22.08009398368013	3.7858638898798342	1.567895969506933E-4	0.5423326311984871
-3.1756044296995665	22.556944434453374	3.804874117932369	1.629991320889865E-4	0.5419464649831185
-4.545571876999899	19.652622560032107	3.689057462358969	1.2580805005883296E-4	0.544338435211521
-4.424895516455141	19.524062222800467	3.6839323368001025	1.241866382116021E-4	0.5444420747154141
-3.9589586116535913	19.004701364066953	3.663216010679943	1.176107561529191E-4	0.5448609011869119
-3.8782730930382088	18.915322300283428	3.6596569366801717	1.164847204372724E-4	0.5449329955418604
-5.025563667731989	20.107549344377823	3.707232626940995	1.3160858366648647E-4	0.5439725303424345
-5.277731362781373	20.350988119887234	3.7169197992674254	1.3469315791843722E-4	0.5437765934722456
-5.606549304112775	20.6598148798465	3.7292648294931037	1.3866721778395545E-4	0.5435283013959443
-6.1310485094683855	21.17349677678001	3.7497254843089802	1.4524131235305965E-4	0.5431148529780807
-7.17416985769136	22.198608654304337	3.7906218543985806	1.5842605355894355E-4	0.5422899834953578
-7.6413332318231895	22.67125431062098	3.8095417597254673	1.6456355825443758E-4	0.5419096017454079
-6.9150129554945305	21.927639425126234	3.779843383050805	1.5497889023015644E-4	0.5425082714159614
-6.318958590099959	21.343154735881807	3.7565231352392274	1.4744949947485806E-4	0.5429785728712905
-6.618255579081206	21.642875823077	3.7684494082269455	1.5134709842151928E-4	0.5427373470444654
-3.6680004015474728	23.30103040805593	3.834603057858099	1.7264702999232625E-4	0.5413441820256097
-3.83446762916781	23.580833568731567	3.8457628576217573	1.7639387552356421E-4	0.5411175156857921
-4.071443328978513	23.987709649252928	3.8620210637384296	1.8164567061253352E-4	0.5407877477952275
-7.640251545310057	17.586782544931808	1.5171398940151475E-4	9.215183261514876E-5	9.090729138668795E-5
-7.509356374993602	17.79911102953117	1.525841465668933E-4	9.255357697016771E-5	9.043790039966942E-5
-7.6989388334005735	17.4903691638282	1.5131213313288798E-4	9.193487853096762E-5	9.112064857498038E-5
-7.762103216471637	17.30759444679789	1.504605856818898E-4	9.15191629407811E-5	9.136291340840165E-5
-7.821162534822876	17.152686250634982	1.4973867711753596E-4	9.115978094623379E-5	9.158778738512901E-5
-7.87221896818102	16.9473112831706	1.4873881728591298E-4	9.068892726140214E-5	9.178184626573442E-5
-7.921170402924522	16.753942907049066	1.4781784067615346E-4	9.025216124395878E-5	9.197427401943243E-5
-7.9783869673286425	16.470761822820492	1.4642635288252784E-4	8.959282866013204E-5	9.21992437766661E-5
-8.003886469325913	16.357472230499454	1.4588857701533856E-4	8.933914324563968E-5	9.230115072577338E-5
-8.041803974825056	16.197407590250943	1.450906238779507E-4	8.896264621520582E-5	9.242711299783485E-5
-8.11957094103931	15.808141817188318	1.431634020266133E-4	8.804851912554314E-5	9.270537632251083E-5
-8.094241908274963	15.975737091845481	1.4399892428817575E-4	8.844787542542176E-5	9.261333002107395E-5
-8.149959289733443	15.594634263864748	1.4213964258506613E-4	8.755774905596053E-5	9.282629589349784E-5
-4.487015489615116	14.591722761896559	1.4184757620844713E-4	8.613013521025444E-5	8.405725350978276E-5
-4.416731324563106	14.512870608922286	1.4152097779630845E-4	8.595979116380439E-5	8.386976599781352E-5
-4.329055028394281	14.412978776001903	1.4112694216292156E-4	8.575875991639309E-5	8.364818944092745E-5
-4.19303203891211	14.248275933735142	1.4042032473404623E-4	8.538717980236251E-5	8.327896602175191E-5
-4.178965322518646	14.23024927967746	1.403455103886955E-4	8.534832215919405E-5	8.324319836180412E-5
-8.208595369810979	15.125877972768416	1.3985889990199372E-4	8.643651806060721E-5	9.304916261424075E-5
-8.250106284083648	14.883579494882824	1.3872258777112428E-4	8.587635886033441E-5	9.319222430923934E-5
-8.184763342662869	15.304083214581624	1.4072523701488257E-4	8.686428265137874E-5	9.295954506638747E-5
-8.194040568253598	15.203367992185502	1.4023813337112919E-4	8.662463509315855E-5	9.300181848588436E-5
-4.009503675450382	13.95499929048619	1.390515918729276E-4	8.469160695418422E-5	8.274735867274024E-5
-3.967321215997023	13.879167246534847	1.387096106712303E-4	8.452125398224925E-5	8.263472518251481E-5
-3.8768075373306097	13.684183745503944	1.3773572088545517E-4	8.403409163077101E-5	8.235916651959064E-5
-3.8285567068758617	13.577304042901428	1.3720835629190577E-4	8.377109873462626E-5	8.221131869781357E-5
-3.679175518096213	13.165512678706849	1.351224429049221E-4	8.272068935175196E-5	8.174226995100392E-5
-3.5952780276413945	12.848827743115857	1.3342309036792695E-4	8.18526803524896E-5	8.145081646197136E-5
-3.8035301168690907	13.511178334388502	1.3685381704437355E-4	8.359094949464574E-5	8.21244589932008E-5
-3.5706258476984103	12.751547870197772	1.3294402583356843E-4	8.161197635936348E-5	8.137885075694957E-5
-3.536337058362929	12.508568926206657	1.3166716074735108E-4	8.094034879619328E-5	8.12624758353386E-5
-3.4943523373487664	12.217884679130231	1.301433029786017E-4	8.013919265217024E-5	8.111798169369125E-5
-3.476217738039166	12.051206781698731	1.2922705469591776E-4	7.963821010916119E-5	8.103856076895934E-5
-3.4381043775288846	11.707787309160882	1.275416248997727E-4	7.872892059084635E-5	8.09305957501425E-5
-3.4175141432913065	11.442487558596586	1.26125546548467E-4	7.792877435916176E-5	8.083191876164235E-5
-3.390535492772293	10.959938069747185	1.2368527156641856E-4	7.651278418189851E-5	8.072039615180124E-5
-3.391605607580326	10.637069694303245	1.220584199904546E-4	7.550697026343315E-5	8.0701757649148E-5
-3.3957072198915474	11.125983907025887	1.2456310099284685E-4	7.702969756579888E-5	8.075834143580574E-5
-3.3933099091125833	10.454525891479044	1.211888551993548E-4	7.497455767551409E-5	8.071373014061218E-5
-3.392748642497309	10.363320317554606	1.2076794937822948E-4	7.47016309819078E-5	8.071296600972404E-5
-3.3881777990103163	10.052022617744685	1.1926259891235235E-4	7.373214552976399E-5	8.066770314638208E-5
-3.3799310598541874	9.65560915900371	1.1733635539097021E-4	7.241190047140997E-5	8.057334674999237E-5
-3.3800332742014394	9.645525660619372	1.1728513075000875E-4	7.237715835348759E-5	8.057145677222884E-5
-3.380411775956053	9.63612711841371	1.1723489073127954E-4	7.234065282243344E-5	8.056918837592221E-5
-3.407094329200765	9.20982055058361	1.1523842346570567E-4	7.090239413449864E-5	8.061413479661355E-5
-3.4177904844649305	8.97279793026408	1.1402729220664686E-4	6.99920194158486E-5	8.05468505540363E-5
-4.670507470987797	6.528342318175511	1.0384741426055922E-4	6.102637385046638E-5	8.361588727103824E-5
-4.472672713765166	6.53165408154053	1.0376165395893205E-4	6.09672612415267E-5	8.325949682849189E-5
-4.29609676800706	6.564113874181485	1.0348311076363604E-4	6.087679509758627E-5	8.248856727512812E-5
-4.1907677441120486	6.6201318525786546	1.0365334433799493E-4	6.0943080642319444E-5	8.229296328091505E-5
-3.42823364007561	8.77881073484247	1.1318288267925158E-4	6.931064994177062E-5	8.057844901041252E-5
-3.440421539484517	8.631632878187974	1.1256939479981704E-4	6.870716750335067E-5	8.06178578961544E-5
-3.510174069952668	8.051882576425108	1.101847415342953E-4	6.635878430392944E-5	8.081959367570816E-5
-3.4654247941708625	8.41479710425795	1.1156346338782521E-4	6.778636092468268E-5	8.066097635818994E-5
-3.519325274558982	7.974355231943207	1.0978056058179773E-4	6.600043233881878E-5	8.078161168512975E-5
-3.8048036653298265	6.960169305120867	1.0440250352721211E-4	6.131942538780126E-5	8.078296120469627E-5
-3.942941641067294	6.809098812242506	1.0398564396369784E-4	6.12306594111235E-5	8.127717012402454E-5
-4.081244662082278	6.715380176995773	1.0366650673162336E-4	6.087162791434493E-5	8.1781110438663E-5
-3.557899482821399	7.638847683178286	1.0787597607521038E-4	6.382318493905493E-5	8.041043788481467E-5
-3.5506928691402093	7.6928576227494805	1.0845057578819044E-4	6.448964474523773E-5	8.061922855455234E-5
-3.535122007221198	7.8370201875805385	1.0911928659125474E-4	6.529290663011703E-5	8.066416750049472E-5
-3.5827478111781415	7.560437912809052	1.0760487733305924E-4	6.393335554212202E-5	8.03936946283389E-5
-3.656557182300241	7.313450806733589	1.0593210789069279E-4	6.272758781952057E-5	8.016898985170517E-5
-3.741595319822733	7.091603710798701	1.0476885003894875E-4	6.142820748394042E-5	8.047362020498292E-5
-12.48823622079036	29.318127189803445	3.242837364599155	0.6343352551292876	1.1872527819059364
-12.301573729696075	29.291730374054282	3.2341941435074215	0.654477931096418	1.163326847942856
-12.904182385341631	29.37659805299116	3.254151414568989	0.5776635771208116	1.2413508871442707
-12.704310573905445	29.35687813300677	3.2501647265559113	0.6063229199246132	1.2149201925794872
-13.215739023882737	29.375039723105594	3.2556547950681405	0.5331475188043441	1.2701604401921416
-13.289816212405814	29.38416912499247	3.256082358848164	0.5222407719776725	1.2798600839954002
-13.628735756055638	29.408293625969595	3.2670088963282726	0.4779680300344512	1.3284788046354303
-13.761313265189306	29.4203272211296	3.270766581115687	0.460524084365295	1.3478687959261617
-13.789831291953012	29.422638265299426	3.2707850805584604	0.4569752989716704	1.3524343204719511
-14.193507593470319	29.351006338599753	3.272425396892178	0.3878146131680694	1.3976156418277417
-14.343065600888547	29.30623263263965	3.2663127202601343	0.36099075238982187	1.4107402599310235
-15.169871121939503	28.7024294022831	3.177936535396367	0.1749346663151739	1.4324361981013964
-15.025976096323706	28.826575538617305	3.1968976985625805	0.20803015872379782	1.4317318204203153
-14.704342841257393	29.099582909420015	3.235755862490511	0.2823072381014346	1.4288481162608706
-14.77814405518191	29.048154888872233	3.2289388545505675	0.2671750605052113	1.4306432465258117
-15.194930389272562	28.670268692680192	3.173600574779396	0.16713037971374475	1.4317318032379518
-15.552436058935609	28.26238814510614	3.109758072751694	0.06104146178862218	1.4320307729520159
-15.658704878643212	28.12869446022543	3.0861348488995266	0.027683104051342944	1.4297745554765944
-15.420870685895718	28.414489982476084	3.1377058226483836	0.10164384574365853	1.4324545177826309
-16.14669845066415	27.534817692946177	2.927484114954318	-0.12450049259144641	1.4342031268440465
-16.18902508127296	27.487365967844962	2.910359745582683	-0.13767282177299808	1.4356122750984588
-16.090879730623392	27.60512583812312	2.947728276718114	-0.10608843160501057	1.434006563135474
-15.906983759261689	27.83045491742547	3.015692100507661	-0.04673762037863073	1.4308090380516192
-15.78801336657089	27.974288039163053	3.051214926580077	-0.011021595161749421	1.4308903050581254
-16.4224657835804	27.241242221715776	2.8123269912397633	-0.20891082661342264	1.4444281745678305
-16.636541644582238	27.015574682657572	2.7209128840439405	-0.28115015074404365	1.4588455083828535
-16.701862721366762	26.948993088668995	2.6945947416790403	-0.3029365377557969	1.4635816642721704
-16.98192097775023	26.67928029930171	2.584236426050423	-0.400969175232867	1.4806423115320118
-17.086567607533095	26.586911131348927	2.5504532217525124	-0.4359052140732874	1.4855725178488273
-16.810764952407226	26.84442366016748	2.652612499414033	-0.34058125108840476	1.4700526047828308
-17.316197999609905	26.352544552541893	2.4924403456769424	-0.5222398173035999	1.4941329032084996
-17.45518464052986	26.210110438215963	2.46203500526297	-0.5724898651073803	1.5000924755931262
-17.722095738557805	25.895382301413925	2.428185300727138	-0.6763156910238708	1.5003534127058573
-17.72264017583542	25.894744071275742	2.428110126835304	-0.6765263771587112	1.5003522956562252
-17.932597821946576	25.11386146747848	2.341520854989846	-0.8541556669951619	1.4171363786526945
-17.907096306050956	25.00313633884308	2.322895807625152	-0.8717990523699681	1.3944703046630638
-17.75267320881764	24.32471147247125	2.2087095735490596	-0.9787854387542901	1.2553461504855206
-17.92944471255859	25.1306830888716	2.3434139310370177	-0.8504544822611914	1.4190643871493795
-17.722777975835573	25.894232143167198	2.428051553659967	-0.6766428050298725	1.500294646663145
-17.728945142955695	25.871483784810497	2.425538500795188	-0.6818254489125238	1.497881748393132
-17.700264955727473	24.192801294244298	2.180247603186913	-0.9931312603346187	1.221941139187027
-17.492893227235577	23.675149455238873	2.0661739953077114	-1.048282358753498	1.0855540480360002
-17.219818972655105	23.051350814888384	1.9304800582684747	-1.1002589005566505	0.9267032218804383
-17.213682929786287	23.036984749786797	1.9273729264630233	-1.101566571692262	0.9230050221428044
-17.20651458505761	23.021889840621302	1.9242812898365902	-1.1025821246112242	0.9192366749407144
-16.72944438496599	22.0265670999435	1.7462609755563316	-1.1676071854053116	0.681597118991056
-16.772330573218266	22.113599037757318	1.7594492335102043	-1.161863921809823	0.7023668168542225
-16.97378539565523	22.529669064239172	1.829634435656918	-1.1368364895342036	0.8022405424698582
-16.69878402350933	21.97001521221032	1.7392321411825584	-1.1702783579108187	0.6679007080450345
-16.445234320725408	21.481646309928003	1.6783043689517894	-1.1924086772327052	0.5497665839524426
-16.38784636008633	21.382208809377225	1.6699075883240369	-1.1957475408057638	0.5246350033798584
-16.10429654720809	20.90765006213037	1.6260330138302523	-1.2071893043581587	0.3981712078369605
-15.229590069694847	19.59839917871314	1.5407838397341402	-1.1581939266913714	0.023630813143781317
-15.573303162172023	20.08692966262294	1.564573272450109	-1.1866759434355738	0.16677724091458793
-15.762739830454272	20.369577854236137	1.5833513425840233	-1.1994583676099189	0.2472012442583083
-15.676053214728174	20.229671015614727	1.5734339288343877	-1.195851923349113	0.20835915273875183
-15.004965242227517	19.29705702264412	1.5233690012888013	-1.1172068351874345	-0.06650888932005328
-14.347740685004595	18.43237628944785	1.4795139724363993	-0.9506424948514307	-0.3077046341877263
-14.71316053352021	18.903140185799252	1.5071939243085852	-1.0553683293167664	-0.18416890693769444
-14.112301424219844	18.14085757339455	1.451046547745197	-0.864805671364176	-0.37610286070863164
-13.786968016309958	17.746840232171802	1.3875001021466788	-0.7161252410052095	-0.4340449119417178
-12.572484095421888	16.31238607204104	1.0532594669320017	-0.23748175315783024	-0.36912581426722435
-12.73923093656964	16.50237005974189	1.10142054735787	-0.29645206594612755	-0.387562618339265
-13.14972110059062	16.985383718836303	1.2288652332608032	-0.4508348013528751	-0.424249506329486
-13.560443943361145	17.474962802260926	1.3319002378907703	-0.6196691705505261	-0.4403713498126962
-12.433087863224218	16.142914163274668	1.0023986554427178	-0.20095785690823378	-0.34276077232917623
-11.67886765718853	15.130655135953049	0.7018322111677474	-0.05021072106144163	-0.21291817965135493
-11.370603754574383	14.616160191779192	0.565288440043249	-0.01706456751166564	-0.17820477122096612
-11.928279318244115	15.521235666230787	0.8018753772163553	-0.08581041330049426	-0.24774331417750944
-11.098102119973685	14.067276715400904	0.4571389860133606	0.005711215732034359	-0.15871471811760463
-10.94829922258624	13.75778922441979	0.3903983881921472	0.017133580918984367	-0.14838160306132198
-10.566136973193167	12.955069884045642	0.2599099931201	0.02480869793285868	-0.11887675107591031
-10.528617101577506	12.869997651759531	0.2457515947970944	0.025166991077990853	-0.11518206687429017
-10.125844678960055	12.03212679724241	0.156362371789131	0.0186324003162194	-0.09256024393982544
-10.205786830641387	12.200371242765215	0.17436872330292252	0.019915028364867124	-0.09712072962373647
-10.11776374681346	12.014636087480781	0.15517337074994572	0.018558108015522233	-0.09217493196311383
-9.799033203597945	11.32040592221854	0.10740382473294283	0.014964585377515341	-0.0743117767463291
-9.732454220074882	11.174895810343436	0.09778379622426456	0.013938645417396346	-0.07001888247701733
-10.081694286405995	11.938670646469957	0.14999224957156168	0.018172991845477014	-0.0901947943228442
-9.419861471494833	10.505758447346915	0.06960536943879964	0.009690855456041895	-0.0560866830513223
-9.39945834397536	10.463080013210769	0.06763273209973039	0.009374346876258507	-0.05498626498853231
-9.362989365785312	10.38856114561003	0.06504140644998255	0.009049674574249216	-0.053239069389902624
-9.15485933130238	9.945854793573561	0.049757208150808245	0.006855872416597892	-0.04307639236530687
-12.250739993292553	19.150604908283345	1.3474037796132194	-0.8039115232592189	-0.2521197526198724
-12.385666050996104	19.229462944007324	1.3943881937077631	-0.8409909538972077	-0.2912749571499535
-12.018444755085756	18.995911937273455	1.2637160153450249	-0.7286731293351798	-0.15958504681467778
-11.827571680933026	18.805921238230237	1.2290321602913035	-0.6803785007689243	-0.15027844984885427
-11.71378598197753	18.69006222155872	1.2044660367899538	-0.6514622177756793	-0.13655338120731647
-11.489121580415649	18.312221504949157	1.1436402415340914	-0.5880374570655577	-0.09814553510974866
-11.42092816915265	18.202424829191397	1.1230221024984375	-0.5679141941869321	-0.08885164086970841
-11.137081940903064	17.673975351763787	1.0132840635670286	-0.44735360574228217	-0.05090353626493588
-11.050577560623434	17.52903972488271	0.9777862829184725	-0.4129611655731217	-0.0401516957481065
-10.900173758069224	17.228821915447778	0.903909111721924	-0.345170790259987	-0.028232086958414945
-10.59407257662658	16.86993613536655	0.7826867213525294	-0.2535901614705048	-0.007872904396683506
-10.4015251414116	16.663994998799538	0.7098250850882832	-0.2097211259183282	-2.2441263174087902E-4
-9.980308680915373	16.24426542990552	0.5568296895811572	-0.12723562472057132	0.011201169795359234
-10.52456597891735	16.788877057884427	0.7552416824032431	-0.23413772185291226	-0.0031398034562533624
-9.215934750579713	15.702403997568886	0.33783089626314733	-0.05040519966335338	0.018203208293658634
-9.506635524164235	15.916651407254937	0.4215332190217441	-0.0771890396865785	0.02075565051449836
-9.713477904294042	16.0562870014233	0.4816732433165217	-0.09710129413612051	0.017180061039927978
-8.987328542896977	15.535943891824608	0.27404059330182884	-0.030343562989574205	0.01711532179171608
-7.038155536202357	2.4161328913912485	0.012101841054317518	0.010521336009904512	-0.005180828671682347
-7.218271698777633	2.47634434863711	0.01210276182442961	0.010385026379725593	-0.005561077008053748
-7.402921517489648	2.596088343862585	0.012009568983509215	0.010140539002154704	-0.005941842501898354
-5.610926604361965	2.56874897195521	0.010982012920896416	0.0101025818494058	-0.0023998993793611506
-5.791192046184305	2.4885541575675454	0.011254847660589042	0.010304911881688137	-0.002728429386991389
-6.090991914769232	2.367770791599311	0.011643990388928006	0.010593811228203583	-0.0032616939656611634
-6.223300720670824	2.3658652457286538	0.011743627077630277	0.010618130627908848	-0.0035414977810776333
-8.52477693815128	15.280293075065625	0.15609289308026875	-0.01684865138106972	0.012483743809251211
-8.539017662099997	15.301185889469425	0.16473245079704743	-0.018091755629004752	0.01336526140912502
-8.574275941324593	15.320887483760043	0.17343432686339758	-0.01884901039838359	0.013550333673379426
-5.2268760988311245	3.1984387632370352	0.009586528454567107	0.008842007585410438	-0.0019462730668849317
-5.323022364028059	2.954304032548915	0.010102377142199873	0.009316850365408327	-0.0020321295125594933
-5.411391041049513	2.8046470279535036	0.010426800479632348	0.009609234499229905	-0.002133443532540256
-5.361270108912003	2.863813885716368	0.010288308177728276	0.009486185620190352	-0.0020670761673860583
-5.176470922340737	3.3654332504811606	0.009250271542116885	0.008533567217709401	-0.0019050928193338815
-4.997438755280889	4.032636318053695	0.007969915832979036	0.007357651548714681	-0.0017281570305742395
-5.108994509801874	3.6116460899580636	0.008753788427138011	0.008079658603084482	-0.001845523730544623
-4.991774580661376	4.054261353979088	0.007929169223362393	0.007320448414349508	-0.0017212175586135755
-6.53602006808163	2.347293243898074	0.011940355243018702	0.01066696567916588	-0.004161064969766544
-6.87142325605757	2.3759082864320638	0.012081044856437375	0.010606698110725565	-0.004848753529234834
-6.725008134174486	2.3639729747856246	0.012033411794919116	0.010639813542849952	-0.00455772028308679
-7.498445287702315	2.6504749625169852	0.01196415492021701	0.0100217996679567	-0.006132734763919987
-7.543394316053332	2.6908233254228815	0.011924482675135777	0.009944326750459689	-0.006220751768068121
-7.714537633122486	2.9137762658493207	0.011677824741509862	0.009502850758903853	-0.006584138861235244
-7.7891268079090406	3.0564766598021276	0.011524088357802297	0.009248690844934238	-0.006746552517325903
-7.80527300412054	3.4063802626319237	0.011048020904619371	0.008620025256921317	-0.006867324449181053
-7.804324521600502	3.2269612996167556	0.011290327630823788	0.00893472287073568	-0.006819654761788765
-7.758877336072651	3.698244931275473	0.010632329564184894	0.008097473819238164	-0.00687847286097944
-7.751964178591711	3.7286102673963915	0.01058858872636468	0.008044113151848435	-0.006876410858146801
-4.868412953288395	4.489722570165323	0.007080972015356877	0.006570577227964398	-0.0014225492370661572
-4.944274103721604	4.221530184777065	0.007604018836907905	0.007033119086854365	-0.0016065653467827409
-4.861218645669248	4.514367912389247	0.007027172046413674	0.006522908454216234	-0.0013998553303953528
-4.761328567585714	4.872867994409656	0.0062211155907033605	0.005807743988445204	-0.001072112564953382
-7.7347878369548635	3.762505605967378	0.010533631890593588	0.007983049386895837	-0.006862910539268448
-7.441188952293851	4.488511996506501	0.009418921565802853	0.0066256684769239885	-0.0066933528761778955
-7.462522939780039	4.430436642589039	0.009502202288924386	0.006733662266125913	-0.00670175371844766
-7.583988224902736	4.103803156183615	0.009954037692597728	0.007329424004884542	-0.0067341983721100306
-7.428705960551779	4.562167039268792	0.009356198388421888	0.006486633266663844	-0.006730635867816233
-7.367225146909923	5.0179675342064245	0.008982302539691163	0.0056175862287899895	-0.006994248351170753
-7.395373926440531	5.510469499667041	0.008942837342370476	0.004677268342784061	-0.0075720791852524226
-7.396628687854849	5.543415335697084	0.008935473219185575	0.004614319532345569	-0.007605126312155674
-8.95190692747794	9.555178523251787	0.04198128771233027	0.006107118007014127	-0.03710061254076858
-8.732770861641235	9.107630277300872	0.03275373881436892	0.004533210556026803	-0.030048824304568664
-8.477149435408428	8.592840803667324	0.025730760945750736	0.003952179939408143	-0.0239633492156828
-8.352048182285694	8.325615036227727	0.022196024739583358	0.003647613491662954	-0.02091865539520539
-8.222367325804308	8.079901469599669	0.01994066847278624	0.0034781697196462134	-0.018845166478634795
-4.558078678429407	5.672702371829184	0.004027618377648168	0.003815731975964232	-3.2076641682834983E-4
-4.661854211303943	5.2307881209663405	0.005292484360989949	0.004979326264739549	-6.914197892046272E-4
-4.6736829568741065	5.179041007331088	0.005430395116421473	0.005102999212421053	-7.371731369881587E-4
-4.664862639408369	5.2157017440172675	0.005334832990884467	0.005017876567237232	-7.007324278770271E-4
-7.642518454416541	6.7438038314408955	0.010787820146786191	0.0029017070376712788	-0.010211662960471423
-7.72390205946121	6.960130553786359	0.011945503999499374	0.0029335930714280705	-0.011325445097484076
-7.960824009101229	7.5515457825414485	0.014959048086798436	0.0029586352299125354	-0.0142376413763242
-7.398279738095727	5.568321714484634	0.008945019067072848	0.004573729610284435	-0.007634575240060533
-7.486554017062449	6.151026864151781	0.009386832101864636	0.0035964343119082066	-0.008569630304302437
-7.599533786520233	6.612688047526157	0.01046461095348749	0.003073169308075528	-0.009832859700751486
-4.559353287845783	5.7832057636531005	0.0036921935189786976	0.0034975639101298243	-2.4175857282088584E-4
-4.539973927898901	6.108340489734484	0.002750613906951184	0.002578410104522888	8.501917449922734E-5
-4.595870421128182	6.280367827388355	0.0016634351145584348	0.0015444703939049744	1.2030912416984279E-4
-11.949523827617071	29.206895619841305	3.2133431428953756	0.6877161714067576	1.1220398014428656
-11.807688642858182	29.154031813094953	3.2014099394410125	0.7008408489882483	1.1067950534412487
-12.00330605669702	29.223330979102066	3.2157509807281675	0.683291261238975	1.1273859999028395
-11.58017196199464	29.065937130844834	3.1732732073737786	0.7193267105019125	1.0789000529776478
-11.41683712235142	28.96940271662765	3.15073220154152	0.7320401242990822	1.0524299563953647
-11.219350371023808	28.853937987330728	3.1238623912739087	0.7493031946264321	1.0197521772480642
-11.063811648377435	28.68153300927144	3.0979826941168653	0.7510978611990591	0.9841783078326873
-10.947486528223845	28.535037823889105	3.076624544283329	0.749187963033923	0.9562357781696822
-10.899230615467399	28.323819733732066	3.0478454223855973	0.738004060725718	0.92508666316538
-10.868467577029437	28.194812621939796	3.028969301889558	0.7301419285601873	0.9057419160727351
-10.876511202290695	28.109887068149042	3.0056657132649587	0.7203323665242026	0.890757369343461
-10.899672074901286	27.854101802332053	2.9421951780099285	0.6925449179039198	0.8438356655404208
-12.412266700730603	28.73183000599365	3.270452501747465	0.5889085546973739	1.117956852907655
-12.004390987243811	28.644127827029813	3.2295911906875485	0.6411394483353047	1.0676216292321634
-11.418956634563854	28.353076382645266	3.117963905547214	0.688510871024719	0.9766161086657372
-11.624144095082618	28.483083006210283	3.1666917364256935	0.6758431081105627	1.0133555213941974
-11.98757052088968	28.638168487186263	3.2271313660720864	0.6428656836081138	1.0653049626733928
-11.999455430555999	28.64302114149913	3.229079902443429	0.6417435076277794	1.067009880277341
-11.11438165555979	28.077094826076056	3.021398869149432	0.6942476415938897	0.905526822617957
-11.390783517603357	28.330385589064328	3.1099578911231456	0.6897022263551078	0.9706312232821712
-11.018694723095315	27.985290635821798	2.988519775719851	0.6944305337740329	0.8800779723128211
-13.471803069018005	28.77445563984976	3.311092563423806	0.42771443044679713	1.23545813163349
-13.48260549035852	28.773788416678933	3.3112914813725265	0.42593986789872335	1.2366366783277534
-12.935354512904492	28.789110493383184	3.3003670249005443	0.5144090880467298	1.1774365898967434
-12.730299209385468	28.76882927246517	3.2887170870007507	0.5441383110719162	1.1541763489343078
-14.231290469589101	28.525879619960573	3.2796048947715777	0.27082908433273517	1.294178467577306
-14.010448775461906	28.63328583652027	3.2973834421704717	0.32134323600300596	1.2817573039872312
-13.506471729136642	28.767317669153915	3.3106329453936554	0.42127125786528574	1.238681728479032
-14.460841527293365	28.39408003504012	3.257905573828972	0.21676834666235406	1.3045608244634908
-14.783683682753072	28.129965573228738	3.2106723931011105	0.13348198347378643	1.308878092955571
-14.975465100779633	27.963363652093868	3.1756200745627075	0.08178944067542455	1.310041562694294
-14.857377166814722	28.070482248494333	3.200123714681552	0.11453532958621096	1.3099129192053847
-15.247091508969765	27.723494694946858	3.1196851278966453	0.007202959985260308	1.311426981249589
-15.438921475279523	27.548521108541188	3.0702153899556484	-0.046572467865694106	1.3152798773788796
-15.777307067901031	27.23142152114181	2.9586566968068553	-0.14609220726486263	1.3253519842532278
-15.505550048294694	27.4862002405047	3.05006810192633	-0.06578128129590927	1.3166740192102142
-15.95882932927022	27.057658625283377	2.8871810381050684	-0.2017620400234676	1.3347764823037562
-16.071627921968407	26.944874315391413	2.83960336841533	-0.23878132684319703	1.340233236305552
-16.348879088595037	26.649360708813276	2.7017279570682695	-0.34276395929753145	1.3528356436983384
-16.427997019937784	26.555959712111072	2.6599689494062995	-0.37344492674107277	1.3553038102382522
-16.656844434007954	26.17623866269756	2.508743492948425	-0.4836354294965054	1.34806445843132
-16.696536478621557	26.09508062700545	2.480580458428558	-0.5066095380516689	1.3452590648949048
-16.835749776418716	25.686852448177994	2.3583147502694697	-0.6136567275699123	1.3135378047551698
-16.845061757485475	25.628453285604436	2.3414883299932243	-0.6259327392123462	1.305932510038722
-16.850433340026893	25.176846057478727	2.2181619108729587	-0.7147087856390054	1.229496291329129
-16.85038673364371	25.14105029551206	2.209202701414089	-0.7214080210452638	1.2236782188409745
-16.822804208812027	24.752145786172367	2.121358277437564	-0.7868665327440104	1.1560007172460234
-16.814022621155868	24.619664448408173	2.0913582632974523	-0.8092091176157015	1.1329607659283356
-16.812945472733826	24.6090037446475	2.0889350897545245	-0.8109092440973497	1.1309627785456526
-16.723937840816944	24.10943746964462	1.9865342971601156	-0.8825044218976822	1.0281833078961893
-16.711672631053567	24.055094941481215	1.973702618045677	-0.8893495918669349	1.0166102426253005
-16.289023552988983	22.907733919851253	1.7156609871124122	-1.014012108741044	0.7726756492770216
-16.541701583590093	23.45604246001041	1.8337989143172193	-0.9583846236238095	0.889759162897446
-16.554803726644348	23.499372302025698	1.8436050980540841	-0.9530015118079624	0.8987015116363748
-16.28488538521969	22.898119481008653	1.7135301801988057	-1.0150739278842662	0.7705580885822114
-16.26218103763534	22.856454352609262	1.7055982960372091	-1.0185274245571336	0.7599150516525163
-15.969194038819062	22.31634337785984	1.6042941983222831	-1.0630539624686013	0.6230958842799083
-15.890230123807179	22.1925020649246	1.585782645865331	-1.070191349474335	0.5909597828870858
-15.611918811164477	21.76175729997115	1.5259903785671924	-1.0889614351422854	0.47806649448981
-15.389654649869968	21.46744614026727	1.4984589388494949	-1.0968759147262055	0.3961643046992551
-15.211472875440645	21.225020759410477	1.4763810642595594	-1.1015774077629752	0.32646895889958355
-14.852605830718517	20.768605616378892	1.4502458266837888	-1.101256344332087	0.1891029467472572
-14.818368111934701	20.727265125728813	1.4480184559680123	-1.1002881023149733	0.17669944900627105
-14.010753868674147	19.956266747716498	1.4271522616175132	-1.0433072338911415	-0.06786427585714397
-14.087441807327457	20.012526511232718	1.428033717749505	-1.0505885561517578	-0.05069761171716479
-14.468160486474938	20.371519812579944	1.4357474187946637	-1.0793170538713226	0.06511597238839119
-14.161164464278139	20.08381166702931	1.4287751453941568	-1.055271609528805	-0.02836501531308635
-14.781086333771103	20.690256417429	1.4462309270618217	-1.09771649964457	0.16500985819232372
-12.566775432145782	19.255877513320883	1.4019138414051908	-0.8679550811150751	-0.2847256694110509
-13.290339014836286	19.46305631769065	1.4176942005688504	-0.9627917175145102	-0.21350012699716603
-13.1729303124603	19.418787275288505	1.4158877380084678	-0.9473200983505566	-0.22885137167004832
-12.843245224742368	19.28971157894774	1.4111033723156852	-0.9037652376244345	-0.27273182402687823
-13.364979556612642	19.508469790386137	1.4188910470309604	-0.9724247503292534	-0.20019476837737754
-13.71499192839251	19.7215588672211	1.4260045681974445	-1.0165029545629833	-0.13713462307697857
-10.73275094914898	27.601566124654774	2.8483346657132063	0.6776329276821358	0.7791838025996853
-10.621312259153935	27.431657608134955	2.786985324895854	0.6678789795145248	0.7363934947191674
-10.494472622804425	27.139762728691487	2.6899220207339707	0.6465083983087717	0.6731758587001786
-10.440814811578786	26.97290839065918	2.636260831297194	0.6304080077679444	0.639335538440038
-10.340010025599554	26.46761329405222	2.47928590707882	0.5720572803565915	0.5411322569837127
-10.310942985096554	26.231506882359504	2.406947342813491	0.540794210688069	0.49903806028671527
-10.254915889396067	25.788604694922874	2.2739437250207377	0.4776435900873991	0.4168073511416189
-10.22647827646901	25.49740684588262	2.1880555762307083	0.43754762835142275	0.36507755302936173
-10.15297056364784	24.454238785309386	1.9313002145855818	0.2870731083641399	0.18604010362250167
-10.148816922605754	23.97207807587904	1.8289062702592478	0.21373308565749635	0.10674573501096102
-10.1572747910747	24.735583520367605	1.990146152918681	0.3298810864516515	0.23213692083542367
-10.162097597121184	24.830116402868736	2.0141984371683503	0.3447079240534234	0.24841490336071675
-10.162546766859359	23.84260305188515	1.8094853976221505	0.19133678557156358	0.08613175971421182
-10.199764060738538	23.17965757589045	1.712067883897996	0.09331938213991536	-0.02999436518263237
-10.264133457042867	22.925685144978395	1.686767907891832	0.04464587954955098	-0.06478951525377034
-10.334836167150385	22.416165687077918	1.6350126191615924	-0.03988196860599061	-0.1420858260359085
-10.491992980100065	22.01802381355439	1.6201101009542866	-0.1262924865299201	-0.1881560609086269
-11.549836964138185	20.072338696358347	1.4986688556622438	-0.5806619149013046	-0.36371429379029174
-11.554967867880773	20.064003427239495	1.4980930260723646	-0.5827414582281786	-0.36416195664631357
-10.551136967279964	21.796553611972197	1.608299491137291	-0.1655219911447087	-0.21819269072926922
-10.861109989919282	21.2561808403101	1.5836053481005092	-0.2978115215268088	-0.2648665482242096
-10.944210941660401	21.11696785294288	1.5754019147068015	-0.3312319438411939	-0.2763481500496219
-11.133323225905555	20.800917117156818	1.5583918486954942	-0.4070859611409769	-0.3026557543814668
-11.346534801731305	20.436488911990164	1.5289977233903	-0.4963416982043865	-0.3338888736558082
-11.231518843805489	20.62710766906838	1.5412231145076674	-0.4470427660041716	-0.3181894325244799
-11.741469854730145	19.77949816437784	1.4775487351989844	-0.6535794373176199	-0.37856529452450843
-11.841147224706017	19.661418434931374	1.4668726187669683	-0.6841633248655808	-0.37882790633801294
-11.973386913159729	19.52262481256701	1.4512563254533397	-0.7232190945914918	-0.37608806839900055
-12.170425370412358	19.353881967026794	1.4302857210725257	-0.77969478856468	-0.3639759040922749
-12.254791953417843	19.298450378205736	1.415875422782289	-0.8061951418453368	-0.33473000813962095
-12.107678242949612	19.405561627556374	1.4352974668255236	-0.7619994164489318	-0.36676881930601996
-4.288326386940741	5.8070230604936794	0.12842041564602227	0.12579988839747383	-0.004264913369333623
-4.307057605244767	5.526002436139832	0.1794299273123398	0.17392732660965027	-0.0027134961818971416
-4.180171464701457	5.245978145694322	0.2342117635218594	0.2234088900259845	0.025570976863493893
-4.162615861022818	5.199209053922773	0.24259550069578778	0.2309166739042857	0.029775109053836082
-4.143652721141185	5.191949089536986	0.2442955591557157	0.2318017639235572	0.03311793738730522
-4.014987066173259	6.398560350145364	0.03350599662596377	0.027275995563865507	0.017253989666298576
-4.102160277057983	6.226155071234556	0.05890673353679789	0.05509447926251187	0.014698952107111467
-4.158587255864665	6.1200098173878565	0.07436965292636442	0.07331267720018704	0.009327703930547718
-4.284793079351208	5.824858607178209	0.12495882941685832	0.12250758096408902	-0.003921488553894621
-3.6322745368198053	5.1479752237781815	0.2720877363175287	0.23085977985896183	0.13148086612393572
-3.7520724673596213	5.133869891353276	0.2664238628004734	0.23573916238763348	0.10754241485690627
-4.068810461062704	5.185234828589743	0.24852304919671017	0.23247693713561657	0.04720810645534052
-3.4079134276844885	5.238028583704212	0.2732681461854976	0.20980853367860824	0.17342732470244657
-3.870611147185512	6.723331704642558	0.026982843043553563	-0.010722607966531026	0.017165064706640004
-3.93550508782948	6.569124366309313	0.03684307761884944	0.002868998692984105	0.021392420627001626
-3.083077723553127	5.477621858005871	0.2814449703272022	0.15653432970834735	0.22999046947755497
-3.2016356353304536	5.395281637801698	0.278397735926269	0.17743376750889467	0.20852917109750604
-2.9250367521464256	5.618751443255416	0.30310578851284814	0.12603705571133134	0.2576428026709734
-2.808073832376915	5.742408533499555	0.31559438322250183	0.10092872835762817	0.2760901133206529
-2.561109083068193	6.012828978318681	0.37822605576504287	0.0458943117996756	0.32068486945354063
-3.656225595772729	7.214473650128381	0.06664715175368965	-0.05211479845655312	0.01663561802500919
-3.5925228731418923	7.34008329807876	0.1105877488339247	-0.08661333930928874	0.02212063075731523
-3.54328167840365	7.470859406778205	0.12493324520770087	-0.09786789992421521	0.02498240975101615
-2.1477862434435124	6.617732931249476	0.5494073948876321	-0.09898322495620564	0.4053060074937741
-2.178221292733067	6.571855578800015	0.5343440173230534	-0.08661883158377431	0.400936451812123
-2.0648331524982755	6.7576354797203635	0.5938163990951053	-0.13746448295369962	0.4178589500410434
-1.8849213199230619	7.066868042911974	0.6908875366575016	-0.22085325154618796	0.44438545533800083
-2.4120263893614973	6.229400814325045	0.43709654375132223	-0.0036811020870685454	0.3519673076983578
-2.5361866250272955	6.047252036713077	0.3846620698759897	0.0403580527974292	0.3252718305834894
-3.935819787141531	17.984500048599497	3.0011659664044577	-1.1869470528333907	0.3293185868053856
-3.78336958602557	17.993315823553566	2.9865295941815857	-1.1951183849970364	0.3255764542996914
-3.427077741744119	7.766058137175304	0.29412099620308707	-0.2233830996640264	0.03489254430721553
-3.406569881135219	7.832445527304884	0.31996600063592573	-0.24027787325567154	0.03546457420119933
-3.395983191054093	7.883794864942119	0.34053254346078476	-0.2519732807220415	0.03622034461616066
-3.3371281060386737	8.150918617555703	0.4617111563440607	-0.31270879390723993	0.045830641165859026
-1.278169408830863	8.48437433428823	1.154045751086728	-0.5665759487412287	0.5117033002365694
-1.4540629241815406	8.03470965362341	1.0042775358655798	-0.46172313382740016	0.4972700083027859
-1.8167261401452421	7.20801182257917	0.7351552939767613	-0.25961208346601866	0.45633315643768274
-1.552383037014087	7.789776732269239	0.9207357524498745	-0.3993744605026397	0.4843301487811632
-0.9410764433027281	9.405038530050247	1.4450416509241535	-0.7585479463838094	0.5323645079095485
-1.0329367331417418	9.151234284338832	1.3673924978156706	-0.7092980725339788	0.5282940864889196
-0.7679094447811552	9.95277965234512	1.597007594883927	-0.8504701843724592	0.5386426213705743
-0.33002843814312044	12.134348277380695	2.1058430013515923	-1.1498776616913189	0.5288138963934221
-0.3357764586920513	12.078843485378034	2.0947339230760296	-1.1435265169788695	0.529809258286131
-3.417433509638534	17.827381727176302	2.9505407629315124	-1.2273309121085667	0.3316703361718968
-3.353382382951112	17.741842308688575	2.9414663423702536	-1.2349076556545644	0.33523629069994804
-3.674832941632539	17.93323560833925	2.9784040993104828	-1.202134020661379	0.330606385826832
-3.5409307277999567	17.885907081965335	2.965753026046529	-1.216388689572021	0.33051735495849155
-3.1860561960175433	17.549365365355296	2.9171877912500457	-1.2501225281461579	0.3397336060327517
-2.9981130641699174	17.395321314172424	2.8974877993001127	-1.2627469874232524	0.34314334977055705
-3.2165215628928006	17.57820816975883	2.9208035380668007	-1.2469930823034305	0.33974346074832623
-4.1137207324417435	17.95308223849858	3.025475345049095	-1.174057446179306	0.3297880484323382
-4.160621080742889	17.795938972454014	3.035115546818157	-1.1741614433023089	0.3378908889663543
-4.190763877417752	17.70804950350443	3.0425414140196465	-1.1717945760468835	0.341583164580797
-0.33050020850094985	12.145123827625998	2.107631457342066	-1.1507438406186332	0.5285194406820999
-1.4343564303268679	16.31909273804294	2.722512980152255	-1.3349349610792793	0.3881874720835683
-1.3066176526698219	16.0680303809159	2.6917744531864134	-1.3405670151032951	0.39406485419019827
-1.1152979539279455	15.611202681804269	2.633353486393018	-1.3405730852892694	0.40776505346202463
-2.4474803932797915	17.1585224792057	2.8549640236610663	-1.2912167368572638	0.3563625218945035
-2.055761384167546	17.041296048986602	2.821844583732355	-1.309650308808318	0.36307831403418445
-1.9984998164489554	17.002629506016117	2.8157728050703357	-1.311196939578888	0.3660182532483878
-1.5724149375605685	16.580962567434636	2.7547330269006456	-1.3327882851231774	0.37861830025741616
-2.9820955633715815	17.38344915169903	2.8959604427164756	-1.2636929178840013	0.34356390629530076
-2.724789042326286	17.256116533629893	2.875165813954796	-1.277956785446938	0.3498543138762539
-2.531457869203797	17.190304756335227	2.8610465596365176	-1.2883119597788117	0.35308479471968934
-4.183190145794866	17.56540290424019	3.0399992312767816	-1.1731019074493443	0.3468746142703464
-4.207099313692599	17.371866069837257	3.042223279267792	-1.1775222989167633	0.35260896681853615
-4.17345519997633	17.089831976884682	3.0207440904627543	-1.188642920365886	0.3530386508937146
-3.3148310309893363	8.423923301546052	0.5848492434815161	-0.38042694927900195	0.0484378067535183
-3.300192629087484	8.663118489326514	0.6779513507690247	-0.4358200083408773	0.045870928183537274
-3.2862287614074193	8.915212706658002	0.7759858105693763	-0.49018250748059333	0.04956739799400524
-3.2794829862540453	9.153166440048343	0.8767888369799904	-0.5453925863506524	0.05559865087500815
-0.3805651487088478	12.953841366376704	2.2444597282832732	-1.2197997978073107	0.5040386479039982
-0.4307061904896281	13.369241222483529	2.3146804008669974	-1.255028243205211	0.4904119432805659
-0.5075965103225141	13.744646939005303	2.3698924812971343	-1.275316460662641	0.4775609916157935
-0.5977318219793605	14.096499370658435	2.4246853451638897	-1.2981445556079512	0.46277896680130937
-3.2676731937878696	9.60572641271945	1.049526249685754	-0.6348019699952225	0.06999184093395935
-3.256429234120413	10.042692132374542	1.2127031551619896	-0.7181654356881182	0.0836168453001295
-3.268410707882346	10.416945356274994	1.338980059749641	-0.77621043339161	0.09523163091999515
-0.6591870284780542	10.31262568099423	1.6994498372828406	-0.9138193465303399	0.542572080405267
-0.42285288091859907	11.258976825610695	1.930588136661293	-1.0496917757418747	0.5441547709740753
-0.42939644071267913	11.215805729165234	1.9205137234929865	-1.043479018089523	0.5445153258531867
-0.6312573047807166	10.428088654680536	1.7305062933493216	-0.9334031270140142	0.543148869624435
-3.2903234695987535	10.897386429199772	1.5115508003434845	-0.8592271324072975	0.1102659182223269
-2.987291544864133	17.386535233830127	2.8964560941815245	-1.263436351228335	0.3434027449861552
-4.164359810315925	17.031866286091535	3.0160361916761866	-1.1901480615479498	0.3536359606219688
-0.7097934901376413	14.466809880080852	2.4804481400675003	-1.317465085065916	0.44690980921711243
-0.8575672753041089	14.969271293498517	2.5472804249654324	-1.3293633729206111	0.43052506968115656
-0.9532329287786547	15.217415294466539	2.5827565190732873	-1.3383213794589217	0.41925224644421566
-4.138689251804942	16.602845789463963	2.96956374647294	-1.2003119513194225	0.34606121979120197
-4.159558946386909	16.976159925336383	3.010207379324553	-1.1901831096348499	0.35393632929287827
-4.0833228206703645	16.225441788462653	2.9151202054123684	-1.2074555873133048	0.3371623615543629
-4.075875945060494	16.183223288394085	2.90889776173002	-1.2079020177452269	0.33660265968040337
-3.9528003255732322	15.292784673108926	2.7354917287762284	-1.2093158448273926	0.2926525306847152
-3.9992067929440043	15.73055462668215	2.825967427133458	-1.2136068551092318	0.315877596903343
-4.068371905853679	16.139351008679608	2.9006441167332193	-1.2076090343888195	0.3349502521339859
-3.903746688804401	14.691009127397303	2.604755871323745	-1.1937410391724521	0.26001529267463225
-3.86987704440043	14.375574603567006	2.530444107967158	-1.1795477019941882	0.2461624642975087
-3.9256796422272324	14.820378173973396	2.634230416401375	-1.1967411776965275	0.2663995184604116
-3.9497350317267026	15.228464150498013	2.721692216832355	-1.2074136018914585	0.2893043713946094
-3.7268568443784513	13.894308007070336	2.408325156932259	-1.1622146938062667	0.22582483590838204
-3.698215854277132	13.779058127098043	2.3787794312895736	-1.156953123654442	0.2211525658636885
-3.6779639093146645	13.673870011895303	2.35015795216518	-1.1489261322705135	0.21769156283757585
-3.571181750067259	13.33170586472178	2.256147473486822	-1.1302764860247585	0.2031754085921847
-3.4835043026903465	12.977876322076302	2.155569464603742	-1.1007026034823064	0.19231750522685603
-3.404126025364066	12.339701968592273	1.972340395114403	-1.0462932675983538	0.1624759325608276
-3.3488293333994186	11.895449310153229	1.8321834622374182	-0.9916138279966085	0.14724435504499706
-3.300315153385468	11.14083500028607	1.594194464665477	-0.8972560138849817	0.11899701748456323
-3.9511621749674837	15.271050023970451	2.7309524611161544	-1.2089042108574939	0.2917288406459331
-8.244373317370188	14.628658956740194	1.3752100864470752E-4	8.528115820910684E-5	9.320290243924233E-5
-8.208489142862772	14.204433859089825	1.3551925847809197E-4	8.424872867003388E-5	9.316290241214071E-5
-8.193734077492797	13.966873422743047	1.344222021819195E-4	8.368665282413519E-5	9.315193320155038E-5
-8.232676222944097	14.462837941075223	1.3673553391313413E-4	8.487984130142447E-5	9.320033809718376E-5
-8.19035693955016	13.837323106092928	1.3384329611434184E-4	8.339250582872681E-5	9.314809710378656E-5
-8.113167709168138	13.369167772280294	1.3170211331872092E-4	8.222859185878641E-5	9.300687614403141E-5
-8.077142174814208	13.181783020574018	1.3089683238200344E-4	8.178194558323366E-5	9.293118431680308E-5
-7.9674073519851305	12.816549861797377	1.2929060038287157E-4	8.082596429823206E-5	9.272365111716305E-5
-7.4202031915344335	11.241546128091116	1.2283031510739906E-4	7.651939551530118E-5	9.173488912382972E-5
-7.380855782333086	11.139150568907128	1.2247105946873031E-4	7.62700618361668E-5	9.166316124619228E-5
-7.603903539139292	11.751642921695533	1.2483703731174767E-4	7.79248054162859E-5	9.205522824092624E-5
-7.696154479064555	11.994745340563997	1.25827624935091E-4	7.863311614596961E-5	9.221508723529998E-5
-7.744684776673162	12.145936214046198	1.2648061967893669E-4	7.905790202921417E-5	9.230217424343366E-5
-7.337783016568444	11.036160898112158	1.2210569639156395E-4	7.600409422028256E-5	9.158137799174007E-5
-5.478513842259125	7.328297301269693	1.0719953435188596E-4	6.333614455275017E-5	8.6251180110671E-5
-5.496335515484936	7.350666297835906	1.0733323045591513E-4	6.345054817231784E-5	8.63263522255157E-5
-5.513292533723025	7.373441024034741	1.074350838061151E-4	6.353164294880876E-5	8.639444951615085E-5
-5.7782594324877365	7.704138241466704	1.0902536420873165E-4	6.488899899012061E-5	8.724976962467685E-5
-5.226288884072366	6.97442447090005	1.0585587590220477E-4	6.24426135154375E-5	8.52896542809753E-5
-5.1320395346395955	6.880771446866525	1.0534026091143957E-4	6.203156765992074E-5	8.495191821176727E-5
-4.981658732436152	6.746084424883188	1.0483394067956758E-4	6.170191883423825E-5	8.451564862037295E-5
-4.872230788355059	6.663668971542325	1.0449779639877418E-4	6.147439025588895E-5	8.425498805980899E-5
-5.959938063172559	8.088641025459268	1.1035404256393997E-4	6.585457036195193E-5	8.804232803866858E-5
-6.156106083074739	8.43849134717127	1.1200982126760966E-4	6.738961968084752E-5	8.874605455588236E-5
-6.3622803987511345	8.893710900037291	1.1371274064176469E-4	6.880722538405054E-5	8.947939492730527E-5
-7.037730777065047	10.279206689455364	1.1924278927084875E-4	7.372446356789062E-5	9.106452846450543E-5
-6.511291309796823	9.166024915663732	1.1502766531381422E-4	7.011164572311501E-5	8.984903020834226E-5
-6.961309529005052	10.091919377967345	1.1850734093611267E-4	7.313972418063017E-5	9.091179208606217E-5
-6.976746835639336	10.11701394282087	1.186329612420863E-4	7.324792809831589E-5	9.095224426424814E-5
-11.149672852779776	19.026028297048256	0.36432536792506875	-0.03362123125521885	-0.028180438037524572
-11.177286946315288	19.099277703541333	0.36848105775267875	-0.033721484256339064	-0.027797771142982066
-9.18227086019565	22.941744559833715	0.509991054458811	-0.011634745578654276	-0.028150367749377486
-8.933979733519063	23.042297787756027	0.5085833882932322	-0.010186063478250804	-0.027747298100451324
-9.497726748011418	22.723004536194928	0.5049348636929057	-0.013498856472035206	-0.027571482905002352
-11.201816179455392	19.362671115833432	0.38052054135257934	-0.033067792858426315	-0.02630476034111525
-11.022193536741858	18.717624560114725	0.34654247158776386	-0.033181635941219735	-0.029791808447642704
-10.948655511422155	18.634752597804788	0.34000465830142246	-0.032640539289837525	-0.030154286510771695
-10.739200803101152	18.414265673982754	0.32226959148277623	-0.03129036436565595	-0.03093269084069944
-10.426129079411938	18.242868662510936	0.3009177455241512	-0.02897592734161271	-0.03145768290297314
-10.351495060601314	18.19934593348884	0.29574202222826	-0.028516000712172977	-0.03145466591034644
-10.276659955502009	18.164399203559437	0.2907940582611911	-0.02799427622428569	-0.031547940812637704
-10.051706148564318	18.092298620546728	0.2765508503503745	-0.02613682541303191	-0.0312247898666664
-11.220597943108505	19.547650220008503	0.3889899265228301	-0.0326236750625268	-0.025091481304132836
-11.213232813518049	19.61367872695515	0.391682141809586	-0.032192437379883934	-0.024902542683615206
-11.167862918473157	19.983763373685665	0.4062934181525353	-0.030617166726812743	-0.023145394458164083
-11.119734753615504	20.180895538942224	0.41404162766575203	-0.029283995350445475	-0.022917964205410802
-10.889962382093142	20.81510177874138	0.4371208782747458	-0.025261736021622922	-0.022153501530350034
-10.989883259185685	20.57314650704364	0.42809065801197055	-0.027113880616585644	-0.022078586318818472
-10.670647697607485	21.25443563231954	0.4530037643472537	-0.02257108447420409	-0.022427800090540323
-8.656589193032165	23.077778160673812	0.5020392470092719	-0.00772943030443464	-0.028127408928110845
-8.262164632393056	22.97490850022338	0.48268319547815974	-0.0031996628857788507	-0.027315368615874983
-8.093510801985081	22.896766634500132	0.47216454994610524	-0.001199092867626178	-0.02798207121076829
-7.68989912608717	22.564207698669875	0.4393560751264432	0.005486504385513746	-0.029224471075723436
-10.61906467426591	21.352055718189742	0.4567171298318096	-0.021737669669466705	-0.022711747701930098
-9.936768220586934	22.310409278173573	0.4923073901210258	-0.016129250987072706	-0.025947407064808768
-9.627937960973474	22.62487940796674	0.5026402562312451	-0.01447920017848589	-0.027021577290762044
-9.573169961095976	22.676544366109272	0.5042306845131743	-0.014062138024210316	-0.02728520769616478
-10.134279956953314	22.05814858741419	0.4829019952988369	-0.017238655954369377	-0.025349135633183188
-10.304582249602808	21.836678921374173	0.4747732281826721	-0.018753813317135357	-0.024148495780588815
-10.555587977067566	21.45179651669559	0.46049839945042864	-0.020912687452368982	-0.02323215746888419
-9.871150253323467	18.04329134881533	0.26543500090345895	-0.024779547282569314	-0.03100626646023311
-9.4491510421968	17.986087424675254	0.23848581819724118	-0.021208564430913616	-0.029488002015243656
-9.39405468440286	17.97674307009461	0.2349096219513042	-0.020824683099793604	-0.029275822635825857
-9.318824933668623	17.968766098777905	0.22942850690958147	-0.02019677849886181	-0.028959054612307474
-8.866655676614846	17.930756511797174	0.1976211351990498	-0.016808859287588306	-0.02689928517548825
-7.460370084706861	22.326890903804703	0.41645873031425673	0.00817103467815799	-0.03148546048895712
-7.181921823170052	22.004421546653404	0.3870912085629291	0.013112124246040155	-0.03583457918466082
-6.980050576019263	21.793148493492453	0.36526669186941124	0.014964876268362057	-0.03887701410957518
-6.576542696581086	21.409318391621486	0.3248419798654093	0.018603627100308027	-0.04775255170406996
-8.591810565175942	17.924390418426363	0.17467194195588354	-0.014134503450167618	-0.026019382863770802
-8.160987566235585	17.895824611247768	0.13155195181217227	-0.008219507773048324	-0.021745763103710222
-8.427526747689358	17.911776804777684	0.1587038674871859	-0.012127176470170083	-0.02446197515736145
-8.540982568507179	17.920050757602066	0.17048921930777947	-0.013678343188415855	-0.02569675339984242
-5.864615339578988	20.755750631962357	0.25436247788277055	0.02130944319003495	-0.055046176060017396
-5.543802938210256	20.38074487517408	0.21792895662725062	0.022335374561665223	-0.05696089540166793
-6.504364858334945	21.34437545298176	0.3177409378747721	0.018713406439237724	-0.04861024726061055
-5.970918121132897	20.870232428528325	0.2659430437015402	0.021407961906044846	-0.05439483182860269
-5.171797381464162	19.89737251545445	0.172925210862731	0.020986384334479236	-0.05578264490820614
-5.0245480447987125	19.683822661130662	0.15373193159048132	0.021540657853265973	-0.05499105366504741
-4.900152014728899	19.401774462066626	0.13202194348163768	0.021509059540547062	-0.05333262467387317
-8.045165203849143	17.895237150670994	0.11536468098700531	-0.006517753270115888	-0.017979885549761335
-7.828330068792466	17.887207984644846	0.08173394103551368	-0.004035493104016879	-0.010973396681543743
-7.588389628929521	17.819549385161938	0.01887407625320147	-3.920488227187941E-4	-0.003296369385773707
-4.683175416995011	18.92056128922509	0.09900273604414714	0.021250194361469993	-0.04813967197982245
-4.557131527726211	18.533459102138394	0.07736275011941818	0.01889487671777368	-0.04208475727533575
-4.377707594286538	17.57417867700677	0.0342725987827154	0.014605157522961671	-0.02699116657406715
-4.375950900357417	17.526057226949376	0.03225901779391014	0.014340098407699812	-0.026217778188270337
-4.484941864981501	18.19838652331461	0.05737115477498662	0.017469854877265267	-0.03766347118891018
-4.372825752777866	17.497105804998277	0.031745966060077645	0.014311729648835224	-0.02592093387842404
-4.260063754969469	16.957122878843833	0.023149344901447714	0.013290445176653383	-0.018941284234199027
-4.2543796491463395	16.88173839584814	0.02275780144267818	0.013065208710385044	-0.018433831734099675
-4.172479120773178	16.325671413989923	0.01819684553226346	0.010316063621303493	-0.014078411007191562
-4.151871519508384	16.155447405066244	0.016768696044682802	0.009471391776960639	-0.012691768201718565
-4.144035245207647	16.121454065378032	0.01645433348950772	0.009262608735777916	-0.012428928364935875
-4.072421898747817	15.289956430567175	0.010432074141219393	0.006114528373152975	-0.006876867534871113
-4.095328121705499	15.489697359268533	0.011718633553532436	0.006804217344050855	-0.007991106320180423
-4.118480058777639	15.68595857984359	0.013066719283249843	0.007337145721350744	-0.009279658805186563
-4.140149876500907	16.06180723438685	0.015982672422167225	0.008991323822867943	-0.012003036359535188
-4.179593610389492	14.862900564725685	0.008416477398323977	0.004692875651655682	-0.005737000855688285
-4.129583690004605	15.034457843656845	0.009606643753473778	0.005419649333472394	-0.006535671763483223
-4.332504046130264	14.727261534199787	0.004387199139563261	0.0023899491835315608	-0.002885594630083398
-6.864381120883838	17.824925970386563	1.5373057652828194E-4	9.279754714559111E-5	8.894120108218529E-5
-7.111456277637915	17.862901719600874	1.534893889910324E-4	9.278033433787838E-5	8.950142345546204E-5
-7.361730330183262	17.815658423143518	1.5289073216995447E-4	9.262532392602474E-5	9.009340629137849E-5
-6.699631952192597	17.790187728061333	1.5385651891830078E-4	9.279247827895659E-5	8.857513511455022E-5
-6.471535900809904	17.65611081898578	1.536594102656995E-4	9.262405667398826E-5	8.809489366330301E-5
-6.01856299486931	16.965651538393175	1.5126531124918017E-4	9.12912317550009E-5	8.728729226459911E-5
-6.018217814642384	16.964954947243214	1.512627109739314E-4	9.128982113845874E-5	8.728675691818094E-5
-6.192614293475787	17.31914560580889	1.5261683310961678E-4	9.202069166888355E-5	8.75715200945478E-5
-6.358826975092747	17.562077889890872	1.5343109506892646E-4	9.247227556570183E-5	8.787333377064581E-5
-6.018066056155799	16.964687362149334	1.5126175169866634E-4	9.12892860681229E-5	8.728653268502882E-5
-4.908304538333134	14.969355025422521	1.4315366105989666E-4	8.689341657769123E-5	8.51226630424201E-5
-4.894965705707698	14.956384548239772	1.4310729724267292E-4	8.686636483290486E-5	8.509043119663326E-5
-5.522668475480044	15.89108446419409	1.46840599566405E-4	8.893568387586184E-5	8.641623146148832E-5
-5.590293973325887	16.02332329799043	1.4740391782486252E-4	8.924057396783008E-5	8.65484038385108E-5
-5.62503595550961	16.102423683804165	1.477516775488857E-4	8.942371093427205E-5	8.662084475246856E-5
-5.79838945170203	16.47567517825189	1.492853853216927E-4	9.02463392335471E-5	8.69201556754698E-5
-5.818300420163335	16.518599132988257	1.4946986843755855E-4	9.034345903490102E-5	8.696202808927892E-5
-6.016563718580136	16.961325465432818	1.5124819266808918E-4	9.128210712524064E-5	8.72841022534364E-5
-4.911331118979538	14.97328547513143	1.4316881544690905E-4	8.690192793143408E-5	8.512921466729425E-5
-5.0735700023776875	15.16993664121582	1.4393430601727068E-4	8.733736846074753E-5	8.550030929182852E-5
-5.223708594183212	15.375437594116095	1.4473665930880391E-4	8.778253755622544E-5	8.583018885909111E-5
-5.2244114000787105	15.376332166246335	1.4474020847657492E-4	8.778453868947948E-5	8.583181535824697E-5
-5.424504479191739	15.698092793846305	1.460503752712727E-4	8.850936609773716E-5	8.624076723815014E-5
-5.22565127061393	15.37825402853767	1.4474800389823714E-4	8.778884939495581E-5	8.583450913886913E-5
-4.7077301313837365	14.774519111724057	1.4246290779177024E-4	8.649064955808617E-5	8.463689345249701E-5
-4.675015183440867	14.74800878513003	1.4237123651663012E-4	8.643626093544474E-5	8.454891408230386E-5
-3.7658512309524754	7.028045440845924	1.0467897084554079E-4	6.142980797883192E-5	8.06946081626941E-5
