# Supplementary material for: Thyroarytenoid muscle fiber orientation regulates the ability to modulate vocal fold vertical thickness
Source: PLoS One. 2025 Dec 4;20(12):e0337735. doi: 10.1371/journal.pone.0337735 (PMC12677544; doi:10.1371/journal.pone.0337735)
Supplement: S4 Data — (ZIP) [file pone.0337735.s004.zip › Male/contourA2TA9.csv]

% Model	Untitled.mph
% Version	COMSOL 6.1.0.357
% Date	Dec 13 2024, 21:22
% Dimension	2
% Nodes	720
% Expressions	3
% Description	Line
% cpl1x	cpl1y	Displacement magnitude	u	v
-11.968005616002486	39.650844643500406	4.68418265174815	4.679911516412952E-4	0.5274020613239907
-12.100925229184412	39.521184251215715	4.678992338435277	4.65639005847428E-4	0.5275100688038946
-11.810234379374002	39.74293127707726	4.687862162565823	4.696777848382684E-4	0.5273242362491396
-11.76596306338081	39.775513356632324	4.6891667934907995	4.702708721453294E-4	0.5272969023326405
-11.47739948826791	39.862189693672036	4.6926344282220125	4.71859152003874E-4	0.5272211684209165
-11.258980847445656	39.857881496438054	4.692455392886638	4.7179337028338964E-4	0.5272208328869383
-11.716143543792246	39.796222579001906	4.689994269585142	4.7065220812674116E-4	0.5272791445269304
-11.163938214941039	39.85365079891891	4.692287293318618	4.717143880646934E-4	0.5272226083661075
-10.79620743561626	39.85090503287166	4.692174139535394	4.7166601574306265E-4	0.5272183674579775
-10.709496869932106	39.85039381204079	4.69215182782276	4.716566131699329E-4	0.5272172614601973
-10.37169574884199	39.850036177539195	4.692134592377888	4.7164773861035284E-4	0.5272116027694456
-12.13512273325702	39.460672833157	4.676571039609939	4.6454277788157813E-4	0.5275599830544359
-12.240660142730174	39.24849072022055	4.668083705293724	4.607005154957887E-4	0.5277347424594024
-12.227325367848682	39.08705965880898	4.661620456218926	4.577902883279489E-4	0.5278660643009513
-12.205740642978935	38.97912439180851	4.657302843420865	4.5584518002613205E-4	0.5279536445207109
-9.681369688821853	39.850002288818345	4.692115003984426	4.7165341098575866E-4	0.5271994867406358
-9.209886193231677	39.8500022888185	4.692116205559685	4.716423525081697E-4	0.5271911855987911
-6.503691158131879	38.96454001876737	4.6566346419921265	4.5574838533662856E-4	0.527865771695412
-6.587351156296421	39.29642873129991	4.6699232035836395	4.6171328602283095E-4	0.5275964983956151
-6.771159512318912	39.57700815680421	4.681150867613671	4.66765855590008E-4	0.5273708571634655
-6.814129999907873	39.651652838586976	4.684139524450438	4.681084283078812E-4	0.527310722607895
-7.229593906641747	39.84203493583536	4.691763361053301	4.715444995183312E-4	0.5271627752901371
-7.181795837296288	39.83706132882147	4.691564135127474	4.7145525936803537E-4	0.5271659857893106
-7.033567159296577	39.76166368437849	4.688542098809627	4.700959934077915E-4	0.5272248665573113
-7.6946177519140235	39.85300356006798	4.6922105832075225	4.7172465828457905E-4	0.5271620323263039
-6.488283836647731	38.91091546805024	4.654489428307505	4.5477817296042883E-4	0.5279092418048021
-10.243595360807257	39.850002288818345	4.692132825064774	4.7164294668800304E-4	0.5272093803493328
-9.730298368089413	39.85000228881833	4.692116584698944	4.716524718466084E-4	0.5272003475633275
-9.743014193148053	39.85000228881833	4.692116546523039	4.7165293508714967E-4	0.5272005707880693
-9.085341826788042	39.8500022888185	4.69211341869999	4.716446895475444E-4	0.527188986872944
-7.779783738995952	39.851154726690396	4.6921415458168765	4.7168303846479084E-4	0.5271650470676198
-7.886706964608755	39.850916601280545	4.692128707451365	4.71681958904069E-4	0.5271671298151848
-8.209330570361049	39.849987794146756	4.6921104863187875	4.7164180779919697E-4	0.5271735708736277
-8.699211804792647	39.85004545472901	4.692121296881002	4.716319354854216E-4	0.5271821555093875
-8.427966558711143	39.8500350871401	4.692108862703368	4.71646444408729E-4	0.5271773782770538
-12.152615457473026	38.61822056218743	4.642856971903759	4.4935807741813843E-4	0.5282468262516532
-12.150457207342695	38.60568225439725	4.642355587786238	4.4913278760727284E-4	0.5282570060658655
-12.146591986235311	38.58859764700979	4.64167167262238	4.488269347533315E-4	0.5282708612851821
-12.074238696384148	38.24828133015453	4.628059926822544	4.427141017386972E-4	0.5285469232260304
-6.441829287929373	38.514252064367554	4.6386206487448876	4.4763627076228104E-4	0.5282319897558179
-6.4796557750756225	38.830935381536946	4.6512865178278835	4.5334016170205473E-4	0.5279743332833611
-6.431316994593285	38.355730965701305	4.6322752224138934	4.448036534651015E-4	0.5283611192707871
-6.415000660473024	38.12021737547059	4.622854951554473	4.4057338880644574E-4	0.5285529390946111
-12.006552716049852	37.91928976266428	4.614889158635591	4.3682869480489266E-4	0.5288138445784161
-11.966773292852782	37.7322909897182	4.607410493207615	4.334866019312269E-4	0.5289655373397455
-11.899335717233097	37.41624344712912	4.5947611618004744	4.278651947609303E-4	0.5292219136854052
-11.86072968481382	37.23337054820751	4.587448413471757	4.246018043054404E-4	0.5293702635683061
-6.405495081109018	37.81045524455644	4.610454894650747	4.3504453323175274E-4	0.5288054547362209
-6.3802834672144035	37.49850283645258	4.597979625653284	4.294792441418209E-4	0.5290594812454197
-6.34327199449609	36.990127261889924	4.577632536769604	4.2047330340818376E-4	0.5294735335984898
-6.3346776499635205	36.89181710192548	4.573704408244346	4.187287803143241E-4	0.5295535750248712
-6.327277488709939	36.80573234114482	4.570263540506847	4.1721817493271395E-4	0.5296236709063783
-11.839379859361392	37.12464213602315	4.583094725053099	4.2266796036123536E-4	0.529458495274556
-11.66031709327127	36.191536938073696	4.54576778335106	4.061721311939435E-4	0.5302157652921735
-11.619905720758748	35.962379473002436	4.536611412755204	4.021403375261708E-4	0.5304018004143061
-11.730360249335298	36.58305483766412	4.5614460555282434	4.13056378818147E-4	0.5298979337078021
-6.248695444183287	35.88284413383001	4.5333728730363765	4.009395251152951E-4	0.530375103840821
-6.190644674951312	35.36621719878445	4.51270167801319	3.919949156396392E-4	0.5307955609891637
-6.1463294461348905	34.86088229769609	4.492499042966184	3.831609562272172E-4	0.5312069952183678
-1.0600869276340483	18.316100001774196	3.8318496012874235	1.2545075521907528E-4	0.5446269827789006
-1.0459016161732135	18.37692181363064	3.834271443184922	1.26315851261751E-4	0.5445771849373554
-1.1744205707972624	18.153797557800345	3.8253815443465298	1.2315046204683687E-4	0.5447609346356282
-1.311326192584243	17.97535615877772	3.8182737287989967	1.2062084205215193E-4	0.5449083648362674
-1.386335587551091	17.922671465764726	3.8161736336855343	1.1987792567355481E-4	0.5449523754843892
-1.6505488217453668	17.757514160475903	3.8095997929113787	1.1754710976466402E-4	0.545090745944076
-0.9718149006219283	18.630446296863695	3.8443779749762035	1.299195082573505E-4	0.5443694011683582
-0.9542349860686515	18.852537320770427	3.8532254690966288	1.3308747528494356E-4	0.5441880373534608
-0.9467123425971604	18.932059856972355	3.8563967732406472	1.3422170808496253E-4	0.5441230806116691
-0.9488912973033679	19.009058522305217	3.859464845784837	1.3532414119589144E-4	0.5440603164463755
-0.9602591937381534	19.185733594449147	3.866509767670113	1.3785044639812955E-4	0.5439163935574596
-1.0005126263859143	19.36574217623491	3.8736812146471324	1.4043426978371337E-4	0.5437701553543115
-6.05347281998843	34.07388368729615	4.461065888845367	3.6967184760659366E-4	0.5318474043319257
-5.779746191862431	31.198536783186327	4.346113162746777	3.2128436517870793E-4	0.5341883407183402
-5.81260308842713	31.6601371096856	4.364528110538436	3.288665115346356E-4	0.5338123202206392
-5.898916358898413	32.61341104261303	4.4026743194034434	3.448775596691671E-4	0.5330361593285478
-5.976331308258205	33.33624786626052	4.431534561851584	3.5702610578440606E-4	0.5324478015313742
-11.555172919712001	35.57995576034233	4.521315938840878	3.954942354898951E-4	0.5307123042690224
-11.427224513094306	34.824469013294944	4.491103298639702	3.822644668056306E-4	0.5313257014258437
-11.302991741507174	34.01939293201957	4.458901586100937	3.684191225040175E-4	0.5319795553545698
-11.26269403333529	33.74326682230424	4.447882854462624	3.636178744565035E-4	0.5322038452409908
-10.87492360433819	31.536162433666846	4.359651160586511	3.2632002968884086E-4	0.5339956160817657
-10.79808267178972	31.096982410679725	4.342105718624273	3.1922177537606594E-4	0.5343521627826229
-10.515617328365707	29.431210118152052	4.275573360841932	2.917179608355229E-4	0.5357046455706362
-11.095255333576779	32.78560916869341	4.40955248130485	3.4743027601955045E-4	0.5329813138783223
-10.374607869233792	28.677418549364212	4.245427565070129	2.798594963755216E-4	0.5363164724766507
-1.9007542873442727	17.670028077820447	3.8061144154039583	1.1632096842685399E-4	0.5451655796329489
-2.0779141835942943	17.606247817656115	3.8035762282804813	1.1542737211548491E-4	0.5452200655011622
-2.421704394542373	17.610906476909	3.8037639738740605	1.1551598365162692E-4	0.5452210600772163
-2.5268901597962445	17.60827853304663	3.803660731289766	1.1548591665997264E-4	0.5452246715852833
-1.0157099330243569	19.441588102125813	3.8767060814249907	1.4152354499082084E-4	0.5437085136059442
-1.1062328150339649	19.65851365771074	3.885352425589458	1.4464732399279402E-4	0.5435328726273898
-1.0950141199455286	19.63861486947969	3.884559224660473	1.4435993452313988E-4	0.543548943377781
-1.0936631912571904	19.634142492606518	3.8843808335067496	1.4429541342047525E-4	0.5435525717897074
-1.2019485900933222	19.823967402584525	3.8919513271446	1.4703468260784852E-4	0.5433992821495993
-1.2626663164006442	19.90610167368628	3.8952241176088975	1.482211392692422E-4	0.543333148024147
-1.3479656887537843	20.02184186709379	3.8998423501501005	1.498925227015401E-4	0.5432399520654728
-1.3818036936806772	20.069240413165744	3.9017317159218177	1.5058197201170816E-4	0.5432017717092892
-1.490043238491493	20.21081153288452	3.9073799698184555	1.526293648304066E-4	0.543087830518074
-5.495158991359491	28.68268136418761	4.245543839432832	2.8051684210176155E-4	0.536236025856853
-5.507477156915547	28.790577524822243	4.249842371501428	2.822054151626061E-4	0.5361481992937963
-5.640376413522403	29.935099197639943	4.295605351060992	3.006170300563738E-4	0.5352167091385285
-5.666745377260789	30.200894570944342	4.306205937302345	3.048631575986285E-4	0.5350002978114768
-11.232964758328785	33.56280133293661	4.440660781253603	3.6047904114862615E-4	0.5323503841492819
-9.890707351552885	26.584105713780332	4.161787440163215	2.470054258369353E-4	0.5380141948763818
-9.499209611630052	25.463046361573806	4.1170295510515675	2.3006380444661126E-4	0.5389215674157547
-10.251371607480321	28.088734613371646	4.221907069597152	2.7033497974271936E-4	0.5367940748695089
-9.949856872037069	26.811418115443047	4.170870499188142	2.506071215787483E-4	0.5378299334696612
-9.409620206466	25.28683176907262	4.109975083210742	2.2736502147531235E-4	0.5390637863753853
-8.975776833099328	24.413789608181347	4.075191700823389	2.144490909459093E-4	0.539768709946025
-8.450931047688341	23.67686534172989	4.045708283332885	2.0353285480757043E-4	0.5403615092786154
-8.315280225053407	23.486682331666373	4.0381374506504715	2.0079057948473999E-4	0.5405145525429194
-8.109310669822081	23.245736403988893	4.028507975500101	1.973200106923175E-4	0.5407079899508802
-5.04821833795282	26.35030357792787	4.152402913175557	2.440322017737366E-4	0.5381317725986937
-5.072511135861281	26.457154341834364	4.156658109647448	2.4561905020572254E-4	0.538044964246623
-5.319014801988768	27.6151602307035	4.202902437852287	2.636065820047711E-4	0.5371041089486768
-5.298549699956672	27.508324942348306	4.198643320058733	2.619908445495468E-4	0.5371909557733779
-1.6547952866665352	20.435138707303928	3.9163210861689977	1.5588702014924887E-4	0.5429071948423825
-1.7068462026965912	20.505043732104994	3.9191107369659854	1.5690449349127137E-4	0.5428509157799346
-1.8328638043067826	20.675856534446993	3.925920489822853	1.593936512209061E-4	0.5427133845011499
-1.9146876228856835	20.78271581099791	3.930184955110399	1.6094605882817736E-4	0.5426273867124969
-1.9589596542270868	20.838178803681924	3.932395051788334	1.6174956812749312E-4	0.542582776608864
-2.2267902915590323	21.173727916983232	3.9457974054413474	1.666623421256981E-4	0.5423128908713599
-2.476583602720329	21.524027437877677	3.9597508712359373	1.717980609584686E-4	0.542030736892861
-2.5106320755974845	21.56945277354053	3.961566167289972	1.7247010332752683E-4	0.5419941747681419
-3.4170539347823667	18.323036770820913	3.8321500323061715	1.256957294058504E-4	0.5446542546823553
-3.3613588547056894	18.26201824120377	3.8297183708960376	1.2482464388684808E-4	0.5447032382186621
-2.8302006677410443	17.7685842180935	3.810047387850665	1.1778165296754987E-4	0.5450981801886088
-3.0213186080937637	17.882690433716814	3.814597060327986	1.1941490853870212E-4	0.5450077941767365
-2.9853774190574067	17.85333337493745	3.8134284074402296	1.1899561600715908E-4	0.5450312348970394
-4.904236518511963	25.91960781073081	4.135179501039398	2.3753649875935985E-4	0.538480959077656
-4.723668736196532	25.314951331292864	4.111064557017082	2.282969349943334E-4	0.5389714473383266
-4.604679940346854	25.051089745874435	4.100508189876964	2.2424803843083097E-4	0.5391848806978857
-4.281370486848969	24.383328411417228	4.0739036882041795	2.1426767943735008E-4	0.5397247891917798
-3.2125741016240386	22.611557155864187	4.003141622797795	1.8783910850396864E-4	0.5411542983109305
-3.272014261258436	22.70654698603269	4.006925363406216	1.8923627267277522E-4	0.5410776825579482
-2.551838479986181	21.63096481182497	3.964018733263212	1.733868253546428E-4	0.5419446005170109
-2.8735384712196232	22.08009398368013	3.9819517587660602	1.7998652368320236E-4	0.5415828918781072
-3.1756044296995665	22.556944434453374	4.000959161066281	1.8704427212941656E-4	0.5411983137171618
-4.545571876999899	19.652622560032107	3.885162420137009	1.447771538167086E-4	0.5435860516708764
-4.424895516455141	19.524062222800467	3.880037372436497	1.4293334377953016E-4	0.5436891988208635
-3.9589586116535913	19.004701364066953	3.8593229660129404	1.354549857913578E-4	0.5441060543664125
-3.8782730930382088	18.915322300283428	3.8557636754885536	1.3417452673235528E-4	0.5441778117882192
-5.025563667731989	20.107549344377823	3.9033339911108627	1.513736834161287E-4	0.5432220028330701
-5.277731362781373	20.350988119887234	3.913021848811927	1.5488109726602596E-4	0.5430270404492341
-5.606549304112775	20.6598148798465	3.925363726818942	1.593997677012433E-4	0.5427800218750454
-6.1310485094683855	21.17349677678001	3.945824030770929	1.6687379892568608E-4	0.5423686298976567
-7.17416985769136	22.198608654304337	3.9867145787272484	1.8186037503255554E-4	0.541547895191866
-7.6413332318231895	22.67125431062098	4.00562767985688	1.8883562465541343E-4	0.541169412659568
-6.9150129554945305	21.927639425126234	3.9759357356049216	1.7794264554906708E-4	0.5417651235948494
-6.318958590099959	21.343154735881807	3.9526189380465664	1.6938401835664305E-4	0.5422330661083723
-6.618255579081206	21.642875823077	3.964545040179873	1.7381407522674275E-4	0.5419930422065218
-3.6680004015474728	23.30103040805593	4.030680145204013	1.9801058997949813E-4	0.5405985495376617
-3.83446762916781	23.580833568731567	4.041837309429113	2.0226896855850686E-4	0.5403728043961672
-4.071443328978513	23.987709649252928	4.058091006659671	2.082380697668862E-4	0.5400443550860028
-7.640251545310057	17.586782544931808	1.692976498903809E-4	1.0198284930138633E-4	1.0167095774491223E-4
-7.509356374993602	17.79911102953117	1.7027846960186146E-4	1.0245080820588352E-4	1.011417060226044E-4
-7.6989388334005735	17.4903691638282	1.6884508809951622E-4	1.0173204797446405E-4	1.0191171530186763E-4
-7.762103216471637	17.30759444679789	1.678852175279269E-4	1.0125276402360927E-4	1.0218412493274322E-4
-7.821162534822876	17.152686250634982	1.6707192175483324E-4	1.0083865327110716E-4	1.0243727842358964E-4
-7.87221896818102	16.9473112831706	1.6594473962949638E-4	1.0029665895743322E-4	1.0265536768305537E-4
-7.921170402924522	16.753942907049066	1.6490558990909254E-4	9.979301194672459E-5	1.0287112946475441E-4
-7.9783869673286425	16.470761822820492	1.6333672642635E-4	9.903520894578713E-5	1.0312342522001496E-4
-8.003886469325913	16.357472230499454	1.627297684819281E-4	9.874274559372402E-5	1.0323745693606315E-4
-8.041803974825056	16.197407590250943	1.6183132752565008E-4	9.831059064746343E-5	1.033795319415257E-4
-8.11957094103931	15.808141817188318	1.5965981426572541E-4	9.726144852700825E-5	1.036923110303117E-4
-8.094241908274963	15.975737091845481	1.606014506274291E-4	9.771918864318613E-5	1.0358889077468622E-4
-8.149959289733443	15.594634263864748	1.5850440761852553E-4	9.669758459652211E-5	1.0382740094105764E-4
-4.487015489615116	14.591722761896559	1.5774921202085253E-4	9.50129318301536E-5	9.382080523120128E-5
-4.416731324563106	14.512870608922286	1.5737434430526009E-4	9.481778590619494E-5	9.360905980379389E-5
-4.329055028394281	14.412978776001903	1.5692126245888587E-4	9.458664106808492E-5	9.3358277441253E-5
-4.19303203891211	14.248275933735142	1.5611269729487345E-4	9.416194131508506E-5	9.294164197649E-5
-4.178965322518646	14.23024927967746	1.560270499529425E-4	9.411743482379621E-5	9.290119025664221E-5
-8.208595369810979	15.125877972768416	1.5593221390865173E-4	9.541299880835583E-5	1.0407728683994006E-4
-8.250106284083648	14.883579494882824	1.5465006093417203E-4	9.477004470555736E-5	1.0423807087238661E-4
-8.184763342662869	15.304083214581624	1.569091700310628E-4	9.590298115768463E-5	1.0397675766542006E-4
-8.194040568253598	15.203367992185502	1.5635938068927151E-4	9.56282883988293E-5	1.0402381413645273E-4
-4.009503675450382	13.95499929048619	1.5455692789107341E-4	9.336912097714025E-5	9.234345158198983E-5
-3.967321215997023	13.879167246534847	1.5416823218932697E-4	9.317448549753973E-5	9.221640031077387E-5
-3.8768075373306097	13.684183745503944	1.5306709085354182E-4	9.26210738656448E-5	9.19074507599301E-5
-3.8285567068758617	13.577304042901428	1.524705489631722E-4	9.23220016469501E-5	9.174153333678567E-5
-3.679175518096213	13.165512678706849	1.50117488024836E-4	9.113008012886505E-5	9.121634278753818E-5
-3.5952780276413945	12.848827743115857	1.482073153779219E-4	9.014869207861724E-5	9.08918895386707E-5
-3.8035301168690907	13.511178334388502	1.520710978069808E-4	9.21181404327233E-5	9.164456536674282E-5
-3.5706258476984103	12.751547870197772	1.47667713873607E-4	8.987540040047104E-5	9.081129043954673E-5
-3.536337058362929	12.508568926206657	1.4623558257431982E-4	8.91168255172514E-5	9.068261470358119E-5
-3.4943523373487664	12.217884679130231	1.4452565889720291E-4	8.821157066133738E-5	9.052232502142729E-5
-3.476217738039166	12.051206781698731	1.4349987895415225E-4	8.764750956750025E-5	9.043504185156254E-5
-3.4381043775288846	11.707787309160882	1.41608886417365E-4	8.661944444530428E-5	9.03153707377342E-5
-3.4175141432913065	11.442487558596586	1.400244469883767E-4	8.571892539150086E-5	9.02071889170004E-5
-3.390535492772293	10.959938069747185	1.3729448022032733E-4	8.412458988492675E-5	9.008571474225779E-5
-3.391605607580326	10.637069694303245	1.354783257517447E-4	8.29944948686582E-5	9.006754092527934E-5
-3.3957072198915474	11.125983907025887	1.3827550430800848E-4	8.470565144875392E-5	9.01268746011471E-5
-3.3933099091125833	10.454525891479044	1.3450631069107376E-4	8.239498214832725E-5	9.008167245128193E-5
-3.392748642497309	10.363320317554606	1.3403633173254964E-4	8.208812381929824E-5	9.008137797593646E-5
-3.3881777990103163	10.052022617744685	1.323552623672687E-4	8.099893123539546E-5	9.003251010151095E-5
-3.3799310598541874	9.65560915900371	1.302073567840887E-4	7.951835492814234E-5	8.993026141492736E-5
-3.3800332742014394	9.645525660619372	1.301502543076733E-4	7.947941936476138E-5	8.992821397319432E-5
-3.380411775956053	9.63612711841371	1.300943956081979E-4	7.943861653199379E-5	8.992577557647463E-5
-3.407094329200765	9.20982055058361	1.278713823961508E-4	7.782616936289493E-5	8.99780552791326E-5
-3.4177904844649305	8.97279793026408	1.2652573800432773E-4	7.680863087754713E-5	8.990529096457062E-5
-4.670507470987797	6.528342318175511	1.1518207070391453E-4	6.676618617105179E-5	9.333996552899329E-5
-4.472672713765166	6.53165408154053	1.1509313688204704E-4	6.670425925956841E-5	9.293128160569111E-5
-4.29609676800706	6.564113874181485	1.147881923852737E-4	6.660951756624903E-5	9.206573924641401E-5
-4.1907677441120486	6.6201318525786546	1.1498414035788053E-4	6.668956748450311E-5	9.184223350889423E-5
-3.42823364007561	8.77881073484247	1.2558688537931198E-4	7.604544714287592E-5	8.994135389078007E-5
-3.440421539484517	8.631632878187974	1.2490962242101534E-4	7.537178393901114E-5	8.998663120814415E-5
-3.510174069952668	8.051882576425108	1.222800925407482E-4	7.27567776257218E-5	9.021250793206961E-5
-3.4654247941708625	8.41479710425795	1.2379686458533078E-4	7.434489542100173E-5	9.003533873494508E-5
-3.519325274558982	7.974355231943207	1.2183206624507973E-4	7.235760705260457E-5	9.016904814369436E-5
-3.8048036653298265	6.960169305120867	1.1584933501361091E-4	6.714585880192978E-5	9.015576913372876E-5
-3.942941641067294	6.809098812242506	1.1537131875251716E-4	6.702954018699335E-5	9.070777024443042E-5
-4.081244662082278	6.715380176995773	1.1501192572746009E-4	6.662349895317415E-5	9.127114743894736E-5
-3.557899482821399	7.638847683178286	1.1974244373233987E-4	6.994428963486483E-5	8.974402842158755E-5
-3.5506928691402093	7.6928576227494805	1.2037662244149672E-4	7.068597112510663E-5	8.998079922838447E-5
-3.535122007221198	7.8370201875805385	1.211087523687043E-4	7.157624469182863E-5	9.003494884066921E-5
-3.5827478111781415	7.560437912809052	1.1942952418367781E-4	7.006932216199601E-5	8.972160502610133E-5
-3.656557182300241	7.313450806733589	1.1754885514055213E-4	6.872154003595718E-5	8.945606692165834E-5
-3.741595319822733	7.091603710798701	1.1626423490716976E-4	6.727775708898314E-5	8.980276561850702E-5
-12.48823622079036	29.318127189803445	3.340388022122249	0.7140693193502907	1.2068693129695338
-12.301573729696075	29.291730374054282	3.3323831489003335	0.733786703334605	1.1795812721283108
-12.904182385341631	29.37659805299116	3.349294966905865	0.6568912676789987	1.2691008685449154
-12.704310573905445	29.35687813300677	3.346528322593403	0.6859591765583803	1.2385010967595957
-13.215739023882737	29.375039723105594	3.349152146564963	0.611271011650737	1.3035063661182456
-13.289816212405814	29.38416912499247	3.349173086057854	0.5999632714578633	1.31475435190577
-13.628735756055638	29.408293625969595	3.359492838960793	0.5546966521883986	1.370877751317023
-13.761313265189306	29.4203272211296	3.36296735775998	0.5368333647387873	1.39326045283237
-13.789831291953012	29.422638265299426	3.362907622604558	0.5332116523486662	1.398487618670248
-14.193507593470319	29.351006338599753	3.3645398246264797	0.4602258412661108	1.4518433279131242
-14.343065600888547	29.30623263263965	3.358127506168653	0.4315741172973876	1.4677043120551398
-15.169871121939503	28.7024294022831	3.2696282115362076	0.2305944369825104	1.4996358503531375
-15.025976096323706	28.826575538617305	3.2883511782550476	0.2662546652837501	1.4974684370428268
-14.704342841257393	29.099582909420015	3.326752121044561	0.3465366930207375	1.4910693318349315
-14.77814405518191	29.048154888872233	3.3199251836304122	0.3300894661256839	1.4937773759395856
-15.194930389272562	28.670268692680192	3.265471179685489	0.22212401369203325	1.49919969544753
-15.552436058935609	28.26238814510614	3.2043627558476544	0.10701585852593909	1.5033158889186296
-15.658704878643212	28.12869446022543	3.181648216707814	0.07071579330421826	1.5019061959072277
-15.420870685895718	28.414489982476084	3.231148595965272	0.1509613019104558	1.5024779595146942
-16.14669845066415	27.534817692946177	3.02664218096517	-0.09222501627056051	1.5115247970280632
-16.18902508127296	27.487365967844962	3.0095505547621455	-0.1062021035905722	1.513577983350963
-16.090879730623392	27.60512583812312	3.0465240332527843	-0.0725147401704408	1.5107238321377634
-15.906983759261689	27.83045491742547	3.113630209335059	-0.009185135944250003	1.5053681663158518
-15.78801336657089	27.974288039163053	3.1478880670884957	0.02910807682323384	1.5042745300824132
-16.4224657835804	27.241242221715776	2.911671898357233	-0.18163270142006865	1.5258970375584435
-16.636541644582238	27.015574682657572	2.8192684022041505	-0.2587577425783506	1.5443325627036564
-16.701862721366762	26.948993088668995	2.7926600640730546	-0.2818154373252967	1.5501793723984472
-16.98192097775023	26.67928029930171	2.6804695911854868	-0.3850897701185682	1.5717623593945649
-17.086567607533095	26.586911131348927	2.6464635481271994	-0.4219243833878966	1.5784015536177138
-16.810764952407226	26.84442366016748	2.750010883380356	-0.3214612848752228	1.5583706358778344
-17.316197999609905	26.352544552541893	2.5891932600169842	-0.5132948553205599	1.5910874391261434
-17.45518464052986	26.210110438215963	2.5596068166400334	-0.5668975909001167	1.5994962636519046
-17.722095738557805	25.895382301413925	2.5289020486780616	-0.6782165606463099	1.6038333250690544
-17.72264017583542	25.894744071275742	2.5288324338800456	-0.6784420991508459	1.6038400113999192
-17.932597821946576	25.11386146747848	2.446200107761552	-0.8716278436397478	1.5211372678235127
-17.907096306050956	25.00313633884308	2.4273814012004595	-0.8913989419983643	1.4974274687876674
-17.75267320881764	24.32471147247125	2.3117979169968326	-1.011016597403737	1.351949816650635
-17.92944471255859	25.1306830888716	2.4480097821526825	-0.8675945449800264	1.523076185690572
-17.722777975835573	25.894232143167198	2.5287758240496623	-0.6785677322204111	1.6037833235758012
-17.728945142955695	25.871483784810497	2.5263798818679892	-0.6842053559127304	1.6013868427854716
-17.700264955727473	24.192801294244298	2.282625117376847	-1.0277260058021889	1.316668445999689
-17.492893227235577	23.675149455238873	2.1648241372196626	-1.091379930926439	1.1717514090606498
-17.219818972655105	23.051350814888384	2.025447401081731	-1.154774827856283	1.0018487182243057
-17.213682929786287	23.036984749786797	2.0222426321373494	-1.156323172467147	0.997885265463764
-17.20651458505761	23.021889840621302	2.0190616883781805	-1.1575321428610963	0.9938166424614011
-16.72944438496599	22.0265670999435	1.8370200719135594	-1.2342810059474576	0.7366247624433394
-16.772330573218266	22.113599037757318	1.8504305532100502	-1.227555184412009	0.7591990997290807
-16.97378539565523	22.529669064239172	1.9214821014897958	-1.1983646693389556	0.8673546949514364
-16.69878402350933	21.97001521221032	1.8300727812729993	-1.2374143578388574	0.7217572140787334
-16.445234320725408	21.481646309928003	1.7711236672712436	-1.263194775065224	0.5940469973413625
-16.38784636008633	21.382208809377225	1.7634231765590602	-1.26710554592663	0.5668248034538582
-16.10429654720809	20.90765006213037	1.7237942719915813	-1.2806929530498739	0.42954117617548365
-15.229590069694847	19.59839917871314	1.6557394276862492	-1.230297885056888	0.027830818483942785
-15.573303162172023	20.08692966262294	1.6724080826193872	-1.259916650457065	0.18085158871169194
-15.762739830454272	20.369577854236137	1.6871858667302597	-1.2731456164169055	0.26688161702539676
-15.676053214728174	20.229671015614727	1.679044242333942	-1.2693908829024219	0.22520471265658265
-15.004965242227517	19.29705702264412	1.642751961245756	-1.1874724672724275	-0.06833313027013525
-14.347740685004595	18.43237628944785	1.6088230891588244	-1.0116759290990482	-0.3264652588199244
-14.71316053352021	18.903140185799252	1.6325473916272952	-1.122433673118669	-0.1937629622081521
-14.112301424219844	18.14085757339455	1.5808961908502268	-0.9201617652385494	-0.39984074469434294
-13.786968016309958	17.746840232171802	1.5136319824252857	-0.760436349324684	-0.4620815915113201
-12.572484095421888	16.31238607204104	1.146791796746847	-0.24853194547259458	-0.39006993597909817
-12.73923093656964	16.50237005974189	1.200081857353567	-0.3115098570238886	-0.4099044854301127
-13.14972110059062	16.985383718836303	1.340638528312364	-0.47663077053410163	-0.45006775804378496
-13.560443943361145	17.474962802260926	1.4532492317223502	-0.6572089689946747	-0.4682024295210607
-12.433087863224218	16.142914163274668	1.0908717415784315	-0.2097373153368148	-0.3617890472152128
-11.67886765718853	15.130655135953049	0.7610660268473604	-0.050405857376773944	-0.22274419617473307
-11.370603754574383	14.616160191779192	0.6118675154888827	-0.015567321268728295	-0.18611671039973277
-11.928279318244115	15.521235666230787	0.8707309563925499	-0.08787985558143979	-0.25940305883459897
-11.098102119973685	14.067276715400904	0.49366984097649724	0.008452995365438039	-0.16606627988984474
-10.94829922258624	13.75778922441979	0.42088852722133707	0.020503141417333455	-0.15527381717262317
-10.566136973193167	12.955069884045642	0.2790316106684505	0.027821931548185574	-0.1244630035032145
-10.528617101577506	12.869997651759531	0.26367533679519084	0.028111220776662248	-0.12055370323074655
-10.125844678960055	12.03212679724241	0.16712268509768397	0.020435788417482604	-0.09732935095234066
-10.205786830641387	12.200371242765215	0.18657629984350457	0.021941801369809034	-0.10201221202845287
-10.11776374681346	12.014636087480781	0.16584023385752986	0.02035176508277612	-0.09693055276062192
-9.799033203597945	11.32040592221854	0.11442845599974846	0.016341613466553554	-0.07830311564882184
-9.732454220074882	11.174895810343436	0.10411363643942695	0.01517883209208738	-0.07379563805679355
-10.081694286405995	11.938670646469957	0.16026808822590025	0.019918670971242468	-0.09486550182171694
-9.419861471494833	10.505758447346915	0.07390535616661005	0.010453886521916906	-0.05918628415466863
-9.39945834397536	10.463080013210769	0.07179846611650571	0.010103677407391261	-0.05803212614321167
-9.362989365785312	10.38856114561003	0.06903906377227498	0.00974748952293989	-0.056195685696429076
-9.15485933130238	9.945854793573561	0.052769463409726686	0.007344482483841654	-0.04552368271499736
-12.250739993292553	19.150604908283345	1.4897703678674699	-0.8622972686931091	-0.2670626478338408
-12.385666050996104	19.229462944007324	1.5446132237394403	-0.9016665622960414	-0.3090147021954288
-12.018444755085756	18.995911937273455	1.389434745154908	-0.7807010231687272	-0.16783739570455464
-11.827571680933026	18.805921238230237	1.348776269605009	-0.7289102453014655	-0.15928519215147346
-11.71378598197753	18.69006222155872	1.3197920982655051	-0.6978092489644231	-0.145192183025718
-11.489121580415649	18.312221504949157	1.2516607492140457	-0.6313859323446765	-0.10317971168246748
-11.42092816915265	18.202424829191397	1.2286448219301602	-0.6101000054729109	-0.09305581817256241
-11.137081940903064	17.673975351763787	1.1061578785130382	-0.48073346111462356	-0.05135558693434178
-11.050577560623434	17.52903972488271	1.0666188465218562	-0.4436876737789929	-0.03959240897372469
-10.900173758069224	17.228821915447778	0.9848888868149368	-0.3708156644401489	-0.02677781030107904
-10.59407257662658	16.86993613536655	0.8512899617627887	-0.27248769680570506	-0.004963720446166751
-10.4015251414116	16.663994998799538	0.7714362357736684	-0.2253475125820401	0.00320740537812309
-9.980308680915373	16.24426542990552	0.6040654647930243	-0.13676439274148308	0.015127892693313131
-10.52456597891735	16.788877057884427	0.8210849106963335	-0.2516215459274381	1.1818842591493177E-4
-9.215934750579713	15.702403997568886	0.3656178697926029	-0.0540300025494535	0.021359705020241683
-9.506635524164235	15.916651407254937	0.45665567902421866	-0.08295898157901826	0.02465651133688885
-9.713477904294042	16.0562870014233	0.5221159593430886	-0.10439230966267604	0.021146349400894066
-8.987328542896977	15.535943891824608	0.29621151356062836	-0.03247566225983975	0.019749718443811997
-7.038155536202357	2.4161328913912485	0.012824284276222675	0.011153193351012641	-0.005482565212093348
-7.218271698777633	2.47634434863711	0.012825231174019708	0.0110088389409125	-0.00588565554886559
-7.402921517489648	2.596088343862585	0.012726370906898115	0.010749749333028125	-0.006289385235989615
-5.610926604361965	2.56874897195521	0.011637655973581284	0.010708704961422972	-0.002534767815081618
-5.791192046184305	2.4885541575675454	0.011926741676675434	0.010923164128517267	-0.0028829473998111116
-6.090991914769232	2.367770791599311	0.01233916296475988	0.011229473816233793	-0.003448220049481778
-6.223300720670824	2.3658652457286538	0.012444682040942524	0.011255290466676535	-0.003744738319648285
-8.52477693815128	15.280293075065625	0.16843058027961158	-0.01830374387766674	0.014032980098051468
-8.539017662099997	15.301185889469425	0.17775514568140938	-0.01966335871442255	0.015009659533417825
-8.574275941324593	15.320887483760043	0.18717443064800587	-0.02044799423953974	0.015263678792531625
-5.2268760988311245	3.1984387632370352	0.010158298434533322	0.009372410908535824	-0.002053714941510815
-5.323022364028059	2.954304032548915	0.010705177800306477	0.009875779615103327	-0.002144796391519338
-5.411391041049513	2.8046470279535036	0.011049128985548145	0.010185755046200508	-0.0022522482313393813
-5.361270108912003	2.863813885716368	0.010902317049979687	0.010055313876910684	-0.0021818723165421276
-5.176470922340737	3.3654332504811606	0.009801806677374162	0.009045410218555544	-0.0020100639528920845
-4.997438755280889	4.032636318053695	0.008444293039228392	0.007798570532484766	-0.0018226153394000424
-5.108994509801874	3.6116460899580636	0.009275408238168144	0.008564137237505294	-0.0019469259493248773
-4.991774580661376	4.054261353979088	0.008401088927484394	0.007759118683016559	-0.0018152661763441496
-6.53602006808163	2.347293243898074	0.01265316352431561	0.011307247251697178	-0.0044014865320908545
-6.87142325605757	2.3759082864320638	0.012802244925508998	0.011243581855170218	-0.005130472406283303
-6.725008134174486	2.3639729747856246	0.012751738363961148	0.011278567793273683	-0.004821928494228784
-7.498445287702315	2.6504749625169852	0.012678234152368085	0.010623948876025788	-0.006491814632323604
-7.543394316053332	2.6908233254228815	0.012636150641178436	0.010541818281472522	-0.006585177021873281
-7.714537633122486	2.9137762658493207	0.012374498228827104	0.010073869358244131	-0.006970529056715363
-7.7891268079090406	3.0564766598021276	0.012211316467970442	0.009804341147856332	-0.007142790613006985
-7.80527300412054	3.4063802626319237	0.011706077032462653	0.00913770846069581	-0.007270758631415146
-7.804324521600502	3.2269612996167556	0.011963272980204859	0.009471459997406704	-0.007220259379864221
-7.758877336072651	3.698244931275473	0.011264903504280947	0.00858362743890953	-0.007282403472068962
-7.751964178591711	3.7286102673963915	0.01121846849550432	0.0085270353486241	-0.007280192075263156
-4.868412953288395	4.489722570165323	0.007502092688312761	0.006964049742097834	-0.0014991026534796918
-4.944274103721604	4.221530184777065	0.008056463316820124	0.007454468639602625	-0.001693897857394564
-4.861218645669248	4.514367912389247	0.007445090171165354	0.006913523692177278	-0.0014750806755472563
-4.761328567585714	4.872867994409656	0.006591035941111193	0.006155443289528835	-0.001128189784636726
-7.7347878369548635	3.762505605967378	0.011160125688372078	0.008462287196878466	-0.007265811116192716
-7.441188952293851	4.488511996506501	0.009977035726237052	0.007023398498375166	-0.007084893377445501
-7.462522939780039	4.430436642589039	0.010065445751312121	0.007137872854256648	-0.00709390733667259
-7.583988224902736	4.103803156183615	0.010545113653017846	0.007769391205416112	-0.00712889391727664
-7.428705960551779	4.562167039268792	0.009910359302099601	0.006876089967157387	-0.0071242367191957775
-7.367225146909923	5.0179675342064245	0.009512955217262364	0.005955387720789304	-0.007402633347325349
-7.395373926440531	5.510469499667041	0.0094700696756186	0.004959847949776332	-0.008013989277783797
-7.396628687854849	5.543415335697084	0.009462208959023043	0.004893205248910523	-0.008048960694332611
-8.95190692747794	9.555178523251787	0.04451473000325157	0.006534514551446911	-0.03923045095373065
-8.732770861641235	9.107630277300872	0.0347079405968696	0.004837836986515266	-0.031790648099000764
-8.477149435408428	8.592840803667324	0.027257965586316595	0.004206268792796997	-0.025355144889387414
-8.352048182285694	8.325615036227727	0.02350920327869611	0.003880550494753041	-0.02213606963814653
-8.222367325804308	8.079901469599669	0.021119022890202344	0.0036985707401741264	-0.019942557946812385
-4.558078678429407	5.672702371829184	0.004267640803029996	0.0040445820930377985	-3.3324857557471703E-4
-4.661854211303943	5.2307881209663405	0.005607357440211656	0.005277509246980518	-7.253068516087194E-4
-4.6736829568741065	5.179041007331088	0.005753444817117334	0.005408570369082276	-7.737142069493909E-4
-4.664862639408369	5.2157017440172675	0.005652216608189574	0.005318358518104197	-7.351529232201027E-4
-7.642518454416541	6.7438038314408955	0.011422262751759834	0.003079674929697526	-0.010807805024501512
-7.72390205946121	6.960130553786359	0.012649034475199532	0.003114173516221107	-0.011986780613579825
-7.960824009101229	7.5515457825414485	0.015841482294173377	0.0031432882695412315	-0.015068970144218444
-7.398279738095727	5.568321714484634	0.00947227213197404	0.004850187046414513	-0.00808014099690523
-7.486554017062449	6.151026864151781	0.009939181437988892	0.0038153386144699174	-0.009069860077217048
-7.599533786520233	6.612688047526157	0.01108016865818687	0.003261148395133479	-0.010406992471172922
-4.559353287845783	5.7832057636531005	0.0039123906829852725	0.0037074660421600025	-2.4973277243421095E-4
-4.539973927898901	6.108340489734484	0.0029153727744552246	0.0027336553653613356	9.596279255847249E-5
-4.595870421128182	6.280367827388355	0.0017653037159089248	0.0016383026773805062	1.3285129918175927E-4
-11.949523827617071	29.206895619841305	3.3119662505825587	0.7659567380711653	1.132454989656835
-11.807688642858182	29.154031813094953	3.29991264914422	0.7785778901616033	1.1150445328728287
-12.00330605669702	29.223330979102066	3.3142580203568204	0.761730483024382	1.138520625934948
-11.58017196199464	29.065937130844834	3.2711511116603162	0.7959874697625122	1.0833787720830106
-11.41683712235142	28.96940271662765	3.2481875272080214	0.8075761776161527	1.0538715561383423
-11.219350371023808	28.853937987330728	3.2208670403008073	0.8236168432213302	1.017477275794916
-11.063811648377435	28.68153300927144	3.1946554875286237	0.8228169097328033	0.9788874959691733
-10.947486528223845	28.535037823889105	3.1730068134597227	0.8185443455846886	0.9487444286232983
-10.899230615467399	28.323819733732066	3.1437816092903743	0.8041570904163784	0.916243527592527
-10.868467577029437	28.194812621939796	3.1246151640951982	0.7943482014123919	0.8960814983441934
-10.876511202290695	28.109887068149042	3.1006347516280415	0.7830197781198092	0.8807620374042145
-10.899672074901286	27.854101802332053	3.0353930992455433	0.7504788700334812	0.832571761736683
-12.412266700730603	28.73183000599365	3.373405402210552	0.6580651218559495	1.1353855849070955
-12.004390987243811	28.644127827029813	3.3328722904210113	0.7102604588169362	1.0776523413852683
-11.418956634563854	28.353076382645266	3.2173049208144175	0.7543288213408424	0.9761689416324679
-11.624144095082618	28.483083006210283	3.2680090183921586	0.7434270364361477	1.0167728895613624
-11.98757052088968	28.638168487186263	3.3303490965810814	0.7119349107104928	1.0750357566791688
-11.999455430555999	28.64302114149913	3.3323610038244817	0.7108603773725798	1.0769516086017983
-11.11438165555979	28.077094826076056	3.1171475583954646	0.755832160723144	0.8989787656985118
-11.390783517603357	28.330385589064328	3.2089937333216985	0.755211988701123	0.9696128668111915
-11.018694723095315	27.985290635821798	3.0831587298643717	0.7545919476387595	0.8716082160887884
-13.471803069018005	28.77445563984976	3.406626192124615	0.4926596425522255	1.2729826066530237
-13.48260549035852	28.773788416678933	3.406731135088811	0.4908208851484538	1.274375731781613
-12.935354512904492	28.789110493383184	3.400914911583782	0.582403224880534	1.2045166760155641
-12.730299209385468	28.76882927246517	3.3902162094424133	0.6127161907062675	1.1773451855642798
-14.231290469589101	28.525879619960573	3.370169783180874	0.3268929645202209	1.34464985148211
-14.010448775461906	28.63328583652027	3.3890415792236044	0.38045408495321437	1.328766166027943
-13.506471729136642	28.767317669153915	3.405907584175222	0.4858935934218488	1.27683708560738
-14.460841527293365	28.39408003504012	3.347732909833674	0.26932613993989424	1.3587653735561158
-14.783683682753072	28.129965573228738	3.3025592430253026	0.18040596848866264	1.3677253881371447
-14.975465100779633	27.963363652093868	3.269295515049156	0.12488837801317591	1.371229442434027
-14.857377166814722	28.070482248494333	3.292552326356271	0.16015526877683928	1.369846487289134
-15.247091508969765	27.723494694946858	3.216162194096313	0.044409158030613176	1.3754653880268226
-15.438921475279523	27.548521108541188	3.1688762608870866	-0.012985263262408826	1.3814831260536822
-15.777307067901031	27.23142152114181	3.0594056864435473	-0.11878492297083362	1.3957548149518764
-15.505550048294694	27.4862002405047	3.1492843022595327	-0.03352079243325658	1.3836530770280449
-15.95882932927022	27.057658625283377	2.9877921412696784	-0.17774146721068235	1.4081776922800777
-16.071627921968407	26.944874315391413	2.9402280993007497	-0.2170833091551293	1.4156372164454685
-16.348879088595037	26.649360708813276	2.7989540177197636	-0.32924602077494364	1.4326701241204332
-16.427997019937784	26.555959712111072	2.755781900968301	-0.36177813248275836	1.4359671670692642
-16.656844434007954	26.17623866269756	2.600005940191979	-0.47732907694520355	1.4324633153377733
-16.696536478621557	26.09508062700545	2.5711750463946843	-0.5017150446675113	1.4304664788571742
-16.835749776418716	25.686852448177994	2.447638071783604	-0.6182639237995086	1.4014380105750426
-16.845061757485475	25.628453285604436	2.430564771560322	-0.6315763145003744	1.3937313597875698
-16.850433340026893	25.176846057478727	2.3047693144562764	-0.7299116028330411	1.3136710460918049
-16.85038673364371	25.14105029551206	2.2957291045849693	-0.7373339961937662	1.307754436917565
-16.822804208812027	24.752145786172367	2.209466554118282	-0.8107770000563046	1.2393453279198852
-16.814022621155868	24.619664448408173	2.1799870845263625	-0.8358025525351124	1.216063054261825
-16.812945472733826	24.6090037446475	2.177533638134031	-0.8377137226754993	1.2139630631949048
-16.723937840816944	24.10943746964462	2.073955733456979	-0.9194381483430392	1.1046246133888422
-16.711672631053567	24.055094941481215	2.0605890983136907	-0.9270418365818472	1.092076860175114
-16.289023552988983	22.907733919851253	1.7946023997326463	-1.0704096628502404	0.8302510105931292
-16.541701583590093	23.45604246001041	1.9146993226185973	-1.006161340277606	0.9552861912116496
-16.554803726644348	23.499372302025698	1.9246637017115422	-1.0000185133154675	0.9648174640550082
-16.28488538521969	22.898119481008653	1.7924543447962158	-1.0716214444296026	0.8279927009722371
-16.26218103763534	22.856454352609262	1.7844902486689835	-1.0755581019339886	0.8164504336859814
-15.969194038819062	22.31634337785984	1.6824708950990592	-1.1264133994243581	0.6681238602777014
-15.890230123807179	22.1925020649246	1.6643620890683355	-1.1345133005783024	0.6331733871766497
-15.611918811164477	21.76175729997115	1.6078958005631594	-1.155975805303858	0.5106736260456641
-15.389654649869968	21.46744614026727	1.58383143932367	-1.1643975082159912	0.4226990645701339
-15.211472875440645	21.225020759410477	1.5652598470011854	-1.1692894105589562	0.34740262804297906
-14.852605830718517	20.768605616378892	1.548171091781493	-1.1691121887794755	0.19939857667330152
-14.818368111934701	20.727265125728813	1.5468188965018337	-1.168034115514159	0.18614164717550097
-14.010753868674147	19.956266747716498	1.545333439354561	-1.1080596205357798	-0.07324462843323792
-14.087441807327457	20.012526511232718	1.5444441833417342	-1.115578009276157	-0.05518779134894632
-14.468160486474938	20.371519812579944	1.5425831878073022	-1.1452757787259291	0.0676901548916064
-14.161164464278139	20.08381166702931	1.5433757233185188	-1.1203850851680317	-0.03152047326523975
-14.781086333771103	20.690256417429	1.5459308866330168	-1.165254254070526	0.1737844137876852
-12.566775432145782	19.255877513320883	1.549611216086948	-0.9290409288980086	-0.30231788448849956
-13.290339014836286	19.46305631769065	1.5521604058431346	-1.0243535971320876	-0.22704630211543922
-13.1729303124603	19.418787275288505	1.5524749735745496	-1.0086498331844669	-0.24322375992793052
-12.843245224742368	19.28971157894774	1.5536914639980792	-0.9642943680396383	-0.28941938164299075
-13.364979556612642	19.508469790386137	1.5517370852711911	-1.03438807025241	-0.2129316064091244
-13.71499192839251	19.7215588672211	1.5513382437414494	-1.0804649232186354	-0.14598007624868173
-10.73275094914898	27.601566124654774	2.940770961935616	0.7313059408466787	0.7637142927068985
-10.621312259153935	27.431657608134955	2.8790952316748815	0.7187282753318582	0.7184556799056497
-10.494472622804425	27.139762728691487	2.7820871312965885	0.6927521694299674	0.6524481972470757
-10.440814811578786	26.97290839065918	2.7284181877443654	0.6737843700757564	0.6171502542042042
-10.340010025599554	26.46761329405222	2.572751012807705	0.6079127774814473	0.5151653633465183
-10.310942985096554	26.231506882359504	2.501086273894209	0.5728638390510103	0.4718027478504183
-10.254915889396067	25.788604694922874	2.3702107444108496	0.5023196825365261	0.3861779404513612
-10.22647827646901	25.49740684588262	2.2857374465885174	0.4577770601187914	0.33256600962845284
-10.15297056364784	24.454238785309386	2.0421048961727513	0.2907381444019644	0.14760942615973002
-10.148816922605754	23.97207807587904	1.949115395946763	0.20977775651567615	0.06608035335222809
-10.1572747910747	24.735583520367605	2.095214409045895	0.3381218480162611	0.1950881833417145
-10.162097597121184	24.830116402868736	2.118140488845324	0.354522435205365	0.21184101479892412
-10.162546766859359	23.84260305188515	1.9323509407101818	0.18496337904485385	0.045474081875820534
-10.199764060738538	23.17965757589045	1.848943700134065	0.0787509016606604	-0.07140891962621068
-10.264133457042867	22.925685144978395	1.828943673631655	0.026841385936695484	-0.10527887626586649
-10.334836167150385	22.416165687077918	1.7871766444211525	-0.06545668298280977	-0.18302306295953244
-10.491992980100065	22.01802381355439	1.7788076248979705	-0.15602255368872936	-0.22758525208176814
-11.549836964138185	20.072338696358347	1.6676156253863708	-0.6329756190682712	-0.39323024930416833
-11.554967867880773	20.064003427239495	1.6669599364887269	-0.6351580052847383	-0.39361336329416596
-10.551136967279964	21.796553611972197	1.7701637172737672	-0.19791151860066797	-0.2563875480323242
-10.861109989919282	21.2561808403101	1.7506616673123574	-0.337056401806948	-0.2994907654534739
-10.944210941660401	21.11696785294288	1.7431409804604199	-0.37148008931482596	-0.3100133124374216
-11.133323225905555	20.800917117156818	1.728546830320444	-0.4504248184953562	-0.3359636991613899
-11.346534801731305	20.436488911990164	1.6994432281900804	-0.5445754490141355	-0.36580060335752285
-11.231518843805489	20.62710766906838	1.712260781553784	-0.4927351975788223	-0.35104590910862454
-11.741469854730145	19.77949816437784	1.6436424419339815	-0.7086616654151895	-0.4061959011811205
-11.841147224706017	19.661418434931374	1.6309421939594855	-0.7401594897922964	-0.4051134429748649
-11.973386913159729	19.52262481256701	1.6125961372256086	-0.780067709100103	-0.40073521988223065
-12.170425370412358	19.353881967026794	1.587524318195489	-0.8389682313353067	-0.38644026280557403
-12.254791953417843	19.298450378205736	1.5704292844495265	-0.866461851438671	-0.3553157752176289
-12.107678242949612	19.405561627556374	1.5938866218247223	-0.8207663069161858	-0.38972754474615967
-4.288326386940741	5.8070230604936794	0.1330020536553563	0.13053048513970314	-0.0025428902126159382
-4.307057605244767	5.526002436139832	0.1857639621863844	0.18033410530679608	-6.411244457649634E-4
-4.180171464701457	5.245978145694322	0.24240406889472696	0.23127867286219408	0.028968679651894595
-4.162615861022818	5.199209053922773	0.25107832293921845	0.23901768896510636	0.03338212114415967
-4.143652721141185	5.191949089536986	0.25283519102980256	0.2399128530804909	0.03686017944501394
-4.014987066173259	6.398560350145364	0.036124294668718776	0.028873039055218236	0.01917542422736679
-4.102160277057983	6.226155071234556	0.06206119859121355	0.05752573789905632	0.01682510527086773
-4.158587255864665	6.1200098173878565	0.07749266190721964	0.07627368584811917	0.011312492817547582
-4.284793079351208	5.824858607178209	0.12944164112279755	0.12713081541399354	-0.0022006907094360303
-3.6322745368198053	5.1479752237781815	0.28188533194300447	0.23821869927635797	0.13862336624216975
-3.7520724673596213	5.133869891353276	0.27584896170697754	0.24343776047389962	0.11396273584528879
-4.068810461062704	5.185234828589743	0.2572272854238208	0.24050773773881626	0.05144487912724681
-3.4079134276844885	5.238028583704212	0.28335636594415525	0.21618574491826323	0.18181668803326595
-3.870611147185512	6.723331704642558	0.028207997620359346	-0.010325006151745591	0.018222296170087672
-3.93550508782948	6.569124366309313	0.03885015684458211	0.003906992935795894	0.0229188970037075
-3.083077723553127	5.477621858005871	0.29250449231516584	0.1608665403868192	0.23973176089836334
-3.2016356353304536	5.395281637801698	0.28902266825146683	0.18255792900380263	0.2177610028286044
-2.9250367521464256	5.618751443255416	0.3151135282865708	0.12922821262878756	0.26796535018418655
-2.808073832376915	5.742408533499555	0.3282091791964744	0.10320602533773454	0.28679446595535024
-2.561109083068193	6.012828978318681	0.39294431697186405	0.04608814014449262	0.3322528442001584
-3.656225595772729	7.214473650128381	0.06837169723215224	-0.05283613164010113	0.017509475047802807
-3.5925228731418923	7.34008329807876	0.1131190762765841	-0.08788809073786362	0.02260076116036804
-3.54328167840365	7.470859406778205	0.12779179454325623	-0.09930899434100196	0.025523681562812733
-2.1477862434435124	6.617732931249476	0.5692372940412741	-0.10374732516860544	0.4180233188624914
-2.178221292733067	6.571855578800015	0.5537570716424385	-0.09105731196082684	0.41366573910836735
-2.0648331524982755	6.7576354797203635	0.6149551037919672	-0.14333478808320083	0.43052749454357425
-1.8849213199230619	7.066868042911974	0.7149084160916799	-0.22904571362002105	0.45696235480992886
-2.4120263893614973	6.229400814325045	0.4535989757882404	-0.005258544317222429	0.3640136923187419
-2.5361866250272955	6.047252036713077	0.3995966837122625	0.04033377004576804	0.3369380851520536
-3.935819787141531	17.984500048599497	3.139798418349376	-1.204277129076498	0.3349071241552134
-3.78336958602557	17.993315823553566	3.125188942399657	-1.2127380013392028	0.3313137300722394
-3.427077741744119	7.766058137175304	0.30216978866682803	-0.2273921518391101	0.03521396750480204
-3.406569881135219	7.832445527304884	0.3290451880575423	-0.2447663166248865	0.03575443605250512
-3.395983191054093	7.883794864942119	0.35038199894561456	-0.25671656890774197	0.036430519248465854
-3.3371281060386737	8.150918617555703	0.4764613785334634	-0.3190897209219482	0.045991050004090955
-1.278169408830863	8.48437433428823	1.1936801265111603	-0.5828093309766564	0.5230599610501019
-1.4540629241815406	8.03470965362341	1.0384175587992686	-0.475677978417372	0.5088657721547943
-1.8167261401452421	7.20801182257917	0.7606141586816584	-0.26898839352116943	0.468858730950912
-1.552383037014087	7.789776732269239	0.9520310546949775	-0.41196513502973864	0.49614483500313716
-0.9410764433027281	9.405038530050247	1.4964921274375187	-0.7787336685936262	0.5435260267398541
-1.0329367331417418	9.151234284338832	1.4156334919391893	-0.7284166244047456	0.539527331659854
-0.7679094447811552	9.95277965234512	1.6554437693662023	-0.8726263910844483	0.5497915162279121
-0.33002843814312044	12.134348277380695	2.189433765942363	-1.177712089604428	0.539242205922352
-0.3357764586920513	12.078843485378034	2.177737758716796	-1.1712515496054061	0.5402718837939577
-3.417433509638534	17.827381727176302	3.0880289192231736	-1.2461300999783949	0.33796835151405547
-3.353382382951112	17.741842308688575	3.078259245380584	-1.2539679681247706	0.3416649157190642
-3.674832941632539	17.93323560833925	3.1168750636882203	-1.2200029130342882	0.3366168402431451
-3.5409307277999567	17.885907081965335	3.103853286646736	-1.2347488690367416	0.33669725410357554
-3.1860561960175433	17.549365365355296	3.0522571124374815	-1.2699127189012143	0.3463289552549641
-2.9981130641699174	17.395321314172424	3.031205564627024	-1.283262131205773	0.3498103476759668
-3.2165215628928006	17.57820816975883	3.0561478610724575	-1.266660965823399	0.34632962401813694
-4.1137207324417435	17.95308223849858	3.1642017637175472	-1.1909001769179146	0.33520035773182955
-4.160621080742889	17.795938972454014	3.1733416449992804	-1.190865029765237	0.34354855950445706
-4.190763877417752	17.70804950350443	3.180641638541112	-1.1884228559704773	0.34737997890495076
-0.33050020850094985	12.145123827625998	2.1913274859339844	-1.1785883837155395	0.538940883442188
-1.4343564303268679	16.31909273804294	2.846378819189617	-1.3609912619898796	0.3960365921190262
-1.3066176526698219	16.0680303809159	2.8133516475556557	-1.3672792396521913	0.4020669154665781
-1.1152979539279455	15.611202681804269	2.750416116484545	-1.368043797705623	0.4158313546744743
-2.4474803932797915	17.1585224792057	2.986300707740583	-1.3135608627652335	0.3633324501464891
-2.055761384167546	17.041296048986602	2.9518896442710463	-1.3331973622068585	0.37019050230530187
-1.9984998164489554	17.002629506016117	2.945539270021735	-1.3349279736704505	0.3732153529803907
-1.5724149375605685	16.580962567434636	2.8808545124276272	-1.3582635542936123	0.3861724969385354
-2.9820955633715815	17.38344915169903	3.02957544629545	-1.2842674861808123	0.3502412306730129
-2.724789042326286	17.256116533629893	3.0075325073432198	-1.2994499103357802	0.35666783848072026
-2.531457869203797	17.190304756335227	2.9926985486775832	-1.3104240875980848	0.3599931633141623
-4.183190145794866	17.56540290424019	3.177532865506267	-1.1897792604344861	0.352929083785528
-4.207099313692599	17.371866069837257	3.1788946801124482	-1.1942137682110323	0.3589024904766172
-4.17345519997633	17.089831976884682	3.1554107360549795	-1.205742623863918	0.3595122013077966
-3.3148310309893363	8.423923301546052	0.6044921405264236	-0.3883762966086231	0.04849476000318845
-3.300192629087484	8.663118489326514	0.7011417810348054	-0.4448482066544718	0.04568218736458266
-3.2862287614074193	8.915212706658002	0.8030236878985303	-0.5001975443310052	0.049370250153269096
-3.2794829862540453	9.153166440048343	0.9078069764969038	-0.55632924496806	0.05558644136336824
-0.3805651487088478	12.953841366376704	2.3360776934913954	-1.2484613480524283	0.5139028492495954
-0.4307061904896281	13.369241222483529	2.4103461061510165	-1.2839910567082127	0.49997027520712617
-0.5075965103225141	13.744646939005303	2.46914116616435	-1.304404131881992	0.48677187062183935
-0.5977318219793605	14.096499370658435	2.527322155264091	-1.327313755769108	0.47164413371059943
-3.2676731937878696	9.60572641271945	1.0874204577649866	-0.6471568212438976	0.07007447006858812
-3.256429234120413	10.042692132374542	1.2571237803997592	-0.7318417734271514	0.08375728835112173
-3.268410707882346	10.416945356274994	1.3888576762175298	-0.790866127632466	0.09549131323641342
-0.6591870284780542	10.31262568099423	1.762538296547531	-0.9373245487606788	0.5537209396792434
-0.42285288091859907	11.258976825610695	2.0049277230693057	-1.075802578625111	0.5551219071213079
-0.42939644071267913	11.215805729165234	1.9943645536087755	-1.0694862226153532	0.5554948695980857
-0.6312573047807166	10.428088654680536	1.7950265936995058	-0.9572907192815135	0.5542729289925231
-3.2903234695987535	10.897386429199772	1.5688390255253608	-0.8753244530034032	0.11071768264267048
-2.987291544864133	17.386535233830127	3.0300997825145215	-1.2839928548860002	0.3500755475696963
-4.164359810315925	17.031866286091535	3.150313627337219	-1.2073199352907913	0.3601505644089512
-0.7097934901376413	14.466809880080852	2.5866358735136625	-1.346458367366551	0.45547231768422647
-0.8575672753041089	14.969271293498517	2.6582229670839608	-1.3577430595790339	0.4388434632178159
-0.9532329287786547	15.217415294466539	2.6960139323560726	-1.366441537321629	0.42738705718821746
-4.138689251804942	16.602845789463963	3.1001915775963367	-1.21807211754642	0.3524830061721643
-4.159558946386909	16.976159925336383	3.1440591426486373	-1.2074040326134734	0.3604845615310284
-4.0833228206703645	16.225441788462653	3.042141097820424	-1.2258730505385869	0.3434679808055049
-4.075875945060494	16.183223288394085	3.0355263789584503	-1.2263939677510929	0.342903928822976
-3.9528003255732322	15.292784673108926	2.8521509365267472	-1.2290359213414936	0.29781735910987517
-3.9992067929440043	15.73055462668215	2.947670465019693	-1.2328701746398907	0.3216288820098075
-4.068371905853679	16.139351008679608	3.026806002719113	-1.2261589837075932	0.3412116779596695
-3.903746688804401	14.691009127397303	2.7144510862206443	-1.213872141985731	0.2642572736399459
-3.86987704440043	14.375574603567006	2.6363440543881778	-1.199709935838148	0.2500499709606327
-3.9256796422272324	14.820378173973396	2.74548262995632	-1.2167772861975301	0.2708082746314222
-3.9497350317267026	15.228464150498013	2.8376157864618454	-1.2271726385748307	0.2943735283824288
-3.7268568443784513	13.894308007070336	2.508004622916301	-1.1825554162453682	0.22916066955595038
-3.698215854277132	13.779058127098043	2.476993428186053	-1.1773210146622821	0.22436301785249996
-3.6779639093146645	13.673870011895303	2.4469994991886685	-1.1692165519322923	0.22081848938350354
-3.571181750067259	13.33170586472178	2.3482589488171572	-1.1504918417993926	0.2059142040771347
-3.4835043026903465	12.977876322076302	2.2428915283121054	-1.1206817142636762	0.1947113067795863
-3.404126025364066	12.339701968592273	2.0506888539875505	-1.0655554246034595	0.16404246446279971
-3.3488293333994186	11.895449310153229	1.9041092626494733	-1.0100369607287272	0.14838200615588573
-3.300315153385468	11.14083500028607	1.655098894941797	-0.9140116243606506	0.11963127793438946
-3.9511621749674837	15.271050023970451	2.847364980000167	-1.2286469998330014	0.29686543444482677
-8.244373317370188	14.628658956740194	1.532918307838612E-4	9.408813812400755E-5	1.0424868869788794E-4
-8.208489142862772	14.204433859089825	1.5102806967818352E-4	9.290838375536077E-5	1.0419988001551918E-4
-8.193734077492797	13.966873422743047	1.4978686982326198E-4	9.226525524442485E-5	1.0418543529780787E-4
-8.232676222944097	14.462837941075223	1.524034439697661E-4	9.362915277301983E-5	1.0424406805667117E-4
-8.19035693955016	13.837323106092928	1.491317941918838E-4	9.192841716912432E-5	1.0418050669158147E-4
-8.113167709168138	13.369167772280294	1.4670736810938931E-4	9.0601424375198E-5	1.0401598170353003E-4
-8.077142174814208	13.181783020574018	1.4579373134968672E-4	9.009177477522919E-5	1.0392855830940068E-4
-7.9674073519851305	12.816549861797377	1.4397104427392703E-4	8.90055440569129E-5	1.0368774446677421E-4
-7.4202031915344335	11.241546128091116	1.366319198611689E-4	8.412714667082664E-5	1.0254193089371262E-4
-7.380855782333086	11.139150568907128	1.362212260122803E-4	8.384379528736496E-5	1.0245869808272727E-4
-7.603903539139292	11.751642921695533	1.389145811691462E-4	8.571831137691978E-5	1.0291433122682681E-4
-7.696154479064555	11.994745340563997	1.4003936328609658E-4	8.651854867381028E-5	1.030997073139574E-4
-7.744684776673162	12.145936214046198	1.4077994117590598E-4	8.699949273756234E-5	1.0320072082721232E-4
-7.337783016568444	11.036160898112158	1.3580435364474625E-4	8.354260835929199E-5	1.0236434140840792E-4
-5.478513842259125	7.328297301269693	1.1895183417933511E-4	6.934641947632557E-5	9.63156596538286E-5
-5.496335515484936	7.350666297835906	1.1910114833346088E-4	6.9473475848027E-5	9.64004155907804E-5
-5.513292533723025	7.373441024034741	1.1921580370244164E-4	6.956397873613866E-5	9.647715448762123E-5
-5.7782594324877365	7.704138241466704	1.209975707086656E-4	7.107384153190655E-5	9.744580635002249E-5
-5.226288884072366	6.97442447090005	1.1743375283088285E-4	6.834820171907732E-5	9.523180522674146E-5
-5.1320395346395955	6.880771446866525	1.1685858660183149E-4	6.789193421638133E-5	9.485127103658492E-5
-4.981658732436152	6.746084424883188	1.1628818036173104E-4	6.752194327525769E-5	9.435767012862667E-5
-4.872230788355059	6.663668971542325	1.1591113498571126E-4	6.726697265876868E-5	9.406159206325611E-5
-5.959938063172559	8.088641025459268	1.225072339928223E-4	7.215866812170681E-5	9.833594653965738E-5
-6.156106083074739	8.43849134717127	1.2436608157630763E-4	7.386960730069685E-5	9.913008554567059E-5
-6.3622803987511345	8.893710900037291	1.262954342952435E-4	7.546051852349302E-5	9.995692320375477E-5
-7.037730777065047	10.279206689455364	1.325514096248859E-4	8.097307563499557E-5	1.0176511198817207E-4
-6.511291309796823	9.166024915663732	1.2776892692724264E-4	7.691409474448423E-5	1.0037614280414815E-4
-6.961309529005052	10.091919377967345	1.317167920381395E-4	8.031460810528084E-5	1.0158926548651711E-4
-6.976746835639336	10.11701394282087	1.3185801341403716E-4	8.043540951122628E-5	1.0163509200407105E-4
-11.149672852779776	19.026028297048256	0.3905494373654788	-0.03377291909284456	-0.025546418340076572
-11.177286946315288	19.099277703541333	0.39517862614729127	-0.033809512360463874	-0.025114429021430854
-9.18227086019565	22.941744559833715	0.5541092495112151	-0.0046100329148717695	-0.027767321346660004
-8.933979733519063	23.042297787756027	0.5526997032288263	-0.0028537278143091135	-0.02774701078845982
-9.497726748011418	22.723004536194928	0.5483149239349657	-0.007037077628504977	-0.026653985793082174
-11.201816179455392	19.362671115833432	0.4086613850521439	-0.03284220693502549	-0.02346651781069252
-11.022193536741858	18.717624560114725	0.37081657368756576	-0.03357474711244246	-0.02736158340474297
-10.948655511422155	18.634752597804788	0.3636046357569155	-0.03307244875463382	-0.02780234956480427
-10.739200803101152	18.414265673982754	0.3441339713083315	-0.0318347335224924	-0.02876572870393576
-10.426129079411938	18.242868662510936	0.32086591415614607	-0.029555994641366278	-0.02957151443713503
-10.351495060601314	18.19934593348884	0.3152363614761311	-0.0291162059211845	-0.02961946688682291
-10.276659955502009	18.164399203559437	0.3098709523029789	-0.02860127112412908	-0.02977666690137897
-10.051706148564318	18.092298620546728	0.29445695703550656	-0.026723038871067605	-0.029608855804473713
-11.220597943108505	19.547650220008503	0.41814748841349964	-0.03218875169440645	-0.0221233750730473
-11.213232813518049	19.61367872695515	0.4211636313660802	-0.03165507683504046	-0.021921288612242774
-11.167862918473157	19.983763373685665	0.437610720912889	-0.02956209946021426	-0.020009620445158922
-11.119734753615504	20.180895538942224	0.44629842991393986	-0.027895808831641652	-0.019785961802085007
-10.889962382093142	20.81510177874138	0.4722326065799661	-0.022755772569751257	-0.019109342792484073
-10.989883259185685	20.57314650704364	0.4620991528619476	-0.025059817592141397	-0.018960438793162768
-10.670647697607485	21.25443563231954	0.4900315139774878	-0.01924485054990089	-0.019599397362102675
-8.656589193032165	23.077778160673812	0.5456522876244272	-1.2872471535229323E-4	-0.028581440842398255
-8.262164632393056	22.97490850022338	0.5244712405526206	0.004562315558179354	-0.028342103282348353
-8.093510801985081	22.896766634500132	0.5129414270650833	0.006576289286342077	-0.029317979317370034
-7.68989912608717	22.564207698669875	0.4768172879992776	0.013099411301902857	-0.031313554895236254
-10.61906467426591	21.352055718189742	0.49419494160984717	-0.018213124209700948	-0.019948245686016927
-9.936768220586934	22.310409278173573	0.5340397686608427	-0.010638452458065457	-0.024231424305167937
-9.627937960973474	22.62487940796674	0.5456771958524584	-0.008279374697233641	-0.02586060125211942
-9.573169961095976	22.676544366109272	0.547480408529601	-0.007737022263964418	-0.026222201519790676
-10.134279956953314	22.05814858741419	0.5235200290845463	-0.012247830084802624	-0.02333847098902586
-10.304582249602808	21.836678921374173	0.5144041110492273	-0.014254092060663274	-0.0218237439926011
-10.555587977067566	21.45179651669559	0.4984307066567545	-0.017172681542767628	-0.02057534474449246
-9.871150253323467	18.04329134881533	0.2824692779937775	-0.02535729797730378	-0.029512960760933654
-9.4491510421968	17.986087424675254	0.2534808203658619	-0.021706959424231464	-0.028283255816673496
-9.39405468440286	17.97674307009461	0.24964266356119588	-0.021322423533614205	-0.028101477352132608
-9.318824933668623	17.968766098777905	0.24376202699763047	-0.02068679222693287	-0.02784086311695142
-8.866655676614846	17.930756511797174	0.20964282773045334	-0.01729394607235664	-0.02611549625880295
-7.460370084706861	22.326890903804703	0.45160502057159113	0.015485918305518499	-0.03402636309343608
-7.181921823170052	22.004421546653404	0.41923065429795864	0.020114894619187414	-0.039148712809717365
-6.980050576019263	21.793148493492453	0.3952835440515348	0.021670310831818765	-0.04262681541896386
-6.576542696581086	21.409318391621486	0.3509128154031288	0.024749688827977685	-0.052729879358326424
-8.591810565175942	17.924390418426363	0.1850136854578772	-0.014538361085899561	-0.02552167199641614
-8.160987566235585	17.895824611247768	0.13884002362205045	-0.008445760389532717	-0.021469605359297803
-8.427526747689358	17.911776804777684	0.16791686668825712	-0.01247992573307015	-0.024046325855141715
-8.540982568507179	17.920050757602066	0.18053371164920204	-0.01407243620825331	-0.02523047468794795
-5.864615339578988	20.755750631962357	0.2739840845584927	0.026310152787497442	-0.06097464215400383
-5.543802938210256	20.38074487517408	0.234383158798773	0.02678164917754123	-0.06298330177736788
-6.504364858334945	21.34437545298176	0.34315157735531643	0.024723437974487724	-0.05369467616128567
-5.970918121132897	20.870232428528325	0.2865678548862367	0.026603636332547434	-0.06029444727107178
-5.171797381464162	19.89737251545445	0.1857466190604108	0.02481867328485478	-0.06160235565336765
-5.0245480447987125	19.683822661130662	0.1649572679932651	0.02517377040856274	-0.0606856298292247
-4.900152014728899	19.401774462066626	0.1415857997967736	0.02491810038429451	-0.05874341378810932
-8.045165203849143	17.895237150670994	0.1216199347714143	-0.006696710363266601	-0.017697143304085887
-7.828330068792466	17.887207984644846	0.08585326785370491	-0.004178569190267667	-0.01065309014820562
-7.588389628929521	17.819549385161938	0.019789171803533553	-3.900648984150977E-4	-0.003270400633849617
-4.683175416995011	18.92056128922509	0.1060643652440365	0.024211863563916844	-0.05293009021319225
-4.557131527726211	18.533459102138394	0.08300272535708995	0.02145889829232322	-0.0462650385370833
-4.377707594286538	17.57417867700677	0.037269829183637325	0.016302030068253776	-0.029670308104687307
-4.375950900357417	17.526057226949376	0.03514259660246863	0.015991004409399365	-0.028816674732205016
-4.484941864981501	18.19838652331461	0.0617052836151695	0.019722541194102692	-0.0413652427244317
-4.372825752777866	17.497105804998277	0.03461883178703713	0.015954218288572714	-0.02848687477589944
-4.260063754969469	16.957122878843833	0.025478233243509882	0.014690248509416269	-0.02079387407060848
-4.2543796491463395	16.88173839584814	0.025056085815953637	0.014441801205547299	-0.0202333419386491
-4.172479120773178	16.325671413989923	0.020044068502245903	0.011385526331139907	-0.015455342021788302
-4.151871519508384	16.155447405066244	0.01847641547839621	0.01044544017948053	-0.013933370469309774
-4.144035245207647	16.121454065378032	0.018131215480793342	0.01021498472979651	-0.0136460496530176
-4.072421898747817	15.289956430567175	0.011448128771677016	0.006711070867281213	-0.007561391141731425
-4.095328121705499	15.489697359268533	0.012870510037941686	0.007474720369190835	-0.008782372873612875
-4.118480058777639	15.68595857984359	0.014372531652905082	0.008070555697179129	-0.010198683228644872
-4.140149876500907	16.06180723438685	0.017608579104770587	0.00991355600480573	-0.013179985754067893
-4.179593610389492	14.862900564725685	0.009215432953377607	0.005138314020111402	-0.0063005086023999604
-4.129583690004605	15.034457843656845	0.010526913374699506	0.005938886032539897	-0.007179611317685297
-4.332504046130264	14.727261534199787	0.004807840138642248	0.00261917056535527	-0.003170908272117976
-6.864381120883838	17.824925970386563	1.7149618553326858E-4	1.0272239866464613E-4	9.941998222353858E-5
-7.111456277637915	17.862901719600874	1.7125526098938824E-4	1.0270802681420887E-4	1.0006489462094823E-4
-7.361730330183262	17.815658423143518	1.706074161589895E-4	1.0253165485867911E-4	1.007455109238754E-4
-6.699631952192597	17.790187728061333	1.7161614774824908E-4	1.0271213266037581E-4	9.89982608841282E-5
-6.471535900809904	17.65611081898578	1.7135914320146343E-4	1.0250961913049957E-4	9.844419546600519E-5
-6.01856299486931	16.965651538393175	1.6857215493810932E-4	1.0095452259042515E-4	9.750638446251179E-5
-6.018217814642384	16.964954947243214	1.6856914963677292E-4	1.0095288156894777E-4	9.750575875110355E-5
-6.192614293475787	17.31914560580889	1.7013193476647458E-4	1.0180134522676303E-4	9.78373934233975E-5
-6.358826975092747	17.562077889890872	1.7108245551163926E-4	1.0232998206091787E-4	9.818761367657626E-5
-6.018066056155799	16.964687362149334	1.6856803685024992E-4	1.0095225851205854E-4	9.750549541152538E-5
-4.908304538333134	14.969355025422521	1.5926785858488458E-4	9.589177994423877E-5	9.502744194451588E-5
-4.894965705707698	14.956384548239772	1.5921414342489636E-4	9.586068498674439E-5	9.499089480156362E-5
-5.522668475480044	15.89108446419409	1.6349866979079822E-4	9.823732748893998E-5	9.650196084154141E-5
-5.590293973325887	16.02332329799043	1.641426347550636E-4	9.858713243324351E-5	9.665305007655834E-5
-5.62503595550961	16.102423683804165	1.645395709563749E-4	9.879721515160134E-5	9.67356845703432E-5
-5.79838945170203	16.47567517825189	1.6629796403112206E-4	9.974592028380688E-5	9.70810507363153E-5
-5.818300420163335	16.518599132988257	1.6650909259061244E-4	9.98576212006593E-5	9.712891612767105E-5
-6.016563718580136	16.961325465432818	1.6855246094673533E-4	1.0094395512690572E-4	9.750267410057654E-5
-4.911331118979538	14.97328547513143	1.5928527990014243E-4	9.590155426999626E-5	9.503489873028366E-5
-5.0735700023776875	15.16993664121582	1.6016569875054596E-4	9.64008691607486E-5	9.54563111781625E-5
-5.223708594183212	15.375437594116095	1.6108783690935543E-4	9.691243238334401E-5	9.5831781222312E-5
-5.2244114000787105	15.376332166246335	1.6109191538933026E-4	9.691472662753467E-5	9.583362780927992E-5
-5.424504479191739	15.698092793846305	1.6259345394602955E-4	9.774666037611658E-5	9.630028946877958E-5
-5.22565127061393	15.37825402853767	1.6110085467010686E-4	9.691967494732923E-5	9.583669607367162E-5
-4.7077301313837365	14.774519111724057	1.5846712873018423E-4	9.542851489892524E-5	9.447656433635049E-5
-4.675015183440867	14.74800878513003	1.5836026820844023E-4	9.536595992811048E-5	9.43770992628154E-5
-3.7658512309524754	7.028045440845924	1.1616089168077625E-4	6.727418444279209E-5	9.005507920152413E-5
