# Supplementary material for: Thyroarytenoid muscle fiber orientation regulates the ability to modulate vocal fold vertical thickness
Source: PLoS One. 2025 Dec 4;20(12):e0337735. doi: 10.1371/journal.pone.0337735 (PMC12677544; doi:10.1371/journal.pone.0337735)
Supplement: S4 Data — (ZIP) [file pone.0337735.s004.zip › Male/contourA3TA1.csv]

% Model	Angle2.mph
% Version	COMSOL 6.1.0.357
% Date	Dec 13 2024, 22:24
% Dimension	2
% Nodes	720
% Expressions	3
% Description	Line
% cpl1x	cpl1y	Displacement magnitude	u	v
-11.968005616002486	39.650844643500406	1.953420947527487E-16	-5.089074601028416E-21	-3.6295576341420315E-17
-12.100925229184412	39.521184251215715	1.9500051806824527E-16	-5.0620329307488705E-21	-3.629560365434644E-17
-11.810234379374002	39.74293127707726	1.9558411069095502E-16	-5.108463429511527E-21	-3.629554372945734E-17
-11.76596306338081	39.775513356632324	1.9567001192358977E-16	-5.115283193458112E-21	-3.6295534585655884E-17
-11.47739948826791	39.862189693672036	1.9589845333188367E-16	-5.133583119868201E-21	-3.6295474562170994E-17
-11.258980847445656	39.857881496438054	1.958867346545354E-16	-5.1328777909841545E-21	-3.629542903135913E-17
-11.716143543792246	39.796222579001906	1.9572446620226505E-16	-5.119668726374084E-21	-3.6295524230796607E-17
-11.163938214941039	39.85365079891891	1.9587585995466364E-16	-5.132007274151404E-21	-3.629540923003402E-17
-10.796207435616262	39.85090503287166	1.9586880630508124E-16	-5.131585527894063E-21	-3.6295332556445914E-17
-10.709496869932108	39.85039381204079	1.958673907481782E-16	-5.1315177937703924E-21	-3.629531452783895E-17
-10.37169574884199	39.850036177539195	1.958666117064637E-16	-5.1315653024612365E-21	-3.629524409948355E-17
-12.13512273325702	39.460672833157	1.9484122320454637E-16	-5.049431396472091E-21	-3.629561058617283E-17
-12.240660142730178	39.24849072022055	1.942830838481784E-16	-5.0052801942365216E-21	-3.6295631789618296E-17
-12.227325367848685	39.08705965880899	1.9385793693115032E-16	-4.9718228304619324E-21	-3.6295628523818816E-17
-12.205740642978935	38.979124391808504	1.9357414539830978E-16	-4.949464762406581E-21	-3.6295623699331506E-17
-9.681369688821853	39.850002288818345	1.958655736557081E-16	-5.131949115469803E-21	-3.629510031784338E-17
-9.209886193231677	39.8500022888185	1.9586633077174438E-16	-5.132075782160628E-21	-3.62950020314104E-17
-6.503691158131879	38.96454001876737	1.9353468267812288E-16	-4.9494107085297816E-21	-3.629444132725134E-17
-6.587351156296421	39.29642873129991	1.9440864576690265E-16	-5.01826477978041E-21	-3.629445701257187E-17
-6.771159512318912	39.57700815680421	1.9514680246090677E-16	-5.0765611285821366E-21	-3.62944939903342E-17
-6.814129999907874	39.651652838586976	1.953433177674708E-16	-5.092052212700324E-21	-3.62945025777633E-17
-7.229593906641747	39.84203493583536	1.9584439916485378E-16	-5.1316330708761515E-21	-3.629458868637807E-17
-7.181795837296288	39.83706132882147	1.9583134564729922E-16	-5.130612904277472E-21	-3.629457869120574E-17
-7.033567159296577	39.76166368437849	1.9563259099057684E-16	-5.1149496727659726E-21	-3.629454800573169E-17
-7.6946177519140235	39.85300356006798	1.958735342795308E-16	-5.133622192534191E-21	-3.6294685797097304E-17
-6.488283836647731	38.91091546805024	1.933936463990202E-16	-4.9382193239956854E-21	-3.629443835798934E-17
-10.243595360807257	39.850002288818345	1.9586665722396556E-16	-5.131580311581789E-21	-3.629521745771714E-17
-9.730298368089413	39.85000228881833	1.958656718776207E-16	-5.131914914598319E-21	-3.6295110512223285E-17
-9.743014193148053	39.85000228881833	1.9586565059372594E-16	-5.1319130256485405E-21	-3.629511315602978E-17
-9.085341826788042	39.8500022888185	1.958662054299609E-16	-5.1321576857451734E-21	-3.6294976006161256E-17
-7.779783738995952	39.851154726690396	1.9586907267385494E-16	-5.1331244409284264E-21	-3.6294703641172223E-17
-7.886706964608754	39.850916601280545	1.9586796525965343E-16	-5.133066986842056E-21	-3.629472599750577E-17
-8.209330570361047	39.849987794146756	1.9586707023935628E-16	-5.132516486776572E-21	-3.6294793317907017E-17
-8.699211804792647	39.85004545472901	1.9586746712520452E-16	-5.132208772242079E-21	-3.629489553187821E-17
-8.427966558711145	39.8500350871401	1.9586654514400118E-16	-5.132473488862663E-21	-3.6294838870826285E-17
-12.152615457473026	38.61822056218743	1.9262421805606075E-16	-4.874839946186782E-21	-3.6295611552426346E-17
-12.150457207342695	38.60568225439725	1.9259127521089748E-16	-4.87224912908625E-21	-3.6295611063344177E-17
-12.146591986235311	38.58859764700979	1.9254631209435808E-16	-4.868728047425208E-21	-3.629561020929156E-17
-12.074238696384148	38.24828133015453	1.9165177330858772E-16	-4.79837607186804E-21	-3.6295594080576486E-17
-6.441829287929373	38.514252064367554	1.9235049554129862E-16	-4.855877442088567E-21	-3.629443053635755E-17
-6.4796557750756225	38.830935381536946	1.931829559717993E-16	-4.92163485584038E-21	-3.6294436954754617E-17
-6.431316994593285	38.355730965701305	1.9193333116131686E-16	-4.823199984378028E-21	-3.62944291507383E-17
-6.415000660473024	38.12021737547059	1.913141311037366E-16	-4.774401644818861E-21	-3.629442679511474E-17
-12.006552716049852	37.91928976266428	1.9078574951288612E-16	-4.730591043854125E-21	-3.6295578994141296E-17
-11.966773292852782	37.7322909897182	1.9029442464066624E-16	-4.692101755416055E-21	-3.629557013229718E-17
-11.899335717233097	37.41624344712912	1.8946304283245835E-16	-4.6272929954735495E-21	-3.6295555135041744E-17
-11.86072968481382	37.23337054820751	1.88982635243157E-16	-4.589685194767768E-21	-3.629554651247916E-17
-6.405495081109018	37.81045524455644	1.9049874863026996E-16	-4.710621118376413E-21	-3.629442630464926E-17
-6.3802834672144035	37.49850283645258	1.8967915339401184E-16	-4.646434921190585E-21	-3.629442255862378E-17
-6.34327199449609	36.990127261889924	1.8834171644918522E-16	-4.5424407005351525E-21	-3.6294417303148315E-17
-6.3346776499635205	36.89181710192548	1.8808383354583497E-16	-4.522310878959771E-21	-3.6294415959930323E-17
-6.327277488709939	36.80573234114482	1.8785801410916763E-16	-4.504862904236853E-21	-3.629441486277578E-17
-11.839379859361392	37.12464213602315	1.8869632643410873E-16	-4.567378446100371E-21	-3.629554172111958E-17
-11.66031709327127	36.191536938073696	1.862441311713849E-16	-4.376998293403157E-21	-3.629550138535291E-17
-11.619905720758748	35.962379473002436	1.8564325919171295E-16	-4.3304394909809384E-21	-3.629549221020936E-17
-11.730360249335298	36.58305483766412	1.8727478509984646E-16	-4.456527587862873E-21	-3.629551724438307E-17
-6.248695444183289	35.88284413383002	1.8543534052720396E-16	-4.316916126048647E-21	-3.629440274603959E-17
-6.190644674951313	35.36621719878445	1.8407812912750474E-16	-4.213430108026447E-21	-3.629439357633936E-17
-6.146329446134891	34.860882297696094	1.8275138295117936E-16	-4.111274845768426E-21	-3.6294386651425134E-17
-1.0600869276340483	18.316100001774196	1.3958483215980456E-16	-1.0790415620589505E-21	-3.6293530456091025E-17
-1.0459016161732135	18.37692181363064	1.3974191268983038E-16	-1.0893738230861502E-21	-3.6293527995523754E-17
-1.1744205707972624	18.153797557800345	1.3916490135646337E-16	-1.0515598088735377E-21	-3.629355000365422E-17
-1.311326192584243	17.97535615877772	1.387035872648481E-16	-1.0213351901283651E-21	-3.629357342016042E-17
-1.386335587551091	17.922671465764726	1.38567147789687E-16	-1.0124537806040814E-21	-3.6293586200715645E-17
-1.650548821745367	17.757514160475903	1.3814081881210538E-16	-9.845826444507388E-22	-3.62936311856628E-17
-0.9718149006219283	18.630446296863695	1.4039839069202134E-16	-1.1324147051203894E-21	-3.6293515169986684E-17
-0.9542349860686515	18.852537320770427	1.4097275386621092E-16	-1.1702418984713306E-21	-3.629351194167011E-17
-0.9467123425971604	18.932059856972355	1.4117888783217085E-16	-1.183782703574775E-21	-3.629351057392507E-17
-0.9488912973033679	19.009058522305217	1.413781935591931E-16	-1.196941421417866E-21	-3.629351084483193E-17
-0.9602591937381534	19.185733594449147	1.4183598907081594E-16	-1.227096438297763E-21	-3.629351257153988E-17
-1.0005126263859143	19.36574217623491	1.4230172241135378E-16	-1.2579300111677773E-21	-3.629351919961936E-17
-6.05347281998843	34.07388368729615	1.8069062245088354E-16	-3.955046848930923E-21	-3.629437154018328E-17
-5.779746191862431	31.198536783186327	1.7315099567279228E-16	-3.392237311784937E-21	-3.629432995273734E-17
-5.81260308842713	31.6601371096856	1.7435564202315627E-16	-3.4806586971458826E-21	-3.629433408982133E-17
-5.898916358898413	32.61341104261303	1.7685980043014343E-16	-3.667110499327399E-21	-3.629434714360864E-17
-5.976331308258205	33.33624786626052	1.7875019553972242E-16	-3.808365434787292E-21	-3.629435920706884E-17
-11.555172919712001	35.57995576034233	1.846392368475349E-16	-4.253589414913125E-21	-3.629547739166389E-17
-11.427224513094306	34.824469013294944	1.8265525004656763E-16	-4.100735608023157E-21	-3.6295447971659626E-17
-11.302991741507174	34.01939293201957	1.8054178235410845E-16	-3.940485883971812E-21	-3.6295418918269995E-17
-11.26269403333529	33.74326682230424	1.7981942874984034E-16	-3.885003652507846E-21	-3.629540934500941E-17
-10.87492360433819	31.536162433666846	1.7403265300320084E-16	-3.4523358623208006E-21	-3.629532032686314E-17
-10.79808267178972	31.096982410679725	1.728844614756538E-16	-3.3692447148941652E-21	-3.629530262498388E-17
-10.515617328365707	29.431210118152052	1.685260089423356E-16	-3.0474472653778924E-21	-3.6295237234586E-17
-11.095255333576779	32.78560916869341	1.7730298877896901E-16	-3.697143176119318E-21	-3.629537096613318E-17
-10.374607869233792	28.677418549364212	1.665525247766017E-16	-2.9081679777339698E-21	-3.629520492754076E-17
-1.9007542873442729	17.670028077820447	1.3791451178683635E-16	-9.69900655930637E-22	-3.6293673724840315E-17
-2.0779141835942943	17.606247817656115	1.377498266925639E-16	-9.591960577999751E-22	-3.6293703876029773E-17
-2.421704394542373	17.610906476909	1.3776177927941357E-16	-9.60178104539197E-22	-3.629376221761166E-17
-2.5268901597962445	17.60827853304663	1.37755064509613E-16	-9.597937528305305E-22	-3.629378009178092E-17
-1.0157099330243569	19.441588102125813	1.4249840592100602E-16	-1.2709270564388438E-21	-3.629352168590538E-17
-1.1062328150339649	19.65851365771074	1.4306025693564874E-16	-1.3081915038988136E-21	-3.629353681657175E-17
-1.0950141199455286	19.63861486947969	1.4300870287224003E-16	-1.3047642219167765E-21	-3.6293534930910223E-17
-1.0936631912571904	19.634142492606518	1.4299709819514826E-16	-1.303994508276074E-21	-3.629353470685865E-17
-1.2019485900933222	19.823967402584525	1.4348933325858426E-16	-1.3366610837907341E-21	-3.629355291014785E-17
-1.2626663164006444	19.90610167368628	1.4370195650690487E-16	-1.3508030211585288E-21	-3.62935631237961E-17
-1.3479656887537845	20.02184186709379	1.4400240296779125E-16	-1.3707240230302496E-21	-3.6293577477582974E-17
-1.3818036936806772	20.069240413165744	1.4412526350909579E-16	-1.3789430522086327E-21	-3.6293583178274084E-17
-1.490043238491493	20.21081153288452	1.4449266837802617E-16	-1.4033415766146583E-21	-3.629360140979047E-17
-5.495158991359491	28.68268136418761	1.6656172695568127E-16	-2.915389961494182E-21	-3.629428640749493E-17
-5.507477156915547	28.790577524822243	1.6684219163185331E-16	-2.9352175103661413E-21	-3.629428816021304E-17
-5.640376413522405	29.93509919763994	1.6984083370327622E-16	-3.150890332945904E-21	-3.629430855081779E-17
-5.66674537726079	30.200894570944342	1.7053357342812866E-16	-3.2006255052046017E-21	-3.629431226490015E-17
-11.232964758328787	33.56280133293661	1.793447199676356E-16	-3.8486761027078805E-21	-3.629540247868984E-17
-9.890707351552885	26.584105713780335	1.6107945941089396E-16	-2.521473767627538E-21	-3.62950991739552E-17
-9.499209611630052	25.463046361573806	1.581558580244757E-16	-2.3211096740303432E-21	-3.6295019626692003E-17
-10.251371607480321	28.08873461337165	1.6501189534360523E-16	-2.7967634065357208E-21	-3.629517727132682E-17
-9.949856872037069	26.81141811544305	1.6167419634369733E-16	-2.5639405374400525E-21	-3.6295111785860614E-17
-9.409620206466	25.28683176907262	1.576938022950055E-16	-2.289153034328256E-21	-3.629500222127013E-17
-8.975776833099328	24.413789608181347	1.5542723858110517E-16	-2.136009198195612E-21	-3.629491931754679E-17
-8.450931047688341	23.67686534172989	1.534995881055959E-16	-2.005959018401788E-21	-3.629482196373422E-17
-8.315280225053407	23.486682331666373	1.5300726307925474E-16	-1.9733624158419775E-21	-3.629479738275164E-17
-8.109310669822081	23.245736403988893	1.5237915783716196E-16	-1.9320681577840486E-21	-3.6294760560704144E-17
-5.04821833795282	26.35030357792787	1.6047037513971252E-16	-2.4862309299799252E-21	-3.629421413393359E-17
-5.072511135861281	26.457154341834364	1.607474708390485E-16	-2.5049725906246955E-21	-3.629421794723854E-17
-5.319014801988768	27.6151602307035	1.6377118776555152E-16	-2.716964496647134E-21	-3.629425829152349E-17
-5.298549699956672	27.508324942348306	1.6349341533772281E-16	-2.6979536856253395E-21	-3.629425510445067E-17
-1.6547952866665352	20.435138707303928	1.4507389462486878E-16	-1.4421531074428143E-21	-3.629362921857101E-17
-1.7068462026965912	20.505043732104994	1.4525550004145436E-16	-1.4542760693328456E-21	-3.62936380011525E-17
-1.8328638043067826	20.675856534446993	1.456984326016714E-16	-1.4839141310512582E-21	-3.629365933328598E-17
-1.9146876228856835	20.78271581099791	1.459760184007692E-16	-1.50239371476196E-21	-3.6293673177421026E-17
-1.9589596542270868	20.838178803681924	1.461196442340895E-16	-1.5119462592313308E-21	-3.6293680690527104E-17
-2.2267902915590323	21.173727916983232	1.469929842800905E-16	-1.5704072845522776E-21	-3.629372610576567E-17
-2.4765836027203294	21.524027437877677	1.4790022034265338E-16	-1.631448452695157E-21	-3.629376871887976E-17
-2.510632075597485	21.56945277354053	1.480186492438895E-16	-1.6394429069718444E-21	-3.629377455466675E-17
-3.4170539347823667	18.323036770820913	1.3960331115841686E-16	-1.0812753785022738E-21	-3.6293931482498794E-17
-3.3613588547056894	18.26201824120377	1.3944565012801694E-16	-1.0709084183670816E-21	-3.629392202098881E-17
-2.8302006677410443	17.7685842180935	1.3816907862354604E-16	-9.870992529892412E-22	-3.629383156271852E-17
-3.0213186080937637	17.882690433716814	1.3846417744018842E-16	-1.006529330970566E-21	-3.629386396925043E-17
-2.9853774190574067	17.85333337493745	1.3838851047601143E-16	-1.0015391779826054E-21	-3.6293857890852274E-17
-4.904236518511963	25.91960781073081	1.5934396484281445E-16	-2.4094260329594497E-21	-3.629418984177004E-17
-4.723668736196532	25.314951331292864	1.5776963667587348E-16	-2.3004951627083033E-21	-3.6294159063925457E-17
-4.604679940346854	25.051089745874435	1.5707865725724539E-16	-2.2526052678642864E-21	-3.6294138150112346E-17
-4.281370486848969	24.383328411417228	1.553451609803191E-16	-2.1347528722929132E-21	-3.629408234132104E-17
-3.2125741016240386	22.611557155864187	1.507270444429515E-16	-1.8218818593087125E-21	-3.6293895744236E-17
-3.272014261258436	22.70654698603269	1.5097324731293551E-16	-1.838417942036285E-21	-3.6293906064672334E-17
-2.5518384799861815	21.63096481182497	1.4817839070668597E-16	-1.6503330831463957E-21	-3.629378170670845E-17
-2.8735384712196232	22.08009398368013	1.4934715088405223E-16	-1.7287070807260844E-21	-3.6293837081098207E-17
-3.1756044296995665	22.556944434453374	1.5058471558557314E-16	-1.8124445494790617E-21	-3.629388939030148E-17
-4.545571876999899	19.652622560032107	1.4304690208121474E-16	-1.307827833036153E-21	-3.6294127297782856E-17
-4.424895516455141	19.524062222800467	1.4271422267372523E-16	-1.285957484703564E-21	-3.62941065731344E-17
-3.958958611653594	19.00470136406695	1.4136769896489595E-16	-1.1972260706635599E-21	-3.629402510061535E-17
-3.8782730930382083	18.915322300283425	1.4113697484100751E-16	-1.1820200082120707E-21	-3.6294011291882215E-17
-5.025563667731989	20.107549344377823	1.442303446587625E-16	-1.3861188736010268E-21	-3.629421207984367E-17
-5.277731362781373	20.350988119887234	1.4485857348975818E-16	-1.427684080611231E-21	-3.629425565100855E-17
-5.606549304112775	20.6598148798465	1.4566327296141489E-16	-1.4813429052617576E-21	-3.629431457747468E-17
-6.131048509468386	21.17349677678001	1.4699228419781164E-16	-1.5700137697499773E-21	-3.629440628058907E-17
-7.17416985769136	22.198608654304337	1.4965428319533483E-16	-1.7482122940903986E-21	-3.629459150157655E-17
-7.6413332318231895	22.67125431062098	1.508898337664805E-16	-1.831306942396772E-21	-3.629467567112392E-17
-6.9150129554945305	21.927639425126234	1.4895444496230075E-16	-1.7016244271539007E-21	-3.629454608211716E-17
-6.31895859009996	21.343154735881807	1.4743640506411829E-16	-1.5999319892860506E-21	-3.62944402791226E-17
-6.618255579081206	21.642875823077	1.4821137501570602E-16	-1.6525636340733544E-21	-3.6294493677383275E-17
-3.6680004015474728	23.30103040805593	1.52523386831944E-16	-1.942408958809958E-21	-3.6293975021378494E-17
-3.83446762916781	23.580833568731567	1.5325109831009278E-16	-1.992802533487666E-21	-3.629400463594833E-17
-4.071443328978513	23.987709649252928	1.543115434102733E-16	-2.06349603330858E-21	-3.629404538952431E-17
-7.640251545310057	17.586782544931808	2.4224263611014987E-21	-1.361500575299188E-21	-1.517020498695008E-21
-7.509356374993602	17.79911102953117	2.4327720658173733E-21	-1.3602396989878872E-21	-1.5104525445218605E-21
-7.6989388334005735	17.4903691638282	2.4174548976611347E-21	-1.361265793790373E-21	-1.519932449305249E-21
-7.762103216471637	17.30759444679789	2.4063203694936514E-21	-1.3607407295119917E-21	-1.5237532406279725E-21
-7.821162534822876	17.152686250634986	2.3966320816923574E-21	-1.3599803259083917E-21	-1.5271114110190867E-21
-7.87221896818102	16.9473112831706	2.382795050704749E-21	-1.3585797810140129E-21	-1.530384179152438E-21
-7.921170402924522	16.753942907049066	2.370320640591411E-21	-1.3575041042364173E-21	-1.5337892719088522E-21
-7.9783869673286425	16.470761822820492	2.3505715724680935E-21	-1.3547513534782546E-21	-1.537903542691995E-21
-8.003886469325913	16.357472230499454	2.3431627825545145E-21	-1.3539682106473808E-21	-1.53982129659502E-21
-8.041803974825056	16.197407590250943	2.331197218565511E-21	-1.351947644082346E-21	-1.5417925043858276E-21
-8.11957094103931	15.808141817188318	2.3026848954510333E-21	-1.347044727007244E-21	-1.5466495009468882E-21
-8.094241908274963	15.975737091845481	2.3151985027064194E-21	-1.3494853903835956E-21	-1.5449685465052112E-21
-8.149959289733443	15.594634263864748	2.28783090986503E-21	-1.3444562364618202E-21	-1.5491301495301031E-21
-4.487015489615116	14.591722761896559	2.35706570778947E-21	-1.3514876664634613E-21	-1.4700095045668555E-21
-4.416731324563106	14.512870608922288	2.352666030707903E-21	-1.3501371644690747E-21	-1.467267462088269E-21
-4.329055028394281	14.412978776001905	2.3475268738327625E-21	-1.3487935809177958E-21	-1.4641637508300325E-21
-4.19303203891211	14.248275933735142	2.3377233561050878E-21	-1.3455822912840348E-21	-1.45867063302577E-21
-4.178965322518646	14.23024927967746	2.336705463621558E-21	-1.345274439564511E-21	-1.4581594399259645E-21
-8.208595369810979	15.125877972768416	2.253447316870507E-21	-1.3367490585417639E-21	-1.5534553334770663E-21
-8.250106284083648	14.883579494882824	2.2363770398548833E-21	-1.3330339556428931E-21	-1.5560073700209194E-21
-8.184763342662869	15.304083214581624	2.266526327258926E-21	-1.3397328275435197E-21	-1.5517445709580771E-21
-8.194040568253598	15.203367992185502	2.2593477302334425E-21	-1.3381754633036956E-21	-1.552723496308908E-21
-4.009503675450382	13.95499929048619	2.317349904938531E-21	-1.3387920263747104E-21	-1.4502296293264956E-21
-3.967321215997023	13.879167246534847	2.312342858476179E-21	-1.3372651941860428E-21	-1.4485063824351131E-21
-3.8768075373306097	13.684183745503944	2.2970068388573887E-21	-1.3317850447677359E-21	-1.4436980098293051E-21
-3.8285567068758617	13.577304042901428	2.2887805631091672E-21	-1.3289527447342658E-21	-1.4411898764375027E-21
-3.679175518096213	13.165512678706849	2.255233819901327E-21	-1.3166906525142734E-21	-1.4325840745100272E-21
-3.5952780276413945	12.848827743115857	2.2267412681645886E-21	-1.3052468578136622E-21	-1.426505625954807E-21
-3.8035301168690907	13.511178334388502	2.282951349662513E-21	-1.3266739789342851E-21	-1.4395339943191205E-21
-3.5706258476984103	12.751547870197772	2.2189927688813847E-21	-1.3024379198840503E-21	-1.4251289014652219E-21
-3.536337058362929	12.508568926206657	2.1972537966726277E-21	-1.293195501523474E-21	-1.4220650389546596E-21
-3.4943523373487664	12.217884679130231	2.171542941884749E-21	-1.2823889707964269E-21	-1.4185164910133531E-21
-3.476217738039166	12.051206781698731	2.155617001138386E-21	-1.2749335618802457E-21	-1.416283698060162E-21
-3.4381043775288846	11.707787309160882	2.1271763544323075E-21	-1.2626164126976865E-21	-1.4132058441037996E-21
-3.4175141432913065	11.442487558596586	2.1024063417139784E-21	-1.2504873100903255E-21	-1.4101306557053255E-21
-3.390535492772293	10.959938069747185	2.059650827582306E-21	-1.228925869597984E-21	-1.4057250454314497E-21
-3.391605607580326	10.637069694303245	2.0304868219394617E-21	-1.2127031215160205E-21	-1.4034701475848017E-21
-3.3957072198915474	11.125983907025887	2.0751370682553808E-21	-1.2370275839631078E-21	-1.4072188280687897E-21
-3.3933099091125833	10.454525891479044	2.015270042725167E-21	-1.2045351926113255E-21	-1.4028575503556234E-21
-3.392748642497309	10.363320317554606	2.007675810386557E-21	-1.2001012621516766E-21	-1.4022911156079732E-21
-3.3881777990103163	10.052022617744685	1.9807458895505245E-21	-1.1843221113466864E-21	-1.3998737410410788E-21
-3.379931059854188	9.65560915900371	1.9453441631242167E-21	-1.1617675002866006E-21	-1.3955694178303244E-21
-3.38003327420144	9.645525660619372	1.944414890281074E-21	-1.1611733792390197E-21	-1.3954834614028904E-21
-3.380411775956053	9.63612711841371	1.9434705324618653E-21	-1.1605095753578052E-21	-1.3953778345126658E-21
-3.4070943292007656	9.209820550583608	1.906675096505935E-21	-1.1355785428916633E-21	-1.3937499214376993E-21
-3.4177904844649305	8.97279793026408	1.8835234767776927E-21	-1.1187364054004193E-21	-1.3907444285167832E-21
-4.670507470987797	6.528342318175511	1.7310156698648104E-21	-9.46173278224061E-22	-1.4458173251318541E-21
-4.472672713765167	6.53165408154053	1.7201804074935497E-21	-9.426993221490308E-22	-1.438190547661811E-21
-4.296096768007061	6.564113874181485	1.7070984277171275E-21	-9.387834161806542E-22	-1.4229592765329583E-21
-4.1907677441120486	6.6201318525786546	1.703364162046809E-21	-9.383367656329214E-22	-1.417037771261408E-21
-3.42823364007561	8.77881073484247	1.8676028107553625E-21	-1.1067154055080265E-21	-1.3900189231171832E-21
-3.440421539484517	8.631632878187974	1.854758014242197E-21	-1.0954204014136411E-21	-1.3891504204557419E-21
-3.510174069952668	8.051882576425108	1.8038355033393642E-21	-1.04813212810842E-21	-1.3877485345612544E-21
-3.4654247941708625	8.41479710425795	1.8347775222677736E-21	-1.077778626334704E-21	-1.3884816427640043E-21
-3.519325274558982	7.974355231943207	1.7961230444221147E-21	-1.040990024885895E-21	-1.3869688744037355E-21
-3.8048036653298265	6.960169305120867	1.6921483815880062E-21	-9.396729633070651E-22	-1.3772625622961157E-21
-3.942941641067294	6.809098812242506	1.6936361242261918E-21	-9.402465611486189E-22	-1.3913675621972125E-21
-4.081244662082278	6.715380176995773	1.6953833912282495E-21	-9.342156104939897E-22	-1.4042556022750984E-21
-3.557899482821399	7.6388476831782866	1.7574381340676777E-21	-9.975764738534095E-22	-1.3801318257172522E-21
-3.5506928691402093	7.692857622749482	1.7683239137940798E-21	-1.0102501156378091E-21	-1.3837742664472167E-21
-3.535122007221198	7.8370201875805385	1.782148208013415E-21	-1.0261021615130282E-21	-1.3847636468016928E-21
-3.5827478111781415	7.560437912809053	1.7514224199581606E-21	-9.958649409292373E-22	-1.378784240558278E-21
-3.656557182300242	7.31345080673359	1.7208061684004345E-21	-9.685569222122995E-22	-1.373509044640631E-21
-3.741595319822733	7.091603710798701	1.696555832451518E-21	-9.408065591289683E-22	-1.3729190835440217E-21
-12.48823622079036	29.318127189803445	1.332174550335408E-16	6.3691251260282946E-18	-6.253616021103188E-17
-12.301573729696075	29.291730374054282	1.3203853808786254E-16	5.53247270758758E-18	-6.232831758340273E-17
-12.904182385341631	29.37659805299116	1.3570086297569317E-16	8.469330297521182E-18	-6.283847950902107E-17
-12.704310573905445	29.35687813300677	1.3455778764336405E-16	7.460316895729066E-18	-6.272002437451261E-17
-13.215739023882737	29.375039723105594	1.3712965485480964E-16	9.994333404203638E-18	-6.269196871962056E-17
-13.289816212405814	29.38416912499247	1.3750980427061918E-16	1.0342787548371246E-17	-6.272707372938542E-17
-13.628735756055638	29.408293625969595	1.392085241655007E-16	1.188256345113191E-17	-6.285738503052578E-17
-13.761313265189306	29.420327221129604	1.3986938502925903E-16	1.2485926341129206E-17	-6.290694347404236E-17
-13.789831291953012	29.42263826529943	1.3997002180989635E-16	1.261558714087532E-17	-6.291155572224548E-17
-14.193507593470319	29.351006338599753	1.4110391101535325E-16	1.444323490916411E-17	-6.260406614060893E-17
-14.343065600888547	29.30623263263965	1.4124199670991245E-16	1.5077497837477922E-17	-6.23589229431968E-17
-15.169871121939503	28.7024294022831	1.393590704538843E-16	1.8981451815093656E-17	-5.987531230113019E-17
-15.025976096323706	28.826575538617305	1.3987400492907446E-16	1.8261387093118854E-17	-6.038226637837572E-17
-14.704342841257393	29.099582909420015	1.408755543568501E-16	1.6717046450650256E-17	-6.150586780434931E-17
-14.77814405518191	29.048154888872233	1.4074178713344826E-16	1.700319426263129E-17	-6.12815508571282E-17
-15.194930389272562	28.670268692680192	1.392084761159415E-16	1.915894926117302E-17	-5.973404065113524E-17
-15.552436058935607	28.262388145106144	1.3708022439725582E-16	2.156789932660545E-17	-5.792519817361326E-17
-15.65870487864321	28.128694460225432	1.3629875834667927E-16	2.2282402131295217E-17	-5.729784114396152E-17
-15.420870685895718	28.414489982476084	1.3799082643699598E-16	2.0600452356242842E-17	-5.864867335381866E-17
-16.14669845066415	27.534817692946177	1.315462040765282E-16	2.6123511690003282E-17	-5.392368690807657E-17
-16.18902508127296	27.487365967844962	1.3112280330517348E-16	2.6460678342211615E-17	-5.362838328945884E-17
-16.090879730623392	27.60512583812312	1.3211947703390492E-16	2.567910461639888E-17	-5.433774857201333E-17
-15.906983759261689	27.83045491742547	1.3402202524531381E-16	2.4188101898367134E-17	-5.569072149065372E-17
-15.78801336657089	27.974288039163056	1.3522365180659658E-16	2.3245508586119783E-17	-5.650153630163394E-17
-16.4224657835804	27.241242221715776	1.2850286110492759E-16	2.836534494357138E-17	-5.2050207168157836E-17
-16.636541644582238	27.015574682657572	1.2616501431220578E-16	3.011046827947589E-17	-5.058080877214068E-17
-16.701862721366762	26.948993088668995	1.2542685592007127E-16	3.067295031193508E-17	-5.014316553672362E-17
-16.98192097775023	26.67928029930171	1.2233157552428203E-16	3.2937518404661953E-17	-4.847520128532148E-17
-17.086567607533095	26.586911131348927	1.2129390470848063E-16	3.3764899771593273E-17	-4.7973865451163376E-17
-16.810764952407226	26.84442366016748	1.242462755933737E-16	3.1556093694031517E-17	-4.949766911683278E-17
-17.316197999609905	26.352544552541893	1.1912202189601824E-16	3.57483207300784E-17	-4.675128338989149E-17
-17.45518464052986	26.210110438215963	1.177103468627206E-16	3.6852220874683115E-17	-4.607129028131898E-17
-17.722095738557805	25.895382301413925	1.1562241919825707E-16	3.925984473655883E-17	-4.466123595055441E-17
-17.72264017583542	25.894744071275742	1.1561774731146567E-16	3.926474250481214E-17	-4.4658269803648045E-17
-17.932597821946576	25.11386146747848	1.105258717892554E-16	4.2625218951868464E-17	-4.0391592306048635E-17
-17.907096306050956	25.00313633884308	1.0969040671513784E-16	4.2852905714080956E-17	-3.963713163766426E-17
-17.75267320881764	24.32471147247125	1.0455960869183382E-16	4.4224741993938343E-17	-3.498252252402009E-17
-17.92944471255859	25.1306830888716	1.1063550541074967E-16	4.255910678325484E-17	-4.047587104669365E-17
-17.722777975835573	25.894232143167198	1.1561469805751227E-16	3.9267124838124634E-17	-4.4655080957225115E-17
-17.728945142955695	25.871483784810497	1.1546667816555155E-16	3.9365291126582184E-17	-4.453088640274882E-17
-17.700264955727473	24.192801294244298	1.0333728378405042E-16	4.432715627262227E-17	-3.387094367563627E-17
-17.492893227235577	23.675149455238873	9.857427883765846E-17	4.478343950434439E-17	-2.9543015908022974E-17
-17.219818972655105	23.051350814888384	9.225111751796028E-17	4.491384443582776E-17	-2.4255139285577565E-17
-17.213682929786287	23.036984749786797	9.210487913609757E-17	4.492111361768706E-17	-2.413422651366075E-17
-17.20651458505761	23.021889840621302	9.194366651085412E-17	4.492074808593684E-17	-2.4004965218302062E-17
-16.72944438496599	22.0265670999435	8.15935853850831E-17	4.453245287051279E-17	-1.5676535916591634E-17
-16.772330573218266	22.113599037757318	8.24507866839878E-17	4.459660218294089E-17	-1.6380433160788354E-17
-16.97378539565523	22.529669064239176	8.68026598991359E-17	4.4797859019966813E-17	-1.9870686127339836E-17
-16.69878402350933	21.97001521221032	8.106145289750456E-17	4.447017355392829E-17	-1.5230560052742994E-17
-16.44523432072541	21.481646309928003	7.619202345712437E-17	4.404796467461683E-17	-1.1299132998923063E-17
-16.38784636008633	21.382208809377225	7.529226772930957E-17	4.391854881582988E-17	-1.0513606553365077E-17
-16.10429654720809	20.90765006213037	7.050481314008103E-17	4.3299474925135736E-17	-6.539964032701357E-18
-15.229590069694847	19.59839917871314	5.705213521629197E-17	3.959286961852016E-17	4.543155089541023E-18
-15.573303162172023	20.08692966262294	6.19488336592572E-17	4.125895853699743E-17	4.844737553296898E-19
-15.762739830454272	20.369577854236137	6.500111274386047E-17	4.208967813079885E-17	-1.945163255618839E-18
-15.676053214728174	20.229671015614727	6.352516269114873E-17	4.175816457804686E-17	-7.397245766084979E-19
-15.004965242227517	19.29705702264412	5.423256839453933E-17	3.7954440707768384E-17	6.884868809158151E-18
-14.347740685004595	18.43237628944785	4.6294129369742395E-17	3.1831133843947877E-17	1.2614054982968213E-17
-14.71316053352021	18.903140185799252	5.0323883350794536E-17	3.560369950865041E-17	1.000502128543666E-17
-14.112301424219844	18.14085757339455	4.340745531068185E-17	2.8978823887217264E-17	1.3976213912945508E-17
-13.786968016309958	17.746840232171802	3.962339737430921E-17	2.4529260065291625E-17	1.465492028163571E-17
-12.572484095421888	16.31238607204104	2.6795205760973516E-17	9.734660993199272E-18	1.0764529942506584E-17
-12.73923093656964	16.50237005974189	2.8377488457001955E-17	1.1579904539120761E-17	1.1565786754598073E-17
-13.149721100590622	16.985383718836303	3.252730603849891E-17	1.630474020242822E-17	1.3072111522619631E-17
-13.560443943361147	17.474962802260926	3.699503772996023E-17	2.1565386082832917E-17	1.4360141885548275E-17
-12.433087863224218	16.142914163274668	2.531891649513451E-17	8.502874378340484E-18	9.880060912111397E-18
-11.67886765718853	15.130655135953049	1.7327657148695962E-17	2.9601424211456983E-18	5.8338343214851604E-18
-11.370603754574383	14.616160191779192	1.3843427249626272E-17	1.4634881651698219E-18	4.7415288232094675E-18
-11.928279318244115	15.521235666230787	1.9950979880511478E-17	4.321217402506745E-18	7.04911259070006E-18
-11.098102119973685	14.067276715400904	1.111527148402127E-17	5.4562633700275125E-19	4.041763762600074E-18
-10.94829922258624	13.75778922441979	9.426609925297113E-18	5.535873122271561E-20	3.75804706645326E-18
-10.566136973193167	12.955069884045642	6.18777410849748E-18	-3.8335395528026346E-19	2.895815449601141E-18
-10.528617101577506	12.869997651759531	5.826750110669564E-18	-4.2028181550190026E-19	2.809621870104713E-18
-10.125844678960055	12.03212679724241	3.6566686940692235E-18	-3.642520474029077E-19	2.23449687971177E-18
-10.205786830641387	12.200371242765215	4.0923328927274295E-18	-3.7429221438711193E-19	2.350880074335768E-18
-10.11776374681346	12.014636087480781	3.628553269274675E-18	-3.6308168217088116E-19	2.2231159990247076E-18
-9.799033203597945	11.32040592221854	2.4951494472654116E-18	-3.111335205896133E-19	1.783850738402648E-18
-9.732454220074882	11.174895810343436	2.265095101855582E-18	-2.902887175426632E-19	1.6880027750598395E-18
-10.081694286405995	11.938670646469957	3.505205352650062E-18	-3.571018093439059E-19	2.174769661190067E-18
-9.419861471494833	10.505758447346915	1.6242729825169256E-18	-1.9587018686765323E-19	1.3590582809591635E-18
-9.39945834397536	10.463080013210769	1.5801846390704284E-18	-1.8867694578192355E-19	1.3356415148894241E-18
-9.362989365785312	10.388561145610026	1.5215721042646728E-18	-1.8218299083626752E-19	1.295423359620021E-18
-9.15485933130238	9.94585479357356	1.1795842172676851E-18	-1.3869450436657978E-19	1.060512840581592E-18
-12.250739993292553	19.150604908283345	3.618471949754149E-17	2.960229194958247E-17	7.26404836802416E-18
-12.385666050996104	19.229462944007324	3.707628041986746E-17	3.098490416256399E-17	8.688185787608854E-18
-12.018444755085756	18.995911937273455	3.509841003936749E-17	2.7124601581818092E-17	4.227501014660174E-18
-11.827571680933026	18.805921238230237	3.400524105443003E-17	2.5396664463464353E-17	3.2512467795334762E-18
-11.71378598197753	18.69006222155872	3.340043388423009E-17	2.4356694007475658E-17	2.5103902788739984E-18
-11.489121580415649	18.312221504949157	3.1031575834303437E-17	2.13568438454081E-17	1.278087242720593E-18
-11.42092816915265	18.202424829191397	3.030525453819513E-17	2.0472773711820913E-17	9.882101504827613E-19
-11.137081940903064	17.673975351763787	2.6729288408487388E-17	1.605766348201672E-17	4.0395079601402055E-20
-11.050577560623434	17.52903972488271	2.5696244079023495E-17	1.4839178693890125E-17	-1.785387307944951E-19
-10.900173758069224	17.228821915447778	2.3513597417815625E-17	1.2394156258787E-17	-4.105039538223196E-19
-10.59407257662658	16.86993613536655	2.0290868192218428E-17	9.2578737605002E-18	-7.901090175873135E-19
-10.4015251414116	16.663994998799538	1.8353191757406428E-17	7.714462894455427E-18	-8.56351131157425E-19
-9.980308680915373	16.24426542990552	1.434697896063591E-17	4.8266302482663615E-18	-9.048745024039637E-19
-10.52456597891735	16.788877057884427	1.9555542412661683E-17	8.56828137213201E-18	-8.743679188874198E-19
-9.215934750579713	15.702403997568886	8.633967566309409E-18	2.0537895096553027E-18	-7.302135055621481E-19
-9.506635524164235	15.916651407254937	1.0829789646370573E-17	3.0223821961664023E-18	-9.485915075766562E-19
-9.713477904294042	16.0562870014233	1.2399970127434983E-17	3.768345803677731E-18	-9.674502890794898E-19
-8.987328542896977	15.535943891824608	6.992487220801414E-18	1.3318067519607876E-18	-6.129129228330502E-19
-7.038155536202357	2.4161328913912485	3.5054928402112396E-19	-3.031206122727559E-19	1.5038165429488443E-19
-7.218271698777633	2.47634434863711	3.4999220515813394E-19	-2.991889439040206E-19	1.6091214898987546E-19
-7.402921517489648	2.596088343862585	3.467725249227571E-19	-2.922701958211451E-19	1.7131960177009924E-19
-5.610926604361966	2.56874897195521	3.2406064181749995E-19	-2.9264128271725914E-19	7.281026913809686E-20
-5.791192046184306	2.4885541575675454	3.3126718469533097E-19	-2.982546382565658E-19	8.214967160128492E-20
-6.090991914769232	2.367770791599311	3.4118394988411367E-19	-3.061134839159783E-19	9.717447117217975E-20
-6.223300720670824	2.365865245728654	3.435536918077163E-19	-3.066813752895757E-19	1.0504120002491564E-19
-8.524776938151282	15.280293075065625	3.957878503596768E-18	7.681632305677374E-19	-3.069162686567125E-19
-8.5390176621	15.301185889469425	4.180653821297192E-18	8.19028178790454E-19	-3.303286513279616E-19
-8.574275941324595	15.320887483760043	4.405764310917907E-18	8.546071832575038E-19	-3.504856727324107E-19
-5.2268760988311245	3.1984387632370352	2.847498764357811E-19	-2.569275971704774E-19	5.951964826213236E-20
-5.323022364028059	2.954304032548915	2.9954231005221394E-19	-2.704568883186699E-19	6.211999190829116E-20
-5.411391041049513	2.8046470279535036	3.086738154675741E-19	-2.787295861843874E-19	6.50960043653127E-20
-5.361270108912003	2.863813885716368	3.04867371162047E-19	-2.752877142960091E-19	6.318432053506764E-20
-5.176470922340737	3.3654332504811606	2.7488861602279034E-19	-2.47984562091312E-19	5.823918926599847E-20
-4.997438755280889	4.032636318053695	2.3734704961135573E-19	-2.1397332611083172E-19	5.2902174263486206E-20
-5.108994509801874	3.6116460899580636	2.6041884254953447E-19	-2.3493377849575106E-19	5.642438336997876E-20
-4.991774580661376	4.054261353979088	2.3615526310105643E-19	-2.1290081441752138E-19	5.269746492869888E-20
-6.53602006808163	2.347293243898074	3.4790248117166024E-19	-3.0771589742311225E-19	1.223027697773231E-19
-6.871423256057571	2.3759082864320638	3.506145254722648E-19	-3.056878364100191E-19	1.4130541837269187E-19
-6.725008134174486	2.363972974785624	3.497981017606836E-19	-3.0673076351613425E-19	1.3326720444559278E-19
-7.498445287702315	2.6504749625169852	3.452214706146142E-19	-2.8893481970755464E-19	1.7655963520934253E-19
-7.543394316053332	2.6908233254228815	3.4399018112679605E-19	-2.8677329186649544E-19	1.789516354591605E-19
-7.714537633122486	2.9137762658493207	3.367629165401647E-19	-2.744960329795762E-19	1.89059440359495E-19
-7.7891268079090406	3.0564766598021276	3.3237731837452E-19	-2.6745699350563974E-19	1.935786537991029E-19
-7.80527300412054	3.4063802626319237	3.1916225555424516E-19	-2.4988370513034976E-19	1.9732724129512077E-19
-7.804324521600502	3.2269612996167556	3.2584704676612723E-19	-2.586567705821365E-19	1.9579387034000426E-19
-7.758877336072651	3.698244931275473	3.0753199479432E-19	-2.350750257768822E-19	1.9794895181042474E-19
-7.751964178591711	3.7286102673963915	3.0632392299592667E-19	-2.335750516088012E-19	1.9792935194106438E-19
-4.868412953288395	4.489722570165323	2.1105480520175837E-19	-1.9104317529004853E-19	4.381275099715442E-20
-4.944274103721604	4.221530184777065	2.265310783514931E-19	-2.045224709336914E-19	4.928432913313622E-20
-4.861218645669248	4.514367912389247	2.0945082760105107E-19	-1.8964339799571305E-19	4.313780818963817E-20
-4.761328567585714	4.872867994409656	1.8563551708118404E-19	-1.6885356141038572E-19	3.3442392834713746E-20
-7.7347878369548635	3.762505605967378	3.047535995333468E-19	-2.3180647741471035E-19	1.9757399921600209E-19
-7.441188952293851	4.488511996506501	2.7210153361630654E-19	-1.9193594224135342E-19	1.928648624371956E-19
-7.462522939780039	4.43043664258904	2.7457422419930928E-19	-1.951212430053055E-19	1.9312040913012523E-19
-7.583988224902736	4.103803156183615	2.882087114484571E-19	-2.1288074074392377E-19	1.9423885699173208E-19
-7.428705960551779	4.562167039268793	2.6997859464262935E-19	-1.8777544955046915E-19	1.9369846877571264E-19
-7.367225146909923	5.0179675342064245	2.573482877912105E-19	-1.617399143778003E-19	1.9997732350025592E-19
-7.395373926440531	5.510469499667041	2.5279666565945806E-19	-1.3317952496967493E-19	2.1406130535437593E-19
-7.396628687854849	5.543415335697084	2.523788767180306E-19	-1.3129270419652293E-19	2.148491773797924E-19
-8.951906927477943	9.55517852325179	1.0006527085495783E-18	-1.2473266531627577E-19	9.146859116875853E-19
-8.732770861641235	9.107630277300872	7.947026320684082E-19	-9.270237555592034E-20	7.51466953817313E-19
-8.477149435408428	8.592840803667324	6.345845702823744E-19	-8.335322629648995E-20	6.073729979191554E-19
-8.352048182285694	8.325615036227727	5.529497300657013E-19	-7.94001550946426E-20	5.333817520265072E-19
-8.222367325804308	8.079901469599669	4.995121471023296E-19	-7.7641432863005E-20	4.822357096367536E-19
-4.558078678429407	5.6727023718291845	1.1999686112950928E-19	-1.103985980534507E-19	1.1082885481854874E-20
-4.661854211303943	5.2307881209663405	1.5783726588871886E-19	-1.4448523242602752E-19	2.192450506022942E-20
-4.6736829568741065	5.179041007331088	1.61959934207754E-19	-1.4810771856043832E-19	2.3293969624460593E-20
-4.664862639408369	5.2157017440172675	1.5910460207685923E-19	-1.4561438196530488E-19	2.2194606933931148E-20
-7.642518454416541	6.7438038314408955	2.8860320430841553E-19	-7.703329756239035E-20	2.7571169354726304E-19
-7.72390205946121	6.960130553786359	3.1550272667834806E-19	-7.57590354272258E-20	3.027522686818693E-19
-7.960824009101229	7.5515457825414485	3.8498349126252277E-19	-7.133326954882985E-20	3.726426757124836E-19
-7.398279738095727	5.568321714484634	2.523818083951216E-19	-1.3003839437762292E-19	2.154679211893984E-19
-7.486554017062449	6.151026864151781	2.5899685429778143E-19	-9.9816798913019E-20	2.375064649674644E-19
-7.599533786520233	6.612688047526157	2.8146078152333427E-19	-8.256209457806435E-20	2.665052978232422E-19
-4.559353287845783	5.783205763653101	1.1007934657088628E-19	-1.0124526125245782E-19	8.663144110454248E-21
-4.539973927898901	6.108340489734484	8.220853117187884E-20	-7.463353440466247E-20	-1.396303556128871E-21
-4.595870421128182	6.280367827388355	4.922028141863509E-20	-4.447088104819214E-20	-2.4848293536200883E-21
-11.949523827617073	29.206895619841305	1.2971844070733553E-16	3.922163491615401E-18	-6.193658951252742E-17
-11.807688642858182	29.154031813094953	1.2863656993673778E-16	3.258548535168857E-18	-6.172082032375005E-17
-12.00330605669702	29.223330979102066	1.3006866110257726E-16	4.156021312160213E-18	-6.200362229834819E-17
-11.58017196199464	29.065937130844834	1.2661385933129444E-16	2.230821974489356E-18	-6.130581584779709E-17
-11.41683712235142	28.96940271662765	1.2501488960733604E-16	1.4537955131939463E-18	-6.077834177937208E-17
-11.219350371023808	28.853937987330728	1.2303948643423363E-16	5.189828030793932E-19	-6.011579067260758E-17
-11.063811648377435	28.68153300927144	1.2102286050505914E-16	-9.570989296930771E-20	-5.919457095237618E-17
-10.947486528223845	28.535037823889105	1.193858770046994E-16	-5.299553504692389E-19	-5.841100561295888E-17
-10.899230615467399	28.323819733732066	1.1721557449688775E-16	-6.863389060544737E-19	-5.723164069916237E-17
-10.868467577029437	28.194812621939796	1.1585274043634842E-16	-7.576663121879762E-19	-5.64912315573764E-17
-10.876511202290695	28.109887068149042	1.1451318356675E-16	-5.958667398028063E-19	-5.586818145600732E-17
-10.899672074901286	27.854101802332053	1.1085605664687869E-16	-2.3243467427258914E-19	-5.393075862721275E-17
-12.412266700730603	28.73183000599365	1.3075690788955225E-16	5.578321992316828E-18	-6.006504325092398E-17
-12.004390987243811	28.644127827029816	1.271144887978489E-16	3.733566454767205E-18	-5.955957844135046E-17
-11.418956634563854	28.353076382645266	1.2004351112120027E-16	1.395995137632401E-18	-5.769545969894973E-17
-11.624144095082618	28.483083006210283	1.2283596679311555E-16	2.135358617213603E-18	-5.852668481246861E-17
-11.98757052088968	28.638168487186267	1.2694042897787546E-16	3.658878609981446E-18	-5.952268442371359E-17
-11.999455430555999	28.643021141499133	1.2707149330509898E-16	3.710589120901693E-18	-5.955294282040567E-17
-11.11438165555979	28.077094826076056	1.1509000264353385E-16	3.8967995515884406E-19	-5.581843698472172E-17
-11.390783517603357	28.330385589064328	1.1962194202935144E-16	1.2981820822874859E-18	-5.75506656817747E-17
-11.018694723095315	27.985290635821798	1.1330559381836734E-16	1.1867037699223024E-19	-5.505541299478959E-17
-13.471803069018005	28.77445563984976	1.3774826179274871E-16	1.07093096051191E-17	-6.059333165779495E-17
-13.48260549035852	28.773788416678933	1.3780976499203828E-16	1.0761368660164615E-17	-6.059134348429305E-17
-12.935354512904492	28.789110493383188	1.3447937376292845E-16	8.105440793638633E-18	-6.045681923439613E-17
-12.730299209385468	28.768829272465172	1.3305326468077231E-16	7.097776345525445E-18	-6.034965399666994E-17
-14.231290469589101	28.525879619960573	1.4022188571487827E-16	1.4783134822252905E-17	-5.970004076407028E-17
-14.010448775461906	28.63328583652027	1.3994997230813063E-16	1.3484236060114525E-17	-6.011526246179721E-17
-13.506471729136642	28.767317669153915	1.3790151878641018E-16	1.0887129087424474E-17	-6.056917830051579E-17
-14.460841527293365	28.39408003504012	1.4032007359516965E-16	1.6061991519431222E-17	-5.910228735828441E-17
-14.783683682753072	28.129965573228738	1.3911820242004967E-16	1.816130376104776E-17	-5.774211698757546E-17
-14.975465100779633	27.963363652093868	1.380971653401137E-16	1.947799901964512E-17	-5.68461131793425E-17
-14.857377166814722	28.070482248494333	1.3884102689413105E-16	1.864545277953418E-17	-5.744053878887057E-17
-15.247091508969765	27.723494694946858	1.3647339056722425E-16	2.13210191057557E-17	-5.550616872137565E-17
-15.438921475279523	27.548521108541188	1.3503875449649148E-16	2.270776635387144E-17	-5.4479681544445336E-17
-15.777307067901031	27.23142152114181	1.3213974024797338E-16	2.51904730122764E-17	-5.2455073471995907E-17
-15.505550048294694	27.4862002405047	1.345063012773692E-16	2.3174683925817797E-17	-5.4100230587493203E-17
-15.95882932927022	27.057658625283377	1.304745559424E-16	2.654170327644139E-17	-5.130838578816128E-17
-16.071627921968407	26.944874315391413	1.2927361693543347E-16	2.7441311544158192E-17	-5.052748024826129E-17
-16.348879088595037	26.649360708813276	1.2632383328966816E-16	2.9701127733624344E-17	-4.848317671688126E-17
-16.427997019937784	26.555959712111072	1.25384572699881E-16	3.041536964121575E-17	-4.78264469938916E-17
-16.656844434007954	26.17623866269756	1.216590834376088E-16	3.281328262026996E-17	-4.522281862745891E-17
-16.696536478621557	26.09508062700545	1.2089654851092797E-16	3.3294681313885934E-17	-4.4649754021387395E-17
-16.835749776418716	25.686852448177994	1.1693811453270964E-16	3.528379324932742E-17	-4.186122743147921E-17
-16.845061757485475	25.628453285604436	1.1637337456649945E-16	3.5520155439955325E-17	-4.143320448219374E-17
-16.850433340026893	25.176846057478727	1.1196321610918176E-16	3.6946062989655315E-17	-3.816982429475723E-17
-16.85038673364371	25.14105029551206	1.116134143550126E-16	3.7057316259123874E-17	-3.790126938989232E-17
-16.822804208812027	24.752145786172367	1.076278573740784E-16	3.81027426309073E-17	-3.5079079531579147E-17
-16.814022621155868	24.619664448408173	1.0626209924971278E-16	3.845947854942322E-17	-3.411834821446123E-17
-16.812945472733826	24.6090037446475	1.061495573749325E-16	3.848685523540583E-17	-3.404221822843018E-17
-16.723937840816944	24.10943746964462	1.0064653096291078E-16	3.950220558535708E-17	-3.012739588017009E-17
-16.711672631053567	24.055094941481215	1.0004204668084596E-16	3.960444495781469E-17	-2.970926651515334E-17
-16.289023552988983	22.907733919851253	8.625910262745297E-17	4.076502367545724E-17	-2.040839373913044E-17
-16.541701583590093	23.45604246001041	9.305293512306875E-17	4.0471335716657626E-17	-2.4930136106277372E-17
-16.554803726644348	23.499372302025698	9.357994035316946E-17	4.0402979481107154E-17	-2.527237479287716E-17
-16.28488538521969	22.898119481008653	8.613680778382657E-17	4.0772945108200483E-17	-2.0328392324519474E-17
-16.26218103763534	22.856454352609262	8.563711660442155E-17	4.0776286084983904E-17	-1.9974123134305537E-17
-15.969194038819062	22.31634337785984	7.927495191681812E-17	4.08041784130917E-17	-1.5423766681757856E-17
-15.890230123807179	22.1925020649246	7.790256424946566E-17	4.074973838333038E-17	-1.4388115430023498E-17
-15.611918811164477	21.76175729997115	7.283567608960646E-17	4.0569809725769574E-17	-1.0713482092716502E-17
-15.389654649869971	21.467446140267274	6.94979132221772E-17	4.0286101793159745E-17	-8.17123873877774E-18
-15.211472875440649	21.22502075941048	6.662952840285083E-17	4.00574924838515E-17	-6.034704384237025E-18
-14.852605830718518	20.76860561637889	6.134084100923345E-17	3.947177555988408E-17	-2.0390852746671124E-18
-14.818368111934701	20.727265125728813	6.082408861578626E-17	3.940679340009711E-17	-1.6644614242513268E-18
-14.010753868674147	19.956266747716498	5.1166887533612557E-17	3.739235152686678E-17	4.8667567947903544E-18
-14.087441807327457	20.012526511232718	5.1925183432930707E-17	3.762704330075949E-17	4.462278642201511E-18
-14.468160486474938	20.371519812579944	5.638085330120351E-17	3.8630048880042243E-17	1.4576132642109378E-18
-14.161164464278139	20.08381166702931	5.273083128038004E-17	3.782237345103615E-17	3.900985826895731E-18
-14.781086333771103	20.690256417429	6.030396700346345E-17	3.932439829078702E-17	-1.3214580953987575E-18
-12.566775432145782	19.255877513320883	3.847774437350378E-17	3.185172569176173E-17	8.817224625502358E-18
-13.290339014836286	19.46305631769065	4.41852613483977E-17	3.4924806659784255E-17	8.127428845857981E-18
-13.1729303124603	19.418787275288505	4.326874852018371E-17	3.446666697009954E-17	8.399418947633644E-18
-12.843245224742368	19.28971157894774	4.074902402701573E-17	3.316849211738348E-17	9.14866654747974E-18
-13.364979556612642	19.508469790386137	4.488534101608143E-17	3.5210826231641945E-17	7.856489141547246E-18
-13.714991928392514	19.7215588672211	4.8081015084306704E-17	3.648124515998651E-17	6.596613921632023E-18
-10.73275094914898	27.601566124654774	1.0526389962221244E-16	-4.910349707414507E-19	-5.1673734581434535E-17
-10.621312259153935	27.431657608134955	1.0176074048830156E-16	-7.482381339827757E-19	-5.013520512180173E-17
-10.494472622804425	27.139762728691487	9.66886007393433E-17	-1.0434220735726607E-18	-4.7644141866808643E-17
-10.440814811578786	26.97290839065918	9.411016148635394E-17	-1.1614348179910686E-18	-4.622539193492278E-17
-10.340010025599554	26.46761329405222	8.645673685231315E-17	-8.179843142446128E-19	-4.179579359056502E-17
-10.310942985096554	26.231506882359504	8.306964698730646E-17	-6.03127951933502E-19	-3.967896963597879E-17
-10.254915889396067	25.788604694922874	7.636122013603103E-17	7.930618451398949E-20	-3.568945262209197E-17
-10.226478276469011	25.49740684588262	7.212583151299233E-17	6.17891863121862E-19	-3.30825280977898E-17
-10.15297056364784	24.454238785309386	5.724046837977814E-17	2.8898628429747353E-18	-2.3853350698559716E-17
-10.148816922605754	23.97207807587904	5.046850117531302E-17	4.1313961462854324E-18	-1.9507887166211544E-17
-10.1572747910747	24.735583520367605	6.110757654427576E-17	2.1731137832981773E-18	-2.6349592830714852E-17
-10.162097597121184	24.830116402868736	6.244174423660361E-17	1.9690009766175703E-18	-2.71758199217014E-17
-10.162546766859359	23.84260305188515	4.89023512107551E-17	4.618468232496529E-18	-1.8380058483732837E-17
-10.199764060738538	23.17965757589045	3.9947558538257367E-17	6.9372241068666935E-18	-1.2390391325640563E-17
-10.264133457042867	22.925685144978395	3.7599539657526176E-17	8.203811107245611E-18	-1.027742417431403E-17
-10.334836167150385	22.416165687077918	3.153979075443138E-17	1.0377272066367081E-17	-5.87758356791426E-18
-10.491992980100063	22.018023813554393	2.877657227926829E-17	1.2834512397520553E-17	-2.73945021876817E-18
-11.549836964138185	20.072338696358347	2.94830238722002E-17	2.529627045064034E-17	9.563702584418802E-18
-11.554967867880773	20.064003427239495	2.9527467052003065E-17	2.534337331598289E-17	9.599049380542672E-18
-10.551136967279964	21.796553611972193	2.671770152763702E-17	1.3985433417088557E-17	-9.008878200112645E-19
-10.861109989919282	21.2561808403101	2.6513660729083188E-17	1.780713977447385E-17	2.838407300934362E-18
-10.944210941660401	21.11696785294288	2.6171805020678575E-17	1.88328301792311E-17	3.829143732917432E-18
-11.133323225905555	20.800917117156818	2.7381971042225806E-17	2.0914026409458214E-17	5.697809788575252E-18
-11.346534801731305	20.436488911990164	2.856324801473259E-17	2.3215060719812077E-17	7.705865743311695E-18
-11.231518843805489	20.62710766906838	2.733230054486853E-17	2.204621935441778E-17	6.729155128946743E-18
-11.741469854730147	19.77949816437784	3.119158179342158E-17	2.7061740046016513E-17	1.0831185509069853E-17
-11.841147224706019	19.661418434931374	3.197446860969075E-17	2.78217313933044E-17	1.1076490836490502E-17
-11.973386913159729	19.52262481256701	3.312146397783189E-17	2.88550749710198E-17	1.1339273678521703E-17
-12.17042537041236	19.353881967026794	3.473184304163175E-17	2.999896138281024E-17	1.1047656325719857E-17
-12.254791953417843	19.298450378205736	3.561984045981952E-17	3.041287404969184E-17	1.0038614705583667E-17
-12.107678242949614	19.405561627556374	3.419450659707447E-17	2.961783995307708E-17	1.1090297895479073E-17
-4.288326386940742	5.8070230604936794	6.744166953405663E-18	-5.418503304393146E-18	3.036519776974605E-18
-4.307057605244767	5.526002436139832	9.002208881259042E-18	-7.463678171743696E-18	3.32488822464769E-18
-4.180171464701457	5.245978145694322	1.132909163564719E-17	-9.775343603071186E-18	2.5456051427835592E-18
-4.162615861022818	5.199209053922773	1.170034503362547E-17	-1.0123373403871731E-17	2.445173520490236E-18
-4.143652721141185	5.191949089536986	1.1780358539793375E-17	-1.0182969707943765E-17	2.328486118161732E-18
-4.014987066173259	6.398560350145364	2.1050050072401256E-18	-9.418217717423748E-19	1.705781600993342E-18
-4.102160277057983	6.226155071234556	3.456291384467241E-18	-2.337868839654122E-18	2.0377449340831317E-18
-4.158587255864665	6.1200098173878565	4.28127339480408E-18	-3.2155250318530548E-18	2.2601320583666696E-18
-4.284793079351208	5.824858607178209	6.5967408964562374E-18	-5.275853413101641E-18	3.0086857057370316E-18
-3.6322745368198053	5.1479752237781815	1.253819147114454E-17	-1.0914937407478918E-17	-1.4974639899584757E-18
-3.7520724673596213	5.133869891353276	1.261853281634539E-17	-1.092485562266788E-17	-4.686206249301161E-19
-4.068810461062704	5.185234828589743	1.1928177880771306E-17	-1.0317907236069405E-17	1.7810638740704917E-18
-3.4079134276844885	5.238028583704212	1.2141198699342396E-17	-1.032580366819962E-17	-3.365213257428893E-18
-3.870611147185512	6.723331704642558	1.2617699153316237E-18	1.0641716129260394E-18	5.83727466155021E-19
-3.93550508782948	6.569124366309313	1.810590714192277E-18	5.035015222841572E-19	1.034338588627168E-18
-3.083077723553127	5.477621858005871	1.1013251752494119E-17	-8.494109269625504E-18	-6.3296773533925386E-18
-3.2016356353304536	5.395281637801698	1.1550562424379884E-17	-9.20317050214934E-18	-5.204929216370551E-18
-2.9250367521464256	5.618751443255416	1.1128546892740808E-17	-7.392648798397022E-18	-7.957372044483224E-18
-2.808073832376915	5.742408533499555	1.1120722264007165E-17	-6.4538192961946574E-18	-9.043264637804132E-18
-2.561109083068193	6.012828978318681	1.3326126477488594E-17	-4.365132424520017E-18	-1.1806385924977687E-17
-3.6562255957727294	7.214473650128381	3.5761295052985445E-18	2.9622119463135036E-18	4.469645418256013E-19
-3.592522873141893	7.34008329807876	6.642151483741366E-18	5.3598260248844225E-18	-8.05182654485321E-20
-3.54328167840365	7.470859406778205	7.504365481889893E-18	6.055881529841886E-18	-9.07966206955571E-20
-2.1477862434435124	6.617732931249476	2.164113111552104E-17	1.668991672318117E-18	-1.757691217574804E-17
-2.178221292733067	6.571855578800015	2.0803098452824215E-17	1.0770857371175652E-18	-1.7170092107191873E-17
-2.0648331524982755	6.7576354797203635	2.4023412489258856E-17	3.4451362934706034E-18	-1.875204806788159E-17
-1.8849213199230619	7.066868042911974	2.9226638539278166E-17	7.360391558493021E-18	-2.1238426200873478E-17
-2.4120263893614973	6.229400814325045	1.6124029376698953E-17	-2.348249962634411E-18	-1.3875205385535091E-17
-2.5361866250272955	6.047252036713077	1.3581195521668604E-17	-4.1504921526231785E-18	-1.2084586991417523E-17
-3.935819787141531	17.984500048599497	1.4128531370258007E-16	8.502902799312138E-17	-2.0050148776524516E-17
-3.78336958602557	17.993315823553566	1.397718483626539E-16	8.517584767722812E-17	-1.9753640321532825E-17
-3.427077741744119	7.766058137175304	1.725811613989826E-17	1.3675470843053468E-17	-1.1625587157886785E-18
-3.406569881135219	7.832445527304884	1.84966421269973E-17	1.460138284154546E-17	-1.2994030767761554E-18
-3.395983191054093	7.883794864942119	1.9456739582496156E-17	1.531673243116072E-17	-1.40016722294476E-18
-3.3371281060386737	8.150918617555703	2.4689442540529632E-17	1.8837419490683584E-17	-1.6847468411399006E-18
-1.278169408830863	8.48437433428823	5.377304651508585E-17	2.7089671617455573E-17	-2.9851356593290175E-17
-1.4540629241815408	8.03470965362341	4.602525245405664E-17	2.0572111696237943E-17	-2.777325933093669E-17
-1.8167261401452421	7.208011822579171	3.149804499720229E-17	9.174253583202432E-18	-2.235599154646425E-17
-1.5523830370140876	7.789776732269239	4.164050702849586E-17	1.6976379115022596E-17	-2.6146358212123317E-17
-0.9410764433027281	9.405038530050247	6.840845262942956E-17	3.9797044614634443E-17	-3.279590593099404E-17
-1.0329367331417418	9.151234284338832	6.451745086314616E-17	3.654589659263578E-17	-3.2119822291986704E-17
-0.7679094447811552	9.95277965234512	7.568772996986424E-17	4.604302215853639E-17	-3.36847991805015E-17
-0.33002843814312044	12.134348277380695	9.99052450921563E-17	6.732911101005998E-17	-3.442122058797076E-17
-0.3357764586920513	12.078843485378034	9.938207444872429E-17	6.685735799968384E-17	-3.44622354186147E-17
-3.417433509638533	17.827381727176302	1.36994404915915E-16	8.596875054225527E-17	-1.9955960619180353E-17
-3.353382382951112	17.741842308688575	1.3670467655063403E-16	8.623597007886929E-17	-2.0136794313204014E-17
-3.674832941632539	17.93323560833925	1.389927383917575E-16	8.530936124474588E-17	-1.996888799519866E-17
-3.5409307277999584	17.885907081965335	1.3796070449498468E-16	8.57396958176571E-17	-1.9878452028435465E-17
-3.1860561960175433	17.549365365355296	1.3580193156499433E-16	8.659499437668538E-17	-2.0409683095795414E-17
-2.9981130641699174	17.395321314172424	1.3490994631670686E-16	8.681858337811646E-17	-2.0714421547548763E-17
-3.2165215628928006	17.57820816975883	1.359240033374222E-16	8.64801468948988E-17	-2.0395488850129764E-17
-4.1137207324417435	17.95308223849858	1.4348107533692407E-16	8.477050130280613E-17	-1.995684363076139E-17
-4.160621080742889	17.795938972454014	1.4449573918590906E-16	8.490307333382866E-17	-2.0143612699311897E-17
-4.190763877417752	17.70804950350443	1.4502024623731612E-16	8.476173252896175E-17	-2.0185749505443746E-17
-0.33050020850094985	12.145123827625998	9.998498971926432E-17	6.739943557989229E-17	-3.440212184685677E-17
-1.4343564303268679	16.31909273804294	1.254904951899165E-16	8.668232845808472E-17	-2.3934121068250277E-17
-1.3066176526698219	16.0680303809159	1.243749886203467E-16	8.645813547468038E-17	-2.4415809096087338E-17
-1.1152979539279455	15.611202681804269	1.2236124884536688E-16	8.555749664661124E-17	-2.5650770853588836E-17
-2.4474803932797915	17.1585224792057	1.3238026111456372E-16	8.711608927314976E-17	-2.1717332104449252E-17
-2.055761384167546	17.041296048986602	1.3018566507838094E-16	8.730136495134471E-17	-2.2230967322049162E-17
-1.9984998164489554	17.002629506016117	1.2980211556073867E-16	8.722979524785199E-17	-2.2407046323164765E-17
-1.5724149375605685	16.580962567434636	1.268167931739215E-16	8.714007644617235E-17	-2.3319639122339096E-17
-2.9820955633715815	17.38344915169903	1.3483549844131008E-16	8.683056472706668E-17	-2.0745712099157248E-17
-2.724789042326286	17.256116533629893	1.3364833428148208E-16	8.697890433354951E-17	-2.1232313519380796E-17
-2.531457869203797	17.190304756335227	1.3276471031407235E-16	8.713519733910157E-17	-2.1481097538490668E-17
-4.183190145794866	17.56540290424019	1.4489142241346722E-16	8.467295889320775E-17	-2.029926534617142E-17
-4.207099313692599	17.371866069837257	1.4528839843217986E-16	8.488245535653634E-17	-2.0394285946638875E-17
-4.17345519997633	17.089831976884682	1.444234345541588E-16	8.504971084870616E-17	-2.018542324796362E-17
-3.3148310309893363	8.423923301546052	3.023916568802559E-17	2.2991418285293743E-17	-1.7959322168710605E-18
-3.3001926290874843	8.663118489326514	3.486207006944106E-17	2.6600530166990724E-17	-1.94839274745684E-18
-3.2862287614074197	8.915212706658004	3.9523698359629216E-17	3.0058134036045006E-17	-2.315310330828564E-18
-3.2794829862540458	9.153166440048345	4.423903630434829E-17	3.362942869787435E-17	-2.6299328940404515E-18
-0.3805651487088481	12.953841366376702	1.0616554656752677E-16	7.293858656845621E-17	-3.2842030028194966E-17
-0.4307061904896281	13.36924122248353	1.0938435935199153E-16	7.586380361109567E-17	-3.194294198763127E-17
-0.5075965103225141	13.744646939005303	1.1168838280658506E-16	7.770396967230882E-17	-3.1056917222198337E-17
-0.5977318219793605	14.096499370658435	1.140921958869105E-16	7.975894367576815E-17	-3.0045782810894136E-17
-3.2676731937878696	9.605726412719452	5.259028448784547E-17	3.9513520429197705E-17	-3.7698965266522046E-18
-3.256429234120413	10.042692132374542	6.04412165389792E-17	4.4980631006704404E-17	-4.9288650488422846E-18
-3.268410707882346	10.416945356274994	6.640669559629542E-17	4.883923338335829E-17	-5.8233056653540434E-18
-0.6591870284780542	10.31262568099423	8.061151951428704E-17	5.031080602148625E-17	-3.4263943925082445E-17
-0.42285288091859907	11.258976825610697	9.164308976989756E-17	5.987941225792952E-17	-3.504244185114868E-17
-0.42939644071267913	11.215805729165236	9.1148893153539E-17	5.942988862401318E-17	-3.503857684778537E-17
-0.6312573047807166	10.428088654680536	8.212184380846655E-17	5.166431364464326E-17	-3.440691007908823E-17
-3.2903234695987535	10.897386429199772	7.448539820961291E-17	5.4224479791793825E-17	-6.926128101480519E-18
-2.987291544864133	17.386535233830127	1.348625992638806E-16	8.682973961678788E-17	-2.0734612433504623E-17
-4.164359810315925	17.031866286091535	1.4418980328030053E-16	8.50275303810926E-17	-2.019476095979377E-17
-0.7097934901376413	14.466809880080852	1.1648171360361287E-16	8.173983835510338E-17	-2.887768140058338E-17
-0.8575672753041089	14.969271293498517	1.1902074214285434E-16	8.349127327524242E-17	-2.751867789642341E-17
-0.9532329287786547	15.217415294466539	1.2052797257319525E-16	8.459726498326193E-17	-2.6688359684326944E-17
-4.1386892518049425	16.602845789463966	1.422541214672473E-16	8.472138538639957E-17	-1.9672570383076088E-17
-4.159558946386909	16.976159925336383	1.4391495267418626E-16	8.491437240395029E-17	-2.0182670897495485E-17
-4.083322820670365	16.225441788462653	1.3984414791320666E-16	8.420999306379406E-17	-1.913547614411896E-17
-4.075875945060494	16.183223288394085	1.395502339523407E-16	8.41233505323757E-17	-1.9107841400939867E-17
-3.9528003255732322	15.292784673108926	1.3174016356809705E-16	8.205575394782278E-17	-1.68251417119384E-17
-3.9992067929440043	15.73055462668215	1.3583137885849956E-16	8.33214494872817E-17	-1.808057163038586E-17
-4.068371905853679	16.139351008679608	1.391637647277683E-16	8.399446024191992E-17	-1.9020576186686763E-17
-3.903746688804401	14.691009127397303	1.2563340644685436E-16	7.977013239283485E-17	-1.5163531382514792E-17
-3.86987704440043	14.375574603567006	1.2212551804200492E-16	7.8308703154952E-17	-1.4421934225961475E-17
-3.9256796422272324	14.820378173973397	1.2700482746319208E-16	8.02310575626325E-17	-1.5483453278862465E-17
-3.9497350317267026	15.228464150498013	1.3109497224059945E-16	8.179666152476484E-17	-1.665046383212984E-17
-3.7268568443784513	13.894308007070336	1.163845933759535E-16	7.63479281785118E-17	-1.3399513297236389E-17
-3.698215854277132	13.779058127098043	1.1496329549501613E-16	7.580352067073336E-17	-1.3157226464010663E-17
-3.6779639093146645	13.673870011895303	1.1357898984344106E-16	7.514439945586237E-17	-1.2955648873149898E-17
-3.571181750067259	13.33170586472178	1.0924704341123302E-16	7.347433152875549E-17	-1.2243468931456723E-17
-3.4835043026903465	12.977876322076302	1.0442300193123997E-16	7.108214143288105E-17	-1.1756117649065565E-17
-3.404126025364066	12.339701968592273	9.602442352654674E-17	6.693729628433358E-17	-1.0182909481598601E-17
-3.3488293333994186	11.895449310153229	8.935119616276308E-17	6.30787599989863E-17	-9.319097433540067E-18
-3.300315153385468	11.14083500028607	7.843414439551262E-17	5.675568300860335E-17	-7.490768769597435E-18
-3.9511621749674837	15.271050023970451	1.3152967743093288E-16	8.197816439156785E-17	-1.6779744344356037E-17
-8.244373317370188	14.628658956740194	2.218610931419712E-21	-1.3287998700811176E-21	-1.5570579553552814E-21
-8.208489142862772	14.204433859089825	2.189028636009245E-21	-1.3202859517379982E-21	-1.5582906613817278E-21
-8.193734077492797	13.966873422743047	2.1729784840364995E-21	-1.3158950075885831E-21	-1.5591328964760495E-21
-8.232676222944097	14.462837941075223	2.2071327035119355E-21	-1.325694324001635E-21	-1.557867483507811E-21
-8.19035693955016	13.837323106092928	2.1644497139965827E-21	-1.313610063573371E-21	-1.559406876368075E-21
-8.113167709168138	13.369167772280294	2.1332407186908887E-21	-1.3026411146165728E-21	-1.559607064375747E-21
-8.077142174814208	13.181783020574018	2.121921843539551E-21	-1.2984431821994938E-21	-1.5593280086163685E-21
-7.967407351985131	12.816549861797377	2.0995930917016915E-21	-1.2879778165363435E-21	-1.558902521371089E-21
-7.4202031915344335	11.241546128091116	2.013731488090901E-21	-1.2341780835944337E-21	-1.5554239323758975E-21
-7.380855782333087	11.139150568907128	2.0097412721836295E-21	-1.2312663852753624E-21	-1.5551893288580105E-21
-7.603903539139292	11.751642921695533	2.0391682947667578E-21	-1.2521518687898934E-21	-1.5561911983594017E-21
-7.696154479064555	11.994745340563997	2.0522764998636864E-21	-1.2617767254196778E-21	-1.5567621611876969E-21
-7.744684776673163	12.145936214046198	2.061332104849237E-21	-1.2670832320348446E-21	-1.5570049148768873E-21
-7.337783016568444	11.036160898112158	2.0054962046328796E-21	-1.2277241676946674E-21	-1.5547189382730514E-21
-5.478513842259125	7.328297301269693	1.8013848857707063E-21	-1.0045839963170745E-21	-1.4896819186573053E-21
-5.496335515484936	7.350666297835906	1.8038366328103965E-21	-1.0071258840491158E-21	-1.4908156939693983E-21
-5.513292533723025	7.373441024034741	1.8054349117524044E-21	-1.0087884014443135E-21	-1.4918079435500612E-21
-5.7782594324877365	7.704138241466704	1.8328765547993865E-21	-1.0379476756633689E-21	-1.5034228384642136E-21
-5.226288884072366	6.97442447090005	1.778442903401699E-21	-9.824216716733038E-22	-1.4748207282804118E-21
-5.1320395346395955	6.880771446866525	1.7674540777289063E-21	-9.724059043642428E-22	-1.4691265800347255E-21
-4.981658732436152	6.746084424883188	1.7563747196898622E-21	-9.640601647068787E-22	-1.4619926895537221E-21
-4.872230788355059	6.663668971542325	1.7475100624029244E-21	-9.578969704344246E-22	-1.4572900081616355E-21
-5.95993806317256	8.088641025459268	1.8493323243851938E-21	-1.0562004795291446E-21	-1.515735479820219E-21
-6.156106083074739	8.43849134717127	1.8746302541939575E-21	-1.0861997673840934E-21	-1.5257678682775283E-21
-6.3622803987511345	8.893710900037291	1.896105592572199E-21	-1.1107810454520162E-21	-1.5361398936424234E-21
-7.037730777065047	10.279206689455364	1.9694608496258397E-21	-1.1937841157669704E-21	-1.5525694337784934E-21
-6.511291309796823	9.166024915663732	1.916687588297812E-21	-1.135466322587819E-21	-1.540827868354537E-21
-6.961309529005052	10.091919377967345	1.959970397633019E-21	-1.1849695094788192E-21	-1.5515643185916657E-21
-6.976746835639336	10.11701394282087	1.9619369494888494E-21	-1.1869128329844246E-21	-1.5520817456821109E-21
-11.149672852779776	19.026028297048256	1.1501375737570002E-17	2.4084068048592428E-18	4.12039318120452E-18
-11.177286946315288	19.099277703541333	1.15686130493546E-17	2.462137264349879E-18	4.127433076268782E-18
-9.18227086019565	22.941744559833715	1.2503240415733169E-17	4.753954956202874E-18	2.823849450481511E-18
-8.933979733519063	23.042297787756027	1.2336322963776103E-17	4.803515315568164E-18	2.601840327693049E-18
-9.497726748011418	22.723004536194928	1.2588287190588292E-17	4.608514565003947E-18	3.0594028475933078E-18
-11.201816179455392	19.362671115833425	1.1717032199965966E-17	2.6196887266833275E-18	4.107461183365289E-18
-11.022193536741858	18.71762456011473	1.1199077223551164E-17	2.1950716041069582E-18	4.089801757226968E-18
-10.948655511422155	18.634752597804788	1.1058481546387446E-17	2.1193743529640797E-18	4.053405110032787E-18
-10.739200803101152	18.414265673982754	1.0657661339254483E-17	1.9265466812441307E-18	3.951901289676489E-18
-10.426129079411938	18.242868662510936	1.0079210292293028E-17	1.7177964742783925E-18	3.7605774853134245E-18
-10.351495060601314	18.19934593348884	9.937908816106777E-18	1.6697151482513275E-18	3.713522308312299E-18
-10.276659955502009	18.164399203559437	9.796502331366919E-18	1.6253520614659006E-18	3.668390792132627E-18
-10.051706148564318	18.092298620546728	9.3668661553738E-18	1.5031643948236347E-18	3.5071824544481185E-18
-11.220597943108505	19.547650220008503	1.1821646517603678E-17	2.7277373893594496E-18	4.091673295744219E-18
-11.213232813518047	19.613678726955158	1.184931801293414E-17	2.757911720223408E-18	4.084187620073998E-18
-11.167862918473158	19.983763373685665	1.1984177927778704E-17	2.965177571392765E-18	4.02426663921336E-18
-11.119734753615504	20.180895538942224	1.2057242308138733E-17	3.0607095416444373E-18	3.998216407051833E-18
-10.889962382093142	20.81510177874138	1.223317478528599E-17	3.401139554362591E-18	3.8581230323188315E-18
-10.989883259185685	20.57314650704364	1.2162341351406323E-17	3.282534746959826E-18	3.906330755740548E-18
-10.670647697607485	21.25443563231954	1.2352312303028993E-17	3.654139545295596E-18	3.736738554639853E-18
-8.656589193032165	23.077778160673812	1.205582258847971E-17	4.771525581499479E-18	2.3856904758920868E-18
-8.262164632393056	22.97490850022338	1.1468530989561588E-17	4.5552512181414905E-18	2.0247366076292876E-18
-8.093510801985081	22.896766634500132	1.118313377838599E-17	4.433132328225248E-18	1.9008472889938787E-18
-7.68989912608717	22.564207698669875	1.0361923327764766E-17	3.940671012772387E-18	1.5728913698250387E-18
-10.61906467426591	21.352055718189742	1.238119613242539E-17	3.702401075719326E-18	3.717015079050775E-18
-9.936768220586934	22.310409278173573	1.2619113339926027E-17	4.3207448420951255E-18	3.3566355315772688E-18
-9.627937960973474	22.62487940796674	1.2625707481040225E-17	4.548619000035014E-18	3.146468144899183E-18
-9.573169961095976	22.676544366109272	1.262143845744072E-17	4.581677741804025E-18	3.1134024265209534E-18
-10.134279956953314	22.058148587414195	1.2556727763623169E-17	4.142614960035683E-18	3.4777404686038366E-18
-10.304582249602808	21.836678921374176	1.2513651020450744E-17	4.0019176429851615E-18	3.562399438905963E-18
-10.555587977067566	21.45179651669559	1.2407321837579669E-17	3.7564551780425964E-18	3.693355769141228E-18
-9.871150253323467	18.04329134881533	9.021051809161949E-18	1.4138116257792548E-18	3.3849552433899026E-18
-9.4491510421968	17.986087424675254	8.140076644440138E-18	1.215692740423768E-18	3.0423346195946976E-18
-9.39405468440286	17.97674307009461	8.022811409042475E-18	1.191215086951947E-18	2.999712103359658E-18
-9.318824933668623	17.968766098777905	7.844023124814989E-18	1.1550604982357123E-18	2.934532691529268E-18
-8.866655676614846	17.930756511797174	6.796246695068622E-18	9.505632876037483E-19	2.5353960521817753E-18
-7.460370084706861	22.326890903804703	9.840998369676424E-18	3.645048925593154E-18	1.4515727335898405E-18
-7.181921823170052	22.004421546653404	9.169475609965576E-18	3.197698950496642E-18	1.3022373467787125E-18
-6.980050576019263	21.793148493492453	8.680405569733098E-18	2.945468867157516E-18	1.2258608593918953E-18
-6.576542696581086	21.409318391621486	7.764154220091E-18	2.4526152453403837E-18	1.0815853745318549E-18
-8.591810565175942	17.924390418426363	6.062219564793424E-18	8.175341431770936E-19	2.278872975003268E-18
-8.160987566235585	17.895824611247768	4.69889373961943E-18	5.498122814379752E-19	1.792794032379751E-18
-8.427526747689353	17.911776804777684	5.554944075709625E-18	7.213174526519756E-19	2.0988276117170712E-18
-8.540982568507179	17.920050757602066	5.926241104169571E-18	7.931069744794118E-19	2.23031037163837E-18
-5.864615339578987	20.755750631962357	6.1468611611965305E-18	1.6973874637317808E-18	7.950598527361081E-19
-5.543802938210256	20.38074487517408	5.307531500823771E-18	1.2942763424619075E-18	6.91256400680792E-19
-6.504364858334945	21.34437545298176	7.60209053054405E-18	2.382416693823273E-18	1.057930675168876E-18
-5.970918121132899	20.87023242852833	6.415423556255379E-18	1.802093321029145E-18	8.227044807615495E-19
-5.171797381464162	19.89737251545445	4.2410007894294105E-18	9.323634984581658E-19	5.927228427281289E-19
-5.0245480447987125	19.683822661130662	3.80116167186596E-18	7.343699746682709E-19	5.467329676283893E-19
-4.900152014728899	19.401774462066626	3.2755045890570276E-18	5.612250035340013E-19	5.507892187662986E-19
-8.045165203849148	17.895237150670994	4.159102467030172E-18	4.611971230158977E-19	1.5514174719122741E-18
-7.828330068792466	17.887207984644846	3.057290675029031E-18	3.0643192371594665E-19	1.0988128355257681E-18
-7.588389628929521	17.819549385161938	7.251520971783133E-19	4.7630139909350636E-20	2.780249390947488E-19
-4.683175416995011	18.92056128922509	2.460250371305809E-18	2.68750494362229E-19	4.799056863940115E-19
-4.557131527726211	18.533459102138394	1.8724031676892044E-18	1.6759658621605415E-19	4.1247991942558985E-19
-4.377707594286538	17.57417867700677	6.54054898811118E-19	-6.416726762418839E-20	2.827867966995794E-19
-4.375950900357417	17.526057226949376	5.963529198892998E-19	-7.373719676243743E-20	2.796598115967121E-19
-4.484941864981501	18.19838652331461	1.344448634226844E-18	5.035769770667253E-20	3.8590241830750916E-19
-4.372825752777866	17.497105804998277	5.724361050244006E-19	-7.675314053780645E-20	2.7976811750157064E-19
-4.260063754969469	16.957122878843833	2.973435726813401E-19	-1.303677408233037E-19	2.1627083163872501E-19
-4.2543796491463395	16.88173839584814	2.764347262025512E-19	-1.3089983931531107E-19	2.1557913822468448E-19
-4.172479120773178	16.325671413989923	2.285536294401161E-19	-1.1831051862463528E-19	1.698874171998263E-19
-4.151871519508384	16.155447405066244	2.127064014709823E-19	-1.152299147313335E-19	1.5573980321938679E-19
-4.144035245207647	16.121454065378032	2.0919342570424653E-19	-1.1306018074175667E-19	1.519400958492323E-19
-4.072421898747817	15.289956430567175	1.7155971677138864E-19	-9.209362687249156E-20	8.400485679680461E-20
-4.095328121705499	15.489697359268533	1.8422736358001536E-19	-9.82691578036935E-20	9.900508044022844E-20
-4.118480058777639	15.68595857984359	1.914051782930168E-19	-1.0015486568650013E-19	1.1317670407980658E-19
-4.140149876500907	16.06180723438685	2.0588896511101588E-19	-1.108133971274911E-19	1.46430716972556E-19
-4.179593610389492	14.862900564725685	1.47660812777851E-19	-7.880802602760377E-20	7.694369146865486E-20
-4.129583690004605	15.034457843656845	1.643116504907202E-19	-8.788046140365754E-20	8.58882346369531E-20
-4.332504046130264	14.727261534199787	7.546832713038463E-20	-3.875138288064051E-20	3.7111893950150767E-20
-6.864381120883843	17.824925970386563	2.4659983891398832E-21	-1.3657134086017432E-21	-1.506906961139773E-21
-7.111456277637915	17.862901719600874	2.4556591098542227E-21	-1.3629793266410195E-21	-1.5080335892358812E-21
-7.361730330183262	17.815658423143518	2.4410301920110415E-21	-1.3613452311329734E-21	-1.5095759347451976E-21
-6.699631952192596	17.790187728061333	2.4728779614692055E-21	-1.367741013418692E-21	-1.5062191469519055E-21
-6.471535900809904	17.65611081898578	2.47820266425621E-21	-1.3711901442347489E-21	-1.5056717446528467E-21
-6.01856299486931	16.965651538393175	2.464692321409384E-21	-1.375491658861957E-21	-1.505480480228084E-21
-6.018217814642384	16.964954947243214	2.4646726487012868E-21	-1.3754940386155273E-21	-1.5054813479892603E-21
-6.192614293475787	17.31914560580889	2.4756244403969426E-21	-1.3750443677410252E-21	-1.5055531046487623E-21
-6.358826975092747	17.562077889890872	2.4794830042560542E-21	-1.3727407812925265E-21	-1.5055608579361715E-21
-6.018066056155799	16.964687362149334	2.464666070986012E-21	-1.3754946455806612E-21	-1.505481960814292E-21
-4.908304538333134	14.969355025422521	2.371551149406566E-21	-1.3556469365936058E-21	-1.4841903675497428E-21
-4.894965705707698	14.956384548239772	2.371013321222677E-21	-1.355482495650224E-21	-1.483766178612574E-21
-5.522668475480044	15.89108446419409	2.416503911529836E-21	-1.3678363817428277E-21	-1.4993566991204456E-21
-5.590293973325887	16.02332329799043	2.423512000313509E-21	-1.369689843351963E-21	-1.5008417419066828E-21
-5.62503595550961	16.102423683804165	2.4278741511206176E-21	-1.3707542883103541E-21	-1.5017185744793729E-21
-5.79838945170203	16.47567517825189	2.4446785741684353E-21	-1.3736051003220445E-21	-1.5037611859961503E-21
-5.818300420163335	16.518599132988257	2.4467996470541227E-21	-1.3740208428068196E-21	-1.5041789826298791E-21
-6.016563718580136	16.961325465432818	2.4645299433580763E-21	-1.3754812957620221E-21	-1.5054723709143625E-21
-4.911331118979538	14.97328547513143	2.371738076851659E-21	-1.3557006735707758E-21	-1.4842702867582041E-21
-5.0735700023776875	15.16993664121582	2.3812744678217407E-21	-1.3587136835628786E-21	-1.4890318404497985E-21
-5.223708594183212	15.375437594116095	2.3910624600156805E-21	-1.36133387130876E-21	-1.4930335761674597E-21
-5.2244114000787105	15.376332166246335	2.3911067857212726E-21	-1.3613476130222892E-21	-1.4930546319191955E-21
-5.424504479191739	15.698092793846305	2.4071949328344093E-21	-1.3657950862800642E-21	-1.497736878368276E-21
-5.22565127061393	15.37825402853767	2.3912023212362724E-21	-1.3613734945332332E-21	-1.4930866495829659E-21
-4.7077301313837365	14.774519111724057	2.3636292443421468E-21	-1.3533158981096376E-21	-1.4778345085073065E-21
-4.675015183440867	14.74800878513003	2.362611660784173E-21	-1.3529930031985948E-21	-1.476626372879171E-21
-3.7658512309524754	7.028045440845924	1.695095741922507E-21	-9.410762149017666E-22	-1.3752145242334136E-21
