# Supplementary material for: Thyroarytenoid muscle fiber orientation regulates the ability to modulate vocal fold vertical thickness
Source: PLoS One. 2025 Dec 4;20(12):e0337735. doi: 10.1371/journal.pone.0337735 (PMC12677544; doi:10.1371/journal.pone.0337735)
Supplement: S4 Data — (ZIP) [file pone.0337735.s004.zip › Male/contourA3TA10.csv]

% Model	Angle2.mph
% Version	COMSOL 6.1.0.357
% Date	Dec 13 2024, 22:24
% Dimension	2
% Nodes	720
% Expressions	3
% Description	Line
% cpl1x	cpl1y	Displacement magnitude	u	v
-11.968005616002486	39.650844643500406	4.530837701429549	5.863811651453125E-4	0.47575305452038086
-12.100925229184412	39.521184251215715	4.526169152918717	5.83430692790378E-4	0.4758412973957807
-11.810234379374002	39.74293127707726	4.534147418318912	5.884939706676218E-4	0.47568897404909827
-11.76596306338081	39.775513356632324	4.535320808964988	5.892374863882422E-4	0.47566655643970845
-11.47739948826791	39.862189693672036	4.538439046831467	5.912248744571792E-4	0.4756031104937841
-11.258980847445656	39.857881496438054	4.53827742503629	5.911370704797122E-4	0.4756010907535335
-11.716143543792246	39.796222579001906	4.536065050035131	5.897147682824735E-4	0.47565182315819704
-11.163938214941039	39.85365079891891	4.538125695399133	5.910358978230561E-4	0.47560176256354186
-10.796207435616262	39.85090503287166	4.538022472414949	5.909657177399665E-4	0.47559539518990573
-10.709496869932108	39.85039381204079	4.538002127484881	5.909510521432426E-4	0.4755938097567592
-10.37169574884199	39.850036177539195	4.537985322329638	5.909301390099497E-4	0.47558654141391654
-12.13512273325702	39.460672833157	4.523991106994872	5.820556269576593E-4	0.4758818583817152
-12.240660142730178	39.24849072022055	4.51635605760804	5.772342586978095E-4	0.47602375343428377
-12.227325367848685	39.08705965880899	4.510541816162337	5.735816117687997E-4	0.47612963944063214
-12.205740642978935	38.979124391808504	4.506657383444658	5.71139685245435E-4	0.47620015396436993
-9.681369688821853	39.850002288818345	4.537965846271229	5.909126264167491E-4	0.47557125280227536
-9.209886193231677	39.8500022888185	4.5379648379506365	5.908835208215306E-4	0.47556079159676234
-6.503691158131879	38.96454001876737	4.506037203801572	5.709127194082833E-4	0.47608396329767505
-6.587351156296421	39.29642873129991	4.517991729388132	5.783866143504552E-4	0.4758671950024157
-6.771159512318912	39.57700815680421	4.528092942249061	5.847162737262985E-4	0.47568645719768776
-6.814129999907874	39.651652838586976	4.5307816871677495	5.863985082117811E-4	0.4756382416156748
-7.229593906641747	39.84203493583536	4.537641437378965	5.907054495358454E-4	0.4755220902776893
-7.181795837296288	39.83706132882147	4.537462040928148	5.905929641645371E-4	0.4755243015565682
-7.033567159296577	39.76166368437849	4.534743127879189	5.888893362982254E-4	0.47557066453180413
-7.6946177519140235	39.85300356006798	4.538045108176309	5.909402632035125E-4	0.4755251893695901
-6.488283836647731	38.91091546805024	4.50410725596221	5.696979714010621E-4	0.47611894084267403
-10.243595360807257	39.850002288818345	4.537983190676731	5.909197733002858E-4	0.47558372500406476
-9.730298368089413	39.85000228881833	4.537967377661415	5.90913239431563E-4	0.47557233761877243
-9.743014193148053	39.85000228881833	4.537967401129935	5.90914253212909E-4	0.4755726191421259
-9.085341826788042	39.8500022888185	4.537961986587554	5.908821762537628E-4	0.47555802288263505
-7.779783738995952	39.851154726690396	4.537983032872335	5.908908210506689E-4	0.4755283021775203
-7.886706964608754	39.850916601280545	4.537972126059059	5.908918066226791E-4	0.4755308357288036
-8.209330570361047	39.849987794146756	4.537955853314388	5.908517073523622E-4	0.47553860144716187
-8.699211804792647	39.85004545472901	4.537967063748068	5.908547437009767E-4	0.47554943233632974
-8.427966558711145	39.8500350871401	4.537955519426632	5.908633184111703E-4	0.4755434144534729
-12.152615457473026	38.61822056218743	4.493661585327077	5.629976735692612E-4	0.4764363625918651
-12.150457207342695	38.60568225439725	4.493210486891397	5.627148440966286E-4	0.4764445615635235
-12.146591986235311	38.58859764700979	4.492595207728974	5.62330876177439E-4	0.4764557134912366
-12.074238696384148	38.24828133015453	4.480348919824465	5.546595651956074E-4	0.47667794832945465
-6.441829287929373	38.514252064367554	4.4898308390015265	5.607494065023049E-4	0.4763791770819711
-6.4796557750756225	38.830935381536946	4.501225977483968	5.678961037448224E-4	0.47617143151803304
-6.431316994593285	38.355730965701305	4.484122268043433	5.571972504639366E-4	0.4764833623393454
-6.415000660473024	38.12021737547059	4.475647234998224	5.518957890592705E-4	0.4766381173522165
-12.006552716049852	37.91928976266428	4.468500161889773	5.472740519801895E-4	0.4768928457304751
-11.966773292852782	37.7322909897182	4.4617714999909275	5.430788382647937E-4	0.47701496123403025
-11.899335717233097	37.41624344712912	4.450391335972467	5.360215656391663E-4	0.47722134879589784
-11.86072968481382	37.23337054820751	4.443811935776081	5.31925724291067E-4	0.4773407757379286
-6.405495081109018	37.81045524455644	4.46449200556061	5.449624586378026E-4	0.47684193931783525
-6.3802834672144035	37.49850283645258	4.453267936537811	5.379816424881264E-4	0.4770468574189859
-6.34327199449609	36.990127261889924	4.434962731485894	5.266793194059033E-4	0.47738089929816335
-6.3346776499635205	36.89181710192548	4.431428292269291	5.244898607890962E-4	0.4774454614394014
-6.327277488709939	36.80573234114482	4.428332200900376	5.22591805399457E-4	0.4775020046817134
-11.839379859361392	37.12464213602315	4.439895329588935	5.29499321414605E-4	0.4774118191638803
-11.66031709327127	36.191536938073696	4.406312016614031	5.087905133564715E-4	0.4780215953283422
-11.619905720758748	35.962379473002436	4.398072985142804	5.037266937682066E-4	0.478171423862555
-11.730360249335298	36.58305483766412	4.420416745424683	5.174350597527768E-4	0.47776562602856865
-6.248695444183289	35.88284413383002	4.395140260052953	5.021553303817342E-4	0.47810813758880233
-6.190644674951313	35.36621719878445	4.376541454000645	4.909064649799483E-4	0.4784472024150627
-6.146329446134891	34.860882297696094	4.3583645319628275	4.7980950666462604E-4	0.47877907228360506
-1.0600869276340483	18.316100001774196	3.763714382315226	1.5201139246298715E-4	0.48957914237046235
-1.0459016161732135	18.37692181363064	3.7658954399648534	1.5312952049078971E-4	0.4895388413239423
-1.1744205707972624	18.153797557800345	3.7578900832026614	1.490363120798E-4	0.48968807066459263
-1.311326192584243	17.97535615877772	3.7514894808576615	1.4576483214578728E-4	0.4898080362372536
-1.386335587551091	17.922671465764726	3.7495985767049858	1.4480349817110147E-4	0.48984408194182805
-1.650548821745367	17.757514160475903	3.743678635289403	1.417882927411717E-4	0.48995760494789814
-0.9718149006219283	18.630446296863695	3.774995906268792	1.5778884221566536E-4	0.48937058069310413
-0.9542349860686515	18.852537320770427	3.782963254479057	1.6188198490683478E-4	0.4892240363485978
-0.9467123425971604	18.932059856972355	3.7858187388688265	1.6334798375972374E-4	0.4891715421275661
-0.9488912973033679	19.009058522305217	3.7885814784864555	1.647718094841254E-4	0.48912088416075156
-0.9602591937381534	19.185733594449147	3.7949250281971825	1.6803495162169498E-4	0.4890047662861833
-1.0005126263859143	19.36574217623491	3.8013830143786	1.7136962599593585E-4	0.48888697677872484
-6.05347281998843	34.07388368729615	4.330078221918201	4.6283248852664876E-4	0.47929547435880304
-5.779746191862431	31.198536783186327	4.226640916495966	4.0184748735346953E-4	0.4811836407124886
-5.81260308842713	31.6601371096856	4.243215539081673	4.114246432565641E-4	0.4808802516082006
-5.898916358898413	32.61341104261303	4.2775370636975385	4.3160584156770593E-4	0.4802541820474119
-5.976331308258205	33.33624786626052	4.303510061143423	4.469219900040985E-4	0.4797796821476623
-11.555172919712001	35.57995576034233	4.3843105166119845	4.953725670452302E-4	0.4784215174888984
-11.427224513094306	34.824469013294944	4.357126971569574	4.7875434487609965E-4	0.4789155749463391
-11.302991741507174	34.01939293201957	4.328152534536693	4.613367593630389E-4	0.4794423096210716
-11.26269403333529	33.74326682230424	4.318236718597327	4.5530370366342094E-4	0.47962300985648987
-10.87492360433819	31.536162433666846	4.238842449144023	4.083232584280888E-4	0.4810661049251425
-10.79808267178972	31.096982410679725	4.223051232267865	3.9934604641273403E-4	0.48135327705223674
-10.515617328365707	29.431210118152052	4.163176471427717	3.6463162737088877E-4	0.48244266747842257
-11.095255333576779	32.78560916869341	4.283749401349197	4.3491469748168775E-4	0.48024919436147046
-10.374607869233792	28.677418549364212	4.136046425369012	3.49588838287663E-4	0.48293539535273744
-1.9007542873442729	17.670028077820447	3.7405404852412936	1.4020152961540604E-4	0.49001973548692684
-2.0779141835942943	17.606247817656115	3.738254962399813	1.390454199598741E-4	0.49006493899889314
-2.421704394542373	17.610906476909	3.738424773424855	1.3915921927208516E-4	0.4900680965799471
-2.5268901597962445	17.60827853304663	3.7383319521091276	1.391202064928718E-4	0.4900717332695867
-1.0157099330243569	19.441588102125813	3.8041066287160095	1.727757977974321E-4	0.4888373145668822
-1.1062328150339649	19.65851365771074	3.81189243978997	1.7680474659374025E-4	0.4886961319574676
-1.0950141199455286	19.63861486947969	3.811178188706397	1.7643428439104034E-4	0.4887090296469776
-1.0936631912571904	19.634142492606518	3.8110175685054544	1.763510439448233E-4	0.4887119497658092
-1.2019485900933222	19.823967402584525	3.817834265978223	1.7988279548455257E-4	0.4885889349377628
-1.2626663164006444	19.90610167368628	3.8207814555518125	1.8141123620364817E-4	0.4885359571110046
-1.3479656887537845	20.02184186709379	3.824939664161284	1.8356530572131237E-4	0.488461299870273
-1.3818036936806772	20.069240413165744	3.8266409324382713	1.844528727211059E-4	0.4884307070730973
-1.490043238491493	20.21081153288452	3.831726646855967	1.8709005105395354E-4	0.48833945746924146
-5.495158991359491	28.68268136418761	4.1361389509228	3.5028621963721185E-4	0.48283499642817695
-5.507477156915547	28.790577524822243	4.140008796329758	3.5242859243750504E-4	0.4827641652928761
-5.640376413522405	29.93509919763994	4.1811900625486045	3.7573386046869424E-4	0.4820129895434174
-5.66674537726079	30.200894570944342	4.1907320884675245	3.811108001938228E-4	0.48183842994583004
-11.232964758328787	33.56280133293661	4.3117394649398	4.513613122621748E-4	0.4797410480027938
-9.890707351552885	26.584105713780335	4.0607701461340096	3.079125176353134E-4	0.4843020014576508
-9.499209611630052	25.463046361573806	4.020481571718207	2.8633445973780323E-4	0.4850315281781256
-10.251371607480321	28.08873461337165	4.114879667819197	3.375435459029665E-4	0.483319927597592
-9.949856872037069	26.81141811544305	4.068944411130572	3.124767392611855E-4	0.48415372283685354
-9.409620206466	25.28683176907262	4.014133300158355	2.828994496832741E-4	0.48514567554886684
-8.975776833099328	24.413789608181347	3.9828157477469013	2.6640412723561325E-4	0.48571159210018233
-8.450931047688341	23.67686534172989	3.9562794981885556	2.524473953806489E-4	0.48618641164163207
-8.315280225053407	23.486682331666373	3.949461774243963	2.4893310599177505E-4	0.48630901642499663
-8.109310669822081	23.245736403988893	3.9407930503816253	2.4447988587934604E-4	0.4864637529879564
-5.04821833795282	26.35030357792787	4.05230815882781	3.0398144865330997E-4	0.4843625633475036
-5.072511135861281	26.457154341834364	4.056139574313491	3.060055176137721E-4	0.4842926338123885
-5.319014801988768	27.6151602307035	4.0977620542455115	3.28852511459465E-4	0.48353468015622686
-5.298549699956672	27.508324942348306	4.093927630958372	3.267952458207469E-4	0.4836046653615043
-1.6547952866665352	20.435138707303928	3.839777865525493	1.9128252159950128E-4	0.488194749115208
-1.7068462026965912	20.505043732104994	3.842289521132639	1.9259235009264352E-4	0.4881496693187638
-1.8328638043067826	20.675856534446993	3.8484212287553827	1.9579371514528136E-4	0.4880394963869189
-1.9146876228856835	20.78271581099791	3.852260773092369	1.9779147043269142E-4	0.48797062629465615
-1.9589596542270868	20.838178803681924	3.8542509759396437	1.9882487557262014E-4	0.48793491238079323
-2.2267902915590323	21.173727916983232	3.8663167133287017	2.0513935497390478E-4	0.4877188528422548
-2.4765836027203294	21.524027437877677	3.8788815479135907	2.1173177632777417E-4	0.4874927609195003
-2.510632075597485	21.56945277354053	3.8805156425646583	2.125943050665597E-4	0.48746347660292944
-3.4170539347823667	18.323036770820913	3.7639892379505335	1.5232118743249766E-4	0.4896173104114284
-3.3613588547056894	18.26201824120377	3.7617992186908795	1.5119547481317724E-4	0.48965647797693435
-2.8302006677410443	17.7685842180935	3.7440842707187114	1.4208862674347197E-4	0.48997168887259246
-3.0213186080937637	17.882690433716814	3.7481817630386742	1.442003687737803E-4	0.48990002393015764
-2.9853774190574067	17.85333337493745	3.747129102020987	1.4365838502358288E-4	0.48991870385286923
-4.904236518511963	25.91960781073081	4.03680691994882	2.9570617606363456E-4	0.48464350611914153
-4.723668736196532	25.314951331292864	4.015098897836861	2.839525895090311E-4	0.48503827406116945
-4.604679940346854	25.051089745874435	4.005598827717584	2.7880105971523706E-4	0.4852097619842288
-4.281370486848969	24.383328411417228	3.981645455497598	2.660703354759126E-4	0.48564345212561055
-3.2125741016240386	22.611557155864187	3.9179468707271026	2.3229670270502584E-4	0.4867902068722165
-3.272014261258436	22.70654698603269	3.921353904579075	2.3408547325462506E-4	0.48672875737857285
-2.5518384799861815	21.63096481182497	3.882723794346034	2.137686141154655E-4	0.4874237365617443
-2.8735384712196232	22.08009398368013	3.8988683699708577	2.22238358988446E-4	0.4871339150695037
-3.1756044296995665	22.556944434453374	3.9159821937686217	2.3127636208694098E-4	0.48682549095600053
-4.545571876999899	19.652622560032107	3.811727094884925	1.7697602730192596E-4	0.4887626624701816
-4.424895516455141	19.524062222800467	3.8071116531588185	1.7459539528910979E-4	0.4888451200812522
-3.958958611653594	19.00470136406695	3.7884592321322543	1.6493525272292595E-4	0.4891784515459655
-3.8782730930382083	18.915322300283425	3.78525349137066	1.632814713188443E-4	0.4892358362774955
-5.025563667731989	20.107549344377823	3.8280872162639223	1.8549238306022665E-4	0.4884720716563803
-5.277731362781373	20.350988119887234	3.8368129601009224	1.9001375087060736E-4	0.48831637995375615
-5.606549304112775	20.6598148798465	3.847923549543192	1.9583646086235703E-4	0.48811924227589915
-6.131048509468386	21.17349677678001	3.8663494496037343	2.0544906941872307E-4	0.4877906901804291
-7.17416985769136	22.198608654304337	3.903167106725114	2.2469172142418388E-4	0.4871352821709548
-7.6413332318231895	22.67125431062098	3.9201906467175616	2.336313105073089E-4	0.48683298601791547
-6.9150129554945305	21.927639425126234	3.8934592150079954	2.196662123246556E-4	0.48730888672561656
-6.31895859009996	21.343154735881807	3.8724650677625765	2.0867611581632819E-4	0.4876825604485406
-6.618255579081206	21.642875823077	3.8832053902069186	2.1435423859559168E-4	0.4874908536478043
-3.6680004015474728	23.30103040805593	3.9427373693370136	2.453217517206982E-4	0.4863446528930374
-3.83446762916781	23.580833568731567	3.9527816486793643	2.507490490344813E-4	0.48616355456635163
-4.071443328978513	23.987709649252928	3.9674132011862677	2.583867286935283E-4	0.4858999945696794
-7.640251545310057	17.586782544931808	1.3221796293426971E-4	7.7600974978784E-5	8.002091770978339E-5
-7.509356374993602	17.79911102953117	1.3278999081248305E-4	7.764552672221403E-5	7.966531716954587E-5
-7.6989388334005735	17.4903691638282	1.319406645870978E-4	7.752545929594604E-5	8.018347396744561E-5
-7.762103216471637	17.30759444679789	1.3133515221255273E-4	7.739242585864131E-5	8.038335828425138E-5
-7.821162534822876	17.152686250634986	1.3080365768454758E-4	7.725693315613564E-5	8.056459057841726E-5
-7.87221896818102	16.9473112831706	1.3005790555891157E-4	7.708318852498242E-5	8.073058096609364E-5
-7.921170402924522	16.753942907049066	1.2936816100350308E-4	7.691801537237542E-5	8.08941137737145E-5
-7.9783869673286425	16.470761822820492	1.2830670301758527E-4	7.66448570516368E-5	8.109541816425884E-5
-8.003886469325913	16.357472230499454	1.278963745140506E-4	7.654301423185884E-5	8.118312361926035E-5
-8.041803974825056	16.197407590250943	1.2726376691251924E-4	7.637314916115163E-5	8.128303461335637E-5
-8.11957094103931	15.808141817188318	1.2575153569168237E-4	7.596436754241284E-5	8.151936339270764E-5
-8.094241908274963	15.975737091845481	1.2640896301724315E-4	7.615046909001239E-5	8.143714696614261E-5
-8.149959289733443	15.594634263864748	1.2495151791238867E-4	7.574162129864048E-5	8.162859610320594E-5
-4.487015489615116	14.591722761896559	1.2817148127934234E-4	7.554460665772915E-5	7.736839947760233E-5
-4.416731324563106	14.512870608922288	1.2797220483125148E-4	7.546990342800975E-5	7.726190307059123E-5
-4.329055028394281	14.412978776001905	1.2773922685600488E-4	7.539117064021476E-5	7.714266657904705E-5
-4.19303203891211	14.248275933735142	1.2729520718755062E-4	7.521898387531692E-5	7.69320918356719E-5
-4.178965322518646	14.23024927967746	1.2724882752405872E-4	7.520212850446113E-5	7.691293336635893E-5
-8.208595369810979	15.125877972768416	1.2313650667230655E-4	7.518386706282905E-5	8.182854432859866E-5
-8.250106284083648	14.883579494882824	1.2222315488349394E-4	7.490443903589142E-5	8.194512593116452E-5
-8.184763342662869	15.304083214581624	1.2382728403665947E-4	7.539851723081831E-5	8.174861273500015E-5
-8.194040568253598	15.203367992185502	1.234448029252693E-4	7.528174009099713E-5	8.179080159655897E-5
-4.009503675450382	13.95499929048619	1.2636144358081254E-4	7.487718988688295E-5	7.661395947053662E-5
-3.967321215997023	13.879167246534847	1.2612961827234152E-4	7.479913317696732E-5	7.655131137955519E-5
-3.8768075373306097	13.684183745503944	1.2543106122477103E-4	7.454526654120265E-5	7.63824430323786E-5
-3.8285567068758617	13.577304042901428	1.250518403458002E-4	7.441065194763317E-5	7.629035399160907E-5
-3.679175518096213	13.165512678706849	1.2351943384255785E-4	7.385328832763759E-5	7.599521879483713E-5
-3.5952780276413945	12.848827743115857	1.2223166330976507E-4	7.336020353393508E-5	7.580247363371056E-5
-3.8035301168690907	13.511178334388502	1.247870824223809E-4	7.430853971451583E-5	7.623233588677399E-5
-3.5706258476984103	12.751547870197772	1.2187706488503407E-4	7.323710845392611E-5	7.575963818841831E-5
-3.536337058362929	12.508568926206657	1.2089883180691602E-4	7.285448544977038E-5	7.568550764707147E-5
-3.4943523373487664	12.217884679130231	1.1972937951634697E-4	7.239889816173649E-5	7.559052078450778E-5
-3.476217738039166	12.051206781698731	1.1901445560270213E-4	7.209298584126921E-5	7.553289942347735E-5
-3.4381043775288846	11.707787309160882	1.1773998276086472E-4	7.15965947124523E-5	7.547177022059162E-5
-3.4175141432913065	11.442487558596586	1.1663510877898023E-4	7.110875280653714E-5	7.539743294627282E-5
-3.390535492772293	10.959938069747185	1.1474960571744024E-4	7.026657333167904E-5	7.531943360237722E-5
-3.391605607580326	10.637069694303245	1.1347654438872999E-4	6.964304891988623E-5	7.53001522950102E-5
-3.3957072198915474	11.125983907025887	1.1544078832879606E-4	7.058860136226289E-5	7.535190697550957E-5
-3.3933099091125833	10.454525891479044	1.1280527420662353E-4	6.932926671987425E-5	7.53103955759092E-5
-3.392748642497309	10.363320317554606	1.1248323553621591E-4	6.9165669420577E-5	7.531021977937056E-5
-3.3881777990103163	10.052022617744685	1.1131349762516428E-4	6.856594743268509E-5	7.526690095867229E-5
-3.379931059854188	9.65560915900371	1.0980908847753395E-4	6.771495838331667E-5	7.517598184607495E-5
-3.38003327420144	9.645525660619372	1.0976827296531079E-4	6.769201378277E-5	7.517376035511564E-5
-3.380411775956053	9.63612711841371	1.0972717215519804E-4	6.766629864199019E-5	7.517074952068917E-5
-3.4070943292007656	9.209820550583608	1.081409151959495E-4	6.673134301339824E-5	7.517354043525306E-5
-3.4177904844649305	8.97279793026408	1.0714968790716652E-4	6.60953978422518E-5	7.508216199947479E-5
-4.670507470987797	6.528342318175511	9.757913268470034E-5	5.99210935624943E-5	7.65236368993065E-5
-4.472672713765167	6.53165408154053	9.771080746548822E-5	5.985654284155912E-5	7.640088347359437E-5
-4.296096768007061	6.564113874181485	9.76035893340726E-5	5.9722998721280815E-5	7.58138281457589E-5
-4.1907677441120486	6.6201318525786546	9.785905554704308E-5	5.97209889237158E-5	7.574249234068545E-5
-3.42823364007561	8.77881073484247	1.064874391912037E-4	6.564375601466342E-5	7.509471503725515E-5
-3.440421539484517	8.631632878187974	1.0600562319373552E-4	6.520942539155528E-5	7.511169736058484E-5
-3.510174069952668	8.051882576425108	1.0410903072300856E-4	6.353041328535449E-5	7.519480868606192E-5
-3.4654247941708625	8.41479710425795	1.0518243653778537E-4	6.453510599022066E-5	7.511347226621582E-5
-3.519325274558982	7.974355231943207	1.037626420011443E-4	6.325857362385127E-5	7.51366630785092E-5
-3.8048036653298265	6.960169305120867	9.88019152066655E-5	5.96921353765609E-5	7.464670780083608E-5
-3.942941641067294	6.809098812242506	9.834138770893104E-5	5.978687894494982E-5	7.498930273257601E-5
-4.081244662082278	6.715380176995773	9.791685814139014E-5	5.9525015423853875E-5	7.534205894696231E-5
-3.557899482821399	7.6388476831782866	1.0209162691903904E-4	6.142516896563908E-5	7.46437963500358E-5
-3.5506928691402093	7.692857622749482	1.0265014860527612E-4	6.205634461354957E-5	7.488775002340444E-5
-3.535122007221198	7.8370201875805385	1.0320790964967944E-4	6.270367475600377E-5	7.497514537836884E-5
-3.5827478111781415	7.560437912809053	1.0185595349730461E-4	6.165136046328366E-5	7.458376384608224E-5
-3.656557182300242	7.31345080673359	1.0024933359020583E-4	6.071097395269515E-5	7.420857021982389E-5
-3.741595319822733	7.091603710798701	9.913801137042524E-5	5.963846728866026E-5	7.439773546640091E-5
-12.48823622079036	29.318127189803445	3.1009237476720335	0.5763641277022659	1.1912687386062948
-12.301573729696075	29.291730374054282	3.062996572234126	0.5933316248769853	1.1649461284355225
-12.904182385341631	29.37659805299116	3.180185151948297	0.5292702917555785	1.2479552001473087
-12.704310573905445	29.35687813300677	3.1439255935653057	0.5530349450116643	1.2211280717760888
-13.215739023882737	29.375039723105594	3.2310325914005276	0.4927190940071186	1.2765816461777266
-13.289816212405814	29.38416912499247	3.2428227436898975	0.48307202404496896	1.2864188138735013
-13.628735756055638	29.408293625969595	3.30159659630914	0.4462376639438207	1.3373842761783867
-13.761313265189306	29.420327221129604	3.3243884972978632	0.43135080562880324	1.3576282492692635
-13.789831291953012	29.42263826529943	3.3280038442539697	0.4280656911244649	1.3623731743839615
-14.193507593470319	29.351006338599753	3.375988461586651	0.3604011604093768	1.4057234643148204
-14.343065600888547	29.30623263263965	3.3851433977750665	0.3347423327420508	1.4162015082619488
-15.169871121939503	28.7024294022831	3.3940367114211885	0.1652655064343341	1.426924351766272
-15.025976096323706	28.826575538617305	3.395328602378111	0.1943437244137545	1.428092553423678
-14.704342841257393	29.099582909420015	3.392881669033059	0.26037916195473143	1.4290582921751893
-14.77814405518191	29.048154888872233	3.3949979262908196	0.24713326176780587	1.4292805313673635
-15.194930389272562	28.670268692680192	3.3942941289603596	0.15771334269780118	1.426500350484761
-15.552436058935607	28.262388145106144	3.3909627604865014	0.05628781920107059	1.4270284655343894
-15.65870487864321	28.128694460225432	3.3874785892826855	0.025067934839338907	1.4237647551307953
-15.420870685895718	28.414489982476084	3.3949534635892498	0.09647305497581984	1.4265530296825455
-16.14669845066415	27.534817692946177	3.3232105746710654	-0.13118625881912113	1.4250875234084077
-16.18902508127296	27.487365967844962	3.3141071755012383	-0.1445554372126299	1.4263802635206617
-16.090879730623392	27.60512583812312	3.3323057739427173	-0.11271342675663723	1.4260112978914274
-15.906983759261689	27.83045491742547	3.3658212080477194	-0.04981964566084878	1.426580044534372
-15.78801336657089	27.974288039163056	3.3786032784666618	-0.013581434995847894	1.4262684302334692
-16.4224657835804	27.241242221715776	3.2498373456404313	-0.20980826693827448	1.4338558803113757
-16.636541644582238	27.015574682657572	3.181345510197622	-0.2803297421945066	1.4565790402293295
-16.701862721366762	26.948993088668995	3.159679931914755	-0.30285269263707215	1.4669182810488977
-16.98192097775023	26.67928029930171	3.0457953991896507	-0.41280536350083225	1.501923762315625
-17.086567607533095	26.586911131348927	3.007341669343554	-0.453572910046757	1.5117355402201926
-16.810764952407226	26.84442366016748	3.11581826475331	-0.34568478566135225	1.4803876246024905
-17.316197999609905	26.352544552541893	2.9409369449566722	-0.5625270099928107	1.5311153948412093
-17.45518464052986	26.210110438215963	2.9049491141005945	-0.6249746580426186	1.5431318396651998
-17.722095738557805	25.895382301413925	2.8719554735559423	-0.7570451032426351	1.5584824191438953
-17.72264017583542	25.894744071275742	2.871880189967102	-0.7573113276424726	1.5585070431041936
-17.932597821946576	25.11386146747848	2.8078958303045347	-1.0042328010609647	1.4683675679579182
-17.907096306050956	25.00313633884308	2.793179916160708	-1.0276975130704422	1.4402752268746346
-17.75267320881764	24.32471147247125	2.7023392049635997	-1.1692865948438746	1.267226863556481
-17.92944471255859	25.1306830888716	2.809370562405641	-0.9992342632927657	1.4704145675283362
-17.722777975835573	25.894232143167198	2.8718402826874505	-0.7574711218133915	1.5584479829820221
-17.728945142955695	25.871483784810497	2.8699890468705087	-0.7646840573951229	1.5558366219674555
-17.700264955727473	24.192801294244298	2.6802834574012135	-1.189020132372562	1.2307637619089755
-17.492893227235577	23.675149455238873	2.5897860315258816	-1.2658061982570863	1.0869799769791613
-17.219818972655105	23.051350814888384	2.4807065937784007	-1.374246344926871	0.9189012857417009
-17.213682929786287	23.036984749786797	2.4780615085218654	-1.3767814281938313	0.9150589446563372
-17.20651458505761	23.021889840621302	2.474673019986416	-1.3791478581383427	0.9107367936264805
-16.72944438496599	22.0265670999435	2.2521181969496413	-1.520410428398164	0.633861960996427
-16.772330573218266	22.113599037757318	2.2704503338841033	-1.5085633363261066	0.6572941442304454
-16.97378539565523	22.529669064239176	2.366051930638225	-1.452255346497974	0.7708335969230975
-16.69878402350933	21.97001521221032	2.241950050240446	-1.5270259472117702	0.618338729148427
-16.44523432072541	21.481646309928003	2.149338997718153	-1.5840591712577727	0.4829701707444415
-16.38784636008633	21.382208809377225	2.1347735061952373	-1.59255289307767	0.4541681748409002
-16.10429654720809	20.90765006213037	2.052173268006048	-1.6256141331117173	0.30850476722093134
-15.229590069694847	19.59839917871314	1.8875784816266383	-1.5932402452001577	-0.10623528102925583
-15.573303162172023	20.08692966262294	1.9397248678345393	-1.6238479536089425	0.05229216431306395
-15.762739830454272	20.369577854236137	1.9768203478244466	-1.6346271535145074	0.14144953457454867
-15.676053214728174	20.229671015614727	1.9565517681626459	-1.633619799883389	0.09868068477749052
-15.004965242227517	19.29705702264412	1.8527256492740882	-1.542325409552379	-0.2060280171808036
-14.347740685004595	18.43237628944785	1.7549589335747213	-1.3216319215468018	-0.4694220745883698
-14.71316053352021	18.903140185799252	1.8138716757044855	-1.4617744169602531	-0.3353111428939115
-14.112301424219844	18.14085757339455	1.7084883123914358	-1.2073356632588976	-0.5407003762613916
-13.786968016309958	17.746840232171802	1.6073771744080039	-1.0110714719444265	-0.5912329110632342
-12.572484095421888	16.31238607204104	1.1697573123120557	-0.3841717573961775	-0.454395141853109
-12.73923093656964	16.50237005974189	1.2311453208069745	-0.4620539808492168	-0.4834663657604311
-13.149721100590622	16.985383718836303	1.3884393129888277	-0.663799766606211	-0.5449618429919332
-13.560443943361147	17.474962802260926	1.5322567202868256	-0.8851972858022056	-0.5862180717201405
-12.433087863224218	16.142914163274668	1.1092558088592095	-0.3324787620886019	-0.4210806576220171
-11.67886765718853	15.130655135953049	0.76887418241335	-0.10709949383823222	-0.2535349877250337
-11.370603754574383	14.616160191779192	0.6186869783265068	-0.04395110477589817	-0.20509114796422884
-11.928279318244115	15.521235666230787	0.8811317986279268	-0.16986686599161682	-0.2990619660863395
-11.098102119973685	14.067276715400904	0.49851074091665415	-0.002872310213905759	-0.17309867434199067
-10.94829922258624	13.75778922441979	0.423917755344929	0.017295865877799205	-0.15517505777599208
-10.566136973193167	12.955069884045642	0.28002984194317737	0.031198759424407706	-0.1166369168771963
-10.528617101577506	12.869997651759531	0.2643195876515985	0.03171259597201365	-0.11184304793406709
-10.125844678960055	12.03212679724241	0.16692212322748604	0.024451875793012133	-0.0873620995380562
-10.205786830641387	12.200371242765215	0.1865432157406038	0.025858346400810035	-0.09229705265666038
-10.11776374681346	12.014636087480781	0.16559808548356647	0.024339250501122206	-0.08697976252769986
-9.799033203597945	11.32040592221854	0.11263090258755812	0.01916778094735623	-0.06976051977870779
-9.732454220074882	11.174895810343436	0.10199321391526336	0.01777703531028939	-0.06521057419587953
-10.081694286405995	11.938670646469957	0.15987515930783394	0.023767829406384895	-0.085071283143775
-9.419861471494833	10.505758447346915	0.0712807596002436	0.011713621644576268	-0.05268754898912196
-9.39945834397536	10.463080013210769	0.06913017890334018	0.011274024664362406	-0.051619509897694496
-9.362989365785312	10.388561145610026	0.06635069548824209	0.010837760903158081	-0.049954400877762574
-9.15485933130238	9.94585479357356	0.04994660665020499	0.007871651384011358	-0.04037069732311863
-12.250739993292553	19.150604908283345	1.6325842809823339	-1.2322772258078054	-0.3665115976408396
-12.385666050996104	19.229462944007324	1.688045931181308	-1.283049601382718	-0.42041731595969534
-12.018444755085756	18.995911937273455	1.5280184180579675	-1.1319811848004981	-0.24295259591755697
-11.827571680933026	18.805921238230237	1.4819875741431723	-1.0647294699827246	-0.22643889253953986
-11.71378598197753	18.69006222155872	1.4502659148725991	-1.0236622691097683	-0.20638039647489412
-11.489121580415649	18.312221504949157	1.3691343833028287	-0.9306665946527668	-0.15065452078791436
-11.42092816915265	18.202424829191397	1.342742216445635	-0.9019397265292189	-0.13681599218256107
-11.137081940903064	17.673975351763787	1.193220743549154	-0.7296346823845211	-0.08181972185183178
-11.050577560623434	17.52903972488271	1.1476164701696834	-0.6811659095159177	-0.06675033618618065
-10.900173758069224	17.228821915447778	1.0511912626253135	-0.581478630379457	-0.05004535447413941
-10.59407257662658	16.86993613536655	0.9008192452699384	-0.45008106657046937	-0.02076936930830143
-10.4015251414116	16.663994998799538	0.8135864189001419	-0.3848549225886513	-0.008171766728551102
-9.980308680915373	16.24426542990552	0.6309331509340133	-0.2563198308675673	0.011187155239848728
-10.52456597891735	16.788877057884427	0.8675718255474103	-0.4224698039466493	-0.013680619035509782
-9.215934750579713	15.702403997568886	0.37700571749103307	-0.12061090038739453	0.018003049447091482
-9.506635524164235	15.916651407254937	0.4739059741476047	-0.16961226115242115	0.023936892392442944
-9.713477904294042	16.0562870014233	0.5431172517521858	-0.20497231911042402	0.01925892019273323
-8.987328542896977	15.535943891824608	0.30283241796025895	-0.08319554370476089	0.014347575030220654
-7.038155536202357	2.4161328913912485	0.01030614137380248	0.009007839163108086	-0.004411674454193976
-7.218271698777633	2.47634434863711	0.010329986749386092	0.008892890267607999	-0.004755332639174697
-7.402921517489648	2.596088343862585	0.010272208583767282	0.008677535945261433	-0.005107582113427477
-5.610926604361966	2.56874897195521	0.009150981370700261	0.00858295196709064	-0.0019300858158086713
-5.791192046184306	2.4885541575675454	0.009403350797217406	0.008763880789370456	-0.0022147456562664576
-6.090991914769232	2.367770791599311	0.009778354356766876	0.009029792731527002	-0.002684994921681173
-6.223300720670824	2.365865245728654	0.00987899618475731	0.009055704724680933	-0.0029302893115643767
-8.524776938151282	15.280293075065625	0.17641343362229753	-0.05586725081987364	0.005483434734265315
-8.5390176621	15.301185889469425	0.18633145960327444	-0.059258816679319995	0.005997256113673347
-8.574275941324595	15.320887483760043	0.19555627806391265	-0.06094721423402684	0.006435420248652474
-5.2268760988311245	3.1984387632370352	0.007924241250219559	0.007474891866433964	-0.0015432764370191326
-5.323022364028059	2.954304032548915	0.008370440743831349	0.007890190206826932	-0.0016147378872837825
-5.411391041049513	2.8046470279535036	0.008656773291605574	0.008148469735873277	-0.0017013033341718663
-5.361270108912003	2.863813885716368	0.008532096133152227	0.008038858091472458	-0.001643677251266222
-5.176470922340737	3.3654332504811606	0.007640067565392043	0.007209157924523344	-0.001511761175813387
-4.997438755280889	4.032636318053695	0.0065548709182101225	0.0061906088021787715	-0.0013740816531561705
-5.108994509801874	3.6116460899580636	0.0072157883965983105	0.006812856843411555	-0.0014647785681878355
-4.991774580661376	4.054261353979088	0.006520164386130128	0.006158177074338701	-0.0013685615601275473
-6.53602006808163	2.347293243898074	0.010092879972866241	0.009114182609523368	-0.00348368628040765
-6.871423256057571	2.3759082864320638	0.010262371657963744	0.009076338142201098	-0.0041052389525186375
-6.725008134174486	2.363972974785624	0.010200311746719433	0.009099439093259032	-0.0038411599250445442
-7.498445287702315	2.6504749625169852	0.010244399890147284	0.008572897797992751	-0.005283973061292701
-7.543394316053332	2.6908233254228815	0.010214332520506604	0.008502681513901822	-0.0053669098368388365
-7.714537633122486	2.9137762658493207	0.010009284351356739	0.008103957400835776	-0.005698208459256277
-7.7891268079090406	3.0564766598021276	0.009874319218577966	0.007869636101383191	-0.0058469657604173705
-7.80527300412054	3.4063802626319237	0.00943636646511874	0.007297314031301561	-0.005938482941668354
-7.804324521600502	3.2269612996167556	0.009661907428873968	0.007585877031239435	-0.005904974943017864
-7.758877336072651	3.698244931275473	0.009054015556163331	0.0068297413865343074	-0.0059293712161729625
-7.751964178591711	3.7286102673963915	0.009012952648018747	0.006781373366689048	-0.0059251086631358476
-4.868412953288395	4.489722570165323	0.005811200275876417	0.00551587601360315	-0.0011303271639512072
-4.944274103721604	4.221530184777065	0.00624840862017257	0.005912107425016314	-0.0012771785237197146
-4.861218645669248	4.514367912389247	0.005766941104137809	0.00547579149222264	-0.0011122426776773837
-4.761328567585714	4.872867994409656	0.005094843009470987	0.004865544611947822	-8.482428756854479E-4
-7.7347878369548635	3.762505605967378	0.008962912965554515	0.006728188623854623	-0.005909977699514289
-7.441188952293851	4.488511996506501	0.007986033083531682	0.005574067779269532	-0.005717417846851123
-7.462522939780039	4.43043664258904	0.008058394294536506	0.00566572295485914	-0.005727747698756255
-7.583988224902736	4.103803156183615	0.008443055066108044	0.006163550930831558	-0.005769017133385051
-7.428705960551779	4.562167039268793	0.007938013039884948	0.005459180794746677	-0.00575095067333216
-7.367225146909923	5.0179675342064245	0.007652841984425	0.004743306029795202	-0.0059841642187379775
-7.395373926440531	5.510469499667041	0.007704257088822664	0.00399304888897796	-0.006518535082745631
-7.396628687854849	5.543415335697084	0.00770295478329929	0.00394191979296597	-0.0065493316159577816
-8.951906927477943	9.55517852325179	0.04197031261410828	0.006903451798528389	-0.034955690560621845
-8.732770861641235	9.107630277300872	0.032167605038837796	0.004983304955580577	-0.028159352631199973
-8.477149435408428	8.592840803667324	0.024927569545014336	0.004222380330185941	-0.02228411235475814
-8.352048182285694	8.325615036227727	0.021344081701088223	0.0038363928466925	-0.019428721523365094
-8.222367325804308	8.079901469599669	0.01909080347322961	0.003602306645889026	-0.01747504917202721
-4.558078678429407	5.6727023718291845	0.0032961999380575245	0.003195867934013806	-2.3960162936295353E-4
-4.661854211303943	5.2307881209663405	0.004334090473250633	0.004171959993320112	-5.449549431549423E-4
-4.6736829568741065	5.179041007331088	0.004447443619782774	0.004276099963885355	-5.818195368227037E-4
-4.664862639408369	5.2157017440172675	0.0043688765387754624	0.004204398087930186	-5.526816148873106E-4
-7.642518454416541	6.7438038314408955	0.0097525512011388	0.0026485159438581003	-0.009096149209534618
-7.72390205946121	6.960130553786359	0.010927245190796256	0.0027373176080993755	-0.010164839065171405
-7.960824009101229	7.5515457825414485	0.014001889215758666	0.002911852585381789	-0.012987506829925465
-7.398279738095727	5.568321714484634	0.007718475910425433	0.003910367122259265	-0.006579672085532142
-7.486554017062449	6.151026864151781	0.008258655624971264	0.003150175081201519	-0.007480023038105259
-7.599533786520233	6.612688047526157	0.00941901386844541	0.0027753149838256877	-0.008738719846485313
-4.559353287845783	5.783205763653101	0.003015981985239728	0.0029241930932906715	-1.767666624459552E-4
-4.539973927898901	6.108340489734484	0.002232783357326093	0.00214784335758825	8.26150701364722E-5
-4.595870421128182	6.280367827388355	0.0013519371937922582	0.0012861569171986446	1.0893770436447574E-4
-11.949523827617073	29.206895619841305	2.986432000908448	0.6220052240148515	1.1136214342978927
-11.807688642858182	29.154031813094953	2.952803836903219	0.6324275766879022	1.0918418034095894
-12.00330605669702	29.223330979102066	2.9973870925467763	0.618290075455403	1.120993213018976
-11.58017196199464	29.065937130844834	2.8913505564511164	0.6451203956265279	1.0556814585981606
-11.41683712235142	28.96940271662765	2.845911920363803	0.6514548700155094	1.0223624594317282
-11.219350371023808	28.853937987330728	2.7910092247004124	0.6596171891603331	0.9810490517755623
-11.063811648377435	28.68153300927144	2.7390786200724087	0.6507578753385881	0.9377216088489473
-10.947486528223845	28.535037823889105	2.6972406529561748	0.6410384330837195	0.9040884205875982
-10.899230615467399	28.323819733732066	2.643778285048898	0.616677419299811	0.8688239784348369
-10.868467577029437	28.194812621939796	2.6101212431417444	0.6008979716915205	0.8472167251787985
-10.876511202290695	28.109887068149042	2.5753175209983254	0.5844594543283522	0.8325798467939821
-10.899672074901286	27.854101802332053	2.4776378312629106	0.5371262059691762	0.7857258936413084
-12.412266700730603	28.73183000599365	3.0870296911130906	0.5337427721552968	1.1174956388194337
-12.004390987243811	28.644127827029816	2.969138851073563	0.566957397894437	1.0573998526350663
-11.418956634563854	28.353076382645266	2.752209656737179	0.5806365349589818	0.9458423955835463
-11.624144095082618	28.483083006210283	2.838748831009797	0.5822025244759942	0.9901498618164084
-11.98757052088968	28.638168487186267	2.9636366776846734	0.5678788565293144	1.0545706998344635
-11.999455430555999	28.643021141499133	2.9676825352145157	0.5673475872898364	1.0566808519423285
-11.11438165555979	28.077094826076056	2.5970347867288686	0.5593272975126713	0.8598011041251508
-11.390783517603357	28.330385589064328	2.7386454963565563	0.5795994853690852	0.9386038733176858
-11.018694723095315	27.985290635821798	2.546359510036432	0.550478355849592	0.8286174165901264
-13.471803069018005	28.77445563984976	3.344802094035417	0.41619536908804283	1.2431873479839817
-13.48260549035852	28.773788416678933	3.3472869800892444	0.4148350311035735	1.2443622336086235
-12.935354512904492	28.789110493383188	3.2214026611977795	0.4819535757182989	1.183623923491735
-12.730299209385468	28.768829272465172	3.1683770854989453	0.5029814919854332	1.158030851051426
-14.231290469589101	28.525879619960573	3.4444886139313393	0.2760337005093222	1.2980306970021516
-14.010448775461906	28.63328583652027	3.427455409149892	0.3234357408037013	1.286985467279675
-13.506471729136642	28.767317669153915	3.3509315556289683	0.4108247769685404	1.2462760959617982
-14.460841527293365	28.39408003504012	3.461700682003608	0.22523341138386624	1.306159245798637
-14.783683682753072	28.129965573228738	3.4680027103181232	0.1449742484836432	1.307579740450628
-14.975465100779633	27.963363652093868	3.4638954117994682	0.09413013323949493	1.3069412801003926
-14.857377166814722	28.070482248494333	3.4689073146389573	0.12650688478485012	1.3084111732214068
-15.247091508969765	27.723494694946858	3.4536985021485025	0.020788253671468897	1.3041822256926967
-15.438921475279523	27.548521108541188	3.440050955579607	-0.03256150787345813	1.3062764272206049
-15.777307067901031	27.23142152114181	3.388844287776235	-0.13500521291452755	1.3102527243071604
-15.505550048294694	27.4862002405047	3.43292007495122	-0.05140145195299395	1.3066475727904345
-15.95882932927022	27.057658625283377	3.347482855891292	-0.19533770803284353	1.3151488977047818
-16.071627921968407	26.944874315391413	3.3184958439331833	-0.23580221785080807	1.3196105712821358
-16.348879088595037	26.649360708813276	3.215385718165492	-0.3529269274929695	1.3343440108064615
-16.427997019937784	26.555959712111072	3.1796272190342414	-0.38955129477181594	1.3383844125382134
-16.656844434007954	26.17623866269756	3.020582275675781	-0.5260054777488025	1.33428516708164
-16.696536478621557	26.09508062700545	2.988989237192685	-0.5562993085828205	1.3326064140850917
-16.835749776418716	25.686852448177994	2.8662090289115416	-0.6968106132196592	1.307987029797766
-16.845061757485475	25.628453285604436	2.8504032813245135	-0.7138159490147065	1.3000165559711676
-16.850433340026893	25.176846057478727	2.726983131724536	-0.8375144243148949	1.2091480076356662
-16.85038673364371	25.14105029551206	2.7186459985868803	-0.8465003339184275	1.2026080222899156
-16.822804208812027	24.752145786172367	2.6523697523454968	-0.9356935703928507	1.128773553465485
-16.814022621155868	24.619664448408173	2.629618237802598	-0.9661549177796982	1.1038145875461243
-16.812945472733826	24.6090037446475	2.6274697489669974	-0.9685533254524886	1.1016048259200046
-16.723937840816944	24.10943746964462	2.5443100834317782	-1.0706269143376348	0.9853158646063913
-16.711672631053567	24.055094941481215	2.5338811392655267	-1.080647797997903	0.9732012706659813
-16.289023552988983	22.907733919851253	2.300898271528338	-1.2874284166143557	0.6927886447863533
-16.541701583590093	23.45604246001041	2.421824234180558	-1.1876347292325544	0.8323153520580135
-16.554803726644348	23.499372302025698	2.4296930774287357	-1.178345318444823	0.8418737308086306
-16.28488538521969	22.898119481008653	2.297732944431179	-1.2889216438751725	0.6902420197259371
-16.26218103763534	22.856454352609262	2.2844019626693	-1.2965930260699465	0.6797793108852934
-15.969194038819062	22.31634337785984	2.1112489003766792	-1.3933814218173957	0.543833261110534
-15.890230123807179	22.1925020649246	2.0788648820031677	-1.409872867992275	0.5102462369448064
-15.611918811164477	21.76175729997115	1.977017053544907	-1.4598789512691455	0.3953844134871606
-15.389654649869971	21.467446140267274	1.9265839995644494	-1.4945529896229788	0.31478908546037826
-15.211472875440649	21.22502075941048	1.8782976643495435	-1.5190025081605731	0.24062651085372216
-14.852605830718518	20.76860561637889	1.8272984007953972	-1.5481397737832763	0.09132822964970908
-14.818368111934701	20.727265125728813	1.821832869147016	-1.5489450838577212	0.07851863275641172
-14.010753868674147	19.956266747716498	1.7497912814020278	-1.5016060995354394	-0.18223471724280121
-14.087441807327457	20.012526511232718	1.7535775021437912	-1.509765049598571	-0.1641970173368695
-14.468160486474938	20.371519812579944	1.7834291143534915	-1.536787923643602	-0.03857875890855175
-14.161164464278139	20.08381166702931	1.7575226171196179	-1.5134683660609394	-0.1403666167846692
-14.781086333771103	20.690256417429	1.8172859161260888	-1.5477141847847093	0.06607751064206722
-12.566775432145782	19.255877513320883	1.6967793068943935	-1.309858189254519	-0.4136151697145237
-13.290339014836286	19.46305631769065	1.7209829103303973	-1.411197313034076	-0.34072585792599513
-13.1729303124603	19.418787275288505	1.7175283563292223	-1.394143416688586	-0.35670502197728976
-12.843245224742368	19.28971157894774	1.7077894741357018	-1.3456595122520112	-0.40317626674994733
-13.364979556612642	19.508469790386137	1.7239603396640106	-1.422212304440595	-0.32623597479081595
-13.714991928392514	19.7215588672211	1.7404036085063779	-1.4716386326977748	-0.25631606982025
-10.73275094914898	27.601566124654774	2.3533970739942154	0.5038493073766905	0.7145498149134
-10.621312259153935	27.431657608134955	2.272752447263342	0.4818906457618631	0.6665065426314563
-10.494472622804425	27.139762728691487	2.15598327482754	0.4428877669737168	0.5975231272344073
-10.440814811578786	26.97290839065918	2.094526852386444	0.4173808471286811	0.5604315094255985
-10.340010025599554	26.46761329405222	1.9352514684708577	0.3332730536566618	0.4524998855789591
-10.310942985096554	26.231506882359504	1.8678903084771838	0.29172944591700245	0.4059219773185741
-10.254915889396067	25.788604694922874	1.7577927303492296	0.2087649809720743	0.31467425865750764
-10.226478276469011	25.49740684588262	1.6891905059843728	0.16135888969378792	0.25533212047480325
-10.15297056364784	24.454238785309386	1.5532314247692054	-0.009900907053499716	0.05437221357298607
-10.148816922605754	23.97207807587904	1.524119082073135	-0.09488271051902067	-0.034990855093588666
-10.1572747910747	24.735583520367605	1.5692226407033312	0.03862512826797818	0.10786941696667791
-10.162097597121184	24.830116402868736	1.5828454604417754	0.056601155620765675	0.12623638089010442
-10.162546766859359	23.84260305188515	1.5292095681724949	-0.12003476430643037	-0.05850709037827072
-10.199764060738538	23.17965757589045	1.5371156929570065	-0.23455888412918358	-0.18084906987491475
-10.264133457042867	22.925685144978395	1.5578323227450468	-0.2922160235823813	-0.21744614977292193
-10.334836167150385	22.416165687077918	1.591047225174355	-0.39194112974009787	-0.2967050454732144
-10.491992980100063	22.018023813554393	1.6439800795848156	-0.49671927417461614	-0.33931622720705024
-11.549836964138185	20.072338696358347	1.7197290303412058	-1.020246089076196	-0.49832934800049755
-11.554967867880773	20.064003427239495	1.7197695206018928	-1.0224234080216774	-0.49879347224357745
-10.551136967279964	21.796553611972193	1.666592206744058	-0.5423585972943737	-0.3701091746315235
-10.861109989919282	21.2561808403101	1.7145857845820784	-0.7032580020674135	-0.4134092835155946
-10.944210941660401	21.11696785294288	1.7212589382346586	-0.7425012264708739	-0.42235969127736783
-11.133323225905555	20.800917117156818	1.7289120389916	-0.8325671394200023	-0.43908116507621353
-11.346534801731305	20.436488911990164	1.7257556441089803	-0.9303600041924416	-0.46772118188703415
-11.231518843805489	20.62710766906838	1.7222200467915991	-0.8775494278879068	-0.4528629636385647
-11.741469854730147	19.77949816437784	1.7156285699231888	-1.0965117122480126	-0.5145884814296973
-11.841147224706019	19.661418434931374	1.713647052422036	-1.1292314749513472	-0.5149331301827337
-11.973386913159729	19.52262481256701	1.7076353600057166	-1.1698708904710755	-0.5113021271827584
-12.17042537041236	19.353881967026794	1.6991980640373483	-1.2213640184365926	-0.4965418316961039
-12.254791953417843	19.298450378205736	1.6952985373126213	-1.2473580996118372	-0.46619054262354476
-12.107678242949614	19.405561627556374	1.7006874394964584	-1.2050466132854596	-0.5004526058124343
-4.288326386940742	5.8070230604936794	0.12976120078039532	0.12699073130761143	-0.0045464254697290705
-4.307057605244767	5.526002436139832	0.18147736976159204	0.17569785337060223	-0.003010579983319873
-4.180171464701457	5.245978145694322	0.23696951384137568	0.22579903781743055	0.025666172970816945
-4.162615861022818	5.199209053922773	0.24547172713754947	0.23340747035103215	0.02992823111182293
-4.143652721141185	5.191949089536986	0.2471901642516648	0.2343004962741104	0.033321077600387695
-4.014987066173259	6.398560350145364	0.03363547118639829	0.02745416988043349	0.017070976941975305
-4.102160277057983	6.226155071234556	0.05937621090330012	0.055593205784302185	0.014535802060397125
-4.158587255864665	6.1200098173878565	0.07504369177482234	0.07398507397835452	0.00916499820544922
-4.284793079351208	5.824858607178209	0.12625913793754964	0.12366791550971196	-0.004200174554234103
-3.6322745368198053	5.1479752237781815	0.27485563679614317	0.2331307726352677	0.13275743334701468
-3.7520724673596213	5.133869891353276	0.26927310711570684	0.23812884440616555	0.10861039617015415
-4.068810461062704	5.185234828589743	0.25140704206513503	0.2349516911429321	0.04757699705748763
-3.4079134276844885	5.238028583704212	0.27578216093634017	0.21166560958236835	0.1750925918347004
-3.870611147185512	6.723331704642558	0.02734786637152879	-0.011029200647543301	0.01703262793043231
-3.93550508782948	6.569124366309313	0.03724142006839965	0.0027146641684150097	0.021247285987936085
-3.083077723553127	5.477621858005871	0.28379225712193656	0.15756466183812975	0.23195354853307668
-3.2016356353304536	5.395281637801698	0.2808046039241115	0.17877474785919367	0.21039195337358638
-2.9250367521464256	5.618751443255416	0.3058025629098719	0.1266169684023611	0.25970892670962087
-2.808073832376915	5.742408533499555	0.3184871855936038	0.10114634597652306	0.27819704471274626
-2.561109083068193	6.012828978318681	0.38229170331813406	0.0452595400402338	0.3228787748799411
-3.6562255957727294	7.214473650128381	0.06740136295760923	-0.05250890504366725	0.01603397822585859
-3.592522873141893	7.34008329807876	0.11193479763686334	-0.08736500604246322	0.02088453367890097
-3.54328167840365	7.470859406778205	0.12645587174736894	-0.09871710399280965	0.02358665792041197
-2.1477862434435124	6.617732931249476	0.5567235983459995	-0.10163895475215072	0.4072509059737071
-2.178221292733067	6.571855578800015	0.5413476626628047	-0.0891412118639758	0.4029411936694829
-2.0648331524982755	6.7576354797203635	0.6020392881529549	-0.1405908664405147	0.41962227585481443
-1.8849213199230619	7.066868042911974	0.7011042763503674	-0.22493104763773833	0.4457091314613335
-2.4120263893614973	6.229400814325045	0.44226606986810507	-0.0050446999190452944	0.3541160019644063
-2.5361866250272955	6.047252036713077	0.3888443353847954	0.03963029039800531	0.32747570875011567
-3.935819787141531	17.984500048599497	3.097197475835964	-1.204404367459166	0.31360246642732437
-3.78336958602557	17.993315823553566	3.082471850316616	-1.2127284160495115	0.31013856695719366
-3.427077741744119	7.766058137175304	0.2986025724157121	-0.22532373529645824	0.03192735493148379
-3.406569881135219	7.832445527304884	0.32504217834656524	-0.24241345138117656	0.03227912618448006
-3.395983191054093	7.883794864942119	0.34609699812521166	-0.2542202155920339	0.03286124094231684
-3.3371281060386737	8.150918617555703	0.47034671839960573	-0.31574152622846174	0.04151626956377116
-1.278169408830863	8.48437433428823	1.1753038538349956	-0.5747992559789357	0.5111195605437275
-1.4540629241815408	8.03470965362341	1.021684884715429	-0.46867186176549935	0.49725882329965493
-1.8167261401452421	7.208011822579171	0.746321044134876	-0.26421014698241824	0.45752149497804856
-1.5523830370140876	7.789776732269239	0.9361459643401056	-0.40552223968465295	0.48464561995492966
-0.9410764433027281	9.405038530050247	1.4745255505934698	-0.769299525335763	0.5307280514570645
-1.0329367331417418	9.151234284338832	1.394606666381545	-0.7193877240924507	0.5269419949032421
-0.7679094447811552	9.95277965234512	1.6314267200939092	-0.8625802711615232	0.53649602486409
-0.33002843814312044	12.134348277380695	2.1586013257182177	-1.1665365301367938	0.5243822137637774
-0.3357764586920513	12.078843485378034	2.1470540476648248	-1.1600864123198642	0.5254425703002339
-3.417433509638533	17.827381727176302	3.0451592749671086	-1.2453175875957019	0.31706842223017573
-3.353382382951112	17.741842308688575	3.0354726096738394	-1.252923739143536	0.32081273664272214
-3.674832941632539	17.93323560833925	3.073980513900077	-1.2197986510369114	0.3154610491639027
-3.5409307277999584	17.885907081965335	3.060916056519961	-1.234234247646545	0.3156481806507552
-3.1860561960175433	17.549365365355296	3.0097716274033584	-1.268250212415477	0.3257064675593976
-2.9981130641699174	17.395321314172424	2.9889476295517983	-1.2810170479417435	0.32948481565107995
-3.2165215628928006	17.57820816975883	3.0136037253567025	-1.2650979084088458	0.32565901601910996
-4.1137207324417435	17.95308223849858	3.1216077413700303	-1.1912151251565894	0.31370219359691975
-4.160621080742889	17.795938972454014	3.130600733374821	-1.191076166199843	0.32184583550923734
-4.190763877417752	17.70804950350443	3.1377215153217684	-1.188552686357864	0.3255498399793268
-0.33050020850094985	12.145123827625998	2.1604696200808973	-1.167416336869214	0.5240745900802362
-1.4343564303268679	16.31909273804294	2.8057271549790275	-1.354493881869435	0.37777213547712596
-1.3066176526698219	16.0680303809159	2.773235043327349	-1.3601844314461402	0.3840450440497104
-1.1152979539279455	15.611202681804269	2.711486961146268	-1.3601391595679928	0.3983664572324391
-2.4474803932797915	17.1585224792057	2.944401687663677	-1.3099891533073198	0.34372234674184104
-2.055761384167546	17.041296048986602	2.9101584175735864	-1.3288201973312892	0.35108836438392416
-1.9984998164489554	17.002629506016117	2.9038162448535214	-1.3304057539395429	0.3541645890804223
-1.5724149375605685	16.580962567434636	2.8397557265914557	-1.3523511327934838	0.36772821947056944
-2.9820955633715815	17.38344915169903	2.9873325900805647	-1.281975064235166	0.3299379828344382
-2.724789042326286	17.256116533629893	2.9654787103917575	-1.2964833329224605	0.3367142090217232
-2.531457869203797	17.190304756335227	2.9507622213421723	-1.3070237556045692	0.34028479445920357
-4.183190145794866	17.56540290424019	3.1344976321927778	-1.1897108761695259	0.330998368713908
-4.207099313692599	17.371866069837257	3.1357870099698424	-1.1938982540114325	0.3368363127702634
-4.17345519997633	17.089831976884682	3.112601216229367	-1.2048800648438323	0.3375118994586973
-3.3148310309893363	8.423923301546052	0.596565460055893	-0.3842157805749528	0.04333215907174376
-3.3001926290874843	8.663118489326514	0.6919907931942821	-0.44015633313954994	0.04010141841911014
-3.2862287614074197	8.915212706658004	0.7925497209478061	-0.4951011554527939	0.04323841480506119
-3.2794829862540458	9.153166440048345	0.8959144180936862	-0.5508813805481018	0.04875718476040275
-0.3805651487088481	12.953841366376702	2.303326925687532	-1.2375328264874879	0.4985717593641612
-0.4307061904896281	13.36924122248353	2.376622754481785	-1.273276881550777	0.48437617625130036
-0.5075965103225141	13.744646939005303	2.434564135488352	-1.2939358527791618	0.4709694288972286
-0.5977318219793605	14.096499370658435	2.4919418265990165	-1.317118011438879	0.4556198845231623
-3.2676731937878696	9.605726412719452	1.0732611287146352	-0.6413086601435352	0.06229996914671172
-3.256429234120413	10.042692132374542	1.240823786038872	-0.7256162926164273	0.07510606667086686
-3.268410707882346	10.416945356274994	1.3708185416320915	-0.7844373476643136	0.0861182588454194
-0.6591870284780542	10.31262568099423	1.7371543319266272	-0.926852710726643	0.5400876732658726
-0.42285288091859907	11.258976825610697	1.976444187039374	-1.064790437072311	0.5407470648119131
-0.42939644071267913	11.215805729165236	1.966010280840897	-1.0584878977363774	0.541153578187205
-0.6312573047807166	10.428088654680536	1.7692305968610436	-0.9467213079241893	0.5405398656442644
-3.2903234695987535	10.897386429199772	1.5483786686940895	-0.8685598819176681	0.1003403482160823
-2.987291544864133	17.386535233830127	2.987852615073049	-1.2817142273730118	0.3297658026466472
-4.164359810315925	17.031866286091535	3.107543664731191	-1.2063483281130574	0.3381672470565425
-0.7097934901376413	14.466809880080852	2.550399368745901	-1.3366967415493827	0.4391554396080058
-0.8575672753041089	14.969271293498517	2.6208043175764715	-1.3487399293925482	0.4220613659083595
-0.9532329287786547	15.217415294466539	2.6580606658167314	-1.357819832402149	0.41038547216495985
-4.1386892518049425	16.602845789463966	3.058216033738256	-1.2162845458523925	0.33084653243861806
-4.159558946386909	16.976159925336383	3.1013595101801243	-1.2063401852605455	0.33852108420984955
-4.083322820670365	16.225441788462653	3.001047577653819	-1.2233092579511577	0.32223434646808713
-4.075875945060494	16.183223288394085	2.994519012933824	-1.2237401431119734	0.32171422495488344
-3.9528003255732322	15.292784673108926	2.813921818819371	-1.2247636309802425	0.2782398823115444
-3.9992067929440043	15.73055462668215	2.9080079514815704	-1.2293073476509173	0.30125131864610727
-4.068371905853679	16.139351008679608	2.985920294582098	-1.223424489394888	0.3200928593288051
-3.903746688804401	14.691009127397303	2.6781409570516432	-1.2087293244203476	0.24582767841851877
-3.86987704440043	14.375574603567006	2.601073851108038	-1.194208191454579	0.23219133537221975
-3.9256796422272324	14.820378173973397	2.7087394362893975	-1.2118180856025866	0.2521290274637588
-3.9497350317267026	15.228464150498013	2.7995893951198627	-1.2228084988098429	0.27491477365705735
-3.7268568443784513	13.894308007070336	2.474513893840169	-1.1764823713046222	0.21233179065296826
-3.698215854277132	13.779058127098043	2.4439136373451666	-1.1711138982321803	0.20777263683937727
-3.6779639093146645	13.673870011895303	2.414305857109219	-1.162937851407742	0.2044246621097394
-3.571181750067259	13.33170586472178	2.3169968941383177	-1.1439104837230358	0.19031587204392897
-3.4835043026903465	12.977876322076302	2.213029456880003	-1.1138570727429684	0.17987927907728013
-3.404126025364066	12.339701968592273	2.0236103946224304	-1.0584967745011724	0.1506686688062997
-3.3488293333994186	11.895449310153229	1.8790085361718805	-1.002962558202363	0.13597848913509816
-3.300315153385468	11.14083500028607	1.6334870851609655	-0.907135942046746	0.10874407466920255
-3.9511621749674837	15.271050023970451	2.8092035643640765	-1.2243383809316186	0.2773277440808293
-8.244373317370188	14.628658956740194	1.2129126146479955E-4	7.462077698038413E-5	8.198167487090452E-5
-8.208489142862772	14.204433859089825	1.197448914828857E-4	7.410118159141701E-5	8.20086094879828E-5
-8.193734077492797	13.966873422743047	1.1889587765209581E-4	7.382651458240252E-5	8.202585157275009E-5
-8.232676222944097	14.462837941075223	1.206873431233941E-4	7.442150514363281E-5	8.200666175233561E-5
-8.19035693955016	13.837323106092928	1.1844458063346396E-4	7.368942287434224E-5	8.202863796965887E-5
-8.113167709168138	13.369167772280294	1.1681137191334716E-4	7.308481842147009E-5	8.199156471424314E-5
-8.077142174814208	13.181783020574018	1.1620927708890697E-4	7.286258406455365E-5	8.195890123909513E-5
-7.967407351985131	12.816549861797377	1.1502832281860424E-4	7.233574575250506E-5	8.188597739032454E-5
-7.4202031915344335	11.241546128091116	1.10426579966964E-4	6.987360231109531E-5	8.154456643778457E-5
-7.380855782333087	11.139150568907128	1.101919212021892E-4	6.97476234102527E-5	8.15188461151733E-5
-7.603903539139292	11.751642921695533	1.1182816748495753E-4	7.068007885614122E-5	8.164802259682624E-5
-7.696154479064555	11.994745340563997	1.1252828929108567E-4	7.110585813277925E-5	8.16987639740632E-5
-7.744684776673163	12.145936214046198	1.130061030200706E-4	7.135533291760226E-5	8.17280252128317E-5
-7.337783016568444	11.036160898112158	1.0995411115743102E-4	6.960561875533418E-5	8.148794020098642E-5
-5.478513842259125	7.328297301269693	9.958754399039328E-5	6.127522861227539E-5	7.826309263582373E-5
-5.496335515484936	7.350666297835906	9.9691857964689E-5	6.136554523571231E-5	7.831956555155695E-5
-5.513292533723025	7.373441024034741	9.976181670632611E-5	6.141985101910676E-5	7.836945337002857E-5
-5.7782594324877365	7.704138241466704	1.0088933195800735E-4	6.23987073777541E-5	7.892292719985008E-5
-5.226288884072366	6.97442447090005	9.87343346357276E-5	6.0814462624865964E-5	7.757494826535278E-5
-5.1320395346395955	6.880771446866525	9.836512926390985E-5	6.050773059335923E-5	7.73401940789817E-5
-4.981658732436152	6.746084424883188	9.810405911445913E-5	6.034184074421697E-5	7.707462303101148E-5
-4.872230788355059	6.663668971542325	9.79312306091675E-5	6.0210998021249154E-5	7.694003041189547E-5
-5.95993806317256	8.088641025459268	1.0175696788789341E-4	6.288793120098042E-5	7.952174753093823E-5
-6.156106083074739	8.43849134717127	1.0299762695016827E-4	6.403048644579998E-5	8.001154841639394E-5
-6.3622803987511345	8.893710900037291	1.0416116718150124E-4	6.49007828069346E-5	8.051691381076524E-5
-7.037730777065047	10.279206689455364	1.0799525377253822E-4	6.821439228379335E-5	8.13244110633153E-5
-6.511291309796823	9.166024915663732	1.0514737284869318E-4	6.590816292508862E-5	8.071321942665027E-5
-6.961309529005052	10.091919377967345	1.0748295711638028E-4	6.784756086136575E-5	8.125952440241491E-5
-6.976746835639336	10.11701394282087	1.0757610007109615E-4	6.792845558864502E-5	8.128268242183937E-5
-11.149672852779776	19.026028297048256	0.4672055106634046	-0.05121587736838945	-0.0839333613922072
-11.177286946315288	19.099277703541333	0.47201756069594836	-0.05233919189508568	-0.08379744950795485
-9.18227086019565	22.941744559833715	0.5768407866621457	-0.06825998176236409	-0.05984806899068541
-8.933979733519063	23.042297787756027	0.5691628427319293	-0.06788476264445403	-0.056319049801380264
-9.497726748011418	22.723004536194928	0.578753472545361	-0.06786732901754138	-0.0628439245373737
-11.201816179455392	19.362671115833425	0.4846208670459385	-0.054717045967735745	-0.08202170741218576
-11.022193536741858	18.71762456011473	0.44679339026695314	-0.04691095720565232	-0.08445414796523393
-10.948655511422155	18.634752597804788	0.4385073069838299	-0.0450472028558509	-0.08387577551273971
-10.739200803101152	18.414265673982754	0.41620648456490805	-0.04070893655360548	-0.08213319670541361
-10.426129079411938	18.242868662510936	0.38736495679111926	-0.035562846529531254	-0.07831286646349511
-10.351495060601314	18.19934593348884	0.3804303858557846	-0.03450717148678595	-0.07727623127293935
-10.276659955502009	18.164399203559437	0.3737355405078234	-0.033479774282483644	-0.07640466858001364
-10.051706148564318	18.092298620546728	0.35385336914258125	-0.03043123027529105	-0.07267565054942453
-11.220597943108505	19.547650220008503	0.49350189096909647	-0.05638469974337053	-0.08058859644186886
-11.213232813518047	19.613678726955158	0.49608242481704357	-0.056508485676683776	-0.08024681741121191
-11.167862918473158	19.983763373685665	0.5100758785592485	-0.059023482040744014	-0.07720114927358156
-11.119734753615504	20.180895538942224	0.5171535717706264	-0.05939269239974368	-0.0763519951534195
-10.889962382093142	20.81510177874138	0.5365383795086506	-0.06142678845989334	-0.07239172668449684
-10.989883259185685	20.57314650704364	0.5290582098793618	-0.0612046114015793	-0.07346116682463448
-10.670647697607485	21.25443563231954	0.5487858500739555	-0.06293872920847976	-0.06999970821957369
-8.656589193032165	23.077778160673812	0.5556441686641257	-0.06576415892915308	-0.05351474277534686
-8.262164632393056	22.97490850022338	0.5254061525489113	-0.05985337852726387	-0.04768294823023869
-8.093510801985081	22.896766634500132	0.5105133556374967	-0.05694966821305501	-0.046473634377281914
-7.68989912608717	22.564207698669875	0.4673267713511302	-0.04618650886429707	-0.042706886133852706
-10.61906467426591	21.352055718189742	0.5517119650994451	-0.06292708156396756	-0.06979812139982662
-9.936768220586934	22.310409278173573	0.5754636175925366	-0.06658375922237497	-0.06594067895010529
-9.627937960973474	22.62487940796674	0.5793399909647694	-0.06795388850371935	-0.06365817458609305
-9.573169961095976	22.676544366109272	0.5798213407274089	-0.06802309122132516	-0.06337395118395282
-10.134279956953314	22.058148587414195	0.5695273420948678	-0.06504170762276372	-0.06754577329430105
-10.304582249602808	21.836678921374176	0.5645596249210507	-0.06459258856721031	-0.06798282432930135
-10.555587977067566	21.45179651669559	0.5544042684191368	-0.06292261578047043	-0.06976626124359109
-9.871150253323467	18.04329134881533	0.3383210910896651	-0.028359717719138595	-0.06999404066372436
-9.4491510421968	17.986087424675254	0.30008045384757587	-0.02347727139254526	-0.06208745739576084
-9.39405468440286	17.97674307009461	0.2950641883990849	-0.022974599100855024	-0.06109799571976635
-9.318824933668623	17.968766098777905	0.2875243793616957	-0.022206300476186304	-0.05968213254448816
-8.866655676614846	17.930756511797174	0.2433327042261209	-0.01817361750276386	-0.050780869416549045
-7.460370084706861	22.326890903804703	0.4391712537962982	-0.041086155481213506	-0.042612930584753864
-7.181921823170052	22.004421546653404	0.40340531494534093	-0.03188336400816564	-0.04369385069578366
-6.980050576019263	21.793148493492453	0.3774635263246293	-0.027831896902958765	-0.04465549543739461
-6.576542696581086	21.409318391621486	0.3288457649406485	-0.01916701182774566	-0.048824310192176694
-8.591810565175942	17.924390418426363	0.21245474941826523	-0.015048673186905922	-0.04580319657782656
-8.160987566235585	17.895824611247768	0.15607394073684183	-0.008813775267771707	-0.03451384906759324
-8.427526747689353	17.911776804777684	0.19150324955148623	-0.0129357829042477	-0.041633277846523195
-8.540982568507179	17.920050757602066	0.2068225514896447	-0.014553692084135476	-0.044732044552749047
-5.864615339578987	20.755750631962357	0.24665312495129652	-0.00861234279762027	-0.04772976485008852
-5.543802938210256	20.38074487517408	0.205921507988659	-0.002531444288328716	-0.04590552318588649
-6.504364858334945	21.34437545298176	0.32047366366258767	-0.0184171654360213	-0.04895636068755519
-5.970918121132899	20.87023242852833	0.2597329519701735	-0.009701355911887083	-0.04813569355017926
-5.171797381464162	19.89737251545445	0.1568109380536033	0.0014864677550060828	-0.042316353173058076
-5.0245480447987125	19.683822661130662	0.13624474613941145	0.00483260741051646	-0.04040379797662076
-4.900152014728899	19.401774462066626	0.1138108410954903	0.0075776274710056945	-0.03889087989226819
-8.045165203849148	17.895237150670994	0.13574585403370698	-0.007110380632032677	-0.02858415088290789
-7.828330068792466	17.887207984644846	0.09401461416062307	-0.004914602519718455	-0.01760751869597602
-7.588389628929521	17.819549385161938	0.02170831854934539	-3.4917608341935804E-4	-0.004772644443073035
-4.683175416995011	18.92056128922509	0.08039821737096552	0.011358687690105687	-0.03347208348486477
-4.557131527726211	18.533459102138394	0.06015229225428033	0.010984709079051146	-0.028829352583190623
-4.377707594286538	17.57417867700677	0.02379343141143525	0.011233004132336959	-0.01886404941846673
-4.375950900357417	17.526057226949376	0.022185433950639294	0.011233321417810822	-0.018453383123644827
-4.484941864981501	18.19838652331461	0.04157928676637529	0.012012797461779814	-0.025910596730293618
-4.372825752777866	17.497105804998277	0.022026977227427025	0.011280748648870015	-0.018346977897368315
-4.260063754969469	16.957122878843833	0.01845384834195087	0.011015016638988842	-0.013649398749692959
-4.2543796491463395	16.88173839584814	0.01866151683834895	0.010966378617427499	-0.013495107305638345
-4.172479120773178	16.325671413989923	0.016390049425705485	0.008965851842555037	-0.010695601969019381
-4.151871519508384	16.155447405066244	0.01574121101340222	0.008371790854482988	-0.009812193951327602
-4.144035245207647	16.121454065378032	0.015502446168526782	0.00818806947305727	-0.009605760445200945
-4.072421898747817	15.289956430567175	0.010605910329363366	0.00574649173281969	-0.005568648474667572
-4.095328121705499	15.489697359268533	0.011767625936521673	0.006299227961261058	-0.006451287641428877
-4.118480058777639	15.68595857984359	0.012927749871436219	0.006665893178138548	-0.007385630264001442
-4.140149876500907	16.06180723438685	0.015120704093528756	0.007964439261763493	-0.009293559033015158
-4.179593610389492	14.862900564725685	0.008631099365830406	0.0046491944162896145	-0.004953296136499504
-4.129583690004605	15.034457843656845	0.009800972746903149	0.005276393758437609	-0.005548431821589253
-4.332504046130264	14.727261534199787	0.0044665621922707986	0.0023308635662181	-0.002458656397502976
-6.864381120883843	17.824925970386563	1.3453232675090328E-4	7.78588181539998E-5	7.921171167183102E-5
-7.111456277637915	17.862901719600874	1.340030218999672E-4	7.77679742946343E-5	7.937091868287212E-5
-7.361730330183262	17.815658423143518	1.3322307301536724E-4	7.769168311902933E-5	7.955612547774382E-5
-6.699631952192596	17.790187728061333	1.348581777722723E-4	7.791173536026154E-5	7.910349961292223E-5
-6.471535900809904	17.65611081898578	1.3504671995391595E-4	7.797096216399908E-5	7.897422406420972E-5
-6.01856299486931	16.965651538393175	1.33909083258493E-4	7.767724093483661E-5	7.87880780729524E-5
-6.018217814642384	16.964954947243214	1.339076339829611E-4	7.767685044514941E-5	7.878799866594415E-5
-6.192614293475787	17.31914560580889	1.346784820231184E-4	7.789247416329942E-5	7.884804208009547E-5
-6.358826975092747	17.562077889890872	1.3503410771828792E-4	7.796183710650978E-5	7.89167136095748E-5
-6.018066056155799	16.964687362149334	1.3390710895830882E-4	7.767667360723846E-5	7.87879725999975E-5
-4.908304538333134	14.969355025422521	1.2880787307428885E-4	7.584184701356722E-5	7.793834663893605E-5
-4.894965705707698	14.956384548239772	1.2878401618806608E-4	7.583072511010787E-5	7.792189657067353E-5
-5.522668475480044	15.89108446419409	1.3107589155218465E-4	7.674238273291836E-5	7.850349517400475E-5
-5.590293973325887	16.02332329799043	1.3144606622096246E-4	7.688185308843689E-5	7.855687506292879E-5
-5.62503595550961	16.102423683804165	1.316799135923298E-4	7.696217476038752E-5	7.859154553362662E-5
-5.79838945170203	16.47567517825189	1.3266695028507988E-4	7.729948962921855E-5	7.868585558460112E-5
-5.818300420163335	16.518599132988257	1.3278735743453264E-4	7.733865042011724E-5	7.870535985012318E-5
-6.016563718580136	16.961325465432818	1.3389861449677594E-4	7.767404807941902E-5	7.878736538853477E-5
-4.911331118979538	14.97328547513143	1.2881676321598688E-4	7.584554937025556E-5	7.794126256345556E-5
-5.0735700023776875	15.16993664121582	1.2926213129172556E-4	7.604093870922069E-5	7.811891373371025E-5
-5.223708594183212	15.375437594116095	1.2974249461895313E-4	7.623062186323186E-5	7.827174931272234E-5
-5.2244114000787105	15.376332166246335	1.2974461050566807E-4	7.623152336204897E-5	7.827254916807732E-5
-5.424504479191739	15.698092793846305	1.3056599735752656E-4	7.655842547990907E-5	7.844455092560495E-5
-5.22565127061393	15.37825402853767	1.2974947849426263E-4	7.623342957239132E-5	7.827380559155253E-5
-4.7077301313837365	14.774519111724057	1.2845434830838177E-4	7.567920869206763E-5	7.76891279802458E-5
-4.675015183440867	14.74800878513003	1.284106607224121E-4	7.565742968509937E-5	7.76389940361612E-5
-3.7658512309524754	7.028045440845924	9.907592274820326E-5	5.972149910507539E-5	7.460389815637755E-5
