# Supplementary material for: Thyroarytenoid muscle fiber orientation regulates the ability to modulate vocal fold vertical thickness
Source: PLoS One. 2025 Dec 4;20(12):e0337735. doi: 10.1371/journal.pone.0337735 (PMC12677544; doi:10.1371/journal.pone.0337735)
Supplement: S4 Data — (ZIP) [file pone.0337735.s004.zip › Male/contourA3TA11.csv]

% Model	Angle2.mph
% Version	COMSOL 6.1.0.357
% Date	Dec 13 2024, 22:24
% Dimension	2
% Nodes	720
% Expressions	3
% Description	Line
% cpl1x	cpl1y	Displacement magnitude	u	v
-11.968005616002486	39.650844643500406	4.609516069899115	6.197561550813626E-4	0.4735739103327856
-12.100925229184412	39.521184251215715	4.604868621543985	6.166402720694955E-4	0.4736615051220528
-11.810234379374002	39.74293127707726	4.6128108596916135	6.219873280633166E-4	0.4735102109145332
-11.76596306338081	39.775513356632324	4.6139789229898	6.22772512526148E-4	0.47348794248991255
-11.47739948826791	39.862189693672036	4.6170828465134885	6.24871126034453E-4	0.4734246792121905
-11.258980847445656	39.857881496438054	4.616921795220287	6.247781906735874E-4	0.47342235955341383
-11.716143543792246	39.796222579001906	4.614719787844844	6.232765189381917E-4	0.47347327679414153
-11.163938214941039	39.85365079891891	4.616770604191925	6.246712461316781E-4	0.47342288608329836
-10.796207435616262	39.85090503287166	4.616667447837437	6.245967129770598E-4	0.47341604201086934
-10.709496869932108	39.85039381204079	4.6166471192568395	6.245811013598714E-4	0.47341434533224724
-10.37169574884199	39.850036177539195	4.616630029570442	6.245585787389078E-4	0.47340665308328667
-12.13512273325702	39.460672833157	4.602700374640266	6.151881132829957E-4	0.4737017287001902
-12.240660142730178	39.24849072022055	4.595099576108675	6.100963768692878E-4	0.4738424220480377
-12.227325367848685	39.08705965880899	4.589311411333775	6.062388912162428E-4	0.47394727731479613
-12.205740642978935	38.979124391808504	4.5854442994810976	6.036600005257067E-4	0.474017086769543
-9.681369688821853	39.850002288818345	4.616610134078866	6.24539030735549E-4	0.47339050408439387
-9.209886193231677	39.8500022888185	4.61660854978218	6.245075929118437E-4	0.4733794553561084
-6.503691158131879	38.96454001876737	4.584821630913265	6.034161764387049E-4	0.4738937397593236
-6.587351156296421	39.29642873129991	4.59672262589438	6.113085373400313E-4	0.47367914260695554
-6.771159512318912	39.57700815680421	4.606778813082413	6.179925553806902E-4	0.4735003815172257
-6.814129999907874	39.651652838586976	4.609455550354797	6.197689783115788E-4	0.4734526843904808
-7.229593906641747	39.84203493583536	4.6162849459529935	6.243171988619007E-4	0.4733382380127482
-7.181795837296288	39.83706132882147	4.616106304635766	6.241983844505228E-4	0.4733403585880333
-7.033567159296577	39.76166368437849	4.613399491604834	6.223993279941792E-4	0.47338606671643957
-7.6946177519140235	39.85300356006798	4.616687181840431	6.245655211585051E-4	0.47334198458653587
-6.488283836647731	38.91091546805024	4.58290029673588	6.021334309488728E-4	0.4739283638993205
-10.243595360807257	39.850002288818345	4.616627757684189	6.245474335723186E-4	0.4734036769182435
-9.730298368089413	39.85000228881833	4.616611688316118	6.245397536944408E-4	0.47339164982296766
-9.743014193148053	39.85000228881833	4.616611727711059	6.245408442920754E-4	0.47339194716355976
-9.085341826788042	39.8500022888185	4.616605616426608	6.245059900796996E-4	0.47337653121354567
-7.779783738995952	39.851154726690396	4.616625391402645	6.245134064568317E-4	0.47334519216612053
-7.886706964608754	39.850916601280545	4.616614713578107	6.245145643372907E-4	0.47334785759211306
-8.209330570361047	39.849987794146756	4.6165985399075495	6.244726096697861E-4	0.47335601891548684
-8.699211804792647	39.85004545472901	4.616610110052703	6.244764725900436E-4	0.47336746019481374
-8.427966558711145	39.8500350871401	4.616598522086676	6.244851423608743E-4	0.4733611041313662
-12.152615457473026	38.61822056218743	4.572506654377954	5.950614354256552E-4	0.47425096199793254
-12.150457207342695	38.60568225439725	4.572057562996833	5.947627443360408E-4	0.47425907949508594
-12.146591986235311	38.58859764700979	4.571445033696783	5.943572456631594E-4	0.47427011928375645
-12.074238696384148	38.24828133015453	4.55925330398138	5.862558231406236E-4	0.4744901257153007
-6.441829287929373	38.514252064367554	4.568687612902805	5.92683748438985E-4	0.4741860704063583
-6.4796557750756225	38.830935381536946	4.5800319456514424	6.002306610333022E-4	0.473980345544837
-6.431316994593285	38.355730965701305	4.563004570504392	5.889326039817849E-4	0.47428925508871334
-6.415000660473024	38.12021737547059	4.554567358733006	5.833342368803206E-4	0.4744425217610603
-12.006552716049852	37.91928976266428	4.547457556383359	5.78456296694831E-4	0.47470287213454865
-11.966773292852782	37.7322909897182	4.540758821342434	5.740258683341443E-4	0.4748237631936726
-11.899335717233097	37.41624344712912	4.52942944858796	5.665729481721586E-4	0.475028081301095
-11.86072968481382	37.23337054820751	4.522879304317399	5.622474993782585E-4	0.47514631115688943
-6.405495081109018	37.81045524455644	4.5434620873852625	5.760125126581389E-4	0.4746444017998367
-6.3802834672144035	37.49850283645258	4.5322879724907175	5.686405657517376E-4	0.47484734489247304
-6.34327199449609	36.990127261889924	4.514064569006678	5.567049281576882E-4	0.4751781735813325
-6.3346776499635205	36.89181710192548	4.51054578539528	5.543927710909064E-4	0.4752421123846001
-6.327277488709939	36.80573234114482	4.5074633967459485	5.523883003706357E-4	0.47529811035454955
-11.839379859361392	37.12464213602315	4.5189802431350525	5.596851205236516E-4	0.47521664496032523
-11.66031709327127	36.191536938073696	4.485546407313243	5.37815574020865E-4	0.4758203357076157
-11.619905720758748	35.962379473002436	4.477343790880582	5.324678768223172E-4	0.47596867401457016
-11.730360249335298	36.58305483766412	4.499588040491275	5.469446293473489E-4	0.4755669132420218
-6.248695444183289	35.88284413383002	4.474418859915168	5.308066009409276E-4	0.47589839486001584
-6.190644674951313	35.36621719878445	4.455902706593055	5.189270109608093E-4	0.47623417208022567
-6.146329446134891	34.860882297696094	4.437806558473611	5.072081903095569E-4	0.4765628384045166
-1.0600869276340483	18.316100001774196	3.845743612871865	1.6103373481596953E-4	0.4872543613206304
-1.0459016161732135	18.37692181363064	3.8479154506123874	1.6221463440604198E-4	0.48721442586624253
-1.1744205707972624	18.153797557800345	3.8399441230052935	1.5789161153180594E-4	0.4873623919086649
-1.311326192584243	17.97535615877772	3.833570722876551	1.5443645639179153E-4	0.4874813820775895
-1.386335587551091	17.922671465764726	3.8316879190179143	1.534211494596479E-4	0.4875171749791174
-1.650548821745367	17.757514160475903	3.8257930989798625	1.5023668607828502E-4	0.4876299350849956
-0.9718149006219283	18.630446296863695	3.8569771203246352	1.671355611650247E-4	0.487047673804337
-0.9542349860686515	18.852537320770427	3.8649106669100544	1.7145847760073764E-4	0.4869024990029948
-0.9467123425971604	18.932059856972355	3.8677539478365315	1.7300678665333526E-4	0.4868504939280341
-0.9488912973033679	19.009058522305217	3.870504939198417	1.7451053574731452E-4	0.48680031914759814
-0.9602591937381534	19.185733594449147	3.876821432290625	1.779568534664407E-4	0.4866853165851195
-1.0005126263859143	19.36574217623491	3.8832520194231415	1.8147867047408023E-4	0.4865686926046537
-6.05347281998843	34.07388368729615	4.409644745200687	4.892791766995013E-4	0.47707422636556623
-5.779746191862431	31.198536783186327	4.306664810597003	4.248748089377992E-4	0.4789441562115482
-5.81260308842713	31.6601371096856	4.323167261271151	4.3498927686966044E-4	0.4786436797143908
-5.898916358898413	32.61341104261303	4.357336131944301	4.563017749306753E-4	0.4780236515781648
-5.976331308258205	33.33624786626052	4.383195284079321	4.7247697641878913E-4	0.477553745727329
-11.555172919712001	35.57995576034233	4.463642352083686	5.236453655383519E-4	0.4762162838794587
-11.427224513094306	34.824469013294944	4.436579550690355	5.060956587280556E-4	0.4767054342904474
-11.302991741507174	34.01939293201957	4.407733581361026	4.877014560829188E-4	0.47722695381074975
-11.26269403333529	33.74326682230424	4.3978613168983145	4.813302433552162E-4	0.47740586761657255
-10.87492360433819	31.536162433666846	4.318817742823609	4.3171578086918257E-4	0.47883461304690383
-10.79808267178972	31.096982410679725	4.303095555188219	4.2223479308043364E-4	0.4791189309823201
-10.515617328365707	29.431210118152052	4.243483664198075	3.855740959413802E-4	0.480197505160852
-11.095255333576779	32.78560916869341	4.363527367880267	4.5979819847444974E-4	0.47802582749219813
-10.374607869233792	28.677418549364212	4.216472739543775	3.6968727233478477E-4	0.48068532518670376
-1.9007542873442729	17.670028077820447	3.8226684154681734	1.4856087979310545E-4	0.48769177368793837
-2.0779141835942943	17.606247817656115	3.8203926428094324	1.4733990809348284E-4	0.48773675920834925
-2.421704394542373	17.610906476909	3.820561940637728	1.4746022075523403E-4	0.4877402957884531
-2.5268901597962445	17.60827853304663	3.820469556404056	1.4741906046766693E-4	0.4877440232107871
-1.0157099330243569	19.441588102125813	3.8859639942380704	1.8296376708442996E-4	0.486519519692417
-1.1062328150339649	19.65851365771074	3.893716687778069	1.8721877859491584E-4	0.486379784576211
-1.0950141199455286	19.63861486947969	3.8930054758726103	1.8682753327689273E-4	0.48639254650112035
-1.0936631912571904	19.634142492606518	3.892845543098378	1.8673962173091946E-4	0.48639543730137286
-1.2019485900933222	19.823967402584525	3.8996331570488936	1.9046952107554257E-4	0.4862737188972821
-1.2626663164006444	19.90610167368628	3.9025678467378073	1.9208369217915995E-4	0.4862213159739691
-1.3479656887537845	20.02184186709379	3.906708266687727	1.9435860601171731E-4	0.48614746870774456
-1.3818036936806772	20.069240413165744	3.908402288372759	1.9529594298552564E-4	0.48611720655453006
-1.490043238491493	20.21081153288452	3.913466268611301	1.9808103632008102E-4	0.4860269515648644
-5.495158991359491	28.68268136418761	4.216561483923112	3.704221841096575E-4	0.4805795150771963
-5.507477156915547	28.790577524822243	4.220414696178974	3.726847951520735E-4	0.4805093694376542
-5.640376413522405	29.93509919763994	4.2614143630610934	3.972969043358093E-4	0.4797654745045943
-5.66674537726079	30.200894570944342	4.270915029083056	4.0297557299748195E-4	0.4795925995785535
-11.232964758328787	33.56280133293661	4.391393106240499	4.771670058402025E-4	0.4775227348509187
-9.890707351552885	26.584105713780335	4.141525898550606	3.2567476118398685E-4	0.4820382045144207
-9.499209611630052	25.463046361573806	4.101412098160275	3.0288738022860235E-4	0.482760247699666
-10.251371607480321	28.08873461337165	4.195398981641562	3.5696704951315716E-4	0.4810660091835822
-9.949856872037069	26.81141811544305	4.149664278480458	3.304945505337946E-4	0.4818914233506585
-9.409620206466	25.28683176907262	4.095091830011577	2.992600936624119E-4	0.482873189284742
-8.975776833099328	24.413789608181347	4.063908171473457	2.8184037403692995E-4	0.48343315303122386
-8.450931047688341	23.67686534172989	4.037487949135631	2.671025164036675E-4	0.4839027872975316
-8.315280225053407	23.486682331666373	4.030699067114283	2.633913111616328E-4	0.4840240574317098
-8.109310669822081	23.245736403988893	4.022067804350083	2.586887203033632E-4	0.4841770699094897
-5.04821833795282	26.35030357792787	4.133096613948809	3.2152175825675677E-4	0.48209206398809407
-5.072511135861281	26.457154341834364	4.136911695154309	3.2365942666574176E-4	0.4820228253547381
-5.319014801988768	27.6151602307035	4.178352621557777	3.477869502007237E-4	0.4812723543331332
-5.298549699956672	27.508324942348306	4.17453467842355	3.456142030136116E-4	0.48134165241652527
-1.6547952866665352	20.435138707303928	3.9214832496827334	2.0250858328112336E-4	0.4858838124896422
-1.7068462026965912	20.505043732104994	3.923984134487676	2.038918641402008E-4	0.4858392225466436
-1.8328638043067826	20.675856534446993	3.9300897004483977	2.072726990322495E-4	0.4857302452818658
-1.9146876228856835	20.78271581099791	3.933912788647671	2.093824790099499E-4	0.4856621261956804
-1.9589596542270868	20.838178803681924	3.9358945473575617	2.1047383148965892E-4	0.48562680379434214
-2.2267902915590323	21.173727916983232	3.9479082680266577	2.1714225799681687E-4	0.4854131135441875
-2.4765836027203294	21.524027437877677	3.9604197452871457	2.2410409362499944E-4	0.4851894645981604
-2.510632075597485	21.56945277354053	3.962046756020139	2.2501494560559027E-4	0.48516049902338665
-3.4170539347823667	18.323036770820913	3.846018510990346	1.613618726998149E-4	0.4872949739431956
-3.3613588547056894	18.26201824120377	3.843837722168448	1.601729216668575E-4	0.4873337038285221
-2.8302006677410443	17.7685842180935	3.8261977332164996	1.5055432312881397E-4	0.4876452893657437
-3.0213186080937637	17.882690433716814	3.8302779433375145	1.5278474639433492E-4	0.48757453180686383
-2.9853774190574067	17.85333337493745	3.8292296814579334	1.5221231085894515E-4	0.48759299189973376
-4.904236518511963	25.91960781073081	4.117663267537635	3.1278278368110623E-4	0.4823701698338315
-4.723668736196532	25.314951331292864	4.096049091547109	3.003705682386705E-4	0.4827609748398601
-4.604679940346854	25.051089745874435	4.086590811891515	2.9493064788850174E-4	0.4829306897087237
-4.281370486848969	24.383328411417228	4.062739930148489	2.8148642215712583E-4	0.4833598757770635
-3.2125741016240386	22.611557155864187	3.999317287687468	2.458211025669969E-4	0.48449445805035757
-3.272014261258436	22.70654698603269	4.002709821167577	2.4771011366708686E-4	0.48443366290752415
-2.5518384799861815	21.63096481182497	3.9642454471488606	2.262550162714451E-4	0.48512118572344576
-2.8735384712196232	22.08009398368013	3.980320451871855	2.3519939550254945E-4	0.48483449935380996
-3.1756044296995665	22.556944434453374	3.997361113467496	2.447435719923699E-4	0.48452936333230207
-4.545571876999899	19.652622560032107	3.8935536508802375	1.8740215190057643E-4	0.48644979415232636
-4.424895516455141	19.524062222800467	3.888957732324065	1.848877795815354E-4	0.48653132624578244
-3.958958611653594	19.00470136406695	3.870384752570459	1.7468481678091833E-4	0.48686093102534
-3.8782730930382083	18.915322300283425	3.867192477457662	1.7293812365155956E-4	0.4869176754786067
-5.025563667731989	20.107549344377823	3.90984343125835	1.963968212434878E-4	0.48616254483670984
-5.277731362781373	20.350988119887234	3.918532612534875	2.0117202203438458E-4	0.48600863067167765
-5.606549304112775	20.6598148798465	3.9295952010918236	2.073213643806023E-4	0.48581376841149604
-6.131048509468386	21.17349677678001	3.947943289416533	2.1747295991787557E-4	0.4854889656733944
-7.17416985769136	22.198608654304337	3.9846036871226733	2.377932792132418E-4	0.484841054623961
-7.6413332318231895	22.67125431062098	4.0015530057051	2.472330742022658E-4	0.484542209244552
-6.9150129554945305	21.927639425126234	3.9749365448267935	2.3248637522112165E-4	0.4850126972568267
-6.31895859009996	21.343154735881807	3.9540321222933112	2.2088072946387777E-4	0.4853820955142844
-6.618255579081206	21.642875823077	3.964727163228204	2.268766923006835E-4	0.48519257614726474
-3.6680004015474728	23.30103040805593	4.024000574561877	2.5957595051802546E-4	0.4840536802333011
-3.83446762916781	23.580833568731567	4.034001603199061	2.653069196076013E-4	0.4838745039294791
-4.071443328978513	23.987709649252928	4.048569819329084	2.7337256588652115E-4	0.4836137274575132
-7.640251545310057	17.586782544931808	1.3859963225945626E-4	8.115563874734572E-5	8.39202357442404E-5
-7.509356374993602	17.79911102953117	1.392055092101742E-4	8.121212151673496E-5	8.354533739020548E-5
-7.6989388334005735	17.4903691638282	1.383063226487149E-4	8.10720770375365E-5	8.409180373817988E-5
-7.762103216471637	17.30759444679789	1.376668099426366E-4	8.092496816357135E-5	8.430215518615812E-5
-7.821162534822876	17.152686250634986	1.37105775120972E-4	8.077632538034782E-5	8.449314986335148E-5
-7.87221896818102	16.9473112831706	1.3631900282066951E-4	8.058608529812534E-5	8.466784016532125E-5
-7.921170402924522	16.753942907049066	1.3559084308549982E-4	8.040486816850154E-5	8.483971596778177E-5
-7.9783869673286425	16.470761822820492	1.3447144710166488E-4	8.010769265195925E-5	8.50513855866532E-5
-8.003886469325913	16.357472230499454	1.3403837624605464E-4	7.999627737260019E-5	8.514350069769112E-5
-8.041803974825056	16.197407590250943	1.333720123336255E-4	7.981227973077447E-5	8.524905771236067E-5
-8.11957094103931	15.808141817188318	1.3177848227237244E-4	7.936950659838673E-5	8.549809165425453E-5
-8.094241908274963	15.975737091845481	1.3247121586804577E-4	7.957052575710709E-5	8.541146212813861E-5
-8.149959289733443	15.594634263864748	1.309347155824843E-4	7.912797758218315E-5	8.561282337544803E-5
-4.487015489615116	14.591722761896559	1.341386109272488E-4	7.887467338753225E-5	8.102882918400376E-5
-4.416731324563106	14.512870608922288	1.3392538339273788E-4	7.879367664251135E-5	8.091554283331143E-5
-4.329055028394281	14.412978776001905	1.3367549988831237E-4	7.870749856202892E-5	8.078829253177575E-5
-4.19303203891211	14.248275933735142	1.332015798000704E-4	7.852154055553264E-5	8.05644141832157E-5
-4.178965322518646	14.23024927967746	1.3315202981511992E-4	7.850324394623586E-5	8.054397232721565E-5
-8.208595369810979	15.125877972768416	1.2902195345971997E-4	7.852704727086378E-5	8.582337236002424E-5
-8.250106284083648	14.883579494882824	1.280592899018372E-4	7.822568989536985E-5	8.594627083717844E-5
-8.184763342662869	15.304083214581624	1.297498601393311E-4	7.87581473917582E-5	8.573920376514174E-5
-8.194040568253598	15.203367992185502	1.2934656156826297E-4	7.863219149588465E-5	8.578345611830789E-5
-4.009503675450382	13.95499929048619	1.322105037914375E-4	7.815408417487062E-5	8.02271279260802E-5
-3.967321215997023	13.879167246534847	1.3196434133261773E-4	7.806973640565273E-5	8.016044676978488E-5
-3.8768075373306097	13.684183745503944	1.312255544816141E-4	7.779798748711942E-5	7.998184339878276E-5
-3.8285567068758617	13.577304042901428	1.308244221078793E-4	7.76537122295306E-5	7.988442457551856E-5
-3.679175518096213	13.165512678706849	1.2920607884446512E-4	7.705788596343545E-5	7.957256623484881E-5
-3.5952780276413945	12.848827743115857	1.278490683783168E-4	7.653311646992194E-5	7.936969724009235E-5
-3.8035301168690907	13.511178334388502	1.305451193395347E-4	7.75449993259659E-5	7.98233177165452E-5
-3.5706258476984103	12.751547870197772	1.2747479202280577E-4	7.640126245984352E-5	7.932431698507456E-5
-3.536337058362929	12.508568926206657	1.264448623022399E-4	7.599422292971149E-5	7.924637831071448E-5
-3.4943523373487664	12.217884679130231	1.252134194904543E-4	7.550946762787946E-5	7.914638989177562E-5
-3.476217738039166	12.051206781698731	1.244616036522404E-4	7.51853021678509E-5	7.908612406999352E-5
-3.4381043775288846	11.707787309160882	1.2311891473416002E-4	7.465605764656016E-5	7.902142218503018E-5
-3.4175141432913065	11.442487558596586	1.2195714778756223E-4	7.413912325608061E-5	7.894371132615094E-5
-3.390535492772293	10.959938069747185	1.1997397500087284E-4	7.32456674048886E-5	7.886210863552196E-5
-3.391605607580326	10.637069694303245	1.1863633926748366E-4	7.25856215838593E-5	7.884243793404383E-5
-3.3957072198915474	11.125983907025887	1.2070034171345295E-4	7.358650945895435E-5	7.889594352457117E-5
-3.3933099091125833	10.454525891479044	1.179303414887458E-4	7.225256438735988E-5	7.885318063561058E-5
-3.392748642497309	10.363320317554606	1.1759173711323786E-4	7.207911560230865E-5	7.885305041490296E-5
-3.3881777990103163	10.052022617744685	1.163622257486568E-4	7.144419923941388E-5	7.880783020995137E-5
-3.379931059854188	9.65560915900371	1.1478206546427917E-4	7.054492810320806E-5	7.871316131360012E-5
-3.38003327420144	9.645525660619372	1.1473921647353047E-4	7.052070791688511E-5	7.871084863805699E-5
-3.380411775956053	9.63612711841371	1.1469613291173041E-4	7.04936345551625E-5	7.870772729288278E-5
-3.4070943292007656	9.209820550583608	1.1303111978321665E-4	6.950587831225339E-5	7.871126161880599E-5
-3.4177904844649305	8.97279793026408	1.1199224147704495E-4	6.883611309658142E-5	7.861640412231612E-5
-4.670507470987797	6.528342318175511	1.019518840917866E-4	6.231888865427775E-5	8.014817357243769E-5
-4.472672713765167	6.53165408154053	1.0209066076493357E-4	6.225299170310696E-5	8.001172005510245E-5
-4.296096768007061	6.564113874181485	1.0197988587773186E-4	6.211632220438763E-5	7.939224873349711E-5
-4.1907677441120486	6.6201318525786546	1.0224956490043473E-4	6.211771805592615E-5	7.93135453130543E-5
-3.42823364007561	8.77881073484247	1.1129734031412833E-4	6.835934010441391E-5	7.862971856609436E-5
-3.440421539484517	8.631632878187974	1.1079352433638725E-4	6.790240332209098E-5	7.864792703984462E-5
-3.510174069952668	8.051882576425108	1.0881183160761231E-4	6.613846494971416E-5	7.873539381813931E-5
-3.4654247941708625	8.41479710425795	1.0993240048397354E-4	6.719368647676113E-5	7.865010736622531E-5
-3.519325274558982	7.974355231943207	1.0844932437262032E-4	6.585307257938176E-5	7.867417595911543E-5
-3.8048036653298265	6.960169305120867	1.0325042060582075E-4	6.210856869634675E-5	7.815943508180223E-5
-3.942941641067294	6.809098812242506	1.0276198322495097E-4	6.219788599988361E-5	7.852064734454283E-5
-4.081244662082278	6.715380176995773	1.0231598334232339E-4	6.191997925277792E-5	7.88925873642511E-5
-3.557899482821399	7.6388476831782866	1.0670978823834489E-4	6.393583356578198E-5	7.81540576019472E-5
-3.5506928691402093	7.692857622749482	1.0729234276551912E-4	6.45963155479587E-5	7.841088642662687E-5
-3.535122007221198	7.8370201875805385	1.078726221667104E-4	6.527351271794413E-5	7.850397466259033E-5
-3.5827478111781415	7.560437912809053	1.064579523405471E-4	6.41719072438608E-5	7.809011391524302E-5
-3.656557182300242	7.31345080673359	1.0476726093170346E-4	6.318274389442157E-5	7.769245630129762E-5
-3.741595319822733	7.091603710798701	1.0360628212652426E-4	6.205918435996632E-5	7.789447781552508E-5
-12.48823622079036	29.318127189803445	3.13761421900361	0.6067003020362763	1.1985746829022705
-12.301573729696075	29.291730374054282	3.0994670898870105	0.6233556145768947	1.1708766589238744
-12.904182385341631	29.37659805299116	3.2170214325840414	0.5600345960613056	1.258460550677818
-12.704310573905445	29.35687813300677	3.180737657028921	0.5836375822511999	1.2299897797351007
-13.215739023882737	29.375039723105594	3.267912252352732	0.5237858878332445	1.289411379152046
-13.289816212405814	29.38416912499247	3.2796882459228343	0.5140494461931276	1.2999262277162422
-13.628735756055638	29.408293625969595	3.339156511825824	0.47726512630799867	1.3550462112446144
-13.761313265189306	29.420327221129604	3.362197695055484	0.4623591250930085	1.3769017587672452
-13.789831291953012	29.42263826529943	3.36580443712072	0.4590600316071739	1.3820192751144131
-14.193507593470319	29.351006338599753	3.4142003529567786	0.38916438738302084	1.429535704438493
-14.343065600888547	29.30623263263965	3.423076847261937	0.36252739852298477	1.4412256929947986
-15.169871121939503	28.7024294022831	3.4302059025535487	0.18645118904631766	1.4555190082300196
-15.025976096323706	28.826575538617305	3.431795318041812	0.21635342685087275	1.4563333864791204
-14.704342841257393	29.099582909420015	3.4297564217467604	0.28472193310043337	1.4561519382469061
-14.77814405518191	29.048154888872233	3.4318032508278176	0.27092917554528917	1.4566404434987699
-15.194930389272562	28.670268692680192	3.430521612016326	0.17859192046857525	1.4552570576271684
-15.552436058935607	28.262388145106144	3.427651419617437	0.07324303919738692	1.457500119123488
-15.65870487864321	28.128694460225432	3.424384740862227	0.0408317700290456	1.4544642236600256
-15.420870685895718	28.414489982476084	3.431334927079387	0.11515389502208	1.4563191212004223
-16.14669845066415	27.534817692946177	3.3629037003930433	-0.12067975257727614	1.4567167493976922
-16.18902508127296	27.487365967844962	3.354144424101027	-0.134504109231129	1.4580853261068447
-16.090879730623392	27.60512583812312	3.3715754526467516	-0.10163894017423256	1.4575745674187202
-15.906983759261689	27.83045491742547	3.4039207967888325	-0.03670957682007248	1.4579429848201233
-15.78801336657089	27.974288039163056	3.416085989054528	6.808598247830949E-4	1.4573960637533503
-16.4224657835804	27.241242221715776	3.292009384426118	-0.2011535645751308	1.4661095675445805
-16.636541644582238	27.015574682657572	3.2251184050969672	-0.2729643336016958	1.4896300409708174
-16.701862721366762	26.948993088668995	3.203977331750575	-0.29582246878777707	1.5004110174430731
-16.98192097775023	26.67928029930171	3.090997763450014	-0.40725486946891293	1.5369392735323595
-17.086567607533095	26.586911131348927	3.052766432649574	-0.4488037696867617	1.5472765211330328
-16.810764952407226	26.84442366016748	3.160397941628708	-0.33924124912485	1.5144231256329004
-17.316197999609905	26.352544552541893	2.9870999383991546	-0.5601385704604689	1.56775105672387
-17.45518464052986	26.210110438215963	2.9514605663790716	-0.6240239449945262	1.5803099960926716
-17.722095738557805	25.895382301413925	2.919981306208905	-0.7590465914163412	1.5970777114554242
-17.72264017583542	25.894744071275742	2.919908770786253	-0.7593185990053001	1.5971046495366772
-17.932597821946576	25.11386146747848	2.8595605760062948	-1.0143251980315064	1.5067476187425044
-17.907096306050956	25.00313633884308	2.844910053887892	-1.0386389202001431	1.477990896757291
-17.75267320881764	24.32471147247125	2.754313168447009	-1.1850375892321448	1.3008241415893713
-17.92944471255859	25.1306830888716	2.8609730636070045	-1.0091648634182477	1.5088021203214395
-17.722777975835573	25.894232143167198	2.919870989560221	-0.7594823132494907	1.5970455397946917
-17.728945142955695	25.871483784810497	2.918127040947059	-0.7669330511927561	1.5944285656183357
-17.700264955727473	24.192801294244298	2.7321706899805958	-1.2054825845761015	1.2637761661795248
-17.492893227235577	23.675149455238873	2.640945035513002	-1.2846349039191827	1.1180569180958009
-17.219818972655105	23.051350814888384	2.531811234543583	-1.399863321042092	0.9478716900643823
-17.213682929786287	23.036984749786797	2.5291463099830835	-1.4025381581006675	0.9439794569680194
-17.20651458505761	23.021889840621302	2.52569269279372	-1.4050412537009687	0.939555009338081
-16.72944438496599	22.0265670999435	2.2980422469893464	-1.5542197414965877	0.6558967736049636
-16.772330573218266	22.113599037757318	2.316745954895422	-1.5416278669583634	0.6799125987179613
-16.97378539565523	22.529669064239176	2.414282020896591	-1.4821902849830342	0.7962038679903867
-16.69878402350933	21.97001521221032	2.2877604457110987	-1.561189411446541	0.6399424739726035
-16.44523432072541	21.481646309928003	2.1943406355685684	-1.6208838699104682	0.5009395395699184
-16.38784636008633	21.382208809377225	2.1797213863724383	-1.6297322060853219	0.4713391848637911
-16.10429654720809	20.90765006213037	2.0970451005386224	-1.6641907239791176	0.32094169412765067
-15.229590069694847	19.59839917871314	1.9343211714530717	-1.6298004461350115	-0.1052450363583256
-15.573303162172023	20.08692966262294	1.985486872793104	-1.6618794362126836	0.05767183238268131
-15.762739830454272	20.369577854236137	2.022064635049311	-1.673293738814357	0.1492484355922107
-15.676053214728174	20.229671015614727	2.0019507379681576	-1.6721213910969714	0.10529331083331839
-15.004965242227517	19.29705702264412	1.900276467241513	-1.5774337172864046	-0.20756954841687797
-14.347740685004595	18.43237628944785	1.8061580623045579	-1.3513433209898995	-0.4781533960335753
-14.71316053352021	18.903140185799252	1.8632511482369676	-1.4946174311931795	-0.34002582856755126
-14.112301424219844	18.14085757339455	1.7605229838836296	-1.2344103292395747	-0.5515297598199265
-13.786968016309958	17.746840232171802	1.6586003620725056	-1.03295677217603	-0.6039914797291009
-12.572484095421888	16.31238607204104	1.2096661517838199	-0.3907855001657041	-0.46427846334874623
-12.73923093656964	16.50237005974189	1.2729413706998745	-0.47049568780253714	-0.4939382501149595
-13.149721100590622	16.985383718836303	1.4351750809459491	-0.6770954544959542	-0.5569727725968547
-13.560443943361147	17.474962802260926	1.5820556515896889	-0.9039197373349457	-0.5989799327390006
-12.433087863224218	16.142914163274668	1.1471428977090807	-0.33794171936806283	-0.43025094587372514
-11.67886765718853	15.130655135953049	0.7948190402320723	-0.10804503914779003	-0.2589279986032087
-11.370603754574383	14.616160191779192	0.6392702133537251	-0.04373846186342252	-0.20951134182680384
-11.928279318244115	15.521235666230787	0.9111532320257506	-0.17215392607561994	-0.3053161129987719
-11.098102119973685	14.067276715400904	0.51475085200486	-0.0018482610569663105	-0.17694564579714595
-10.94829922258624	13.75778922441979	0.43755644360535073	0.018679049348437757	-0.15865397109598833
-10.566136973193167	12.955069884045642	0.2887137580369684	0.03255262558146533	-0.11936064693273427
-10.528617101577506	12.869997651759531	0.27248709499528956	0.033031588239797655	-0.11445861167700191
-10.125844678960055	12.03212679724241	0.17189897397770246	0.025330943461603608	-0.08955416812867704
-10.205786830641387	12.200371242765215	0.19216481647478803	0.026823065054625592	-0.0945755503829684
-10.11776374681346	12.014636087480781	0.17053098395126887	0.025214024253042727	-0.08916316185062721
-9.799033203597945	11.32040592221854	0.11588100275430227	0.019836600903819585	-0.07155171745440822
-9.732454220074882	11.174895810343436	0.10492670089538038	0.01838473885658583	-0.0668951605229817
-10.081694286405995	11.938670646469957	0.16462780382550304	0.024619112454745285	-0.08721175737034831
-9.419861471494833	10.505758447346915	0.07325606463859327	0.012089524759429801	-0.054053814977101745
-9.39945834397536	10.463080013210769	0.07104281663034688	0.011633702266464244	-0.05296015638762682
-9.362989365785312	10.388561145610026	0.06818418142575076	0.011181617234798068	-0.05125408317597338
-9.15485933130238	9.94585479357356	0.05131219355389878	0.008109145719279254	-0.041435325084718
-12.250739993292553	19.150604908283345	1.6909418360651176	-1.2591842815622116	-0.3742197353945256
-12.385666050996104	19.229462944007324	1.7492632573265317	-1.3108963473467274	-0.4290827975214351
-12.018444755085756	18.995911937273455	1.5801390280453091	-1.1564040411890029	-0.247990885753172
-11.827571680933026	18.805921238230237	1.5321560970896808	-1.0875820697253715	-0.23208912594321285
-11.71378598197753	18.69006222155872	1.4988385313283168	-1.0455726269914578	-0.21193591018538016
-11.489121580415649	18.312221504949157	1.4154251529605903	-0.9515408587649425	-0.15472757295990452
-11.42092816915265	18.202424829191397	1.388195085600406	-0.9223509910268124	-0.14055814853689352
-11.137081940903064	17.673975351763787	1.2338365782244765	-0.7462438790626857	-0.08386815373406563
-11.050577560623434	17.52903972488271	1.1866206772005727	-0.6966261653213877	-0.06834416103321803
-10.900173758069224	17.228821915447778	1.0869793526884528	-0.5946692898486268	-0.05121651571404619
-10.59407257662658	16.86993613536655	0.931433198064575	-0.46028068803747063	-0.021087305833117673
-10.4015251414116	16.663994998799538	0.8412237952842173	-0.3935718987841456	-0.008096549283990083
-9.980308680915373	16.24426542990552	0.6523369851103111	-0.26211030089018483	0.011903251919999218
-10.52456597891735	16.788877057884427	0.8970422543424594	-0.4320615090885093	-0.013803425701467982
-9.215934750579713	15.702403997568886	0.38971409385169437	-0.12320388156605497	0.01883143201047634
-9.506635524164235	15.916651407254937	0.4899178386126302	-0.17338407284206298	0.024966706869367385
-9.713477904294042	16.0562870014233	0.5614890798901124	-0.20954542130912018	0.020182201497001354
-8.987328542896977	15.535943891824608	0.3129948226800715	-0.08491780462635627	0.015036117771476362
-7.038155536202357	2.4161328913912485	0.010586173860368791	0.009253712296666045	-0.004529005790379189
-7.218271698777633	2.47634434863711	0.010610508303135736	0.009135652747565934	-0.00488190504781418
-7.402921517489648	2.596088343862585	0.010550978487386137	0.008914495637653449	-0.00524359030281977
-5.610926604361966	2.56874897195521	0.009400773033714244	0.008817466834754067	-0.0019806109494994715
-5.791192046184306	2.4885541575675454	0.009659894956491156	0.009003283022918541	-0.002272953065058477
-6.090991914769232	2.367770791599311	0.010044872363473619	0.009276356545791141	-0.002755878878741285
-6.223300720670824	2.365865245728654	0.010148153956316595	0.009302960859247297	-0.003007790051073839
-8.524776938151282	15.280293075065625	0.182248593388279	-0.057091482406682534	0.005876480681425386
-8.5390176621	15.301185889469425	0.1924909042004117	-0.06056202394663357	0.006416926758876151
-8.574275941324595	15.320887483760043	0.20202959114905567	-0.0622764420946147	0.006871729510229668
-5.2268760988311245	3.1984387632370352	0.008140815227788447	0.007679423444794915	-0.0015833808425372918
-5.323022364028059	2.954304032548915	0.008599129805496748	0.0081059654152075	-0.0016567577166335093
-5.411391041049513	2.8046470279535036	0.008893215620853644	0.0083712323892278	-0.0017456562176068457
-5.361270108912003	2.863813885716368	0.008765175450407019	0.00825865975391964	-0.001686477029270578
-5.176470922340737	3.3654332504811606	0.007848901117819516	0.007406476879908996	-0.0015510210331342725
-4.997438755280889	4.032636318053695	0.00673414649907684	0.006360275803520719	-0.0014096544058066875
-5.108994509801874	3.6116460899580636	0.007413074215300665	0.006999427769930994	-0.001502782902590895
-4.991774580661376	4.054261353979088	0.0066984944678815835	0.0063269628018306195	-0.001403986413310302
-6.53602006808163	2.347293243898074	0.010367589373565552	0.009362983197021104	-0.0035760927264540427
-6.871423256057571	2.3759082864320638	0.01054138417202205	0.009324080029325037	-0.004214355366376909
-6.725008134174486	2.363972974785624	0.010477764999545922	0.009347816048030255	-0.00394317550190572
-7.498445287702315	2.6504749625169852	0.010522330512077547	0.008807042302421157	-0.005424714424520201
-7.543394316053332	2.6908233254228815	0.01049140396673947	0.008734939639920846	-0.005509870962259144
-7.714537633122486	2.9137762658493207	0.010280657758837873	0.008325511271873648	-0.005850077025870466
-7.7891268079090406	3.0564766598021276	0.010141973605762595	0.008084907803193674	-0.006002834227305813
-7.80527300412054	3.4063802626319237	0.009692158067239894	0.007497215531460861	-0.006096911365709584
-7.804324521600502	3.2269612996167556	0.009923801479413071	0.007793527766113932	-0.006062446534650719
-7.758877336072651	3.698244931275473	0.009299470400654134	0.007017050007220771	-0.006087654917282199
-7.751964178591711	3.7286102673963915	0.009257298648084377	0.006967379054153647	-0.006083289493164521
-4.868412953288395	4.489722570165323	0.00597023699279078	0.005667184766454392	-0.0011592974277179157
-4.944274103721604	4.221530184777065	0.006419342818528205	0.006074197174512976	-0.0013101271766384304
-4.861218645669248	4.514367912389247	0.005924772100602757	0.005626007300734779	-0.0011407210605014428
-4.761328567585714	4.872867994409656	0.005234392708413444	0.004999137843911455	-8.695718409186399E-4
-7.7347878369548635	3.762505605967378	0.009205900914936005	0.006912753065317452	-0.006067758625187789
-7.441188952293851	4.488511996506501	0.008202395836095368	0.005727298297955411	-0.00587015286604038
-7.462522939780039	4.43043664258904	0.008276738459807132	0.005821441823974845	-0.005880755476546482
-7.583988224902736	4.103803156183615	0.00867195306082482	0.006332817690815737	-0.005923109506657996
-7.428705960551779	4.562167039268793	0.008153015160748999	0.005609294932979428	-0.005904580379704798
-7.367225146909923	5.0179675342064245	0.007859828418270973	0.004874024782826189	-0.006144090621177654
-7.395373926440531	5.510469499667041	0.007912232811800599	0.004103503272229411	-0.0066928709545709215
-7.396628687854849	5.543415335697084	0.007910871443768383	0.00405099842779492	-0.006724499132764754
-8.951906927477943	9.55517852325179	0.04311185128302841	0.007108685389198046	-0.03588130867598079
-8.732770861641235	9.107630277300872	0.033037042615515405	0.005127904712478613	-0.02891013952572928
-8.477149435408428	8.592840803667324	0.025600155907278203	0.0043413048794160945	-0.022879622363657814
-8.352048182285694	8.325615036227727	0.021917905630449097	0.003943931438268932	-0.019947417951874664
-8.222367325804308	8.079901469599669	0.019603032663456133	0.0037027966656512945	-0.017941121945147978
-4.558078678429407	5.6727023718291845	0.0033868131114761467	0.003283924514976483	-2.4443562684923575E-4
-4.661854211303943	5.2307881209663405	0.0044529420153654005	0.004286632378088255	-5.580671464555066E-4
-4.6736829568741065	5.179041007331088	0.004569378192398855	0.004393610802393538	-5.959277035064274E-4
-4.664862639408369	5.2157017440172675	0.004488674843899914	0.004319954514959025	-5.660021494572817E-4
-7.642518454416541	6.7438038314408955	0.010014371114956771	0.0027220535324939867	-0.009339401299566763
-7.72390205946121	6.960130553786359	0.01122088872626814	0.0028134161001215118	-0.010436839999285907
-7.960824009101229	7.5515457825414485	0.014377810782237602	0.002993115611228137	-0.013334729273539897
-7.398279738095727	5.568321714484634	0.007926770170789483	0.004018569113960906	-0.006755644047627989
-7.486554017062449	6.151026864151781	0.00848103528400206	0.003237649085235989	-0.007680267293997431
-7.599533786520233	6.612688047526157	0.009671915779077628	0.002852331271806811	-0.00897236421726851
-4.559353287845783	5.783205763653101	0.003098970017588323	0.003004837111364622	-1.7990557585265254E-4
-4.539973927898901	6.108340489734484	0.002294468876108617	0.0022072684196670234	8.652725676872768E-5
-4.595870421128182	6.280367827388355	0.0013900371378031576	0.0013220700636102155	1.1350925059524573E-4
-11.949523827617073	29.206895619841305	3.022196697190284	0.6514571101250024	1.1168628927827475
-11.807688642858182	29.154031813094953	2.9882967173474135	0.6615550149960971	1.0939871097185305
-12.00330605669702	29.223330979102066	3.033232676754964	0.6478569494628336	1.1246073144631528
-11.58017196199464	29.065937130844834	2.9262681062605784	0.6736332770805472	1.0560169746482821
-11.41683712235142	28.96940271662765	2.880578627000353	0.6792820145026832	1.021360530747975
-11.219350371023808	28.853937987330728	2.825381002583651	0.6866304481067531	0.9784291083273997
-11.063811648377435	28.68153300927144	2.7733682424498136	0.6765382832604439	0.9338252897302459
-10.947486528223845	28.535037823889105	2.7314719379067767	0.6657173723839462	0.8992346914798647
-10.899230615467399	28.323819733732066	2.677979655424256	0.6397333963503355	0.8633924546505132
-10.868467577029437	28.194812621939796	2.6442872278909886	0.6229696259678404	0.8414264040152611
-10.876511202290695	28.109887068149042	2.6093390662323603	0.6058091617763304	0.8266999936314016
-10.899672074901286	27.854101802332053	2.5113849033664772	0.5563189393822894	0.7795366850734304
-12.412266700730603	28.73183000599365	3.125247209036443	0.5596299005613345	1.123653892228918
-12.004390987243811	28.644127827029816	3.0060322544189035	0.592060279545888	1.060509892629155
-11.418956634563854	28.353076382645266	2.787276789258091	0.6039316015767996	0.9444605038969153
-11.624144095082618	28.483083006210283	2.874449865725129	0.6064671480649652	0.9903792464096385
-11.98757052088968	28.638168487186267	3.00047322152507	0.5929483242747605	1.0575502173363576
-11.999455430555999	28.643021141499133	3.0045568210337925	0.5924446415391753	1.0597541110470514
-11.11438165555979	28.077094826076056	2.6312019622156626	0.5803973143580825	0.8557392387553779
-11.390783517603357	28.330385589064328	2.773618281328778	0.6027528755104935	0.9369795638775368
-11.018694723095315	27.985290635821798	2.5803252117954947	0.5707236299291885	0.8236404796217456
-13.471803069018005	28.77445563984976	3.3852666525877657	0.44197809910701924	1.2576769936636176
-13.48260549035852	28.773788416678933	3.3877701839675347	0.44060425198528186	1.2589395704641062
-12.935354512904492	28.789110493383188	3.261101922492007	0.5084027118950327	1.1937584358341455
-12.730299209385468	28.768829272465172	3.207484625836905	0.5292033468824746	1.1665837184056538
-14.231290469589101	28.525879619960573	3.482781466085724	0.29831147290748183	1.3180906033808988
-14.010448775461906	28.63328583652027	3.4666736140036107	0.3470726207385388	1.305519619688212
-13.506471729136642	28.767317669153915	3.391362448061389	0.4365050464213958	1.2610305404935624
-14.460841527293365	28.39408003504012	3.4993642784651167	0.24601328096297903	1.3278623680256152
-14.783683682753072	28.129965573228738	3.5053751913641076	0.16304777165959078	1.331276051005544
-14.975465100779633	27.963363652093868	3.5013704475555882	0.1105382743235421	1.3317355517628222
-14.857377166814722	28.070482248494333	3.506285924061665	0.14396737073040003	1.3326285942160565
-15.247091508969765	27.723494694946858	3.491510333828586	0.034745606626135045	1.3303432557270216
-15.438921475279523	27.548521108541188	3.4789530730856084	-0.019985534056846735	1.333283464529737
-15.777307067901031	27.23142152114181	3.4296569612666663	-0.12491693336349739	1.3386861688164555
-15.505550048294694	27.4862002405047	3.4722412028288363	-0.03937139385511626	1.3339428206362418
-15.95882932927022	27.057658625283377	3.389175018232785	-0.18696739031956255	1.3439903191689968
-16.071627921968407	26.944874315391413	3.361461250528203	-0.228532422016674	1.348979827206167
-16.348879088595037	26.649360708813276	3.2613538244216693	-0.348203790919018	1.3650224510819897
-16.427997019937784	26.555959712111072	3.226133609824732	-0.38550061332127566	1.369155619133793
-16.656844434007954	26.17623866269756	3.0668497462432724	-0.5231510184397097	1.3645894525266917
-16.696536478621557	26.09508062700545	3.0351047562991003	-0.5539031852761739	1.3628940260607054
-16.835749776418716	25.686852448177994	2.9144229155865125	-0.697899016596748	1.3396486829357401
-16.845061757485475	25.628453285604436	2.898891326175936	-0.7153070504263999	1.3316171208896443
-16.850433340026893	25.176846057478727	2.7748423550817862	-0.8427098320733071	1.2387773466966348
-16.85038673364371	25.14105029551206	2.7664367851380263	-0.8519096909446027	1.23221718410513
-16.822804208812027	24.752145786172367	2.700885117910305	-0.9448679448272463	1.1582775712354592
-16.814022621155868	24.619664448408173	2.6783674818751404	-0.9765990444389736	1.1333054852337645
-16.812945472733826	24.6090037446475	2.676180827319581	-0.9791095991796631	1.131060088740977
-16.723937840816944	24.10943746964462	2.591673596052152	-1.085967240949523	1.0115538246808298
-16.711672631053567	24.055094941481215	2.581198939430555	-1.0963176847692537	0.9992922827655001
-16.289023552988983	22.907733919851253	2.3485469347236063	-1.3146078562477743	0.712403339051667
-16.541701583590093	23.45604246001041	2.4697797362015215	-1.2090280656974244	0.8566937442301993
-16.554803726644348	23.499372302025698	2.477468476204969	-1.1991044299995286	0.8663637884484818
-16.28488538521969	22.898119481008653	2.345256085348865	-1.3161055664067387	0.7097586586258372
-16.26218103763534	22.856454352609262	2.331549870632085	-1.3242211335424123	0.6991448369427807
-15.969194038819062	22.31634337785984	2.1529066345526173	-1.426132738288856	0.5611584802656631
-15.890230123807179	22.1925020649246	2.1196425269609764	-1.4430628676591297	0.5266444294072226
-15.611918811164477	21.76175729997115	2.0163716169557246	-1.4938723233589002	0.40909756951687826
-15.389654649869971	21.467446140267274	1.9663958029969533	-1.530102299376574	0.3274851239532519
-15.211472875440649	21.22502075941048	1.918308966693575	-1.555758066616561	0.2510483053826009
-14.852605830718518	20.76860561637889	1.8690834784733266	-1.5857128772518148	0.09675612518933058
-14.818368111934701	20.727265125728813	1.8637567040629066	-1.5864500292772534	0.08361091086005852
-14.010753868674147	19.956266747716498	1.7949952712884436	-1.5346734112205191	-0.18448812117518365
-14.087441807327457	20.012526511232718	1.7982346698272669	-1.543323251271165	-0.16611477272079614
-14.468160486474938	20.371519812579944	1.8261882901605986	-1.572122556844585	-0.03691327020089863
-14.161164464278139	20.08381166702931	1.8018279119581786	-1.5473168798434656	-0.14165985896881192
-14.781086333771103	20.690256417429	1.8593379412251538	-1.5849940944963359	0.07083520098927437
-12.566775432145782	19.255877513320883	1.7564854546530235	-1.3380121008134276	-0.42187295506533506
-13.290339014836286	19.46305631769065	1.7733129373618999	-1.4405758479232287	-0.34679177866428745
-13.1729303124603	19.418787275288505	1.7710355992226083	-1.4232356624136944	-0.3630705141533252
-12.843245224742368	19.28971157894774	1.7645861692444322	-1.373858909231971	-0.4104990338002188
-13.364979556612642	19.508469790386137	1.7754546214309848	-1.4519205937163537	-0.33187940783967584
-13.714991928392514	19.7215588672211	1.7882989468062447	-1.5030286858871658	-0.2598728739639172
-10.73275094914898	27.601566124654774	2.387449974287486	0.5211625402978167	0.7067420151738144
-10.621312259153935	27.431657608134955	2.3071219792494713	0.4978425181753581	0.6576746469243901
-10.494472622804425	27.139762728691487	2.191031248432914	0.45672213953898066	0.5876275005135455
-10.440814811578786	26.97290839065918	2.1299441095638705	0.43002819599858166	0.5500144804853346
-10.340010025599554	26.46761329405222	1.9726931286529448	0.3427582462480476	0.44061198884354547
-10.310942985096554	26.231506882359504	1.9064215704955743	0.29949262989408715	0.3934187385276131
-10.254915889396067	25.788604694922874	1.7991186183512127	0.21348336031862206	0.3006178798736068
-10.226478276469011	25.49740684588262	1.7327299656554473	0.16425117755489954	0.24062709200061028
-10.15297056364784	24.454238785309386	1.607341812398082	-0.012772065978104197	0.037783993001560226
-10.148816922605754	23.97207807587904	1.5838324282377614	-0.10042892200268289	-0.05270346066773439
-10.1572747910747	24.735583520367605	1.6200355643100333	0.03727109027474077	0.0920192925634179
-10.162097597121184	24.830116402868736	1.6327240661945148	0.05575280770828783	0.11051830079772845
-10.162546766859359	23.84260305188515	1.5902682810281417	-0.12660255841567	-0.07621690128933281
-10.199764060738538	23.17965757589045	1.6045975851125516	-0.2447027000122965	-0.19827513031736416
-10.264133457042867	22.925685144978395	1.6273297940233946	-0.30354950721083307	-0.23476172163514114
-10.334836167150385	22.416165687077918	1.6645405181578288	-0.40721705354835647	-0.3145469563359056
-10.491992980100063	22.018023813554393	1.7190240458352375	-0.5141096033025062	-0.3560973911559805
-11.549836964138185	20.072338696358347	1.7922630180916068	-1.0456371742989479	-0.5105945988649132
-11.554967867880773	20.064003427239495	1.7922265084898745	-1.04783784974402	-0.5110301216837975
-10.551136967279964	21.796553611972193	1.7425728040246167	-0.560887015150718	-0.38628868998573784
-10.861109989919282	21.2561808403101	1.7917026746036087	-0.72502839535558	-0.4284652499667074
-10.944210941660401	21.11696785294288	1.7982147530648105	-0.7646175836638152	-0.4372695263005983
-11.133323225905555	20.800917117156818	1.8052636269878528	-0.8561228822313796	-0.4533293265463647
-11.346534801731305	20.436488911990164	1.8006217971027323	-0.9551251764496993	-0.4809682051484565
-11.231518843805489	20.62710766906838	1.7984953770578116	-0.9019250223779419	-0.46659851387791956
-11.741469854730147	19.77949816437784	1.7853365058838397	-1.1228582634103779	-0.5257220141233541
-11.841147224706019	19.661418434931374	1.782039797228125	-1.155939297561368	-0.5255426241564618
-11.973386913159729	19.52262481256701	1.7742866985932357	-1.1968069009794557	-0.5214049424466645
-12.17042537041236	19.353881967026794	1.7636291448204144	-1.2489690792196741	-0.5059817408140024
-12.254791953417843	19.298450378205736	1.7585470734783106	-1.2752078311175263	-0.47539107768601907
-12.107678242949614	19.405561627556374	1.7658949180740175	-1.2325375589136156	-0.5100049717885538
-4.288326386940742	5.8070230604936794	0.13162684562604754	0.12892050407818825	-0.003854903856574804
-4.307057605244767	5.526002436139832	0.18405974699469096	0.1783107968073598	-0.0021784235722318327
-4.180171464701457	5.245978145694322	0.2403118194826363	0.22900958939820773	0.02703825261331834
-4.162615861022818	5.199209053922773	0.24893290380363678	0.23671262717154515	0.031385527209596746
-4.143652721141185	5.191949089536986	0.2506744658782064	0.23760977144532539	0.034833667374685615
-4.014987066173259	6.398560350145364	0.03469664529253389	0.028109229610567783	0.01784292549816366
-4.102160277057983	6.226155071234556	0.06065650499570837	0.05658943347535783	0.015390821969610027
-4.158587255864665	6.1200098173878565	0.07631177893747691	0.07519623588765474	0.009963760844330594
-4.284793079351208	5.824858607178209	0.12808428560787263	0.12555420007450094	-0.0035091147276795397
-3.6322745368198053	5.1479752237781815	0.278839970641962	0.2361318186860919	0.13565211469216837
-3.7520724673596213	5.133869891353276	0.2731097910843079	0.24126882848167505	0.1112126120640748
-4.068810461062704	5.185234828589743	0.2549568645344673	0.2382279208536422	0.049290922186051044
-3.4079134276844885	5.238028583704212	0.27987684087175074	0.21426361456357285	0.17849302789441138
-3.870611147185512	6.723331704642558	0.027839211017413212	-0.0108686040175068	0.017455227052925085
-3.93550508782948	6.569124366309313	0.03805221483907115	0.003137997442363089	0.02186005999883384
-3.083077723553127	5.477621858005871	0.28827291204262906	0.15932591432683213	0.23589659084868803
-3.2016356353304536	5.395281637801698	0.28511191309849687	0.1808596192474508	0.2141309394611688
-2.9250367521464256	5.618751443255416	0.3106698449636589	0.12791162807757572	0.26388386683290915
-2.808073832376915	5.742408533499555	0.3236013779928513	0.10206756285699073	0.28252343269808433
-2.561109083068193	6.012828978318681	0.3882686934091762	0.04532796347023417	0.3275453555604739
-3.6562255957727294	7.214473650128381	0.06810212682968088	-0.05279683480658512	0.01636558069339307
-3.592522873141893	7.34008329807876	0.11297169384112901	-0.08787916836420764	0.021043205086211464
-3.54328167840365	7.470859406778205	0.1276268357860927	-0.09929837345746609	0.023765484194883252
-2.1477862434435124	6.617732931249476	0.5648052119602138	-0.10359106142170396	0.4123511090378841
-2.178221292733067	6.571855578800015	0.5492562538217282	-0.09096115706129008	0.4080489532709465
-2.0648331524982755	6.7576354797203635	0.610662633978376	-0.1429926201382469	0.4246943421913509
-1.8849213199230619	7.066868042911974	0.7109207372618275	-0.22827578255527342	0.4507249611416865
-2.4120263893614973	6.229400814325045	0.44897705949636196	-0.005699040461698439	0.3589658869027138
-2.5361866250272955	6.047252036713077	0.39491003463034824	0.03960918576075357	0.33218111284419277
-3.935819787141531	17.984500048599497	3.155124490788645	-1.2115904254016387	0.31515891228359366
-3.78336958602557	17.993315823553566	3.140409737613196	-1.2200331416198584	0.31176343491923686
-3.427077741744119	7.766058137175304	0.3019241991608317	-0.2269496313054269	0.031976896546352475
-3.406569881135219	7.832445527304884	0.3287911715404307	-0.24423470061841251	0.0323095429218229
-3.395983191054093	7.883794864942119	0.35016589757236316	-0.256144509479298	0.03285491421407045
-3.3371281060386737	8.150918617555703	0.47644605882973656	-0.3183293989129383	0.04146128381461121
-1.278169408830863	8.48437433428823	1.1916088202008361	-0.5814265611184957	0.5155604659179486
-1.4540629241815408	8.03470965362341	1.0357053338535356	-0.47436755688699805	0.5018219073823869
-1.8167261401452421	7.208011822579171	0.7567324249894612	-0.2680374440495986	0.46250876955139186
-1.5523830370140876	7.789776732269239	0.9489843869779813	-0.4106596364915717	0.4893120758275076
-0.9410764433027281	9.405038530050247	1.4957501297856068	-0.7775476418432917	0.5350398953964772
-1.0329367331417418	9.151234284338832	1.4144934474081867	-0.7271983701765621	0.5312956258158815
-0.7679094447811552	9.95277965234512	1.6555695204770533	-0.8716400571148342	0.5407766149994706
-0.33002843814312044	12.134348277380695	2.1932954449601336	-1.1779439239897744	0.5282724342950216
-0.3357764586920513	12.078843485378034	2.1815011825356523	-1.1714483779705456	0.529349149915125
-3.417433509638533	17.827381727176302	3.102597334195491	-1.2530994923030145	0.31894291170972533
-3.353382382951112	17.741842308688575	3.092616574854801	-1.260809961759518	0.3227452436429401
-3.674832941632539	17.93323560833925	3.131833949421301	-1.2272033208142272	0.31720334438396836
-3.5409307277999584	17.885907081965335	3.1186117474788384	-1.241838306331343	0.3174668328611209
-3.1860561960175433	17.549365365355296	3.066188474170593	-1.2764294783906096	0.327719396565428
-2.9981130641699174	17.395321314172424	3.0447939269469546	-1.2894887356684783	0.33153915268532114
-3.2165215628928006	17.57820816975883	3.070136266931665	-1.2732280131242382	0.3276660766837527
-4.1137207324417435	17.95308223849858	3.1795706028684543	-1.1982000093565806	0.3151767531540554
-4.160621080742889	17.795938972454014	3.188341824480813	-1.197998423148487	0.3234187154492873
-4.190763877417752	17.70804950350443	3.195401020769856	-1.1954405565050021	0.32717804503722736
-0.33050020850094985	12.145123827625998	2.1952081579158405	-1.1788279820866285	0.5279615651269439
-1.4343564303268679	16.31909273804294	2.8574175164648605	-1.365215501852183	0.38040759226432985
-1.3066176526698219	16.0680303809159	2.8239603312474433	-1.3711711871728651	0.3867568599183844
-1.1152979539279455	15.611202681804269	2.760309216881097	-1.3714310754608108	0.4011278171722635
-2.4474803932797915	17.1585224792057	2.999244661321617	-1.319203730433558	0.3459307514689066
-2.055761384167546	17.041296048986602	2.9644592499862523	-1.3385256551199995	0.3533746415868248
-1.9984998164489554	17.002629506016117	2.9579986196160104	-1.3401860115708246	0.35648895257574365
-1.5724149375605685	16.580962567434636	2.892399795221698	-1.3628388539076703	0.3702290578440665
-2.9820955633715815	17.38344915169903	3.0431354542054474	-1.2904707554515265	0.33199753379378044
-2.724789042326286	17.256116533629893	3.0207551741941154	-1.3053518298136082	0.33884400603919307
-2.531457869203797	17.190304756335227	3.00573826721023	-1.3161439632674523	0.3424637162972993
-4.183190145794866	17.56540290424019	3.191929344748962	-1.1966136602154704	0.33273395159379104
-4.207099313692599	17.371866069837257	3.192844708841782	-1.200799300359645	0.33867049860964615
-4.17345519997633	17.089831976884682	3.168807440190096	-1.2119383643871737	0.3394275868714579
-3.3148310309893363	8.423923301546052	0.604693625046462	-0.3874405371487495	0.0432087986473875
-3.3001926290874843	8.663118489326514	0.7015934991549083	-0.44381870840655346	0.0398573002893176
-3.2862287614074197	8.915212706658004	0.8037534490709066	-0.49916524295879905	0.0429707991330648
-3.2794829862540458	9.153166440048345	0.9087727837782196	-0.5553206193069816	0.0485436125212786
-0.3805651487088481	12.953841366376702	2.341408070261037	-1.2492867508297245	0.5021980108139923
-0.4307061904896281	13.36924122248353	2.416411941268015	-1.2851579783341167	0.48785856477936484
-0.5075965103225141	13.744646939005303	2.475867119164393	-1.305873011591387	0.47429176728068156
-0.5977318219793605	14.096499370658435	2.534675430071685	-1.3290918875510738	0.45878338688915976
-3.2676731937878696	9.605726412719452	1.0889828907992012	-0.6463262414199277	0.06208948237944838
-3.256429234120413	10.042692132374542	1.2592639709729605	-0.7311720846947871	0.07488515510051326
-3.268410707882346	10.416945356274994	1.391534702967045	-0.7903942004116082	0.08591877880326876
-0.6591870284780542	10.31262568099423	1.7632399279759599	-0.9364678034590821	0.544350890073434
-0.42285288091859907	11.258976825610697	2.007245388609139	-1.075482013789929	0.5448944061654967
-0.42939644071267913	11.215805729165236	1.9966063234529734	-1.0691366919778396	0.5453078392579799
-0.6312573047807166	10.428088654680536	1.7959148579451538	-0.9564940096771994	0.5447870948199061
-3.2903234695987535	10.897386429199772	1.5721829546303696	-0.8751062666818639	0.10018216463482257
-2.987291544864133	17.386535233830127	3.043667587468282	-1.2902025961061765	0.33182319360448237
-4.164359810315925	17.031866286091535	3.1635841433118426	-1.213434152844821	0.3401015124218106
-0.7097934901376413	14.466809880080852	2.594631977757529	-1.3486014928429293	0.44217671964609495
-0.8575672753041089	14.969271293498517	2.667044414748548	-1.3603971155964687	0.4249580344114475
-0.9532329287786547	15.217415294466539	2.7052784093433755	-1.3693731849001314	0.41319474471574696
-4.1386892518049425	16.602845789463966	3.112715292904584	-1.2235971384776225	0.33275767287250535
-4.159558946386909	16.976159925336383	3.157219463024342	-1.2134443454362487	0.3404709260888814
-4.083322820670365	16.225441788462653	3.0540276933249357	-1.230880034417237	0.3241146653103242
-4.075875945060494	16.183223288394085	3.0473337105697036	-1.231340210313483	0.323594720832009
-3.9528003255732322	15.292784673108926	2.862553528477432	-1.2328442359837917	0.27970351096814833
-3.9992067929440043	15.73055462668215	2.9587548712934826	-1.2372113038348347	0.3029310994826794
-4.068371905853679	16.139351008679608	3.0385388468930974	-1.231047190313293	0.32195936635410316
-3.903746688804401	14.691009127397303	2.723851627267818	-1.2169648818103629	0.246946271819533
-3.86987704440043	14.375574603567006	2.64519356536296	-1.202450486277396	0.23318332076008544
-3.9256796422272324	14.820378173973397	2.755102961057086	-1.2200173872897575	0.25330805307647425
-3.9497350317267026	15.228464150498013	2.847912523139044	-1.2309036221597747	0.2763426158088281
-3.7268568443784513	13.894308007070336	2.5160275090177966	-1.1847897633868563	0.21313122175041577
-3.698215854277132	13.779058127098043	2.484813325601329	-1.179430551890485	0.20852851118766363
-3.6779639093146645	13.673870011895303	2.454630661244858	-1.1712212122930006	0.20515324097342355
-3.571181750067259	13.33170586472178	2.3553433150723713	-1.1521583626608105	0.19091208203675603
-3.4835043026903465	12.977876322076302	2.2493719727418	-1.1220045370429539	0.18036022503524338
-3.404126025364066	12.339701968592273	2.056202823178702	-1.066343942990179	0.15085851362254415
-3.3488293333994186	11.895449310153229	1.908918969305855	-1.010463363890622	0.13602597542709632
-3.300315153385468	11.14083500028607	1.6587992154514268	-0.9139521679580576	0.10864231054329469
-3.9511621749674837	15.271050023970451	2.857731809818008	-1.2324278057462617	0.2787809893106023
-8.244373317370188	14.628658956740194	1.2707545065651198E-4	7.7918966025866E-5	8.598408294164072E-5
-8.208489142862772	14.204433859089825	1.254426384211208E-4	7.735961574971274E-5	8.601072636552328E-5
-8.193734077492797	13.966873422743047	1.2454592956849915E-4	7.706321205199867E-5	8.602805706684096E-5
-8.232676222944097	14.462837941075223	1.264377186760688E-4	7.770427921618606E-5	8.600954191526814E-5
-8.19035693955016	13.837323106092928	1.240691759037127E-4	7.691473953187731E-5	8.603086853874201E-5
-8.113167709168138	13.369167772280294	1.2234304145301113E-4	7.626536990342033E-5	8.598920191775249E-5
-8.077142174814208	13.181783020574018	1.2170564008263978E-4	7.602598578909515E-5	8.595374946120194E-5
-7.967407351985131	12.816549861797377	1.2045521856709555E-4	7.546258381231258E-5	8.587319639629012E-5
-7.4202031915344335	11.241546128091116	1.1557438328235807E-4	7.283707564177265E-5	8.549492110780196E-5
-7.380855782333087	11.139150568907128	1.1532387700969785E-4	7.270178172186018E-5	8.546638360822523E-5
-7.603903539139292	11.751642921695533	1.1706297624961983E-4	7.369673299455322E-5	8.561057777501979E-5
-7.696154479064555	11.994745340563997	1.1780559596268393E-4	7.414934875874394E-5	8.566723000121374E-5
-7.744684776673163	12.145936214046198	1.1831150986873093E-4	7.441499794876198E-5	8.569967952182079E-5
-7.337783016568444	11.036160898112158	1.1507020058392902E-4	7.254994282651783E-5	8.543237221726895E-5
-5.478513842259125	7.328297301269693	1.0408295374136956E-4	6.37518396646678E-5	8.199524501985478E-5
-5.496335515484936	7.350666297835906	1.0419257830796127E-4	6.384648568022798E-5	8.205495059536812E-5
-5.513292533723025	7.373441024034741	1.0426658764103858E-4	6.390369975085368E-5	8.210768681604306E-5
-5.7782594324877365	7.704138241466704	1.0545552584065066E-4	6.493173462183559E-5	8.269650617217353E-5
-5.226288884072366	6.97442447090005	1.031759066613812E-4	6.326275779034883E-5	8.126702100478058E-5
-5.1320395346395955	6.880771446866525	1.0278761396043554E-4	6.29410602821064E-5	8.101842784049827E-5
-4.981658732436152	6.746084424883188	1.0250908629260834E-4	6.276407927629211E-5	8.073538375643046E-5
-4.872230788355059	6.663668971542325	1.0232529868103334E-4	6.262513085569773E-5	8.059060580256606E-5
-5.95993806317256	8.088641025459268	1.0638046849158748E-4	6.545329996119627E-5	8.33277963325063E-5
-6.156106083074739	8.43849134717127	1.0768865485082446E-4	6.665364396759815E-5	8.384640068847345E-5
-6.3622803987511345	8.893710900037291	1.0892454406845426E-4	6.757531679224457E-5	8.438112269363196E-5
-7.037730777065047	10.279206689455364	1.1298877646280712E-4	7.107328052540343E-5	8.52494017081648E-5
-6.511291309796823	9.166024915663732	1.0996294836503794E-4	6.863267430188786E-5	8.459109296524454E-5
-6.961309529005052	10.091919377967345	1.1244510582120503E-4	7.068447221770627E-5	8.517863925463243E-5
-6.976746835639336	10.11701394282087	1.1254329142136243E-4	7.076947777179378E-5	8.520330912355156E-5
-11.149672852779776	19.026028297048256	0.4809631527773474	-0.05130387773845196	-0.0840962026906999
-11.177286946315288	19.099277703541333	0.4859963875119191	-0.05242643193645541	-0.08394575009529559
-9.18227086019565	22.941744559833715	0.5964300161709817	-0.06615959580198974	-0.060236363018641444
-8.933979733519063	23.042297787756027	0.5884825377240485	-0.06568974379484532	-0.056782944205168294
-9.497726748011418	22.723004536194928	0.5983448147167154	-0.06594877349747962	-0.06310450029525225
-11.201816179455392	19.362671115833425	0.4992214808799466	-0.054743451349162434	-0.0820892467952665
-11.022193536741858	18.71762456011473	0.45964882172278065	-0.04700987577478064	-0.08467576458815794
-10.948655511422155	18.634752597804788	0.4510214033136164	-0.045129549280068834	-0.0841022920593208
-10.739200803101152	18.414265673982754	0.42784481891843784	-0.04077497075081975	-0.08236551853051507
-10.426129079411938	18.242868662510936	0.397956786341915	-0.03558801093250692	-0.07853527882443008
-10.351495060601314	18.19934593348884	0.39077518640601094	-0.03453093500006971	-0.07749024878353508
-10.276659955502009	18.164399203559437	0.3838495650725124	-0.033499030467152725	-0.07661860589046594
-10.051706148564318	18.092298620546728	0.3632949512461531	-0.030427403220331436	-0.07285407651207411
-11.220597943108505	19.547650220008503	0.5085408176526212	-0.05637237173821273	-0.08059023476588349
-11.213232813518047	19.613678726955158	0.5112515310818527	-0.056463220897343645	-0.0802373958818693
-11.167862918473158	19.983763373685665	0.5259857061190636	-0.05885614101866145	-0.077078774901575
-11.119734753615504	20.180895538942224	0.5334258923907982	-0.05911687666859985	-0.07621079154058545
-10.889962382093142	20.81510177874138	0.5538450628030296	-0.0608057065373415	-0.0721844535213724
-10.989883259185685	20.57314650704364	0.5459714422239357	-0.06073465607822404	-0.07325772510208547
-10.670647697607485	21.25443563231954	0.5667293747512765	-0.06205930649894438	-0.0698011550593789
-8.656589193032165	23.077778160673812	0.5744745073892102	-0.0634816345685071	-0.054085697683740816
-8.262164632393056	22.97490850022338	0.543066294246108	-0.05750702308227757	-0.04836503826855382
-8.093510801985081	22.896766634500132	0.527596378224719	-0.05459476877525659	-0.047239346802181725
-7.68989912608717	22.564207698669875	0.48269746708434613	-0.043860322636686704	-0.04366420246629032
-10.61906467426591	21.352055718189742	0.5698081934743819	-0.06197966491848356	-0.0696130065640164
-9.936768220586934	22.310409278173573	0.5947874422247361	-0.0649963244401778	-0.06599339098846951
-9.627937960973474	22.62487940796674	0.5989135020725472	-0.06612645507508035	-0.06385248769687453
-9.573169961095976	22.676544366109272	0.5994343120411628	-0.06615298730039093	-0.06359490369978732
-10.134279956953314	22.058148587414195	0.5885497469516574	-0.06360661203094316	-0.06753778001400637
-10.304582249602808	21.836678921374176	0.5833138208018996	-0.06332909559909189	-0.06788788665415756
-10.555587977067566	21.45179651669559	0.5726411233390896	-0.06189877582306588	-0.06961050852696615
-9.871150253323467	18.04329134881533	0.34725491711248213	-0.028349184842397873	-0.07015455280026853
-9.4491510421968	17.986087424675254	0.30780486178543465	-0.023440158929564216	-0.06218806575183
-9.39405468440286	17.97674307009461	0.30263343860538217	-0.022940021666531085	-0.06119007523585781
-9.318824933668623	17.968766098777905	0.2948645495430305	-0.022174430018960477	-0.059769465783243506
-8.866655676614846	17.930756511797174	0.24933294010817858	-0.018179900973926768	-0.050829625433887665
-7.460370084706861	22.326890903804703	0.4534224473379027	-0.038869248978174294	-0.043703413287477705
-7.181921823170052	22.004421546653404	0.41623729791134956	-0.02973160726716559	-0.045023825290714414
-6.980050576019263	21.793148493492453	0.3893024543725211	-0.025784624336925695	-0.04611257674566567
-6.576542696581086	21.409318391621486	0.3388209303888208	-0.017267336824286116	-0.05066042510129497
-8.591810565175942	17.924390418426363	0.21752110161055707	-0.015040361695429503	-0.045876044668665406
-8.160987566235585	17.895824611247768	0.1595053316499581	-0.008784554341063839	-0.03452218203786213
-8.427526747689353	17.911776804777684	0.19596037365386898	-0.012926821393421994	-0.04168152434838203
-8.540982568507179	17.920050757602066	0.2117220816058657	-0.014547030182684526	-0.044800531805362774
-5.864615339578987	20.755750631962357	0.25365709057917407	-0.007063008288870373	-0.04973525944721214
-5.543802938210256	20.38074487517408	0.21152556626417074	-0.0011133480026582175	-0.04784908711847356
-6.504364858334945	21.34437545298176	0.33014098939097436	-0.016567389296846365	-0.050818482884352756
-5.970918121132899	20.87023242852833	0.26718526407375537	-0.00808705690237969	-0.05015595730913786
-5.171797381464162	19.89737251545445	0.1608476561461874	0.0027439521852509917	-0.04412777421381606
-5.0245480447987125	19.683822661130662	0.13960736664212076	0.0060626901938115475	-0.04213986007456775
-4.900152014728899	19.401774462066626	0.11651545633146686	0.008762919667780863	-0.04052650828684001
-8.045165203849148	17.895237150670994	0.13866315258268325	-0.007081317572554945	-0.02855442821628574
-7.828330068792466	17.887207984644846	0.09588361673464998	-0.004920558024108144	-0.017505219992120884
-7.588389628929521	17.819549385161938	0.0221261647929214	-3.291708018298071E-4	-0.004764054193359665
-4.683175416995011	18.92056128922509	0.08216135311729293	0.012413333392236565	-0.03486573589341996
-4.557131527726211	18.533459102138394	0.06151098195483886	0.011894070418443054	-0.030029908837061414
-4.377707594286538	17.57417867700677	0.024670270114471298	0.011858277647293936	-0.019650265333656897
-4.375950900357417	17.526057226949376	0.023049644538409093	0.011846105254916648	-0.01922058332246798
-4.484941864981501	18.19838652331461	0.04255283491808886	0.012838788226469717	-0.02697297219185245
-4.372825752777866	17.497105804998277	0.022921705916227296	0.01189189721691908	-0.019107988835530502
-4.260063754969469	16.957122878843833	0.019348105952790136	0.011529291277358442	-0.014210177515148406
-4.2543796491463395	16.88173839584814	0.019547473647438196	0.011477028067039164	-0.014047258587274404
-4.172479120773178	16.325671413989923	0.01713449720692247	0.009369989851293713	-0.01113468964452016
-4.151871519508384	16.155447405066244	0.016444210539152355	0.008743405574885503	-0.010215292910575147
-4.144035245207647	16.121454065378032	0.016194271348172688	0.008551330965359582	-0.010001086018033348
-4.072421898747817	15.289956430567175	0.01103963571497856	0.005983579101405583	-0.005804477189214223
-4.095328121705499	15.489697359268533	0.012256605747767891	0.006562802421673848	-0.006722068440516605
-4.118480058777639	15.68595857984359	0.013479246436091276	0.006950618535053478	-0.007695917858891697
-4.140149876500907	16.06180723438685	0.01579277091988991	0.008316609903116865	-0.009676945508601919
-4.179593610389492	14.862900564725685	0.008972652386942942	0.004834678838715386	-0.00515915156658869
-4.129583690004605	15.034457843656845	0.010193690601250211	0.005489254540354781	-0.005779881998836595
-4.332504046130264	14.727261534199787	0.004645189044336891	0.0024250710549841466	-0.0025620385384792273
-6.864381120883843	17.824925970386563	1.4101211097423296E-4	8.143541726335037E-5	8.304489238485663E-5
-7.111456277637915	17.862901719600874	1.4046687089322045E-4	8.134252818654876E-5	8.322128851532352E-5
-7.361730330183262	17.815658423143518	1.3965530411231644E-4	8.126090580175303E-5	8.342513765966132E-5
-6.699631952192596	17.790187728061333	1.4134630214164892E-4	8.148861525632105E-5	8.292496270106262E-5
-6.471535900809904	17.65611081898578	1.415297808031998E-4	8.15435490573728E-5	8.27804109536638E-5
-6.01856299486931	16.965651538393175	1.402888984894772E-4	8.120256708880544E-5	8.256605902770796E-5
-6.018217814642384	16.964954947243214	1.4028733483855142E-4	8.120212500897255E-5	8.25659606730155E-5
-6.192614293475787	17.31914560580889	1.411175397225415E-4	8.144420908784704E-5	8.26364034992775E-5
-6.358826975092747	17.562077889890872	1.4150775759104003E-4	8.152892584870102E-5	8.271538576292315E-5
-6.018066056155799	16.964687362149334	1.4028676635420036E-4	8.120192681161045E-5	8.25659263706186E-5
-4.908304538333134	14.969355025422521	1.3483179277078548E-4	7.920064289746813E-5	8.163750476608028E-5
-4.894965705707698	14.956384548239772	1.3480593107952616E-4	7.918850131747686E-5	8.161989263691982E-5
-5.522668475480044	15.89108446419409	1.3726020118045662E-4	8.017885275749713E-5	8.224918748554568E-5
-5.590293973325887	16.02332329799043	1.3765494529827363E-4	8.032987706694733E-5	8.230735902471971E-5
-5.62503595550961	16.102423683804165	1.379039261998787E-4	8.041689722392943E-5	8.234480578340461E-5
-5.79838945170203	16.47567517825189	1.3895894399461157E-4	8.078572932232484E-5	8.245018094195662E-5
-5.818300420163335	16.518599132988257	1.3908740156659858E-4	8.082839261654989E-5	8.247128997737014E-5
-6.016563718580136	16.961325465432818	1.4027766995277027E-4	8.11990311538085E-5	8.256522904877304E-5
-4.911331118979538	14.97328547513143	1.3484133751526388E-4	7.920467003472891E-5	8.164065429465991E-5
-5.0735700023776875	15.16993664121582	1.353196666310863E-4	7.94165628465723E-5	8.18315808971883E-5
-5.223708594183212	15.375437594116095	1.358349004388326E-4	7.962304943277483E-5	8.199637017076803E-5
-5.2244114000787105	15.376332166246335	1.358371696063091E-4	7.962402624211278E-5	8.199722872737085E-5
-5.424504479191739	15.698092793846305	1.367154762083775E-4	7.997851024953083E-5	8.218391185743873E-5
-5.22565127061393	15.37825402853767	1.358423768301797E-4	7.962609449359066E-5	8.199858401809666E-5
-4.7077301313837365	14.774519111724057	1.3444831632575212E-4	7.902282817784132E-5	8.137070782323683E-5
-4.675015183440867	14.74800878513003	1.3440062365077427E-4	7.899901937450856E-5	8.131734428724062E-5
-3.7658512309524754	7.028045440845924	1.0353913406114168E-4	6.214264673257692E-5	7.811304297382135E-5
