# Supplementary material for: Thyroarytenoid muscle fiber orientation regulates the ability to modulate vocal fold vertical thickness
Source: PLoS One. 2025 Dec 4;20(12):e0337735. doi: 10.1371/journal.pone.0337735 (PMC12677544; doi:10.1371/journal.pone.0337735)
Supplement: S4 Data — (ZIP) [file pone.0337735.s004.zip › Male/contourA3TA12.csv]

% Model	Angle2.mph
% Version	COMSOL 6.1.0.357
% Date	Dec 13 2024, 22:24
% Dimension	2
% Nodes	720
% Expressions	3
% Description	Line
% cpl1x	cpl1y	Displacement magnitude	u	v
-11.968005616002486	39.650844643500406	4.668717100482377	6.459158452275537E-4	0.47161904652912345
-12.100925229184412	39.521184251215715	4.664088744863857	6.426705934813463E-4	0.4717060452242832
-11.810234379374002	39.74293127707726	4.671998376583895	6.482395917101021E-4	0.47155570847044015
-11.76596306338081	39.775513356632324	4.6731616227418415	6.490573648517743E-4	0.47153357913920185
-11.47739948826791	39.862189693672036	4.676252620353375	6.512429563309864E-4	0.47147051827299047
-11.258980847445656	39.857881496438054	4.6760921015598935	6.511459959425697E-4	0.4714679609736151
-11.716143543792246	39.796222579001906	4.673899433632398	6.495822712265703E-4	0.47151898053971203
-11.163938214941039	39.85365079891891	4.675941416555437	6.510345308283383E-4	0.47146837091835536
-10.796207435616262	39.85090503287166	4.6758383678365725	6.509565690932323E-4	0.471461151951928
-10.709496869932108	39.85039381204079	4.675818062393732	6.509402109854295E-4	0.4714593678755113
-10.37169574884199	39.850036177539195	4.67580075795699	6.50916405353197E-4	0.4714513436901845
-12.13512273325702	39.460672833157	4.661929370266487	6.411581384726417E-4	0.47174596325862794
-12.240660142730178	39.24849072022055	4.654359598958629	6.358549395800435E-4	0.4718855706758409
-12.227325367848685	39.08705965880899	4.6485950538082985	6.318372443130011E-4	0.4719895086108228
-12.205740642978935	38.979124391808504	4.644743646083054	6.291512295507171E-4	0.47205869227951136
-9.681369688821853	39.850002288818345	4.675780536022251	6.50895212429799E-4	0.4714345214682846
-9.209886193231677	39.8500022888185	4.675778502373861	6.508619131392506E-4	0.47142301305205386
-6.503691158131879	38.96454001876737	4.644119332685241	6.288940486054041E-4	0.47192973609191347
-6.587351156296421	39.29642873129991	4.655971829119789	6.371136539960357E-4	0.4717170655604833
-6.771159512318912	39.57700815680421	4.665987196446257	6.440747818436543E-4	0.47154004372352687
-6.814129999907874	39.651652838586976	4.668653050606754	6.459248608771458E-4	0.4714928034948178
-7.229593906641747	39.84203493583536	4.675454902216804	6.506617740543975E-4	0.4713798217892809
-7.181795837296288	39.83706132882147	4.675276950879182	6.505380087511622E-4	0.47138186798615406
-7.033567159296577	39.76166368437849	4.672581107419188	6.486643229430729E-4	0.4714270119955075
-7.6946177519140235	39.85300356006798	4.6758557959311435	6.509206747323773E-4	0.47138408244880947
-6.488283836647731	38.91091546805024	4.642205806497421	6.275581277224712E-4	0.47196404690139065
-10.243595360807257	39.850002288818345	4.675798377346759	6.509046398003894E-4	0.4714482425003651
-9.730298368089413	39.85000228881833	4.6757821080703295	6.508960250141222E-4	0.4714357148728619
-9.743014193148053	39.85000228881833	4.675782159890914	6.50897176769174E-4	0.4714360245893365
-9.085341826788042	39.8500022888185	4.675775505070467	6.508600995467564E-4	0.47141996730236374
-7.779783738995952	39.851154726690396	4.675794265175702	6.508664730840131E-4	0.4713873629018128
-7.886706964608754	39.850916601280545	4.675783770825683	6.508677721792107E-4	0.47139013133807534
-8.209330570361047	39.849987794146756	4.675767693077112	6.50824381737048E-4	0.4713986015228702
-8.699211804792647	39.85004545472901	4.675779542564541	6.508289216413977E-4	0.47141052039367853
-8.427966558711145	39.8500350871401	4.675767920867998	6.50837649334479E-4	0.47140389973981695
-12.152615457473026	38.61822056218743	4.6318586951057785	6.201955888504658E-4	0.472290493957119
-12.150457207342695	38.60568225439725	4.6314114241858615	6.198844921452576E-4	0.4722985390961059
-12.146591986235311	38.58859764700979	4.630801387168874	6.194621543339008E-4	0.47230947941162393
-12.074238696384148	38.24828133015453	4.6186591311532235	6.11024341152371E-4	0.4725275085714401
-6.441829287929373	38.514252064367554	4.628050896461108	6.177165567435413E-4	0.4722195017308164
-6.4796557750756225	38.830935381536946	4.639349164019207	6.255764497171462E-4	0.472015575354929
-6.431316994593285	38.355730965701305	4.622390990098265	6.138097982659916E-4	0.47232179469665103
-6.415000660473024	38.12021737547059	4.613988065576786	6.079792428511659E-4	0.47247373514575447
-12.006552716049852	37.91928976266428	4.606911419548312	6.029010233072896E-4	0.47273834607497545
-11.966773292852782	37.7322909897182	4.600239831127391	5.982866370743884E-4	0.47285815067586917
-11.899335717233097	37.41624344712912	4.588956504164464	5.905242944381607E-4	0.47306063254227415
-11.86072968481382	37.23337054820751	4.582432898862495	5.860192761643279E-4	0.4731778001780065
-6.405495081109018	37.81045524455644	4.602928058526281	6.003537863687131E-4	0.4726738830866914
-6.3802834672144035	37.49850283645258	4.591799253465384	5.926759629324786E-4	0.4728750666944692
-6.34327199449609	36.990127261889924	4.573649995543119	5.802450655608692E-4	0.47320303225389226
-6.3346776499635205	36.89181710192548	4.570145423992298	5.778369554039999E-4	0.47326641584178175
-6.327277488709939	36.80573234114482	4.56707547742534	5.757492662253348E-4	0.473321928072339
-11.839379859361392	37.12464213602315	4.578549732911228	5.833505578154991E-4	0.4732475040848555
-11.66031709327127	36.191536938073696	4.545251475721215	5.605732678313066E-4	0.47384579262380877
-11.619905720758748	35.962379473002436	4.537081930105353	5.550035679103168E-4	0.4739928075601298
-11.730360249335298	36.58305483766412	4.559235928478227	5.700812191885335E-4	0.4735946317459724
-6.248695444183289	35.88284413383002	4.534164693042825	5.532720030558411E-4	0.47391700299492956
-6.190644674951313	35.36621719878445	4.515723538216931	5.408992028746223E-4	0.47424985321810975
-6.146329446134891	34.860882297696094	4.497700676666766	5.286941098461588E-4	0.47457566605958856
-1.0600869276340483	18.316100001774196	3.907995181482006	1.6816400421353599E-4	0.4851709074459157
-1.0459016161732135	18.37692181363064	3.910158567472443	1.6939389347480713E-4	0.4851312998394321
-1.1744205707972624	18.153797557800345	3.9022184033057083	1.6489151799265757E-4	0.4852781239661929
-1.311326192584243	17.97535615877772	3.8958699159454677	1.6129302001260693E-4	0.4853962281507446
-1.386335587551091	17.922671465764726	3.893994520418551	1.6023559461300667E-4	0.4854317869319809
-1.650548821745367	17.757514160475903	3.8881227181795013	1.569190488227514E-4	0.48554383621462993
-0.9718149006219283	18.630446296863695	3.919184730212263	1.7451898797919045E-4	0.48496590238041226
-0.9542349860686515	18.852537320770427	3.927087315001535	1.7902123506430745E-4	0.4848219517109513
-0.9467123425971604	18.932059856972355	3.92991943324175	1.8063378508090808E-4	0.4847703839874631
-0.9488912973033679	19.009058522305217	3.9326596689090794	1.8219991410150808E-4	0.4847206401436283
-0.9602591937381534	19.185733594449147	3.9389514041040132	1.8578919801801668E-4	0.48460663155209244
-1.0005126263859143	19.36574217623491	3.9453568969005812	1.894570815274654E-4	0.4844910430679279
-6.05347281998843	34.07388368729615	4.469652024522315	5.100206960792762E-4	0.47508259054460167
-5.779746191862431	31.198536783186327	4.367087503024413	4.4294298050785036E-4	0.47693627778516734
-5.81260308842713	31.6601371096856	4.38352421487077	4.5347750252411264E-4	0.47663839706097233
-5.898916358898413	32.61341104261303	4.417554580286158	4.756744360170712E-4	0.4760237502936939
-5.976331308258205	33.33624786626052	4.443310167597696	4.925212954641114E-4	0.47555793516947414
-11.555172919712001	35.57995576034233	4.52343588790764	5.458147771061092E-4	0.4742382114251924
-11.427224513094306	34.824469013294944	4.496482646577678	5.275366424536969E-4	0.47472300358160535
-11.302991741507174	34.01939293201957	4.467753294252445	5.083787594551093E-4	0.4752398897095197
-11.26269403333529	33.74326682230424	4.457920626070838	5.017431142710881E-4	0.475417216121476
-10.87492360433819	31.536162433666846	4.379195618642911	4.500692047188702E-4	0.47683321814243107
-10.79808267178972	31.096982410679725	4.363536266756426	4.40194396427355E-4	0.47711500124239625
-10.515617328365707	29.431210118152052	4.304163437626979	4.020122432770763E-4	0.47818396836815524
-11.095255333576779	32.78560916869341	4.4237258287695385	4.7931737845515463E-4	0.476031647951784
-10.374607869233792	28.677418549364212	4.27726086829466	3.8546582993335103E-4	0.47866743059458094
-1.9007542873442729	17.670028077820447	3.8850103506893543	1.5517376440858725E-4	0.4856053858588261
-2.0779141835942943	17.606247817656115	3.8827435044204837	1.5390218353870217E-4	0.4856501566916905
-2.421704394542373	17.610906476909	3.882912304332019	1.540276024075023E-4	0.4856539923856052
-2.5268901597962445	17.60827853304663	3.882820315440818	1.539847736909641E-4	0.4856577888039047
-1.0157099330243569	19.441588102125813	3.948058225855144	1.9100378050418627E-4	0.4844423050606794
-1.1062328150339649	19.65851365771074	3.95578060381293	1.9543524029114968E-4	0.48430385132336734
-1.0950141199455286	19.63861486947969	3.955072173642988	1.950277727989442E-4	0.4843164933761356
-1.0936631912571904	19.634142492606518	3.954912869400798	1.9493621523313125E-4	0.48431935816752114
-1.2019485900933222	19.823967402584525	3.961673876456697	1.988207772694725E-4	0.48419878429728946
-1.2626663164006444	19.90610167368628	3.9645971184872453	2.0050186424435982E-4	0.4841468874919804
-1.3479656887537845	20.02184186709379	3.9687212733242205	2.02871102443861E-4	0.4840737533066594
-1.3818036936806772	20.069240413165744	3.970408664168125	2.038472891149316E-4	0.48404378234990353
-1.490043238491493	20.21081153288452	3.9754527679470426	2.067478369909495E-4	0.48395440260439637
-5.495158991359491	28.68268136418761	4.2773465428355335	3.862304767797599E-4	0.47855739346775117
-5.507477156915547	28.790577524822243	4.281184565978699	3.88587053708523E-4	0.4784878582313203
-5.640376413522405	29.93509919763994	4.322019187335221	4.1422050538265605E-4	0.47775044554837287
-5.66674537726079	30.200894570944342	4.331482145123683	4.201350107087375E-4	0.47757907119135873
-11.232964758328787	33.56280133293661	4.451478737963282	4.974071924750844E-4	0.4755330432582108
-9.890707351552885	26.584105713780335	4.202613850931313	3.396279479474365E-4	0.48000813183043933
-9.499209611630052	25.463046361573806	4.162659382730597	3.158960863329115E-4	0.4807235497424509
-10.251371607480321	28.08873461337165	4.256271679263999	3.7221814722068E-4	0.4790446992516597
-9.949856872037069	26.81141811544305	4.210719592415121	3.446474071225256E-4	0.47986267845373043
-9.409620206466	25.28683176907262	4.156364565009573	3.1211864010943985E-4	0.4808354268989911
-8.975776833099328	24.413789608181347	4.125303298438027	2.939771734812745E-4	0.4813901335746578
-8.450931047688341	23.67686534172989	4.098988703211411	2.786295497010241E-4	0.4818552050437681
-8.315280225053407	23.486682331666373	4.092226239475145	2.7476465483683345E-4	0.48197530041489556
-8.109310669822081	23.245736403988893	4.083629157066446	2.6986746098830376E-4	0.4821267986784571
-5.04821833795282	26.35030357792787	4.194214879153177	3.3530205548284824E-4	0.48005659138290074
-5.072511135861281	26.457154341834364	4.19801501908616	3.3752845026341214E-4	0.4799879666388121
-5.319014801988768	27.6151602307035	4.239290598791301	3.6265636216344777E-4	0.4792441448379751
-5.298549699956672	27.508324942348306	4.235487706934007	3.6039339829946283E-4	0.47931283199122765
-1.6547952866665352	20.435138707303928	3.9834384100990112	2.1135887679246733E-4	0.4838126451357875
-1.7068462026965912	20.505043732104994	3.9859294516642927	2.1279949396995482E-4	0.4837684863828929
-1.8328638043067826	20.675856534446993	3.9920111016105206	2.1632042054648863E-4	0.4836605617181283
-1.9146876228856835	20.78271581099791	3.9958191490937454	2.185176438544306E-4	0.4835931034770253
-1.9589596542270868	20.838178803681924	3.9977931753115232	2.1965422695752125E-4	0.48355812541171933
-2.2267902915590323	21.173727916983232	4.009759406255087	2.2659895006738766E-4	0.48334651890448527
-2.4765836027203294	21.524027437877677	4.022222035322998	2.3384915588570235E-4	0.4831250215042032
-2.510632075597485	21.56945277354053	4.023842585680485	2.347977326907096E-4	0.48309633645582634
-3.4170539347823667	18.323036770820913	3.9082699641186682	1.6850661436214833E-4	0.48521343324376565
-3.3613588547056894	18.26201824120377	3.9060976405259047	1.6726830487222787E-4	0.4852517788759384
-2.8302006677410443	17.7685842180935	3.8885263388037377	1.572502694506371E-4	0.48556018991482797
-3.0213186080937637	17.882690433716814	3.892590703697034	1.5957333114887336E-4	0.4854902203343112
-2.9853774190574067	17.85333337493745	3.8915464826556567	1.5897712706770627E-4	0.4855084883319232
-4.904236518511963	25.91960781073081	4.178843325463703	3.262009531293144E-4	0.4803321820988873
-4.723668736196532	25.314951331292864	4.1573147594263204	3.132743129291763E-4	0.48071947157709816
-4.604679940346854	25.051089745874435	4.147894482658066	3.076091644815185E-4	0.4808876181946423
-4.281370486848969	24.383328411417228	4.124137280830612	2.9360779107303063E-4	0.48131282224529287
-3.2125741016240386	22.611557155864187	4.060966303839334	2.564655358768844E-4	0.4824366657726054
-3.272014261258436	22.70654698603269	4.064345568830274	2.5843280068362157E-4	0.48237644772639876
-2.5518384799861815	21.63096481182497	4.026032630680845	2.3608914437407369E-4	0.48305739921588753
-2.8735384712196232	22.08009398368013	4.0420441166901595	2.454040360102962E-4	0.4827734736807343
-3.1756044296995665	22.556944434453374	4.059017886790711	2.5534336479533126E-4	0.4824712372370783
-4.545571876999899	19.652622560032107	3.955619484402328	1.9562832914069405E-4	0.48437657266179796
-4.424895516455141	19.524062222800467	3.951041456017223	1.9300956633142407E-4	0.4844572925463451
-3.958958611653594	19.00470136406695	3.932541172796464	1.8238287936327922E-4	0.48478362562114996
-3.8782730930382083	18.915322300283425	3.929361254001293	1.8056366419430637E-4	0.4848398078754341
-5.025563667731989	20.107549344377823	3.9718450150174807	2.049963777276264E-4	0.4840922494079662
-5.277731362781373	20.350988119887234	3.98050063676774	2.0996970441213594E-4	0.4839398927532323
-5.606549304112775	20.6598148798465	3.9915194241790877	2.163740206425182E-4	0.48374702238877104
-6.131048509468386	21.17349677678001	4.009796204330171	2.26946311765348E-4	0.48342550513036964
-7.17416985769136	22.198608654304337	4.046312807631047	2.481077403542007E-4	0.48278416235634947
-7.6413332318231895	22.67125431062098	4.063194518795694	2.579379540292839E-4	0.48248834094850696
-6.9150129554945305	21.927639425126234	4.036683046848194	2.4258124019926262E-4	0.48295408420202396
-6.31895859009996	21.343154735881807	4.0158606580353755	2.3049515321277444E-4	0.48331973672076184
-6.618255579081206	21.642875823077	4.02651419667817	2.367392092396919E-4	0.48313213425584756
-3.6680004015474728	23.30103040805593	4.085551775543255	2.7079011436559585E-4	0.4820000975653769
-3.83446762916781	23.580833568731567	4.095513319418879	2.7675820564611125E-4	0.4818226169376618
-4.071443328978513	23.987709649252928	4.110023759725303	2.851579438179366E-4	0.4815642973175639
-7.640251545310057	17.586782544931808	1.436455123456442E-4	8.394871299874016E-5	8.700868458757859E-5
-7.509356374993602	17.79911102953117	1.4427852482646705E-4	8.401527117768912E-5	8.661836569458189E-5
-7.6989388334005735	17.4903691638282	1.4333939945538403E-4	8.385853135868312E-5	8.718745825565802E-5
-7.762103216471637	17.30759444679789	1.4267268183533146E-4	8.369980468522145E-5	8.740614844845657E-5
-7.821162534822876	17.152686250634986	1.4208804914664765E-4	8.354036204032425E-5	8.760493222791742E-5
-7.87221896818102	16.9473112831706	1.412684959742023E-4	8.33365509791028E-5	8.778655593300017E-5
-7.921170402924522	16.753942907049066	1.4050963390825917E-4	8.314214554634532E-5	8.796507779703605E-5
-7.9783869673286425	16.470761822820492	1.3934395636262882E-4	8.282527313713474E-5	8.818499719098249E-5
-8.003886469325913	16.357472230499454	1.388927143694844E-4	8.270599850710903E-5	8.828062386573077E-5
-8.041803974825056	16.197407590250943	1.381994305121717E-4	8.251043680671959E-5	8.839070398623011E-5
-8.11957094103931	15.808141817188318	1.3654101629168166E-4	8.203984008058522E-5	8.864988278640787E-5
-8.094241908274963	15.975737091845481	1.3726193575780781E-4	8.225305446959385E-5	8.855973321823278E-5
-8.149959289733443	15.594634263864748	1.356622964926542E-4	8.178293698208964E-5	8.876899168493102E-5
-4.487015489615116	14.591722761896559	1.3884044365266375E-4	8.148227040541281E-5	8.392039210949306E-5
-4.416731324563106	14.512870608922288	1.386158347250029E-4	8.139610616816854E-5	8.380158959339123E-5
-4.329055028394281	14.412978776001905	1.3835213575338087E-4	8.130378845791684E-5	8.366781013555484E-5
-4.19303203891211	14.248275933735142	1.3785388242760395E-4	8.110655027131994E-5	8.34331281925199E-5
-4.178965322518646	14.23024927967746	1.378017511717698E-4	8.108706990479622E-5	8.341164055441709E-5
-8.208595369810979	15.125877972768416	1.3367147390946704E-4	8.11467692598355E-5	8.898799459599109E-5
-8.250106284083648	14.883579494882824	1.3266943051698266E-4	8.082749902642557E-5	8.911594652115683E-5
-8.184763342662869	15.304083214581624	1.3442902791620533E-4	8.139129058220586E-5	8.890044673834183E-5
-8.194040568253598	15.203367992185502	1.3400909318952967E-4	8.125783936373382E-5	8.894633608135392E-5
-4.009503675450382	13.95499929048619	1.368164653170956E-4	8.071812638664768E-5	8.308033021737264E-5
-3.967321215997023	13.879167246534847	1.3655871082462513E-4	8.062862263759817E-5	8.301036943508865E-5
-3.8768075373306097	13.684183745503944	1.3578754497299686E-4	8.034230046443398E-5	8.282389371370099E-5
-3.8285567068758617	13.577304042901428	1.353687773154244E-4	8.019014602403239E-5	8.2722168137923E-5
-3.679175518096213	13.165512678706849	1.3368142218732966E-4	7.956300350383763E-5	8.239680159861492E-5
-3.5952780276413945	12.848827743115857	1.322689779020313E-4	7.901252306204314E-5	8.218578019332143E-5
-3.8035301168690907	13.511178334388502	1.350778078501721E-4	8.007607691979044E-5	8.265857645813396E-5
-3.5706258476984103	12.751547870197772	1.3187891848941784E-4	7.887352413470566E-5	8.213833595260997E-5
-3.536337058362929	12.508568926206657	1.308076702828997E-4	7.844667328455886E-5	8.205731696035652E-5
-3.4943523373487664	12.217884679130231	1.295266785476343E-4	7.793825068941446E-5	8.195329076666081E-5
-3.476217738039166	12.051206781698731	1.287454266617594E-4	7.75993307405571E-5	8.189090471197702E-5
-3.4381043775288846	11.707787309160882	1.27348174041109E-4	7.704336579929392E-5	8.182328101899926E-5
-3.4175141432913065	11.442487558596586	1.261410232190601E-4	7.650291139412264E-5	8.174286617739312E-5
-3.390535492772293	10.959938069747185	1.2407990156630783E-4	7.556793604086938E-5	8.165834170759817E-5
-3.391605607580326	10.637069694303245	1.2269081001894852E-4	7.487838265295477E-5	8.163834834924627E-5
-3.3957072198915474	11.125983907025887	1.2483430609533654E-4	7.592397104352475E-5	8.169326380449098E-5
-3.3933099091125833	10.454525891479044	1.2195710842963093E-4	7.452970803378058E-5	8.164946919341129E-5
-3.392748642497309	10.363320317554606	1.2160528307780382E-4	7.434828162417256E-5	8.164936366601499E-5
-3.3881777990103163	10.052022617744685	1.2032810829437202E-4	7.368492235116126E-5	8.1602612996397E-5
-3.379931059854188	9.65560915900371	1.1868758315879158E-4	7.27467158279332E-5	8.150494901941673E-5
-3.38003327420144	9.645525660619372	1.1864311615005952E-4	7.272146864419094E-5	8.150256432851964E-5
-3.380411775956053	9.63612711841371	1.1859845863634661E-4	7.2693305771427E-5	8.149935673684365E-5
-3.4070943292007656	9.209820550583608	1.1687078943179582E-4	7.166297995450202E-5	8.150349129538566E-5
-3.4177904844649305	8.97279793026408	1.1579408318793054E-4	7.096606105602055E-5	8.140591417341356E-5
-4.670507470987797	6.528342318175511	1.0538360881906533E-4	6.417248788211539E-5	8.301185474689351E-5
-4.472672713765167	6.53165408154053	1.0552750704229789E-4	6.410556747863759E-5	8.286392055739162E-5
-4.296096768007061	6.564113874181485	1.0541354061913326E-4	6.39665941222078E-5	8.221842748447019E-5
-4.1907677441120486	6.6201318525786546	1.0569425000712195E-4	6.39708862429451E-5	8.213354323147263E-5
-3.42823364007561	8.77881073484247	1.150731946499342E-4	7.046904796441477E-5	8.141982043020709E-5
-3.440421539484517	8.631632878187974	1.145519142966879E-4	6.999399420518144E-5	8.143899068725194E-5
-3.510174069952668	8.051882576425108	1.1250274989440203E-4	6.816197222920273E-5	8.152989845410354E-5
-3.4654247941708625	8.41479710425795	1.1366073959581892E-4	6.925774305726702E-5	8.144151170129677E-5
-3.519325274558982	7.974355231943207	1.1212749575325631E-4	6.786575031675742E-5	8.146626594400871E-5
-3.8048036653298265	6.960169305120867	1.0674039199217158E-4	6.39785564549265E-5	8.093236558784274E-5
-3.942941641067294	6.809098812242506	1.0623003513711229E-4	6.40630068728472E-5	8.13086725418736E-5
-4.081244662082278	6.715380176995773	1.0576743619467109E-4	6.377218149933429E-5	8.16961201364533E-5
-3.557899482821399	7.6388476831782866	1.10334207201331E-4	6.58821158863708E-5	8.092462195941898E-5
-3.5506928691402093	7.692857622749482	1.1093555164660963E-4	6.656568796386675E-5	8.119160328315568E-5
-3.535122007221198	7.8370201875805385	1.115335313892908E-4	6.726659728224725E-5	8.128921930320771E-5
-3.5827478111781415	7.560437912809053	1.1006930681449145E-4	6.612566164440414E-5	8.085760902566867E-5
-3.656557182300242	7.31345080673359	1.0831201093297322E-4	6.509739211963656E-5	8.044223829613436E-5
-3.741595319822733	7.091603710798701	1.07111975489161E-4	6.393308824954424E-5	8.065457073954532E-5
-12.48823622079036	29.318127189803445	3.1647634232115616	0.629098823715867	1.2039163307731355
-12.301573729696075	29.291730374054282	3.1264948345693995	0.645490952727906	1.1751890053494976
-12.904182385341631	29.37659805299116	3.2441469683914406	0.582788407636351	1.2662150821597278
-12.704310573905445	29.35687813300677	3.2079111001103833	0.6062604591711618	1.2364953592360342
-13.215739023882737	29.375039723105594	3.2949533527077692	0.546778036987427	1.2989271195680998
-13.289816212405814	29.38416912499247	3.3066857078292435	0.5369728849291644	1.3099457731844604
-13.628735756055638	29.408293625969595	3.366528371411076	0.5002419821217337	1.3681708814334
-13.761313265189306	29.420327221129604	3.3896981718829577	0.4853275981708822	1.3912287898432583
-13.789831291953012	29.42263826529943	3.3932867319325917	0.4820224514741418	1.3966254391189712
-14.193507593470319	29.351006338599753	3.4417941952409117	0.41051419135763556	1.447283285022715
-14.343065600888547	29.30623263263965	3.450402744548059	0.3831549631470721	1.459898600642416
-15.169871121939503	28.7024294022831	3.4558123650305355	0.20214657424735774	1.4770512444073343
-15.025976096323706	28.826575538617305	3.4576850763892777	0.23267738641140673	1.477556762007693
-14.704342841257393	29.099582909420015	3.4561192679989663	0.3028008298540737	1.4764306828997058
-14.77814405518191	29.048154888872233	3.45807626259626	0.28859797025228734	1.4771351574656437
-15.194930389272562	28.670268692680192	3.456157107313116	0.19405170198100888	1.4769129324911514
-15.552436058935607	28.262388145106144	3.453495617397955	0.08568663106958467	1.480525515019857
-15.65870487864321	28.128694460225432	3.4503449619597006	0.05234616358304947	1.4776962931857813
-15.420870685895718	28.414489982476084	3.4569926934032944	0.12890046649860293	1.4788036810586327
-16.14669845066415	27.534817692946177	3.3910192694084924	-0.11314059783329687	1.4806269018075757
-16.18902508127296	27.487365967844962	3.382548408241307	-0.1273126010207334	1.4820434849906188
-16.090879730623392	27.60512583812312	3.3993603383278876	-0.09367580186948057	1.4814439335455905
-15.906983759261689	27.83045491742547	3.4307510221724753	-0.027224470689645768	1.4816637510572963
-15.78801336657089	27.974288039163056	3.442454998895645	0.011020343266792219	1.480955697204363
-16.4224657835804	27.241242221715776	3.322248624562345	-0.1949946328658973	1.4904765579930983
-16.636541644582238	27.015574682657572	3.2568136146446065	-0.2676707771527604	1.5144809094773948
-16.701862721366762	26.948993088668995	3.236138225620448	-0.2907488239775673	1.525565977460287
-16.98192097775023	26.67928029930171	3.124150439107204	-0.40308415970519973	1.5631398937309493
-17.086567607533095	26.586911131348927	3.0861834586800985	-0.44518646145357327	1.5738304095749158
-16.810764952407226	26.84442366016748	3.192880736719356	-0.3345274325692297	1.5399462868828184
-17.316197999609905	26.352544552541893	3.0211846102505167	-0.5582037988752782	1.5950075615624109
-17.45518464052986	26.210110438215963	2.9858520642251145	-0.6230883092674759	1.6078712281197256
-17.722095738557805	25.895382301413925	2.9555687849389565	-0.7601482951621233	1.625652064952828
-17.72264017583542	25.894744071275742	2.9554984115072527	-0.7604243063674243	1.625680603454872
-17.932597821946576	25.11386146747848	2.8981424771125868	-1.0216072517549395	1.5352233254652934
-17.907096306050956	25.00313633884308	2.883547080825955	-1.0465563692872646	1.5059415332682613
-17.75267320881764	24.32471147247125	2.7931485457336827	-1.1965032949653047	1.3254976015593951
-17.92944471255859	25.1306830888716	2.8995049599212956	-1.016327050151748	1.537281648254552
-17.722777975835573	25.894232143167198	2.9554623105075915	-0.7605908674233839	1.6256214015489323
-17.728945142955695	25.871483784810497	2.953806743320372	-0.7682235474322476	1.6230021398115153
-17.700264955727473	24.192801294244298	2.7709384352176563	-1.2174446494172704	1.2880139263011245
-17.492893227235577	23.675149455238873	2.6791044877540093	-1.2980564482475527	1.140946594017315
-17.219818972655105	23.051350814888384	2.5699262574263333	-1.4184251668664347	0.9695254173729255
-17.213682929786287	23.036984749786797	2.5672484421061403	-1.4212081735317112	0.9656047903430485
-17.20651458505761	23.021889840621302	2.5637422436478285	-1.4238185192272865	0.9611066660047256
-16.72944438496599	22.0265670999435	2.33206507413401	-1.579194263324836	0.6725314899002823
-16.772330573218266	22.113599037757318	2.351055439730302	-1.566023121939701	0.6969728509203026
-16.97378539565523	22.529669064239176	2.450093915198189	-1.5041517660634565	0.8152607113341683
-16.69878402350933	21.97001521221032	2.3217013308476564	-1.586426625863731	0.6562684258314159
-16.44523432072541	21.481646309928003	2.227733528411006	-1.6480875162030744	0.5145939561227313
-16.38784636008633	21.382208809377225	2.2130986176634075	-1.6571888762747888	0.4844117310193399
-16.10429654720809	20.90765006213037	2.130562781864657	-1.692679738113938	0.3304204140742697
-15.229590069694847	19.59839917871314	1.9695986170279542	-1.6565637495656809	-0.10433347031422258
-15.573303162172023	20.08692966262294	2.0199115286069254	-1.689815642773812	0.06185682483861513
-15.762739830454272	20.369577854236137	2.0560172061406705	-1.7017523708394597	0.15524452917426157
-15.676053214728174	20.229671015614727	2.0360698461172895	-1.700435021635505	0.11039113252633352
-15.004965242227517	19.29705702264412	1.9362710235876568	-1.6031184681622042	-0.20851812744876727
-14.347740685004595	18.43237628944785	1.845175575938251	-1.3730947340958677	-0.48437893019676553
-14.71316053352021	18.903140185799252	1.9007491397435847	-1.5186339643791333	-0.34329447050927087
-14.112301424219844	18.14085757339455	1.8002273484232543	-1.254261517713321	-0.5593147372568907
-13.786968016309958	17.746840232171802	1.6977497445973881	-1.0489939501858414	-0.613237367211015
-12.572484095421888	16.31238607204104	1.240024676397017	-0.3955193205537286	-0.4713910451025094
-12.73923093656964	16.50237005974189	1.3047678758323051	-0.47657947439825843	-0.5014876423352336
-13.149721100590622	16.985383718836303	1.4708524945986858	-0.6867791921399624	-0.5656879220996196
-13.560443943361147	17.474962802260926	1.6200996979935818	-0.9176156658992307	-0.6082387161671748
-12.433087863224218	16.142914163274668	1.1759462834587908	-0.3418366141871327	-0.4368305962561051
-11.67886765718853	15.130655135953049	0.8144716496059299	-0.10866409012027395	-0.26272165970512296
-11.370603754574383	14.616160191779192	0.6548287307505328	-0.04351243477073154	-0.2126165665926727
-11.928279318244115	15.521235666230787	0.9339259214059152	-0.1737397554050646	-0.3097290045939424
-11.098102119973685	14.067276715400904	0.5269922085960805	-0.0010323038871856791	-0.17965706022621789
-10.94829922258624	13.75778922441979	0.44781554417527036	0.019759099886805243	-0.161111334284006
-10.566136973193167	12.955069884045642	0.2952097633514967	0.0335825155327784	-0.12129229004737076
-10.528617101577506	12.869997651759531	0.27859150797829396	0.03403326385039686	-0.1163140918036687
-10.125844678960055	12.03212679724241	0.17559785987690404	0.02598975358667924	-0.09113633539719175
-10.205786830641387	12.200371242765215	0.19634979608906028	0.027548564490780414	-0.09621359449521935
-10.11776374681346	12.014636087480781	0.17419683448015694	0.025869602039957258	-0.09073920697071143
-9.799033203597945	11.32040592221854	0.11828399967419861	0.0203392286800163	-0.0728519826999593
-9.732454220074882	11.174895810343436	0.10709334664651221	0.01884040656311618	-0.06811977432793964
-10.081694286405995	11.938670646469957	0.16815846029149137	0.025257101794307527	-0.08875762624234901
-9.419861471494833	10.505758447346915	0.07470838054853697	0.012368507481061079	-0.0550500777734138
-9.39945834397536	10.463080013210769	0.07244875293227676	0.011900344388628857	-0.05393830945241038
-9.362989365785312	10.388561145610026	0.06953175736475928	0.011436340220758925	-0.052202857121720445
-9.15485933130238	9.94585479357356	0.05231539902063679	0.0082840131718998	-0.04221598640235582
-12.250739993292553	19.150604908283345	1.7357361091344687	-1.2788992104164056	-0.37985442222425736
-12.385666050996104	19.229462944007324	1.7963249532748071	-1.331258412868283	-0.435427888601775
-12.018444755085756	18.995911937273455	1.6200802543468305	-1.17439176474179	-0.2516722146636355
-11.827571680933026	18.805921238230237	1.5705220731922376	-1.1044265557455446	-0.23620810808703369
-11.71378598197753	18.69006222155872	1.535930715169101	-1.0617349067358257	-0.21596098434474428
-11.489121580415649	18.312221504949157	1.4507115734132152	-0.9669710092280551	-0.1576262885721818
-11.42092816915265	18.202424829191397	1.4228231349294507	-0.9374396915841592	-0.1432073566757826
-11.137081940903064	17.673975351763787	1.2647331308125214	-0.7585323049237965	-0.08523255099463858
-11.050577560623434	17.52903972488271	1.2162763546305109	-0.7080605149102781	-0.06936628847275197
-10.900173758069224	17.228821915447778	1.1141698746701383	-0.6044221524156151	-0.05191498413074773
-10.59407257662658	16.86993613536655	0.954670027409825	-0.4678133977414708	-0.021154331886182577
-10.4015251414116	16.663994998799538	0.8621898728403816	-0.40000012484571135	-0.007879282576876898
-9.980308680915373	16.24426542990552	0.6685585206614372	-0.2663704648872861	0.0125715892847013
-10.52456597891735	16.788877057884427	0.9194041235448074	-0.4391410697235513	-0.01372659652575863
-9.215934750579713	15.702403997568886	0.3993249968010052	-0.12509547794633766	0.019528018105365356
-9.506635524164235	15.916651407254937	0.5020411310088998	-0.17615201910258854	0.02583503204332759
-9.713477904294042	16.0562870014233	0.575406490551835	-0.21290805645769217	0.02098798085827332
-8.987328542896977	15.535943891824608	0.32067208457968677	-0.08616820060593368	0.015612903884931292
-7.038155536202357	2.4161328913912485	0.010797696785880672	0.009439448159955479	-0.004617338973695881
-7.218271698777633	2.47634434863711	0.01082234020808305	0.009319041025261904	-0.004977173129810213
-7.402921517489648	2.596088343862585	0.010761426216674141	0.009093516646445948	-0.005345923370079764
-5.610926604361966	2.56874897195521	0.009589984573114212	0.008994776875505553	-0.002018711588797578
-5.791192046184306	2.4885541575675454	0.009854152400277493	0.009184262414511256	-0.002316852079082221
-6.090991914769232	2.367770791599311	0.010246551783522522	0.009462698858534896	-0.0028093309724546503
-6.223300720670824	2.365865245728654	0.01035178066153614	0.009489812322702032	-0.003066222699318805
-8.524776938151282	15.280293075065625	0.18664229669728957	-0.05798569439645973	0.006202821753521948
-8.5390176621	15.301185889469425	0.19712892406601182	-0.06151465018126867	0.006764855298054389
-8.574275941324595	15.320887483760043	0.20690574607756998	-0.06324733336836993	0.007234503370794711
-5.2268760988311245	3.1984387632370352	0.008304983010563224	0.007834133523081386	-0.0016135509054077642
-5.323022364028059	2.954304032548915	0.008772453990364462	0.008269158303056254	-0.0016883985918491047
-5.411391041049513	2.8046470279535036	0.009072384376974404	0.008539691135949991	-0.0017790735209576396
-5.361270108912003	2.863813885716368	0.00894181754783901	0.008424891395240365	-0.0017187171577245745
-5.176470922340737	3.3654332504811606	0.008007197105444105	0.007555728693448881	-0.0015805360270581565
-4.997438755280889	4.032636318053695	0.006870021051897894	0.006488603856339649	-0.0014363332269857025
-5.108994509801874	3.6116460899580636	0.007562622320883854	0.007140558082034926	-0.0015313298809551778
-4.991774580661376	4.054261353979088	0.0068336522091166285	0.006454624298483754	-0.001430552324656481
-6.53602006808163	2.347293243898074	0.010575288988927928	0.009550965895086014	-0.0036457309425013493
-6.871423256057571	2.3759082864320638	0.010752204135264117	0.009511236407982291	-0.004296534651417839
-6.725008134174486	2.363972974785624	0.01068745974016588	0.009535459066536259	-0.004020025214611661
-7.498445287702315	2.6504749625169852	0.010732117715971145	0.008983947924180155	-0.0055305945282384346
-7.543394316053332	2.6908233254228815	0.010700530788583178	0.00891042846133148	-0.005617412141710734
-7.714537633122486	2.9137762658493207	0.010485455059414445	0.00849296405342442	-0.005964304289891405
-7.7891268079090406	3.0564766598021276	0.010343955819989616	0.008247644666525928	-0.0061200638652571015
-7.80527300412054	3.4063802626319237	0.009885212264138781	0.007648398374483582	-0.006216098223067647
-7.804324521600502	3.2269612996167556	0.010121444750881742	0.007950534234452264	-0.006180896045078435
-7.758877336072651	3.698244931275473	0.009484738104328802	0.007158745034875909	-0.006206761062112435
-7.751964178591711	3.7286102673963915	0.009441732538772094	0.0071080934196828625	-0.006202321815667704
-4.868412953288395	4.489722570165323	0.006090753822451363	0.00578160648168482	-0.001180965011460103
-4.944274103721604	4.221530184777065	0.006548887889878546	0.006196785714613774	-0.001334813674499383
-4.861218645669248	4.514367912389247	0.00604437380556716	0.0057396006528239295	-0.0011620156920407773
-4.761328567585714	4.872867994409656	0.0053401469952262005	0.005100158391092281	-8.854561960336908E-4
-7.7347878369548635	3.762505605967378	0.009389308343698286	0.007052377446865688	-0.006186491217796812
-7.441188952293851	4.488511996506501	0.008365586169023252	0.0058431700903879315	-0.0059850643634239975
-7.462522939780039	4.43043664258904	0.008441437254694692	0.005939200667718204	-0.005995876927957283
-7.583988224902736	4.103803156183615	0.008844715154378839	0.006460875089731557	-0.00603908530949432
-7.428705960551779	4.562167039268793	0.008315137327699314	0.0057227980427275345	-0.006020138982053331
-7.367225146909923	5.0179675342064245	0.008015653739767651	0.004972784748822191	-0.006264242123182873
-7.395373926440531	5.510469499667041	0.008068382093763999	0.004186824862758499	-0.006823607214988407
-7.396628687854849	5.543415335697084	0.00806695124228012	0.00413327491450539	-0.00685584529142357
-8.951906927477943	9.55517852325179	0.043950576526685776	0.00725970428457403	-0.03656090530164011
-8.732770861641235	9.107630277300872	0.03367626219186878	0.005234018784361526	-0.02946303976680599
-8.477149435408428	8.592840803667324	0.026095261314321466	0.004428416083841445	-0.023318974477067895
-8.352048182285694	8.325615036227727	0.02234070124098658	0.004022874420242472	-0.020330475879162927
-8.222367325804308	8.079901469599669	0.01998067586667564	0.0037766650297881618	-0.0182854944316552
-4.558078678429407	5.6727023718291845	0.003455474738025182	0.003350485804448876	-2.4788216548949553E-4
-4.661854211303943	5.2307881209663405	0.0045429945506208986	0.004373319695948314	-5.677254466152532E-4
-4.6736829568741065	5.179041007331088	0.00466176803542226	0.004482445877040668	-6.063379922097109E-4
-4.664862639408369	5.2157017440172675	0.004579444894279708	0.004407310324509429	-5.758162233855524E-4
-7.642518454416541	6.7438038314408955	0.010209120814229419	0.0027770122142052396	-0.009520559528463602
-7.72390205946121	6.960130553786359	0.011438904189024643	0.002870096707961433	-0.010639115652602378
-7.960824009101229	7.5515457825414485	0.014655925255338681	0.0030532236145278846	-0.013592190333266748
-7.398279738095727	5.568321714484634	0.008083103872784792	0.004100174014786993	-0.006887573324757482
-7.486554017062449	6.151026864151781	0.008647273384942429	0.003303400689031862	-0.007829980175444732
-7.599533786520233	6.612688047526157	0.009860193862841975	0.002909971269617879	-0.009146460202170099
-4.559353287845783	5.783205763653101	0.0031618784577561645	0.0030658148425124474	-1.8207752841995764E-4
-4.539973927898901	6.108340489734484	0.002341309093406298	0.00225224690220474	8.968395545518295E-5
-4.595870421128182	6.280367827388355	0.001419029419577251	0.0013492804863449585	1.1713434822636566E-4
-11.949523827617073	29.206895619841305	3.0487750370226494	0.6731268374455405	1.1191804747887844
-11.807688642858182	29.154031813094953	3.0147029746877383	0.6829713040191754	1.0954960717151931
-12.00330605669702	29.223330979102066	3.059860160558284	0.6696179565892894	1.1271991295269677
-11.58017196199464	29.065937130844834	2.9522906881657116	0.6945771389170223	1.0561873022591537
-11.41683712235142	28.96940271662765	2.906452881829603	0.699706401238823	1.0205386334336453
-11.219350371023808	28.853937987330728	2.851078041605942	0.7064376306241744	0.9764109883702472
-11.063811648377435	28.68153300927144	2.7990590815053973	0.6954303994349194	0.930877279471398
-10.947486528223845	28.535037823889105	2.757163784390717	0.6837847293792719	0.8955877135700112
-10.899230615467399	28.323819733732066	2.703706913069724	0.65658483246903	0.859330219640221
-10.868467577029437	28.194812621939796	2.6700226664006688	0.6390855172368919	0.8371019563587524
-10.876511202290695	28.109887068149042	2.6349971649694366	0.6213769666279362	0.8223211193786704
-10.899672074901286	27.854101802332053	2.5369436793488394	0.5702752154778175	0.7749627093173921
-12.412266700730603	28.73183000599365	3.1535944718796634	0.5786419541650859	1.1281772680464572
-12.004390987243811	28.644127827029816	3.0334662456703536	0.6104379231377406	1.0627856659594712
-11.418956634563854	28.353076382645266	2.8134652406349496	0.6209631652528217	0.9434136120048195
-11.624144095082618	28.483083006210283	2.90103789094948	0.6242196975301506	0.9905095447766016
-11.98757052088968	28.638168487186267	3.027866982524184	0.6113007603824641	1.0597286303763664
-11.999455430555999	28.643021141499133	3.031977341284134	0.6108181698977203	1.0620025421890336
-11.11438165555979	28.077094826076056	2.656910556605261	0.5957697479061828	0.8527239702612925
-11.390783517603357	28.330385589064328	2.799750311150821	0.6196822260099004	0.9357542298543564
-11.018694723095315	27.985290635821798	2.6059483453976107	0.5854621471340877	0.8199525627799952
-13.471803069018005	28.77445563984976	3.414825255547981	0.4609487364494973	1.2685053614587949
-13.48260549035852	28.773788416678933	3.417336423417745	0.4595643157554243	1.2698347038489641
-12.935354512904492	28.789110493383188	3.2904054104878857	0.5278933246315156	1.201289999849344
-12.730299209385468	28.768829272465172	3.2364111439469054	0.5484882875915669	1.1729235965507168
-14.231290469589101	28.525879619960573	3.5101224380335605	0.31461268362639994	1.3331805411174384
-14.010448775461906	28.63328583652027	3.494904672545662	0.36440253423987556	1.3194407133377608
-13.506471729136642	28.767317669153915	3.4208709994083515	0.45539644606908414	1.2720604303914662
-14.460841527293365	28.39408003504012	3.5260348288510768	0.26118834096454113	1.3442516564721054
-14.783683682753072	28.129965573228738	3.531509951796746	0.17616063804169219	1.349254613618854
-14.975465100779633	27.963363652093868	3.5274666600455538	0.12236859667152783	1.3506030218233194
-14.857377166814722	28.070482248494333	3.532381422755155	0.15660767404255982	1.351026763638766
-15.247091508969765	27.723494694946858	3.5176963451263026	0.04468720866740378	1.3503446272351678
-15.438921475279523	27.548521108541188	3.505972192227685	-0.011029194916890011	1.3539204011204153
-15.777307067901031	27.23142152114181	3.458191184591475	-0.11772173908329604	1.3603958105276885
-15.505550048294694	27.4862002405047	3.4995881410096983	-0.030831159160023713	1.3547925072234224
-15.95882932927022	27.057658625283377	3.4184994823741475	-0.18104340929541224	1.3659747888355989
-16.071627921968407	26.944874315391413	3.3919173831811196	-0.22344200687967383	1.3713566673855493
-16.348879088595037	26.649360708813276	3.2947024177353708	-0.3448192611910547	1.3883488531495902
-16.427997019937784	26.555959712111072	3.2600433680434886	-0.3825687019623286	1.3925090036132417
-16.656844434007954	26.17623866269756	3.1009428733961735	-0.5208156038805832	1.3872947202895092
-16.696536478621557	26.09508062700545	3.0691280611875142	-0.5518335865647085	1.3855522915045886
-16.835749776418716	25.686852448177994	2.950606281107614	-0.6982436490322909	1.3632479126518096
-16.845061757485475	25.628453285604436	2.935329818673005	-0.7159505686152909	1.3551539886142183
-16.850433340026893	25.176846057478727	2.810863140570583	-0.8458644389900074	1.2607630249723742
-16.85038673364371	25.14105029551206	2.802398924283663	-0.855186107549958	1.2541960695057979
-16.822804208812027	24.752145786172367	2.7374391760941106	-0.9510748076805917	1.1802435350253688
-16.814022621155868	24.619664448408173	2.7151116133840887	-0.9837922416367185	1.1552878415413799
-16.812945472733826	24.6090037446475	2.71288895048894	-0.9863872272055876	1.1530134089521795
-16.723937840816944	24.10943746964462	2.6271140481404114	-1.0969234910380405	1.0307197199491482
-16.711672631053567	24.055094941481215	2.6166231751148175	-1.1074780145501897	1.0183689735093835
-16.289023552988983	22.907733919851253	2.3839724314711845	-1.3346308877852262	0.7268549000871629
-16.541701583590093	23.45604246001041	2.5059904730791316	-1.2245616848584258	0.874829313161034
-16.554803726644348	23.499372302025698	2.5135388609032585	-1.2141199458863887	0.8845630957062326
-16.28488538521969	22.898119481008653	2.3805743807704376	-1.3361269353035574	0.7241363922887354
-16.26218103763534	22.856454352609262	2.3665894360633506	-1.3446046823818552	0.7134278885209827
-15.969194038819062	22.31634337785984	2.183819488958112	-1.4506865850694388	0.574189275585495
-15.890230123807179	22.1925020649246	2.149858713851047	-1.4678982563677128	0.539015022397929
-15.611918811164477	21.76175729997115	2.045472241678331	-1.519111542448584	0.41947224136261885
-15.389654649869971	21.467446140267274	1.996006270852717	-1.556413793511482	0.3371545000434969
-15.211472875440649	21.22502075941048	1.948261202018462	-1.5829497090525928	0.25898459707384225
-14.852605830718518	20.76860561637889	1.9006276029143074	-1.6134635083078195	0.10082903549094857
-14.818368111934701	20.727265125728813	1.8954264618229768	-1.6141363152315986	0.08742925142882282
-14.010753868674147	19.956266747716498	1.829412883730828	-1.558886167838446	-0.1861485940241849
-14.087441807327457	20.012526511232718	1.8322052427457167	-1.5679182880833975	-0.1675487992107459
-14.468160486474938	20.371519812579944	1.8584975634991163	-1.5979761076005137	-0.035603431318694395
-14.161164464278139	20.08381166702931	1.8355070790721353	-1.5721336471167264	-0.14262833953871357
-14.781086333771103	20.690256417429	1.8911046240266831	-1.612486606759745	0.07441207417126035
-12.566775432145782	19.255877513320883	1.802419454229808	-1.3586474885314062	-0.42786355345630456
-13.290339014836286	19.46305631769065	1.8135184130802464	-1.4620754090189634	-0.35112218480095403
-13.1729303124603	19.418787275288505	1.8121827782420779	-1.4445554748718399	-0.3676195512946182
-12.843245224742368	19.28971157894774	1.8083745439278205	-1.3946079454298923	-0.4157392033932824
-13.364979556612642	19.508469790386137	1.8149825326884537	-1.4736487503234255	-0.3359000633169917
-13.714991928392514	19.7215588672211	1.8248691064900047	-1.525939175613337	-0.26237609292962977
-10.73275094914898	27.601566124654774	2.4134569657012124	0.5337996167354213	0.7010079494938769
-10.621312259153935	27.431657608134955	2.3334858713096525	0.5095074145543632	0.6511966907362897
-10.494472622804425	27.139762728691487	2.218054407965361	0.4668460186332945	0.5803533825625339
-10.440814811578786	26.97290839065918	2.1573385107803427	0.43927732241385836	0.5423663542399884
-10.340010025599554	26.46761329405222	2.001838408249015	0.3496127387628354	0.43196182716143217
-10.310942985096554	26.231506882359504	1.936511042716338	0.30508618432964174	0.38438079682316495
-10.254915889396067	25.788604694922874	1.8314163513243784	0.2170282888555883	0.29067346268779504
-10.226478276469011	25.49740684588262	1.7667009363135326	0.1665367472896719	0.23029708663930326
-10.15297056364784	24.454238785309386	1.6492558608050973	-0.01459902379392513	0.0259851651320782
-10.148816922605754	23.97207807587904	1.6296912441148999	-0.10444785434884384	-0.06526520776399755
-10.1572747910747	24.735583520367605	1.6596370307641728	0.036678808801933915	0.08071113387610597
-10.162097597121184	24.830116402868736	1.6715963736631827	0.05551683813392509	0.09932664192594393
-10.162546766859359	23.84260305188515	1.6371002457087849	-0.13140232329306256	-0.08882909984064546
-10.199764060738538	23.17965757589045	1.6559484215381706	-0.25220573507417776	-0.21102699005150966
-10.264133457042867	22.925685144978395	1.680204933378123	-0.31204330989764617	-0.24733388822182045
-10.334836167150385	22.416165687077918	1.7205891520896546	-0.4185298460936929	-0.32755660575662926
-10.491992980100063	22.018023813554393	1.7760934029457953	-0.5270379286177734	-0.36859310037851856
-11.549836964138185	20.072338696358347	1.8476681893268758	-1.064554814027147	-0.5195924533700517
-11.554967867880773	20.064003427239495	1.8475745640265349	-1.0667721142630227	-0.5200049427075897
-10.551136967279964	21.796553611972193	1.800307554211554	-0.5747143387033635	-0.3983507138092234
-10.861109989919282	21.2561808403101	1.850358546139205	-0.7411187443360931	-0.4396204605745979
-10.944210941660401	21.11696785294288	1.8567612528501347	-0.7810108622061831	-0.4483672353508723
-11.133323225905555	20.800917117156818	1.8633750072402817	-0.8735628304170172	-0.4640058604231492
-11.346534801731305	20.436488911990164	1.8577347430113527	-0.9735623164045153	-0.4908029306609638
-11.231518843805489	20.62710766906838	1.8566026015467674	-0.9200454096798789	-0.47681701936133425
-11.741469854730147	19.77949816437784	1.838622541258901	-1.1423702414217412	-0.5337625423087301
-11.841147224706019	19.661418434931374	1.8343583995899355	-1.1757016002200489	-0.5331121760473031
-11.973386913159729	19.52262481256701	1.8253247413711944	-1.2166875276370246	-0.5286168285478372
-12.17042537041236	19.353881967026794	1.8130767425847982	-1.2693363733265213	-0.512586183061957
-12.254791953417843	19.298450378205736	1.8071068004079542	-1.2956762452672286	-0.48193030055196273
-12.107678242949614	19.405561627556374	1.8159138798878969	-1.2528375859992542	-0.5166966338381778
-4.288326386940742	5.8070230604936794	0.13303142290294911	0.13037079839818214	-0.003327419533906888
-4.307057605244767	5.526002436139832	0.18600108915878336	0.18027256256417826	-0.0015433062369205536
-4.180171464701457	5.245978145694322	0.2428210124851679	0.23141620974599061	0.02807999597181486
-4.162615861022818	5.199209053922773	0.2515310992367346	0.2391897925973807	0.032491510634950004
-4.143652721141185	5.191949089536986	0.25328996303877427	0.24008985401678645	0.035981156159957166
-4.014987066173259	6.398560350145364	0.03550461727030159	0.028608156580735712	0.01842529274551039
-4.102160277057983	6.226155071234556	0.061628993829693876	0.057343132126227096	0.01603786234805701
-4.158587255864665	6.1200098173878565	0.077272867956586	0.07610958116308783	0.010569420876165308
-4.284793079351208	5.824858607178209	0.12945884681080777	0.12697203573440483	-0.002982087525385741
-3.6322745368198053	5.1479752237781815	0.28182965402888593	0.2383758442860564	0.13783166623478335
-3.7520724673596213	5.133869891353276	0.27598892863864116	0.24361798841895183	0.11317470653465284
-4.068810461062704	5.185234828589743	0.25762127814542524	0.24068245973889932	0.05058887036811105
-3.4079134276844885	5.238028583704212	0.28294926747558424	0.2162042338428098	0.18104868557634837
-3.870611147185512	6.723331704642558	0.02821005032453492	-0.010741491347367167	0.017770481027014735
-3.93550508782948	6.569124366309313	0.038665870599516816	0.003464182922892944	0.022318747982161484
-3.083077723553127	5.477621858005871	0.29163555721303036	0.1606399355460587	0.23885326491243652
-3.2016356353304536	5.395281637801698	0.28834420466266614	0.18241574913729336	0.2169369686845108
-2.9250367521464256	5.618751443255416	0.31432189954622325	0.12887591450760855	0.2670115153330018
-2.808073832376915	5.742408533499555	0.32743865885284307	0.10275212315705355	0.2857626902410603
-2.561109083068193	6.012828978318681	0.3927502481599706	0.04537206344784431	0.33103318704540086
-3.6562255957727294	7.214473650128381	0.06862386326152253	-0.0530017827334751	0.01660976004243727
-3.592522873141893	7.34008329807876	0.11374817252734248	-0.08825499413578215	0.02115515160872775
-3.54328167840365	7.470859406778205	0.12850369154642116	-0.0997232660070901	0.023891612962337144
-2.1477862434435124	6.617732931249476	0.5708577448940901	-0.10505573136745303	0.4161450004187352
-2.178221292733067	6.571855578800015	0.5551793798182915	-0.09232804942549369	0.41184981082333477
-2.0648331524982755	6.7576354797203635	0.6171202244070612	-0.1447902069296511	0.4284630700739243
-1.8849213199230619	7.066868042911974	0.7182711166074559	-0.230771475623943	0.45444299808242783
-2.4120263893614973	6.229400814325045	0.45400651979313755	-0.0061955761863130634	0.3625846053157167
-2.5361866250272955	6.047252036713077	0.39945792568640126	0.03958580762013946	0.33569747087678775
-3.935819787141531	17.984500048599497	3.1990135754768745	-1.2167975355273233	0.3161976950610611
-3.78336958602557	17.993315823553566	3.18431113641681	-1.2253283659297591	0.31285674619765913
-3.427077741744119	7.766058137175304	0.30442172322251176	-0.22814997936670445	0.03200020104326638
-3.406569881135219	7.832445527304884	0.3316110789529474	-0.24558068275249242	0.032317452202939585
-3.395983191054093	7.883794864942119	0.353226663552621	-0.2575662407318872	0.03283468596559934
-3.3371281060386737	8.150918617555703	0.481036400121254	-0.32024115819298393	0.04139930024531173
-1.278169408830863	8.48437433428823	1.2038304881261555	-0.5863493780886169	0.5188195502525809
-1.4540629241815408	8.03470965362341	1.0462098239925643	-0.4786014519362163	0.5051798240538082
-1.8167261401452421	7.208011822579171	0.7645284359641671	-0.27089145209918275	0.46620122922060925
-1.5523830370140876	7.789776732269239	0.9586014144521241	-0.41448202973183484	0.4927523568653672
-0.9410764433027281	9.405038530050247	1.511677891685939	-0.7836673347807862	0.5381890468858841
-1.0329367331417418	9.151234284338832	1.4294127317844572	-0.7329946242971055	0.5344789436890206
-0.7679094447811552	9.95277965234512	1.6737027868922856	-0.8783600224084729	0.5438965633039172
-0.33002843814312044	12.134348277380695	2.2194334235687796	-1.1863909322586834	0.531084918673799
-0.3357764586920513	12.078843485378034	2.207451216127174	-1.1798620885172948	0.5321741623034189
-3.417433509638533	17.827381727176302	3.146122078955075	-1.2587481859264176	0.3202293288226197
-3.353382382951112	17.741842308688575	3.135917379906699	-1.2665358427517681	0.3240760583869649
-3.674832941632539	17.93323560833925	3.1756717607368303	-1.2325721937870329	0.31838632951930956
-3.5409307277999584	17.885907081965335	3.1623308289276837	-1.247355032736527	0.31870933749048347
-3.1860561960175433	17.549365365355296	3.1089353920480898	-1.282373663445081	0.32911288057467675
-2.9981130641699174	17.395321314172424	3.0871055298662626	-1.295652102311238	0.3329655318812071
-3.2165215628928006	17.57820816975883	3.112971306418144	-1.27913558273827	0.3290545949700197
-4.1137207324417435	17.95308223849858	3.223481064476994	-1.203257096689914	0.31615051122313653
-4.160621080742889	17.795938972454014	3.232077281810427	-1.2030067619755491	0.32446475186326873
-4.190763877417752	17.70804950350443	3.239085164550314	-1.2004223625574686	0.32826476717541003
-0.33050020850094985	12.145123827625998	2.2213800380533697	-1.1872780181170541	0.5307715937804615
-1.4343564303268679	16.31909273804294	2.896557670701902	-1.3730808495151527	0.3822760813162164
-1.3066176526698219	16.0680303809159	2.862361093232823	-1.3792389633034197	0.38868365790881004
-1.1152979539279455	15.611202681804269	2.7972507934245345	-1.3797337954799334	0.4030905471172934
-2.4474803932797915	17.1585224792057	3.040792069939923	-1.325925849280623	0.3474757378077447
-2.055761384167546	17.041296048986602	3.0055959239640724	-1.3456179712606031	0.3549790624278311
-1.9984998164489554	17.002629506016117	2.9990449203705514	-1.3473352177281648	0.3581219759162281
-1.5724149375605685	16.580962567434636	2.9322707992643315	-1.3705247551541182	0.3719959211783541
-2.9820955633715815	17.38344915169903	3.085413905195155	-1.2966521455407185	0.33342795039858947
-2.724789042326286	17.256116533629893	3.0626323361486114	-1.3118134781901634	0.34032860752142996
-2.531457869203797	17.190304756335227	3.047387090081492	-1.3227948348718508	0.34398647369833724
-4.183190145794866	17.56540290424019	3.2354206803884775	-1.2016052516366185	0.33390149922278267
-4.207099313692599	17.371866069837257	3.2360445319971847	-1.2057872472094717	0.3399118116555966
-4.17345519997633	17.089831976884682	3.2113527245068125	-1.2170413911987605	0.3407317939605721
-3.3148310309893363	8.423923301546052	0.6108101688122318	-0.38982145775803423	0.04309115173806669
-3.3001926290874843	8.663118489326514	0.708820078961427	-0.44652091546333095	0.03964531637453183
-3.2862287614074197	8.915212706658004	0.8121866187156748	-0.5021618130010967	0.04273817932026136
-3.2794829862540458	9.153166440048345	0.9184529037453529	-0.5585915474788679	0.04834839297626685
-0.3805651487088481	12.953841366376702	2.370130371274174	-1.2579805676973996	0.5048113399320592
-0.4307061904896281	13.36924122248353	2.4464380380098527	-1.293939643403026	0.49036297308312277
-0.5075965103225141	13.744646939005303	2.507051089884923	-1.3146924975047276	0.47667452208516586
-0.5977318219793605	14.096499370658435	2.56695308786623	-1.3379330491850565	0.4610462694225128
-3.2676731937878696	9.605726412719452	1.100821830825854	-0.65001699288958	0.06189059774010892
-3.256429234120413	10.042692132374542	1.2731529630683278	-0.7352531688489001	0.07467291449656593
-3.268410707882346	10.416945356274994	1.4071427459112362	-0.7947661563686552	0.08571843670960899
-0.6591870284780542	10.31262568099423	1.78284103049981	-0.9435982660729166	0.5474541010845929
-0.42285288091859907	11.258976825610697	2.0304209828162403	-1.0834042913594488	0.5479039151569596
-0.42939644071267913	11.215805729165236	2.0196262203058652	-1.0770277509624977	0.5483227158009397
-0.6312573047807166	10.428088654680536	1.8159687898151287	-0.9637405656315916	0.5478770500854944
-3.2903234695987535	10.897386429199772	1.590122100378113	-0.8799060973380777	0.1000073833183634
-2.987291544864133	17.386535233830127	3.08595526713548	-1.2963784727889123	0.3332519575745111
-4.164359810315925	17.031866286091535	3.206001966170409	-1.2185573263001415	0.34142007537729196
-0.7097934901376413	14.466809880080852	2.6280564253522303	-1.3573837716419173	0.44433288006877236
-0.8575672753041089	14.969271293498517	2.7020070185096583	-1.3689845271674201	0.42702067197225146
-0.9532329287786547	15.217415294466539	2.7409895451907547	-1.377877869152162	0.4151925348823466
-4.1386892518049425	16.602845789463966	3.1539511340362396	-1.2288874927909568	0.33406269711376746
-4.159558946386909	16.976159925336383	3.199498754341378	-1.2185810707455018	0.3418015678099212
-4.083322820670365	16.225441788462653	3.094102031042068	-1.2363633657057873	0.32540116003102354
-4.075875945060494	16.183223288394085	3.087281574843129	-1.2368455334321413	0.3248818633772984
-3.9528003255732322	15.292784673108926	2.8993134118421033	-1.2387125087336666	0.28069000814899164
-3.9992067929440043	15.73055462668215	2.9971256635453085	-1.242945028292584	0.3040738091703006
-4.068371905853679	16.139351008679608	3.078337159041186	-1.236569673163088	0.3232365697866496
-3.903746688804401	14.691009127397303	2.7583886769599033	-1.222954502349743	0.2476821383905909
-3.86987704440043	14.375574603567006	2.6785218025122317	-1.2084492262436521	0.2338281459449835
-3.9256796422272324	14.820378173973397	2.790136472710916	-1.225978581849473	0.25408739282490805
-3.9497350317267026	15.228464150498013	2.8844375512625158	-1.2367833433748108	0.2773030954599945
-3.7268568443784513	13.894308007070336	2.5473760614770233	-1.190843571568603	0.21363753875537406
-3.698215854277132	13.779058127098043	2.515695664203269	-1.185492992223247	0.20900351584028995
-3.6779639093146645	13.673870011895303	2.485076949268126	-1.1772605468917776	0.20560890535638887
-3.571181750067259	13.33170586472178	2.3842885724243814	-1.158176773285853	0.19127307960577392
-3.4835043026903465	12.977876322076302	2.2767981949055627	-1.1279554972233239	0.18063868997408472
-3.404126025364066	12.339701968592273	2.0807870956594203	-1.0720818790875983	0.1509271778206104
-3.3488293333994186	11.895449310153229	1.9314738021205602	-1.0159529368786113	0.1359925790343669
-3.300315153385468	11.14083500028607	1.6778775011691778	-0.9189474871960204	0.10850691442073856
-3.9511621749674837	15.271050023970451	2.894412920488104	-1.2383028702857115	0.27975995409467264
-8.244373317370188	14.628658956740194	1.3164400985420482E-4	8.050191667049238E-5	8.915472659874914E-5
-8.208489142862772	14.204433859089825	1.299419641447738E-4	7.991012620172931E-5	8.91810279359441E-5
-8.193734077492797	13.966873422743047	1.2900705402089474E-4	7.959596109143407E-5	8.919838140831153E-5
-8.232676222944097	14.462837941075223	1.3097919335808568E-4	8.027464605450343E-5	8.918051074717799E-5
-8.19035693955016	13.837323106092928	1.2850991274947167E-4	7.943816930076546E-5	8.920120594988345E-5
-8.113167709168138	13.369167772280294	1.2670925728548694E-4	7.875231574237449E-5	8.915571200219667E-5
-8.077142174814208	13.181783020574018	1.2604349396856923E-4	7.849892539948493E-5	8.911797041143176E-5
-7.967407351985131	12.816549861797377	1.247372222555863E-4	7.790580342889242E-5	8.903110687540056E-5
-7.4202031915344335	11.241546128091116	1.196316158564901E-4	7.514773038921388E-5	8.862229908339949E-5
-7.380855782333087	11.139150568907128	1.1936827777616721E-4	7.500483102850473E-5	8.859143155353923E-5
-7.603903539139292	11.751642921695533	1.2119035787579642E-4	7.605053469238578E-5	8.87480794588681E-5
-7.696154479064555	11.994745340563997	1.2196720765526961E-4	7.652487144226443E-5	8.880964069776478E-5
-7.744684776673163	12.145936214046198	1.2249571348761962E-4	7.680362649940039E-5	8.884473285112285E-5
-7.337783016568444	11.036160898112158	1.1910175811310868E-4	7.484498219048009E-5	8.85548556684896E-5
-5.478513842259125	7.328297301269693	1.0761479418245716E-4	6.566982837683041E-5	8.49459408998347E-5
-5.496335515484936	7.350666297835906	1.0772866046866386E-4	6.57679303598056E-5	8.500823611581381E-5
-5.513292533723025	7.373441024034741	1.0780593440629759E-4	6.582748981469732E-5	8.5063254927609E-5
-5.7782594324877365	7.704138241466704	1.0904423250068408E-4	6.689500310980015E-5	8.568060366728863E-5
-5.226288884072366	6.97442447090005	1.066639970090368E-4	6.515742702142373E-5	8.418551598334441E-5
-5.1320395346395955	6.880771446866525	1.0626034245171312E-4	6.48237188050083E-5	8.392577245515073E-5
-4.981658732436152	6.746084424883188	1.059674236806823E-4	6.463758793146944E-5	8.362853234984253E-5
-4.872230788355059	6.663668971542325	1.0577457433869747E-4	6.44919964671381E-5	8.347538730554206E-5
-5.95993806317256	8.088641025459268	1.1001556100537674E-4	6.744309351473638E-5	8.633784036092212E-5
-6.156106083074739	8.43849134717127	1.113777860440605E-4	6.86896800199685E-5	8.687957752095892E-5
-6.3622803987511345	8.893710900037291	1.1267199298788526E-4	6.965294776396E-5	8.743787677286842E-5
-7.037730777065047	10.279206689455364	1.1692147663246462E-4	7.329921192068615E-5	8.835574697461758E-5
-6.511291309796823	9.166024915663732	1.1375210859776121E-4	7.075016756718684E-5	8.765897091877215E-5
-6.961309529005052	10.091919377967345	1.163525288573094E-4	7.289265583423895E-5	8.828015352081505E-5
-6.976746835639336	10.11701394282087	1.1645475415112548E-4	7.298094521178598E-5	8.830605024634967E-5
-11.149672852779776	19.026028297048256	0.49145340940268717	-0.05131230512592924	-0.08412371676675287
-11.177286946315288	19.099277703541333	0.49665935182389576	-0.052432365549151	-0.0839619005133613
-9.18227086019565	22.941744559833715	0.6115453587787383	-0.06436293302191032	-0.060488547208801396
-8.933979733519063	23.042297787756027	0.6033940571403803	-0.06381649178231551	-0.05710162664805932
-9.497726748011418	22.723004536194928	0.6134532081771	-0.06430063775754323	-0.06324854525586684
-11.201816179455392	19.362671115833425	0.5103722576941612	-0.05469601908631756	-0.08204325237580307
-11.022193536741858	18.71762456011473	0.4694360363510609	-0.04703420720847837	-0.08474938311329984
-10.948655511422155	18.634752597804788	0.46054391077145235	-0.045143528376782364	-0.08418052252753873
-10.739200803101152	18.414265673982754	0.43668981553281894	-0.040782700429566	-0.08245050961146409
-10.426129079411938	18.242868662510936	0.40599642259067026	-0.03557098496847328	-0.07861774738652282
-10.351495060601314	18.19934593348884	0.39862488624402326	-0.034514452614540184	-0.07756738470465356
-10.276659955502009	18.164399203559437	0.3915221777516976	-0.033480505658952046	-0.076696941827897
-10.051706148564318	18.092298620546728	0.37045248518372426	-0.030394931024519255	-0.07290924779231062
-11.220597943108505	19.547650220008503	0.5200354308432739	-0.05629069288741351	-0.08049341048779267
-11.213232813518047	19.613678726955158	0.5228484877842567	-0.05635460399943492	-0.08013224892954314
-11.167862918473158	19.983763373685665	0.5381664857379639	-0.058644148261959045	-0.07688731687072116
-11.119734753615504	20.180895538942224	0.5458922399304711	-0.05881620047901319	-0.07600565120734226
-10.889962382093142	20.81510177874138	0.5671293992085074	-0.060221247708094894	-0.07193258492796772
-10.989883259185685	20.57314650704364	0.5589447400028554	-0.06027329766005586	-0.07300704465874659
-10.670647697607485	21.25443563231954	0.5805181928882162	-0.061262689961805825	-0.06956045907457825
-8.656589193032165	23.077778160673812	0.5890116769494794	-0.06154016155183844	-0.05449503747817388
-8.262164632393056	22.97490850022338	0.5566997757385035	-0.05552227217434872	-0.04887255593816535
-8.093510801985081	22.896766634500132	0.5407835825782494	-0.052607279763596436	-0.04781610073758694
-7.68989912608717	22.564207698669875	0.49455577757929037	-0.041912316613247694	-0.04440121031426135
-10.61906467426591	21.352055718189742	0.5837179184716572	-0.061127847936727854	-0.0693836246825387
-9.936768220586934	22.310409278173573	0.6096743504449609	-0.06361921322168403	-0.06596374697976057
-9.627937960973474	22.62487940796674	0.6140041096597402	-0.06455226804293439	-0.06394148611124191
-9.573169961095976	22.676544366109272	0.6145573570167431	-0.06454401259512439	-0.06370597413402743
-10.134279956953314	22.058148587414195	0.6031962473828077	-0.0623555370949092	-0.06745628268549947
-10.304582249602808	21.836678921374176	0.5977460489040083	-0.06221802506807765	-0.06773489026300913
-10.555587977067566	21.45179651669559	0.5866625106804422	-0.060984922346249026	-0.0694051164917717
-9.871150253323467	18.04329134881533	0.35402427893569827	-0.028314393901317705	-0.07019918102307796
-9.4491510421968	17.986087424675254	0.313651730757207	-0.023391181420511026	-0.062196372537913526
-9.39405468440286	17.97674307009461	0.3083620862361336	-0.022893790919275826	-0.06119294288059493
-9.318824933668623	17.968766098777905	0.3004188054619914	-0.02213140468548903	-0.05977066543149559
-8.866655676614846	17.930756511797174	0.253867830579151	-0.0181731658326375	-0.05081342488345347
-7.460370084706861	22.326890903804703	0.46441147782185255	-0.03701767929903559	-0.044547577436398096
-7.181921823170052	22.004421546653404	0.42612358882769796	-0.027947402409179097	-0.046059846964616055
-6.980050576019263	21.793148493492453	0.3984194254134482	-0.024091131757905785	-0.0472490282736783
-6.576542696581086	21.409318391621486	0.34649435969038817	-0.01570635465792837	-0.052096001622107625
-8.591810565175942	17.924390418426363	0.22134513283402987	-0.015025271484657996	-0.045887184148717536
-8.160987566235585	17.895824611247768	0.16208840439488756	-0.00875901313778163	-0.034497969630950746
-8.427526747689353	17.911776804777684	0.19932183096895267	-0.012913299734254386	-0.041678938007063376
-8.540982568507179	17.920050757602066	0.2154192777505613	-0.014533766310263162	-0.04480972390288734
-5.864615339578987	20.755750631962357	0.2590359478710571	-0.0057990306412049	-0.05130727860724557
-5.543802938210256	20.38074487517408	0.2158244828458864	3.6518465816174836E-5	-0.04937204089514948
-6.504364858334945	21.34437545298176	0.33757658986689343	-0.015047730561210051	-0.05227464715598461
-5.970918121132899	20.87023242852833	0.272909665571759	-0.006769305500868352	-0.05173976484928893
-5.171797381464162	19.89737251545445	0.1639425947040134	0.0037597626039462084	-0.04554770536102768
-5.0245480447987125	19.683822661130662	0.14218298536047297	0.00705220470284214	-0.043500961795444125
-4.900152014728899	19.401774462066626	0.11858720414461899	0.009712366490821852	-0.041808019717496106
-8.045165203849148	17.895237150670994	0.14085844154344074	-0.007056587624275856	-0.028507139355768055
-7.828330068792466	17.887207984644846	0.09728843559591885	-0.004923792297420663	-0.017412786803634388
-7.588389628929521	17.819549385161938	0.022440106577664095	-3.1366972396373557E-4	-0.0047542631453448255
-4.683175416995011	18.92056128922509	0.08351189831671656	0.013252234513782728	-0.03595788585103817
-4.557131527726211	18.533459102138394	0.06255865425290734	0.012616138614219133	-0.030970678846512795
-4.377707594286538	17.57417867700677	0.025365464180095897	0.012350213103172766	-0.02026595806588274
-4.375950900357417	17.526057226949376	0.02373689684768288	0.012327904731085419	-0.01982127941229048
-4.484941864981501	18.19838652331461	0.043312037951360925	0.013491779050954385	-0.027804672092945477
-4.372825752777866	17.497105804998277	0.023632217056339565	0.012372291168390979	-0.01970374448601079
-4.260063754969469	16.957122878843833	0.020051030532258533	0.011931717897583717	-0.014648973211684374
-4.2543796491463395	16.88173839584814	0.020242802528465224	0.01187651857242676	-0.014479117921284384
-4.172479120773178	16.325671413989923	0.017716179505078415	0.00968573823010269	-0.011477861644793867
-4.151871519508384	16.155447405066244	0.016992446697532866	0.009033551784995514	-0.010530220489742363
-4.144035245207647	16.121454065378032	0.016733725430515822	0.008834956095553853	-0.010309955561267743
-4.072421898747817	15.289956430567175	0.011376560834741476	0.006168100362853431	-0.005988716695368501
-4.095328121705499	15.489697359268533	0.012636701848460191	0.0067680864747477545	-0.006933566698297131
-4.118480058777639	15.68595857984359	0.01390835251940592	0.007172587249361832	-0.007938337169481061
-4.140149876500907	16.06180723438685	0.016316721731988088	0.008591541677677703	-0.009976495232990448
-4.179593610389492	14.862900564725685	0.009237663510254141	0.004978742460945728	-0.005319656316451873
-4.129583690004605	15.034457843656845	0.01049855341948999	0.005654694261996405	-0.005960438067322195
-4.332504046130264	14.727261534199787	0.004783873346859815	0.002498294141441361	-0.002642677961746392
-6.864381120883843	17.824925970386563	1.4613389552581039E-4	8.424645423907185E-5	8.607909837979425E-5
-7.111456277637915	17.862901719600874	1.4557695866599442E-4	8.41521097496203E-5	8.626976457260505E-5
-7.361730330183262	17.815658423143518	1.4474108923417538E-4	8.406616301905853E-5	8.648905420726745E-5
-6.699631952192596	17.790187728061333	1.46474052421067E-4	8.429974091862203E-5	8.594945463979409E-5
-6.471535900809904	17.65611081898578	1.4665243859443913E-4	8.435083486601542E-5	8.57922123453042E-5
-6.01856299486931	16.965651538393175	1.4532671932006186E-4	8.397049890053925E-5	8.555431977188393E-5
-6.018217814642384	16.964954947243214	1.4532506239195496E-4	8.397001407955162E-5	8.555420546911593E-5
-6.192614293475787	17.31914560580889	1.4620362927640477E-4	8.423399288472652E-5	8.563335120853284E-5
-6.358826975092747	17.562077889890872	1.4662236568585305E-4	8.433157398544423E-5	8.572093866635036E-5
-6.018066056155799	16.964687362149334	1.453244584058284E-4	8.39697982620862E-5	8.555416421814715E-5
-4.908304538333134	14.969355025422521	1.3958054816953409E-4	8.183191591417156E-5	8.456062322949506E-5
-4.894965705707698	14.956384548239772	1.3955303535726128E-4	8.181893567343669E-5	8.454206184670106E-5
-5.522668475480044	15.89108446419409	1.4213950996799188E-4	8.28737941467754E-5	8.521060983213586E-5
-5.590293973325887	16.02332329799043	1.4255415788388647E-4	8.303427097689631E-5	8.527274096692342E-5
-5.62503595550961	16.102423683804165	1.4281537610322524E-4	8.312677729931201E-5	8.531246742613996E-5
-5.79838945170203	16.47567517825189	1.4392550229910364E-4	8.352147365006858E-5	8.542705077319615E-5
-5.818300420163335	16.518599132988257	1.44060479793431E-4	8.356701250312108E-5	8.5449477093916E-5
-6.016563718580136	16.961325465432818	1.4531487355282284E-4	8.396668023169567E-5	8.555339154398648E-5
-4.911331118979538	14.97328547513143	1.3959062745314113E-4	8.183620952686662E-5	8.456396482744415E-5
-5.0735700023776875	15.16993664121582	1.400958931054737E-4	8.206162717995969E-5	8.476577043058054E-5
-5.223708594183212	15.375437594116095	1.406395679282622E-4	8.228190784650017E-5	8.494037285913377E-5
-5.2244114000787105	15.376332166246335	1.4064196217778192E-4	8.228294635408022E-5	8.494127946952788E-5
-5.424504479191739	15.698092793846305	1.4156653570597354E-4	8.266001733857541E-5	8.514006941855359E-5
-5.22565127061393	15.37825402853767	1.406474452865125E-4	8.228514739207258E-5	8.494271592659284E-5
-4.7077301313837365	14.774519111724057	1.3917239625209747E-4	8.164161140962986E-5	8.427947057469565E-5
-4.675015183440867	14.74800878513003	1.3912138736885373E-4	8.161613116794853E-5	8.422348440944345E-5
-3.7658512309524754	7.028045440845924	1.0704071659995728E-4	6.401659763449078E-5	8.088301416937323E-5
