# Supplementary material for: Thyroarytenoid muscle fiber orientation regulates the ability to modulate vocal fold vertical thickness
Source: PLoS One. 2025 Dec 4;20(12):e0337735. doi: 10.1371/journal.pone.0337735 (PMC12677544; doi:10.1371/journal.pone.0337735)
Supplement: S4 Data — (ZIP) [file pone.0337735.s004.zip › Male/contourA3TA13.csv]

% Model	Angle2.mph
% Version	COMSOL 6.1.0.357
% Date	Dec 13 2024, 22:24
% Dimension	2
% Nodes	720
% Expressions	3
% Description	Line
% cpl1x	cpl1y	Displacement magnitude	u	v
-11.968005616002486	39.650844643500406	4.715495663895574	6.672084996612938E-4	0.46992620034815336
-12.100925229184412	39.521184251215715	4.710883914357791	6.638581783932566E-4	0.4700126788668401
-11.810234379374002	39.74293127707726	4.71876518306548	6.6960743060436E-4	0.4698631813599739
-11.76596306338081	39.775513356632324	4.719924240849582	6.70451670885661E-4	0.4698411740515148
-11.47739948826791	39.862189693672036	4.723004005986734	6.727078950891914E-4	0.46977830162408435
-11.258980847445656	39.857881496438054	4.72284395570118	6.726076577811876E-4	0.469775550067713
-11.716143543792246	39.796222579001906	4.720659395792047	6.709935507802099E-4	0.4698266356961025
-11.163938214941039	39.85365079891891	4.722693718054401	6.724925165716846E-4	0.4697758641241486
-10.796207435616262	39.85090503287166	4.722590780524713	6.724117533149359E-4	0.4697683398282468
-10.709496869932108	39.85039381204079	4.722570498147882	6.723947843077377E-4	0.46976648460807585
-10.37169574884199	39.850036177539195	4.722553022789797	6.723699195796032E-4	0.46975819066020474
-12.13512273325702	39.460672833157	4.708732258658507	6.622967515482606E-4	0.47005233191635715
-12.240660142730178	39.24849072022055	4.701189487645338	6.568218048704017E-4	0.4701909983502053
-12.227325367848685	39.08705965880899	4.695445494708094	6.526739897689394E-4	0.4702941463233917
-12.205740642978935	38.979124391808504	4.691607758132321	6.49900969855281E-4	0.47036279170049317
-9.681369688821853	39.850002288818345	4.722532534848631	6.723473542789881E-4	0.46974082152142344
-9.209886193231677	39.8500022888185	4.722530137816667	6.723125167858608E-4	0.46972893967523
-6.503691158131879	38.96454001876737	4.69098223458974	6.49632832136868E-4	0.4702292749158172
-6.587351156296421	39.29642873129991	4.702792526115687	6.581181847485688E-4	0.47001826146703124
-6.771159512318912	39.57700815680421	4.712772360197627	6.653043455365781E-4	0.4698427302742914
-6.814129999907874	39.651652838586976	4.715428741882984	6.672142387833385E-4	0.4697958818949392
-7.229593906641747	39.84203493583536	4.722206608046483	6.721043921453325E-4	0.4696841427652109
-7.181795837296288	39.83706132882147	4.722029259334882	6.719766053225545E-4	0.46968612716465913
-7.033567159296577	39.76166368437849	4.719342964062799	6.700423123832283E-4	0.4697307920208029
-7.6946177519140235	39.85300356006798	4.722606318741628	6.723718921940637E-4	0.4696888240550594
-6.488283836647731	38.91091546805024	4.68907550483158	6.482537279791548E-4	0.47026331632695156
-10.243595360807257	39.850002288818345	4.722550554466439	6.723576425041021E-4	0.4697549878926437
-9.730298368089413	39.85000228881833	4.722534121494061	6.723482421151317E-4	0.46974205364735655
-9.743014193148053	39.85000228881833	4.722534183362812	6.723494443079706E-4	0.46974237341753144
-9.085341826788042	39.8500022888185	4.722527088444288	6.723105261113389E-4	0.46972579513873325
-7.779783738995952	39.851154726690396	4.722545015178005	6.723159973720655E-4	0.4696921631898549
-7.886706964608754	39.850916601280545	4.722534670976266	6.723174157351855E-4	0.46969501523667895
-8.209330570361047	39.849987794146756	4.7225186813530735	6.722728684716382E-4	0.4697037360501009
-8.699211804792647	39.85004545472901	4.722530757295715	6.722779785137373E-4	0.46971604289272595
-8.427966558711145	39.8500350871401	4.722519106979034	6.722867427785005E-4	0.4697092073038599
-12.152615457473026	38.61822056218743	4.678768666734625	6.406553234148412E-4	0.47059280883991406
-12.150457207342695	38.60568225439725	4.678322980934088	6.403341512119946E-4	0.4706007917213992
-12.146591986235311	38.58859764700979	4.677715113180659	6.398981374649422E-4	0.4706116464915904
-12.074238696384148	38.24828133015453	4.665615929669462	6.311871217587378E-4	0.47082797502929175
-6.441829287929373	38.514252064367554	4.674970885196163	6.380939065633737E-4	0.4705168320488952
-6.4796557750756225	38.830935381536946	4.686229050080299	6.46207969527867E-4	0.4703144544596728
-6.431316994593285	38.355730965701305	4.669331115906222	6.340607764392066E-4	0.4706183566865805
-6.415000660473024	38.12021737547059	4.660958038533039	6.28041663145921E-4	0.4707691544903112
-12.006552716049852	37.91928976266428	4.653910024383421	6.228008415648076E-4	0.4710371705807313
-11.966773292852782	37.7322909897182	4.647262074037911	6.180370559831308E-4	0.4711560407327453
-11.899335717233097	37.41624344712912	4.636018830271059	6.100234262645343E-4	0.4713569432717549
-11.86072968481382	37.23337054820751	4.629518334304941	6.05372575184156E-4	0.4714731972919323
-6.405495081109018	37.81045524455644	4.649937423413249	6.201695521724142E-4	0.47096780949430683
-6.3802834672144035	37.49850283645258	4.638848070951369	6.12243330278173E-4	0.4711674773103409
-6.34327199449609	36.990127261889924	4.620763352134685	5.994102509423804E-4	0.47149297608782764
-6.3346776499635205	36.89181710192548	4.617271160579458	5.96924219713153E-4	0.47155588139470783
-6.327277488709939	36.80573234114482	4.614212053524555	5.947689524682402E-4	0.4716109751735148
-11.839379859361392	37.12464213602315	4.625649000714855	6.026174987330467E-4	0.47154235934584576
-11.66031709327127	36.191536938073696	4.592468794784813	5.791030425039427E-4	0.47213600059344885
-11.619905720758748	35.962379473002436	4.58432806263168	5.733530587138054E-4	0.4722818769288053
-11.730360249335298	36.58305483766412	4.606403479925912	5.889186816050863E-4	0.47188678550784546
-6.248695444183289	35.88284413383002	4.581417753974822	5.715644514294283E-4	0.4722015622742334
-6.190644674951313	35.36621719878445	4.563041916436211	5.587911627234299E-4	0.4725318915650765
-6.146329446134891	34.860882297696094	4.545082877322022	5.461912162200863E-4	0.47285524631217046
-1.0600869276340483	18.316100001774196	3.9574348100546555	1.7401605559756812E-4	0.48336769383438627
-1.0459016161732135	18.37692181363064	3.9595907977527296	1.7528564669405482E-4	0.4833283694434958
-1.1744205707972624	18.153797557800345	3.9516778999524114	1.7063792556699808E-4	0.48347420387042717
-1.311326192584243	17.97535615877772	3.9453512106149593	1.66923265224292E-4	0.4835915386423007
-1.386335587551091	17.922671465764726	3.9434822929527464	1.6583171027017245E-4	0.48362689251692204
-1.650548821745367	17.757514160475903	3.937630635868131	1.624081352360634E-4	0.48373831817990065
-0.9718149006219283	18.630446296863695	3.968585903725717	1.8057620131619093E-4	0.4831641428136329
-0.9542349860686515	18.852537320770427	3.976461396274511	1.8522378486793398E-4	0.48302124818468234
-0.9467123425971604	18.932059856972355	3.9792837535590286	1.8688839887519117E-4	0.4829700578085875
-0.9488912973033679	19.009058522305217	3.9820145802104614	1.885050852048393E-4	0.4829206853864407
-0.9602591937381534	19.185733594449147	3.988284662726863	1.922102378593964E-4	0.48280753322804676
-1.0005126263859143	19.36574217623491	3.994668198934552	1.959965063142273E-4	0.48269283579224453
-6.05347281998843	34.07388368729615	4.517132861899806	5.269133815317894E-4	0.47335832677755835
-5.779746191862431	31.198536783186327	4.414930302848529	4.5766535941224655E-4	0.47519802254758836
-5.81260308842713	31.6601371096856	4.431309653090838	4.6854086062109607E-4	0.4749023784039965
-5.898916358898413	32.61341104261303	4.465219396715874	4.91455771922636E-4	0.474292367350499
-5.976331308258205	33.33624786626052	4.4908846744497435	5.088479243217177E-4	0.47383007563599944
-11.555172919712001	35.57995576034233	4.570730273814624	5.638668348210559E-4	0.47252538267521704
-11.427224513094306	34.824469013294944	4.543872447695497	5.449971831500605E-4	0.473006424847775
-11.302991741507174	34.01939293201957	4.51524467832202	5.252192006737571E-4	0.47351932372170485
-11.26269403333529	33.74326682230424	4.505446528019307	5.183688324853156E-4	0.4736952840170387
-10.87492360433819	31.536162433666846	4.426999113571433	4.6502291474039405E-4	0.47510032166724847
-10.79808267178972	31.096982410679725	4.411394572921817	4.5482844230967316E-4	0.47537992376030425
-10.515617328365707	29.431210118152052	4.35223017666139	4.1541130345600064E-4	0.4764406244630822
-11.095255333576779	32.78560916869341	4.471372913900212	4.952175421832536E-4	0.4743049594829919
-10.374607869233792	28.677418549364212	4.3254220920412525	3.9832969170825827E-4	0.4769203374885409
-1.9007542873442729	17.670028077820447	3.934529038028562	1.6060655792743595E-4	0.4837996084658275
-2.0779141835942943	17.606247817656115	3.9322700012530634	1.5929397317358598E-4	0.4838441869552523
-2.421704394542373	17.610906476909	3.9324383548765454	1.5942355007018193E-4	0.4838482664306835
-2.5268901597962445	17.60827853304663	3.932346710170423	1.5937937583600839E-4	0.48385211801782707
-1.0157099330243569	19.441588102125813	3.99736021940047	1.975931340200851E-4	0.4826444720925558
-1.1062328150339649	19.65851365771074	4.005056079501592	2.0216760657333283E-4	0.4825071193133727
-1.0950141199455286	19.63861486947969	4.004350082443324	2.0174699054617285E-4	0.48251965848552575
-1.0936631912571904	19.634142492606518	4.004191327681379	2.016524777558455E-4	0.48252250091020377
-1.2019485900933222	19.823967402584525	4.01092906790917	2.0566239766247105E-4	0.48240290929151347
-1.2626663164006444	19.90610167368628	4.013842294194374	2.0739772114273034E-4	0.4823514463206958
-1.3479656887537845	20.02184186709379	4.0179522295536785	2.098434116949228E-4	0.4822789233815908
-1.3818036936806772	20.069240413165744	4.019633821448883	2.1085108892620336E-4	0.48224920207455757
-1.490043238491493	20.21081153288452	4.0246605469953245	2.138452159046603E-4	0.4821605724369744
-5.495158991359491	28.68268136418761	4.325505215776204	3.9911880061060094E-4	0.47680687081464274
-5.507477156915547	28.790577524822243	4.329329968645901	4.015516247519253E-4	0.4767378613247115
-5.640376413522405	29.93509919763994	4.370020733191062	4.2801390050823854E-4	0.47600603154629056
-5.66674537726079	30.200894570944342	4.379450772684858	4.3411980425534457E-4	0.4758359498077307
-11.232964758328787	33.56280133293661	4.499027550840257	5.138926985067233E-4	0.47381021616914365
-9.890707351552885	26.584105713780335	4.251036583614622	3.510108974209985E-4	0.4782505650483532
-9.499209611630052	25.463046361573806	4.211221202692154	3.2651313461878824E-4	0.4789602899816626
-10.251371607480321	28.08873461337165	4.30450663351212	3.8465398564680397E-4	0.47729466835491596
-9.949856872037069	26.81141811544305	4.259113866748272	3.561923390586207E-4	0.4781062533638846
-9.409620206466	25.28683176907262	4.2049485676421545	3.2261392091801526E-4	0.47907125360561004
-8.975776833099328	24.413789608181347	4.173994281785703	3.0388733706453495E-4	0.47962144771613
-8.450931047688341	23.67686534172989	4.147771828124835	2.8804544936067574E-4	0.4800826085756097
-8.315280225053407	23.486682331666373	4.1410324792481585	2.8405600439527123E-4	0.4802016969889533
-8.109310669822081	23.245736403988893	4.132465246626405	2.790011197888015E-4	0.4803518985617723
-5.04821833795282	26.35030357792787	4.242664257608511	3.465451477654804E-4	0.4782945772153075
-5.072511135861281	26.457154341834364	4.246451332890895	3.4884349479772617E-4	0.4782264807383309
-5.319014801988768	27.6151602307035	4.287582644956592	3.747829062483562E-4	0.4774883810591308
-5.298549699956672	27.508324942348306	4.283792903884288	3.724467651199782E-4	0.4775565423459369
-1.6547952866665352	20.435138707303928	4.0326187773607485	2.1860498604576496E-4	0.4820199992858155
-1.7068462026965912	20.505043732104994	4.035101215873446	2.20092079046601E-4	0.48197621012171465
-1.8328638043067826	20.675856534446993	4.0411619521303495	2.2372656028975556E-4	0.48186918772132503
-1.9146876228856835	20.78271581099791	4.0449568531582285	2.259946614307108E-4	0.48180229583183054
-1.9589596542270868	20.838178803681924	4.04692411445695	2.271679050279317E-4	0.4817676128014344
-2.2267902915590323	21.173727916983232	4.058848859381703	2.3433659701430364E-4	0.4815577916802522
-2.4765836027203294	21.524027437877677	4.071268758247839	2.4182055654744679E-4	0.4813381388496899
-2.510632075597485	21.56945277354053	4.072883667998162	2.4279971619588762E-4	0.48130969423469744
-3.4170539347823667	18.323036770820913	3.9577094345263664	1.7437052966318568E-4	0.4834117723190261
-3.3613588547056894	18.26201824120377	3.9555445224540957	1.7309221561091808E-4	0.48344978896675994
-2.8302006677410443	17.7685842180935	3.9380333327941885	1.6275043315207768E-4	0.4837554851284928
-3.0213186080937637	17.882690433716814	3.9420838269604888	1.651485826864288E-4	0.4836861870279958
-2.9853774190574067	17.85333337493745	3.9410431464709257	1.6453311401866465E-4	0.483704290889773
-4.904236518511963	25.91960781073081	4.227346602732945	3.371504013171473E-4	0.4785680055915802
-4.723668736196532	25.314951331292864	4.205892793239699	3.238065623371965E-4	0.4789522718813961
-4.604679940346854	25.051089745874435	4.196505650044516	3.1795876336583085E-4	0.47911907154072997
-4.281370486848969	24.383328411417228	4.1728303307181225	3.0350564944157027E-4	0.4795408561524893
-3.2125741016240386	22.611557155864187	4.109879089673677	2.6516600208266016E-4	0.48065548636632316
-3.272014261258436	22.70654698603269	4.11324675078536	2.6719670151375516E-4	0.4805957633714838
-2.5518384799861815	21.63096481182497	4.075066156218091	2.4413275109071015E-4	0.48127107948386744
-2.8735384712196232	22.08009398368013	4.091022152600273	2.5374798720545965E-4	0.48098952077447404
-3.1756044296995665	22.556944434453374	4.107937446766045	2.640076481702452E-4	0.48068977156776593
-4.545571876999899	19.652622560032107	4.00489656723142	2.023688148085255E-4	0.4825820369228499
-4.424895516455141	19.524062222800467	4.000334195735973	1.9966543985632207E-4	0.4826620615470439
-3.958958611653594	19.00470136406695	3.981897490963965	1.8869528474301775E-4	0.48298559349183523
-3.8782730930382083	18.915322300283425	3.978728393326375	1.8681728818426718E-4	0.4830412943829779
-5.025563667731989	20.107549344377823	4.021065958242067	2.1203953642919904E-4	0.4823002161400689
-5.277731362781373	20.350988119887234	4.0296921867133815	2.1717345055724999E-4	0.4821491918537
-5.606549304112775	20.6598148798465	4.040672720729576	2.2378445920185846E-4	0.48195802481432515
-6.131048509468386	21.17349677678001	4.058887093863749	2.3469773849280054E-4	0.48163931822689443
-7.17416985769136	22.198608654304337	4.0952779903073635	2.5654087898805035E-4	0.48100359417653266
-7.6413332318231895	22.67125431062098	4.112100709008348	2.6668753318894524E-4	0.48071035986126265
-6.9150129554945305	21.927639425126234	4.085680960654587	2.508364294886463E-4	0.4811720433093556
-6.31895859009996	21.343154735881807	4.06493028313526	2.383609383666321E-4	0.4815344916402918
-6.618255579081206	21.642875823077	4.075547498395826	2.4480609114942804E-4	0.4813485291221046
-3.6680004015474728	23.30103040805593	4.134379140647545	2.7995242983137674E-4	0.4802225283352579
-3.83446762916781	23.580833568731567	4.144306192959006	2.861127916855863E-4	0.48004650253468906
-4.071443328978513	23.987709649252928	4.158766182249088	2.947833453570967E-4	0.47979029119082817
-7.640251545310057	17.586782544931808	1.4778302292927986E-4	8.622857893562302E-5	8.954435975235008E-5
-7.509356374993602	17.79911102953117	1.4843850771722016E-4	8.630384547440571E-5	8.914125932787668E-5
-7.6989388334005735	17.4903691638282	1.4746632638655788E-4	8.613278967262202E-5	8.972910587197322E-5
-7.762103216471637	17.30759444679789	1.4677710130255918E-4	8.596420309349491E-5	8.995468444966508E-5
-7.821162534822876	17.152686250634986	1.4617297131837366E-4	8.57956328454434E-5	9.015990856713155E-5
-7.87221896818102	16.9473112831706	1.453263177852659E-4	8.55803328612762E-5	9.034725736245982E-5
-7.921170402924522	16.753942907049066	1.4454207431563736E-4	8.537477337282077E-5	9.053126609714846E-5
-7.9783869673286425	16.470761822820492	1.4333814839967603E-4	8.504127156399062E-5	9.07579885749276E-5
-8.003886469325913	16.357472230499454	1.4287188790947417E-4	8.491535759793799E-5	9.08565129001245E-5
-8.041803974825056	16.197407590250943	1.421563868971868E-4	8.471005132133159E-5	9.097034205954912E-5
-8.11957094103931	15.808141817188318	1.40444389748086E-4	8.421600140034671E-5	9.123790758380453E-5
-8.094241908274963	15.975737091845481	1.411885915246844E-4	8.443948537990116E-5	9.114485094709207E-5
-8.149959289733443	15.594634263864748	1.3953678170654764E-4	8.394614199052131E-5	9.136062609637684E-5
-4.487015489615116	14.591722761896559	1.426853329293877E-4	8.360479981490672E-5	8.628936180911591E-5
-4.416731324563106	14.512870608922288	1.4245116655420753E-4	8.35142715978175E-5	8.61659383798341E-5
-4.329055028394281	14.412978776001905	1.4217585166747108E-4	8.341675274282272E-5	8.602667762710993E-5
-4.19303203891211	14.248275933735142	1.4165720165555258E-4	8.32100063000048E-5	8.578294793238233E-5
-4.178965322518646	14.23024927967746	1.4160290598280002E-4	8.318952614190896E-5	8.576058220653519E-5
-8.208595369810979	15.125877972768416	1.3748146360071425E-4	8.328033827604066E-5	9.158660926596942E-5
-8.250106284083648	14.883579494882824	1.3644688281683008E-4	8.29459885209902E-5	9.171874667147555E-5
-8.184763342662869	15.304083214581624	1.3826351154224228E-4	8.353614589689786E-5	9.149627058902286E-5
-8.194040568253598	15.203367992185502	1.3782982376265573E-4	8.339638840611787E-5	9.154350575756796E-5
-4.009503675450382	13.95499929048619	1.4058112774194937E-4	8.280394100147321E-5	8.541718656870126E-5
-3.967321215997023	13.879167246534847	1.4031370404953887E-4	8.271008942222985E-5	8.534447644571627E-5
-3.8768075373306097	13.684183745503944	1.3951562178635943E-4	8.241152907086685E-5	8.51514286872534E-5
-3.8285567068758617	13.577304042901428	1.3908219451783766E-4	8.225275407855029E-5	8.504611001903354E-5
-3.679175518096213	13.165512678706849	1.373375684205974E-4	8.159933115451005E-5	8.470947688270878E-5
-3.5952780276413945	12.848827743115857	1.3587922729803883E-4	8.102732828420839E-5	8.44916716567376E-5
-3.8035301168690907	13.511178334388502	1.3878155153270588E-4	8.213420134044148E-5	8.498045221861369E-5
-3.5706258476984103	12.751547870197772	1.354760824786688E-4	8.088232496119635E-5	8.444250069808538E-5
-3.536337058362929	12.508568926206657	1.343706691726344E-4	8.043889113167201E-5	8.435891007964802E-5
-3.4943523373487664	12.217884679130231	1.3304870543586367E-4	7.99106577029848E-5	8.425151833838242E-5
-3.476217738039166	12.051206781698731	1.3224314488523252E-4	7.955942284388968E-5	8.418737427077996E-5
-3.4381043775288846	11.707787309160882	1.3080074932300223E-4	7.898105159986801E-5	8.411729199277854E-5
-3.4175141432913065	11.442487558596586	1.2955612698093154E-4	7.842096354780963E-5	8.403463615920588E-5
-3.390535492772293	10.959938069747185	1.2743062307155677E-4	7.74512878144263E-5	8.394766990749734E-5
-3.391605607580326	10.637069694303245	1.25999081965983E-4	7.673711363748046E-5	8.392740456422402E-5
-3.3957072198915474	11.125983907025887	1.2820815882718222E-4	7.781999426896183E-5	8.398348986170808E-5
-3.3933099091125833	10.454525891479044	1.252425063540702E-4	7.637538003318502E-5	8.393882639026043E-5
-3.392748642497309	10.363320317554606	1.248797611447645E-4	7.618728567558767E-5	8.393873474996475E-5
-3.3881777990103163	10.052022617744685	1.235632447841613E-4	7.55001894878117E-5	8.389071431002556E-5
-3.379931059854188	9.65560915900371	1.2187291758640551E-4	7.45295426242724E-5	8.379057862289926E-5
-3.38003327420144	9.645525660619372	1.218271172358541E-4	7.450344083405038E-5	8.378813502800713E-5
-3.380411775956053	9.63612711841371	1.2178116503355646E-4	7.447437391068577E-5	8.378485755559661E-5
-3.4070943292007656	9.209820550583608	1.2000187248608282E-4	7.340858710765194E-5	8.378950074669635E-5
-3.4177904844649305	8.97279793026408	1.188940499819838E-4	7.26891211715785E-5	8.368971791368674E-5
-4.670507470987797	6.528342318175511	1.0818107139705136E-4	6.566549336127101E-5	8.535835661625931E-5
-4.472672713765167	6.53165408154053	1.0832883858245331E-4	6.559776175128319E-5	8.52005976127032E-5
-4.296096768007061	6.564113874181485	1.0821199523078172E-4	6.545700473757095E-5	8.453351432194484E-5
-4.1907677441120486	6.6201318525786546	1.0850160839915962E-4	6.546380242205635E-5	8.444333831088696E-5
-3.42823364007561	8.77881073484247	1.1815174393612908E-4	7.217526097058375E-5	8.370410855413554E-5
-3.440421539484517	8.631632878187974	1.1761609996217625E-4	7.168518500385963E-5	8.37240696370605E-5
-3.510174069952668	8.051882576425108	1.155114974289234E-4	6.97966941882531E-5	8.381782621479587E-5
-3.4654247941708625	8.41479710425795	1.167002493340049E-4	7.09261238351833E-5	8.372689070604265E-5
-3.519325274558982	7.974355231943207	1.1512578950403663E-4	6.94915134712351E-5	8.37522260344356E-5
-3.8048036653298265	6.960169305120867	1.0958448582397595E-4	6.548604579674108E-5	8.320296576593987E-5
-3.942941641067294	6.809098812242506	1.0905626342161073E-4	6.556614462517984E-5	8.359188499020791E-5
-4.081244662082278	6.715380176995773	1.0858030417033315E-4	6.52645766342046E-5	8.399226517571611E-5
-3.557899482821399	7.6388476831782866	1.1328869797291964E-4	6.74533316074213E-5	8.319297525950212E-5
-3.5506928691402093	7.692857622749482	1.1390531421762013E-4	6.815579300848809E-5	8.346825622666446E-5
-3.535122007221198	7.8370201875805385	1.1451774029696944E-4	6.88762216680465E-5	8.356958929051538E-5
-3.5827478111781415	7.560437912809053	1.1301291064198114E-4	6.770278597084511E-5	8.312346569052702E-5
-3.656557182300242	7.31345080673359	1.1120093085740864E-4	6.664209114277292E-5	8.269362355595301E-5
-3.741595319822733	7.091603710798701	1.099690110087154E-4	6.544412114951683E-5	8.291452097516882E-5
-12.48823622079036	29.318127189803445	3.185927631433077	0.6467058326756194	1.2080250539248776
-12.301573729696075	29.291730374054282	3.1475905836451887	0.662870093225853	1.178479980804133
-12.904182385341631	29.37659805299116	3.2652107960875254	0.6006960904852481	1.2722509359237448
-12.704310573905445	29.35687813300677	3.2290527915165717	0.6240608516153139	1.2415297989342104
-13.215739023882737	29.375039723105594	3.315878942512369	0.5648749739608068	1.3063707060095013
-13.289816212405814	29.38416912499247	3.327555255898883	0.5550174910784288	1.3177835206033452
-13.628735756055638	29.408293625969595	3.3875891076766718	0.5183425970110983	1.3784386669229816
-13.761313265189306	29.420327221129604	3.410819060792819	0.5034276781736975	1.4024358083145916
-13.789831291953012	29.42263826529943	3.4143860715452363	0.5001211516717116	1.4080513295754862
-14.193507593470319	29.351006338599753	3.4628441672323027	0.42739938480791984	1.4611968430139068
-14.343065600888547	29.30623263263965	3.471207728080123	0.3994817977622112	1.4745544592426878
-15.169871121939503	28.7024294022831	3.475033759383945	0.21459438035094375	1.4941309960632854
-15.025976096323706	28.826575538617305	3.47716151008634	0.24563651442665463	1.4943508744080436
-14.704342841257393	29.099582909420015	3.476066892533969	0.31715548154836104	1.49240315364032
-14.77814405518191	29.048154888872233	3.477930177898952	0.30262957418392644	1.4932926293529944
-15.194930389272562	28.670268692680192	3.475392124464217	0.20630848706589852	1.4940920548927166
-15.552436058935607	28.262388145106144	3.472823442453625	0.09550242308813241	1.4988636030644087
-15.65870487864321	28.128694460225432	3.4697386362242075	0.06139751693321204	1.4962349098061627
-15.420870685895718	28.414489982476084	3.4761980787120366	0.13974817521059812	1.4967052536116618
-16.14669845066415	27.534817692946177	3.4121795964010255	-0.10726010787758634	1.499713299015511
-16.18902508127296	27.487365967844962	3.4039580639601135	-0.12171229346783813	1.501166678027565
-16.090879730623392	27.60512583812312	3.42024950387991	-0.08746173483468608	1.5005011422592471
-15.906983759261689	27.83045491742547	3.4508246299403713	-0.01981188053667631	1.5005969646174773
-15.78801336657089	27.974288039163056	3.4621586474943298	0.019102208352614537	1.499764506869353
-16.4224657835804	27.241242221715776	3.3452511272530954	-0.1902121747559719	1.5099424099860432
-16.636541644582238	27.015574682657572	3.2811202590514075	-0.26350950553992214	1.5342629553201839
-16.701862721366762	26.948993088668995	3.260859232792301	-0.28673957946553524	1.5455757339528904
-16.98192097775023	26.67928029930171	3.1498317165378342	-0.39961860351933426	1.5839319696646714
-17.086567607533095	26.586911131348927	3.112128682957997	-0.4421237599148709	1.5948819238511063
-16.810764952407226	26.84442366016748	3.217918321052512	-0.3307349996796651	1.5602334893737981
-17.316197999609905	26.352544552541893	3.0477352791491126	-0.5564392508344796	1.6165754287475114
-17.45518464052986	26.210110438215963	3.012690066204409	-0.6220926180948664	1.6296326840526238
-17.722095738557805	25.895382301413925	2.9833725659896517	-0.7606587344783917	1.6481033434870223
-17.72264017583542	25.894744071275742	2.9833039579790173	-0.760937765989822	1.6481329045010076
-17.932597821946576	25.11386146747848	2.9285186468659155	-1.0269860021929544	1.5576884814637235
-17.907096306050956	25.00313633884308	2.9139781362018993	-1.0524477046586194	1.5279895325368256
-17.75267320881764	24.32471147247125	2.8237845336889236	-1.2052281093554191	1.3449335528021238
-17.92944471255859	25.1306830888716	2.9298388439251655	-1.0216122943467052	1.5597491716616374
-17.722777975835573	25.894232143167198	2.9832691773104254	-0.7611063715765323	1.6480735730116571
-17.728945142955695	25.871483784810497	2.9816895974009316	-0.7688825270224494	1.6454552563331806
-17.700264955727473	24.192801294244298	2.8015298710564966	-1.2265723316477375	1.3071053359702627
-17.492893227235577	23.675149455238873	2.7091723268442056	-1.3082425060869114	1.1590202899643598
-17.219818972655105	23.051350814888384	2.5999034668680694	-1.4327613400726065	0.986746594624787
-17.213682929786287	23.036984749786797	2.59721436666342	-1.4356311006033744	0.9828078986296391
-17.20651458505761	23.021889840621302	2.5936649633535986	-1.4383285259540612	0.9782534509308587
-16.72944438496599	22.0265670999435	2.3586963825232306	-1.5986904275263591	0.685877485955155
-16.772330573218266	22.113599037757318	2.377924148657838	-1.5850609050288487	0.7106491207656406
-16.97378539565523	22.529669064239176	2.4781699245493396	-1.5212303463034642	0.8304957214852128
-16.69878402350933	21.97001521221032	2.348280750846056	-1.606140418748336	0.6693735128521865
-16.44523432072541	21.481646309928003	2.25393038345879	-1.6693626005449262	0.5255918625502044
-16.38784636008633	21.382208809377225	2.239299626971469	-1.6786616191921415	0.4949420252364549
-16.10429654720809	20.90765006213037	2.1569985018762403	-1.7149481873483938	0.338065205748199
-15.229590069694847	19.59839917871314	1.9976517786984918	-1.677351353716391	-0.10347463743704434
-15.573303162172023	20.08692966262294	2.047199441676917	-1.7115464243729062	0.06530795503661527
-15.762739830454272	20.369577854236137	2.0828717843122515	-1.7239104159352805	0.1601340481650607
-15.676053214728174	20.229671015614727	2.06309156735687	-1.72246964448667	0.11456065105220672
-15.004965242227517	19.29705702264412	1.9649592066458172	-1.6230691323585527	-0.2091101514647756
-14.347740685004595	18.43237628944785	1.8763751389151095	-1.390021233218478	-0.48906465227843804
-14.71316053352021	18.903140185799252	1.930687586572608	-1.5372954934222545	-0.345689970732458
-14.112301424219844	18.14085757339455	1.8319820801200895	-1.2697360682491876	-0.5652158096600889
-13.786968016309958	17.746840232171802	1.72906942951403	-1.0615147458153964	-0.6202867200183066
-12.572484095421888	16.31238607204104	1.2641838878158773	-0.3991942493160274	-0.4767745588513383
-12.73923093656964	16.50237005974189	1.330121730732828	-0.4813103651466474	-0.5072130850161849
-13.149721100590622	16.985383718836303	1.4993408883188923	-0.6943379745426816	-0.5723399768639643
-13.560443943361147	17.474962802260926	1.6505162323666296	-0.9283086055476554	-0.6153057389480198
-12.433087863224218	16.142914163274668	1.198856599762673	-0.3448611120520324	-0.441797894826379
-11.67886765718853	15.130655135953049	0.8300591028935943	-0.10914291150265862	-0.2655384781171475
-11.370603754574383	14.616160191779192	0.6671466867828614	-0.043318420743433464	-0.2149197371823889
-11.928279318244115	15.521235666230787	0.9520072551714651	-0.17496950978507153	-0.3130111388727145
-11.098102119973685	14.067276715400904	0.5366609529144374	-3.731104782401153E-4	-0.1816715766381401
-10.94829922258624	13.75778922441979	0.4559034323358297	0.020628754004448788	-0.1629370029940464
-10.566136973193167	12.955069884045642	0.3003079238778967	0.034400283704322396	-0.12273034813821096
-10.528617101577506	12.869997651759531	0.28337872617074156	0.03482782710418989	-0.11769534373847672
-10.125844678960055	12.03212679724241	0.1784845801045208	0.026509021256694063	-0.09233246670432163
-10.205786830641387	12.200371242765215	0.19962053484697012	0.028121316877630125	-0.09744761822517428
-10.11776374681346	12.014636087480781	0.17705751846534912	0.026386316391926498	-0.09193081085317234
-9.799033203597945	11.32040592221854	0.12014987143747616	0.020736353335369537	-0.0738400979306936
-9.732454220074882	11.174895810343436	0.10877371904500698	0.01919983551117897	-0.06905116026863435
-10.081694286405995	11.938670646469957	0.17091269516458235	0.02575996888053519	-0.08992695761864589
-9.419861471494833	10.505758447346915	0.07582965446268546	0.012586628004452077	-0.05581042295860591
-9.39945834397536	10.463080013210769	0.07353391588418864	0.012108605020840667	-0.05468519100838609
-9.362989365785312	10.388561145610026	0.0705716566490346	0.011635154463016328	-0.052927621590733144
-9.15485933130238	9.94585479357356	0.05308861555828621	0.008419710227199999	-0.04281461981663787
-12.250739993292553	19.150604908283345	1.771714557111468	-1.294342790454524	-0.3842006892682731
-12.385666050996104	19.229462944007324	1.834166805693866	-1.3471853782831715	-0.4403345800678117
-12.018444755085756	18.995911937273455	1.6521150543479484	-1.1885542813215093	-0.25449057774324496
-11.827571680933026	18.805921238230237	1.601236403700029	-1.117699297509804	-0.2393522342832849
-11.71378598197753	18.69006222155872	1.5655928580328415	-1.0744795800184679	-0.2190189161694054
-11.489121580415649	18.312221504949157	1.4788881786430168	-0.9791526508777488	-0.15979022257041944
-11.42092816915265	18.202424829191397	1.4504617178396397	-0.9493509112669946	-0.1451731062959415
-11.137081940903064	17.673975351763787	1.2893611367962268	-0.7682494339314361	-0.08617922261401564
-11.050577560623434	17.52903972488271	1.2399042391473807	-0.7171023239829729	-0.07004285318512853
-10.900173758069224	17.228821915447778	1.1358191259828425	-0.6121375298390468	-0.05233480133381842
-10.59407257662658	16.86993613536655	0.9731557248498839	-0.4737754180579605	-0.021086036601151617
-10.4015251414116	16.663994998799538	0.878861165064217	-0.40508600375729453	-0.0075948314186084906
-9.980308680915373	16.24426542990552	0.6814459196923285	-0.26974279634273096	0.013188169775887146
-10.52456597891735	16.788877057884427	0.9371890414836038	-0.44474342907803716	-0.013546866810633213
-9.215934750579713	15.702403997568886	0.4069456967162104	-0.1265907498324752	0.020125740211217158
-9.506635524164235	15.916651407254937	0.511664356607717	-0.17834409405559676	0.026583982210189115
-9.713477904294042	16.0562870014233	0.5864590110007719	-0.2155732728939505	0.021699634817255495
-8.987328542896977	15.535943891824608	0.32675334637046005	-0.08715671519179233	0.01610441474753006
-7.038155536202357	2.4161328913912485	0.010963368316685797	0.00958496290334666	-0.0046863219061716406
-7.218271698777633	2.47634434863711	0.010988227108251212	0.00946271903114632	-0.005051569965081294
-7.402921517489648	2.596088343862585	0.010926201383625786	0.00923378039957381	-0.0054258299918228566
-5.610926604361966	2.56874897195521	0.009738417833029044	0.009133752166782699	-0.002048434493701847
-5.791192046184306	2.4885541575675454	0.010006512496157024	0.009326102134463237	-0.002351116222227295
-6.090991914769232	2.367770791599311	0.01040467533880227	0.0096087201693686	-0.0028510718317866896
-6.223300720670824	2.365865245728654	0.010511407507561275	0.009636226580476463	-0.003111857311465885
-8.524776938151282	15.280293075065625	0.19011705925398642	-0.05869627726601286	0.006475263661990752
-8.5390176621	15.301185889469425	0.20079710181023613	-0.06227187601538048	0.007055071192218461
-8.574275941324595	15.320887483760043	0.21076291488979126	-0.06401876127183867	0.007538138014261458
-5.2268760988311245	3.1984387632370352	0.008433813682260238	0.007955421096536438	-0.0016370253586886288
-5.323022364028059	2.954304032548915	0.00890846252705742	0.008397088690062244	-0.0017130390986114172
-5.411391041049513	2.8046470279535036	0.009212967697279036	0.00867174281892007	-0.0018051142574284677
-5.361270108912003	2.863813885716368	0.009080427298124494	0.008555202236921616	-0.0017438328441098294
-5.176470922340737	3.3654332504811606	0.008131414504596046	0.0076727337873021256	-0.001603488426132215
-4.997438755280889	4.032636318053695	0.0069766212656714715	0.006589191272949244	-0.0014570382376880638
-5.108994509801874	3.6116460899580636	0.0076799719054754315	0.007251196189188231	-0.0015535136054817703
-4.991774580661376	4.054261353979088	0.0069396893748020615	0.006554688797743814	-0.001451168320251911
-6.53602006808163	2.347293243898074	0.010738052500370273	0.009698252998965907	-0.0037001221825895053
-6.871423256057571	2.3759082864320638	0.010917354377307002	0.009657866937928415	-0.0043607170430614425
-6.725008134174486	2.363972974785624	0.01085175123968899	0.009682472417009293	-0.00408004604576587
-7.498445287702315	2.6504749625169852	0.010896364101098878	0.00912255990151429	-0.005613269080550178
-7.543394316053332	2.6908233254228815	0.010864254585559955	0.009047933647525144	-0.005701382257572268
-7.714537633122486	2.9137762658493207	0.010645773651515852	0.008624194149929506	-0.006053496737017061
-7.7891268079090406	3.0564766598021276	0.010502063449102803	0.008375190269565947	-0.006211601841535137
-7.80527300412054	3.4063802626319237	0.010036329925514006	0.007766910530206932	-0.006309178181682055
-7.804324521600502	3.2269612996167556	0.01027615425875765	0.008073599505839638	-0.006273392973593597
-7.758877336072651	3.698244931275473	0.00962975558411379	0.007269830093506333	-0.006299786212685757
-7.751964178591711	3.7286102673963915	0.009586097287593406	0.00721841113521721	-0.006295290277609765
-4.868412953288395	4.489722570165323	0.0061852889501962955	0.005871276505177961	-0.0011977378263184346
-4.944274103721604	4.221530184777065	0.0066505155484273045	0.006292867256756644	-0.001353954984753761
-4.861218645669248	4.514367912389247	0.0061381902655364366	0.005828620430793316	-0.0011784961210724704
-4.761328567585714	4.872867994409656	0.005423101334461505	0.005179320193774078	-8.976999198566343E-4
-7.7347878369548635	3.762505605967378	0.009532867143854824	0.007161840161442142	-0.00627922460861334
-7.441188952293851	4.488511996506501	0.008493232340871293	0.005933981106330359	-0.006074775968367423
-7.462522939780039	4.43043664258904	0.008570272703462207	0.0060314937738858085	-0.006085756837296431
-7.583988224902736	4.103803156183615	0.008979921410042009	0.006561268028267079	-0.0061296619811242944
-7.428705960551779	4.562167039268793	0.008441925298305767	0.00581174710328614	-0.006110341168684838
-7.367225146909923	5.0179675342064245	0.008137379540366077	0.0050501441697823005	-0.00635794722462966
-7.395373926440531	5.510469499667041	0.008190149029218736	0.004252041101341054	-0.006925442537486583
-7.396628687854849	5.543415335697084	0.00818865137000519	0.004197670479052561	-0.006958148692717259
-8.951906927477943	9.55517852325179	0.04459697911995143	0.007376768707266468	-0.03708277435050762
-8.732770861641235	9.107630277300872	0.03416875907865208	0.005315992697991335	-0.029888620164627358
-8.477149435408428	8.592840803667324	0.026476896018887613	0.004495541888255152	-0.023657579043523475
-8.352048182285694	8.325615036227727	0.02266676194117686	0.00408377825941383	-0.020625957126905983
-8.222367325804308	8.079901469599669	0.020272019541323613	0.003833688636205484	-0.01855124506604753
-4.558078678429407	5.6727023718291845	0.003509333424528249	0.0034026330214682312	-2.5041268090182514E-4
-4.661854211303943	5.2307881209663405	0.004613625081124119	0.004441236227015803	-5.750907461231242E-4
-4.6736829568741065	5.179041007331088	0.004734232365210084	0.004552046249309628	-6.142911034630325E-4
-4.664862639408369	5.2157017440172675	0.004650638229957077	0.004475750687071422	-5.833024668875694E-4
-7.642518454416541	6.7438038314408955	0.01036012595342303	0.002819818468921281	-0.00966106498185628
-7.72390205946121	6.960130553786359	0.011607768380018462	0.002914157050704987	-0.010795854385299768
-7.960824009101229	7.5515457825414485	0.014870908027216015	0.0030997717120080323	-0.013791333118527767
-7.398279738095727	5.568321714484634	0.00820498806310501	0.00416403959847652	-0.006990321559162709
-7.486554017062449	6.151026864151781	0.008776556251861446	0.003354771106687983	-0.007946375153420426
-7.599533786520233	6.612688047526157	0.010006259662981984	0.0029548996641438653	-0.009281536747925792
-4.559353287845783	5.783205763653101	0.003211237653307193	0.0031135979517512603	-1.83615650322284E-4
-4.539973927898901	6.108340489734484	0.0023781072686937664	0.0022875196150397336	9.231103748611845E-5
-4.595870421128182	6.280367827388355	0.0014418559418097924	0.0013706406190419677	1.2010749284648212E-4
-11.949523827617073	29.206895619841305	3.0695736080044265	0.690110779804531	1.120907089572859
-11.807688642858182	29.154031813094953	3.0353903232742976	0.6997490657975625	1.0965922285049847
-12.00330605669702	29.223330979102066	3.0806891560248935	0.6866778646376892	1.1291391612577093
-11.58017196199464	29.065937130844834	2.972712197144224	0.7109751564659011	1.0562368479904576
-11.41683712235142	28.96940271662765	2.9267856980267606	0.7156898268301548	1.0198086703199045
-11.219350371023808	28.853937987330728	2.87130363432597	0.7219289731275864	0.9747432682597095
-11.063811648377435	28.68153300927144	2.819316849583962	0.7102039638387464	0.9284918798989632
-10.947486528223845	28.535037823889105	2.777451035433275	0.6979058732418912	0.8926623866823743
-10.899230615467399	28.323819733732066	2.7240543427515855	0.6697444035235918	0.8560904075129149
-10.868467577029437	28.194812621939796	2.6903962658800253	0.6516633487362287	0.8336600612678604
-10.876511202290695	28.109887068149042	2.655325200169208	0.6335176709932393	0.8188450712060027
-10.899672074901286	27.854101802332053	2.557245953698269	0.581145903137122	0.7713564916503962
-12.412266700730603	28.73183000599365	3.17571839466366	0.5935218009765763	1.1316689806109486
-12.004390987243811	28.644127827029816	3.054945373466762	0.6247967096040744	1.0645228349752878
-11.418956634563854	28.353076382645266	2.8340635330868515	0.6342643530704056	0.9425503999091376
-11.624144095082618	28.483083006210283	2.9218978597625664	0.6380820261206397	0.9905557097342754
-11.98757052088968	28.638168487186267	3.0493167931786402	0.6256395639047239	1.061388964632851
-11.999455430555999	28.643021141499133	3.0534467359611726	0.6251740190839642	1.0637182395295908
-11.11438165555979	28.077094826076056	2.6772464697901524	0.6077725776222958	0.8503344022378778
-11.390783517603357	28.330385589064328	2.820313866269127	0.6329067162759306	0.9347523465365626
-11.018694723095315	27.985290635821798	2.6262518411322118	0.5969509088539718	0.8170373129006444
-13.471803069018005	28.77445563984976	3.4376204335769827	0.4758325098958974	1.2770265761074104
-13.48260549035852	28.773788416678933	3.440133722724633	0.4744395110732486	1.2784094334411236
-12.935354512904492	28.789110493383188	3.3131927861964994	0.5431891155976244	1.20717781600778
-12.730299209385468	28.768829272465172	3.2589395774337664	0.5635975367522335	1.1778657220019386
-14.231290469589101	28.525879619960573	3.5308144164458306	0.32736502372754595	1.3451317857224776
-14.010448775461906	28.63328583652027	3.516415733969944	0.37797058481467694	1.3304506926613198
-13.506471729136642	28.767317669153915	3.443611542066062	0.470216096549352	1.2807430275715523
-14.460841527293365	28.39408003504012	3.5460838258426772	0.2730547802895845	1.3572763268232744
-14.783683682753072	28.129965573228738	3.5509307806832235	0.18637613699259759	1.363600739014772
-14.975465100779633	27.963363652093868	3.546780474337634	0.13154684058703697	1.3657051672943463
-14.857377166814722	28.070482248494333	3.551743620279466	0.16644146457813425	1.365725401850861
-15.247091508969765	27.723494694946858	3.5369699966726933	0.05233836920128804	1.366437783811545
-15.438921475279523	27.548521108541188	3.5259239474815645	-0.004111944347911475	1.3705491520544242
-15.777307067901031	27.23142152114181	3.479422335649452	-0.11215698305673526	1.3778713196904389
-15.505550048294694	27.4862002405047	3.5198093115790705	-0.024251864342015497	1.3715950391184115
-15.95882932927022	27.057658625283377	3.440468299103714	-0.17647754557217082	1.3836627048291243
-16.071627921968407	26.944874315391413	3.414885752037204	-0.21953948725407613	1.389374753308157
-16.348879088595037	26.649360708813276	3.3203084664265856	-0.3421448224529176	1.407154032463655
-16.427997019937784	26.555959712111072	3.2861923621036473	-0.3802177519678975	1.411324320701004
-16.656844434007954	26.17623866269756	3.1274613328348546	-0.51870819952443	1.405367504006952
-16.696536478621557	26.09508062700545	3.095639644565418	-0.549902134492563	1.4035873259302722
-16.835749776418716	25.686852448177994	2.9790838420929724	-0.6981121208357709	1.3818448523802402
-16.845061757485475	25.628453285604436	2.964010013668113	-0.7160376711785866	1.3736563406509525
-16.850433340026893	25.176846057478727	2.839464005082103	-0.8477586678904231	1.2782023678848267
-16.85038673364371	25.14105029551206	2.830972262839401	-0.8571613091082226	1.2716356655613308
-16.822804208812027	24.752145786172367	2.7664704278592587	-0.9554324244130762	1.1977075356829447
-16.814022621155868	24.619664448408173	2.744290925754361	-0.9889551514314602	1.1727690417918062
-16.812945472733826	24.6090037446475	2.7420356705685065	-0.9916195979492791	1.1704743484744025
-16.723937840816944	24.10943746964462	2.6550897223985315	-1.1051522694704758	1.045647423558819
-16.711672631053567	24.055094941481215	2.644587045686451	-1.1158328478497404	1.0332427916024647
-16.289023552988983	22.907733919851253	2.411825022309408	-1.3502441404504093	0.7384145378784138
-16.541701583590093	23.45604246001041	2.534526407964887	-1.2365276681530186	0.8890741069079532
-16.554803726644348	23.499372302025698	2.5419605320129888	-1.2256515951833797	0.8988453889323698
-16.28488538521969	22.898119481008653	2.408335465820531	-1.3517361115118303	0.7356382548001935
-16.26218103763534	22.856454352609262	2.3941325309005492	-1.3605172887287633	0.7248542513301648
-15.969194038819062	22.31634337785984	2.2080385715290793	-1.4700335432539011	0.584629968595448
-15.890230123807179	22.1925020649246	2.173604519889126	-1.4875293566068417	0.5489165100701885
-15.611918811164477	21.76175729997115	2.0683873744041583	-1.539032942026892	0.427673742613187
-15.389654649869971	21.467446140267274	2.0193881153768722	-1.5771210968396738	0.3448326090048398
-15.211472875440649	21.22502075941048	1.9719905690463506	-1.6042943224779238	0.2653183451030426
-14.852605830718518	20.76860561637889	1.9257208705801092	-1.635132437847223	0.1040615430547303
-14.818368111934701	20.727265125728813	1.9206369169275996	-1.6357501020322232	0.09045315659107248
-14.010753868674147	19.956266747716498	1.8569707901002346	-1.577713430607663	-0.18750576925697876
-14.087441807327457	20.012526511232718	1.859384469365228	-1.5870431731081933	-0.16874110729858158
-14.468160486474938	20.371519812579944	1.8842508278816312	-1.6180659986754096	-0.03459648365264125
-14.161164464278139	20.08381166702931	1.8624472306766218	-1.5914437055040664	-0.14346669849795202
-14.781086333771103	20.690256417429	1.9163936390512188	-1.63393700311625	0.07724706007331239
-12.566775432145782	19.255877513320883	1.8393785163140695	-1.3747963435039752	-0.4324651690798793
-13.290339014836286	19.46305631769065	1.8458791005506716	-1.478848771686531	-0.3543987036804596
-13.1729303124603	19.418787275288505	1.8453109189580403	-1.4612089185574102	-0.3710632335924575
-12.843245224742368	19.28971157894774	1.843660485342093	-1.4108756638908753	-0.4197054146904367
-13.364979556612642	19.508469790386137	1.8467861596738395	-1.4905883987229864	-0.3389450917910844
-13.714991928392514	19.7215588672211	1.8542105923960759	-1.5437463165092686	-0.2643012799250243
-10.73275094914898	27.601566124654774	2.4342282304541545	0.5436512946791706	0.6965062726322675
-10.621312259153935	27.431657608134955	2.3546081892540314	0.5186042805730817	0.6461104057077166
-10.494472622804425	27.139762728691487	2.2397992204917117	0.4747400297952593	0.5746719095661437
-10.440814811578786	26.97290839065918	2.179439841586998	0.4464941762279662	0.5364166262979577
-10.340010025599554	26.46761329405222	2.0254553382115623	0.35503347562428356	0.4253125189505711
-10.310942985096554	26.231506882359504	1.9608765465205065	0.3095579136724761	0.3774310831236065
-10.254915889396067	25.788604694922874	1.8575575969872866	0.21996210191226637	0.2829406201667424
-10.226478276469011	25.49740684588262	1.7943325288508554	0.1683412835567068	0.22228096612582665
-10.15297056364784	24.454238785309386	1.6831722740245962	-0.016197399886970245	0.016978683356853107
-10.148816922605754	23.97207807587904	1.6665896701828038	-0.10778426285902297	-0.07479851054029364
-10.1572747910747	24.735583520367605	1.6918047410363164	0.03610624840757578	0.07205046431425004
-10.162097597121184	24.830116402868736	1.7031835074988693	0.055164792159866236	0.09073450553710256
-10.162546766859359	23.84260305188515	1.674718014489584	-0.13537900519518284	-0.09839677779195127
-10.199764060738538	23.17965757589045	1.6967619992450493	-0.2581089667560713	-0.22089268428293007
-10.264133457042867	22.925685144978395	1.7222457772726616	-0.3186164452547229	-0.2571893737770199
-10.334836167150385	22.416165687077918	1.765097726869002	-0.4273733527594561	-0.3377646160339717
-10.491992980100063	22.018023813554393	1.8213366297976954	-0.5371765049103525	-0.3783733517162265
-11.549836964138185	20.072338696358347	1.8919735759448981	-1.0794858552124502	-0.5265746828125135
-11.554967867880773	20.064003427239495	1.8918366825256356	-1.081716010968085	-0.5269707629421034
-10.551136967279964	21.796553611972193	1.8461180684170284	-0.5856236162000543	-0.4078166956485556
-10.861109989919282	21.2561808403101	1.8970486692275759	-0.7538610762123864	-0.44835945947175815
-10.944210941660401	21.11696785294288	1.9033899716369507	-0.7939833160263713	-0.45706896165400956
-11.133323225905555	20.800917117156818	1.9097398239069734	-0.8874014575999422	-0.47225042535930717
-11.346534801731305	20.436488911990164	1.9033351492995725	-0.9881404826371478	-0.49838495352125745
-11.231518843805489	20.62710766906838	1.9029659371525858	-0.9344147006052712	-0.4846882304825352
-11.741469854730147	19.77949816437784	1.881270948457348	-1.1577280249501762	-0.5400009688651005
-11.841147224706019	19.661418434931374	1.8762478460018763	-1.191252374757282	-0.5389277139206148
-11.973386913159729	19.52262481256701	1.8662453326875186	-1.2323542080119332	-0.5341318533204118
-12.17042537041236	19.353881967026794	1.8527562994971027	-1.2853609753245236	-0.5175144439363446
-12.254791953417843	19.298450378205736	1.8461032931061963	-1.3117383267379028	-0.4868809220138248
-12.107678242949614	19.405561627556374	1.8560455353084957	-1.268820679572147	-0.5217153102653018
-4.288326386940742	5.8070230604936794	0.13414177157753826	0.1315158797480836	-0.0029057703599254725
-4.307057605244767	5.526002436139832	0.18753387340267316	0.1818201608037775	-0.0010354088168465266
-4.180171464701457	5.245978145694322	0.24479995023107232	0.23331225114479537	0.028909397874841557
-4.162615861022818	5.199209053922773	0.2535800660260261	0.2411411608752567	0.03337174442877744
-4.143652721141185	5.191949089536986	0.25535253986989953	0.2420434142201066	0.036894114740628994
-4.014987066173259	6.398560350145364	0.03614917187315543	0.029006259614445126	0.018886931213490367
-4.102160277057983	6.226155071234556	0.06240319731273618	0.05794131298963113	0.01655189749718962
-4.158587255864665	6.1200098173878565	0.07803663050396625	0.07683263327876136	0.01105128400588064
-4.284793079351208	5.824858607178209	0.13054576084103742	0.12809162658008894	-0.002560868329319146
-3.6322745368198053	5.1479752237781815	0.28418704994797656	0.24014044741310686	0.13955527514732835
-3.7520724673596213	5.133869891353276	0.27825915852347893	0.24546598909637357	0.1147280535171707
-4.068810461062704	5.185234828589743	0.2597223229736584	0.24261543431407073	0.0516200705034852
-3.4079134276844885	5.238028583704212	0.2853721505710651	0.2177291436422935	0.18306678731560447
-3.870611147185512	6.723331704642558	0.02850377812839975	-0.010636926106242976	0.018018294417212168
-3.93550508782948	6.569124366309313	0.039153069896341396	0.003726902806759051	0.022680218178903505
-3.083077723553127	5.477621858005871	0.294288007001713	0.16167174553983388	0.24118398906266464
-3.2016356353304536	5.395281637801698	0.29089355577469267	0.18363795163355442	0.21915034532628497
-2.9250367521464256	5.618751443255416	0.3172020824370112	0.12963227887056208	0.26947530254225716
-2.808073832376915	5.742408533499555	0.33046485879516524	0.10328829599797398	0.2883133283043395
-2.561109083068193	6.012828978318681	0.39628214044781257	0.045403111474091165	0.3337759377389354
-3.6562255957727294	7.214473650128381	0.06903277409132702	-0.05315675797236756	0.016800114190679012
-3.592522873141893	7.34008329807876	0.11435932367551387	-0.08854530208104537	0.021240358947101426
-3.54328167840365	7.470859406778205	0.12919383561235254	-0.10005148485789316	0.023987594650432813
-2.1477862434435124	6.617732931249476	0.5756220583686669	-0.10620939163390333	0.41911799546789386
-2.178221292733067	6.571855578800015	0.5598420485782192	-0.09340546851937943	0.4148290186890531
-2.0648331524982755	6.7576354797203635	0.6222026645333097	-0.14620355657627132	0.4314139568254939
-1.8849213199230619	7.066868042911974	0.7240551654532019	-0.2327293922895122	0.4573492137737285
-2.4120263893614973	6.229400814325045	0.45796827121486544	-0.006589597137512275	0.36542672204633586
-2.5361866250272955	6.047252036713077	0.4030419461890836	0.03956349322520578	0.33846236582131806
-3.935819787141531	17.984500048599497	3.2338246495151868	-1.2207841956640426	0.3169519599511248
-3.78336958602557	17.993315823553566	3.2191344768606207	-1.229383886597117	0.31365570194054543
-3.427077741744119	7.766058137175304	0.3063928171718424	-0.22908447461378975	0.032012813364424596
-3.406569881135219	7.832445527304884	0.3338371172854983	-0.24662937229855658	0.03231744633799974
-3.395983191054093	7.883794864942119	0.3556429068463097	-0.25867369813162233	0.03281229166066568
-3.3371281060386737	8.150918617555703	0.4846609969762896	-0.3217299953805278	0.04134166266034162
-1.278169408830863	8.48437433428823	1.2134519060681104	-0.5901983093123433	0.521348755414306
-1.4540629241815408	8.03470965362341	1.0544773587707854	-0.4819136471560338	0.5077908674533779
-1.8167261401452421	7.208011822579171	0.7706629777651377	-0.2731294668896838	0.4690848986246319
-1.5523830370140876	7.789776732269239	0.9661697998479444	-0.4174744824097628	0.4954309625673833
-0.9410764433027281	9.405038530050247	1.5242260761531885	-0.7884473820770254	0.5406243850906807
-1.0329367331417418	9.151234284338832	1.4411641361252387	-0.7375228055386431	0.5369427268448514
-0.7679094447811552	9.95277965234512	1.6879967746995854	-0.8836075207410159	0.5463057227938712
-0.33002843814312044	12.134348277380695	2.2400814765003942	-1.1929773729403206	0.5332442223715339
-0.3357764586920513	12.078843485378034	2.227949742780437	-1.1864227960551472	0.5343434587873106
-3.417433509638533	17.827381727176302	3.18064835449532	-1.2630795891226492	0.32118345347628535
-3.353382382951112	17.741842308688575	3.170265520246468	-1.2709274808551003	0.32506560050781347
-3.674832941632539	17.93323560833925	3.2104450950433723	-1.2366849851992536	0.31925674176632945
-3.5409307277999584	17.885907081965335	3.1970106014280226	-1.251583301053246	0.3196278153891656
-3.1860561960175433	17.549365365355296	3.14284272284673	-1.2869364987293344	0.3301529902314697
-2.9981130641699174	17.395321314172424	3.120666009877737	-1.3003875979108748	0.33403244368632373
-3.2165215628928006	17.57820816975883	3.1469487700319427	-1.2836697077622117	0.3300904892393816
-4.1137207324417435	17.95308223849858	3.2583056416855523	-1.2071261655394636	0.31685163284330375
-4.160621080742889	17.795938972454014	3.2667591748365448	-1.2068365103305383	0.32522199093607024
-4.190763877417752	17.70804950350443	3.2737237677207376	-1.204230854710497	0.3290536079189579
-0.33050020850094985	12.145123827625998	2.2420551218530296	-1.1938667409197892	0.5329289565400234
-1.4343564303268679	16.31909273804294	2.9275906175286983	-1.3791662214190321	0.38369313550000406
-1.3066176526698219	16.0680303809159	2.8928028757655353	-1.3854860779526037	0.39014703597454636
-1.1152979539279455	15.611202681804269	2.826525119766319	-1.3861698814066281	0.4045811212335249
-2.4474803932797915	17.1585224792057	3.0737445026929784	-1.3311025310741327	0.3486373430556068
-2.055761384167546	17.041296048986602	3.038222819876595	-1.3510874888260582	0.35618770894156915
-1.9984998164489554	17.002629506016117	3.0315998259156967	-1.352850037716591	0.35935310411781574
-1.5724149375605685	16.580962567434636	2.963888130476248	-1.3764661925707142	0.3733327820710974
-2.9820955633715815	17.38344915169903	3.1189479645266123	-1.301401857472725	0.33449810084456294
-2.724789042326286	17.256116533629893	3.0958468960002956	-1.316784397797118	0.3414420678608767
-2.531457869203797	17.190304756335227	3.0804202444199187	-1.3279150994645021	0.34513058114044515
-4.183190145794866	17.56540290424019	3.269903587338115	-1.2054207352539532	0.3347541496325274
-4.207099313692599	17.371866069837257	3.2702917041673896	-1.2095986459236898	0.34082246873833816
-4.17345519997633	17.089831976884682	3.2450754731357523	-1.2209419524405387	0.34169294133245537
-3.3148310309893363	8.423923301546052	0.615639096855521	-0.391674754166203	0.04298762472988432
-3.3001926290874843	8.663118489326514	0.7145253509204567	-0.44862315292402055	0.03946564581427502
-3.2862287614074197	8.915212706658004	0.8188452674362721	-0.5044917647049094	0.042540853364360885
-3.2794829862540458	9.153166440048345	0.9260968389946075	-0.561133406267202	0.04817906778433986
-0.3805651487088481	12.953841366376702	2.3928385345704672	-1.264753072734187	0.5068135574323029
-0.4307061904896281	13.36924122248353	2.4701858669471988	-1.3007765699791518	0.49227903411975305
-0.5075965103225141	13.744646939005303	2.5317235970391403	-1.321556463429284	0.47849403676947977
-0.5977318219793605	14.096499370658435	2.5924986833770998	-1.3448103477774622	0.4627711715526263
-3.2676731937878696	9.605726412719452	1.1101719441769458	-0.6528810894457426	0.061715484141332544
-3.256429234120413	10.042692132374542	1.284123608091901	-0.7384166477746876	0.07448460516946889
-3.268410707882346	10.416945356274994	1.4194737399468655	-0.7981526287279459	0.08553748484468332
-0.6591870284780542	10.31262568099423	1.7982966346774585	-0.9491653303264034	0.5498480398951279
-0.42285288091859907	11.258976825610697	2.048712179402413	-1.0895851736120687	0.5502204394262047
-0.42939644071267913	11.215805729165236	2.037793795778215	-1.0831845908873996	0.5506435514022968
-0.6312573047807166	10.428088654680536	1.8317830576179195	-0.9693977419836404	0.5502598494117785
-3.2903234695987535	10.897386429199772	1.6042969995376195	-0.883620808736738	0.09984398294081731
-2.987291544864133	17.386535233830127	3.11949667357391	-1.3011238273551993	0.3343207926436354
-4.164359810315925	17.031866286091535	3.2396225733627566	-1.2224735073059554	0.34239275889513193
-0.7097934901376413	14.466809880080852	2.6545180027149184	-1.364210248000807	0.44597397989328275
-0.8575672753041089	14.969271293498517	2.7296985866835515	-1.3756517055522748	0.4285884666088328
-0.9532329287786547	15.217415294466539	2.7692793358090526	-1.3844768118722197	0.4167098815628874
-4.1386892518049425	16.602845789463966	3.1866261400262585	-1.232933958015179	0.33502682293790786
-4.159558946386909	16.976159925336383	3.233008497223012	-1.2225078502737539	0.34278397816228107
-4.083322820670365	16.225441788462653	3.1258498057639463	-1.2405616988483206	0.3263532307357258
-4.075875945060494	16.183223288394085	3.118928392007071	-1.2410612328355384	0.3258347277415432
-3.9528003255732322	15.292784673108926	2.9284209286223057	-1.2432162118486711	0.2814126582446853
-3.9992067929440043	15.73055462668215	3.027515658070773	-1.2473412203653207	0.3049162599814446
-4.068371905853679	16.139351008679608	3.1098648216594005	-1.2407990294965257	0.32418190606480934
-3.903746688804401	14.691009127397303	2.785727624568172	-1.2275573007156055	0.24821188832835364
-3.86987704440043	14.375574603567006	2.7049000873552664	-1.2130618958373238	0.2342882914850256
-3.9256796422272324	14.820378173973397	2.8178702186675872	-1.2305581576284577	0.2546503738277055
-3.9497350317267026	15.228464150498013	2.9133581884346995	-1.2412964465831684	0.27800570776497674
-3.7268568443784513	13.894308007070336	2.5721812720036095	-1.1955037078233572	0.21399165391669217
-3.698215854277132	13.779058127098043	2.540130506069204	-1.1901610226875217	0.20933366851481508
-3.6779639093146645	13.673870011895303	2.5091656897304286	-1.1819115816120458	0.20592440266925854
-3.571181750067259	13.33170586472178	2.407185618282594	-1.1628150070443526	0.19151639439838386
-3.4835043026903465	12.977876322076302	2.2984900708220297	-1.1325455956505137	0.18081896927009117
-3.404126025364066	12.339701968592273	2.1002245900907015	-1.076511989820694	0.15094666060051345
-3.3488293333994186	11.895449310153229	1.9493032497263476	-1.0201946139865532	0.13593400464275715
-3.300315153385468	11.14083500028607	1.6929539676429137	-0.922811890750748	0.10837306789982772
-3.9511621749674837	15.271050023970451	2.923457740015455	-1.242812043984491	0.280476810171277
-8.244373317370188	14.628658956740194	1.353870501324525E-4	8.26045327403303E-5	9.175830242070332E-5
-8.208489142862772	14.204433859089825	1.336276808834696E-4	8.198548015895036E-5	9.178425070395636E-5
-8.193734077492797	13.966873422743047	1.3266114115888692E-4	8.165637438076768E-5	9.180159225261723E-5
-8.232676222944097	14.462837941075223	1.3469980661925306E-4	8.236668293187219E-5	9.178432257510495E-5
-8.19035693955016	13.837323106092928	1.3214712202702362E-4	8.149073157928434E-5	9.180442357822297E-5
-8.113167709168138	13.369167772280294	1.302847047679703E-4	8.077424816648894E-5	9.175566315429323E-5
-8.077142174814208	13.181783020574018	1.295954056089764E-4	8.050908089040216E-5	9.171598967804188E-5
-7.967407351985131	12.816549861797377	1.2824275303884578E-4	7.989105664527057E-5	9.162376899981675E-5
-7.4202031915344335	11.241546128091116	1.2295023335686818E-4	7.702203326438052E-5	9.118902411455304E-5
-7.380855782333087	11.139150568907128	1.2267618166602714E-4	7.68727385755127E-5	9.115617966617626E-5
-7.603903539139292	11.751642921695533	1.2456735908260741E-4	7.79609460551682E-5	9.132341541017374E-5
-7.696154479064555	11.994745340563997	1.25372677418364E-4	7.845342788915258E-5	9.138915497475884E-5
-7.744684776673163	12.145936214046198	1.2591994550000747E-4	7.874313954039285E-5	9.142649353502895E-5
-7.337783016568444	11.036160898112158	1.223989404370346E-4	7.670616592652893E-5	9.111743020461834E-5
-5.478513842259125	7.328297301269693	1.1049639235010994E-4	6.721696754814893E-5	8.73650487090125E-5
-5.496335515484936	7.350666297835906	1.106137657228577E-4	6.731792562839581E-5	8.742948974944235E-5
-5.513292533723025	7.373441024034741	1.1069375753544054E-4	6.737943883282955E-5	8.74864007137728E-5
-5.7782594324877365	7.704138241466704	1.1197306232987427E-4	6.847972273223596E-5	8.812752972917242E-5
-5.226288884072366	6.97442447090005	1.0950895572086169E-4	6.668484177751389E-5	8.657788100838027E-5
-5.1320395346395955	6.880771446866525	1.0909252523722294E-4	6.634116839465971E-5	8.630885775013511E-5
-4.981658732436152	6.746084424883188	1.0878742237932913E-4	6.614729076294363E-5	8.59997294931173E-5
-4.872230788355059	6.663668971542325	1.0858688493967555E-4	6.599610393897235E-5	8.583952200027527E-5
-5.95993806317256	8.088641025459268	1.129831202513002E-4	6.905019242720608E-5	8.880622887937187E-5
-6.156106083074739	8.43849134717127	1.1439008560668337E-4	7.03350736916367E-5	8.936717419234135E-5
-6.3622803987511345	8.893710900037291	1.1573283405617445E-4	7.13331005629889E-5	8.994505153849761E-5
-7.037730777065047	10.279206689455364	1.2013635064274024E-4	7.5102686845872E-5	9.090459072698973E-5
-6.511291309796823	9.166024915663732	1.168474462961903E-4	7.246325054073935E-5	9.01754779461076E-5
-6.961309529005052	10.091919377967345	1.1954637436553267E-4	7.468132907531817E-5	9.082491539680084E-5
-6.976746835639336	10.11701394282087	1.1965194677014019E-4	7.477233437485048E-5	9.085183891409665E-5
-11.149672852779776	19.026028297048256	0.4997991558305091	-0.05128565837837327	-0.08410216972691782
-11.177286946315288	19.099277703541333	0.5051447878215564	-0.05240273157699927	-0.08393123985745685
-9.18227086019565	22.941744559833715	0.6236848768339356	-0.06282787842384305	-0.06067441399606218
-8.933979733519063	23.042297787756027	0.6153734685724378	-0.06221803251122302	-0.05734497297046834
-9.497726748011418	22.723004536194928	0.6255806752017746	-0.06288914044956934	-0.06334274629720353
-11.201816179455392	19.362671115833425	0.5192537020316496	-0.0546203040779273	-0.08196301108566917
-11.022193536741858	18.71762456011473	0.4772140025142393	-0.04702414123615558	-0.08476489301216614
-10.948655511422155	18.634752597804788	0.46810887189818967	-0.04512644319868836	-0.08420003798346362
-10.739200803101152	18.414265673982754	0.44371054533857723	-0.040763916148547484	-0.08247627870441347
-10.426129079411938	18.242868662510936	0.4123726860284888	-0.0355360251507052	-0.0786437851457213
-10.351495060601314	18.19934593348884	0.4048492517196893	-0.034480799106931345	-0.07758964483264938
-10.276659955502009	18.164399203559437	0.397605120099523	-0.03344599346778199	-0.07672073171542426
-10.051706148564318	18.092298620546728	0.3761245888745536	-0.030351349365499148	-0.07291641519451275
-11.220597943108505	19.547650220008503	0.5291959645591116	-0.05618528873751396	-0.08037252835281548
-11.213232813518047	19.613678726955158	0.5320922603915027	-0.05622682751672839	-0.080004828739082
-11.167862918473158	19.983763373685665	0.5478859938729044	-0.058428760641635734	-0.07669123665971606
-11.119734753615504	20.180895538942224	0.5558444753154952	-0.05852714774066804	-0.07579908674148461
-10.889962382093142	20.81510177874138	0.5777505290199306	-0.059695636944685576	-0.07169086745980768
-10.989883259185685	20.57314650704364	0.5693115451972579	-0.05984975822719054	-0.07276532878006378
-10.670647697607485	21.25443563231954	0.591552820158415	-0.06056028968214871	-0.069330064615591
-8.656589193032165	23.077778160673812	0.600693460135492	-0.05988646898556839	-0.05481510683250232
-8.262164632393056	22.97490850022338	0.5676568577849903	-0.05383678485238453	-0.04927750537502089
-8.093510801985081	22.896766634500132	0.55138226084398	-0.050921519408157284	-0.048278887556655437
-7.68989912608717	22.564207698669875	0.5040838870210436	-0.04026708854743193	-0.044998684704894654
-10.61906467426591	21.352055718189742	0.594851586747446	-0.06037975515051436	-0.06916280556389943
-9.936768220586934	22.310409278173573	0.6216131122456855	-0.06243334265149594	-0.06591168055786187
-9.627937960973474	22.62487940796674	0.6261143724012823	-0.06320203526069541	-0.06398950280363616
-9.573169961095976	22.676544366109272	0.6266950627062449	-0.06316488652207755	-0.06377248199786101
-10.134279956953314	22.058148587414195	0.6149364701364943	-0.061275198805931415	-0.0673600055923663
-10.304582249602808	21.836678921374176	0.6093092078133747	-0.06125396994015968	-0.06757891927430662
-10.555587977067566	21.45179651669559	0.5978879221332278	-0.060185470899276755	-0.06920424785613048
-9.871150253323467	18.04329134881533	0.3593871917270097	-0.028270519445036564	-0.0701993870061198
-9.4491510421968	17.986087424675254	0.3182808648267898	-0.02333954604363925	-0.06217215113133361
-9.39405468440286	17.97674307009461	0.31289725210771296	-0.022844801526843397	-0.06116488306675894
-9.318824933668623	17.968766098777905	0.3048154020250446	-0.022085634697732826	-0.05974221405694733
-8.866655676614846	17.930756511797174	0.2574548867603931	-0.018160475712894218	-0.05077694835527483
-7.460370084706861	22.326890903804703	0.47323887761995975	-0.035456087036371486	-0.045233009493074586
-7.181921823170052	22.004421546653404	0.4340614727829758	-0.02644874911812469	-0.046902713465530155
-6.980050576019263	21.793148493492453	0.40573812499725853	-0.022670466176298486	-0.04817338281572962
-6.576542696581086	21.409318391621486	0.35265150370137716	-0.014401585832304416	-0.05326356885495261
-8.591810565175942	17.924390418426363	0.2243672323672307	-0.015007632778778607	-0.04587683436326094
-8.160987566235585	17.895824611247768	0.16412605668498237	-0.00873638741648155	-0.0344658797895883
-8.427526747689353	17.911776804777684	0.20197688932828867	-0.01289814872689181	-0.041659979973768614
-8.540982568507179	17.920050757602066	0.21834065443538436	-0.014517907680161075	-0.044798465088822535
-5.864615339578987	20.755750631962357	0.26335033206010433	-0.004746099450318954	-0.052586842585209466
-5.543802938210256	20.38074487517408	0.2192718331827424	9.91243967944283E-4	-0.05061127952990131
-6.504364858334945	21.34437545298176	0.3435427109566846	-0.013777544017947532	-0.05345891471494843
-5.970918121132899	20.87023242852833	0.277501233759042	-0.005671412256836008	-0.053029125932653125
-5.171797381464162	19.89737251545445	0.16642607574808385	0.004601824391706597	-0.04670350799581456
-5.0245480447987125	19.683822661130662	0.14424971077665616	0.00787047203735008	-0.04460911621127146
-4.900152014728899	19.401774462066626	0.12025107432937793	0.010495371469755911	-0.04285108765061807
-8.045165203849148	17.895237150670994	0.1425897064916331	-0.007035132833685294	-0.028459536654985216
-7.828330068792466	17.887207984644846	0.09839535278601741	-0.004925507407386388	-0.017333918805431066
-7.588389628929521	17.819549385161938	0.022687436756396465	-3.011824558030898E-4	-0.004745296194125946
-4.683175416995011	18.92056128922509	0.08459871289662424	0.013941172570188575	-0.03684741978112875
-4.557131527726211	18.533459102138394	0.0634063677533338	0.013208558098277598	-0.03173702731304112
-4.377707594286538	17.57417867700677	0.02593730852362389	0.0127512981648282	-0.020767285190831354
-4.375950900357417	17.526057226949376	0.02430328714137982	0.012720533676418632	-0.020310319027802778
-4.484941864981501	18.19838652331461	0.04393214694994371	0.014025863805911403	-0.028481785389425304
-4.372825752777866	17.497105804998277	0.02421677928094252	0.012763696997925879	-0.02018868985319808
-4.260063754969469	16.957122878843833	0.02062357177598684	0.012258600368786949	-0.015006004634278832
-4.2543796491463395	16.88173839584814	0.020808538524112248	0.012200932225571517	-0.014830354851322143
-4.172479120773178	16.325671413989923	0.018187784195925587	0.009941883501213314	-0.011756719125086008
-4.151871519508384	16.155447405066244	0.017436239231053113	0.009268804665225547	-0.010786017332315568
-4.144035245207647	16.121454065378032	0.017170362652022764	0.009064923869772624	-0.010560839121719462
-4.072421898747817	15.289956430567175	0.011648534736608325	0.006317350173958016	-0.006138285175021136
-4.095328121705499	15.489697359268533	0.012943664450702913	0.0069342243477845756	-0.0071052465561968784
-4.118480058777639	15.68595857984359	0.014255120137513858	0.007352361836948031	-0.008135174980971592
-4.140149876500907	16.06180723438685	0.016740753839110896	0.008814440994942118	-0.010219806975846627
-4.179593610389492	14.862900564725685	0.009451430258404963	0.005095068452388706	-0.005449717043514357
-4.129583690004605	15.034457843656845	0.010744548173567094	0.0057883569133342395	-0.006106820082349694
-4.332504046130264	14.727261534199787	0.004895797507200192	0.0025574549170833505	-0.002708041161275374
-6.864381120883843	17.824925970386563	1.5033249890631967E-4	8.654149638825234E-5	8.856896710208065E-5
-7.111456277637915	17.862901719600874	1.4976657317436834E-4	8.644606504110047E-5	8.877178893609944E-5
-7.361730330183262	17.815658423143518	1.4891124458538387E-4	8.635648925123269E-5	8.900420571618397E-5
-6.699631952192596	17.790187728061333	1.506771302870183E-4	8.659476798156894E-5	8.843105902319121E-5
-6.471535900809904	17.65611081898578	1.508506220375456E-4	8.664241078853863E-5	8.826300113323675E-5
-6.01856299486931	16.965651538393175	1.4945327377438266E-4	8.62284639525468E-5	8.800499959687627E-5
-6.018217814642384	16.964954947243214	1.494515385414191E-4	8.62279427711448E-5	8.800487159415234E-5
-6.192614293475787	17.31914560580889	1.5037067672467964E-4	8.651053225969634E-5	8.809146190679379E-5
-6.358826975092747	17.562077889890872	1.5081355197015366E-4	8.66191527235486E-5	8.818640082499301E-5
-6.018066056155799	16.964687362149334	1.4945090471801738E-4	8.62277120187748E-5	8.800482436446873E-5
-4.908304538333134	14.969355025422521	1.4346520542636275E-4	8.39744910587284E-5	8.695608011170617E-5
-4.894965705707698	14.956384548239772	1.4343629657237564E-4	8.396080177918153E-5	8.693672045913871E-5
-5.522668475480044	15.89108446419409	1.4613359385904354E-4	8.507007268750583E-5	8.763845010791805E-5
-5.590293973325887	16.02332329799043	1.4656486513857746E-4	8.523851251840487E-5	8.770393725224994E-5
-5.62503595550961	16.102423683804165	1.4683628994424623E-4	8.533564564924916E-5	8.774558623062984E-5
-5.79838945170203	16.47567517825189	1.4799246395850497E-4	8.575218168609506E-5	8.78680125961375E-5
-5.818300420163335	16.518599132988257	1.4813288607601213E-4	8.580015049899434E-5	8.789154972519778E-5
-6.016563718580136	16.961325465432818	1.4944091139575848E-4	8.622440573431898E-5	8.800398729095491E-5
-4.911331118979538	14.97328547513143	1.4347573382430455E-4	8.397900956488512E-5	8.695958398941664E-5
-5.0735700023776875	15.16993664121582	1.4400364508667014E-4	8.421583235603515E-5	8.71705591095025E-5
-5.223708594183212	15.375437594116095	1.4457119423805966E-4	8.444776072634377E-5	8.735344198799526E-5
-5.2244114000787105	15.376332166246335	1.445736935290349E-4	8.444885125440148E-5	8.73543890652704E-5
-5.424504479191739	15.698092793846305	1.4553700668030816E-4	8.484496110082302E-5	8.75634272513667E-5
-5.22565127061393	15.37825402853767	1.4457940772406616E-4	8.445116428495207E-5	8.73558940007686E-5
-4.7077301313837365	14.774519111724057	1.430361855176159E-4	8.37736224358676E-5	8.666285743282487E-5
-4.675015183440867	14.74800878513003	1.4298236165146005E-4	8.37467277682877E-5	8.66046753448577E-5
-3.7658512309524754	7.028045440845924	1.0989431625205005E-4	6.552748568077511E-5	8.31511081634364E-5
