# Supplementary material for: Thyroarytenoid muscle fiber orientation regulates the ability to modulate vocal fold vertical thickness
Source: PLoS One. 2025 Dec 4;20(12):e0337735. doi: 10.1371/journal.pone.0337735 (PMC12677544; doi:10.1371/journal.pone.0337735)
Supplement: S4 Data — (ZIP) [file pone.0337735.s004.zip › Male/contourA3TA14.csv]

% Model	Angle2.mph
% Version	COMSOL 6.1.0.357
% Date	Dec 13 2024, 22:24
% Dimension	2
% Nodes	720
% Expressions	3
% Description	Line
% cpl1x	cpl1y	Displacement magnitude	u	v
-11.968005616002486	39.650844643500406	4.753784628176372	6.850691291425816E-4	0.468437252600385
-12.100925229184412	39.521184251215715	4.749187529255215	6.816308713061284E-4	0.46852327136547856
-11.810234379374002	39.74293127707726	4.757043772805174	6.875309841562561E-4	0.468374517971454
-11.76596306338081	39.775513356632324	4.7581991362854215	6.883973754323137E-4	0.4683526189174923
-11.47739948826791	39.862189693672036	4.7612689979157725	6.907127081386549E-4	0.46828992047619056
-11.258980847445656	39.857881496438054	4.76110936436957	6.906097218026885E-4	0.46828700549052826
-11.716143543792246	39.796222579001906	4.758931948200394	6.889534605095699E-4	0.4683381348747305
-11.163938214941039	39.85365079891891	4.760959525965422	6.904914999578195E-4	0.46828723848091147
-10.796207435616262	39.85090503287166	4.760856697629361	6.904083776234984E-4	0.4682794580660916
-10.709496869932108	39.85039381204079	4.7608364374637375	6.903908933731758E-4	0.4682775431935438
-10.37169574884199	39.850036177539195	4.7608188213282014	6.903651276616487E-4	0.46826902335408294
-12.13512273325702	39.460672833157	4.747042684855719	6.800284573464304E-4	0.46856269124648775
-12.240660142730178	39.24849072022055	4.739523743556872	6.744097652689624E-4	0.4687005301842928
-12.227325367848685	39.08705965880899	4.733797888263794	6.701530466254166E-4	0.46880298659411807
-12.205740642978935	38.979124391808504	4.729972220743084	6.67307207396984E-4	0.4688711611158461
-9.681369688821853	39.850002288818345	4.7607981100681975	6.903413827861514E-4	0.4682511963851834
-9.209886193231677	39.8500022888185	4.760795409763201	6.903052352280357E-4	0.46823900194719414
-6.503691158131879	38.96454001876737	4.729345768974783	6.670298106963104E-4	0.46873382408465447
-6.587351156296421	39.29642873129991	4.741118811065963	6.757375490727563E-4	0.46852426000143266
-6.771159512318912	39.57700815680421	4.7510672773406775	6.831120239450064E-4	0.46835002922097724
-6.814129999907874	39.651652838586976	4.75371529771169	6.850719715983466E-4	0.4683035228512369
-7.229593906641747	39.84203493583536	4.7604719846374906	6.90090367829373E-4	0.46819285955186085
-7.181795837296288	39.83706132882147	4.760295169176378	6.899592148131549E-4	0.46819479129097846
-7.033567159296577	39.76166368437849	4.757617302369072	6.879742017552675E-4	0.4682390409206558
-7.6946177519140235	39.85300356006798	4.760870641705142	6.903650713445938E-4	0.46819789497728087
-6.488283836647731	38.91091546805024	4.727445038706737	6.656145685845663E-4	0.4687676299283624
-10.243595360807257	39.850002288818345	4.760816279944859	6.903524158372341E-4	0.46826573554810164
-9.730298368089413	39.85000228881833	4.760799709023038	6.903423356854166E-4	0.4682524609237734
-9.743014193148053	39.85000228881833	4.760799779277667	6.903435807563462E-4	0.46825278910979024
-9.085341826788042	39.8500022888185	4.760792316703359	6.903030913676346E-4	0.4682357747190201
-7.779783738995952	39.851154726690396	4.760809539403743	6.903077608087141E-4	0.4682012828829127
-7.886706964608754	39.850916601280545	4.760799321725244	6.903092829276135E-4	0.4682042048705511
-8.209330570361047	39.849987794146756	4.76078341275146	6.902637749009218E-4	0.4682131352910036
-8.699211804792647	39.85004545472901	4.760795678032243	6.902693791744341E-4	0.46822576689419415
-8.427966558711145	39.8500350871401	4.760784002958054	6.902781654229228E-4	0.4682187513924704
-12.152615457473026	38.61822056218743	4.717173606556515	6.578188465470244E-4	0.4690996167049977
-12.150457207342695	38.60568225439725	4.716729320321504	6.57489241823108E-4	0.46910754511818387
-12.146591986235311	38.58859764700979	4.716123367378607	6.570417825534655E-4	0.4691183250727604
-12.074238696384148	38.24828133015453	4.704062210916618	6.481021187611804E-4	0.4693331661645749
-6.441829287929373	38.514252064367554	4.713384813335481	6.551884187595811E-4	0.46901944804776075
-6.4796557750756225	38.830935381536946	4.7246075745758995	6.63515184666454E-4	0.4688184263275037
-6.431316994593285	38.355730965701305	4.707762818820662	6.5104953609985E-4	0.46912029979529246
-6.415000660473024	38.12021737547059	4.699416089945817	6.448726288889684E-4	0.4692700969288718
-12.006552716049852	37.91928976266428	4.69239320570548	6.394957677916017E-4	0.4695409255079407
-11.966773292852782	37.7322909897182	4.685766126883852	6.346069506668944E-4	0.46965897834444587
-11.899335717233097	37.41624344712912	4.674558267867255	6.263830266954481E-4	0.46985849952513925
-11.86072968481382	37.23337054820751	4.668078176804559	6.216101312733867E-4	0.46997395444283663
-6.405495081109018	37.81045524455644	4.688430242489209	6.367941098000656E-4	0.4694674441140461
-6.3802834672144035	37.49850283645258	4.677375724402672	6.286600181539784E-4	0.46966578456935115
-6.34327199449609	36.990127261889924	4.659347976331004	6.154903885801997E-4	0.4699891230864803
-6.3346776499635205	36.89181710192548	4.655866718810492	6.1293915109618E-4	0.4700516095911207
-6.327277488709939	36.80573234114482	4.652817186035775	6.107273345265877E-4	0.470106336944465
-11.839379859361392	37.12464213602315	4.664221051339888	6.187827862017733E-4	0.47004264250961125
-11.66031709327127	36.191536938073696	4.631145077137948	5.946514446819448E-4	0.47063221841485514
-11.619905720758748	35.962379473002436	4.623029796662065	5.887505950489436E-4	0.47077709862527606
-11.730360249335298	36.58305483766412	4.6450358335955695	6.047245589773066E-4	0.47038470561889095
-6.248695444183289	35.88284413383002	4.620125749980913	5.869142880403389E-4	0.4706929942554948
-6.190644674951313	35.36621719878445	4.60180759223985	5.738058950674899E-4	0.47102111642754113
-6.146329446134891	34.860882297696094	4.583904910612297	5.608755588767428E-4	0.47134231876373556
-1.0600869276340483	18.316100001774196	3.9980763444407916	1.789666338382087E-4	0.4817823631200231
-1.0459016161732135	18.37692181363064	4.000225775812215	1.8026937974953023E-4	0.48174328723649673
-1.1744205707972624	18.153797557800345	3.9923370333662187	1.7550028441752082E-4	0.4818882511706688
-1.311326192584243	17.97535615877772	3.9860296553676537	1.716886211207505E-4	0.48200490822582337
-1.386335587551091	17.922671465764726	3.9841664739423104	1.70568567986662E-4	0.48204008059815506
-1.650548821745367	17.757514160475903	3.9783326670006716	1.670556237616907E-4	0.4821509529246597
-0.9718149006219283	18.630446296863695	4.009193374602981	1.8569810972246469E-4	0.4815800883596626
-0.9542349860686515	18.852537320770427	4.017044864504685	1.9046706726461908E-4	0.4814381194269338
-0.9467123425971604	18.932059856972355	4.019858578082452	1.921751618500165E-4	0.4813872598559256
-0.9488912973033679	19.009058522305217	4.022581070215237	1.938340718033823E-4	0.4813382127925739
-0.9602591937381534	19.185733594449147	4.0288319761327145	1.9763599227650628E-4	0.4812258106845173
-1.0005126263859143	19.36574217623491	4.035196060530864	2.015211328461294E-4	0.4811118928649145
-6.05347281998843	34.07388368729615	4.556042050277766	5.410920142089352E-4	0.4718420338761973
-5.779746191862431	31.198536783186327	4.454159236933128	4.700284294180191E-4	0.47366947848111723
-5.81260308842713	31.6601371096856	4.470487865246588	4.8118914283760966E-4	0.4733757930842192
-5.898916358898413	32.61341104261303	4.504291094393155	5.047046472084318E-4	0.47276984124994076
-5.976331308258205	33.33624786626052	4.529876551747167	5.225529789174566E-4	0.4723106344581479
-11.555172919712001	35.57995576034233	4.609474623834872	5.790154866834579E-4	0.4710189436911111
-11.427224513094306	34.824469013294944	4.582701054947286	5.596508618298422E-4	0.47149670497558394
-11.302991741507174	34.01939293201957	4.554163002655465	5.393540314743873E-4	0.47200611502999257
-11.26269403333529	33.74326682230424	4.5443953547388665	5.323239939596505E-4	0.47218087992543767
-10.87492360433819	31.536162433666846	4.466193166883382	4.7757929455540156E-4	0.47357632506299574
-10.79808267178972	31.096982410679725	4.450637082091526	4.6711745974694496E-4	0.47385401900603785
-10.515617328365707	29.431210118152052	4.391656889803283	4.2666736264655356E-4	0.47490748721718623
-11.095255333576779	32.78560916869341	4.510428749879639	5.085657204846764E-4	0.47278639410389955
-10.374607869233792	28.677418549364212	4.3649323134870315	4.091382828967599E-4	0.4753839202840094
-1.9007542873442729	17.670028077820447	3.975240606048837	1.652070480185916E-4	0.48221200938456255
-2.0779141835942943	17.606247817656115	3.9729884872681964	1.6386023034783065E-4	0.4822564146833864
-2.421704394542373	17.610906476909	3.973156438764679	1.639932973965197E-4	0.48226069868256694
-2.5268901597962445	17.60827853304663	3.973065097859291	1.6394800545084954E-4	0.48226459583053716
-1.0157099330243569	19.441588102125813	4.037879838273149	2.031594606158383E-4	0.48106385670821533
-1.1062328150339649	19.65851365771074	4.045552210017677	2.0785337701315833E-4	0.48092746612613935
-1.0950141199455286	19.63861486947969	4.044848368015244	2.0742177908602064E-4	0.48093991545750664
-1.0936631912571904	19.634142492606518	4.0446900997645825	2.0732479800464066E-4	0.48094273832162243
-1.2019485900933222	19.823967402584525	4.051407235539492	2.1143941860528363E-4	0.48082400442586837
-1.2626663164006444	19.90610167368628	4.054311588945402	2.1322004056583904E-4	0.4807729199509908
-1.3479656887537845	20.02184186709379	4.05840893428293	2.1572958521899068E-4	0.48070093029444316
-1.3818036936806772	20.069240413165744	4.060085390458124	2.1676356547652194E-4	0.48067142681986336
-1.490043238491493	20.21081153288452	4.065096728201544	2.1983585104674874E-4	0.48058345152182125
-5.495158991359491	28.68268136418761	4.36501326255101	4.09948116816845E-4	0.47526758633711974
-5.507477156915547	28.790577524822243	4.368826270850013	4.124446914009958E-4	0.4751990371597475
-5.640376413522405	29.93509919763994	4.409389928204965	4.39600023021311E-4	0.47447209524878053
-5.66674537726079	30.200894570944342	4.418790850320357	4.4586598408375474E-4	0.4743031453564614
-11.232964758328787	33.56280133293661	4.537996600995632	5.277305458519642E-4	0.472295029016113
-9.890707351552885	26.584105713780335	4.290777975427652	3.605815022626011E-4	0.4767049873841448
-9.499209611630052	25.463046361573806	4.251085617612325	3.354437778072421E-4	0.4774097363935995
-10.251371607480321	28.08873461337165	4.34408201256131	3.9510467681111406E-4	0.47575568141417224
-9.949856872037069	26.81141811544305	4.29883010745229	3.658983499552648E-4	0.47656167407484185
-9.409620206466	25.28683176907262	4.244832582040308	3.314428167322192E-4	0.47751990226616114
-8.975776833099328	24.413789608181347	4.213973007900963	3.12227466167508E-4	0.4780661552623801
-8.450931047688341	23.67686534172989	4.18783201319035	2.959727510907273E-4	0.47852390462536565
-8.315280225053407	23.486682331666373	4.18111314250705	2.9187930332975925E-4	0.4786421145331974
-8.109310669822081	23.245736403988893	4.172572319547239	2.866927523245153E-4	0.4787911856284332
-5.04821833795282	26.35030357792787	4.282429333810905	3.559991615740587E-4	0.47674523647015665
-5.072511135861281	26.457154341834364	4.286204839810587	3.583576301746174E-4	0.47667760220067634
-5.319014801988768	27.6151602307035	4.327208589829298	3.8497533666591137E-4	0.47594450931708143
-5.298549699956672	27.508324942348306	4.323430488099398	3.8257803625390207E-4	0.4760122104022594
-1.6547952866665352	20.435138707303928	4.073030679049264	2.2471984648593193E-4	0.48044391164018807
-1.7068462026965912	20.505043732104994	4.0755055017177275	2.2624575967083316E-4	0.48040044490933514
-1.8328638043067826	20.675856534446993	4.0815477173338905	2.2997508889403189E-4	0.4802942096804812
-1.9146876228856835	20.78271581099791	4.085330979994798	2.323023904154375E-4	0.48022781182791213
-1.9589596542270868	20.838178803681924	4.087292248511078	2.3350625291553394E-4	0.4801933861182214
-2.2267902915590323	21.173727916983232	4.099180280541711	2.408620269333682E-4	0.4799851221530996
-2.4765836027203294	21.524027437877677	4.111562329672721	2.485412379343104E-4	0.47976707879871955
-2.510632075597485	21.56945277354053	4.113172249664253	2.495459459644751E-4	0.4797388439299375
-3.4170539347823667	18.323036770820913	3.998350792289011	1.7933113587822937E-4	0.4818277397751335
-3.3613588547056894	18.26201824120377	3.9961924491610943	1.7801941078091202E-4	0.4818654696563298
-2.8302006677410443	17.7685842180935	3.978734522207133	1.674072339149188E-4	0.4821688012803892
-3.0213186080937637	17.882690433716814	3.982772723836555	1.698681002425811E-4	0.482100086445077
-2.9853774190574067	17.85333337493745	3.9817351830658243	1.6923654179770053E-4	0.4821180474476685
-4.904236518511963	25.91960781073081	4.267159326080345	3.4635906514133923E-4	0.47701677418072314
-4.723668736196532	25.314951331292864	4.245771654206872	3.3266659031268536E-4	0.47739839661043826
-4.604679940346854	25.051089745874435	4.236413792469076	3.266661626557331E-4	0.4775640193863865
-4.281370486848969	24.383328411417228	4.212810964072576	3.1183563725485267E-4	0.4779828167751239
-3.2125741016240386	22.611557155864187	4.150054108452554	2.724956893900031E-4	0.4790894035513071
-3.272014261258436	22.70654698603269	4.1534114927233565	2.745793752687818E-4	0.47903011270190304
-2.5518384799861815	21.63096481182497	4.115348048196585	2.5091375360939295E-4	0.4797005106216547
-2.8735384712196232	22.08009398368013	4.131254938484476	2.6077986939011745E-4	0.4794210170185452
-3.1756044296995665	22.556944434453374	4.148118458838642	2.7130711524745344E-4	0.4791234389271918
-4.545571876999899	19.652622560032107	4.045394076285863	2.0806158829893978E-4	0.48100421688609596
-4.424895516455141	19.524062222800467	4.040845577826141	2.052875425681747E-4	0.48108363555514133
-3.958958611653594	19.00470136406695	4.0224651811732635	1.9403048825532415E-4	0.4814047258173973
-3.8782730930382083	18.915322300283425	4.0193056763136426	1.9210339595565309E-4	0.4814600071008075
-5.025563667731989	20.107549344377823	4.06151377921734	2.1798514851356827E-4	0.4807245756837202
-5.277731362781373	20.350988119887234	4.070113948863293	2.2325318993924226E-4	0.4805747120547742
-5.606549304112775	20.6598148798465	4.081060637099695	2.300368622819709E-4	0.48038502842754405
-6.131048509468386	21.17349677678001	4.099219712753629	2.4123494549196895E-4	0.48006877036555995
-7.17416985769136	22.198608654304337	4.135499308426322	2.636474391091686E-4	0.479437940905834
-7.6413332318231895	22.67125431062098	4.152269863978639	2.7405838568082044E-4	0.47914696046173755
-6.9150129554945305	21.927639425126234	4.125931291062351	2.5779440115918496E-4	0.4796051066801135
-6.31895859009996	21.343154735881807	4.105244104422203	2.449936767048262E-4	0.4799647638037025
-6.618255579081206	21.642875823077	4.115829133068086	2.516067982728484E-4	0.4797802299865572
-3.6680004015474728	23.30103040805593	4.174478583983294	2.876679079847762E-4	0.4786595963410018
-3.83446762916781	23.580833568731567	4.184375113653829	2.9398891877959024E-4	0.478484840654926
-4.071443328978513	23.987709649252928	4.198790469117247	3.028856723037209E-4	0.4782304701505158
-7.640251545310057	17.586782544931808	1.5127329701103762E-4	8.8140992206204E-5	9.168680711000402E-5
-7.509356374993602	17.79911102953117	1.5194789108073726E-4	8.822392070699151E-5	9.12728319947315E-5
-7.6989388334005735	17.4903691638282	1.5094761587887198E-4	8.804034524168092E-5	9.187663525748703E-5
-7.762103216471637	17.30759444679789	1.50239254214655E-4	8.786320077970735E-5	9.210805926675674E-5
-7.821162534822876	17.152686250634986	1.4961856644491562E-4	8.768673380783276E-5	9.231875321220526E-5
-7.87221896818102	16.9473112831706	1.4874888005581688E-4	8.746148232356574E-5	9.251095816793754E-5
-7.921170402924522	16.753942907049066	1.4794306429592003E-4	8.724626784580528E-5	9.269961979216308E-5
-7.9783869673286425	16.470761822820492	1.4670663448017364E-4	8.689839244767521E-5	9.293210485284213E-5
-8.003886469325913	16.357472230499454	1.4622760960282194E-4	8.676673632756232E-5	9.30330845632259E-5
-8.041803974825056	16.197407590250943	1.4549324901298537E-4	8.65530208152734E-5	9.315010180127489E-5
-8.11957094103931	15.808141817188318	1.437357390004384E-4	8.603872636981548E-5	9.3424782379712E-5
-8.094241908274963	15.975737091845481	1.4449972209898876E-4	8.627106727709393E-5	9.332926249421166E-5
-8.149959289733443	15.594634263864748	1.4280357308769708E-4	8.575768511754526E-5	9.355055485479728E-5
-4.487015489615116	14.591722761896559	1.459205048351026E-4	8.53807284742448E-5	8.828746272094299E-5
-4.416731324563106	14.512870608922288	1.4567810067762148E-4	8.528643047002067E-5	8.816007570560975E-5
-4.329055028394281	14.412978776001905	1.4539276375806557E-4	8.518440776669902E-5	8.801610587934509E-5
-4.19303203891211	14.248275933735142	1.4485656317651067E-4	8.496946033581904E-5	8.776461822979275E-5
-4.178965322518646	14.23024927967746	1.4480040476796906E-4	8.494811654688187E-5	8.774149817584752E-5
-8.208595369810979	15.125877972768416	1.4069343964606104E-4	8.506634972487389E-5	9.378244699762337E-5
-8.250106284083648	14.883579494882824	1.3963120249508952E-4	8.47189983102489E-5	9.391813700002796E-5
-8.184763342662869	15.304083214581624	1.4149630413645318E-4	8.533187961021553E-5	9.368974505424487E-5
-8.194040568253598	15.203367992185502	1.4105092149846308E-4	8.51866872568186E-5	9.373811512654727E-5
-4.009503675450382	13.95499929048619	1.43747371220936E-4	8.454820199444478E-5	8.738776201134238E-5
-3.967321215997023	13.879167246534847	1.434716652575346E-4	8.44505995999622E-5	8.731269366499023E-5
-3.8768075373306097	13.684183745503944	1.4265059834042573E-4	8.414151790437908E-5	8.711402827605533E-5
-3.8285567068758617	13.577304042901428	1.4220465243365088E-4	8.397704783179694E-5	8.700563949848826E-5
-3.679175518096213	13.165512678706849	1.4041119960506436E-4	8.330104448206585E-5	8.66593856322164E-5
-3.5952780276413945	12.848827743115857	1.3891381401967545E-4	8.271058939629364E-5	8.64358013301645E-5
-3.8035301168690907	13.511178334388502	1.4189576803762518E-4	8.385465033279002E-5	8.693822135304807E-5
-3.5706258476984103	12.751547870197772	1.3849952470836036E-4	8.256042224382924E-5	8.638515371348014E-5
-3.536337058362929	12.508568926206657	1.3736508798736799E-4	8.21027748456718E-5	8.629937126275575E-5
-3.4943523373487664	12.217884679130231	1.3600831499012916E-4	8.15575591854084E-5	8.618911295589678E-5
-3.476217738039166	12.051206781698731	1.3518212800263515E-4	8.11957930830365E-5	8.612347833251787E-5
-3.4381043775288846	11.707787309160882	1.337013703217948E-4	8.059819294806671E-5	8.605129133512696E-5
-3.4175141432913065	11.442487558596586	1.324249616082136E-4	8.002131528596923E-5	8.596673767357902E-5
-3.390535492772293	10.959938069747185	1.3024483526981743E-4	7.902194307737985E-5	8.587769647850573E-5
-3.391605607580326	10.637069694303245	1.2877732305079657E-4	7.82867285379089E-5	8.585720654846215E-5
-3.3957072198915474	11.125983907025887	1.3104197723310486E-4	7.940147718897862E-5	8.591427314331029E-5
-3.3933099091125833	10.454525891479044	1.2800135071668704E-4	7.791381625552141E-5	8.586888148591848E-5
-3.392748642497309	10.363320317554606	1.276293445910365E-4	7.772001707097801E-5	8.586880006687308E-5
-3.3881777990103163	10.052022617744685	1.2627947725841568E-4	7.70126337861523E-5	8.581970750416972E-5
-3.379931059854188	9.65560915900371	1.2454695422601261E-4	7.601430020564597E-5	8.571748782665528E-5
-3.38003327420144	9.645525660619372	1.24500025170921E-4	7.598746965777392E-5	8.571499490088802E-5
-3.380411775956053	9.63612711841371	1.2445297879583656E-4	7.595763357418748E-5	8.571165927113617E-5
-3.4070943292007656	9.209820550583608	1.2263000248004008E-4	7.486158797526484E-5	8.571675162307861E-5
-3.4177904844649305	8.97279793026408	1.2149588543429685E-4	7.412293114124921E-5	8.561512964934467E-5
-4.670507470987797	6.528342318175511	1.105286488677023E-4	6.690314665554827E-5	8.733784028427618E-5
-4.472672713765167	6.53165408154053	1.1067947517314707E-4	6.683474839978124E-5	8.71715365136697E-5
-4.296096768007061	6.564113874181485	1.1056003105175359E-4	6.669255441791821E-5	8.648608821945882E-5
-4.1907677441120486	6.6201318525786546	1.1085706347899968E-4	6.670154701756258E-5	8.639130823044508E-5
-3.42823364007561	8.77881073484247	1.2073545584021445E-4	7.359470542772143E-5	8.562993207636039E-5
-3.440421539484517	8.631632878187974	1.2018768359777629E-4	7.309185791348715E-5	8.56505637560515E-5
-3.510174069952668	8.051882576425108	1.1803630875470978E-4	7.115535030198942E-5	8.57467474392553E-5
-3.4654247941708625	8.41479710425795	1.192510193625778E-4	7.231341643817462E-5	8.56536545801747E-5
-3.519325274558982	7.974355231943207	1.17641790617523E-4	7.084256615571976E-5	8.56794965623689E-5
-3.8048036653298265	6.960169305120867	1.1197062874574994E-4	6.673657301682967E-5	8.511750301234348E-5
-3.942941641067294	6.809098812242506	1.1142742029536302E-4	6.681277368080708E-5	8.55172081814273E-5
-4.081244662082278	6.715380176995773	1.1094037576034002E-4	6.650205401841021E-5	8.592863062410347E-5
-3.557899482821399	7.6388476831782866	1.1576799078192958E-4	6.875833333112332E-5	8.510542609883472E-5
-3.5506928691402093	7.692857622749482	1.1639738100588685E-4	6.947669271607626E-5	8.53876906682457E-5
-3.535122007221198	7.8370201875805385	1.1702192541746788E-4	7.021362450890582E-5	8.549216118749033E-5
-3.5827478111781415	7.560437912809053	1.1548289601043257E-4	6.901263135787624E-5	8.503382342949006E-5
-3.656557182300242	7.31345080673359	1.1362477121963367E-4	6.79243668532007E-5	8.459180765447553E-5
-3.741595319822733	7.091603710798701	1.1236609647578488E-4	6.669784786095056E-5	8.481999659337793E-5
-12.48823622079036	29.318127189803445	3.203147704515389	0.6612192014514383	1.2112389918837452
-12.301573729696075	29.291730374054282	3.164780792192537	0.6771928202991426	1.1810272096845218
-12.904182385341631	29.37659805299116	3.282288501669985	0.6154711553710766	1.2770497331689792
-12.704310573905445	29.35687813300677	3.2462252709411104	0.638741876795643	1.2455014337561585
-13.215739023882737	29.375039723105594	3.3327879994033154	0.579808222522565	1.312341574657613
-13.289816212405814	29.38416912499247	3.344403315324706	0.5699085898249311	1.3240808434070912
-13.628735756055638	29.408293625969595	3.404519047685113	0.5332755299804997	1.3867262679703374
-13.761313265189306	29.420327221129604	3.4277686967930725	0.5183586027173676	1.411493031507029
-13.789831291953012	29.42263826529943	3.431312352021869	0.515051940422668	1.4172869901193104
-14.193507593470319	29.351006338599753	3.4796442224379294	0.4413591870231139	1.4724699299158097
-14.343065600888547	29.30623263263965	3.487786261860088	0.41298966756553146	1.4864444972938375
-15.169871121939503	28.7024294022831	3.4902072620228943	0.22492651246952328	1.5080950243964242
-15.025976096323706	28.826575538617305	3.4925587054008256	0.2563944094571058	1.5080597778506912
-14.704342841257393	29.099582909420015	3.4918973207234107	0.32906422608097247	1.5053991202294674
-14.77814405518191	29.048154888872233	3.4936719000808796	0.3142726506069558	1.506447990974738
-15.194930389272562	28.670268692680192	3.4905730099569072	0.21648179470191564	1.5081400219476575
-15.552436058935607	28.262388145106144	3.4880464139143754	0.10365721662876294	1.5139046312888602
-15.65870487864321	28.128694460225432	3.4850028459870037	0.06891322546590861	1.5114632644658337
-15.420870685895718	28.414489982476084	3.4913326017927195	0.1487491145018657	1.5113814047507128
-16.14669845066415	27.534817692946177	3.428932937935021	-0.10233365683803711	1.5154663836153477
-16.18902508127296	27.487365967844962	3.4209222274051587	-0.11701418669449011	1.5169527434556405
-16.090879730623392	27.60512583812312	3.4367756561813456	-0.08226248182350487	1.5162210617346004
-15.906983759261689	27.83045491742547	3.4666476723272215	-0.013635976795996305	1.5161657399987036
-15.78801336657089	27.974288039163056	3.4776717342111843	0.02581323787915537	1.5152251904286977
-16.4224657835804	27.241242221715776	3.363590526610566	-0.18620217845023976	1.5260247796169932
-16.636541644582238	27.015574682657572	3.300631166370776	-0.25997709131904007	1.5506113752375175
-16.701862721366762	26.948993088668995	3.2807339382820673	-0.2833134613584073	1.5620977750001834
-16.98192097775023	26.67928029930171	3.1705870864560297	-0.3965797669667773	1.6010049749873974
-17.086567607533095	26.586911131348927	3.1331399334059644	-0.4394103913327882	1.6121363943712606
-16.810764952407226	26.84442366016748	3.2380877449526073	-0.327463871165506	1.576950509107292
-17.316197999609905	26.352544552541893	3.069249960236969	-0.5547091951358093	1.6341904988343394
-17.45518464052986	26.210110438215963	3.034453119963178	-0.6209349160499902	1.6473566547991605
-17.722095738557805	25.895382301413925	3.005942283087427	-0.7606120826548116	1.6664044477576805
-17.72264017583542	25.894744071275742	3.0058752086912497	-0.7608934552718646	1.6664349750206389
-17.932597821946576	25.11386146747848	2.953322560462028	-1.0310533596633318	1.5759545802823214
-17.907096306050956	25.00313633884308	2.9388375567730654	-1.056924248547206	1.5458989427882153
-17.75267320881764	24.32471147247125	2.8488721946067868	-1.211959003579934	1.3605996041240747
-17.92944471255859	25.1306830888716	2.9546069460585693	-1.0256047329397524	1.5780187077337193
-17.722777975835573	25.894232143167198	3.0058415859114453	-0.7610638001172161	1.6663754989834152
-17.728945142955695	25.871483784810497	3.0043279369646356	-0.7689611759309528	1.6637565408888142
-17.700264955727473	24.192801294244298	2.826610547639035	-1.2336229100277512	1.3225234138922628
-17.492893227235577	23.675149455238873	2.733907976094067	-1.3161539481163602	1.1737420326802042
-17.219818972655105	23.051350814888384	2.624483144789974	-1.4442430562250486	1.0008532117655216
-17.213682929786287	23.036984749786797	2.621782786184954	-1.4471865198301936	0.9969027667763724
-17.20651458505761	23.021889840621302	2.6181962048610274	-1.4499562059137916	0.9923023328499431
-16.72944438496599	22.0265670999435	2.380279428145336	-1.6142930455859776	0.6968483431074144
-16.772330573218266	22.113599037757318	2.3997305401503644	-1.6003112587906878	0.7218769263792751
-16.97378539565523	22.529669064239176	2.501088721711194	-1.5349677697373618	0.8429356573559179
-16.69878402350933	21.97001521221032	2.3698327252064333	-1.6219326347872416	0.6801603853789587
-16.44523432072541	21.481646309928003	2.2752289847498948	-1.6865032340793336	0.5347237878984038
-16.38784636008633	21.382208809377225	2.2606148491257025	-1.6959684819560903	0.5036827053617734
-16.10429654720809	20.90765006213037	2.178585024683297	-1.7329156080525956	0.34441881643830163
-15.229590069694847	19.59839917871314	2.0207772274331717	-1.6941090939671222	-0.10263713874603353
-15.573303162172023	20.08692966262294	2.0695878221003037	-1.7290219294178062	0.06826032692622053
-15.762739830454272	20.369577854236137	2.1048463182058383	-1.7417210081832089	0.16426040942927336
-15.676053214728174	20.229671015614727	2.0852315308895504	-1.740179569915801	0.11809630503614132
-15.004965242227517	19.29705702264412	1.9886644821676405	-1.6391701241484322	-0.20945994887542138
-14.347740685004595	18.43237628944785	1.9022130500208883	-1.4037166647459531	-0.49275759313820977
-14.71316053352021	18.903140185799252	1.9554630414440468	-1.5523756248259102	-0.34752586804801266
-14.112301424219844	18.14085757339455	1.8582570237162641	-1.2822620286814308	-0.5698797417457196
-13.786968016309958	17.746840232171802	1.7549779032050266	-1.0716620786331092	-0.6258772865777033
-12.572484095421888	16.31238607204104	1.2840986761386366	-0.40216090165257484	-0.48101438333748403
-12.73923093656964	16.50237005974189	1.3510361912944973	-0.4851336009629295	-0.5117291743635519
-13.149721100590622	16.985383718836303	1.5228767960138176	-0.7004655299709105	-0.5776108204785195
-13.560443943361147	17.474962802260926	1.6756707629374925	-0.9369782510434692	-0.6209137435463916
-12.433087863224218	16.142914163274668	1.2177359275831834	-0.3473042182114273	-0.4457015715498327
-11.67886765718853	15.130655135953049	0.842876125972384	-0.10952841807555577	-0.26772996768089236
-11.370603754574383	14.616160191779192	0.677258343124735	-0.04314797519269613	-0.2167114425342459
-11.928279318244115	15.521235666230787	0.9668863908273243	-0.17596067775576157	-0.3155643514218592
-11.098102119973685	14.067276715400904	0.5445821053308197	1.778342332683508E-4	-0.18324254525608105
-10.94829922258624	13.75778922441979	0.4625175612210961	0.021354163491103473	-0.1643590973046463
-10.566136973193167	12.955069884045642	0.304460450546587	0.035073091498062425	-0.12385180027418458
-10.528617101577506	12.869997651759531	0.2872750921201866	0.03548101562749007	-0.11877201995811784
-10.125844678960055	12.03212679724241	0.1808247182633013	0.026933135821163034	-0.09327808216642731
-10.205786830641387	12.200371242765215	0.2022751435000277	0.02858989498152805	-0.09842009875188595
-10.11776374681346	12.014636087480781	0.1793763886732355	0.02680834024514727	-0.09287293197852826
-9.799033203597945	11.32040592221854	0.12165562822227419	0.021061907645581673	-0.0746240682001634
-9.732454220074882	11.174895810343436	0.11012838464882678	0.019494088018993327	-0.06979038103791121
-10.081694286405995	11.938670646469957	0.17314461343401932	0.026170738623699372	-0.0908517765266199
-9.419861471494833	10.505758447346915	0.07673001651312457	0.01276367813074578	-0.056415383055676685
-9.39945834397536	10.463080013210769	0.07440508181544055	0.012277484547154638	-0.05527967727448601
-9.362989365785312	10.388561145610026	0.0714063405701955	0.01179626576194973	-0.05350473315427426
-9.15485933130238	9.94585479357356	0.053708636821389245	0.008529027768908265	-0.04329290814003481
-12.250739993292553	19.150604908283345	1.801523898789595	-1.3069456985572425	-0.38765001253601367
-12.385666050996104	19.229462944007324	1.8655342249533775	-1.3601672520162	-0.4442530832850139
-12.018444755085756	18.995911937273455	1.678638300944253	-1.2001482512101322	-0.25670676360762135
-11.827571680933026	18.805921238230237	1.626628510071011	-1.1285635845082722	-0.24181393044546207
-11.71378598197753	18.69006222155872	1.5900975199662208	-1.0849123221051866	-0.22140485380364072
-11.489121580415649	18.312221504949157	1.5021346607235793	-0.9891179357745131	-0.16145393607121927
-11.42092816915265	18.202424829191397	1.473256578718097	-0.959092483934629	-0.1466765302972107
-11.137081940903064	17.673975351763787	1.3096529202212233	-0.7762069976414522	-0.08685881366736932
-11.050577560623434	17.52903972488271	1.2593650122179885	-0.7245082756378055	-0.07050412709057728
-10.900173758069224	17.228821915447778	1.153638240573147	-0.6184587815892217	-0.052586565491996945
-10.59407257662658	16.86993613536655	0.9883564346794691	-0.47866202698313964	-0.02094870618385132
-10.4015251414116	16.663994998799538	0.8925622006162903	-0.40925391372352754	-0.007286566052676812
-9.980308680915373	16.24426542990552	0.6920258406924592	-0.2725090695560448	0.013750237237265678
-10.52456597891735	16.788877057884427	0.9518091410091496	-0.44933492695086247	-0.013320100990540373
-9.215934750579713	15.702403997568886	0.4131862131114599	-0.127817820179072	0.020644564436323364
-9.506635524164235	15.916651407254937	0.5195549853599976	-0.18014463995200056	0.02723673332735736
-9.713477904294042	16.0562870014233	0.595527681338847	-0.2177630530353296	0.022329828508615236
-8.987328542896977	15.535943891824608	0.3317268867790898	-0.0879693389006111	0.016528548010469983
-7.038155536202357	2.4161328913912485	0.011098150526160259	0.009703370636316233	-0.004742305321788719
-7.218271698777633	2.47634434863711	0.011123164932186416	0.009579633728110607	-0.005111944690897741
-7.402921517489648	2.596088343862585	0.011060214472870571	0.009347921981816004	-0.005490669452644064
-5.610926604361966	2.56874897195521	0.009859349897047098	0.009246884847232448	-0.0020725405054992643
-5.791192046184306	2.4885541575675454	0.010130620771734938	0.00944155816084453	-0.002378916536442929
-6.090991914769232	2.367770791599311	0.010533435934647733	0.009727564127673654	-0.002884950449202521
-6.223300720670824	2.365865245728654	0.010641375146496275	0.009755385886822591	-0.003148898471187441
-8.524776938151282	15.280293075065625	0.19295343210643776	-0.05928390922948966	0.0067061539103394525
-8.5390176621	15.301185889469425	0.20379152537964648	-0.06289826224569493	0.007300830520993654
-8.574275941324595	15.320887483760043	0.21391225648125411	-0.06465661733136512	0.007795996785687586
-5.2268760988311245	3.1984387632370352	0.008538808075843276	0.008054174412037176	-0.0016560215811251486
-5.323022364028059	2.954304032548915	0.009019300733404071	0.008501245101637377	-0.0017329940840250233
-5.411391041049513	2.8046470279535036	0.009327525364530173	0.008779249625724149	-0.0018262147117003775
-5.361270108912003	2.863813885716368	0.009193383400938605	0.008661295417900824	-0.0017641785827294486
-5.176470922340737	3.3654332504811606	0.008232645527939692	0.007767997901200175	-0.001622053435019817
-4.997438755280889	4.032636318053695	0.007063480015898988	0.006671078395981115	-0.0014737560357594194
-5.108994509801874	3.6116460899580636	0.007775604148318321	0.007341276470970706	-0.0015714456555405419
-4.991774580661376	4.054261353979088	0.00702608891286292	0.006636149923307917	-0.001467813277656213
-6.53602006808163	2.347293243898074	0.010870532669527363	0.009818112397224757	-0.003744272421297719
-6.871423256057571	2.3759082864320638	0.011051734122336948	0.009777184925673945	-0.004412809512113482
-6.725008134174486	2.363972974785624	0.010985449059362098	0.009802103267227746	-0.004128762441106116
-7.498445287702315	2.6504749625169852	0.011029938520300884	0.009235361309628851	-0.005680352665796516
-7.543394316053332	2.6908233254228815	0.01099739991212372	0.00915983677593663	-0.0057695156693945305
-7.714537633122486	2.9137762658493207	0.010776138404044431	0.008731006139642429	-0.006125867686421987
-7.7891268079090406	3.0564766598021276	0.010630625320740605	0.008479011775312878	-0.0062858762388619815
-7.80527300412054	3.4063802626319237	0.010159208271650472	0.007863395235729874	-0.006384713761030468
-7.804324521600502	3.2269612996167556	0.010401952286929738	0.008173782071308915	-0.006348450106457423
-7.758877336072651	3.698244931275473	0.009747671095832054	0.007360275781664455	-0.006375283889108472
-7.751964178591711	3.7286102673963915	0.009703482138132925	0.007308233131230561	-0.006370742722331859
-4.868412953288395	4.489722570165323	0.006262305862230501	0.005944263944316213	-0.0012112507404656552
-4.944274103721604	4.221530184777065	0.0067333179974273585	0.00637108128855233	-0.0013693980521103841
-4.861218645669248	4.514367912389247	0.00621462108397835	0.005901077820282933	-0.0011917709086262968
-4.761328567585714	4.872867994409656	0.005490682952622292	0.005243750154606516	-9.075277063934388E-4
-7.7347878369548635	3.762505605967378	0.009649594995886869	0.007250965615779206	-0.0063544857274866135
-7.441188952293851	4.488511996506501	0.008596960219675341	0.006007896778848543	-0.006147560516238752
-7.462522939780039	4.43043664258904	0.008674973589082908	0.006106618234201828	-0.006158680893464735
-7.583988224902736	4.103803156183615	0.009089844282469015	0.006643007065021819	-0.0062031714080196644
-7.428705960551779	4.562167039268793	0.008544939799645166	0.005884142951231742	-0.0061835136006711125
-7.367225146909923	5.0179675342064245	0.008236184155876711	0.005113079628386944	-0.006433904429461932
-7.395373926440531	5.510469499667041	0.008288838843803905	0.004305058972903764	-0.007007904411989346
-7.396628687854849	5.543415335697084	0.008287278227097792	0.004250019122862993	-0.00704098478726887
-8.951906927477943	9.55517852325179	0.045115323112784	0.0074709795976402385	-0.03750025489921191
-8.732770861641235	9.107630277300872	0.034563594004024936	0.005381744075581695	-0.030229720312241335
-8.477149435408428	8.592840803667324	0.026783007651260998	0.0045492405277620905	-0.023929278499725128
-8.352048182285694	8.325615036227727	0.02292841760568698	0.004132565838230944	-0.02086321828725047
-8.222367325804308	8.079901469599669	0.02050589568523569	0.003879400778329119	-0.01876471150123256
-4.558078678429407	5.6727023718291845	0.0035532097497825276	0.00344506602110753	-2.523568346032819E-4
-4.661854211303943	5.2307881209663405	0.004671160916198718	0.004496503502180343	-5.809472377022423E-4
-4.6736829568741065	5.179041007331088	0.0047932625388443185	0.004608684660769749	-6.206250916617734E-4
-4.664862639408369	5.2157017440172675	0.00470863258660769	0.004531444324942342	-5.892566084594604E-4
-7.642518454416541	6.7438038314408955	0.010481902310372958	0.0028544482984935926	-0.009774417195501473
-7.72390205946121	6.960130553786359	0.011743821398722633	0.002949731999177245	-0.0109222076425665
-7.960824009101229	7.5515457825414485	0.015043800995146933	0.0031372135728059587	-0.01395161851546698
-7.398279738095727	5.568321714484634	0.008303754121167552	0.004215953759453476	-0.007073511292560404
-7.486554017062449	6.151026864151781	0.008881088188199746	0.0033964582987822635	-0.008040470827540065
-7.599533786520233	6.612688047526157	0.010124108403054678	0.0029912731262191155	-0.009390542823190332
-4.559353287845783	5.783205763653101	0.00325145771829158	0.003152486923135575	-1.8475631488831107E-4
-4.539973927898901	6.108340489734484	0.002408124272705263	0.002316244958924277	9.455421871486333E-5
-4.595870421128182	6.280367827388355	0.0014605088401820373	0.0013880486368120439	1.2261789463010678E-4
-11.949523827617073	29.206895619841305	3.0865672144658665	0.7041109533238954	1.1221697237389126
-11.807688642858182	29.154031813094953	3.0523148738275445	0.713579629121127	1.0973341454182541
-12.00330605669702	29.223330979102066	3.0977006370874838	0.7007402426243602	1.1305772420939857
-11.58017196199464	29.065937130844834	2.9894543149567916	0.7244953472841188	1.0561143148084864
-11.41683712235142	28.96940271662765	2.943481818630585	0.7288617885661042	1.0190409127366995
-11.219350371023808	28.853937987330728	2.8879447579828423	0.7346881854553687	0.9732008192432846
-11.063811648377435	28.68153300927144	2.8360176462424596	0.7223720359205279	0.9263672501429427
-10.947486528223845	28.535037823889105	2.7941993589970258	0.7095316009201728	0.8901019815373412
-10.899230615467399	28.323819733732066	2.740868876563218	0.6805686011528094	0.8532827377082342
-10.868467577029437	28.194812621939796	2.7072439311423846	0.6620017862940089	0.8306906594324099
-10.876511202290695	28.109887068149042	2.6721391294647843	0.6434879748937374	0.815858320525269
-10.899672074901286	27.854101802332053	2.5740391531053306	0.5900581706095875	0.7682973792464105
-12.412266700730603	28.73183000599365	3.1937309099932465	0.6057783792422157	1.13441655409243
-12.004390987243811	28.644127827029816	3.0724971816661806	0.6366365222889098	1.0658255014546605
-11.418956634563854	28.353076382645266	2.8510255824244584	0.6452136179095855	0.9417050937348913
-11.624144095082618	28.483083006210283	2.939018155137922	0.6494854513608248	0.9904481138927581
-11.98757052088968	28.638168487186267	3.06684787555051	0.6374623026698818	1.0626275883000234
-11.999455430555999	28.643021141499133	3.0709915424151957	0.6370116190630508	1.0650031196375043
-11.11438165555979	28.077094826076056	2.6940641274897326	0.6176477898449204	0.8482580047920677
-11.390783517603357	28.330385589064328	2.8372564397682654	0.6437956309528721	0.9337941890151548
-11.018694723095315	27.985290635821798	2.643052582273842	0.6063847028395759	0.8145341166495698
-13.471803069018005	28.77445563984976	3.455975974916811	0.4880835730090299	1.2839198673039276
-13.48260549035852	28.773788416678933	3.4584877806103114	0.4866831721449586	1.2853471857739374
-12.935354512904492	28.789110493383188	3.331714794016584	0.5557835794245534	1.2118794587424144
-12.730299209385468	28.768829272465172	3.2772615479669502	0.5760367678999678	1.1817951249966012
-14.231290469589101	28.525879619960573	3.547254705705308	0.33785664691053374	1.354887538056293
-14.010448775461906	28.63328583652027	3.533583038714298	0.3891316719335879	1.3394240821172712
-13.506471729136642	28.767317669153915	3.4619124747002323	0.4824133458559387	1.2877705879418015
-14.460841527293365	28.39408003504012	3.561934698357092	0.28282254116411987	1.3679383827402773
-14.783683682753072	28.129965573228738	3.5661608444341764	0.1947774147724584	1.3753863177385401
-14.975465100779633	27.963363652093868	3.5618862364149937	0.1390830961358944	1.3781436578728479
-14.857377166814722	28.070482248494333	3.5669110531550774	0.17452626956376568	1.37781250622261
-15.247091508969765	27.723494694946858	3.5519880432210234	0.05860377344557343	1.3797521445017196
-15.438921475279523	27.548521108541188	3.5415084861673516	0.001579099335169547	1.3843253227065047
-15.777307067901031	27.23142152114181	3.4960858389646052	-0.10755296225698043	1.3923688785365673
-15.505550048294694	27.4862002405047	3.535618014067662	-0.018844058205336155	1.3855168429803828
-15.95882932927022	27.057658625283377	3.4577827040269975	-0.1726897648645323	1.3983438811118987
-16.071627921968407	26.944874315391413	3.4330641405719593	-0.21630866339367663	1.4043380506413894
-16.348879088595037	26.649360708813276	3.3408668376002977	-0.33979841452889853	1.422856137912886
-16.427997019937784	26.555959712111072	3.3072723583435932	-0.3780967741331065	1.4270349077495916
-16.656844434007954	26.17623866269756	3.1489261814806087	-0.5166918186533073	1.4202628645950983
-16.696536478621557	26.09508062700545	3.1171112757862156	-0.5480253977193782	1.4184385261378982
-16.835749776418716	25.686852448177994	3.0024170449192105	-0.6975992366184113	1.3971109501596441
-16.845061757485475	25.628453285604436	2.9875256774708596	-0.7156906246300714	1.3888354905274092
-16.850433340026893	25.176846057478727	2.8629470893312825	-0.8487468790468121	1.2924022623074853
-16.85038673364371	25.14105029551206	2.854441942225075	-0.8582123346308956	1.285843096583963
-16.822804208812027	24.752145786172367	2.7904058762092934	-0.9584028336604161	1.2118065458584764
-16.814022621155868	24.619664448408173	2.76838497272304	-0.9925821968083596	1.1868458560336577
-16.812945472733826	24.6090037446475	2.7661061221766987	-0.9953039401999235	1.1845357834306875
-16.723937840816944	24.10943746964462	2.6781652739587276	-1.1111671653339013	1.057472866785574
-16.711672631053567	24.055094941481215	2.6676200760805133	-1.121955034041386	1.0450210892672032
-16.289023552988983	22.907733919851253	2.434639512259681	-1.3626489380630962	0.7479552075403055
-16.541701583590093	23.45604246001041	2.557652740967131	-1.2460135668055552	0.9004398232109234
-16.554803726644348	23.499372302025698	2.5649793969853025	-1.2347740045381348	0.9102292218159356
-16.28488538521969	22.898119481008653	2.4310669262604065	-1.364136924042468	0.7451358606550755
-16.26218103763534	22.856454352609262	2.4166772578245705	-1.3731810318910078	0.7342924137666896
-15.969194038819062	22.31634337785984	2.227682962375504	-1.4856600870828434	0.5932929202189609
-15.890230123807179	22.1925020649246	2.192940307232459	-1.503475146120294	0.5571250069583977
-15.611918811164477	21.76175729997115	2.087140049299938	-1.5553449466467655	0.4343623791976938
-15.389654649869971	21.467446140267274	2.038560785786633	-1.5940088837369575	0.35110309209873347
-15.211472875440649	21.22502075941048	1.9914678172309213	-1.6216088695354598	0.27050856196090306
-14.852605830718518	20.76860561637889	1.9463643746434844	-1.652605057026195	0.1066868660181968
-14.818368111934701	20.727265125728813	1.9413947884003284	-1.653179927871356	0.09290044789119882
-14.010753868674147	19.956266747716498	1.8798168387131002	-1.5929079699169761	-0.1886633788445975
-14.087441807327457	20.012526511232718	1.8819061533184858	-1.6024767693921442	-0.16976033411943836
-14.468160486474938	20.371519812579944	1.9055137586208095	-1.6342443889626712	-0.03381289287515457
-14.161164464278139	20.08381166702931	1.884765095415211	-1.6070311188187612	-0.1442102794296711
-14.781086333771103	20.690256417429	1.937219053894505	-1.6512289861296288	0.07954283947753345
-12.566775432145782	19.255877513320883	1.8700480679929692	-1.3879635526032597	-0.43612745023600585
-13.290339014836286	19.46305631769065	1.8727625991764048	-1.4924333616658891	-0.35701617789544304
-13.1729303124603	19.418787275288505	1.8728365064435302	-1.4747222183556872	-0.37381009019413103
-12.843245224742368	19.28971157894774	1.8729850778955084	-1.4241418690273253	-0.4228477388219545
-13.364979556612642	19.508469790386137	1.8732069881015982	-1.504301149384815	-0.34138847689679136
-13.714991928392514	19.7215588672211	1.8785553413950367	-1.558118436581488	-0.26590039682800937
-10.73275094914898	27.601566124654774	2.4513906409175923	0.5517182366683762	0.6927440519459751
-10.621312259153935	27.431657608134955	2.3720400395469334	0.5260403582288339	0.6418689732533297
-10.494472622804425	27.139762728691487	2.257738967237961	0.4811770892945212	0.5699530253382538
-10.440814811578786	26.97290839065918	2.197702692751578	0.4523776004280322	0.5314990131193598
-10.340010025599554	26.46761329405222	2.0451015459867863	0.35942795345976863	0.41984991038544295
-10.310942985096554	26.231506882359504	1.9811805777306137	0.31316875616548534	0.3717296410579498
-10.254915889396067	25.788604694922874	1.8793318348851367	0.22237823651340738	0.2766912487624793
-10.226478276469011	25.49740684588262	1.8173701509484599	0.16981275095075693	0.21589217519884824
-10.15297056364784	24.454238785309386	1.7115186181877462	-0.01752583149240054	0.009720627196049655
-10.148816922605754	23.97207807587904	1.697407326857558	-0.11054304903006368	-0.0824877114575742
-10.1572747910747	24.735583520367605	1.718712638200699	0.03563467819070236	0.0650875424154135
-10.162097597121184	24.830116402868736	1.7295912870648535	0.054844294979182806	0.08382071777019852
-10.162546766859359	23.84260305188515	1.706076878386032	-0.13862038815155978	-0.10609241374161804
-10.199764060738538	23.17965757589045	1.73046664107918	-0.26278771563866526	-0.22896378000092887
-10.264133457042867	22.925685144978395	1.7569273899910072	-0.32387569787909254	-0.265285885705833
-10.334836167150385	22.416165687077918	1.8017659151717282	-0.4345230064769492	-0.34608140673391263
-10.491992980100063	22.018023813554393	1.8584818096972833	-0.5454500887561297	-0.38612117260999707
-11.549836964138185	20.072338696358347	1.9285277558258158	-1.0917526901481538	-0.5322768447867541
-11.554967867880773	20.064003427239495	1.9283580987079596	-1.093995072335721	-0.532660779863523
-10.551136967279964	21.796553611972193	1.88371331293395	-0.5945801627291387	-0.4152596825646924
-10.861109989919282	21.2561808403101	1.9352984282307462	-0.7642750610366071	-0.4549237022104644
-10.944210941660401	21.11696785294288	1.9415731026806147	-0.804545193085894	-0.46361586976379116
-11.133323225905555	20.800917117156818	1.9478253143472124	-0.8985162895274581	-0.4787752618033283
-11.346534801731305	20.436488911990164	1.9408580791637133	-0.9999868811022128	-0.5045746053957433
-11.231518843805489	20.62710766906838	1.9410808889268447	-0.946035813825012	-0.49098724798442916
-11.741469854730147	19.77949816437784	1.9165242030016403	-1.1703037418153084	-0.5450776103236766
-11.841147224706019	19.661418434931374	1.9108942630882217	-1.2039780542580867	-0.5436313722535961
-11.973386913159729	19.52262481256701	1.900131054646407	-1.2451812994822666	-0.538590912419052
-12.17042537041236	19.353881967026794	1.8856223658442905	-1.2984758952033484	-0.5213946405207827
-12.254791953417843	19.298450378205736	1.8784189175347041	-1.324867174346736	-0.49079128807622996
-12.107678242949614	19.405561627556374	1.8892856427408786	-1.2819083512199052	-0.5256896830856228
-4.288326386940742	5.8070230604936794	0.1350511478126801	0.13245275173496926	-0.0025575185424784
-4.307057605244767	5.526002436139832	0.1887879971248316	0.1830855090894769	-6.157661836999578E-4
-4.180171464701457	5.245978145694322	0.2464176766963165	0.2348608744944027	0.029592379681467187
-4.162615861022818	5.199209053922773	0.25525493108089187	0.24273480980705037	0.034096386740120325
-4.143652721141185	5.191949089536986	0.2570385073630625	0.2436387843837475	0.037645501610135974
-4.014987066173259	6.398560350145364	0.036680756376369236	0.029334686659666417	0.019265743773173374
-4.102160277057983	6.226155071234556	0.06304071983941634	0.05843273990246441	0.016974425792621026
-4.158587255864665	6.1200098173878565	0.07866472251659062	0.07742545397283414	0.011447813850725195
-4.284793079351208	5.824858607178209	0.13143613472405952	0.1290077321463451	-0.00221301329300855
-3.6322745368198053	5.1479752237781815	0.2861137736017322	0.2415795539707205	0.14096714959616724
-3.7520724673596213	5.133869891353276	0.2801146617258392	0.24697357768881173	0.11600155875085756
-4.068810461062704	5.185234828589743	0.2614396576554168	0.24419369172636693	0.05246783676454449
-3.4079134276844885	5.238028583704212	0.28735252588797644	0.21897204954062444	0.18471800307618338
-3.870611147185512	6.723331704642558	0.028744732054560455	-0.010548658671506766	0.018220296025219414
-3.93550508782948	6.569124366309313	0.0395534358023237	0.003945203378758659	0.02297546239578222
-3.083077723553127	5.477621858005871	0.2964564434993499	0.16251225942573924	0.24308838247108874
-3.2016356353304536	5.395281637801698	0.2929775444465535	0.18463374446608374	0.22095976680223112
-2.9250367521464256	5.618751443255416	0.3195563573549247	0.13024786411996472	0.27148730890545153
-2.808073832376915	5.742408533499555	0.3329384591002924	0.10372415008618219	0.29039556376757264
-2.561109083068193	6.012828978318681	0.39916760201130025	0.04542602636296019	0.3360126333792346
-3.6562255957727294	7.214473650128381	0.06936549210109645	-0.053279219189394066	0.016954146322275033
-3.592522873141893	7.34008329807876	0.114858336960435	-0.0887788092106498	0.0213079155072507
-3.54328167840365	7.470859406778205	0.1297573399131693	-0.1003154909018062	0.02406367908911239
-2.1477862434435124	6.617732931249476	0.5795109045093457	-0.10715153770215935	0.42153560200963924
-2.178221292733067	6.571855578800015	0.5636480483024991	-0.09428585131560517	0.41725217211792287
-2.0648331524982755	6.7576354797203635	0.6263507631990175	-0.14735612596136582	0.43381201306808065
-1.8849213199230619	7.066868042911974	0.7287753109043762	-0.23432323863489982	0.45970768311534516
-2.4120263893614973	6.229400814325045	0.46120372087285677	-0.006913303619687394	0.3677421124753178
-2.5361866250272955	6.047252036713077	0.40596990300023583	0.039542690127831404	0.34071693011884174
-3.935819787141531	17.984500048599497	3.262412847501601	-1.2239671620044403	0.31752357226139266
-3.78336958602557	17.993315823553566	3.2477343476169804	-1.2326227358331636	0.3142649555007798
-3.427077741744119	7.766058137175304	0.3080054331064737	-0.22984072873965508	0.0320191001479931
-3.406569881135219	7.832445527304884	0.33565859777457174	-0.24747853656633134	0.03231307511856643
-3.395983191054093	7.883794864942119	0.35762006515992384	-0.25957027812514155	0.03278948271313382
-3.3371281060386737	8.150918617555703	0.48762741247585245	-0.32293503721422334	0.04128847260778787
-1.278169408830863	8.48437433428823	1.2213066966345498	-0.593323184385879	0.523389138811714
-1.4540629241815408	8.03470965362341	1.061225484266749	-0.4846039582579821	0.5099007519107541
-1.8167261401452421	7.208011822579171	0.7756690622888252	-0.27495066064419055	0.47142338439991704
-1.5523830370140876	7.789776732269239	0.9723467745202499	-0.4199064764230692	0.4975977772227137
-0.9410764433027281	9.405038530050247	1.5344761803555644	-0.7923252242034098	0.5425831904124983
-1.0329367331417418	9.151234284338832	1.4507619034953712	-0.741196816153793	0.5389258058966562
-0.7679094447811552	9.95277965234512	1.6996782634030874	-0.8878636925984473	0.5482409646137473
-0.33002843814312044	12.134348277380695	2.2569843165085777	-1.1983134095858965	0.534969991997404
-0.3357764586920513	12.078843485378034	2.244729490304475	-1.1917381308505464	0.5360774801985211
-3.417433509638533	17.827381727176302	3.2090053307117126	-1.266542056619488	0.32192147459057685
-3.353382382951112	17.741842308688575	3.1984758819257717	-1.2744387596071511	0.32583285312239296
-3.674832941632539	17.93323560833925	3.239004155842843	-1.239970114455506	0.31992489907924027
-3.5409307277999584	17.885907081965335	3.22549321345674	-1.2549620848688336	0.320336011511799
-3.1860561960175433	17.549365365355296	3.1706901416120274	-1.2905870457516133	0.33096238044977017
-2.9981130641699174	17.395321314172424	3.1482275835298634	-1.304179109862235	0.3348643657573907
-3.2165215628928006	17.57820816975883	3.1748539324630265	-1.2872968995195717	0.33089622958441517
-4.1137207324417435	17.95308223849858	3.2869027085733933	-1.210213472331819	0.31737856885019367
-4.160621080742889	17.795938972454014	3.29523654537451	-1.2098910881667788	0.3257942200037168
-4.190763877417752	17.70804950350443	3.3021638940465463	-1.2072678246632962	0.3296513478940804
-0.33050020850094985	12.145123827625998	2.2589802527381484	-1.1992045757037988	0.5346531348465947
-1.4343564303268679	16.31909273804294	2.9530686954319467	-1.3840657637462446	0.38481268307334
-1.3066176526698219	16.0680303809159	2.917792425446299	-1.390519149679328	0.3913047227882545
-1.1152979539279455	15.611202681804269	2.8505494056641365	-1.391359750745727	0.4057604159164314
-2.4474803932797915	17.1585224792057	3.1008055368626746	-1.3352549205739348	0.3495475860480286
-2.055761384167546	17.041296048986602	3.065016668469164	-1.3554797572621102	0.35713661741007
-1.9984998164489554	17.002629506016117	3.0583343450548917	-1.3572796072991469	0.3603203552250225
-1.5724149375605685	16.580962567434636	2.989849181252781	-1.3812465574072739	0.37438669895402155
-2.9820955633715815	17.38344915169903	3.146487760703559	-1.3052049878515974	0.33533271104444373
-2.724789042326286	17.256116533629893	3.123123551659487	-1.3207684136355708	0.3423125360931567
-2.531457869203797	17.190304756335227	3.1075477489565113	-1.3320212381661145	0.3460265159154131
-4.183190145794866	17.56540290424019	3.2982140402920987	-1.2084629242072582	0.335404098765113
-4.207099313692599	17.371866069837257	3.2984056364795293	-1.2126366833476898	0.3415197309744381
-4.17345519997633	17.089831976884682	3.2727553310756465	-1.2240517902617893	0.34243208310187995
-3.3148310309893363	8.423923301546052	0.6195905675746264	-0.39317413780513955	0.042895545825149005
-3.3001926290874843	8.663118489326514	0.7191938850825847	-0.45032318269728655	0.03931012468516068
-3.2862287614074197	8.915212706658004	0.8242944241030175	-0.5063751194527333	0.04236992388976749
-3.2794829862540458	9.153166440048345	0.9323527569370529	-0.5631871535006073	0.04802996304062769
-0.3805651487088481	12.953841366376702	2.4114399414328407	-1.270235733371462	0.5084107511058455
-0.4307061904896281	13.36924122248353	2.4896446997671737	-1.3063087942690337	0.49380553931554644
-0.5075965103225141	13.744646939005303	2.5519459018682484	-1.3271090287108336	0.4799411482719855
-0.5977318219793605	14.096499370658435	2.613441656043718	-1.3503714140210707	0.4641408119433861
-3.2676731937878696	9.605726412719452	1.1178251335409009	-0.6551926287112793	0.0615596512682418
-3.256429234120413	10.042692132374542	1.2931041383499335	-0.7409675479446252	0.07431614731811176
-3.268410707882346	10.416945356274994	1.4295694172238003	-0.8008817325445786	0.08537363311374464
-0.6591870284780542	10.31262568099423	1.8109303590234482	-0.9536800762035228	0.5517694466115474
-0.42285288091859907	11.258976825610697	2.0636747976372	-1.0945949203127672	0.5520760804042496
-0.42939644071267913	11.215805729165236	2.052654810689804	-1.0881750525868616	0.5525027766216362
-0.6312573047807166	10.428088654680536	1.8447109933696113	-0.9739852326191943	0.5521716770093471
-3.2903234695987535	10.897386429199772	1.615903698092643	-0.8866123566433763	0.0996926557642815
-2.987291544864133	17.386535233830127	3.147042520691982	-1.3049233910266125	0.335154318214396
-4.164359810315925	17.031866286091535	3.267217872727053	-1.2255959279540123	0.34314147770074843
-0.7097934901376413	14.466809880080852	2.6762173716849373	-1.36972698277844	0.4472752667587472
-0.8575672753041089	14.969271293498517	2.752414550866776	-1.3810346451212732	0.42983001849800995
-0.9532329287786547	15.217415294466539	2.7924895249220363	-1.3898020683552135	0.4179105885606089
-4.1386892518049425	16.602845789463966	3.2134396725514027	-1.2361617805478295	0.33576998868411545
-4.159558946386909	16.976159925336383	3.2605121118077727	-1.225638865621454	0.3435407856221328
-4.083322820670365	16.225441788462653	3.151898029750858	-1.243913373031212	0.3270882736197901
-4.075875945060494	16.183223288394085	3.144893290927921	-1.2444271072312212	0.32657061164177004
-3.9528003255732322	15.292784673108926	2.9522935914557196	-1.246818471312405	0.2819650425556795
-3.9992067929440043	15.73055462668215	3.0524445953903143	-1.2508547731897777	0.30556426715648954
-4.068371905853679	16.139351008679608	3.135731521379028	-1.244176138318781	0.32491184782000326
-3.903746688804401	14.691009127397303	2.808144329845464	-1.2312426592502765	0.24860982978464496
-3.86987704440043	14.375574603567006	2.726526655366736	-1.2167570161104178	0.23463083620823932
-3.9256796422272324	14.820378173973397	2.8406118026839215	-1.234224031345458	0.255074762136562
-3.9497350317267026	15.228464150498013	2.9370769912290324	-1.244906618900701	0.27854204052525067
-3.7268568443784513	13.894308007070336	2.592514150594104	-1.1992401845059715	0.21424974515945389
-3.698215854277132	13.779058127098043	2.5601588492040945	-1.1939046397790527	0.20957267935892523
-3.6779639093146645	13.673870011895303	2.528909648366703	-1.1856420884951933	0.20615184944268383
-3.571181750067259	13.33170586472178	2.4259502189274516	-1.1665374153628534	0.19168655529650586
-3.4835043026903465	12.977876322076302	2.3162647486507186	-1.1362318959023074	0.18093904675774752
-3.404126025364066	12.339701968592273	2.1161477920096132	-1.0800726475659987	0.15093851754453563
-3.3488293333994186	11.895449310153229	1.9639069502033357	-1.0236060116702659	0.13586376899074568
-3.300315153385468	11.14083500028607	1.7052997901932987	-0.9259229372227309	0.10824485317933866
-3.9511621749674837	15.271050023970451	2.9472787733786214	-1.2464188447701023	0.2810245589323183
-8.244373317370188	14.628658956740194	1.3854207747432E-4	8.436386445725019E-5	9.395832642594366E-5
-8.208489142862772	14.204433859089825	1.3673389176232392E-4	8.372135194039052E-5	9.398391169246215E-5
-8.193734077492797	13.966873422743047	1.3574041517078677E-4	8.33793796534344E-5	9.400121282566455E-5
-8.232676222944097	14.462837941075223	1.378357341804672E-4	8.411690668122572E-5	9.39845189607011E-5
-8.19035693955016	13.837323106092928	1.352120236046928E-4	8.320697000951634E-5	9.400404206096515E-5
-8.113167709168138	13.369167772280294	1.3329696463214752E-4	8.246415743862441E-5	9.39524196259853E-5
-8.077142174814208	13.181783020574018	1.3258758309737362E-4	8.218885789082716E-5	9.391107166315096E-5
-7.967407351985131	12.816549861797377	1.3119533177999E-4	8.154946612187942E-5	9.381419101790858E-5
-7.4202031915344335	11.241546128091116	1.2574308655110186E-4	7.85853603480898E-5	9.335689610041946E-5
-7.380855782333087	11.139150568907128	1.254598496813133E-4	7.84305670280072E-5	9.332233564408476E-5
-7.603903539139292	11.751642921695533	1.2741013619286254E-4	7.955521272465581E-5	9.349878007991668E-5
-7.696154479064555	11.994745340563997	1.282397803907058E-4	8.006321979888934E-5	9.356815628478439E-5
-7.744684776673163	12.145936214046198	1.2880306524618897E-4	8.036231440066734E-5	9.36074500111514E-5
-7.337783016568444	11.036160898112158	1.2517342076710845E-4	7.825822259207705E-5	9.328170222963579E-5
-5.478513842259125	7.328297301269693	1.129162436200235E-4	6.85011038070064E-5	8.940655779618259E-5
-5.496335515484936	7.350666297835906	1.1303659225408556E-4	6.860448387174875E-5	8.947282269316479E-5
-5.513292533723025	7.373441024034741	1.1311890326517138E-4	6.866766365422012E-5	8.953134258531472E-5
-5.7782594324877365	7.704138241466704	1.1443312277301328E-4	6.9795826595418E-5	9.01927734238332E-5
-5.226288884072366	6.97442447090005	1.1189739957024376E-4	6.795196847765246E-5	8.859662162854591E-5
-5.1320395346395955	6.880771446866525	1.1147008383851305E-4	6.759982011089582E-5	8.83196862340658E-5
-4.981658732436152	6.746084424883188	1.1115446026208806E-4	6.739925705112745E-5	8.800037561646222E-5
-4.872230788355059	6.663668971542325	1.1094727665698209E-4	6.724325917160997E-5	8.783408470140854E-5
-5.95993806317256	8.088641025459268	1.1547632363063994E-4	7.03855614075424E-5	9.088969513624261E-5
-6.156106083074739	8.43849134717127	1.1692130491934216E-4	7.170296892319183E-5	9.146699733279175E-5
-6.3622803987511345	8.893710900037291	1.1830550080105492E-4	7.273071823906436E-5	9.206155169004992E-5
-7.037730777065047	10.279206689455364	1.2284046610767336E-4	7.660539807010143E-5	9.305692576045899E-5
-6.511291309796823	9.166024915663732	1.1944940203219219E-4	7.388878778866534E-5	9.229998934308706E-5
-6.961309529005052	10.091919377967345	1.2223252450064193E-4	7.617139506610002E-5	9.297372118960842E-5
-6.976746835639336	10.11701394282087	1.223409452107103E-4	7.626470553132051E-5	9.30015250348083E-5
-11.149672852779776	19.026028297048256	0.5066732956952598	-0.051240390999277734	-0.08404836206532137
-11.177286946315288	19.099277703541333	0.5121356231175411	-0.052354229544154765	-0.08386984100186652
-9.18227086019565	22.941744559833715	0.6337594487695659	-0.061485371254491286	-0.06081315356079815
-8.933979733519063	23.042297787756027	0.625317166426111	-0.0608215028729744	-0.05753458202368106
-9.497726748011418	22.723004536194928	0.6356413917934735	-0.061652390287614475	-0.06340167027181938
-11.201816179455392	19.362671115833425	0.5265763070589595	-0.05453104218038052	-0.08186062053641427
-11.022193536741858	18.71762456011473	0.4836144008842108	-0.04699557660560709	-0.08474202552157448
-10.948655511422155	18.634752597804788	0.4743320634677439	-0.04509302431513996	-0.08418078453412356
-10.739200803101152	18.414265673982754	0.44948162834927935	-0.040731589065744055	-0.08246301447695895
-10.426129079411938	18.242868662510936	0.4176101037298774	-0.03549297939789861	-0.07863266445943232
-10.351495060601314	18.19934593348884	0.4099609547681612	-0.034439479591228284	-0.07757581646573904
-10.276659955502009	18.164399203559437	0.4025999179151671	-0.03340452988594405	-0.07670864600332766
-10.051706148564318	18.092298620546728	0.3807801527567184	-0.030303896328214206	-0.07289215115881825
-11.220597943108505	19.547650220008503	0.5367523703280431	-0.05606967935667301	-0.08023648076332461
-11.213232813518047	19.613678726955158	0.5397184922765222	-0.056092063751523986	-0.07986345274092126
-11.167862918473158	19.983763373685665	0.5559119083268261	-0.05821769807776012	-0.07649330357836882
-11.119734753615504	20.180895538942224	0.5640658731743072	-0.0582530221284123	-0.07559281622413032
-10.889962382093142	20.81510177874138	0.5865351074054548	-0.05921842960608276	-0.07145718759324263
-10.989883259185685	20.57314650704364	0.5778820274923859	-0.05945977481249723	-0.07253092870187686
-10.670647697607485	21.25443563231954	0.6006859762871214	-0.059931378282091476	-0.06910757130136352
-8.656589193032165	23.077778160673812	0.6103917899205602	-0.05844382068943418	-0.05507146635092142
-8.262164632393056	22.97490850022338	0.5767538931702998	-0.052370094219922794	-0.04960904593106567
-8.093510801985081	22.896766634500132	0.5601816394705538	-0.04945610859387978	-0.04866019522026417
-7.68989912608717	22.564207698669875	0.5119920375249875	-0.038842123975658026	-0.04549644907757133
-10.61906467426591	21.352055718189742	0.6040682084503841	-0.059711863403078665	-0.06894863705259657
-9.936768220586934	22.310409278173573	0.6315106186468222	-0.06138989525811408	-0.0658439932810055
-9.627937960973474	22.62487940796674	0.6361590340836825	-0.06201754624708954	-0.06400856821575515
-9.573169961095976	22.676544366109272	0.6367633623801818	-0.06195569286580351	-0.06380748736309404
-10.134279956953314	22.058148587414195	0.6246658373436342	-0.060322641421927545	-0.0672536455184784
-10.304582249602808	21.836678921374176	0.6188885080479773	-0.06040086716564734	-0.0674212731097068
-10.555587977067566	21.45179651669559	0.607182003070115	-0.059473767621834595	-0.06900716489908035
-9.871150253323467	18.04329134881533	0.3637877581808876	-0.02822395083061181	-0.07017058802786018
-9.4491510421968	17.986087424675254	0.3220770615221027	-0.023289046724410928	-0.06212688273787788
-9.39405468440286	17.97674307009461	0.31661610380057525	-0.02279680665830361	-0.06111686224461439
-9.318824933668623	17.968766098777905	0.30842024803598794	-0.02204074778167275	-0.05969462700869577
-8.866655676614846	17.930756511797174	0.26039399952219583	-0.018145715400366226	-0.05072743109705424
-7.460370084706861	22.326890903804703	0.48056348836246365	-0.03410527600649513	-0.045805329288797124
-7.181921823170052	22.004421546653404	0.4406449344332773	-0.025156916642402424	-0.04760826794635684
-6.980050576019263	21.793148493492453	0.41180665557390955	-0.021447282547434846	-0.04894730559186916
-6.576542696581086	21.409318391621486	0.3577542139774734	-0.013281828532510462	-0.05424160486928946
-8.591810565175942	17.924390418426363	0.2268415310882327	-0.014989875768650223	-0.0458523127813518
-8.160987566235585	17.895824611247768	0.1657918110252513	-0.00871666518494449	-0.03442868782782252
-8.427526747689353	17.911776804777684	0.2041496668268155	-0.012883242653805152	-0.04163027066729812
-8.540982568507179	17.920050757602066	0.2207321439436123	-0.014501834599521219	-0.04477371921561148
-5.864615339578987	20.755750631962357	0.26692345052466065	-0.003845487893645303	-0.053659724219510194
-5.543802938210256	20.38074487517408	0.22212558865641824	0.0018054361971403818	-0.05165004192148345
-6.504364858334945	21.34437545298176	0.34848683511645223	-0.012687558953879054	-0.054450968753306093
-5.970918121132899	20.87023242852833	0.2813041754542889	-0.004732114039824124	-0.05411034326226834
-5.171797381464162	19.89737251545445	0.16848218846955934	0.005318735093975566	-0.0476724969554085
-5.0245480447987125	19.683822661130662	0.1459602778468984	0.008565673302798409	-0.04553824741264949
-4.900152014728899	19.401774462066626	0.1216288298435505	0.0111591460910297	-0.0437253535191067
-8.045165203849148	17.895237150670994	0.144004707614989	-0.0070166248471875865	-0.0284117978764706
-7.828330068792466	17.887207984644846	0.09929949277640607	-0.004926524963420131	-0.0172641746296484
-7.588389628929521	17.819549385161938	0.02288942395181445	-2.9083095413464245E-4	-0.004736842271774846
-4.683175416995011	18.92056128922509	0.08549945766160741	0.014523105659140799	-0.03759318363720781
-4.557131527726211	18.533459102138394	0.06411199424124422	0.013708532351148425	-0.032379524105378726
-4.377707594286538	17.57417867700677	0.026420232474723578	0.013088103808892849	-0.021187448507133458
-4.375950900357417	17.526057226949376	0.024782414412390034	0.013050116250014763	-0.02072014061451396
-4.484941864981501	18.19838652331461	0.04445219588274808	0.014475512625608502	-0.029049171766571066
-4.372825752777866	17.497105804998277	0.024710654381984356	0.013092203416131404	-0.020595038950000467
-4.260063754969469	16.957122878843833	0.021103972675126783	0.012532261730158745	-0.01530509163556539
-4.2543796491463395	16.88173839584814	0.021282842934936468	0.012472479790789503	-0.015124502224621741
-4.172479120773178	16.325671413989923	0.018582132907830923	0.010156120802636335	-0.011990123138365666
-4.151871519508384	16.155447405066244	0.017806900295994917	0.00946548992347419	-0.011000061962570166
-4.144035245207647	16.121454065378032	0.01753501945561852	0.009257191796723734	-0.010770778081584212
-4.072421898747817	15.289956430567175	0.011875178848830638	0.006441891133582673	-0.006263417016752386
-4.095328121705499	15.489697359268533	0.013199561672144158	0.0070729197998257685	-0.007248860826766751
-4.118480058777639	15.68595857984359	0.014544358951756459	0.0075025295674599575	-0.008299865785671271
-4.140149876500907	16.06180723438685	0.017094845888396628	0.009000785777729406	-0.0104234112676491
-4.179593610389492	14.862900564725685	0.00962944972736452	0.00519200804373943	-0.005558383369591801
-4.129583690004605	15.034457843656845	0.01094946606548944	0.0058997932175049355	-0.006229167247536135
-4.332504046130264	14.727261534199787	0.004989042811952379	0.0026067775676197284	-0.002762664259653084
-6.864381120883843	17.824925970386563	1.5387336948689232E-4	8.846701916187729E-5	9.067181512135706E-5
-7.111456277637915	17.862901719600874	1.5330034070950644E-4	8.837074974536443E-5	9.088522003185219E-5
-7.361730330183262	17.815658423143518	1.5242897202905918E-4	8.827805778751738E-5	9.112904997402061E-5
-6.699631952192596	17.790187728061333	1.5422144372157954E-4	8.852021305670174E-5	9.052671871305318E-5
-6.471535900809904	17.65611081898578	1.5439023699813763E-4	8.856472649735582E-5	9.034924138401176E-5
-6.01856299486931	16.965651538393175	1.5293084140912276E-4	8.812146088532968E-5	9.007369481746709E-5
-6.018217814642384	16.964954947243214	1.5292903869233696E-4	8.812090808345337E-5	9.007355480892773E-5
-6.192614293475787	17.31914560580889	1.5388311928066144E-4	8.841966985051771E-5	9.01666471409718E-5
-6.358826975092747	17.562077889890872	1.54346950881175E-4	8.85379556840452E-5	9.026800129611085E-5
-6.018066056155799	16.964687362149334	1.5292837912822855E-4	8.812066437933162E-5	9.00735023344424E-5
-4.908304538333134	14.969355025422521	1.467349257946089E-4	8.576777269325383E-5	8.897693903826807E-5
-4.894965705707698	14.956384548239772	1.4670480673512493E-4	8.575347032842035E-5	8.895689253927065E-5
-5.522668475480044	15.89108446419409	1.4949746194928542E-4	8.690971663142218E-5	8.968729164569677E-5
-5.590293973325887	16.02332329799043	1.4994299135876523E-4	8.708502460377001E-5	8.975568508467075E-5
-5.62503595550961	16.102423683804165	1.502231604215984E-4	8.718615203771621E-5	8.979899307720445E-5
-5.79838945170203	16.47567517825189	1.514188519503697E-4	8.762156486526704E-5	8.992824120361609E-5
-5.818300420163335	16.518599132988257	1.5156394422961798E-4	8.767163500545392E-5	8.99527371437287E-5
-6.016563718580136	16.961325465432818	1.529180350045416E-4	8.81171950419171E-5	9.007260907847835E-5
-4.911331118979538	14.97328547513143	1.4674584135706775E-4	8.577248540480837E-5	8.898058303150275E-5
-5.0735700023776875	15.16993664121582	1.4729328560609032E-4	8.601915021379253E-5	8.919946113794861E-5
-5.223708594183212	15.375437594116095	1.4788140246786295E-4	8.626114222110144E-5	8.938948835688059E-5
-5.2244114000787105	15.376332166246335	1.4788399228388477E-4	8.626227763760442E-5	8.939047029336095E-5
-5.424504479191739	15.698092793846305	1.4888060599618162E-4	8.667481551470944E-5	8.960837317244601E-5
-5.22565127061393	15.37825402853767	1.4788990519746167E-4	8.626468735070055E-5	8.93920343177039E-5
-4.7077301313837365	14.774519111724057	1.462878118136657E-4	8.555776604492142E-5	8.867333227373127E-5
-4.675015183440867	14.74800878513003	1.4623153856447945E-4	8.55296474133049E-5	8.86132669052597E-5
-3.7658512309524754	7.028045440845924	1.1228846340814617E-4	6.67809729547518E-5	8.50634806303272E-5
