# Supplementary material for: Thyroarytenoid muscle fiber orientation regulates the ability to modulate vocal fold vertical thickness
Source: PLoS One. 2025 Dec 4;20(12):e0337735. doi: 10.1371/journal.pone.0337735 (PMC12677544; doi:10.1371/journal.pone.0337735)
Supplement: S4 Data — (ZIP) [file pone.0337735.s004.zip › Male/contourA3TA15.csv]

% Model	Angle2.mph
% Version	COMSOL 6.1.0.357
% Date	Dec 13 2024, 22:24
% Dimension	2
% Nodes	720
% Expressions	3
% Description	Line
% cpl1x	cpl1y	Displacement magnitude	u	v
-11.968005616002486	39.650844643500406	4.785920833263796	7.003494971102867E-4	0.4671228492768944
-12.100925229184412	39.521184251215715	4.781336694811831	6.968361702350305E-4	0.46720846133346405
-11.810234379374002	39.74293127707726	4.789170798872992	7.028650683940817E-4	0.46706036749654506
-11.76596306338081	39.775513356632324	4.790322894752823	7.037503691175838E-4	0.46703856443086594
-11.47739948826791	39.862189693672036	4.793383998966865	7.061161559023023E-4	0.4669760240057017
-11.258980847445656	39.857881496438054	4.793224735887413	7.060108177470333E-4	0.4669729690077218
-11.716143543792246	39.796222579001906	4.791053634011107	7.043185803558225E-4	0.46702412902292656
-11.163938214941039	39.85365079891891	4.793075253325418	7.058899628434626E-4	0.4669731323185838
-10.796207435616262	39.85090503287166	4.792972527901235	7.058048151923184E-4	0.4669651329217127
-10.709496869932108	39.85039381204079	4.792952288413869	7.057868879591972E-4	0.4669631670611195
-10.37169574884199	39.850036177539195	4.792934553443693	7.057603415235933E-4	0.4669544543135153
-12.13512273325702	39.460672833157	4.779197876717544	6.951987660524003E-4	0.46724767551983604
-12.240660142730178	39.24849072022055	4.771700021312156	6.894573597783671E-4	0.46738478474373935
-12.227325367848685	39.08705965880899	4.765990214408992	6.851076721301739E-4	0.46748663304299454
-12.205740642978935	38.979124391808504	4.762175228182022	6.821996679498326E-4	0.46755439374364927
-9.681369688821853	39.850002288818345	4.792913650753678	7.05735565384651E-4	0.4669362364504333
-9.209886193231677	39.8500022888185	4.792910692173338	7.05698281486016E-4	0.46692377512954814
-6.503691158131879	38.96454001876737	4.7615480336944795	6.819143002980722E-4	0.46741379356548224
-6.587351156296421	39.29642873129991	4.773288115327247	6.908118603808767E-4	0.46720550320577525
-6.771159512318912	39.57700815680421	4.7832088216134245	6.983470739913879E-4	0.46703241336062307
-6.814129999907874	39.651652838586976	4.7858494427947535	7.003497465400011E-4	0.46698620715137956
-7.229593906641747	39.84203493583536	4.7925873833911465	7.054776123545372E-4	0.46687648317445696
-7.181795837296288	39.83706132882147	4.792411040572471	7.053435853930514E-4	0.4668783694111784
-7.033567159296577	39.76166368437849	4.7897406324569705	7.033152774464791E-4	0.46692225629087325
-7.6946177519140235	39.85300356006798	4.792985102845066	7.057584698824664E-4	0.4668818221327892
-6.488283836647731	38.91091546805024	4.759652612762057	6.804682111885531E-4	0.4674473924232291
-10.243595360807257	39.850002288818345	4.792931949910826	7.057472532842451E-4	0.4669510938979168
-9.730298368089413	39.85000228881833	4.792915260306223	7.057365754465972E-4	0.46693752866185384
-9.743014193148053	39.85000228881833	4.792915337702326	7.057378576500234E-4	0.46693786403313586
-9.085341826788042	39.8500022888185	4.79290756169893	7.05696002988401E-4	0.46692047730201947
-7.779783738995952	39.851154726690396	4.792924179174209	7.056999517227302E-4	0.4668852514726539
-7.886706964608754	39.850916601280545	4.792914069918342	7.057015655390284E-4	0.4668882331453654
-8.209330570361047	39.849987794146756	4.792898234392348	7.056552427687422E-4	0.46689734240926084
-8.699211804792647	39.85004545472901	4.7929106613348935	7.056612821191923E-4	0.4669102512796892
-8.427966558711145	39.8500350871401	4.7928989643688436	7.056700806194838E-4	0.4669030821774237
-12.152615457473026	38.61822056218743	4.749412431973499	6.72504110719266E-4	0.4677814766107528
-12.150457207342695	38.60568225439725	4.748969384499683	6.721673074333624E-4	0.4677893571475779
-12.146591986235311	38.58859764700979	4.748365126046232	6.717100777818948E-4	0.4678000713559861
-12.074238696384148	38.24828133015453	4.736337625381671	6.625752282210127E-4	0.4680136052441831
-6.441829287929373	38.514252064367554	4.745631675350871	6.69814726400363E-4	0.46769771778975566
-6.4796557750756225	38.830935381536946	4.756823103503968	6.783230534818517E-4	0.4674978883119788
-6.431316994593285	38.355730965701305	4.740025410304363	6.655855763024647E-4	0.4677979777040241
-6.415000660473024	38.12021737547059	4.731701999703169	6.592739789677579E-4	0.4679468947311332
-12.006552716049852	37.91928976266428	4.724701272999651	6.537810195964504E-4	0.4682201023696473
-11.966773292852782	37.7322909897182	4.718092667960834	6.487854721457491E-4	0.46833743692833585
-11.899335717233097	37.41624344712912	4.706916124283097	6.403820409999129E-4	0.46853574413588683
-11.86072968481382	37.23337054820751	4.700454094126814	6.355049672156901E-4	0.4686504967766917
-6.405495081109018	37.81045524455644	4.720746917328153	6.510192770508631E-4	0.46814309145574373
-6.3802834672144035	37.49850283645258	4.709723231382872	6.427077532450606E-4	0.46834026452676736
-6.34327199449609	36.990127261889924	4.6917459002439355	6.29250863560404E-4	0.46866170307202054
-6.3346776499635205	36.89181710192548	4.688274322470117	6.266439688510122E-4	0.46872382126202516
-6.327277488709939	36.80573234114482	4.685233266175936	6.243838858124846E-4	0.46877822635701094
-11.839379859361392	37.12464213602315	4.69660777105509	6.326159350572439E-4	0.46871876826027825
-11.66031709327127	36.191536938073696	4.663624052526853	6.079580424909165E-4	0.46930477110701957
-11.619905720758748	35.962379473002436	4.655531306238853	6.0192842086434E-4	0.469448775758124
-11.730360249335298	36.58305483766412	4.677475935507633	6.182509212439559E-4	0.4690587545525097
-6.248695444183289	35.88284413383002	4.652632883875218	6.000514329580206E-4	0.46936142758612936
-6.190644674951313	35.36621719878445	4.634365784155412	5.866570403948005E-4	0.46968760889223604
-6.146329446134891	34.860882297696094	4.6165129885433425	5.734447267885605E-4	0.4700069182959996
-1.0600869276340483	18.316100001774196	4.032296660006014	1.8323692886717827E-4	0.4803833419898199
-1.0459016161732135	18.37692181363064	4.034440273570414	1.8456791602671087E-4	0.48034448494650006
-1.1744205707972624	18.153797557800345	4.026572960759544	1.7969543700055885E-4	0.48048868112620496
-1.311326192584243	17.97535615877772	4.020282715243982	1.7580114977361496E-4	0.4806047398969528
-1.386335587551091	17.922671465764726	4.0184246212549946	1.746568246565409E-4	0.4806397514651878
-1.650548821745367	17.757514160475903	4.0126066524345205	1.7106776459427774E-4	0.48075013302428116
-0.9718149006219283	18.630446296863695	4.0433834728815725	1.9011434397646387E-4	0.48018219136073315
-0.9542349860686515	18.852537320770427	4.051213667745008	1.949866913729243E-4	0.4800410370868067
-0.9467123425971604	18.932059856972355	4.054019715170958	1.9673182453007E-4	0.4799904686594221
-0.9488912973033679	19.009058522305217	4.056734813876878	1.9842670347884503E-4	0.4799417078032257
-0.9602591937381534	19.185733594449147	4.062968710562243	2.023110561416454E-4	0.4798299653928071
-1.0005126263859143	19.36574217623491	4.0693155379582775	2.0628042395377805E-4	0.4797167328483302
-6.05347281998843	34.07388368729615	4.588727309313741	5.532296049123606E-4	0.4705036741156565
-5.779746191862431	31.198536783186327	4.487127599701185	4.806168598994295E-4	0.47232034470180123
-5.81260308842713	31.6601371096856	4.503411287721635	4.920209062186773E-4	0.4720283820795178
-5.898916358898413	32.61341104261303	4.537120232374319	5.16048853241689E-4	0.471426000098529
-5.976331308258205	33.33624786626052	4.562634989733969	5.342864407149111E-4	0.47096950614391675
-11.555172919712001	35.57995576034233	4.6420138598854335	5.919808893780069E-4	0.4696891610988756
-11.427224513094306	34.824469013294944	4.615314874375404	5.721937977744509E-4	0.4701640385108954
-11.302991741507174	34.01939293201957	4.58685624675911	5.514541613926823E-4	0.47067038173012987
-11.26269403333529	33.74326682230424	4.577115611997755	5.442707803728255E-4	0.47084409578047043
-10.87492360433819	31.536162433666846	4.4991305542059425	4.88332488682646E-4	0.47223110933398493
-10.79808267178972	31.096982410679725	4.483617395282051	4.77642568682379E-4	0.47250712604240624
-10.515617328365707	29.431210118152052	4.424800347025123	4.363112237827366E-4	0.4735542368618293
-11.095255333576779	32.78560916869341	4.543243728881897	5.199945684830664E-4	0.47144595226850594
-10.374607869233792	28.677418549364212	4.398149735979626	4.184005496357659E-4	0.47402778699907433
-1.9007542873442729	17.670028077820447	4.009523049895849	1.691791652788853E-4	0.480810980020526
-2.0779141835942943	17.606247817656115	4.007277068262549	1.6780319578042606E-4	0.4808552302942754
-2.421704394542373	17.610906476909	4.007444659059637	1.67939250621969E-4	0.4808596890702211
-2.5268901597962445	17.60827853304663	4.007353587045577	1.6789301156262186E-4	0.48086362472245986
-1.0157099330243569	19.441588102125813	4.071992005382532	2.0795427591500896E-4	0.47966898462467183
-1.1062328150339649	19.65851365771074	4.079643541721572	2.1274994696883232E-4	0.4795334391907202
-1.0950141199455286	19.63861486947969	4.07894161131149	2.1230899327728052E-4	0.4795458096518904
-1.0936631912571904	19.634142492606518	4.078783774503586	2.1220990936797026E-4	0.4795486153275906
-1.2019485900933222	19.823967402584525	4.085482635669315	2.1641372673488076E-4	0.47943063439933914
-1.2626663164006444	19.90610167368628	4.088379117543248	2.182329389287569E-4	0.47937988200078663
-1.3479656887537845	20.02184186709379	4.092465297912634	2.2079688226573122E-4	0.4793083602269633
-1.3818036936806772	20.069240413165744	4.09413719889269	2.2185327208076096E-4	0.47927904788515313
-1.490043238491493	20.21081153288452	4.099134889955729	2.249921426641448E-4	0.4791916466272148
-5.495158991359491	28.68268136418761	4.398228802197989	4.192282881642597E-4	0.4739090078142822
-5.507477156915547	28.790577524822243	4.40203139832179	4.2177922959056813E-4	0.4738408634235232
-5.640376413522405	29.93509919763994	4.442482496809555	4.49525672669363E-4	0.4731182196762814
-5.66674537726079	30.200894570944342	4.451857614771145	4.559281563259979E-4	0.4729502651605868
-11.232964758328787	33.56280133293661	4.570734754696899	5.395772141439763E-4	0.4709575565476986
-9.890707351552885	26.584105713780335	4.324200175646068	3.6878817035833637E-4	0.47534080380684485
-9.499209611630052	25.463046361573806	4.284616839252611	3.431050214193601E-4	0.4760411817794593
-10.251371607480321	28.08873461337165	4.377357141834258	4.040616950636636E-4	0.47439728965628214
-9.949856872037069	26.81141811544305	4.332230031572482	3.742204719726068E-4	0.4751983677825268
-9.409620206466	25.28683176907262	4.278381159528596	3.390173404567651E-4	0.47615064728592993
-8.975776833099328	24.413789608181347	4.247605570520731	3.19385540927558E-4	0.4766934400200467
-8.450931047688341	23.67686534172989	4.221536738701142	3.027791162801627E-4	0.47714819634898925
-8.315280225053407	23.486682331666373	4.214836035610045	2.98597085542994E-4	0.4772656354780754
-8.109310669822081	23.245736403988893	4.206318621005546	2.932983971257217E-4	0.4774137151840787
-5.04821833795282	26.35030357792787	4.31587258880996	3.6410668725573794E-4	0.4753778175692605
-5.072511135861281	26.457154341834364	4.319637833943068	3.6651639610488804E-4	0.475310589573974
-5.319014801988768	27.6151602307035	4.360528566171273	3.937123948487226E-4	0.47458189775097537
-5.298549699956672	27.508324942348306	4.3567607836567595	3.9126295795496483E-4	0.4746491942706157
-1.6547952866665352	20.435138707303928	4.107047304024049	2.299819715138613E-4	0.4790530133037363
-1.7068462026965912	20.505043732104994	4.109515373709881	2.31540958965682E-4	0.4790098294556504
-1.8328638043067826	20.675856534446993	4.115541162886521	2.3535109607744634E-4	0.4789042848561116
-1.9146876228856835	20.78271581099791	4.119314105489401	2.3772883361521883E-4	0.4788383204090457
-1.9589596542270868	20.838178803681924	4.1212700576653365	2.3895878064883062E-4	0.4788041204151104
-2.2267902915590323	21.173727916983232	4.133125543953196	2.464739513993445E-4	0.47859722235107705
-2.4765836027203294	21.524027437877677	4.14547401772519	2.5431951646324E-4	0.47838059119091636
-2.510632075597485	21.56945277354053	4.147079515473123	2.553459942075696E-4	0.4783525403344391
-3.4170539347823667	18.323036770820913	4.032570930074449	1.836100731024004E-4	0.48042982534264966
-3.3613588547056894	18.26201824120377	4.030418416466513	1.8226988567811915E-4	0.48046730377312574
-2.8302006677410443	17.7685842180935	4.013007747222756	1.7142735839601275E-4	0.48076856315826905
-3.0213186080937637	17.882690433716814	4.017035040845964	1.739416562068974E-4	0.48070035859010046
-2.9853774190574067	17.85333337493745	4.016000287390323	1.732963908408919E-4	0.4807181944489141
-4.904236518511963	25.91960781073081	4.300644789322272	3.542574919852959E-4	0.4756476941262041
-4.723668736196532	25.314951331292864	4.2793157371289015	3.4026784956491364E-4	0.4760269933503183
-4.604679940346854	25.051089745874435	4.269983808843477	3.341373285824078E-4	0.4761915825817884
-4.281370486848969	24.383328411417228	4.24644526105838	3.189851833922962E-4	0.4766077568514877
-3.2125741016240386	22.611557155864187	4.183860684794351	2.7879286425529904E-4	0.47770728359768744
-3.272014261258436	22.70654698603269	4.187208953814971	2.809216948347343E-4	0.4776483720312883
-2.5518384799861815	21.63096481182497	4.149249382218368	2.5674343290906643E-4	0.47831445400312605
-2.8735384712196232	22.08009398368013	4.165112739794877	2.668233030513976E-4	0.47803677234113184
-3.1756044296995665	22.556944434453374	4.181930347315976	2.775785449046994E-4	0.47774109974378404
-4.545571876999899	19.652622560032107	4.079486605192875	2.1296430794326082E-4	0.47961175086971025
-4.424895516455141	19.524062222800467	4.074950415766469	2.10130055218938E-4	0.4796906382574443
-3.958958611653594	19.00470136406695	4.056619962999877	1.986285613386072E-4	0.48000958751088896
-3.8782730930382083	18.915322300283425	4.053468972217719	1.9665964293888135E-4	0.48006450085279107
-5.025563667731989	20.107549344377823	4.095562255519101	2.2310330190702154E-4	0.479334019843412
-5.277731362781373	20.350988119887234	4.104139295395997	2.2848561118366423E-4	0.4791851735156529
-5.606549304112775	20.6598148798465	4.115055983627785	2.354164065996203E-4	0.4789967898749544
-6.131048509468386	21.17349677678001	4.133165995610659	2.468571266840547E-4	0.4786826779756654
-7.17416985769136	22.198608654304337	4.169346889748719	2.69754651230634E-4	0.4780561386239306
-7.6413332318231895	22.67125431062098	4.186071228893365	2.80390755017777E-4	0.477767133829648
-6.9150129554945305	21.927639425126234	4.159804620075307	2.637750577585826E-4	0.4782221792806035
-6.31895859009996	21.343154735881807	4.139173735781655	2.5069725904616053E-4	0.47857938993013466
-6.618255579081206	21.642875823077	4.149730205581262	2.574534871728571E-4	0.4783961084330589
-3.6680004015474728	23.30103040805593	4.208218173694368	2.942937888072296E-4	0.4772802414387918
-3.83446762916781	23.580833568731567	4.2180876456168255	3.007517139901282E-4	0.47710660059303345
-4.071443328978513	23.987709649252928	4.232463441108472	3.0984118214207295E-4	0.4768538460090558
-7.640251545310057	17.586782544931808	1.542769851441659E-4	8.978045548040106E-5	9.353253779221138E-5
-7.509356374993602	17.79911102953117	1.5496813006032594E-4	8.987018868657336E-5	9.310914040588239E-5
-7.6989388334005735	17.4903691638282	1.5394353188326933E-4	8.967554346095918E-5	9.37267692541137E-5
-7.762103216471637	17.30759444679789	1.5321860288696455E-4	8.949087573649782E-5	9.396324800758399E-5
-7.821162534822876	17.152686250634986	1.5258359283032555E-4	8.93074832820172E-5	9.417867461556291E-5
-7.87221896818102	16.9473112831706	1.5169397390793184E-4	8.90734954124338E-5	9.437507827422483E-5
-7.921170402924522	16.753942907049066	1.5086948978375767E-4	8.884980942830642E-5	9.456776227703871E-5
-7.9783869673286425	16.470761822820492	1.4960493568599788E-4	8.848933472664366E-5	9.480522561412706E-5
-8.003886469325913	16.357472230499454	1.4911486575180143E-4	8.835264334244817E-5	9.490832732995061E-5
-8.041803974825056	16.197407590250943	1.4836420073019213E-4	8.81315645008861E-5	9.502810759611104E-5
-8.11957094103931	15.808141817188318	1.4656732700267858E-4	8.759954004014498E-5	9.530894437076982E-5
-8.094241908274963	15.975737091845481	1.47348422301567E-4	8.783963340376893E-5	9.521129465421233E-5
-8.149959289733443	15.594634263864748	1.456139089271911E-4	8.730870656874034E-5	9.543735487763998E-5
-4.487015489615116	14.591722761896559	1.486992646397137E-4	8.690020664517081E-5	9.000641780607415E-5
-4.416731324563106	14.512870608922288	1.4844965454622634E-4	8.680260287355002E-5	8.987557205689074E-5
-4.329055028394281	14.412978776001905	1.481555441020108E-4	8.669662327597994E-5	8.972748751750266E-5
-4.19303203891211	14.248275933735142	1.476040099344092E-4	8.647449253607909E-5	8.946923139420854E-5
-4.178965322518646	14.23024927967746	1.4754622379595142E-4	8.645239137945455E-5	8.944545217220644E-5
-8.208595369810979	15.125877972768416	1.4345634545475034E-4	8.659503866875087E-5	9.567435406207417E-5
-8.250106284083648	14.883579494882824	1.4237017670841462E-4	8.623630681964744E-5	9.58131207635974E-5
-8.184763342662869	15.304083214581624	1.442772212378662E-4	8.68690720740654E-5	9.557960916933372E-5
-8.194040568253598	15.203367992185502	1.4382171568318365E-4	8.671912485693827E-5	9.562895741363664E-5
-4.009503675450382	13.95499929048619	1.4646597674986524E-4	8.603994145875628E-5	8.90827083840308E-5
-3.967321215997023	13.879167246534847	1.4618305872765239E-4	8.593905290169273E-5	8.900558141078764E-5
-3.8768075373306097	13.684183745503944	1.45342022679451E-4	8.562077664588273E-5	8.880202491127071E-5
-3.8285567068758617	13.577304042901428	1.448852007006882E-4	8.545132785849226E-5	8.86909641261606E-5
-3.679175518096213	13.165512678706849	1.4304937722643105E-4	8.475559999578886E-5	8.833633880261032E-5
-3.5952780276413945	12.848827743115857	1.415181637657895E-4	8.414905164884373E-5	8.810773345879194E-5
-3.8035301168690907	13.511178334388502	1.445691685837731E-4	8.532557708726995E-5	8.862201718653295E-5
-3.5706258476984103	12.751547870197772	1.4109421034743676E-4	8.399436989422964E-5	8.80557985573162E-5
-3.536337058362929	12.508568926206657	1.3993465222366877E-4	8.352432666544694E-5	8.79681081087846E-5
-3.4943523373487664	12.217884679130231	1.3854774880333776E-4	8.296430038047122E-5	8.785535688681718E-5
-3.476217738039166	12.051206781698731	1.3770372419900467E-4	8.259336631002767E-5	8.778843041281123E-5
-3.4381043775288846	11.707787309160882	1.3618975070370096E-4	8.197897782163819E-5	8.771440253355223E-5
-3.4175141432913065	11.442487558596586	1.3488585794063488E-4	8.138748294744365E-5	8.762820476989174E-5
-3.390535492772293	10.959938069747185	1.326584930844519E-4	8.036223765231699E-5	8.753735711820188E-5
-3.391605607580326	10.637069694303245	1.3115989935978263E-4	7.960871099930881E-5	8.751667147840023E-5
-3.3957072198915474	11.125983907025887	1.3347257767951548E-4	8.075119315856789E-5	8.757458759633358E-5
-3.3933099091125833	10.454525891479044	1.303671575637806E-4	7.922605639359363E-5	8.752856047453096E-5
-3.392748642497309	10.363320317554606	1.2998714337436747E-4	7.902728681430472E-5	8.752848515166688E-5
-3.3881777990103163	10.052022617744685	1.286084488683206E-4	7.830224503762732E-5	8.747846405150084E-5
-3.379931059854188	9.65560915900371	1.2683946675493986E-4	7.72798376967434E-5	8.737444522887737E-5
-3.38003327420144	9.645525660619372	1.267915632026567E-4	7.725237398444977E-5	8.737190996906149E-5
-3.380411775956053	9.63612711841371	1.2674357335618899E-4	7.722187086755706E-5	8.736852475145672E-5
-3.4070943292007656	9.209820550583608	1.2488288916920613E-4	7.60995188649692E-5	8.737401376644365E-5
-3.4177904844649305	8.97279793026408	1.2372610017242556E-4	7.534421226543775E-5	8.727082245706E-5
-4.670507470987797	6.528342318175511	1.1254067028400335E-4	6.79539807995827E-5	8.904098289199733E-5
-4.472672713765167	6.53165408154053	1.1269396379444929E-4	6.788502250639215E-5	8.886712986934752E-5
-4.296096768007061	6.564113874181485	1.1257214731304763E-4	6.7741642826221E-5	8.816575904936762E-5
-4.1907677441120486	6.6201318525786546	1.1287549093854778E-4	6.775258665834072E-5	8.806691071723975E-5
-3.42823364007561	8.77881073484247	1.2295002443063471E-4	7.480350396406272E-5	8.728597988173786E-5
-3.440421539484517	8.631632878187974	1.2239179739451477E-4	7.428958632170188E-5	8.730719059441164E-5
-3.510174069952668	8.051882576425108	1.20200131163742E-4	7.231145027311489E-5	8.740548077936759E-5
-3.4654247941708625	8.41479710425795	1.214372104547314E-4	7.349435596163141E-5	8.731052512952087E-5
-3.519325274558982	7.974355231943207	1.1979803310397013E-4	7.199208552574852E-5	8.733681649345768E-5
-3.8048036653298265	6.960169305120867	1.1401524036997302E-4	6.77989840695881E-5	8.676405160344676E-5
-3.942941641067294	6.809098812242506	1.1345919947328419E-4	6.787165860686478E-5	8.717315012611776E-5
-4.081244662082278	6.715380176995773	1.1296274972307567E-4	6.755299358166629E-5	8.759417763086972E-5
-3.557899482821399	7.6388476831782866	1.1789279117021623E-4	6.986817795706863E-5	8.675002369473825E-5
-3.5506928691402093	7.692857622749482	1.1853310150083947E-4	7.060019414613701E-5	8.703828254143204E-5
-3.535122007221198	7.8370201875805385	1.191680367745446E-4	7.135136300772348E-5	8.71454520552693E-5
-3.5827478111781415	7.560437912809053	1.1759960241244015E-4	7.012653663563488E-5	8.667663157926775E-5
-3.656557182300242	7.31345080673359	1.1570175295350653E-4	6.901437790826058E-5	8.622417363422524E-5
-3.741595319822733	7.091603710798701	1.144201422580156E-4	6.776317079786688E-5	8.645869042156034E-5
-12.48823622079036	29.318127189803445	3.217521006322814	0.6734433404963216	1.2138595258882772
-12.301573729696075	29.291730374054282	3.1791426955378306	0.6892486243220715	1.1830843338391146
-12.904182385341631	29.37659805299116	3.296501425590274	0.6279200210924285	1.2810153769260637
-12.704310573905445	29.35687813300677	3.26053814828746	0.6511119171064164	1.2487636471109638
-13.215739023882737	29.375039723105594	3.346823724867124	0.5923845850934302	1.317300083982266
-13.289816212405814	29.38416912499247	3.3583775061147993	0.5824496073949521	1.3293124841095427
-13.628735756055638	29.408293625969595	3.418511106705103	0.5458517928262239	1.3936128475897749
-13.761313265189306	29.420327221129604	3.441757363992856	0.5309336119873544	1.419019221622886
-13.789831291953012	29.42263826529943	3.4452782249684812	0.527627806073974	1.4249616911175125
-14.193507593470319	29.351006338599753	3.493447030203619	0.45314544438975696	1.4818474712095502
-14.343065600888547	29.30623263263965	3.5013921420029885	0.4244002517146155	1.496341624160019
-15.169871121939503	28.7024294022831	3.5025720448831166	0.23369993323052396	1.5197876877964047
-15.025976096323706	28.826575538617305	3.50511565998064	0.26552900728606943	1.5195185595460248
-14.704342841257393	29.099582909420015	3.5048430414116254	0.3391600338101882	1.516229859240042
-14.77814405518191	29.048154888872233	3.5065356539202996	0.32414730542916015	1.5174164343197127
-15.194930389272562	28.670268692680192	3.502941201261076	0.22511914489989884	1.519903931190783
-15.552436058935607	28.262388145106144	3.5004332622215495	0.11056136476198004	1.5265220578747165
-15.65870487864321	28.128694460225432	3.497416181045077	0.07526123882608954	1.5242446436608517
-15.420870685895718	28.414489982476084	3.5036565834039544	0.15636513378752076	1.5237091892713202
-16.14669845066415	27.534817692946177	3.4426774846315515	-0.09807172523952075	1.5287456125749463
-16.18902508127296	27.487365967844962	3.4348512948830736	-0.11294058573261456	1.5302688800772593
-16.090879730623392	27.60512583812312	3.450316465336269	-0.07778025325715916	1.5294598007078335
-15.906983759261689	27.83045491742547	3.479543816806356	-0.008367313308648356	1.5292085144077645
-15.78801336657089	27.974288039163056	3.4902950956188588	0.031502581988139024	1.5281828616150774
-16.4224657835804	27.241242221715776	3.378770710902014	-0.18277986371093963	1.539609915804471
-16.636541644582238	27.015574682657572	3.316919320702205	-0.25695034115165694	1.5644397966221977
-16.701862721366762	26.948993088668995	3.297353296124597	-0.28035660186083705	1.5760374171420812
-16.98192097775023	26.67928029930171	3.1880495522151513	-0.39389241136924275	1.6152765875346833
-17.086567607533095	26.586911131348927	3.1508513948186985	-0.43699005521054324	1.626541219401607
-16.810764952407226	26.84442366016748	3.254996033351096	-0.32461415600351706	1.59101193129732
-17.316197999609905	26.352544552541893	3.0873388831375728	-0.5529753887237286	1.648854822535658
-17.45518464052986	26.210110438215963	3.052734129579873	-0.6195965687966767	1.662086537547566
-17.722095738557805	25.895382301413925	3.024848266715738	-0.7601002091138241	1.681719363841131
-17.72264017583542	25.894744071275742	3.024782405777496	-0.7603834415515813	1.6817510283619523
-17.932597821946576	25.11386146747848	2.9741548268151488	-1.0341765702687016	1.5912885274877935
-17.907096306050956	25.00313633884308	2.959716866195256	-1.0603956611900864	1.5609324545201941
-17.75267320881764	24.32471147247125	2.869935451401917	-1.217346694716948	1.3737357501100294
-17.92944471255859	25.1306830888716	2.9754102809973406	-1.0286646498311511	1.5933563272089026
-17.722777975835573	25.894232143167198	3.0247497576433444	-0.7605553397808729	1.6816914128438145
-17.728945142955695	25.871483784810497	3.0232929896651672	-0.7685597437329696	1.6790733317985267
-17.700264955727473	24.192801294244298	2.8476810072143133	-1.239296384735273	1.3354763506438294
-17.492893227235577	23.675149455238873	2.7546624110878746	-1.3226029671483719	1.1861076055132642
-17.219818972655105	23.051350814888384	2.6449840141489918	-1.453739305107002	1.0126271881493325
-17.213682929786287	23.036984749786797	2.6422724432087445	-1.4567449065150508	1.0086676388419968
-17.20651458505761	23.021889840621302	2.6386557591667876	-1.4595738199334334	1.0040286685260993
-16.72944438496599	22.0265670999435	2.398185287885374	-1.6270731310461994	0.7059722483362353
-16.772330573218266	22.113599037757318	2.4178475200978253	-1.6128266732157719	0.731219853121295
-16.97378539565523	22.529669064239176	2.520237117721992	-1.5463381411967905	0.8532970957966364
-16.69878402350933	21.97001521221032	2.3877155546056033	-1.6348689067132223	0.6891465940643716
-16.44523432072541	21.481646309928003	2.292950355238834	-1.7005898632044434	0.5424488726734392
-16.38784636008633	21.382208809377225	2.2783771650896343	-1.7102156246490527	0.5110874590877827
-16.10429654720809	20.90765006213037	2.1966682354713396	-1.7477827631702647	0.3498254682918643
-15.229590069694847	19.59839917871314	2.040274839959064	-1.707947626110311	-0.10188186926720844
-15.573303162172023	20.08692966262294	2.0884372890660123	-1.7434759216713422	0.07077224493259822
-15.762739830454272	20.369577854236137	2.1233198961839115	-1.7564574454729507	0.16775924190864333
-15.676053214728174	20.229671015614727	2.103859545650137	-1.754827634777654	0.12109219788664675
-15.004965242227517	19.29705702264412	2.008692002879812	-1.652483614701557	-0.2096924614169707
-14.347740685004595	18.43237628944785	1.9240941272399354	-1.4150785248032085	-0.4957725097797302
-14.71316053352021	18.903140185799252	1.9764263555496409	-1.5648678047418882	-0.34899856672114893
-14.112301424219844	18.14085757339455	1.8805153961577825	-1.2926718112712656	-0.5737068212859091
-13.786968016309958	17.746840232171802	1.7769282262772181	-1.0801063942543623	-0.6304733136828504
-12.572484095421888	16.31238607204104	1.3009111507745985	-0.40462545799683464	-0.48449800898730244
-12.73923093656964	16.50237005974189	1.3687067994862163	-0.4883104272474634	-0.5154427217296011
-13.149721100590622	16.985383718836303	1.5427964103428624	-0.7055690356523562	-0.5819608320836416
-13.560443943361147	17.474962802260926	1.6969754916271969	-0.944195116430512	-0.6255327674150208
-12.433087863224218	16.142914163274668	1.2336693083853336	-0.34933629892474094	-0.44890591423777787
-11.67886765718853	15.130655135953049	0.853665433570532	-0.1098557719567246	-0.26951480387740095
-11.370603754574383	14.616160191779192	0.6857553767028262	-0.04300218854298393	-0.21816805520834648
-11.928279318244115	15.521235666230787	0.9794222133810563	-0.17679048030816916	-0.31764305655278047
-11.098102119973685	14.067276715400904	0.5512249811465271	6.438266242147668E-4	-0.1845191942910993
-10.94829922258624	13.75778922441979	0.4680556512140448	0.021968616706353427	-0.16551168923808177
-10.566136973193167	12.955069884045642	0.307925324778008	0.035637556557738155	-0.12475946540032413
-10.528617101577506	12.869997651759531	0.2905243195713113	0.03602867138954252	-0.119643112860788
-10.125844678960055	12.03212679724241	0.18276931221311585	0.027287620847898663	-0.09405034886376948
-10.205786830641387	12.200371242765215	0.2044833825767517	0.028981848831779525	-0.09921265454318513
-10.11776374681346	12.014636087480781	0.18130317889278352	0.027161074926065423	-0.09364236363181272
-9.799033203597945	11.32040592221854	0.12290203028595281	0.02133461875184704	-0.0752654796237518
-9.732454220074882	11.174895810343436	0.11124878236660832	0.01974032250822797	-0.07039533169639772
-10.081694286405995	11.938670646469957	0.17499868574853178	0.026514089123394445	-0.09160721623347315
-9.419861471494833	10.505758447346915	0.07747225881384517	0.012910840269072524	-0.05691120650172873
-9.39945834397536	10.463080013210769	0.07512313345897129	0.012417745155972694	-0.05576707638552939
-9.362989365785312	10.388561145610026	0.07209423575212494	0.011930004909331254	-0.05397803260182741
-9.15485933130238	9.94585479357356	0.054219233013218945	0.008619335821238156	-0.04368614416769525
-12.250739993292553	19.150604908283345	1.8267503103659344	-1.3174636954506973	-0.390409638557318
-12.385666050996104	19.229462944007324	1.8920819974074088	-1.3709839421473198	-0.44738651984114663
-12.018444755085756	18.995911937273455	1.7010785495451959	-1.209840684094659	-0.25851705609251907
-11.827571680933026	18.805921238230237	1.6480852624863642	-1.137653004839183	-0.2438152189982694
-11.71378598197753	18.69006222155872	1.6107939447416444	-1.0936447171361783	-0.22334949073245736
-11.489121580415649	18.312221504949157	1.5217461591004944	-0.9974524973129941	-0.16281306070597923
-11.42092816915265	18.202424829191397	1.492482453913221	-0.9672406575753024	-0.14790325296080112
-11.137081940903064	17.673975351763787	1.326760724421085	-0.7828798743625519	-0.08740288704599476
-11.050577560623434	17.52903972488271	1.2757687727277693	-0.7307229666789472	-0.07086362997396381
-10.900173758069224	17.228821915447778	1.1686515678548584	-0.6237699273402763	-0.05276606252090106
-10.59407257662658	16.86993613536655	1.0011543484803018	-0.48277392649392953	-0.02080307734353163
-10.4015251414116	16.663994998799538	0.9040923657759834	-0.412762416505629	-0.006998213704786302
-9.980308680915373	16.24426542990552	0.7009216639754663	-0.27484312181837806	0.01424610903827083
-10.52456597891735	16.788877057884427	0.9641154010976113	-0.4531992138866453	-0.013099046408923558
-9.215934750579713	15.702403997568886	0.4184229689452649	-0.1288558068493708	0.021092937164360993
-9.506635524164235	15.916651407254937	0.5261832339914571	-0.1816672558769406	0.027802291999776733
-9.713477904294042	16.0562870014233	0.6031494995649194	-0.21961457505619503	0.022879312793332978
-8.987328542896977	15.535943891824608	0.33589640991908576	-0.08865864797866545	0.016893950395677815
-7.038155536202357	2.4161328913912485	0.011210662835306483	0.009802223088679226	-0.004788942895631844
-7.218271698777633	2.47634434863711	0.011235789303383866	0.009677240298593359	-0.005162234912410825
-7.402921517489648	2.596088343862585	0.01117204874310954	0.009443218245394961	-0.005544668705090679
-5.610926604361966	2.56874897195521	0.009960454904663222	0.009341378082156432	-0.0020926354318227453
-5.791192046184306	2.4885541575675454	0.010234361431096255	0.009537984485830906	-0.0024020937466962614
-6.090991914769232	2.367770791599311	0.010641027836769892	0.009826805195524032	-0.0029131945900640003
-6.223300720670824	2.365865245728654	0.01074996123039594	0.00985488631800729	-0.003179777592284484
-8.524776938151282	15.280293075065625	0.1953285057087495	-0.059784518611820936	0.006902326706756828
-8.5390176621	15.301185889469425	0.20629907980795906	-0.06343194937843966	0.007509552558327859
-8.574275941324595	15.320887483760043	0.2165498723072686	-0.06519996118884784	0.008015448855633784
-5.2268760988311245	3.1984387632370352	0.008626623954883452	0.008136679568410467	-0.0016718362751307946
-5.323022364028059	2.954304032548915	0.009111995675027726	0.008588256968555233	-0.0017496152950611354
-5.411391041049513	2.8046470279535036	0.009423321371456952	0.00886905438121188	-0.001843795624008653
-5.361270108912003	2.863813885716368	0.009287846483905673	0.008749922941434727	-0.0017811285762012038
-5.176470922340737	3.3654332504811606	0.008317313308975428	0.007847588195955175	-0.001637503575924979
-4.997438755280889	4.032636318053695	0.0071361258393192305	0.006739494663728315	-0.0014876503162895378
-5.108994509801874	3.6116460899580636	0.007855591911668857	0.0074165397093062715	-0.0015863621728625136
-4.991774580661376	4.054261353979088	0.007098350736529569	0.006704210434297548	-0.0014816464222010247
-6.53602006808163	2.347293243898074	0.010981181053547924	0.009918186985104098	-0.003781070283565614
-6.871423256057571	2.3759082864320638	0.011163930263328127	0.009876799798330418	-0.004456213923048662
-6.725008134174486	2.363972974785624	0.011097091462940824	0.009901981458318745	-0.004169358576115768
-7.498445287702315	2.6504749625169852	0.011141398510035632	0.009329541924491527	-0.00573621699367206
-7.543394316053332	2.6908233254228815	0.011108498206720678	0.009253269926326645	-0.005826251751022838
-7.714537633122486	2.9137762658493207	0.010884907333770006	0.008820203687578333	-0.006186128660972656
-7.7891268079090406	3.0564766598021276	0.01073788728835482	0.008565721870943992	-0.006347720475745264
-7.80527300412054	3.4063802626319237	0.010261735363185951	0.007943997992824914	-0.006447617647728774
-7.804324521600502	3.2269612996167556	0.01050691059661395	0.008257462470037693	-0.006410950332242057
-7.758877336072651	3.698244931275473	0.009846062299527458	0.0074358454016083585	-0.006438164990893491
-7.751964178591711	3.7286102673963915	0.009801431524393717	0.007383283233067127	-0.006433587254264863
-4.868412953288395	4.489722570165323	0.006326717665188963	0.006005241794516374	-0.001222462312806167
-4.944274103721604	4.221530184777065	0.006802570237308951	0.006436427647104373	-0.0013822251312779745
-4.861218645669248	4.514367912389247	0.00627854243482882	0.005961612460062317	-0.0012027832409076406
-4.761328567585714	4.872867994409656	0.005547206816467074	0.005297579584061853	-9.156588080886254E-4
-7.7347878369548635	3.762505605967378	0.009746995983106303	0.007325434027874146	-0.006417171461790676
-7.441188952293851	4.488511996506501	0.008683484028087832	0.006069647471581682	-0.00620818149713372
-7.462522939780039	4.43043664258904	0.008762312553097423	0.006169379830557504	-0.006219418969836976
-7.583988224902736	4.103803156183615	0.00918156562496116	0.006711307283884051	-0.006264405085448805
-7.428705960551779	4.562167039268793	0.008630857595070979	0.005944621123417869	-0.006244451396134595
-7.367225146909923	5.0179675342064245	0.008318524577949038	0.005165636247821279	-0.006497127179135313
-7.395373926440531	5.510469499667041	0.008370973895962187	0.004349302284307842	-0.007076483097816197
-7.396628687854849	5.543415335697084	0.008369354315606765	0.004293702300263262	-0.007109871370338428
-8.951906927477943	9.55517852325179	0.045542183234961744	0.007548727172922782	-0.03784377864782662
-8.732770861641235	9.107630277300872	0.03488874786278142	0.005435848993927494	-0.030510829967142494
-8.477149435408428	8.592840803667324	0.027035257446282265	0.004593346098332039	-0.024153428056454596
-8.352048182285694	8.325615036227727	0.0231441308688926	0.004172684741507205	-0.021059060376641448
-8.222367325804308	8.079901469599669	0.02069876438552009	0.003917019877026209	-0.018940958074275885
-4.558078678429407	5.6727023718291845	0.0035899087460522115	0.0034805145583032557	-2.539100845775302E-4
-4.661854211303943	5.2307881209663405	0.004719280235010281	0.004542672770079375	-5.857567240378961E-4
-4.6736829568741065	5.179041007331088	0.004842631675326348	0.004655999566052992	-6.258332588309093E-4
-4.664862639408369	5.2157017440172675	0.004757135349126015	0.004577969732803803	-5.941472229596568E-4
-7.642518454416541	6.7438038314408955	0.010582777015869821	0.002883205810765574	-0.009868370996856226
-7.72390205946121	6.960130553786359	0.011856421480018793	0.0029792209575544696	-0.011026867153101114
-7.960824009101229	7.5515457825414485	0.015186629333051465	0.0031681352750474482	-0.014084189546085913
-7.398279738095727	5.568321714484634	0.008385938218485942	0.0042592715256555055	-0.007142686918085815
-7.486554017062449	6.151026864151781	0.008967895379078876	0.0034311847271827783	-0.00811861225052778
-7.599533786520233	6.612688047526157	0.010221772281775406	0.003021501454160472	-0.009480917898855705
-4.559353287845783	5.783205763653101	0.0032851059598097867	0.0031849807568503532	-1.8564004880480952E-4
-4.539973927898901	6.108340489734484	0.0024332607410780835	0.0023402606402511744	9.649716865803098E-5
-4.595870421128182	6.280367827388355	0.0014761525916847376	0.0014026125284921295	1.2477636487429804E-4
-11.949523827617073	29.206895619841305	3.10079073314341	0.715886370344363	1.1231479836230371
-11.807688642858182	29.154031813094953	3.066490565736915	0.7252101494014757	1.0978755685735686
-12.00330605669702	29.223330979102066	3.111935233140352	0.7125692873847561	1.1317020850409965
-11.58017196199464	29.065937130844834	3.0034922236299386	0.7358623615456514	1.0559300133310026
-11.41683712235142	28.96940271662765	2.9574906851482488	0.7399312605422604	1.0183124228900196
-11.219350371023808	28.853937987330728	2.9019189872860016	0.7454051651436291	0.9718207201528721
-11.063811648377435	28.68153300927144	2.8500536431697485	0.732591989047449	0.9245045811519177
-10.947486528223845	28.535037823889105	2.8082824643883764	0.7192918697508628	0.8878783232431154
-10.899230615467399	28.323819733732066	2.7550107679543703	0.6896485108276567	0.8508554893285272
-10.868467577029437	28.194812621939796	2.721416685517449	0.6706697709024796	0.8281287068239045
-10.876511202290695	28.109887068149042	2.6862837124522345	0.6518402128465356	0.8132857279851529
-10.899672074901286	27.854101802332053	2.5881655213349863	0.5975083243190444	0.7656779498379639
-12.412266700730603	28.73183000599365	3.2087896009337897	0.6160833126432519	1.1366617245071553
-12.004390987243811	28.644127827029816	3.0872026483920787	0.6465840087974921	1.0668559377272728
-11.418956634563854	28.353076382645266	2.8652738198977823	0.6544056721803723	0.9409331276198969
-11.624144095082618	28.483083006210283	2.9533840310698274	0.6590575041339151	0.9902893185981866
-11.98757052088968	28.638168487186267	3.0815370196822984	0.6473952019174087	1.0636038680173914
-11.999455430555999	28.643021141499133	3.0856915519854646	0.646957424472629	1.06601857785492
-11.11438165555979	28.077094826076056	2.708213960999084	0.6259342543416863	0.8464646143608541
-11.390783517603357	28.330385589064328	2.8514914468997863	0.6529392204040254	0.9329281758360664
-11.018694723095315	27.985290635821798	2.6571887848085334	0.6142857596239492	0.8123810582592318
-13.471803069018005	28.77445563984976	3.4711690787100604	0.4983893508871268	1.2896704741563283
-13.48260549035852	28.773788416678933	3.473677564231327	0.4969825975760337	1.29113535520469
-12.935354512904492	28.789110493383188	3.3471481359156057	0.5663779078877956	1.2157813745931287
-12.730299209385468	28.768829272465172	3.292548504704673	0.586494871097963	1.1850441318412652
-14.231290469589101	28.525879619960573	3.5607168310575634	0.3466810080296354	1.3630585240257709
-14.010448775461906	28.63328583652027	3.5476932054909147	0.3985139954125122	1.3469385415906814
-13.506471729136642	28.767317669153915	3.4770534000307034	0.4926732329228187	1.293634549950369
-14.460841527293365	28.39408003504012	3.5748695594822344	0.29104456580089366	1.376887344303064
-14.783683682753072	28.129965573228738	3.5784980792682664	0.201844288848896	1.3852986566153973
-14.975465100779633	27.963363652093868	3.574095230744103	0.145416707630725	1.3886265728802294
-14.857377166814722	28.070482248494333	3.5791868308043444	0.1813247841447835	1.3879875825784018
-15.247091508969765	27.723494694946858	3.5640907993592164	0.063864477188571	1.3910133914871485
-15.438921475279523	27.548521108541188	3.554115245398156	0.006398192615353533	1.3959632557727182
-15.777307067901031	27.23142152114181	3.509658937405516	-0.10362322884281121	1.4046242428026057
-15.505550048294694	27.4862002405047	3.548423460936979	-0.014262688501597044	1.3972704758942818
-15.95882932927022	27.057658625283377	3.4719409664400076	-0.16946345161660054	1.4107616853790619
-16.071627921968407	26.944874315391413	3.44798758094865	-0.21358623426172477	1.4169898008536865
-16.348879088595037	26.649360708813276	3.358046639514426	-0.33765405696755396	1.4362729737786832
-16.427997019937784	26.555959712111072	3.325004072740653	-0.3760892073981419	1.4405000305673095
-16.656844434007954	26.17623866269756	3.167003022863847	-0.5148033665385827	1.4328289781336085
-16.696536478621557	26.09508062700545	3.1351687711613723	-0.5462551522992825	1.4309023992404504
-16.835749776418716	25.686852448177994	3.022039838650392	-0.6968223924661311	1.4098682723488603
-16.845061757485475	25.628453285604436	3.007299254999596	-0.7150453323134236	1.401545504197657
-16.850433340026893	25.176846057478727	2.882659776558691	-0.849077083610556	1.304294214136052
-16.85038673364371	25.14105029551206	2.874131780340248	-0.8585825452916417	1.2977287737830834
-16.822804208812027	24.752145786172367	2.8104493295015716	-0.9604530681302698	1.2236653812252356
-16.814022621155868	24.619664448408173	2.7885519436969046	-0.9952114243872402	1.1987055428125533
-16.812945472733826	24.6090037446475	2.7862611032751765	-0.9979881101094754	1.1963867814162141
-16.723937840816944	24.10943746964462	2.697372602385174	-1.115810381246241	1.0671750888002012
-16.711672631053567	24.055094941481215	2.6866904965788825	-1.126671636556575	1.054618385486796
-16.289023552988983	22.907733919851253	2.453923117817622	-1.3727094609353383	0.7561053497371258
-16.541701583590093	23.45604246001041	2.5764325839776268	-1.2537756924128176	0.9096496817616311
-16.554803726644348	23.499372302025698	2.583610306731503	-1.2422327200920595	0.9194102856335721
-16.28488538521969	22.898119481008653	2.450275602265487	-1.3741932758231408	0.7532494289448008
-16.26218103763534	22.856454352609262	2.4357165986009397	-1.3834657537462882	0.742348819705025
-15.969194038819062	22.31634337785984	2.2440551483706104	-1.4985058923910546	0.6005548631585492
-15.890230123807179	22.1925020649246	2.209072697932093	-1.5166430247215508	0.5640326015442534
-15.611918811164477	21.76175729997115	2.1027233872705318	-1.568854515763554	0.4399628911751531
-15.389654649869971	21.467446140267274	2.0545534392007094	-1.607988049479959	0.3563719798179513
-15.211472875440649	21.22502075941048	2.007778804650961	-1.6359250460528822	0.27486993966407186
-14.852605830718518	20.76860561637889	1.963750389105063	-1.6670361703418821	0.10888255045006914
-14.818368111934701	20.727265125728813	1.9588878941663133	-1.6675736343533931	0.09494686734279395
-14.010753868674147	19.956266747716498	1.8992396662699726	-1.6055161290048718	-0.18968744841605722
-14.087441807327457	20.012526511232718	1.9010520036958674	-1.6152794269877595	-0.17065557736312562
-14.468160486474938	20.371519812579944	1.9235016446596116	-1.6476123125648672	-0.03312963411582415
-14.161164464278139	20.08381166702931	1.903727728052219	-1.6199592820284376	-0.14487305841696416
-14.781086333771103	20.690256417429	1.9547756129803426	-1.66551010469759	0.08146890174521848
-12.566775432145782	19.255877513320883	1.8960404590982147	-1.3989464056564889	-0.4390724285998173
-13.290339014836286	19.46305631769065	1.8955788946929877	-1.5036975687978584	-0.35922339620104493
-13.1729303124603	19.418787275288505	1.8962009891321903	-1.48594832401896	-0.3761037855148718
-12.843245224742368	19.28971157894774	1.8978668426942915	-1.435201332096577	-0.4254015762643796
-13.364979556612642	19.508469790386137	1.8956361070362326	-1.5156774691190256	-0.34345677068516894
-13.714991928392514	19.7215588672211	1.89923274388777	-1.5700486103248008	-0.2673097826527937
-10.73275094914898	27.601566124654774	2.4658344133374213	0.5584493158017169	0.6895433883523332
-10.621312259153935	27.431657608134955	2.386718246864545	0.5322363897405464	0.6382630719116001
-10.494472622804425	27.139762728691487	2.272884590773044	0.48653377769298767	0.5659657188798178
-10.440814811578786	26.97290839065918	2.2131512084985947	0.45727216001030085	0.5273573817933691
-10.340010025599554	26.46761329405222	2.061808544425958	0.36309926676118187	0.41526109522067095
-10.310942985096554	26.231506882359504	1.9984704236313986	0.3161840297874222	0.3669378506104778
-10.254915889396067	25.788604694922874	1.8978712783851512	0.2244162227153224	0.2714473129245112
-10.226478276469011	25.49740684588262	1.8370017909259326	0.17104892915029504	0.2105563638497999
-10.15297056364784	24.454238785309386	1.7355779154999054	-0.01856395137670505	0.0037487865162276757
-10.148816922605754	23.97207807587904	1.723480343259463	-0.11277950747638033	-0.08878376694092309
-10.1572747910747	24.735583520367605	1.741607869877475	0.035296104737801856	0.05934479264006713
-10.162097597121184	24.830116402868736	1.7520652615384702	0.05463009183006709	0.07811616389456102
-10.162546766859359	23.84260305188515	1.7325938459504775	-0.14123098787236132	-0.1124117806552962
-10.199764060738538	23.17965757589045	1.7590320590691375	-0.26663021850306845	-0.23554115136164938
-10.264133457042867	22.925685144978395	1.7862855646476787	-0.32825129362136063	-0.27189637235770536
-10.334836167150385	22.416165687077918	1.8327686442972784	-0.4405033769919737	-0.35294295929499864
-10.491992980100063	22.018023813554393	1.889984601711805	-0.5525986614859846	-0.39263732027792225
-11.549836964138185	20.072338696358347	1.9593509397377653	-1.102073746627374	-0.5368671528680383
-11.554967867880773	20.064003427239495	1.9591546708003778	-1.1043264095253331	-0.5372423630223342
-10.551136967279964	21.796553611972193	1.9155737800924997	-0.6023086594742236	-0.4215572855395537
-10.861109989919282	21.2561808403101	1.9675659650663546	-0.7730659423091623	-0.46023186183952847
-10.944210941660401	21.11696785294288	1.9737847740218153	-0.8134935749095374	-0.4688840172161508
-11.133323225905555	20.800917117156818	1.9799813995547058	-0.9079520756120796	-0.4840186567554422
-11.346534801731305	20.436488911990164	1.972516261533075	-1.0099366777885643	-0.509596062999235
-11.231518843805489	20.62710766906838	1.973256285105243	-0.9558610960050681	-0.4960528652149574
-11.741469854730147	19.77949816437784	1.9462934885056935	-1.180846269349336	-0.5491242095695305
-11.841147224706019	19.661418434931374	1.9401576515939154	-1.2146430445946923	-0.5473264993810278
-11.973386913159729	19.52262481256701	1.9287801464848655	-1.2559316261261495	-0.5420964840271888
-12.17042537041236	19.353881967026794	1.913398731889113	-1.309393661543831	-0.52448157109444
-12.254791953417843	19.298450378205736	1.9057542739617386	-1.3358161930960768	-0.4938836702302406
-12.107678242949614	19.405561627556374	1.9173811956912867	-1.2928366938584661	-0.528803243939948
-4.288326386940742	5.8070230604936794	0.1358148098183127	0.13323886391740375	-0.0022629769869237024
-4.307057605244767	5.526002436139832	0.1898402848405695	0.18414662815422156	-2.607332558159081E-4
-4.180171464701457	5.245978145694322	0.24777402940868054	0.2361583950494454	0.030168567363748403
-4.162615861022818	5.199209053922773	0.25665911165061367	0.2440699370589613	0.03470757874707043
-4.143652721141185	5.191949089536986	0.2584519803594812	0.24497530538540277	0.03827911091529518
-4.014987066173259	6.398560350145364	0.03712976624556873	0.029612166156817124	0.01958444524877571
-4.102160277057983	6.226155071234556	0.06357850106040946	0.05884649011655899	0.017330384327595212
-4.158587255864665	6.1200098173878565	0.0791939672555605	0.07792374001861756	0.011782172275926822
-4.284793079351208	5.824858607178209	0.13218397242636581	0.12977648140115994	-0.0019188362656537825
-3.6322745368198053	5.1479752237781815	0.2877290018408333	0.24278382516813915	0.1421530114157247
-3.7520724673596213	5.133869891353276	0.2816701746344071	0.24823547368035936	0.11707196611111792
-4.068810461062704	5.185234828589743	0.2628793837306315	0.24551566926098922	0.05318205830009694
-3.4079134276844885	5.238028583704212	0.2890128675198636	0.22001166069336747	0.18610357387087245
-3.870611147185512	6.723331704642558	0.028947358094077908	-0.01047266117671798	0.018389325787427753
-3.93550508782948	6.569124366309313	0.03989060911056403	0.004130747413257151	0.023222920427704102
-3.083077723553127	5.477621858005871	0.29827480450536087	0.16321500122272653	0.24468461172165368
-3.2016356353304536	5.395281637801698	0.2947249594988155	0.18546641898209684	0.22247701577332113
-2.9250367521464256	5.618751443255416	0.32153030679928973	0.13076219182601	0.2731729799385946
-2.808073832376915	5.742408533499555	0.33501243211207316	0.10408797792725816	0.2921396012107889
-2.561109083068193	6.012828978318681	0.40158578645834647	0.045443647198844396	0.33788441915213785
-3.6562255957727294	7.214473650128381	0.06964341918567245	-0.053379020800803464	0.0170823010076356
-3.592522873141893	7.34008329807876	0.1152763532994302	-0.08897199339589087	0.021363321429644297
-3.54328167840365	7.470859406778205	0.13022937387922012	-0.10053391136313035	0.024126069350737828
-2.1477862434435124	6.617732931249476	0.5827673722212179	-0.10794064469987541	0.4235541316324436
-2.178221292733067	6.571855578800015	0.5668352418050313	-0.09502356102576341	0.4192756639277058
-2.0648331524982755	6.7576354797203635	0.6298239880512901	-0.14832035974761842	0.4358131636296906
-1.8849213199230619	7.066868042911974	0.7327270127585298	-0.23565475663670238	0.4616736005428979
-2.4120263893614973	6.229400814325045	0.46391431816275286	-0.0071856830970946466	0.36967816299533074
-2.5361866250272955	6.047252036713077	0.40842363055384534	0.03952359314986842	0.34260353941100347
-3.935819787141531	17.984500048599497	3.286464735430463	-1.2265825896770681	0.31797381211195525
-3.78336958602557	17.993315823553566	3.2717971637293832	-1.2352847278659587	0.3147474798487092
-3.427077741744119	7.766058137175304	0.3093582973690117	-0.2304695560895156	0.03202202663630918
-3.406569881135219	7.832445527304884	0.33718685068982096	-0.24818494863550414	0.03230685109632155
-3.395983191054093	7.883794864942119	0.3592789487205683	-0.260316014856239	0.03276772990819968
-3.3371281060386737	8.150918617555703	0.49011654725499376	-0.3239370875923064	0.04124030739668279
-1.278169408830863	8.48437433428823	1.2278842808818942	-0.5959280535556792	0.52508179756144
-1.4540629241815408	8.03470965362341	1.0668755471745899	-0.4868474088632183	0.5116534122248633
-1.8167261401452421	7.208011822579171	0.7798600474239085	-0.2764716530443167	0.4733714976526123
-1.5523830370140876	7.789776732269239	0.9775183583984899	-0.42193548378810736	0.4993992919470828
-0.9410764433027281	9.405038530050247	1.5430633241934348	-0.795555632269061	0.5442042138460584
-1.0329367331417418	9.151234284338832	1.4588016084879603	-0.7442577803159005	0.5405678571628518
-0.7679094447811552	9.95277965234512	1.7094680094831685	-0.8914086103497996	0.5498407802765659
-0.33002843814312044	12.134348277380695	2.271168825745841	-1.2027533367217949	0.5363907524339969
-0.3357764586920513	12.078843485378034	2.2588102417218887	-1.1961609372325142	0.5375052112714908
-3.417433509638533	17.827381727176302	3.2328646086056096	-1.269390213927264	0.3225131894669307
-3.353382382951112	17.741842308688575	3.222211617641889	-1.2773275511087507	0.3264492517813157
-3.674832941632539	17.93323560833925	3.263032846200934	-1.2426705411338417	0.32045711651918546
-3.5409307277999584	17.885907081965335	3.24945787685822	-1.2577405149156844	0.3209022788445063
-3.1860561960175433	17.549365365355296	3.194119943462255	-1.2935921358376181	0.33161462482776194
-2.9981130641699174	17.395321314172424	3.1714162594119544	-1.3073022587303482	0.3355358979886007
-3.2165215628928006	17.57820816975883	3.198332408657291	-1.2902824861838313	0.33154527884303125
-4.1137207324417435	17.95308223849858	3.3109605348561315	-1.212749040161217	0.3177905484381995
-4.160621080742889	17.795938972454014	3.3191919903669387	-1.2123988397600556	0.3262437801108023
-4.190763877417752	17.70804950350443	3.3260868737909006	-1.2097606696202385	0.33012207847562247
-0.33050020850094985	12.145123827625998	2.2731835779358627	-1.2036459629567262	0.5360725589107431
-1.4343564303268679	16.31909273804294	2.9744994083088887	-1.3881209451118366	0.38572602822621793
-1.3066176526698219	16.0680303809159	2.9388100758048292	-1.3946871879115341	0.3922501928645221
-1.1152979539279455	15.611202681804269	2.8707505475448136	-1.3956608640477997	0.4067235232824409
-2.4474803932797915	17.1585224792057	3.123572381047781	-1.3386807518904764	0.3502853271065292
-2.055761384167546	17.041296048986602	3.0875588746024825	-1.3591070118423294	0.3579068635323091
-1.9984998164489554	17.002629506016117	3.0808265031723474	-1.360938316334872	0.361105943274968
-1.5724149375605685	16.580962567434636	3.01168828539579	-1.3852007665889494	0.3752450127668855
-2.9820955633715815	17.38344915169903	3.169658063905119	-1.3083378751532868	0.3360065223255368
-2.724789042326286	17.256116533629893	3.1460720027258358	-1.3240529783006771	0.3430166832371343
-2.531457869203797	17.190304756335227	3.1303706250232706	-1.335408206463511	0.34675226959234096
-4.183190145794866	17.56540290424019	3.3220267246923267	-1.210959821668838	0.33591862423176344
-4.207099313692599	17.371866069837257	3.32205103665304	-1.2151295725814277	0.3420738507126341
-4.17345519997633	17.089831976884682	3.296033269176311	-1.2266041573943363	0.3430217116204361
-3.3148310309893363	8.423923301546052	0.6229057828205073	-0.39442047263311714	0.04281392870797486
-3.3001926290874843	8.663118489326514	0.723110619922154	-0.4517357691269971	0.03917456900290253
-3.2862287614074197	8.915212706658004	0.8288663593208101	-0.507939458515834	0.04222084232080332
-3.2794829862540458	9.153166440048345	0.9376018477088727	-0.5648923978866527	0.04789850720975258
-0.3805651487088481	12.953841366376702	2.4270580257115704	-1.2747947392896846	0.5097236789227779
-0.4307061904896281	13.36924122248353	2.505986595361879	-1.3109071832556318	0.49505906141809936
-0.5075965103225141	13.744646939005303	2.568932891201556	-1.3317232271336394	0.4811278232342797
-0.5977318219793605	14.096499370658435	2.631037431051247	-1.3549910576622113	0.4652624875280059
-3.2676731937878696	9.605726412719452	1.1242471532373015	-0.6571101216441133	0.061421290595626135
-3.256429234120413	10.042692132374542	1.3006405287961316	-0.7430820124118521	0.0741660411265417
-3.268410707882346	10.416945356274994	1.4380426308643965	-0.8031427620749547	0.08522649518004274
-0.6591870284780542	10.31262568099423	1.8215200249784609	-0.9574399058178218	0.5533567285294814
-0.42285288091859907	11.258976825610697	2.076223829350955	-1.0987649819547787	0.5536065772782303
-0.42939644071267913	11.215805729165236	2.0651183108695363	-1.0923292046776	0.5540363166274734
-0.6312573047807166	10.428088654680536	1.8555479432370348	-0.9778054050926006	0.5537506101869919
-3.2903234695987535	10.897386429199772	1.625645950087216	-0.8890893315741456	0.09955486488255166
-2.987291544864133	17.386535233830127	3.1702179254221368	-1.308053284990864	0.33582721463964776
-4.164359810315925	17.031866286091535	3.29042422045863	-1.2281587227931	0.34373923219742886
-0.7097934901376413	14.466809880080852	2.6944523378923346	-1.3743075198085122	0.448339785624527
-0.8575672753041089	14.969271293498517	2.771509203551127	-1.385500524473571	0.4308446484583092
-0.9532329287786547	15.217415294466539	2.812001975749083	-1.3942182614303407	0.4188912786649342
-4.1386892518049425	16.602845789463966	3.235984814981345	-1.2388122251400284	0.33636405840631856
-4.159558946386909	16.976159925336383	3.2836408959054673	-1.228208824058236	0.3441454117875101
-4.083322820670365	16.225441788462653	3.173796734589371	-1.246667474010763	0.32767669709075287
-4.075875945060494	16.183223288394085	3.1667216153254842	-1.2471931186337637	0.3271598689887131
-3.9528003255732322	15.292784673108926	2.97235705502743	-1.249783374403345	0.2824036204080263
-3.9992067929440043	15.73055462668215	3.073398782273535	-1.2537447112131797	0.3060814562663581
-4.068371905853679	16.139351008679608	3.1574769970559795	-1.2469516197423411	0.32549626539839766
-3.903746688804401	14.691009127397303	2.826980488538604	-1.234278721980466	0.24892112545872958
-3.86987704440043	14.375574603567006	2.744697258624595	-1.219802462216796	0.2348966928177264
-3.9256796422272324	14.820378173973397	2.859721725727415	-1.2372434023763668	0.2554077473388774
-3.9497350317267026	15.228464150498013	2.9570107487180866	-1.247878318812845	0.27896738385802455
-3.7268568443784513	13.894308007070336	2.6095951398471096	-1.2023221058211429	0.21444626716612647
-3.698215854277132	13.779058127098043	2.576983379206809	-1.1969930310595946	0.20975354013722444
-3.6779639093146645	13.673870011895303	2.5454948240070836	-1.1887200409186975	0.2063232881708997
-3.571181750067259	13.33170586472178	2.44171099205178	-1.1696102465497054	0.19181110181512692
-3.4835043026903465	12.977876322076302	2.3311925734986207	-1.1392767271479465	0.18102255097637213
-3.404126025364066	12.339701968592273	2.1295179047069213	-1.0830157625457573	0.15091666098756756
-3.3488293333994186	11.895449310153229	1.9761677039288377	-1.026427338538404	0.13579097134504103
-3.300315153385468	11.14083500028607	1.7156630068508134	-0.9284980960755918	0.10812576023899559
-3.9511621749674837	15.271050023970451	2.967298705835682	-1.249387604329165	0.2814593184543732
-8.244373317370188	14.628658956740194	1.4125567857689394E-4	8.586920413725872E-5	9.585384662861183E-5
-8.208489142862772	14.204433859089825	1.3940519375831739E-4	8.520618276252644E-5	9.58790838391404E-5
-8.193734077492797	13.966873422743047	1.3838837661274276E-4	8.485295581138844E-5	9.589633501476177E-5
-8.232676222944097	14.462837941075223	1.405327848009013E-4	8.561428230401626E-5	9.588017260073599E-5
-8.19035693955016	13.837323106092928	1.3784753261916933E-4	8.467462152908655E-5	9.589916041123323E-5
-8.113167709168138	13.369167772280294	1.358868299533773E-4	8.390880534862172E-5	9.584501266828586E-5
-8.077142174814208	13.181783020574018	1.35160021285835E-4	8.362464496071366E-5	9.580219712381302E-5
-7.967407351985131	12.816549861797377	1.3373338992751197E-4	8.296660692397927E-5	9.570121759850485E-5
-7.4202031915344335	11.241546128091116	1.2814235459326315E-4	7.99195866383148E-5	9.522407824654119E-5
-7.380855782333087	11.139150568907128	1.2785111606203605E-4	7.97599844512928E-5	9.518800886662045E-5
-7.603903539139292	11.751642921695533	1.2985280730639018E-4	8.0916417473668E-5	9.537256084840092E-5
-7.696154479064555	11.994745340563997	1.307035899756247E-4	8.143794686468052E-5	9.544514119066389E-5
-7.744684776673163	12.145936214046198	1.3128078077846597E-4	8.174521799810336E-5	9.548615626295918E-5
-7.337783016568444	11.036160898112158	1.2755668449646387E-4	7.958259775667684E-5	9.514571985113558E-5
-5.478513842259125	7.328297301269693	1.1499145304095979E-4	6.959257702046615E-5	9.116367444347155E-5
-5.496335515484936	7.350666297835906	1.1511437564158923E-4	6.969805181723328E-5	9.123151940965489E-5
-5.513292533723025	7.373441024034741	1.1519870235668142E-4	6.976268042900151E-5	9.129143360402473E-5
-5.7782594324877365	7.704138241466704	1.1654322249195348E-4	7.091502497621392E-5	9.197051973705E-5
-5.226288884072366	6.97442447090005	1.1394520900226933E-4	6.902851450612917E-5	9.033398406923634E-5
-5.1320395346395955	6.880771446866525	1.1350844006191479E-4	6.866901780156192E-5	9.005017488950616E-5
-4.981658732436152	6.746084424883188	1.1318357631232104E-4	6.846258489906613E-5	8.972198352107299E-5
-4.872230788355059	6.663668971542325	1.1297054846183266E-4	6.830237647712248E-5	8.95503611180465E-5
-5.95993806317256	8.088641025459268	1.1761528394540455E-4	7.152164116088459E-5	9.268321157797266E-5
-6.156106083074739	8.43849134717127	1.1909318630481022E-4	7.286721882114255E-5	9.327470455909286E-5
-6.3622803987511345	8.893710900037291	1.2051340446933712E-4	7.392085928490671E-5	9.388372825169024E-5
-7.037730777065047	10.279206689455364	1.2516254738536022E-4	7.788680522923471E-5	9.491042825775616E-5
-6.511291309796823	9.166024915663732	1.2168265311024733E-4	7.51030713370954E-5	9.412916237605526E-5
-6.961309529005052	10.091919377967345	1.2453899302989398E-4	7.744179992889609E-5	9.482412778834143E-5
-6.976746835639336	10.11701394282087	1.2464988236036368E-4	7.75371053334415E-5	9.485269935855659E-5
-11.149672852779776	19.026028297048256	0.5124718954101745	-0.051186732348910975	-0.0839818149414963
-11.177286946315288	19.099277703541333	0.5180337438275637	-0.05229735355724526	-0.08379685781709825
-9.18227086019565	22.941744559833715	0.6423088376783475	-0.060302340777295835	-0.060923007964081025
-8.933979733519063	23.042297787756027	0.6337568834090684	-0.059591738252821845	-0.05768958017982534
-9.497726748011418	22.723004536194928	0.6441763646890135	-0.06056115054425364	-0.06344144880312383
-11.201816179455392	19.362671115833425	0.5327579966231117	-0.0544380134246991	-0.08175299824699356
-11.022193536741858	18.71762456011473	0.4890093827588728	-0.04695792602875085	-0.08470175807150149
-10.948655511422155	18.634752597804788	0.4795764053605581	-0.04505186884071128	-0.08414372563511544
-10.739200803101152	18.414265673982754	0.45434209028037154	-0.04069294468179197	-0.08243143323720842
-10.426129079411938	18.242868662510936	0.42201854450443066	-0.03544699058080142	-0.07860398807179617
-10.351495060601314	18.19934593348884	0.41426296029635784	-0.03439536981784231	-0.07754508153203152
-10.276659955502009	18.164399203559437	0.40680303829363507	-0.03336066749972363	-0.0766796607196367
-10.051706148564318	18.092298620546728	0.3846965691216464	-0.03025596152758696	-0.07285377147112425
-11.220597943108505	19.547650220008503	0.5431338803796714	-0.05595323173777882	-0.08010037550003495
-11.213232813518047	19.613678726955158	0.5461597423712338	-0.055958998371102235	-0.07972289409442483
-11.167862918473158	19.983763373685665	0.5626955320977913	-0.058017654821818546	-0.07630504759395043
-11.119734753615504	20.180895538942224	0.5710169270312788	-0.0579982636374628	-0.07539772376847453
-10.889962382093142	20.81510177874138	0.5939694439291694	-0.05878710688038465	-0.07123995792488566
-10.989883259185685	20.57314650704364	0.5851326635455036	-0.05910404176937026	-0.0723126318975243
-10.670647697607485	21.25443563231954	0.6084197586735933	-0.05936819337425174	-0.06890095825250805
-8.656589193032165	23.077778160673812	0.6186244212746259	-0.05717474751185944	-0.05528500155617236
-8.262164632393056	22.97490850022338	0.5844763800128879	-0.051082133574227605	-0.04988929006960543
-8.093510801985081	22.896766634500132	0.5676514001721165	-0.048170202448136676	-0.04898374104440939
-7.68989912608717	22.564207698669875	0.5187036422891658	-0.03759492857668351	-0.0459216680366564
-10.61906467426591	21.352055718189742	0.6118736739402519	-0.059114935498424094	-0.06874932586256043
-9.936768220586934	22.310409278173573	0.6399025619052903	-0.06046654311325797	-0.0657730331296063
-9.627937960973474	22.62487940796674	0.6446791655547105	-0.06097155666228471	-0.06401356118588136
-9.573169961095976	22.676544366109272	0.6453041430857336	-0.06088827802316865	-0.063826380237618
-10.134279956953314	22.058148587414195	0.632912784348582	-0.05947850599759962	-0.06714862231296832
-10.304582249602808	21.836678921374176	0.6270059837155614	-0.05964299742211158	-0.0672716238726565
-10.555587977067566	21.45179651669559	0.6150540930253907	-0.05883891213815944	-0.06882268503880719
-9.871150253323467	18.04329134881533	0.3674888653831656	-0.02817750951076759	-0.07012908169388396
-9.4491510421968	17.986087424675254	0.32526835254476427	-0.023240956013435503	-0.06207367576915444
-9.39405468440286	17.97674307009461	0.319742185436014	-0.022751046762617504	-0.06106157444946455
-9.318824933668623	17.968766098777905	0.3114502414953972	-0.021997920051332255	-0.0596401637254951
-8.866655676614846	17.930756511797174	0.26286309308664046	-0.018130259913133953	-0.050674189526419
-7.460370084706861	22.326890903804703	0.48677856427672117	-0.032924066957841905	-0.046294691397825966
-7.181921823170052	22.004421546653404	0.44622908886309265	-0.02403010884964836	-0.04821221002871187
-6.980050576019263	21.793148493492453	0.4169531590500003	-0.020381248144253294	-0.049609603057931884
-6.576542696581086	21.409318391621486	0.3620799543316502	-0.012308176624619862	-0.05507832127407561
-8.591810565175942	17.924390418426363	0.22891884816027172	-0.014972634569679993	-0.045822290390471004
-8.160987566235585	17.895824611247768	0.16718858457958127	-0.00869925008939268	-0.03439112064786947
-8.427526747689353	17.911776804777684	0.20597315276494574	-0.012868958761179026	-0.04159701140741921
-8.540982568507179	17.920050757602066	0.2227397033449615	-0.014486160940249045	-0.0447438220970809
-5.864615339578987	20.755750631962357	0.2699511445924905	-0.0030641570533467676	-0.054577790961199954
-5.543802938210256	20.38074487517408	0.22454300242198705	0.0025103593061391654	-0.05253856078118989
-6.504364858334945	21.34437545298176	0.3526779809683212	-0.011739846409978473	-0.05529964153215881
-5.970918121132899	20.87023242852833	0.2845267344946142	-0.003917106333805447	-0.05503567301649147
-5.171797381464162	19.89737251545445	0.17022431696944113	0.005938825499712508	-0.04850136103024077
-5.0245480447987125	19.683822661130662	0.14740940268849237	0.009166131241521071	-0.04633304034055199
-4.900152014728899	19.401774462066626	0.12279655876122324	0.011731554931344897	-0.044473025399129035
-8.045165203849148	17.895237150670994	0.14519100693332418	-0.007000421848087165	-0.02836671019657141
-7.828330068792466	17.887207984644846	0.10005709115835473	-0.00492712010988106	-0.017202786240241873
-7.588389628929521	17.819549385161938	0.02305866032064984	-2.8205326048058344E-4	-0.004729139188883328
-4.683175416995011	18.92056128922509	0.08626364162040209	0.015023660927762413	-0.03823109298271296
-4.557131527726211	18.533459102138394	0.06471275431525195	0.014138339872056668	-0.032929113955671795
-4.377707594286538	17.57417867700677	0.02683585976773703	0.013376569704776632	-0.021546783056538486
-4.375950900357417	17.526057226949376	0.025195319410425403	0.013332316391400988	-0.021070603965241644
-4.484941864981501	18.19838652331461	0.044897685774877835	0.014861362773116879	-0.02953432196764073
-4.372825752777866	17.497105804998277	0.025135786747335506	0.01337344878867149	-0.020942505484674332
-4.260063754969469	16.957122878843833	0.02151515752991524	0.012766097016496268	-0.01556079261197098
-4.2543796491463395	16.88173839584814	0.021688560223107684	0.012704477073086357	-0.015375922448756553
-4.172479120773178	16.325671413989923	0.01891876637536584	0.01033904726993929	-0.012189536048798431
-4.151871519508384	16.155447405066244	0.018123024388354798	0.009633378933044476	-0.01118289562823038
-4.144035245207647	16.121454065378032	0.017846004231410577	0.009421311583677617	-0.010950108499002105
-4.072421898747817	15.289956430567175	0.012068146431661042	0.006548040494354777	-0.006370286328596953
-4.095328121705499	15.489697359268533	0.013417496979558434	0.007191174570740895	-0.007371504096195759
-4.118480058777639	15.68595857984359	0.014790791531911578	0.007630624474244026	-0.008440529035964903
-4.140149876500907	16.06180723438685	0.017396796697298437	0.009159840850775898	-0.010597331435409325
-4.179593610389492	14.862900564725685	0.009780939659299118	0.0052745467720894754	-0.005651092012852703
-4.129583690004605	15.034457843656845	0.011123885152188772	0.005994707773316015	-0.0063335780913828105
-4.332504046130264	14.727261534199787	0.00506841895350885	0.0026487885035560974	-0.0028092729515954147
-6.864381120883843	17.824925970386563	1.5692000530978615E-4	9.011797273685576E-5	9.248283236379211E-5
-7.111456277637915	17.862901719600874	1.5634117190810353E-4	9.002103349891336E-5	9.270556264736877E-5
-7.361730330183262	17.815658423143518	1.5545623942258438E-4	8.992562169911195E-5	9.295943802464804E-5
-6.699631952192596	17.790187728061333	1.5727082931978623E-4	9.017105750247674E-5	9.233140618500384E-5
-6.471535900809904	17.65611081898578	1.5743521278326072E-4	9.021273387168141E-5	9.214562601116495E-5
-6.01856299486931	16.965651538393175	1.5592137028964064E-4	8.974359754085136E-5	9.185458873806968E-5
-6.018217814642384	16.964954947243214	1.559195085722601E-4	8.97430168998784E-5	9.185443809324807E-5
-6.192614293475787	17.31914560580889	1.5690412572823867E-4	9.005601015515607E-5	9.195327678395714E-5
-6.358826975092747	17.562077889890872	1.573863754010206E-4	9.018284727261092E-5	9.206029516477504E-5
-6.018066056155799	16.964687362149334	1.559188264861052E-4	8.974276181606575E-5	9.185438096811811E-5
-4.908304538333134	14.969355025422521	1.4954408495746298E-4	8.7302490654635E-5	9.071577824192407E-5
-4.894965705707698	14.956384548239772	1.495129026631563E-4	8.728765033629485E-5	9.069513093259598E-5
-5.522668475480044	15.89108446419409	1.5238886542243247E-4	8.84850564456005E-5	9.145068984665929E-5
-5.590293973325887	16.02332329799043	1.5284682076231547E-4	8.866637737391195E-5	9.152163814605437E-5
-5.62503595550961	16.102423683804165	1.5313460352783288E-4	8.877100397840103E-5	9.156640025039082E-5
-5.79838945170203	16.47567517825189	1.543647438843302E-4	8.922296574088922E-5	9.170166301993599E-5
-5.818300420163335	16.518599132988257	1.5451390575304895E-4	8.927487884023028E-5	9.172699925593206E-5
-6.016563718580136	16.961325465432818	1.5590817640596504E-4	8.973914932261855E-5	9.185343807791161E-5
-4.911331118979538	14.97328547513143	1.4955533926527709E-4	8.730737358741957E-5	9.071954515257655E-5
-5.0735700023776875	15.16993664121582	1.5011988085241032E-4	8.75626606982309E-5	9.094534604196374E-5
-5.223708594183212	15.375437594116095	1.5072598287400353E-4	8.781347613885803E-5	9.114163605708699E-5
-5.2244114000787105	15.376332166246335	1.5072865187158203E-4	8.781465087684931E-5	9.114264851371514E-5
-5.424504479191739	15.698092793846305	1.517543358743407E-4	8.824157673592898E-5	9.136833760306793E-5
-5.22565127061393	15.37825402853767	1.507347383052216E-4	8.781714529558206E-5	9.114426433382429E-5
-4.7077301313837365	14.774519111724057	1.490810720308413E-4	8.708446367419391E-5	9.04030891815502E-5
-4.675015183440867	14.74800878513003	1.4902264125604873E-4	8.705527044507099E-5	9.034138089529047E-5
-3.7658512309524754	7.028045440845924	1.1433995166692379E-4	6.784600212571623E-5	8.670812822652933E-5
