# Supplementary material for: Thyroarytenoid muscle fiber orientation regulates the ability to modulate vocal fold vertical thickness
Source: PLoS One. 2025 Dec 4;20(12):e0337735. doi: 10.1371/journal.pone.0337735 (PMC12677544; doi:10.1371/journal.pone.0337735)
Supplement: S4 Data — (ZIP) [file pone.0337735.s004.zip › Male/contourA3TA16.csv]

% Model	Angle2.mph
% Version	COMSOL 6.1.0.357
% Date	Dec 13 2024, 22:24
% Dimension	2
% Nodes	720
% Expressions	3
% Description	Line
% cpl1x	cpl1y	Displacement magnitude	u	v
-11.968005616002486	39.650844643500406	4.813374348330241	7.136329564129528E-4	0.465924539115253
-12.100925229184412	39.521184251215715	4.808802049354689	7.100545137691903E-4	0.46600977850481634
-11.810234379374002	39.74293127707726	4.816615927856657	7.161951216512306E-4	0.46586229077250196
-11.76596306338081	39.775513356632324	4.817765039292881	7.170968244440057E-4	0.46584057596322376
-11.47739948826791	39.862189693672036	4.820818147896153	7.195063712026672E-4	0.46577818586995096
-11.258980847445656	39.857881496438054	4.820659226023448	7.193989886451393E-4	0.4657750087368
-11.716143543792246	39.796222579001906	4.818493885353054	7.176755537276581E-4	0.46582618591407843
-11.163938214941039	39.85365079891891	4.8205100715406	7.192758469216949E-4	0.46577511094591884
-10.796207435616262	39.85090503287166	4.8204074479085905	7.191889322500466E-4	0.4657669211383168
-10.709496869932108	39.85039381204079	4.8203872287075535	7.191706179371233E-4	0.46576491096253403
-10.37169574884199	39.850036177539195	4.820369392201803	7.191433838602812E-4	0.4657560307947982
-12.13512273325702	39.460672833157	4.806668737234776	7.083867581346078E-4	0.46604880498548185
-12.240660142730178	39.24849072022055	4.799190149483729	7.025389058358976E-4	0.46618524869127853
-12.227325367848685	39.08705965880899	4.793495006806708	6.98108575064537E-4	0.4662865447263823
-12.205740642978935	38.979124391808504	4.7896897829865495	6.951466474211533E-4	0.46635392990195895
-9.681369688821853	39.850002288818345	4.820348323663224	7.191176912023683E-4	0.46573747379971553
-9.209886193231677	39.8500022888185	4.820345140837037	7.190794052979147E-4	0.4657247809444754
-6.503691158131879	38.96454001876737	4.7890620107743125	6.948543058277534E-4	0.46621049661936
-6.587351156296421	39.29642873129991	4.800771972915435	7.03916498415583E-4	0.46600336201990045
-6.771159512318912	39.57700815680421	4.810667307607007	7.115911205633661E-4	0.46583130488537994
-6.814129999907874	39.651652838586976	4.813301166678568	7.13630848446045E-4	0.4657853704916246
-7.229593906641747	39.84203493583536	4.8200219696658095	7.188536622092588E-4	0.4656764905191386
-7.181795837296288	39.83706132882147	4.819846059708158	7.187171420662773E-4	0.46567833652128954
-7.033567159296577	39.76166368437849	4.817182468641345	7.166512828556668E-4	0.46572189717419465
-7.6946177519140235	39.85300356006798	4.820418825279672	7.191398619935195E-4	0.46568209446740005
-6.488283836647731	38.91091546805024	4.7871714421870335	6.9338146242742E-4	0.466243907707396
-10.243595360807257	39.850002288818345	4.820366734864872	7.191299643122489E-4	0.4657526073793416
-9.730298368089413	39.85000228881833	4.82034994239773	7.191187523165299E-4	0.46573879001847135
-9.743014193148053	39.85000228881833	4.820350025994575	7.191200672105196E-4	0.4657391316233719
-9.085341826788042	39.8500022888185	4.820341977912654	7.190770065106955E-4	0.46572142186914955
-7.779783738995952	39.851154726690396	4.820358064999059	7.190802971740743E-4	0.4656855594681665
-7.886706964608754	39.850916601280545	4.820348050983162	7.190819933763146E-4	0.4656885928818428
-8.209330570361047	39.849987794146756	4.820332283181116	7.190349687965244E-4	0.4656978571482198
-8.699211804792647	39.85004545472901	4.820344850093506	7.190413975087173E-4	0.46571100656021963
-8.427966558711145	39.8500350871401	4.820333134318506	7.190502007299879E-4	0.4657037042054275
-12.152615457473026	38.61822056218743	4.776959718630003	6.852713682249274E-4	0.4665797666454897
-12.150457207342695	38.60568225439725	4.776517803461967	6.849283208846378E-4	0.46658760372873903
-12.146591986235311	38.58859764700979	4.775915093581367	6.844626166310683E-4	0.4665982582849573
-12.074238696384148	38.24828133015453	4.763918354584481	6.751584655554233E-4	0.46681060603650953
-6.441829287929373	38.514252064367554	4.7731864112182345	6.825308052844006E-4	0.4664928773845345
-6.4796557750756225	38.830935381536946	4.784349201579766	6.911966044521097E-4	0.4662941306594255
-6.431316994593285	38.355730965701305	4.767594520895776	6.782233659611819E-4	0.4665925996158141
-6.415000660473024	38.12021737547059	4.759292421918379	6.717949500062996E-4	0.4667407170939579
-12.006552716049852	37.91928976266428	4.7523118418615535	6.662013173190668E-4	0.46701595778569616
-11.966773292852782	37.7322909897182	4.745720123308129	6.6111319619727E-4	0.46713264058892123
-11.899335717233097	37.41624344712912	4.7345722001293025	6.525540728677063E-4	0.4673298462538774
-11.86072968481382	37.23337054820751	4.728126679205153	6.475866407279793E-4	0.4674439616515754
-6.405495081109018	37.81045524455644	4.748365453104329	6.633874455133769E-4	0.4669358683728161
-6.3802834672144035	37.49850283645258	4.737369949540378	6.549220340194991E-4	0.46713198098129205
-6.34327199449609	36.990127261889924	4.719438694550056	6.412160117829041E-4	0.46745169347678556
-6.3346776499635205	36.89181710192548	4.715975966457744	6.38560846332103E-4	0.467513477103559
-6.327277488709939	36.80573234114482	4.712942660147189	6.362589039038673E-4	0.4675675894618258
-11.839379859361392	37.12464213602315	4.724290227323803	6.446441067324842E-4	0.46751185509113935
-11.66031709327127	36.191536938073696	4.691390835578433	6.195295405574351E-4	0.4680946153465085
-11.619905720758748	35.962379473002436	4.683318693119002	6.133882375321133E-4	0.46823782533934843
-11.730360249335298	36.58305483766412	4.705207193564457	6.300130128178642E-4	0.4678499567663996
-6.248695444183289	35.88284413383002	4.680425514231843	6.11475996634706E-4	0.4681476512608176
-6.190644674951313	35.36621719878445	4.662205088604783	5.978335886998476E-4	0.46847206979090006
-6.146329446134891	34.860882297696094	4.644397894963019	5.84376746006215E-4	0.468789659721448
-1.0600869276340483	18.316100001774196	4.0616568165825475	1.869798650409756E-4	0.4791083638028342
-1.0459016161732135	18.37692181363064	4.063795099418085	1.8833529399272017E-4	0.4790697059314639
-1.1744205707972624	18.153797557800345	4.055947417462966	1.8337334240647882E-4	0.47921320179702787
-1.311326192584243	17.97535615877772	4.049672866522302	1.7940754976217255E-4	0.47932871410622313
-1.386335587551091	17.922671465764726	4.047819431424779	1.7824222050146795E-4	0.47936357804173657
-1.650548821745367	17.757514160475903	4.042015972802933	1.7458729260465207E-4	0.47947350833272495
-0.9718149006219283	18.630446296863695	4.072715950462446	1.9398358577473834E-4	0.4789082365811036
-0.9542349860686515	18.852537320770427	4.0805266364989015	1.9894541654507232E-4	0.4787678230539073
-0.9467123425971604	18.932059856972355	4.083325663095672	2.007226069504822E-4	0.47871751937990237
-0.9488912973033679	19.009058522305217	4.0860339893034485	2.02448618384053E-4	0.4786690185991624
-0.9602591937381534	19.185733594449147	4.092252307221239	2.0640431794731592E-4	0.47855787552584483
-1.0005126263859143	19.36574217623491	4.098583325375953	2.104465883753977E-4	0.4784452649915254
-6.05347281998843	34.07388368729615	4.616682799423321	5.637873908770025E-4	0.4692837279003661
-5.779746191862431	31.198536783186327	4.515341944716193	4.898315514894972E-4	0.47109061199815294
-5.81260308842713	31.6601371096856	4.5315845135466555	5.014465367051599E-4	0.47080021451643983
-5.898916358898413	32.61341104261303	4.5652072715298475	5.25918741471981E-4	0.4702010752657873
-5.976331308258205	33.33624786626052	4.590657359812623	5.444938180759828E-4	0.4697470453166201
-11.555172919712001	35.57995576034233	4.669835736921229	6.032564875488616E-4	0.46847688577320035
-11.427224513094306	34.824469013294944	4.643204931138554	5.831030161007375E-4	0.46894914566759816
-11.302991741507174	34.01939293201957	4.6148189156916235	5.619793954548643E-4	0.4694527050455498
-11.26269403333529	33.74326682230424	4.6051029867655835	5.54663035122364E-4	0.4696254651749711
-10.87492360433819	31.536162433666846	4.5273164682013824	4.976898716705962E-4	0.4710048261115052
-10.79808267178972	31.096982410679725	4.51184257896767	4.8680224815276385E-4	0.47127932051621013
-10.515617328365707	29.431210118152052	4.453174747016164	4.4470700479766977E-4	0.47232066101179465
-11.095255333576779	32.78560916869341	4.571317689969444	5.299377635567777E-4	0.4702240018661848
-10.374607869233792	28.677418549364212	4.42659178894306	4.264656869028275E-4	0.4727915946744322
-1.9007542873442729	17.670028077820447	4.0389401159365175	1.7266406287919648E-4	0.4795341599995999
-2.0779141835942943	17.606247817656115	4.036699755713687	1.7126287042106404E-4	0.47957826586539365
-2.421704394542373	17.610906476909	4.036867011488924	1.7140152446386937E-4	0.4795828766703316
-2.5268901597962445	17.60827853304663	4.036776184928887	1.7135447017203124E-4	0.47958684523002604
-1.0157099330243569	19.441588102125813	4.1012530979343245	2.1215118887063354E-4	0.4783977781529333
-1.1062328150339649	19.65851365771074	4.108885549146932	2.1703493564763436E-4	0.4782629990297006
-1.0950141199455286	19.63861486947969	4.108185369707416	2.1658588368638184E-4	0.4782752980330916
-1.0936631912571904	19.634142492606518	4.108027927990333	2.1648497955622554E-4	0.47827808811402645
-1.2019485900933222	19.823967402584525	4.114710052027933	2.2076600450688806E-4	0.4781607893640718
-1.2626663164006444	19.90610167368628	4.117599322770557	2.226186193337973E-4	0.4781103375669541
-1.3479656887537845	20.02184186709379	4.121675278766444	2.2522964940906214E-4	0.4780392393326176
-1.3818036936806772	20.069240413165744	4.123343007550287	2.26305437886303E-4	0.47801010002820243
-1.490043238491493	20.21081153288452	4.128328201033108	2.295019434345262E-4	0.4779232183357973
-5.495158991359491	28.68268136418761	4.426669195018728	4.273091355757312E-4	0.4726706969058242
-5.507477156915547	28.790577524822243	4.4304622586020495	4.299071859663404E-4	0.47260292017049277
-5.640376413522405	29.93509919763994	4.47081042469249	4.581658898941949E-4	0.47188418016593925
-5.66674537726079	30.200894570944342	4.480161927451354	4.6468669247389644E-4	0.4717171298002359
-11.232964758328787	33.56280133293661	4.598738484714883	5.498826524724453E-4	0.46973830116774756
-9.890707351552885	26.584105713780335	4.35282955493298	3.759387776911647E-4	0.4740973070283202
-9.499209611630052	25.463046361573806	4.31334598868766	3.4978332017752755E-4	0.4747937213919843
-10.251371607480321	28.08873461337165	4.405851973614783	4.11862308490666E-4	0.47315904787815455
-9.949856872037069	26.81141811544305	4.36083903619868	3.8147110116090786E-4	0.47395566688271173
-9.409620206466	25.28683176907262	4.307126180228602	3.456205418020121E-4	0.4749025523577155
-8.975776833099328	24.413789608181347	4.276427498669104	3.2562822419586446E-4	0.4754422096910053
-8.450931047688341	23.67686534172989	4.250424683315472	3.0871735591421045E-4	0.4758942569262075
-8.315280225053407	23.486682331666373	4.24374062468044	3.044586673475081E-4	0.47601099834685356
-8.109310669822081	23.245736403988893	4.235244636001118	2.9906294376147284E-4	0.4761581812537823
-5.04821833795282	26.35030357792787	4.3445213171696455	3.71171631611278E-4	0.47413148100355834
-5.072511135861281	26.457154341834364	4.348277164682898	3.736257117428198E-4	0.4740646217799399
-5.319014801988768	27.6151602307035	4.389064493985638	4.0132265736955085E-4	0.47333992492528776
-5.298549699956672	27.508324942348306	4.385306159088125	3.98828062424405E-4	0.47340685415277856
-1.6547952866665352	20.435138707303928	4.1362208875898725	2.3458338267548192E-4	0.47778540566022315
-1.7068462026965912	20.505043732104994	4.138682773917017	2.3617100095510684E-4	0.4777424778735611
-1.8328638043067826	20.675856534446993	4.144693518396143	2.4005108820297544E-4	0.4776375584420579
-1.9146876228856835	20.78271581099791	4.148457011196271	2.4247248398258082E-4	0.4775719862664874
-1.9589596542270868	20.838178803681924	4.150408093155839	2.4372500886604335E-4	0.47753799053375995
-2.2267902915590323	21.173727916983232	4.16223378597566	2.5137816598129324E-4	0.4773323285360167
-2.4765836027203294	21.524027437877677	4.174551503472808	2.593677365681037E-4	0.47711697586770263
-2.510632075597485	21.56945277354053	4.176152953976975	2.604130617662056E-4	0.47708909156868157
-3.4170539347823667	18.323036770820913	4.06193089783393	1.8736057834347695E-4	0.47915580619249054
-3.3613588547056894	18.26201824120377	4.059783726304505	1.8599575532331908E-4	0.47919305719722266
-2.8302006677410443	17.7685842180935	4.042416355077365	1.7495384214320274E-4	0.47949244381411893
-3.0213186080937637	17.882690433716814	4.046433653292642	1.7751439144604326E-4	0.47942469920765285
-2.9853774190574067	17.85333337493745	4.045401455040505	1.7685726175095646E-4	0.4794424220415055
-4.904236518511963	25.91960781073081	4.329332128808501	3.611413742813821E-4	0.4743998507086539
-4.723668736196532	25.314951331292864	4.308056730416806	3.4689437098875094E-4	0.47477704214765665
-4.604679940346854	25.051089745874435	4.298748520607317	3.406511859939387E-4	0.47494069447798626
-4.281370486848969	24.383328411417228	4.275268835230221	3.2522057170737955E-4	0.47535449125218865
-3.2125741016240386	22.611557155864187	4.212841932705918	2.842902912280131E-4	0.4764476230765177
-3.272014261258436	22.70654698603269	4.216181852709974	2.86458201597118E-4	0.47638905502723466
-2.5518384799861815	21.63096481182497	4.178317389178137	2.6183615500228845E-4	0.47705122887305257
-2.8735384712196232	22.08009398368013	4.194140894875162	2.721010677717874E-4	0.47677518755489434
-3.1756044296995665	22.556944434453374	4.21091645731407	2.8305368753133564E-4	0.47648124071292935
-4.545571876999899	19.652622560032107	4.108729675890503	2.1725478362029718E-4	0.47834266083267785
-4.424895516455141	19.524062222800467	4.104204764239622	2.1436841555911071E-4	0.4784210677642957
-3.958958611653594	19.00470136406695	4.085920056557927	2.0265531552048928E-4	0.4787380805643953
-3.8782730930382083	18.915322300283425	4.082776869022679	2.0065019258731778E-4	0.47879266110707636
-5.025563667731989	20.107549344377823	4.124764994548126	2.2758028674904556E-4	0.47806665613882005
-5.277731362781373	20.350988119887234	4.1333208340542456	2.3306150601920056E-4	0.47791872935797197
-5.606549304112775	20.6598148798465	4.144210062471009	2.4011967393132178E-4	0.47773152048247425
-6.131048509468386	21.17349677678001	4.162275119736094	2.5177042160067317E-4	0.4774193485761832
-7.17416985769136	22.198608654304337	4.198365625189622	2.7508776799975556E-4	0.47679668705627465
-7.6413332318231895	22.67125431062098	4.215047678842125	2.859187646861313E-4	0.4765094681997718
-6.9150129554945305	21.927639425126234	4.188846952784056	2.6899865804160553E-4	0.47696171038003743
-6.31895859009996	21.343154735881807	4.168267627642537	2.556810281179343E-4	0.47731670968152895
-6.618255579081206	21.642875823077	4.178797929115728	2.625611354052236E-4	0.47713456023946343
-3.6680004015474728	23.30103040805593	4.2371381089782565	3.0007577233858855E-4	0.4760230847639653
-3.83446762916781	23.580833568731567	4.246982810963099	3.0665225478501175E-4	0.47585045374428897
-4.071443328978513	23.987709649252928	4.261322398754884	3.159085399685923E-4	0.47559916305003885
-7.640251545310057	17.586782544931808	1.5689910110093454E-4	9.12070611976138E-5	9.514525414083277E-5
-7.509356374993602	17.79911102953117	1.5760476554315772E-4	9.130290135274432E-5	9.471357394581922E-5
-7.6989388334005735	17.4903691638282	1.5655883629877866E-4	9.109835898061318E-5	9.534335552396607E-5
-7.762103216471637	17.30759444679789	1.5581937406275405E-4	9.090700033591905E-5	9.558426790547225E-5
-7.821162534822876	17.152686250634986	1.551718098350409E-4	9.071746211583608E-5	9.580384717907908E-5
-7.87221896818102	16.9473112831706	1.5426470909852966E-4	9.047571388254676E-5	9.600393159602856E-5
-7.921170402924522	16.753942907049066	1.5342385276436045E-4	9.024450734979137E-5	9.620014154340199E-5
-7.9783869673286425	16.470761822820492	1.5213463561483757E-4	8.987285744455071E-5	9.644196507332383E-5
-8.003886469325913	16.357472230499454	1.5163487983169865E-4	8.973169900911726E-5	9.654692606293893E-5
-8.041803974825056	16.197407590250943	1.5086992768428297E-4	8.95040958366568E-5	9.666913285539226E-5
-8.11957094103931	15.808141817188318	1.4903854734636665E-4	8.89563587090454E-5	9.695536822166043E-5
-8.094241908274963	15.975737091845481	1.498346460742119E-4	8.920331901988023E-5	9.685585205291482E-5
-8.149959289733443	15.594634263864748	1.4806649045667592E-4	8.865684879460666E-5	9.708608856985978E-5
-4.487015489615116	14.591722761896559	1.5112106223418047E-4	8.82201647311543E-5	9.150658093925856E-5
-4.416731324563106	14.512870608922288	1.5086507731952136E-4	8.811962980949148E-5	9.137268116520393E-5
-4.329055028394281	14.412978776001905	1.5056320062802574E-4	8.801013662738456E-5	9.122095952936698E-5
-4.19303203891211	14.248275933735142	1.499981148499822E-4	8.778164293583987E-5	9.095672780852597E-5
-4.178965322518646	14.23024927967746	1.4993888996971564E-4	8.775887028454852E-5	9.093236589029955E-5
-8.208595369810979	15.125877972768416	1.458673330752649E-4	8.792341080431311E-5	9.73275617739467E-5
-8.250106284083648	14.883579494882824	1.4476017592795107E-4	8.755459721309256E-5	9.746902929407358E-5
-8.184763342662869	15.304083214581624	1.4670400359315892E-4	8.820497202571568E-5	9.723102666577646E-5
-8.194040568253598	15.203367992185502	1.4623961794983848E-4	8.805081484721418E-5	9.728122969910799E-5
-4.009503675450382	13.95499929048619	1.488346590067247E-4	8.733532777647331E-5	9.056167979061604E-5
-3.967321215997023	13.879167246534847	1.4854538446725324E-4	8.723152791616061E-5	9.04827345928782E-5
-3.8768075373306097	13.684183745503944	1.476867803753371E-4	8.69051223844508E-5	9.027486718391492E-5
-3.8285567068758617	13.577304042901428	1.4722039021194266E-4	8.673127039464265E-5	9.016145215883313E-5
-3.679175518096213	13.165512678706849	1.453473272389334E-4	8.601810953437356E-5	8.979945221429013E-5
-3.5952780276413945	12.848827743115857	1.4378642113587278E-4	8.539735547152083E-5	8.956642904032531E-5
-3.8035301168690907	13.511178334388502	1.468980786798612E-4	8.66025595484626E-5	9.0091160550603E-5
-3.5706258476984103	12.751547870197772	1.4335397911226144E-4	8.523868102543041E-5	8.95133584923511E-5
-3.536337058362929	12.508568926206657	1.4217238851968933E-4	8.475769655183153E-5	8.942398652904863E-5
-3.4943523373487664	12.217884679130231	1.4075905880644914E-4	8.4184597437147E-5	8.930904023791294E-5
-3.476217738039166	12.051206781698731	1.398994009507134E-4	8.380558273922058E-5	8.924097920014587E-5
-3.4381043775288846	11.707787309160882	1.383562883591006E-4	8.31763630949813E-5	8.916532241292756E-5
-3.4175141432913065	11.442487558596586	1.3702831125105878E-4	8.257198396846E-5	8.907768081781898E-5
-3.390535492772293	10.959938069747185	1.3475954446555538E-4	8.152391946217313E-5	8.898523897346233E-5
-3.391605607580326	10.637069694303245	1.332337283230787E-4	8.075425510866357E-5	8.896437853154248E-5
-3.3957072198915474	11.125983907025887	1.3558846901370314E-4	8.192117575391318E-5	8.902304278079971E-5
-3.3933099091125833	10.454525891479044	1.3242629288940836E-4	8.036300593031034E-5	8.897645066697929E-5
-3.392748642497309	10.363320317554606	1.3203926043064612E-4	8.015985221396861E-5	8.897637776694371E-5
-3.3881777990103163	10.052022617744685	1.3063531026766308E-4	7.94192470997464E-5	8.892553881849285E-5
-3.379931059854188	9.65560915900371	1.2883439355350866E-4	7.837563889852125E-5	8.881993965893262E-5
-3.38003327420144	9.645525660619372	1.2878563699364524E-4	7.834761794541439E-5	8.881736741108775E-5
-3.380411775956053	9.63612711841371	1.2873682208994786E-4	7.831652859821708E-5	8.881393908061093E-5
-3.4070943292007656	9.209820550583608	1.2684313493366834E-4	7.717101097538318E-5	8.881977538752841E-5
-3.4177904844649305	8.97279793026408	1.2566651871631401E-4	7.64010654542618E-5	8.871521843221546E-5
-4.670507470987797	6.528342318175511	1.142909856587013E-4	6.886072005690209E-5	9.05274693787139E-5
-4.472672713765167	6.53165408154053	1.144463082167991E-4	6.879128157491444E-5	9.034687122421543E-5
-4.296096768007061	6.564113874181485	1.1432231799599947E-4	6.864690382663553E-5	8.96314982286919E-5
-4.1907677441120486	6.6201318525786546	1.1463111895519611E-4	6.865959924476627E-5	8.952901348039339E-5
-3.42823364007561	8.77881073484247	1.2487674680167283E-4	7.584936888533852E-5	8.873068221470317E-5
-3.440421539484517	8.631632878187974	1.2430937797988276E-4	7.532572442578923E-5	8.875239496873973E-5
-3.510174069952668	8.051882576425108	1.2208250181067093E-4	7.331100455224358E-5	8.88525199071907E-5
-3.4654247941708625	8.41479710425795	1.233391341756307E-4	7.451574990986333E-5	8.875594548586943E-5
-3.519325274558982	7.974355231943207	1.216737859468329E-4	7.298586449416575E-5	8.878262397374681E-5
-3.8048036653298265	6.960169305120867	1.1579356753325023E-4	6.871621450828736E-5	8.820054680264272E-5
-3.942941641067294	6.809098812242506	1.1522636805749647E-4	6.878567767331636E-5	8.861794049639488E-5
-4.081244662082278	6.715380176995773	1.1472180231712425E-4	6.846001614445812E-5	8.90474390331722E-5
-3.557899482821399	7.6388476831782866	1.1974118858049766E-4	7.08272647650144E-5	8.818471971829272E-5
-3.5506928691402093	7.692857622749482	1.2039098641680584E-4	7.157119436202999E-5	8.847820937696497E-5
-3.535122007221198	7.8370201875805385	1.210349689525679E-4	7.233482541989429E-5	8.858774374532154E-5
-3.5827478111781415	7.560437912809053	1.1944086735290598E-4	7.108909150730454E-5	8.810977066599107E-5
-3.656557182300242	7.31345080673359	1.1750830452956225E-4	6.995593326190958E-5	8.764820291490651E-5
-3.741595319822733	7.091603710798701	1.1620672171875605E-4	6.868306628087898E-5	8.788827797118922E-5
-12.48823622079036	29.318127189803445	3.2298065506666545	0.684052142462001	1.2159788470078585
-12.301573729696075	29.291730374054282	3.191430934081681	0.6997051663636189	1.1847183280657938
-12.904182385341631	29.37659805299116	3.3086138891084627	0.6387336994492997	1.2842984311828887
-12.704310573905445	29.35687813300677	3.272754015269099	0.6618526446308177	1.251437083763078
-13.215739023882737	29.375039723105594	3.3587539669502138	0.6033099099499375	1.321444203825795
-13.289816212405814	29.38416912499247	3.3702472746913035	0.5933470458977254	1.333692144866425
-13.628735756055638	29.408293625969595	3.430353536019127	0.5567816088702039	1.3994044909380061
-13.761313265189306	29.420327221129604	3.453580718636742	0.5418638520773247	1.425356756377071
-13.789831291953012	29.42263826529943	3.4570794545672885	0.5385595290893916	1.4314256722438168
-14.193507593470319	29.351006338599753	3.5050648633172514	0.4634165981773808	1.4897678394266936
-14.343065600888547	29.30623263263965	3.5128338376549495	0.43435414080414025	1.504710215799732
-15.169871121939503	28.7024294022831	3.512917169334084	0.24140016389218888	1.5297547758089527
-15.025976096323706	28.826575538617305	3.5156271594193598	0.27354611459913014	1.529267350468479
-14.704342841257393	29.099582909420015	3.5157011393081463	0.3480081574372432	1.5254091330558093
-14.77814405518191	29.048154888872233	3.517319358925882	0.3328061068007638	1.526719676185415
-15.194930389272562	28.670268692680192	3.513288610137686	0.23270026093342344	1.5299325198283984
-15.552436058935607	28.262388145106144	3.5108052023778713	0.11663279241553062	1.5373069518300957
-15.65870487864321	28.128694460225432	3.5078148169995558	0.08084681361846252	1.5351826672624518
-15.420870685895718	28.414489982476084	3.5139655590498817	0.16304975949767495	1.5342404136735097
-16.14669845066415	27.534817692946177	3.454304363117598	-0.09427778299129115	1.5401101408199314
-16.18902508127296	27.487365967844962	3.446647970254046	-0.1093072424288966	1.5416694988022122
-16.090879730623392	27.60512583812312	3.461757112847917	-0.07380173631622947	1.5407914686014104
-15.906983759261689	27.83045491742547	3.4903866023578236	-0.003720877050321123	1.5403698045773615
-15.78801336657089	27.974288039163056	3.5008858518279364	0.03650844934846766	1.539275318164317
-16.4224657835804	27.241242221715776	3.3917006782402987	-0.17968728904789752	1.5512546041855577
-16.636541644582238	27.015574682657572	3.3308459167287285	-0.2541720046516671	1.5762943872374113
-16.701862721366762	26.948993088668995	3.3115688997646573	-0.2776305197934818	1.5879837837339306
-16.98192097775023	26.67928029930171	3.20302764796673	-0.3913457692277941	1.6274778971745731
-17.086567607533095	26.586911131348927	3.1660623698117334	-0.4346606808382306	1.6388719605808935
-16.810764952407226	26.84442366016748	3.269474988229595	-0.3219610133878987	1.6030509329598412
-17.316197999609905	26.352544552541893	3.1028809275562272	-0.5511868753237559	1.6614367775559855
-17.45518464052986	26.210110438215963	3.0684290119774102	-0.6181301777457215	1.6747342349485268
-17.722095738557805	25.895382301413925	3.0410756288676635	-0.7593503022067671	1.6949493241851266
-17.72264017583542	25.894744071275742	3.0410107677608496	-0.7596351309746423	1.6949821143682904
-17.932597821946576	25.11386146747848	2.9920290060085653	-1.036616374765938	1.6045802980163817
-17.907096306050956	25.00313633884308	2.977631232917105	-1.0631452773912828	1.5739695304076595
-17.75267320881764	24.32471147247125	2.8879919682231137	-1.2217838211011764	1.3851541684801185
-17.92944471255859	25.1306830888716	2.9932595440597294	-1.031049943059521	1.6066502818689432
-17.722777975835573	25.894232143167198	3.040978941373073	-0.7598083854459876	1.694922427527061
-17.728945142955695	25.871483784810497	3.0395708768769083	-0.7679067859299017	1.692306479057
-17.700264955727473	24.192801294244298	2.865751811824172	-1.244008006000612	1.3467416722284338
-17.492893227235577	23.675149455238873	2.772415364643188	-1.3280000412222785	1.1968076893203226
-17.219818972655105	23.051350814888384	2.662455535234911	-1.4617813008544345	1.0227508943969392
-17.213682929786287	23.036984749786797	2.6597346702942604	-1.4648414155463432	1.0187831681648232
-17.20651458505761	23.021889840621302	2.656093859399085	-1.4677208434550058	1.0141100695541303
-16.72944438496599	22.0265670999435	2.413407663692417	-1.6378203000189189	0.713733554311886
-16.772330573218266	22.113599037757318	2.4332644535248003	-1.6233668931838516	0.7391763156292432
-16.97378539565523	22.529669064239176	2.536610463257499	-1.555984683441162	0.8621572134118788
-16.69878402350933	21.97001521221032	2.4029176904245926	-1.6457451778595016	0.6968019587309459
-16.44523432072541	21.481646309928003	2.3080153467543494	-1.712422155419479	0.5491189577847418
-16.38784636008633	21.382208809377225	2.293495121852156	-1.7222005061022916	0.5174925648778107
-16.10429654720809	20.90765006213037	2.212141929618263	-1.7603641041376428	0.35455505782538377
-15.229590069694847	19.59839917871314	2.057052809396853	-1.7196545406433235	-0.10118673868843717
-15.573303162172023	20.08692966262294	2.1046513684429122	-1.7557293108301146	0.07297465942971787
-15.762739830454272	20.369577854236137	2.139191650119268	-1.7689489620461356	0.17081653330280694
-15.676053214728174	20.229671015614727	2.1198804679581946	-1.7672492025893087	0.12370678672056426
-15.004965242227517	19.29705702264412	2.0259515302707327	-1.6637665115340479	-0.20982778727506107
-14.347740685004595	18.43237628944785	1.9429809966031417	-1.424762814022594	-0.4982857813584197
-14.71316053352021	18.903140185799252	1.9945128501208251	-1.5754884660186215	-0.3501870983213271
-14.112301424219844	18.14085757339455	1.899725750990886	-1.3015606588315367	-0.5769266126878769
-13.786968016309958	17.746840232171802	1.7958506697758612	-1.087319431765293	-0.6343452705463748
-12.572484095421888	16.31238607204104	1.3153109503965537	-0.40674799767591097	-0.48739398001881196
-12.73923093656964	16.50237005974189	1.3838573568852293	-0.4910386262153267	-0.5185368701248965
-13.149721100590622	16.985383718836303	1.5599109579152826	-0.7099388443492265	-0.5856089419036903
-13.560443943361147	17.474962802260926	1.71531605882388	-0.9503607773133664	-0.6294172950741816
-12.433087863224218	16.142914163274668	1.247310185182927	-0.35109099947743283	-0.45156408096814116
-11.67886765718853	15.130655135953049	0.862875540093984	-0.1101505793791279	-0.2709641907356578
-11.370603754574383	14.616160191779192	0.6929983442661255	-0.04288258180655181	-0.2193444377256742
-11.928279318244115	15.521235666230787	0.9901341081041476	-0.17751483623020436	-0.3193378654219287
-11.098102119973685	14.067276715400904	0.5568765452379929	0.0010406053279539262	-0.1855490077163356
-10.94829922258624	13.75778922441979	0.4727596994752077	0.022495683045871247	-0.1664396395441422
-10.566136973193167	12.955069884045642	0.3108569493528865	0.03611974476957162	-0.12548878048423515
-10.528617101577506	12.869997651759531	0.29327152242725074	0.03649636933148523	-0.12034250959989747
-10.125844678960055	12.03212679724241	0.18440594275629263	0.027589376450787042	-0.0946790424179963
-10.205786830641387	12.200371242765215	0.206344437860403	0.029315758024678187	-0.0998558989492911
-10.11776374681346	12.014636087480781	0.18292468289272626	0.027461331913237855	-0.09426879219094708
-9.799033203597945	11.32040592221854	0.12394543347479844	0.021567264292140828	-0.07578970872877434
-9.732454220074882	11.174895810343436	0.11218546927056935	0.019950118289636498	-0.07088986876499037
-10.081694286405995	11.938670646469957	0.1765584367690388	0.026806368159704528	-0.09222247929993457
-9.419861471494833	10.505758447346915	0.07808965750126101	0.013035180805432554	-0.057317835862204077
-9.39945834397536	10.463080013210769	0.07572020370969491	0.012536136650483127	-0.05616696265212135
-9.362989365785312	10.388561145610026	0.07266606436345738	0.012042815455896999	-0.05436649762330269
-9.15485933130238	9.94585479357356	0.05464282361752877	0.008695037623388259	-0.044009981934169454
-12.250739993292553	19.150604908283345	1.8485024773178842	-1.3266606359035757	-0.3926342045355382
-12.385666050996104	19.229462944007324	1.914959767314398	-1.3804336045849803	-0.4499176378644557
-12.018444755085756	18.995911937273455	1.7203993742432866	-1.2182243856619734	-0.2599868902385688
-11.827571680933026	18.805921238230237	1.6665413535750306	-1.1455075788997522	-0.24544903246004146
-11.71378598197753	18.69006222155872	1.6285904326579104	-1.1011835601871987	-0.22494697753142615
-11.489121580415649	18.312221504949157	1.5385901215713638	-1.0046324751493068	-0.16392295567881338
-11.42092816915265	18.202424829191397	1.5089926369643218	-0.9742639368424463	-0.14889678031946904
-11.137081940903064	17.673975351763787	1.341436192598694	-0.7886396524979304	-0.08781332324276717
-11.050577560623434	17.52903972488271	1.2898365426382374	-0.7360891234075162	-0.07111324568897964
-10.900173758069224	17.228821915447778	1.1815199473112465	-0.628360141038919	-0.0528622667703153
-10.59407257662658	16.86993613536655	1.012116054302243	-0.4863348318929525	-0.020626964518357244
-10.4015251414116	16.663994998799538	0.9139641101735321	-0.41580287099335766	-0.006703960302858205
-9.980308680915373	16.24426542990552	0.7085307345801786	-0.27687158861162586	0.01470856532139987
-10.52456597891735	16.788877057884427	0.9746539899723297	-0.4565466684672991	-0.012859812065529554
-9.215934750579713	15.702403997568886	0.4228931551846421	-0.12976082146037476	0.021495490180359456
-9.506635524164235	15.916651407254937	0.5318474033376643	-0.18299313664020322	0.02831306939412883
-9.713477904294042	16.0562870014233	0.6096659325101648	-0.221226771758397	0.02338159709330856
-8.987328542896977	15.535943891824608	0.3394517345042631	-0.08926180224404368	0.017219550347011104
-7.038155536202357	2.4161328913912485	0.01130465775686729	0.009884846882240452	-0.004827790196118098
-7.218271698777633	2.47634434863711	0.011329870607417953	0.009758824486426718	-0.005204130408822925
-7.402921517489648	2.596088343862585	0.011265461673064274	0.009522873493792005	-0.00558965871052746
-5.610926604361966	2.56874897195521	0.0100449838956989	0.009420369992461024	-0.0021093196381580747
-5.791192046184306	2.4885541575675454	0.010321084993283155	0.009618589169402135	-0.00242135381593805
-6.090991914769232	2.367770791599311	0.010730955799930842	0.009909757854904831	-0.002936688887395508
-6.223300720670824	2.365865245728654	0.010840713133830247	0.009938054340096024	-0.0032054715389519986
-8.524776938151282	15.280293075065625	0.1973525911813895	-0.06022441025385927	0.007073035235783758
-8.5390176621	15.301185889469425	0.20843621366118154	-0.06390087820444681	0.00769110401852728
-8.574275941324595	15.320887483760043	0.21879794751706516	-0.06567730035594949	0.008206974775551714
-5.2268760988311245	3.1984387632370352	0.00870004778852563	0.00820565392763891	-0.0016849283759903916
-5.323022364028059	2.954304032548915	0.009189500115878442	0.00866099844620933	-0.0017633869569210051
-5.411391041049513	2.8046470279535036	0.009503417586558621	0.008944130010448461	-0.0018583730174655266
-5.361270108912003	2.863813885716368	0.009366830053727297	0.00882401547571618	-0.0017951772824171773
-5.176470922340737	3.3654332504811606	0.008388101149657696	0.007914123327316608	-0.0016502881347694926
-4.997438755280889	4.032636318053695	0.007196845727560374	0.006796677064685492	-0.0014991274020397785
-5.108994509801874	3.6116460899580636	0.007922462036327526	0.0074794547157754476	-0.0015986973566314163
-4.991774580661376	4.054261353979088	0.007158749063379932	0.0067610950397053	-0.0014930722984900081
-6.53602006808163	2.347293243898074	0.011073641696416543	0.010001833000295467	-0.003811705997448846
-6.871423256057571	2.3759082864320638	0.011257668732164203	0.009960060932723058	-0.004492363260597316
-6.725008134174486	2.363972974785624	0.011190372896522999	0.00998546200544816	-0.004203163670573006
-7.498445287702315	2.6504749625169852	0.011234495743144968	0.009408266612873275	-0.005782763826993879
-7.543394316053332	2.6908233254228815	0.0112012914298497	0.009331370427954767	-0.005873526306783895
-7.714537633122486	2.9137762658493207	0.010975748075270826	0.008894768770950584	-0.006236346562617319
-7.7891268079090406	3.0564766598021276	0.010827464519675388	0.008638208633664003	-0.006399260742704383
-7.80527300412054	3.4063802626319237	0.010347348893686523	0.008011380739522041	-0.006500044314602322
-7.804324521600502	3.2269612996167556	0.010594559541301209	0.008327417778729009	-0.006463039067075224
-7.758877336072651	3.698244931275473	0.009928211999551078	0.00749901964573044	-0.0064905718028845216
-7.751964178591711	3.7286102673963915	0.009883211211440195	0.007446023051756619	-0.006485963400621915
-4.868412953288395	4.489722570165323	0.006380545795926589	0.006056197293325471	-0.0012316998040610072
-4.944274103721604	4.221530184777065	0.006860449586427668	0.00649104007138061	-0.001392811153452547
-4.861218645669248	4.514367912389247	0.006331960384866988	0.0060121971717192945	-0.0012118545037099328
-4.761328567585714	4.872867994409656	0.005594441269836744	0.0053425574157267295	-9.223278193798707E-4
-7.7347878369548635	3.762505605967378	0.00982831568770422	0.007387686986938052	-0.006469413872615738
-7.441188952293851	4.488511996506501	0.008755672623194977	0.00612125440533798	-0.006258674247979616
-7.462522939780039	4.43043664258904	0.00883518624055995	0.006221833081894856	-0.006270012079981458
-7.583988224902736	4.103803156183615	0.00925812629917255	0.0067684005917541	-0.006315427829789541
-7.428705960551779	4.562167039268793	0.008702531279799083	0.005995162869658849	-0.0062952020063720355
-7.367225146909923	5.0179675342064245	0.008387158478771327	0.0052095478491733845	-0.006549747092772848
-7.395373926440531	5.510469499667041	0.008439363390773518	0.004386260956711326	-0.007133518391015595
-7.396628687854849	5.543415335697084	0.008437690297296288	0.004330192898239744	-0.007167160369138698
-8.951906927477943	9.55517852325179	0.045896173477931373	0.007613788656265866	-0.03812707841491087
-8.732770861641235	9.107630277300872	0.03515807838530139	0.00548092281370378	-0.030743068120864955
-8.477149435408428	8.592840803667324	0.02724417103767468	0.004629956983366873	-0.024338763735502755
-8.352048182285694	8.325615036227727	0.02332279295493153	0.004206001534714556	-0.02122109360943897
-8.222367325804308	8.079901469599669	0.02085852010567336	0.003948262380532166	-0.019086815045643205
-4.558078678429407	5.6727023718291845	0.0036205801317623068	0.0035101318880135543	-2.551058445919863E-4
-4.661854211303943	5.2307881209663405	0.004759490006719486	0.004581245493466192	-5.896559527500492E-4
-4.6736829568741065	5.179041007331088	0.004883885880203546	0.004695529840670051	-6.30064393064243E-4
-4.664862639408369	5.2157017440172675	0.004797665492360245	0.004616839999496594	-5.981136751803704E-4
-7.642518454416541	6.7438038314408955	0.010666512788785174	0.0029071779712731317	-0.00994633477957528
-7.72390205946121	6.960130553786359	0.0119498514967376	0.0030037787160952277	-0.011113676403418066
-7.960824009101229	7.5515457825414485	0.015305031879850944	0.0031938464053955654	-0.014194045150817113
-7.398279738095727	5.568321714484634	0.008454359636858609	0.00429545564641848	-0.0072002135412779274
-7.486554017062449	6.151026864151781	0.009040064431113522	0.0034601757895773126	-0.008183534122724526
-7.599533786520233	6.612688047526157	0.010302865811697483	0.0030467077494625355	-0.009555927098184007
-4.559353287845783	5.783205763653101	0.0033132329461494636	0.003212133395860129	-1.8628051170581318E-4
-4.539973927898901	6.108340489734484	0.0024542926407914722	0.0023603409279526677	9.820911450248351E-5
-4.595870421128182	6.280367827388355	0.0014892724592968339	0.0014148027844795733	1.2665760015332777E-4
-11.949523827617073	29.206895619841305	3.1129833046334205	0.7260937528353573	1.1238547330294082
-11.807688642858182	29.154031813094953	3.0786512900096437	0.7352908180347377	1.098207018405598
-12.00330605669702	29.223330979102066	3.1241341400724405	0.7228239832372112	1.132534244680593
-11.58017196199464	29.065937130844834	3.0155498362245203	0.7457141037813405	1.0556374923151428
-11.41683712235142	28.96940271662765	2.9695349970934206	0.749523922106773	1.017551122981302
-11.219350371023808	28.853937987330728	2.913947438813217	0.7546906714174777	0.9704991784918606
-11.063811648377435	28.68153300927144	2.862150640960186	0.7414522227850595	0.9227736505195909
-10.947486528223845	28.535037823889105	2.820430804719911	0.7277557238169825	0.8858396816753455
-10.899230615467399	28.323819733732066	2.767218569031308	0.6975242001339783	0.848642628990147
-10.868467577029437	28.194812621939796	2.7336570877669306	0.6781899835398036	0.8257992388286666
-10.876511202290695	28.109887068149042	2.698504637275444	0.6590854886380946	0.810949026046408
-10.899672074901286	27.854101802332053	2.6003891110839925	0.6039668246918157	0.763304974964409
-12.412266700730603	28.73183000599365	3.2216742282271795	0.6250228509220936	1.1384709273874751
-12.004390987243811	28.644127827029816	3.099812687921857	0.655208966253963	1.0676190651321216
-11.418956634563854	28.353076382645266	2.8775430229017265	0.6623791683986291	0.9401512316894538
-11.624144095082618	28.483083006210283	2.96573128580775	0.6673522637785677	0.9900303254237901
-11.98757052088968	28.638168487186267	3.094134298167405	0.6560073711198233	1.0643202632792998
-11.999455430555999	28.643021141499133	3.09829730992709	0.6555810459507888	1.0667688143269243
-11.11438165555979	28.077094826076056	2.7204362868774874	0.6331320813846963	0.8448072701108545
-11.390783517603357	28.330385589064328	2.863753521881368	0.6608733272884855	0.9320657996463744
-11.018694723095315	27.985290635821798	2.6694071667457138	0.6211432919961108	0.8104122429127246
-13.471803069018005	28.77445563984976	3.484033268027659	0.5073471614622735	1.2945148902643644
-13.48260549035852	28.773788416678933	3.4865372190780826	0.505934954656946	1.2960123601461215
-12.935354512904492	28.789110493383188	3.36030055294957	0.5755750526779998	1.2190276848426882
-12.730299209385468	28.768829272465172	3.3055963978665064	0.5955692652593414	1.1877247336850627
-14.231290469589101	28.525879619960573	3.5720139761850684	0.3543666452833653	1.3699985199509461
-14.010448775461906	28.63328583652027	3.5595696519157283	0.40667618385172905	1.3533148717888226
-13.506471729136642	28.767317669153915	3.4898681209865914	0.5015913066954903	1.2985770656699152
-14.460841527293365	28.39408003504012	3.58569696913607	0.29821686566023453	1.3845128409143528
-14.783683682753072	28.129965573228738	3.588774467460893	0.20801694964112818	1.3937698631258963
-14.975465100779633	27.963363652093868	3.584257649978809	0.15095523133887917	1.3976086028400787
-14.857377166814722	28.070482248494333	3.589405708679408	0.1872658446695741	1.3966918263288388
-15.247091508969765	27.723494694946858	3.5741627666931834	0.06847937520877503	1.4007030278138106
-15.438921475279523	27.548521108541188	3.5646486501489143	0.010643869011097217	1.4059773619635418
-15.777307067901031	27.23142152114181	3.5210921861127504	-0.10012555784242816	1.4151714739114496
-15.505550048294694	27.4862002405047	3.559136386878769	-0.01022284078941208	1.4073809333443816
-15.95882932927022	27.057658625283377	3.4839391868605727	-0.1665663270204992	1.4214645071183751
-16.071627921968407	26.944874315391413	3.4606782493372426	-0.21112251804202126	1.4278906102558575
-16.348879088595037	26.649360708813276	3.372767717574794	-0.3355991116807331	1.4478561183923064
-16.427997019937784	26.555959712111072	3.3402157213204515	-0.37413404478505274	1.4521219631620834
-16.656844434007954	26.17623866269756	3.1825496200183854	-0.5129429692019204	1.4436446936224843
-16.696536478621557	26.09508062700545	3.1506857008933578	-0.5444834932635293	1.4416059172172053
-16.835749776418716	25.686852448177994	3.038869702831667	-0.6958930026930394	1.4208509510678429
-16.845061757485475	25.628453285604436	3.024268668341215	-0.7142355116939518	1.4125122140248445
-16.850433340026893	25.176846057478727	2.899554076510538	-0.8490766920024808	1.3145587913569123
-16.85038673364371	25.14105029551206	2.890993933988103	-0.8586042263131958	1.3079807999382358
-16.822804208812027	24.752145786172367	2.82764399646538	-0.9619927763488758	1.2339627209517943
-16.814022621155868	24.619664448408173	2.8058587809713873	-0.9972687075008001	1.209021810378575
-16.812945472733826	24.6090037446475	2.803559118208538	-1.000094644489475	1.2066987872968593
-16.723937840816944	24.10943746964462	2.7137199301149146	-1.1195831548332116	1.075425103116942
-16.711672631053567	24.055094941481215	2.7028723838523336	-1.130500633136357	1.0627355238859248
-16.289023552988983	22.907733919851253	2.4705937334802486	-1.3810727236293527	0.7632492578327492
-16.541701583590093	23.45604246001041	2.5921561013629133	-1.2603495536383602	0.9174128795918448
-16.554803726644348	23.499372302025698	2.5991581719639307	-1.2485446830592073	0.9271221674091172
-16.28488538521969	22.898119481008653	2.4668779992892427	-1.3825543209288715	0.7603615997032591
-16.26218103763534	22.856454352609262	2.4521639613424777	-1.3920302212696105	0.7494043124429453
-15.969194038819062	22.31634337785984	2.258063921018329	-1.509367183569239	0.6067946617475684
-15.890230123807179	22.1925020649246	2.222854865901385	-1.5277915792073427	0.5699835336225232
-15.611918811164477	21.76175729997115	2.115931365434431	-1.5802730476230198	0.4447639269883884
-15.389654649869971	21.467446140267274	2.0681685517433266	-1.619811985113071	0.3608980890811725
-15.211472875440649	21.22502075941048	2.0217477628769154	-1.6480422645274928	0.27861653471676096
-14.852605830718518	20.76860561637889	1.9787567067557745	-1.679268548114724	0.11076900363552454
-14.818368111934701	20.727265125728813	1.9739929394834106	-1.679771944207502	0.09670451948808373
-14.010753868674147	19.956266747716498	1.9160605055925433	-1.6162196750754865	-0.19055883340487956
-14.087441807327457	20.012526511232718	1.917628993517139	-1.626139926864834	-0.1714136434326983
-14.468160486474938	20.371519812579944	1.9390424165608717	-1.6589314054497628	-0.03249122177595421
-14.161164464278139	20.08381166702931	1.9201476996938047	-1.6309305089914632	-0.14542642239676026
-14.781086333771103	20.690256417429	1.9699366730336356	-1.677612215046207	0.08313087946307755
-12.566775432145782	19.255877513320883	1.9184843294781797	-1.408528089422906	-0.44147505674686494
-13.290339014836286	19.46305631769065	1.9153287692410454	-1.513323494154488	-0.3610935536984846
-13.1729303124603	19.418787275288505	1.9164143170670003	-1.4955644273517101	-0.37803817651733496
-12.843245224742368	19.28971157894774	1.9193615446705599	-1.4447271366242964	-0.42754201118745605
-13.364979556612642	19.508469790386137	1.9150557189639084	-1.5253942458023975	-0.3452143225420331
-13.714991928392514	19.7215588672211	1.9171424051051331	-1.5802100928990694	-0.2685313153841039
-10.73275094914898	27.601566124654774	2.4783603429050305	0.5642922150205223	0.6866780455934882
-10.621312259153935	27.431657608134955	2.3994668806877124	0.5376263160818295	0.63505571949867
-10.494472622804425	27.139762728691487	2.286074149506161	0.4912123097826427	0.5624378724048165
-10.440814811578786	26.97290839065918	2.2266208776702863	0.4615539247872999	0.5236985324585057
-10.340010025599554	26.46761329405222	2.076386931000627	0.3663153810991091	0.4112318831037868
-10.310942985096554	26.231506882359504	2.0135576599776064	0.31884224173245473	0.36275253364125787
-10.254915889396067	25.788604694922874	1.9140164789429601	0.2262324722398595	0.2668802740738849
-10.226478276469011	25.49740684588262	1.8540682977664877	0.17216924354065044	0.20591733232809953
-10.15297056364784	24.454238785309386	1.7563055614979894	-0.019408135117252496	-0.0014029613533349736
-10.148816922605754	23.97207807587904	1.7458998271011525	-0.11461843902052708	-0.09420043803065738
-10.1572747910747	24.735583520367605	1.7613583011158787	0.035029784793343566	0.05439843271525734
-10.162097597121184	24.830116402868736	1.7714658342958942	0.05447888198789766	0.07319915267663486
-10.162546766859359	23.84260305188515	1.7554002079726614	-0.14335413138616146	-0.11787147549320104
-10.199764060738538	23.17965757589045	1.7836600653036248	-0.26983426623845685	-0.24119232359875117
-10.264133457042867	22.925685144978395	1.8115719977143556	-0.33200239691108335	-0.27761679713734777
-10.334836167150385	22.416165687077918	1.8594323058156788	-0.44566127134560407	-0.35880089114284086
-10.491992980100063	22.018023813554393	1.9171293503646853	-0.5588412027280966	-0.3982215204431236
-11.549836964138185	20.072338696358347	1.985834695146168	-1.1109226694744594	-0.5407303950145621
-11.554967867880773	20.064003427239495	1.9856161651018212	-1.1131832472897552	-0.5411006635971557
-10.551136967279964	21.796553611972193	1.9430072613864922	-0.6090453017423638	-0.42697748647887734
-10.861109989919282	21.2561808403101	1.9952599023433017	-0.780592958854077	-0.4647529576988474
-10.944210941660401	21.11696785294288	2.001444826068332	-0.8211574539612597	-0.47335339442473956
-11.133323225905555	20.800917117156818	2.007614816409173	-0.9160110174408409	-0.4884237988240764
-11.346534801731305	20.436488911990164	1.9997139782903819	-1.0184146395701665	-0.5138572982215048
-11.231518843805489	20.62710766906838	2.000883114890423	-0.9642213381135232	-0.5003458450654773
-11.741469854730147	19.77949816437784	1.9719402187196704	-1.1898601079659772	-0.5525725345525866
-11.841147224706019	19.661418434931374	1.9653786010417964	-1.22377686822345	-0.5504243520220322
-11.973386913159729	19.52262481256701	1.953470984608461	-1.2651208456995549	-0.5450403445982961
-12.17042537041236	19.353881967026794	1.9374189691200931	-1.3187408902792943	-0.52729307513171
-12.254791953417843	19.298450378205736	1.9293720480917083	-1.3453163830083437	-0.49649213525435604
-12.107678242949614	19.405561627556374	1.9416468027816238	-1.3022248315606668	-0.5314707847591346
-4.288326386940742	5.8070230604936794	0.136467775302667	0.13391047149961427	-0.002010019013733649
-4.307057605244767	5.526002436139832	0.19073949114502675	0.185052811722381	4.428089522031771E-5
-4.180171464701457	5.245978145694322	0.24893237664495943	0.2372657270632978	0.030662683799920445
-4.162615861022818	5.199209053922773	0.25785825680769336	0.24520929184522114	0.03523163663407149
-4.143652721141185	5.191949089536986	0.25965904919099025	0.24611581695564866	0.03882231076820352
-4.014987066173259	6.398560350145364	0.037515250676896206	0.029850509396082227	0.019857001052138952
-4.102160277057983	6.226155071234556	0.06403983623143487	0.05920094421192225	0.017635162952513904
-4.158587255864665	6.1200098173878565	0.0796476689573528	0.07835003879007288	0.012068669178567937
-4.284793079351208	5.824858607178209	0.13282349790843187	0.130433298717613	-0.0016662111193292528
-3.6322745368198053	5.1479752237781815	0.289108017549132	0.24381052126844635	0.14316669187068226
-3.7520724673596213	5.133869891353276	0.2829982966944631	0.2493115313070696	0.11798747043395306
-4.068810461062704	5.185234828589743	0.2641088061398751	0.24664362131549036	0.05379395842223959
-3.4079134276844885	5.238028583704212	0.29043032708474215	0.22089758281938598	0.1872870933758875
-3.870611147185512	6.723331704642558	0.029120815166020952	-0.010406520397323767	0.018533199770835736
-3.93550508782948	6.569124366309313	0.040179505470986934	0.004290792491378256	0.023433871967332744
-3.083077723553127	5.477621858005871	0.29982721189957295	0.16381353565489026	0.24604678891161666
-3.2016356353304536	5.395281637801698	0.29621678075546376	0.18617575067744485	0.22377224739535584
-2.9250367521464256	5.618751443255416	0.3232154413957993	0.13119991038983184	0.27461092660754505
-2.808073832376915	5.742408533499555	0.33678296699711313	0.10439728034364479	0.2936269747599051
-2.561109083068193	6.012828978318681	0.40364971246515274	0.04545722391918844	0.3394795096293905
-3.6562255957727294	7.214473650128381	0.0698801453296149	-0.05346227689857512	0.017190563295071726
-3.592522873141893	7.34008329807876	0.11563337495100519	-0.08913528478119791	0.021409052489945266
-3.54328167840365	7.470859406778205	0.13063252730464295	-0.10071853683214284	0.024177555299548195
-2.1477862434435124	6.617732931249476	0.585545813559422	-0.10861443436772084	0.4252706373220456
-2.178221292733067	6.571855578800015	0.5695545684073817	-0.09565372361832107	0.4209966601230377
-2.0648331524982755	6.7576354797203635	0.6327873402700216	-0.14914281718024325	0.4375140302617856
-1.8849213199230619	7.066868042911974	0.7360986853311018	-0.23678901348990952	0.46334269527218763
-2.4120263893614973	6.229400814325045	0.4662274773859415	-0.007419381189023647	0.3713267859922569
-2.5361866250272955	6.047252036713077	0.4105178701264881	0.03950575707787129	0.3442111622690937
-3.935819787141531	17.984500048599497	3.3070893763190115	-1.2287838685053574	0.3183276489861543
-3.78336958602557	17.993315823553566	3.2924319088279543	-1.2375255909721856	0.31512952487374546
-3.427077741744119	7.766058137175304	0.31051520273769995	-0.23100313324535462	0.03202128084305457
-3.406569881135219	7.832445527304884	0.3384938552863889	-0.24878456927957238	0.032298024228306146
-3.395983191054093	7.883794864942119	0.3606977081934051	-0.2609489221960354	0.03274551739854357
-3.3371281060386737	8.150918617555703	0.49224566409623305	-0.3247873251433058	0.04119438506511151
-1.278169408830863	8.48437433428823	1.2334997502679292	-0.5981430726882647	0.5265119928769445
-1.4540629241815408	8.03470965362341	1.0716981504810437	-0.48875562693045205	0.5131363713460755
-1.8167261401452421	7.208011822579171	0.7834359737940852	-0.2777669545353272	0.47502456625915546
-1.5523830370140876	7.789776732269239	0.9819320908200512	-0.4236619307490965	0.5009249157285339
-0.9410764433027281	9.405038530050247	1.5503979733629334	-0.7983013044447054	0.5455703304027382
-1.0329367331417418	9.151234284338832	1.4656677936375346	-0.7468596446801548	0.5419525674505277
-0.7679094447811552	9.95277965234512	1.7178327443908006	-0.8944212850274833	0.5511874375751511
-0.33002843814312044	12.134348277380695	2.283303870751427	-1.2065242207841314	0.537580827305546
-0.3357764586920513	12.078843485378034	2.270856157463271	-1.1999173383137902	0.5387013073790077
-3.417433509638533	17.827381727176302	3.253325154872937	-1.2717890881051916	0.32298970083910644
-3.353382382951112	17.741842308688575	3.2425660319312364	-1.2797608851964763	0.32694704140295505
-3.674832941632539	17.93323560833925	3.283638360456382	-1.2449439452237225	0.32088192168606866
-3.5409307277999584	17.885907081965335	3.2700086207377046	-1.2600801633691265	0.32135662047220215
-3.1860561960175433	17.549365365355296	3.214211507162166	-1.2961243717615119	0.3321435863855766
-2.9981130641699174	17.395321314172424	3.191300522012977	-1.3099351583563434	0.3360818084216129
-3.2165215628928006	17.57820816975883	3.2184657872215157	-1.2927981333906602	0.3320713844185538
-4.1137207324417435	17.95308223849858	3.3315892013803747	-1.214882300507226	0.318110974971613
-4.160621080742889	17.795938972454014	3.3397315231237332	-1.214507974357361	0.3265959948995563
-4.190763877417752	17.70804950350443	3.3465976528211527	-1.2118569019569283	0.3304921964134345
-0.33050020850094985	12.145123827625998	2.2853348055928917	-1.2074180649897182	0.5372614847790235
-1.4343564303268679	16.31909273804294	2.9928719525765777	-1.391551583526278	0.38648048369023363
-1.3066176526698219	16.0680303809159	2.9568268773637607	-1.3982147614149811	0.3930323812354331
-1.1152979539279455	15.611202681804269	2.888063959019151	-1.3993030753668867	0.4075207733157754
-2.4474803932797915	17.1585224792057	3.1430942591944024	-1.3415721329085772	0.3508886762894712
-2.055761384167546	17.041296048986602	3.1068881310358405	-1.3621705989766095	0.35853836626842284
-1.9984998164489554	17.002629506016117	3.100112710295462	-1.36402887948847	0.3617505792252367
-1.5724149375605685	16.580962567434636	3.0304126104441034	-1.3885445302868296	0.37595226335458265
-2.9820955633715815	17.38344915169903	3.1895265285657297	-1.3109790842552405	0.3365544133720134
-2.724789042326286	17.256116533629893	3.165749817267999	-1.3268236825784443	0.3435909196924434
-2.531457869203797	17.190304756335227	3.1499406536310084	-1.3382663504581742	0.3473453109849384
-4.183190145794866	17.56540290424019	3.3424419286981504	-1.2130591940722861	0.3363261948370137
-4.207099313692599	17.371866069837257	3.342321246766096	-1.2172250186676297	0.34251519575221623
-4.17345519997633	17.089831976884682	3.3159866191643004	-1.2287497278091342	0.3434937702881107
-3.3148310309893363	8.423923301546052	0.6257412282215126	-0.3954776352131282	0.04273842979493429
-3.3001926290874843	8.663118489326514	0.7264605621988139	-0.45293358068995365	0.0390521612633226
-3.2862287614074197	8.915212706658004	0.8327769772138445	-0.5092655937777841	0.042086144482143636
-3.2794829862540458	9.153166440048345	0.9420919162097446	-0.5663375970045895	0.04777806084905275
-0.3805651487088481	12.953841366376702	2.44042588185854	-1.2786649467689757	0.5108211623945768
-0.4307061904896281	13.36924122248353	2.5199770026868755	-1.314809672862724	0.49610544402051815
-0.5075965103225141	13.744646939005303	2.5834785685315436	-1.3356384931946543	0.4821166658269435
-0.5977318219793605	14.096499370658435	2.6461070282756345	-1.3589099305097294	0.4661955321878847
-3.2676731937878696	9.605726412719452	1.1297410881792034	-0.6587340676038522	0.061293555995664134
-3.256429234120413	10.042692132374542	1.3070883224774923	-0.7448717631200563	0.07402698240919443
-3.268410707882346	10.416945356274994	1.4452927495991523	-0.8050558608261001	0.08508897133393475
-0.6591870284780542	10.31262568099423	1.8305698456137642	-0.96063499527257	0.5546918072081548
-0.42285288091859907	11.258976825610697	2.0869539698206987	-1.1023075640255249	0.5548914635304154
-0.42939644071267913	11.215805729165236	2.075775062253193	-1.0958583590092794	0.5553238536275097
-0.6312573047807166	10.428088654680536	1.8648096476917742	-0.9810516399957179	0.5550782609027409
-3.2903234695987535	10.897386429199772	1.6339826276862455	-0.8911842177124409	0.09942400473837323
-2.987291544864133	17.386535233830127	3.1900907742391253	-1.3106919369451846	0.3363743152640612
-4.164359810315925	17.031866286091535	3.3103158236190158	-1.2303130774565914	0.34421832465477076
-0.7097934901376413	14.466809880080852	2.7100721734913025	-1.3781917689789653	0.4492238507662361
-0.8575672753041089	14.969271293498517	2.7878695034622925	-1.3892852591106928	0.4316858950091387
-0.9532329287786547	15.217415294466539	2.8287220528442294	-1.397959722963728	0.41970356952782534
-4.1386892518049425	16.602845789463966	3.2553068068169484	-1.2410406794753541	0.3368408736318813
-4.159558946386909	16.976159925336383	3.30346565495809	-1.230369233533222	0.34463046119653773
-4.083322820670365	16.225441788462653	3.192562479948747	-1.2489841264777681	0.32814972057691016
-4.075875945060494	16.183223288394085	3.185426796215241	-1.249519922928682	0.32763372118217043
-3.9528003255732322	15.292784673108926	2.9895454617406716	-1.252280086463208	0.28275159618100326
-3.9992067929440043	15.73055462668215	3.0913524976528883	-1.2561772019451438	0.3064951913837438
-4.068371905853679	16.139351008679608	3.176110960163925	-1.2492865244657263	0.32596611326035096
-3.903746688804401	14.691009127397303	2.843114686706242	-1.2368369516078686	0.24916232596414994
-3.86987704440043	14.375574603567006	2.7602601183340316	-1.2223693915899125	0.23510001446013534
-3.9256796422272324	14.820378173973397	2.876091008034922	-1.239787186468202	0.25566703807070434
-3.9497350317267026	15.228464150498013	2.974087736193691	-1.2503809166464577	0.279304252932955
-3.7268568443784513	13.894308007070336	2.6242227410462817	-1.204921243267757	0.21459182807482952
-3.698215854277132	13.779058127098043	2.591390872755072	-1.1995979805670898	0.20988605961053658
-3.6779639093146645	13.673870011895303	2.5596969867010055	-1.191316411267222	0.20644804046264686
-3.571181750067259	13.33170586472178	2.45520591085146	-1.1722032654600458	0.19189694221327908
-3.4835043026903465	12.977876322076302	2.3439731344898873	-1.1418472684530812	0.18107433871611583
-3.404126025364066	12.339701968592273	2.140962738320639	-1.0855016937334976	0.15088055137973325
-3.3488293333994186	11.895449310153229	1.9866618172662982	-1.0288113943994954	0.13571256291925365
-3.300315153385468	11.14083500028607	1.7245315167074333	-0.9306755500145891	0.108010156279722
-3.9511621749674837	15.271050023970451	2.9844497139368102	-1.251887633258487	0.2818040954146318
-8.244373317370188	14.628658956740194	1.436234092820669E-4	8.717689956230048E-5	9.751021711841047E-5
-8.208489142862772	14.204433859089825	1.4173578986627244E-4	8.649573795192634E-5	9.753512310180758E-5
-8.193734077492797	13.966873422743047	1.406984820616642E-4	8.613255176368885E-5	9.755231864073309E-5
-8.232676222944097	14.462837941075223	1.4288598509743623E-4	8.691493162284797E-5	9.753664837314473E-5
-8.19035693955016	13.837323106092928	1.4014670744379905E-4	8.594897167659368E-5	9.755513871867867E-5
-8.113167709168138	13.369167772280294	1.3814591275598971E-4	8.516282151757197E-5	9.749873838010678E-5
-8.077142174814208	13.181783020574018	1.3740378630219574E-4	8.487082334334221E-5	9.745462109950602E-5
-7.967407351985131	12.816549861797377	1.359469230355433E-4	8.419631964531306E-5	9.734999604176487E-5
-7.4202031915344335	11.241546128091116	1.3023376398078678E-4	8.107612354805343E-5	9.685520933650526E-5
-7.380855782333087	11.139150568907128	1.2993547016082807E-4	8.091226769457635E-5	9.681779910570395E-5
-7.603903539139292	11.751642921695533	1.319824240708622E-4	8.209676293537176E-5	9.700956313012205E-5
-7.696154479064555	11.994745340563997	1.3285180752947308E-4	8.263021529781616E-5	9.70849950085272E-5
-7.744684776673163	12.145936214046198	1.3344122621073562E-4	8.294469865306667E-5	9.712754156676414E-5
-7.337783016568444	11.036160898112158	1.2963398328775177E-4	8.073042458820549E-5	9.677403988655102E-5
-5.478513842259125	7.328297301269693	1.1679770483379747E-4	7.053530814680407E-5	9.26977512991955E-5
-5.496335515484936	7.350666297835906	1.1692288574203135E-4	7.064262091016861E-5	9.276698404519974E-5
-5.513292533723025	7.373441024034741	1.1700898726044435E-4	7.070852584119237E-5	9.282812293837111E-5
-5.7782594324877365	7.704138241466704	1.1838015832721233E-4	7.188213646002649E-5	9.352276081799066E-5
-5.226288884072366	6.97442447090005	1.1572725294212807E-4	6.995798640659941E-5	9.185068964439337E-5
-5.1320395346395955	6.880771446866525	1.1528216176030079E-4	6.959202680598814E-5	9.156082815077221E-5
-4.981658732436152	6.746084424883188	1.1494908735313864E-4	6.93803768806907E-5	9.122479172239924E-5
-4.872230788355059	6.663668971542325	1.1473085890395361E-4	6.921643437927507E-5	9.104843951472377E-5
-5.95993806317256	8.088641025459268	1.194776688844958E-4	7.250371906527837E-5	9.424928780811149E-5
-6.156106083074739	8.43849134717127	1.2098446868696609E-4	7.387403356011632E-5	9.485325456847196E-5
-6.3622803987511345	8.893710900037291	1.224363949458475E-4	7.49505125048457E-5	9.547499640752255E-5
-7.037730777065047	10.279206689455364	1.2718598243180882E-4	7.899675253238351E-5	9.652939478493694E-5
-6.511291309796823	9.166024915663732	1.236278773118585E-4	7.615389382805127E-5	9.572661142625232E-5
-6.961309529005052	10.091919377967345	1.265486885616366E-4	7.854205407734858E-5	9.644034917812327E-5
-6.976746835639336	10.11701394282087	1.2666174569036113E-4	7.863910959973232E-5	9.646959829858441E-5
-11.149672852779776	19.026028297048256	0.5174446139662496	-0.05113029144302441	-0.0839141966044521
-11.177286946315288	19.099277703541333	0.5230925247776335	-0.05223785121604378	-0.08372372219196533
-9.18227086019565	22.941744559833715	0.649678850486201	-0.05925547285212082	-0.06101565248970316
-8.933979733519063	23.042297787756027	0.6410337002294348	-0.05850402574943532	-0.057822290434159415
-9.497726748011418	22.723004536194928	0.6515316369267385	-0.059594658435938086	-0.06347230593678584
-11.201816179455392	19.362671115833425	0.538062470596079	-0.05434642406510856	-0.08165016950317217
-11.022193536741858	18.71762456011473	0.4936333464773506	-0.04691638418036926	-0.08465669487251644
-10.948655511422155	18.634752597804788	0.48407044961870865	-0.045007691903039604	-0.08410147488473353
-10.739200803101152	18.414265673982754	0.4585053608387988	-0.040651910851939685	-0.08239403357763644
-10.426129079411938	18.242868662510936	0.4257930923568336	-0.035400754702562445	-0.07856964208544495
-10.351495060601314	18.19934593348884	0.41794600734173704	-0.03435101470969098	-0.07750907942668864
-10.276659955502009	18.164399203559437	0.4104011361073495	-0.03331676275291989	-0.07664530385475908
-10.051706148564318	18.092298620546728	0.38804852259462247	-0.030209201354193145	-0.07281182179300319
-11.220597943108505	19.547650220008503	0.5486114705600864	-0.05584082942911629	-0.07997309694370755
-11.213232813518047	19.613678726955158	0.5516891450653619	-0.05583206579508839	-0.07959183029012123
-11.167862918473158	19.983763373685665	0.5685221717443748	-0.05783167429381613	-0.07613312278748825
-11.119734753615504	20.180895538942224	0.5769889458889803	-0.057764429670395204	-0.07522007417608835
-10.889962382093142	20.81510177874138	0.6003618768346626	-0.058398600361425995	-0.07104397522477383
-10.989883259185685	20.57314650704364	0.5913652930346011	-0.058781604793911035	-0.07211543579220422
-10.670647697607485	21.25443563231954	0.6150730594674036	-0.05886418751924618	-0.06871483583804629
-8.656589193032165	23.077778160673812	0.6257238835095876	-0.05605301479275873	-0.0554692398867308
-8.262164632393056	22.97490850022338	0.5911366822440227	-0.049944988104857306	-0.050132667487583285
-8.093510801985081	22.896766634500132	0.5740939499461704	-0.047035389571195685	-0.04926502705634944
-7.68989912608717	22.564207698669875	0.5244917769862081	-0.03649608648158464	-0.04629218435927018
-10.61906467426591	21.352055718189742	0.6185894022089653	-0.05858145543767995	-0.06856964411603024
-9.936768220586934	22.310409278173573	0.6471307496066938	-0.059647091263930814	-0.06570645575951985
-9.627937960973474	22.62487940796674	0.6520206174265546	-0.060044617051054225	-0.06401386331969654
-9.573169961095976	22.676544366109272	0.6526638773712762	-0.05994259193126869	-0.06383888571068583
-10.134279956953314	22.058148587414195	0.640014095974355	-0.058728585259427236	-0.0670519277444854
-10.304582249602808	21.836678921374176	0.6339939920780637	-0.058968548489013894	-0.06713578813901608
-10.555587977067566	21.45179651669559	0.6218279423664871	-0.05827229812755023	-0.06865599033725221
-9.871150253323467	18.04329134881533	0.37065610170378627	-0.02813251647424406	-0.07008481390586577
-9.4491510421968	17.986087424675254	0.32799847747305244	-0.02319568159069571	-0.0620205757447059
-9.39405468440286	17.97674307009461	0.32241642259576847	-0.022707916201590204	-0.06100681509932795
-9.318824933668623	17.968766098777905	0.31404213132760433	-0.0219575186038744	-0.05958636289134644
-8.866655676614846	17.930756511797174	0.2649744427689779	-0.01811468001910467	-0.05062302149518398
-7.460370084706861	22.326890903804703	0.492137971533807	-0.03188392856383297	-0.04672090988716411
-7.181921823170052	22.004421546653404	0.45104347637442654	-0.02303949222094485	-0.04873802487668019
-6.980050576019263	21.793148493492453	0.42138996376973986	-0.019444513914775193	-0.0501858046388678
-6.576542696581086	21.409318391621486	0.3658087544011632	-0.011453817603577804	-0.05580547327110882
-8.591810565175942	17.924390418426363	0.23069437801892367	-0.014956064153343305	-0.045792227756391454
-8.160987566235585	17.895824611247768	0.1683813291753875	-0.008683599368060655	-0.03435620452422418
-8.427526747689353	17.911776804777684	0.20753128771904897	-0.012855319187855173	-0.04156475548581805
-8.540982568507179	17.920050757602066	0.22445546378122078	-0.01447103507872707	-0.044714031231282925
-5.864615339578987	20.755750631962357	0.2725613473690138	-0.002379272703247442	-0.05537543560110116
-5.543802938210256	20.38074487517408	0.22662728365066986	0.0031275378956773766	-0.05331030150631478
-6.504364858334945	21.34437545298176	0.35629079321397905	-0.010908234910113184	-0.056037104866201094
-5.970918121132899	20.87023242852833	0.2873047775936045	-0.0032027141183279483	-0.05583973262821111
-5.171797381464162	19.89737251545445	0.17172752801599228	0.006481561310281385	-0.04922136915507887
-5.0245480447987125	19.683822661130662	0.14866013064813866	0.0096912005969251	-0.04702351641061237
-4.900152014728899	19.401774462066626	0.12380526104163203	0.01223151681469063	-0.045122513439985766
-8.045165203849148	17.895237150670994	0.14620386113939704	-0.006985988419354239	-0.02832609210297446
-7.828330068792466	17.887207984644846	0.1007036231653271	-0.0049273944118910255	-0.017149331603691118
-7.588389628929521	17.819549385161938	0.023203087338949647	-2.744861559384272E-4	-0.004722358623768347
-4.683175416995011	18.92056128922509	0.08692501410015838	0.015460124813491644	-0.03878550253686058
-4.557131527726211	18.533459102138394	0.06523429788758311	0.014512989364613677	-0.0334068315682593
-4.377707594286538	17.57417867700677	0.02719908459346053	0.013627295179809595	-0.02185908725462812
-4.375950900357417	17.526057226949376	0.025556485140614902	0.013577535399697993	-0.02137517398770506
-4.484941864981501	18.19838652331461	0.045286532894186105	0.015197205268102308	-0.029955926968352798
-4.372825752777866	17.497105804998277	0.02550719923712084	0.013617811698194522	-0.021244445814776098
-4.260063754969469	16.957122878843833	0.02187226732097841	0.012968967850688903	-0.01578295021414847
-4.2543796491463395	16.88173839584814	0.022040745610922365	0.012905721212804231	-0.015594305068257892
-4.172479120773178	16.325671413989923	0.019210447337733496	0.010497640991288616	-0.012362649223816396
-4.151871519508384	16.155447405066244	0.018396707143702264	0.009778895538232623	-0.011341574281720296
-4.144035245207647	16.121454065378032	0.01811522241513971	0.009563562767146216	-0.0111057489266258
-4.072421898747817	15.289956430567175	0.01223497561156726	0.006639926451778159	-0.006462998631207457
-4.095328121705499	15.489697359268533	0.013605953603153012	0.007293571143956297	-0.007477896515627245
-4.118480058777639	15.68595857984359	0.015003956916479886	0.007741586882769666	-0.00856257629466613
-4.140149876500907	16.06180723438685	0.017658177049957494	0.009297695990040674	-0.010748274649899305
-4.179593610389492	14.862900564725685	0.009911864291976904	0.005345924753122904	-0.005731431534655069
-4.129583690004605	15.034457843656845	0.011274651308259304	0.006076814927698163	-0.006424085968906559
-4.332504046130264	14.727261534199787	0.005137039635068096	0.002685130950649396	-0.0028496685876714762
-6.864381120883843	17.824925970386563	1.5957915026178934E-4	9.155477843380334E-5	9.406475356394097E-5
-7.111456277637915	17.862901719600874	1.589954839346679E-4	9.1457293338405E-5	9.42957903904958E-5
-7.361730330183262	17.815658423143518	1.5809889425847068E-4	9.135947503804775E-5	9.455860491027228E-5
-6.699631952192596	17.790187728061333	1.5993221320449583E-4	9.160773587436977E-5	9.390769296701163E-5
-6.471535900809904	17.65611081898578	1.6009247023508825E-4	9.164682380939902E-5	9.37145153183123E-5
-6.01856299486931	16.965651538393175	1.5853032013942174E-4	9.115460980937586E-5	9.34096671161638E-5
-6.018217814642384	16.964954947243214	1.5852840623619798E-4	9.115400438329728E-5	9.340950696521541E-5
-6.192614293475787	17.31914560580889	1.5954002313536172E-4	9.147966310859303E-5	9.351347103670737E-5
-6.358826975092747	17.562077889890872	1.600386358144377E-4	9.161414604883825E-5	9.362553995296853E-5
-6.018066056155799	16.964687362149334	1.5852770421808266E-4	9.115373918776766E-5	9.34094456807791E-5
-4.908304538333134	14.969355025422521	1.5199290119426913E-4	8.863597724560083E-5	9.223351491231425E-5
-4.894965705707698	14.956384548239772	1.5196077508578307E-4	8.86206597098951E-5	9.221233613638085E-5
-5.522668475480044	15.89108446419409	1.5491035645040117E-4	8.985454458569682E-5	9.299020500713846E-5
-5.590293973325887	16.02332329799043	1.553792711328633E-4	9.004119183096232E-5	9.306342145740119E-5
-5.62503595550961	16.102423683804165	1.556737642660042E-4	9.014892017526304E-5	9.310947126430292E-5
-5.79838945170203	16.47567517825189	1.5693429601784233E-4	9.061555916939015E-5	9.325008647217326E-5
-5.818300420163335	16.518599132988257	1.5708704722514855E-4	9.066910767808233E-5	9.327616692052746E-5
-6.016563718580136	16.961325465432818	1.585167840927055E-4	9.114999955414413E-5	9.34084585484031E-5
-4.911331118979538	14.97328547513143	1.520044552013732E-4	8.864101105988435E-5	9.223739079309319E-5
-5.0735700023776875	15.16993664121582	1.5258412878046973E-4	8.890393804319097E-5	9.246932194145639E-5
-5.223708594183212	15.375437594116095	1.5320613587208628E-4	8.916257721829143E-5	9.267116060964185E-5
-5.2244114000787105	15.376332166246335	1.532088749105848E-4	8.916378679700172E-5	9.267220008041755E-5
-5.424504479191739	15.698092793846305	1.5426023262368803E-4	8.960346025648923E-5	9.290479777669013E-5
-5.22565127061393	15.37825402853767	1.5321511462324184E-4	8.916635628826971E-5	9.267386178502671E-5
-4.7077301313837365	14.774519111724057	1.5151577345837058E-4	8.841083386402194E-5	9.191279255753946E-5
-4.675015183440867	14.74800878513003	1.514554233714279E-4	8.83806868905739E-5	9.184963401248975E-5
-3.7658512309524754	7.028045440845924	1.1612427686269475E-4	6.876557414407897E-5	8.814293292259627E-5
