# Supplementary material for: Thyroarytenoid muscle fiber orientation regulates the ability to modulate vocal fold vertical thickness
Source: PLoS One. 2025 Dec 4;20(12):e0337735. doi: 10.1371/journal.pone.0337735 (PMC12677544; doi:10.1371/journal.pone.0337735)
Supplement: S4 Data — (ZIP) [file pone.0337735.s004.zip › Male/contourA3TA2.csv]

% Model	Angle2.mph
% Version	COMSOL 6.1.0.357
% Date	Dec 13 2024, 22:24
% Dimension	2
% Nodes	720
% Expressions	3
% Description	Line
% cpl1x	cpl1y	Displacement magnitude	u	v
-11.968005616002486	39.650844643500406	1.8393585345117769	7.646811599003674E-5	0.2974166606698507
-12.100925229184412	39.521184251215715	1.8364959407522656	7.607117189703327E-5	0.29744958397730964
-11.810234379374002	39.74293127707726	1.8413871499408152	7.675264931004548E-5	0.2973930868942334
-11.76596306338081	39.775513356632324	1.8421069468148807	7.685273610519888E-5	0.297384780658328
-11.47739948826791	39.862189693672036	1.8440210108080048	7.712091973742768E-5	0.2973621673708784
-11.258980847445656	39.857881496438054	1.8439228714424774	7.711002608646086E-5	0.2973625894229107
-11.716143543792246	39.796222579001906	1.8425633325790274	7.691706834310751E-5	0.29737943544657497
-11.163938214941039	39.85365079891891	1.843831366239117	7.709691373975099E-5	0.2973633642811494
-10.796207435616262	39.85090503287166	1.8437716434425868	7.708949352353985E-5	0.2973629438545051
-10.709496869932108	39.85039381204079	1.8437597369505732	7.708812417730768E-5	0.2973628113219533
-10.37169574884199	39.850036177539195	1.8437526559394395	7.708745276086109E-5	0.297361882278532
-12.13512273325702	39.460672833157	1.8351608700376982	7.588617267363391E-5	0.2974648648300573
-12.240660142730178	39.24849072022055	1.8304824256514163	7.523781602640102E-5	0.29751840186821304
-12.227325367848685	39.08705965880899	1.8269191430173628	7.474655229286362E-5	0.2975588530047179
-12.205740642978935	38.979124391808504	1.8245400525570306	7.441823460479844E-5	0.29758586100363393
-9.681369688821853	39.850002288818345	1.8437440127553704	7.709020188377812E-5	0.2973598112761932
-9.209886193231677	39.8500022888185	1.8437491148149918	7.708978987405293E-5	0.2973583898721056
-6.503691158131879	38.96454001876737	1.8242036017426373	7.440662496936045E-5	0.2975724250680836
-6.587351156296421	39.29642873129991	1.8315288867931314	7.541523242694288E-5	0.2974893882762193
-6.771159512318912	39.57700815680421	1.8377164032325664	7.626952398429704E-5	0.2974195316082235
-6.814129999907874	39.651652838586976	1.8393636172870629	7.649652800501222E-5	0.29740092905119
-7.229593906641747	39.84203493583536	1.8435639574796276	7.707701005490382E-5	0.2973544117348942
-7.181795837296288	39.83706132882147	1.8434544680008265	7.706198148512974E-5	0.29735551494162327
-7.033567159296577	39.76166368437849	1.8417887087769558	7.683230519301212E-5	0.29737398675645216
-7.6946177519140235	39.85300356006798	1.843808425266874	7.710703653989328E-5	0.2973530640433152
-6.488283836647731	38.91091546805024	1.823021360795287	7.424264860584172E-5	0.2975858353053074
-10.243595360807257	39.850002288818345	1.8437527602660155	7.708705348911493E-5	0.2973615054453007
-9.730298368089413	39.85000228881833	1.843744802647177	7.70899204007917E-5	0.29735995869177223
-9.743014193148053	39.85000228881833	1.843744658775037	7.708995608043277E-5	0.2973599969239114
-9.085341826788042	39.8500022888185	1.8437480382611535	7.709049201444464E-5	0.2973580134650894
-7.779783738995952	39.851154726690396	1.843770752327541	7.709994656131765E-5	0.297353785917418
-7.886706964608754	39.850916601280545	1.8437620320962724	7.709948263693423E-5	0.29735416897480405
-8.209330570361047	39.849987794146756	1.8437534656548187	7.709231764120637E-5	0.2973553753502138
-8.699211804792647	39.85004545472901	1.8437571161915747	7.708957058826576E-5	0.297356838885919
-8.427966558711145	39.8500350871401	1.843749907711398	7.709252610023669E-5	0.2973560221248084
-12.152615457473026	38.61822056218743	1.8165776214969198	7.332277440484041E-5	0.2976762257134094
-12.150457207342695	38.60568225439725	1.8163014195212983	7.328473320621118E-5	0.2976793641355758
-12.146591986235311	38.58859764700979	1.8159245055309288	7.323306379351123E-5	0.29768363782070467
-12.074238696384148	38.24828133015453	1.8084249633282177	7.22006325308189E-5	0.29776878006959395
-6.441829287929373	38.514252064367554	1.8142766269223571	7.303547116993198E-5	0.297685236388997
-6.4796557750756225	38.830935381536946	1.8212555101059045	7.399954737170995E-5	0.29760588029934437
-6.431316994593285	38.355730965701305	1.8107795944245462	7.25564695698992E-5	0.29772498585597207
-6.415000660473024	38.12021737547059	1.8055886836855608	7.184133349645196E-5	0.29778403698434147
-12.006552716049852	37.91928976266428	1.8011656383257013	7.120607350143409E-5	0.29785109663810927
-11.966773292852782	37.7322909897182	1.7970460675045947	7.064132540132445E-5	0.29789788111342214
-11.899335717233097	37.41624344712912	1.79007613562574	6.969088064622244E-5	0.2979769515532542
-11.86072968481382	37.23337054820751	1.786048050278292	6.913926855755272E-5	0.29802270444310297
-6.405495081109018	37.81045524455644	1.7987538755055732	7.090628246074672E-5	0.2978617425199671
-6.3802834672144035	37.49850283645258	1.7918818506476886	6.996519482722484E-5	0.2979399504906296
-6.34327199449609	36.990127261889924	1.7806695765001885	6.844132604603284E-5	0.29806741554313637
-6.3346776499635205	36.89181710192548	1.7785068207748376	6.814622195538028E-5	0.29809206006068745
-6.327277488709939	36.80573234114482	1.776612730666643	6.789050610492926E-5	0.29811364115494055
-11.839379859361392	37.12464213602315	1.7836481882014605	6.88122042312303E-5	0.29804991208131076
-11.66031709327127	36.191536938073696	1.76308694473029	6.602114200400747E-5	0.29828341921551454
-11.619905720758748	35.962379473002436	1.7580469718812715	6.53387612557052E-5	0.29834077566397244
-11.730360249335298	36.58305483766412	1.7717271268987729	6.71866190136096E-5	0.29818542732395537
-6.248695444183289	35.88284413383002	1.7562966830627658	6.513507607057079E-5	0.29834499888555627
-6.190644674951313	35.36621719878445	1.7449142167237168	6.361897823189646E-5	0.2984744776980962
-6.146329446134891	34.860882297696094	1.733788260738704	6.21223216860842E-5	0.29860115595028036
-1.0600869276340483	18.316100001774196	1.3711086827693142	1.7950880597558522E-5	0.30273968979374316
-1.0459016161732135	18.37692181363064	1.372432275088463	1.8100817359272553E-5	0.3027243948311432
-1.1744205707972624	18.153797557800345	1.3675713474430684	1.7552062007351182E-5	0.30278069106249195
-1.311326192584243	17.97535615877772	1.3636850014049458	1.7113462072619906E-5	0.3028257971142215
-1.386335587551091	17.922671465764726	1.3625359314108025	1.698458133021283E-5	0.30283919906680634
-1.650548821745367	17.757514160475903	1.3589431512427994	1.658019523948112E-5	0.30288128267696157
-0.9718149006219283	18.630446296863695	1.377961007688897	1.8725434153753605E-5	0.30266060368247005
-0.9542349860686515	18.852537320770427	1.3827990086840143	1.927436984307427E-5	0.30260483695938706
-0.9467123425971604	18.932059856972355	1.384534564087637	1.9470896190637893E-5	0.30258486594536277
-0.9488912973033679	19.009058522305217	1.3862129181600262	1.9661867690331485E-5	0.3025655517218475
-0.9602591937381534	19.185733594449147	1.3900676713294233	2.0099509361542492E-5	0.3025212507193176
-1.0005126263859143	19.36574217623491	1.3939899492397014	2.054698982691287E-5	0.3024761839181765
-6.05347281998843	34.07388368729615	1.7164971011202876	5.983383024798929E-5	0.2987983809523482
-5.779746191862431	31.198536783186327	1.6532412765153306	5.1607242532274506E-5	0.29951915166993814
-5.81260308842713	31.6601371096856	1.663356904207645	5.289868437669125E-5	0.2994034046445485
-5.898916358898413	32.61341104261303	1.6843604327793908	5.562202381073792E-5	0.2991644345034559
-5.976331308258205	33.33624786626052	1.7002271696128342	5.7687130923381096E-5	0.2989832619597818
-11.555172919712001	35.57995576034233	1.749626016499555	6.421259807861375E-5	0.2984365008826605
-11.427224513094306	34.824469013294944	1.7329881615855067	6.197194835092578E-5	0.2986256064651265
-11.302991741507174	34.01939293201957	1.715260920321028	5.962346224082184E-5	0.29882715781720337
-11.26269403333529	33.74326682230424	1.7091999387582488	5.880978688154593E-5	0.2988962915949696
-10.87492360433819	31.536162433666846	1.6606500279008691	5.2470292736234E-5	0.29944870892010783
-10.79808267178972	31.096982410679725	1.6510093258083574	5.125895706253933E-5	0.29955863285650597
-10.515617328365707	29.431210118152052	1.6144275072789525	4.657216611717821E-5	0.29997558832101234
-11.095255333576779	32.78560916869341	1.6880941415652853	5.6058152505064144E-5	0.2991359879521802
-10.374607869233792	28.677418549364212	1.5978584749341138	4.454261332058094E-5	0.3001642327294365
-1.9007542873442729	17.670028077820447	1.3570366709172654	1.636724017953476E-5	0.30290384415998783
-2.0779141835942943	17.606247817656115	1.3556490071857905	1.6212009007622593E-5	0.30292027987145587
-2.421704394542373	17.610906476909	1.3557501214953689	1.6226633721795418E-5	0.30291995056433574
-2.5268901597962445	17.60827853304663	1.355693515942244	1.6221185639755503E-5	0.3029208670982256
-1.0157099330243569	19.441588102125813	1.3956456609370564	2.0735627927143845E-5	0.3024571908157873
-1.1062328150339649	19.65851365771074	1.4003763445228183	2.1276473868660475E-5	0.3024029844074672
-1.0950141199455286	19.63861486947969	1.399942308326505	2.1226727246404312E-5	0.3024079496468895
-1.0936631912571904	19.634142492606518	1.3998446365094412	2.1215555829129213E-5	0.3024090684890969
-1.2019485900933222	19.823967402584525	1.4039882649551627	2.16897283343639E-5	0.30236170556678166
-1.2626663164006444	19.90610167368628	1.4057785927759363	2.1895038254425546E-5	0.3023412459945183
-1.3479656887537845	20.02184186709379	1.4083072243180574	2.2184267857382836E-5	0.30231241470725556
-1.3818036936806772	20.069240413165744	1.409341371108259	2.230356582318383E-5	0.30230060503862777
-1.490043238491493	20.21081153288452	1.412433671293194	2.2657816254595236E-5	0.30226534878757316
-5.495158991359491	28.68268136418761	1.597936510832347	4.465018935462721E-5	0.3001497056733514
-5.507477156915547	28.790577524822243	1.6002938212391222	4.4939061598911496E-5	0.3001226619675468
-5.640376413522405	29.93509919763994	1.6254614658832782	4.808356942699981E-5	0.2998358169369313
-5.66674537726079	30.200894570944342	1.6312807349407206	4.880876320162667E-5	0.29976918691775095
-11.232964758328787	33.56280133293661	1.7052201691901432	5.827752393090044E-5	0.29894146615653905
-9.890707351552885	26.584105713780335	1.5519008510015067	3.891391701382225E-5	0.3006878718553467
-9.499209611630052	25.463046361573806	1.527335527991801	3.600113217027253E-5	0.30096797993737634
-10.251371607480321	28.08873461337165	1.584926587575067	4.2915448644584704E-5	0.300311521181575
-9.949856872037069	26.81141811544305	1.556893790794008	3.953100352043679E-5	0.30063102619979354
-9.409620206466	25.28683176907262	1.5234566345878262	3.553684141704946E-5	0.3010119380345698
-8.975776833099328	24.413789608181347	1.504396130760946	3.331253473396243E-5	0.30122977606982076
-8.450931047688341	23.67686534172989	1.4882032038595627	3.142800610181053E-5	0.30141325966921245
-8.315280225053407	23.486682331666373	1.4840599474311056	3.095479407118081E-5	0.301460621140742
-8.109310669822081	23.245736403988893	1.4787791334759903	3.0355027213260186E-5	0.3015205431239898
-5.04821833795282	26.35030357792787	1.5467769505118836	3.840093441618928E-5	0.3007338161008062
-5.072511135861281	26.457154341834364	1.5491076797070664	3.8673553795466835E-5	0.3007070638731203
-5.319014801988768	27.6151602307035	1.5745051239811294	4.175697700802552E-5	0.30041712260021614
-5.298549699956672	27.508324942348306	1.5721699714155377	4.147975458458139E-5	0.3004438799624702
-1.6547952866665352	20.435138707303928	1.4173265654314355	2.3221326192467768E-5	0.3022094677190189
-1.7068462026965912	20.505043732104994	1.4188545963594466	2.3397338070320087E-5	0.30219205579298
-1.8328638043067826	20.675856534446993	1.4225824709585742	2.3827768543104693E-5	0.3021495076628864
-1.9146876228856835	20.78271581099791	1.4249181648412699	2.4096201421304865E-5	0.3021228970131154
-1.9589596542270868	20.838178803681924	1.4261273483867254	2.4235026998616905E-5	0.3021090898941807
-2.2267902915590323	21.173727916983232	1.4334730589618347	2.5084048561442762E-5	0.30202555740783443
-2.4765836027203294	21.524027437877677	1.44110937018852	2.5970918582234878E-5	0.30193828288654057
-2.510632075597485	21.56945277354053	1.4421050488985818	2.608701407331101E-5	0.30192697002351054
-3.4170539347823667	18.323036770820913	1.3712655988509246	1.7987181970407956E-5	0.30274371769811814
-3.3613588547056894	18.26201824120377	1.3699369431536967	1.7836499080916785E-5	0.30275889091841635
-2.8302006677410443	17.7685842180935	1.359182607195003	1.6618167660159982E-5	0.3028813884090531
-3.0213186080937637	17.882690433716814	1.3616691279378559	1.690063436786029E-5	0.3028532263265542
-2.9853774190574067	17.85333337493745	1.3610311490049112	1.6828100339341893E-5	0.3028605043935665
-4.904236518511963	25.91960781073081	1.5373158854983238	3.728431431547854E-5	0.30084152240264195
-4.723668736196532	25.314951331292864	1.5240853210863987	3.569863338555395E-5	0.30099277919493317
-4.604679940346854	25.051089745874435	1.5182832992948267	3.500289298222227E-5	0.3010586778991241
-4.281370486848969	24.383328411417228	1.5037049978920747	3.328808660263057E-5	0.30122540873077935
-3.2125741016240386	22.611557155864187	1.464886366773862	2.8738517658470717E-5	0.30166725312968196
-3.272014261258436	22.70654698603269	1.4669580008597347	2.897910905835126E-5	0.3016435689776814
-2.5518384799861815	21.63096481182497	1.44344875409373	2.6245197780791395E-5	0.30191163985950525
-2.8735384712196232	22.08009398368013	1.4532783420685913	2.7384182044125658E-5	0.30179975212902144
-3.1756044296995665	22.556944434453374	1.4636895951625157	2.860134387246783E-5	0.3016808639546733
-4.545571876999899	19.652622560032107	1.4002643318320223	2.1283753264786327E-5	0.30241294408247116
-4.424895516455141	19.524062222800467	1.3974621241639094	2.0965401976700824E-5	0.30244490216414843
-3.958958611653594	19.00470136406695	1.3861260617085498	1.9673903440593688E-5	0.3025740375744269
-3.8782730930382083	18.915322300283425	1.3841816436902659	1.9452667340629733E-5	0.30259626410406926
-5.025563667731989	20.107549344377823	1.4102206262851404	2.2422830926200943E-5	0.3023000212105392
-5.277731362781373	20.350988119887234	1.4155137309583794	2.30278830723071E-5	0.302239568030643
-5.606549304112775	20.6598148798465	1.4222806725874713	2.3808432913987474E-5	0.302162929660647
-6.131048509468386	21.17349677678001	1.4334710917309024	2.5097847776397817E-5	0.30203536429782096
-7.17416985769136	22.198608654304337	1.4558671363145423	2.7685857091673008E-5	0.3017808280278874
-7.6413332318231895	22.67125431062098	1.4662496327648595	2.8891115239603364E-5	0.3016634540013749
-6.9150129554945305	21.927639425126234	1.449974013135276	2.700951359699804E-5	0.3018481600386116
-6.31895859009996	21.343154735881807	1.4372026094830175	2.5531861624538322E-5	0.30199328557942173
-6.618255579081206	21.642875823077	1.4437264875174092	2.629637255544683E-5	0.30191885379479966
-3.6680004015474728	23.30103040805593	1.4799889437915528	3.049097069239723E-5	0.30149540708235417
-3.83446762916781	23.580833568731567	1.486106840424649	3.122358860999593E-5	0.30142563123826954
-4.071443328978513	23.987709649252928	1.4950216989177076	3.225169221688113E-5	0.30132413436451705
-7.640251545310057	17.586782544931808	2.7782383981265078E-5	1.6125099629211557E-5	1.712169714334853E-5
-7.509356374993602	17.79911102953117	2.7892271229561475E-5	1.611629454754373E-5	1.7045439240079818E-5
-7.6989388334005735	17.4903691638282	2.772919224027579E-5	1.6119224968088947E-5	1.7155759515286226E-5
-7.762103216471637	17.30759444679789	2.7607115771911977E-5	1.610677947882446E-5	1.7199372477687734E-5
-7.821162534822876	17.152686250634986	2.750078156994446E-5	1.609244946983883E-5	1.7238146551818268E-5
-7.87221896818102	16.9473112831706	2.7348360614088832E-5	1.6070407836426482E-5	1.727518059993129E-5
-7.921170402924522	16.753942907049066	2.7210156214508308E-5	1.6051651940871645E-5	1.73130945906528E-5
-7.9783869673286425	16.470761822820492	2.6991949960837782E-5	1.601234835737926E-5	1.7359067586686343E-5
-8.003886469325913	16.357472230499454	2.6909474476970086E-5	1.5999653660216368E-5	1.7380064923693103E-5
-8.041803974825056	16.197407590250943	2.677757077958781E-5	1.597265945830935E-5	1.740230270831426E-5
-8.11957094103931	15.808141817188318	2.646262197828099E-5	1.5907154007403796E-5	1.745628658196261E-5
-8.094241908274963	15.975737091845481	2.660056457331247E-5	1.593858065846625E-5	1.7437537154879986E-5
-8.149959289733443	15.594634263864748	2.6297682224243795E-5	1.587207752712141E-5	1.7483095621572494E-5
-4.487015489615116	14.591722761896559	2.7089008510128736E-5	1.5915910233515706E-5	1.6610022204465865E-5
-4.416731324563106	14.512870608922288	2.7044001369447945E-5	1.590097365026399E-5	1.658293512841546E-5
-4.329055028394281	14.412978776001905	2.6991708635510385E-5	1.5886037368056678E-5	1.655262112949238E-5
-4.19303203891211	14.248275933735142	2.6890839378357007E-5	1.585065742966706E-5	1.6498549108609392E-5
-4.178965322518646	14.23024927967746	2.6880371981190676E-5	1.58472640953849E-5	1.649358762162007E-5
-8.208595369810979	15.125877972768416	2.5916947853083762E-5	1.5774169746744135E-5	1.7530338388981437E-5
-8.250106284083648	14.883579494882824	2.572661470001399E-5	1.572565396742271E-5	1.7558126174869235E-5
-8.184763342662869	15.304083214581624	2.6061940034439646E-5	1.581211937607024E-5	1.751158680108835E-5
-8.194040568253598	15.203367992185502	2.598223128260642E-5	1.5792053202766307E-5	1.7522038471932548E-5
-4.009503675450382	13.95499929048619	2.6678489850779308E-5	1.5777329841914363E-5	1.6415717204369666E-5
-3.967321215997023	13.879167246534847	2.6626194776882766E-5	1.5760893127667985E-5	1.639917188857156E-5
-3.8768075373306097	13.684183745503944	2.6465732516358055E-5	1.570339212460397E-5	1.6352921873661605E-5
-3.8285567068758617	13.577304042901428	2.6379332341767004E-5	1.567339357033833E-5	1.63284315686394E-5
-3.679175518096213	13.165512678706849	2.602751039071755E-5	1.5545441253983528E-5	1.62466504898131E-5
-3.5952780276413945	12.848827743115857	2.5728760644726152E-5	1.5427910947887777E-5	1.6189831855690447E-5
-3.8035301168690907	13.511178334388502	2.631814718842318E-5	1.5649609253845716E-5	1.631246549637358E-5
-3.5706258476984103	12.751547870197772	2.5647415440879404E-5	1.5399142285703574E-5	1.6177170079880004E-5
-3.536337058362929	12.508568926206657	2.5419773028759208E-5	1.5305786471411135E-5	1.615092526526506E-5
-3.4943523373487664	12.217884679130231	2.514943076625359E-5	1.5195746891339154E-5	1.611986109820987E-5
-3.476217738039166	12.051206781698731	2.498219180565165E-5	1.5120146102086539E-5	1.610010147313649E-5
-3.4381043775288846	11.707787309160882	2.468512341798693E-5	1.4997005499859166E-5	1.607521929979914E-5
-3.4175141432913065	11.442487558596586	2.442583994804194E-5	1.4874905610043868E-5	1.6048872335465652E-5
-3.390535492772293	10.959938069747185	2.398035867119745E-5	1.4660628200901704E-5	1.6013972991736637E-5
-3.391605607580326	10.637069694303245	2.36768909119301E-5	1.4499793796007337E-5	1.5997913549489687E-5
-3.3957072198915474	11.125983907025887	2.41428010405459E-5	1.4741993188479784E-5	1.6026459368980465E-5
-3.3933099091125833	10.454525891479044	2.3518228077960626E-5	1.441910067389079E-5	1.599518768772123E-5
-3.392748642497309	10.363320317554606	2.3440043152523356E-5	1.4375835780337728E-5	1.5991636582601536E-5
-3.3881777990103163	10.052022617744685	2.3160095470446536E-5	1.4219952419783445E-5	1.597253644789054E-5
-3.379931059854188	9.65560915900371	2.279425343538272E-5	1.399727134031454E-5	1.5936846079933268E-5
-3.38003327420144	9.645525660619372	2.2784520074021745E-5	1.3991341490148607E-5	1.5936099355150685E-5
-3.380411775956053	9.63612711841371	2.2774623052621597E-5	1.3984691680979384E-5	1.5935149208176053E-5
-3.4070943292007656	9.209820550583608	2.2391460614014703E-5	1.3738730826610044E-5	1.592580160413737E-5
-3.4177904844649305	8.97279793026408	2.2149841716827363E-5	1.3571405182398524E-5	1.5898246487182115E-5
-4.670507470987797	6.528342318175511	2.0268380020855658E-5	1.1881038213192895E-5	1.640312118428841E-5
-4.472672713765167	6.53165408154053	2.0215655726723037E-5	1.1853550425111099E-5	1.634815836144617E-5
-4.296096768007061	6.564113874181485	2.0124355501316186E-5	1.1816417626607672E-5	1.6198114220288497E-5
-4.1907677441120486	6.6201318525786546	2.0129436743754392E-5	1.1812481941861303E-5	1.6160178228458638E-5
-3.42823364007561	8.77881073484247	2.1985440772713935E-5	1.3452348458363825E-5	1.589508774813353E-5
-3.440421539484517	8.631632878187974	2.1855819417599325E-5	1.3338860771042246E-5	1.5891137913953584E-5
-3.510174069952668	8.051882576425108	2.1343224945321632E-5	1.2875975755408147E-5	1.589309652646441E-5
-3.4654247941708625	8.41479710425795	2.1648341856046512E-5	1.3162081210852188E-5	1.5887797841647385E-5
-3.519325274558982	7.974355231943207	2.1260771639159822E-5	1.28045009026432E-5	1.5883808574522205E-5
-3.8048036653298265	6.960169305120867	2.014585693067238E-5	1.1801323117722117E-5	1.581636536599976E-5
-3.942941641067294	6.809098812242506	2.01143877714736E-5	1.1823848744376672E-5	1.5932463305366324E-5
-4.081244662082278	6.715380176995773	2.0082776288173373E-5	1.1762442734817868E-5	1.604425824090183E-5
-3.557899482821399	7.6388476831782866	2.083789151524562E-5	1.2347160397978732E-5	1.5801434123350634E-5
-3.5506928691402093	7.692857622749482	2.096033345359979E-5	1.24843676800058E-5	1.5843757383926118E-5
-3.535122007221198	7.8370201875805385	2.1109797118339072E-5	1.2651016629849551E-5	1.585644453490621E-5
-3.5827478111781415	7.560437912809053	2.0787186218374928E-5	1.2354015082109051E-5	1.5795760189649067E-5
-3.656557182300242	7.31345080673359	2.0464669053416438E-5	1.209691004528528E-5	1.574874964681558E-5
-3.741595319822733	7.091603710798701	2.0204450461538254E-5	1.1805095760029653E-5	1.576866542150552E-5
-12.48823622079036	29.318127189803445	1.3154701829153939	0.00896814169804065	0.5849732913235968
-12.301573729696075	29.291730374054282	1.3022104801439855	0.017359170342890636	0.5822103115580004
-12.904182385341631	29.37659805299116	1.343202346900627	-0.012061391180140563	0.5896779214293764
-12.704310573905445	29.35687813300677	1.3304181908464683	-0.001908660225964183	0.587691971524819
-13.215739023882737	29.375039723105594	1.3595324845208043	-0.027368015298743553	0.5891898897134709
-13.289816212405814	29.38416912499247	1.3636932014014562	-0.030937784557327395	0.5898331307697582
-13.628735756055638	29.408293625969595	1.381822929436621	-0.04616075878427022	0.5925844992475349
-13.761313265189306	29.420327221129604	1.3888859544632612	-0.05217343818616034	0.5936821907116954
-13.789831291953012	29.42263826529943	1.3899633687064739	-0.053451156821613874	0.5939076899085969
-14.193507593470319	29.351006338599753	1.402138289436001	-0.07221826764090547	0.5926333724008039
-14.343065600888547	29.30623263263965	1.4038636538139726	-0.07870393669863064	0.5910486531441028
-15.169871121939503	28.7024294022831	1.3872915697115664	-0.1206230007888883	0.573097898807554
-15.025976096323706	28.826575538617305	1.3920810910814279	-0.11270318399224763	0.5767627151849956
-14.704342841257393	29.099582909420015	1.4012245324108576	-0.09577324419340993	0.5849905676112374
-14.77814405518191	29.048154888872233	1.4001264147483146	-0.09885788202378666	0.5833045512388325
-15.194930389272562	28.670268692680192	1.3858404608409234	-0.12261750208741069	0.5719909000609229
-15.552436058935607	28.262388145106144	1.364684142421749	-0.14999756907538092	0.5585538327668524
-15.65870487864321	28.128694460225432	1.3568177965985164	-0.15834898191793145	0.5537220437045715
-15.420870685895718	28.414489982476084	1.3740864244775843	-0.13909387680935265	0.5639079283178499
-16.14669845066415	27.534817692946177	1.3054453098444092	-0.20277175564677355	0.5284538994198211
-16.18902508127296	27.487365967844962	1.3006472231672626	-0.2067946514369458	0.526232191874145
-16.090879730623392	27.60512583812312	1.3117137310468159	-0.19752941552561598	0.5316151693534502
-15.906983759261689	27.83045491742547	1.3326975607292824	-0.18018827529450865	0.5417628914022588
-15.78801336657089	27.974288039163056	1.3453558054056047	-0.16941226830543765	0.547800096085863
-16.4224657835804	27.241242221715776	1.2710456030538038	-0.2294861073295435	0.5148617661185366
-16.636541644582238	27.015574682657572	1.2441027191610712	-0.2504552973889559	0.5039708406456085
-16.701862721366762	26.948993088668995	1.235636852124306	-0.2572643396332704	0.5008686019624823
-16.98192097775023	26.67928029930171	1.2001716941777734	-0.2851401509513807	0.48946966796914637
-17.086567607533095	26.586911131348927	1.1883329548492634	-0.29532165198074645	0.4862463346025747
-16.810764952407226	26.84442366016748	1.2220281480677195	-0.26804869469162135	0.4964643520201649
-17.316197999609905	26.352544552541893	1.1643296156188594	-0.3203379296061982	0.47803980022910497
-17.45518464052986	26.210110438215963	1.1493766612411822	-0.3342970878809084	0.473658196144635
-17.722095738557805	25.895382301413925	1.128113466043023	-0.3647489452777774	0.4639974392030073
-17.72264017583542	25.894744071275742	1.1280664018317592	-0.36481134588887504	0.4639768957209354
-17.932597821946576	25.11386146747848	1.080038177396723	-0.4122633329009045	0.4240227831899944
-17.907096306050956	25.00313633884308	1.072164013092893	-0.4162666875312126	0.4160449544031979
-17.75267320881764	24.32471147247125	1.0239159933154713	-0.4407285675047579	0.3667427530487575
-17.92944471255859	25.1306830888716	1.0810702547387345	-0.41130919428128504	0.42482765084350316
-17.722777975835573	25.894232143167198	1.1280372064794637	-0.3648448133198246	0.4639463993280671
-17.728945142955695	25.871483784810497	1.1266406933199635	-0.3662290207806726	0.4627845689488575
-17.700264955727473	24.192801294244298	1.012246018542454	-0.44349686502191554	0.3548912545393279
-17.492893227235577	23.675149455238873	0.9664888437779263	-0.4553212600260688	0.30843552553095954
-17.219818972655105	23.051350814888384	0.9066651660836639	-0.46418800797525084	0.25345755992835944
-17.213682929786287	23.036984749786797	0.9052800293952996	-0.4644509872307414	0.2521991941026888
-17.20651458505761	23.021889840621302	0.9037687322093542	-0.46465077160828777	0.2508762803866015
-16.72944438496599	22.0265670999435	0.8080699217448035	-0.47421013323734995	0.16602818278339643
-16.772330573218266	22.113599037757318	0.8159180197517164	-0.4736901207089588	0.1732055187976939
-16.97378539565523	22.529669064239176	0.8561543817748052	-0.4701169475834449	0.20863503421134644
-16.69878402350933	21.97001521221032	0.8032688644449731	-0.4743481022870437	0.16146679804692196
-16.44523432072541	21.481646309928003	0.7592965884552655	-0.47681630012386367	0.12120996332355895
-16.38784636008633	21.382208809377225	0.7514448179032739	-0.4768597419594568	0.1130026314417478
-16.10429654720809	20.90765006213037	0.7092202941279955	-0.4770028552885321	0.07138718546873872
-15.229590069694847	19.59839917871314	0.5950274910511201	-0.4521802031633975	-0.04862144461170344
-15.573303162172023	20.08692966262294	0.6358119975708714	-0.46494497102670534	-0.0038439709060996818
-15.762739830454272	20.369577854236137	0.6617000884890881	-0.47068847426681326	0.022372246937958633
-15.676053214728174	20.229671015614727	0.6489973447550217	-0.46883447558282026	0.009531409252400055
-15.004965242227517	19.29705702264412	0.570776576065527	-0.4360545589113671	-0.07568108643937002
-14.347740685004595	18.43237628944785	0.5003358491578337	-0.37084687085727347	-0.1439216184117199
-14.71316053352021	18.903140185799252	0.5373658665954923	-0.41208294296936765	-0.11185854244183065
-14.112301424219844	18.14085757339455	0.47313546247908034	-0.3386696632884022	-0.16093084835640795
-13.786968016309958	17.746840232171802	0.4342785083093269	-0.28735297157507933	-0.1706841260776824
-12.572484095421888	16.31238607204104	0.2964137762594023	-0.11507802162931846	-0.12862604334326347
-12.73923093656964	16.50237005974189	0.31398247762006626	-0.1367757470734446	-0.13756141597904908
-13.149721100590622	16.985383718836303	0.3594634337956123	-0.19250114443834318	-0.1548477997692071
-13.560443943361147	17.474962802260926	0.40712190685695454	-0.2531461330265915	-0.1681849357890816
-12.433087863224218	16.142914163274668	0.28007858886174697	-0.10061474594164031	-0.1183548547553601
-11.67886765718853	15.130655135953049	0.1918525478665185	-0.03524399158851256	-0.06993681957490383
-11.370603754574383	14.616160191779192	0.1538555743810387	-0.01694018637129634	-0.05623197687617483
-11.928279318244115	15.521235666230787	0.22033369353123394	-0.05189402337985824	-0.08411429156936678
-11.098102119973685	14.067276715400904	0.12406068005908621	-0.005643396619501723	-0.04727417997534383
-10.94829922258624	13.75778922441979	0.10545699309854098	3.142253467984873E-4	-0.0430341428997316
-10.566136973193167	12.955069884045642	0.06963731829114721	0.005271446295235486	-0.03231291025013301
-10.528617101577506	12.869997651759531	0.06563964738687554	0.005649212063794154	-0.03114868426327521
-10.125844678960055	12.03212679724241	0.04145591714899661	0.004736261629129355	-0.024366568890465713
-10.205786830641387	12.200371242765215	0.046315736922146175	0.004907433017938268	-0.025733660700931388
-10.11776374681346	12.014636087480781	0.04113796172046314	0.004717078644734609	-0.02424774103203182
-9.799033203597945	11.32040592221854	0.028222690426819026	0.003928015181093628	-0.019389652251330776
-9.732454220074882	11.174895810343436	0.025581563990021726	0.003667048262757898	-0.018232672046939454
-10.081694286405995	11.938670646469957	0.039735268318329055	0.004628268354655239	-0.023709829027705083
-9.419861471494833	10.505758447346915	0.018234410330318654	0.002454174046986323	-0.014699455357943687
-9.39945834397536	10.463080013210769	0.01771803912143503	0.002363931258827158	-0.014427369897004825
-9.362989365785312	10.388561145610026	0.017039555372951445	0.002279446758607422	-0.013979576876666957
-9.15485933130238	9.94585479357356	0.013068549214574985	0.0017090853876004074	-0.011383778500360257
-12.250739993292553	19.150604908283345	0.4067345087862347	-0.34949819302860125	-0.09770707596007
-12.385666050996104	19.229462944007324	0.41824890656041863	-0.3650432599566849	-0.11434621074975164
-12.018444755085756	18.995911937273455	0.39030878861115903	-0.32183292093949767	-0.062133986500094565
-11.827571680933026	18.805921238230237	0.3781628444283146	-0.30262402612524725	-0.05146008227733603
-11.71378598197753	18.69006222155872	0.3711511762716758	-0.29092058762566003	-0.04301143051476493
-11.489121580415649	18.312221504949157	0.34537475730313344	-0.2580821346636749	-0.02777547918767925
-11.42092816915265	18.202424829191397	0.33748347390270295	-0.24836675900238284	-0.024025232123422384
-11.137081940903064	17.673975351763787	0.29710945674888606	-0.19801789349511956	-0.011048018273156143
-11.050577560623434	17.52903972488271	0.2854618806564182	-0.18403674228970046	-0.007714660660347445
-10.900173758069224	17.228821915447778	0.2606479561901948	-0.15552907219517031	-0.003728288729098736
-10.59407257662658	16.86993613536655	0.2235243760459771	-0.11834715151637074	0.0024182015008939106
-10.4015251414116	16.663994998799538	0.2016697029358372	-0.09988137526084562	0.004348667475641215
-9.980308680915373	16.24426542990552	0.15651285164573328	-0.06466173246866594	0.006760669294286105
-10.52456597891735	16.788877057884427	0.2151551554733662	-0.11025430197545538	0.0038779957541007952
-9.215934750579713	15.702403997568886	0.09352245165891476	-0.0294141149281123	0.006398993416862682
-9.506635524164235	15.916651407254937	0.11766177005320157	-0.041948115083530635	0.008544263270539077
-9.713477904294042	16.0562870014233	0.13494920531669582	-0.05137880303704845	0.008119808469186328
-8.987328542896977	15.535943891824608	0.07535595589039998	-0.019981514918518888	0.005211156704565112
-7.038155536202357	2.4161328913912485	0.003429335085747988	0.0029770170850703633	-0.001472101677026461
-7.218271698777633	2.47634434863711	0.0034289288111223094	0.00293844666074787	-0.0015793932897484836
-7.402921517489648	2.596088343862585	0.0034018788758116156	0.0028690913167765666	-0.0016866476526954301
-5.610926604361966	2.56874897195521	0.003120772381115874	0.002860867871983434	-6.840286855474558E-4
-5.791192046184306	2.4885541575675454	0.0031968893408132904	0.0029177918137691687	-7.77670184315448E-4
-6.090991914769232	2.367770791599311	0.003305121147964181	0.0029989707149690697	-9.295849874566838E-4
-6.223300720670824	2.365865245728654	0.0033323640443900576	0.003005516629154187	-0.001008754341236602
-8.524776938151282	15.280293075065625	0.04309508582082129	-0.012625710926691234	0.002135186075216853
-8.5390176621	15.301185889469425	0.04553333806669546	-0.013413565687022068	0.002318038421538393
-8.574275941324595	15.320887483760043	0.047912528648491125	-0.013883995277524507	0.002504250831758666
-5.2268760988311245	3.1984387632370352	0.0027245523952758163	0.0025024192676926793	-5.510475107975627E-4
-5.323022364028059	2.954304032548915	0.0028716516869884004	0.0026377234981473565	-5.769244463216473E-4
-5.411391041049513	2.8046470279535036	0.002963827226259642	0.002720935169863524	-6.066982790415307E-4
-5.361270108912003	2.863813885716368	0.002924734723905408	0.0026860860550234323	-5.874412304352494E-4
-5.176470922340737	3.3654332504811606	0.0026280373736796863	0.0024139503920022542	-5.385735394862255E-4
-4.997438755280889	4.032636318053695	0.0022601912387844193	0.002076351685582114	-4.8622092720274995E-4
-5.108994509801874	3.6116460899580636	0.0024857363005218883	0.00228395332296671	-5.206863737739195E-4
-4.991774580661376	4.054261353979088	0.002248490001621357	0.002065670898750886	-4.8420789509243876E-4
-6.53602006808163	2.347293243898074	0.003386193297030011	0.0030188829759366423	-0.0011842036338011643
-6.871423256057571	2.3759082864320638	0.0034242390186424347	0.0030014265142574896	-0.0013784062675339746
-6.725008134174486	2.363972974785624	0.003411312718228176	0.003010779354682994	-0.0012961174503637882
-7.498445287702315	2.6504749625169852	0.0033889106477172077	0.0028355951541759114	-0.0017405649552475738
-7.543394316053332	2.6908233254228815	0.0033775919542441035	0.002813595965867989	-0.0017654200205213634
-7.714537633122486	2.9137762658493207	0.003307557394460821	0.002688587461661319	-0.0018681548844613962
-7.7891268079090406	3.0564766598021276	0.0032636998063683125	0.00261617421109284	-0.001914080190486327
-7.80527300412054	3.4063802626319237	0.0031278531734950637	0.002436873416048844	-0.0019481383812821407
-7.804324521600502	3.2269612996167556	0.0031970433308968005	0.0025267178531652845	-0.001934719913971495
-7.758877336072651	3.698244931275473	0.0030085937910600473	0.0022874001622874987	-0.0019506364534898867
-7.751964178591711	3.7286102673963915	0.002996054037802454	0.002272144454322055	-0.0019499773396878045
-4.868412953288395	4.489722570165323	0.0020052215391708587	0.0018504380400807686	-3.9956142828035177E-4
-4.944274103721604	4.221530184777065	0.0021552242323483583	0.0019831831925313315	-4.5170836602289834E-4
-4.861218645669248	4.514367912389247	0.0019898466040267253	0.001836818246205089	-3.931582666788342E-4
-4.761328567585714	4.872867994409656	0.001760165869276203	0.0016331059758011644	-3.009282954325028E-4
-7.7347878369548635	3.762505605967378	0.0029801300255162108	0.002254599834423382	-0.001945879728360493
-7.441188952293851	4.488511996506501	0.0026558184462431213	0.0018640410346575508	-0.0018915735245019823
-7.462522939780039	4.43043664258904	0.0026801870115114442	0.0018951618349256375	-0.0018945534778027982
-7.583988224902736	4.103803156183615	0.0028131863353154964	0.0020673913300636067	-0.0019074462950058246
-7.428705960551779	4.562167039268793	0.002636389760334759	0.0018239128051079454	-0.0019005647472943711
-7.367225146909923	5.0179675342064245	0.0025205929619610797	0.001573295398840493	-0.0019660629607158005
-7.395373926440531	5.510469499667041	0.0024945898201665087	0.001302256643720892	-0.0021158831523593264
-7.396628687854849	5.543415335697084	0.0024916073985888076	0.0012841777976203101	-0.002124366552720472
-8.951906927477943	9.55517852325179	0.01105650373943343	0.0015236375346663897	-0.009828854356341487
-8.732770861641235	9.107630277300872	0.00866295591603056	0.0011213297604778898	-0.008007958178262295
-8.477149435408428	8.592840803667324	0.0068391786140580306	9.860525933842728E-4	-0.006419025245152886
-8.352048182285694	8.325615036227727	0.005926004846149412	9.210109150150687E-4	-0.005623914903106549
-8.222367325804308	8.079901469599669	0.005335723999205122	8.858425738718142E-4	-0.005075154016596831
-4.558078678429407	5.6727023718291845	0.001136085593789093	0.0010679239090927882	-9.189651267289736E-5
-4.661854211303943	5.2307881209663405	0.0014953086163806096	0.0013971845480221365	-1.9362876518963545E-4
-4.6736829568741065	5.179041007331088	0.0015345946740587218	0.0014323223667105592	-2.0641389916254216E-4
-4.664862639408369	5.2157017440172675	0.0015073509680630756	0.0014081072929607948	-1.96160682978512E-4
-7.642518454416541	6.7438038314408955	0.0029490361472397295	7.842108769273723E-4	-0.0028019516329497634
-7.72390205946121	6.960130553786359	0.0032511140314132802	7.846173346210413E-4	-0.003096289945008387
-7.960824009101229	7.5515457825414485	0.004037605788226187	7.725756338457845E-4	-0.003864576206397384
-7.398279738095727	5.568321714484634	0.002493300023624047	0.0012724399849206175	-0.0021317489191085507
-7.486554017062449	6.151026864151781	0.0025940635985447595	9.895567511157136E-4	-0.0023744550520932734
-7.599533786520233	6.612688047526157	0.002866455891060588	8.346533770967838E-4	-0.002702313025583866
-4.559353287845783	5.783205763653101	0.0010416661970449978	9.788245769065662E-4	-7.022237513423609E-5
-4.539973927898901	6.108340489734484	7.769668735032438E-4	7.214256746007838E-4	2.080525468584101E-5
-4.595870421128182	6.280367827388355	4.6627345109476355E-4	4.30252175157039E-4	2.9101561511444805E-5
-11.949523827617073	29.206895619841305	1.276123892181758	0.03317416396060231	0.5768578437105852
-11.807688642858182	29.154031813094953	1.2641062850442264	0.03966936227409987	0.5742682496341133
-12.00330605669702	29.223330979102066	1.2800623646468332	0.03089518773023855	0.5777175223657773
-11.58017196199464	29.065937130844834	1.242013029920447	0.049361945378276366	0.5695929914599578
-11.41683712235142	28.96940271662765	1.2247244080306383	0.05681038274858445	0.5636676793492592
-11.219350371023808	28.853937987330728	1.2034856591623382	0.06580187073712945	0.5562112666125946
-11.063811648377435	28.68153300927144	1.1820817266129295	0.07099330806377184	0.546066984999828
-10.947486528223845	28.535037823889105	1.1647165541938445	0.07448958552983065	0.5376324576539748
-10.899230615467399	28.323819733732066	1.1415123308112742	0.07482730099302953	0.5254659255192724
-10.868467577029437	28.194812621939796	1.12694167204329	0.07471092734722443	0.5178721038505414
-10.876511202290695	28.109887068149042	1.112361730789678	0.07234337684806688	0.5116421645008561
-10.899672074901286	27.854101802332053	1.0717865286871928	0.06659156721127359	0.49182398122758875
-12.412266700730603	28.73183000599365	1.2946795596461562	0.015822523066834328	0.5597642820955255
-12.004390987243811	28.644127827029816	1.2537795092859316	0.03385422833271001	0.553067504757074
-11.418956634563854	28.353076382645266	1.174776468703179	0.054828614110611955	0.5325390196985145
-11.624144095082618	28.483083006210283	1.2061471762110394	0.048514362474635274	0.5415773057053983
-11.98757052088968	28.638168487186267	1.2518306465805342	0.0345522477664432	0.552640174139865
-11.999455430555999	28.643021141499133	1.2532944107503832	0.03407472726241181	0.5529827865399833
-11.11438165555979	28.077094826076056	1.118585937181595	0.062374094872045496	0.5120957442490706
-11.390783517603357	28.330385589064328	1.1699690447135724	0.05560767682198196	0.5309480716906374
-11.018694723095315	27.985290635821798	1.0988656233314953	0.06423320571430674	0.5038756954373655
-13.471803069018005	28.77445563984976	1.3745830322473174	-0.03551613685655075	0.5692861806450695
-13.48260549035852	28.773788416678933	1.3752957517075437	-0.036048205478079666	0.5693195130376995
-12.935354512904492	28.789110493383188	1.337264710614237	-0.00916267724155732	0.5658394283900785
-12.730299209385468	28.768829272465172	1.3209628982840833	8.438033759776689E-4	0.5638825545484922
-14.231290469589101	28.525879619960573	1.4026712711491551	-0.07928985535196868	0.5640869102356043
-14.010448775461906	28.63328583652027	1.399455345885945	-0.06510480778045241	0.5670540541530971
-13.506471729136642	28.767317669153915	1.3763405630818366	-0.03737424731078575	0.5692199133941667
-14.460841527293365	28.39408003504012	1.403921980981325	-0.0937627351931703	0.5593834346807818
-14.783683682753072	28.129965573228738	1.3914781511364733	-0.11723049443981844	0.5483803067956352
-14.975465100779633	27.963363652093868	1.380685089973836	-0.13209973201769806	0.541271934236786
-14.857377166814722	28.070482248494333	1.3886382672905444	-0.12264993732746568	0.5459458462876762
-15.247091508969765	27.723494694946858	1.3632088235631539	-0.15323618695838795	0.5307193285369245
-15.438921475279523	27.548521108541188	1.3476203423724897	-0.16906556677021334	0.5230112793333069
-15.777307067901031	27.23142152114181	1.3152253016061488	-0.1980380200560039	0.5076886548230446
-15.505550048294694	27.4862002405047	1.3417521577473246	-0.1745251290091104	0.5201179629843087
-15.95882932927022	27.057658625283377	1.2963240966939802	-0.2142408921694014	0.4990028501855248
-16.071627921968407	26.944874315391413	1.2828324376628146	-0.22513176656525397	0.4930921736705248
-16.348879088595037	26.649360708813276	1.2487132842916908	-0.25323729776635484	0.47712070395676354
-16.427997019937784	26.555959712111072	1.2378709266955226	-0.26222114833928933	0.4719753088427131
-16.656844434007954	26.17623866269756	1.1958035496212143	-0.2939833283271413	0.4496037059360375
-16.696536478621557	26.09508062700545	1.1871995547080465	-0.3004870124097677	0.4445529013325102
-16.835749776418716	25.686852448177994	1.1445210975886777	-0.3279534233370915	0.4185183330994611
-16.845061757485475	25.628453285604436	1.1384836782048282	-0.33136928582137876	0.4143643937348309
-16.850433340026893	25.176846057478727	1.0919727790260312	-0.35302597698387456	0.38153586882382534
-16.85038673364371	25.14105029551206	1.0883791289935512	-0.3546955425221678	0.37884921499913626
-16.822804208812027	24.752145786172367	1.048354049901265	-0.3708919213108175	0.3506919893435745
-16.814022621155868	24.619664448408173	1.0346510853870268	-0.3764401611663625	0.34111015647119897
-16.812945472733826	24.6090037446475	1.0335251981556568	-0.3768681044270287	0.3403548836148275
-16.723937840816944	24.10943746964462	0.9804774572396108	-0.3939481314297924	0.3015638207294111
-16.711672631053567	24.055094941481215	0.9745423299915451	-0.3956990972400719	0.29742607892997264
-16.289023552988983	22.907733919851253	0.8432872319820133	-0.4227891785854679	0.2064218875606787
-16.541701583590093	23.45604246001041	0.9077622008657175	-0.4121062375558967	0.25064070375529285
-16.554803726644348	23.499372302025698	0.9127915809363274	-0.41081458864603737	0.25396817009881434
-16.28488538521969	22.898119481008653	0.8421140329074512	-0.42301682363806375	0.20563294603879734
-16.26218103763534	22.856454352609262	0.8373895834170939	-0.4236777581944513	0.2020731407127695
-15.969194038819062	22.31634337785984	0.777328024726154	-0.4320987097052566	0.15623316209005142
-15.890230123807179	22.1925020649246	0.7646359161562319	-0.43346582076999185	0.14571461147763357
-15.611918811164477	21.76175729997115	0.7182826929788229	-0.43818829916604296	0.108393688595271
-15.389654649869971	21.467446140267274	0.6888784965285908	-0.4397780341892703	0.0818784219344057
-15.211472875440649	21.22502075941048	0.6635387456883518	-0.4411134070689897	0.05955700744530442
-14.852605830718518	20.76860561637889	0.6190124098274047	-0.4414218233166646	0.01679649924258174
-14.818368111934701	20.727265125728813	0.6146632211349857	-0.44130873776983015	0.012812389071987975
-14.010753868674147	19.956266747716498	0.5369137594941766	-0.4287138491506971	-0.06054285654254142
-14.087441807327457	20.012526511232718	0.5428936656404334	-0.43071961065763537	-0.05569015358283654
-14.468160486474938	20.371519812579944	0.5782925188273254	-0.4374775520870165	-0.02150504715034604
-14.161164464278139	20.08381166702931	0.5491272606814094	-0.4319865353118294	-0.04923956866393546
-14.781086333771103	20.690256417429	0.6103617535478323	-0.44088262416587026	0.009097667900577155
-12.566775432145782	19.255877513320883	0.43114653217199717	-0.374227850304617	-0.11422491124303186
-13.290339014836286	19.46305631769065	0.48114310723962733	-0.40649418054109593	-0.10061380133149393
-13.1729303124603	19.418787275288505	0.4733860888714678	-0.40170391266919564	-0.10457747902946664
-12.843245224742368	19.28971157894774	0.4522965006535476	-0.3882786273637891	-0.1156360143147806
-13.364979556612642	19.508469790386137	0.4868876629441663	-0.40926245119403687	-0.09714475943090538
-13.714991928392514	19.7215588672211	0.5128804019937718	-0.42125101843360035	-0.08106415295668762
-10.73275094914898	27.601566124654774	1.0135040387087286	0.06670835711225706	0.4690380857575627
-10.621312259153935	27.431657608134955	0.9764573281767148	0.06766366453620216	0.45335080804487216
-10.494472622804425	27.139762728691487	0.9226975512000067	0.06784578194671645	0.4278919352604278
-10.440814811578786	26.97290839065918	0.8947448409430727	0.06707252093481139	0.4134198041880742
-10.340010025599554	26.46761329405222	0.8135011808873189	0.057504658817607406	0.36945334555909803
-10.310942985096554	26.231506882359504	0.7770939581475593	0.05218345110188815	0.34888405680863577
-10.254915889396067	25.788604694922874	0.7075360389461302	0.0400057574871657	0.3107562390763907
-10.226478276469011	25.49740684588262	0.6630606912977625	0.03115883694969629	0.28569794374839746
-10.15297056364784	24.454238785309386	0.5139726219055497	-0.0029732652917931757	0.1971490628363859
-10.148816922605754	23.97207807587904	0.44974221533398917	-0.020471906801093946	0.15574391137491775
-10.1572747910747	24.735583520367605	0.5510521671729118	0.007161595897350597	0.22108672841029703
-10.162097597121184	24.830116402868736	0.5644112818956313	0.010327832621265772	0.2290894189416727
-10.162546766859359	23.84260305188515	0.4357049250399537	-0.026620629072747353	0.14485775315529656
-10.199764060738538	23.17965757589045	0.3590394074885662	-0.055573047891726714	0.08753771137505101
-10.264133457042867	22.925685144978395	0.3425781776840751	-0.0710479167074819	0.06733711918789594
-10.334836167150385	22.416165687077918	0.2970478449689328	-0.09684488367400029	0.024672773332024188
-10.491992980100063	22.018023813554393	0.28440673151449064	-0.12670915116341225	-0.004952939345823089
-11.549836964138185	20.072338696358347	0.3373752194738739	-0.285972217535389	-0.12496463403585398
-11.554967867880773	20.064003427239495	0.33795594807577195	-0.28661225241980315	-0.12533804324619585
-10.551136967279964	21.796553611972193	0.27246763820417846	-0.1404887817041889	-0.02287719861089457
-10.861109989919282	21.2561808403101	0.28604484004999037	-0.18816695319047488	-0.0582289864300078
-10.944210941660401	21.11696785294288	0.2870065543247944	-0.20093731384355962	-0.06750276187094927
-11.133323225905555	20.800917117156818	0.30445298579544205	-0.2279787937816749	-0.08588876574439987
-11.346534801731305	20.436488911990164	0.3221575766934073	-0.2581953896791006	-0.10580643078543614
-11.231518843805489	20.62710766906838	0.30697787762624984	-0.24267296031831798	-0.09578976626792929
-11.741469854730147	19.77949816437784	0.35895883126046635	-0.3098894016853644	-0.13877062935982418
-11.841147224706019	19.661418434931374	0.3688635900393726	-0.32059435041175516	-0.14153527504675562
-11.973386913159729	19.52262481256701	0.3821881617677755	-0.33495599117251096	-0.14397856292177488
-12.17042537041236	19.353881967026794	0.39807649306382586	-0.35016541297545395	-0.14029269903182326
-12.254791953417843	19.298450378205736	0.4055626928707238	-0.35625449503623563	-0.1294769760115148
-12.107678242949614	19.405561627556374	0.39267209861778907	-0.34506634481040643	-0.1411637379520848
-4.288326386940742	5.8070230604936794	0.059614320961009354	0.05372706149468668	-0.017235450221394086
-4.307057605244767	5.526002436139832	0.08236263253852996	0.07482221531796866	-0.018624218570553748
-4.180171464701457	5.245978145694322	0.10635646862671083	0.09798088975722245	-0.00863965973756828
-4.162615861022818	5.199209053922773	0.11007486455152735	0.10146026001135239	-0.0072422064977912945
-4.143652721141185	5.191949089536986	0.11084243319313485	0.10198234742166785	-0.0059158751799251365
-4.014987066173259	6.398560350145364	0.010637439701558567	0.00893348959569839	-0.004915624726435244
-4.102160277057983	6.226155071234556	0.024645265898607393	0.02220573773661163	-0.007642966178334872
-4.158587255864665	6.1200098173878565	0.034054655082667085	0.03075026644429702	-0.010049694447944272
-4.284793079351208	5.824858607178209	0.05805089281563841	0.0522605108962911	-0.01700141277601253
-3.6322745368198053	5.1479752237781815	0.11991225337852865	0.10623647404039913	0.036033979517884014
-3.7520724673596213	5.133869891353276	0.11932034342581486	0.10722072264639727	0.02520045364735106
-4.068810461062704	5.185234828589743	0.11243537545763643	0.10293303959201226	7.403235576201872E-5
-3.4079134276844885	5.238028583704212	0.11779697454951729	0.09871608011613583	0.05530260059054343
-3.870611147185512	6.723331704642558	0.011190012283330488	-0.009576487503123359	0.0013909528383979155
-3.93550508782948	6.569124366309313	0.013577318003951826	-0.0042633291735663225	1.008416741382673E-4
-3.083077723553127	5.477621858005871	0.11421719738709746	0.07739031743204691	0.08376145399496727
-3.2016356353304536	5.395281637801698	0.11624183364970579	0.0857480316499816	0.07298127053093897
-2.9250367521464256	5.618751443255416	0.12108678492100203	0.0648245574002797	0.09852970714624892
-2.808073832376915	5.742408533499555	0.12462205972703377	0.05429157998541141	0.10843509622598432
-2.561109083068193	6.012828978318681	0.1518835474879925	0.031095256565689944	0.13261398245307698
-3.6562255957727294	7.214473650128381	0.033635137195795785	-0.028411726530148996	0.002066328066673622
-3.592522873141893	7.34008329807876	0.06036775765729648	-0.04962350878761048	0.0070041990226234205
-3.54328167840365	7.470859406778205	0.0682034224802034	-0.056068334533179394	0.007911597702365216
-2.1477862434435124	6.617732931249476	0.23409675970351934	-0.032022994288453836	0.18046998977397738
-2.178221292733067	6.571855578800015	0.22641538346131782	-0.02614183853270727	0.1774599452499175
-2.0648331524982755	6.7576354797203635	0.25601213710235593	-0.04965446059654897	0.18914167685671313
-1.8849213199230619	7.066868042911974	0.303991347971676	-0.0884449633731356	0.20743317817814397
-2.4120263893614973	6.229400814325045	0.17988498672935171	0.009816778617441981	0.14999853718463038
-2.5361866250272955	6.047252036713077	0.15475741984785546	0.028740134870077885	0.13505923790918792
-3.935819787141531	17.984500048599497	1.2831551154111558	-0.6956261385622491	0.16396291300682575
-3.78336958602557	17.993315823553566	1.272758030047274	-0.6986742067988003	0.16132891132353472
-3.427077741744119	7.766058137175304	0.15598062733364648	-0.1256938462875885	0.01565426207521346
-3.406569881135219	7.832445527304884	0.16772151769074006	-0.13417545141456352	0.01632786108093283
-3.395983191054093	7.883794864942119	0.17685716020831593	-0.14025503181110652	0.017203213479709135
-3.3371281060386737	8.150918617555703	0.22843411509073924	-0.16978020144975323	0.02172903760081775
-1.278169408830863	8.48437433428823	0.5245775105918506	-0.2668788203349061	0.2631944241065241
-1.4540629241815408	8.03470965362341	0.4554972373922288	-0.21035232189943795	0.2510382915901898
-1.8167261401452421	7.208011822579171	0.32499336610395735	-0.10606963583999321	0.21569482607386473
-1.5523830370140876	7.789776732269239	0.416052734969271	-0.17777556232950692	0.2404150904296808
-0.9410764433027281	9.405038530050247	0.6541260073325634	-0.37341117812005564	0.2791378384574904
-1.0329367331417418	9.151234284338832	0.6196962019932961	-0.34636495624959396	0.27565135486586756
-0.7679094447811552	9.95277965234512	0.7186197796607685	-0.4243420673559719	0.28342889705630503
-0.33002843814312044	12.134348277380695	0.9317961091192325	-0.594909475443716	0.2811225440146743
-0.3357764586920513	12.078843485378034	0.9272194406497734	-0.5912006888883484	0.28160485779556793
-3.417433509638533	17.827381727176302	1.252837219976125	-0.7103516480422234	0.1636149227881339
-3.353382382951112	17.741842308688575	1.2501910810650676	-0.7133323163940727	0.16545786961241157
-3.674832941632539	17.93323560833925	1.267569794500727	-0.701067051470335	0.16352174122893826
-3.5409307277999584	17.885907081965335	1.260250875222091	-0.7066842248193197	0.16294002439183405
-3.1860561960175433	17.549365365355296	1.2421915160516344	-0.7179924749466642	0.16805837889271721
-2.9981130641699174	17.395321314172424	1.2349664269527427	-0.7213449613047216	0.1705307386142033
-3.2165215628928006	17.57820816975883	1.2432661072573796	-0.716781540658986	0.16795539372180585
-4.1137207324417435	17.95308223849858	1.2994496646776428	-0.6907098448211227	0.1639865361076609
-4.160621080742889	17.795938972454014	1.30764572003796	-0.6912818544087108	0.1670858003769051
-4.190763877417752	17.70804950350443	1.3122857830275954	-0.6898209655647994	0.16820850516131336
-0.33050020850094985	12.145123827625998	0.932496076991684	-0.5954442309998678	0.28095755254994254
-1.4343564303268679	16.31909273804294	1.1595018328303868	-0.7335575821148417	0.19698305878651368
-1.3066176526698219	16.0680303809159	1.1492585126307167	-0.7332666164209334	0.2005565195152157
-1.1152979539279455	15.611202681804269	1.130550132683711	-0.7283584424708146	0.2098734529721193
-2.4474803932797915	17.1585224792057	1.2160420921964814	-0.7279920065189367	0.1788715375609364
-2.055761384167546	17.041296048986602	1.1991066484958641	-0.7324835501451843	0.18314364378906306
-1.9984998164489554	17.002629506016117	1.1961158740764377	-0.7323548058019752	0.1846847559856909
-1.5724149375605685	16.580962567434636	1.1711668195561686	-0.7357617300993585	0.19193069317969058
-2.9820955633715815	17.38344915169903	1.234381197828654	-0.7215668340323539	0.1707945847226366
-2.724789042326286	17.256116533629893	1.2254898555884397	-0.7248559131681862	0.1748224218141772
-2.531457869203797	17.190304756335227	1.218912039909074	-0.7275929638857673	0.17689066170555806
-4.183190145794866	17.56540290424019	1.312074265187847	-0.6896999920869256	0.16997444236856496
-4.207099313692599	17.371866069837257	1.3162402946280443	-0.6918453895921921	0.17189972467070683
-4.17345519997633	17.089831976884682	1.3098478416146377	-0.6953166680100825	0.17102055032001384
-3.3148310309893363	8.423923301546052	0.28115073390925704	-0.2049320192066304	0.02292725401758895
-3.3001926290874843	8.663118489326514	0.32325000940202964	-0.23546911645101637	0.02230370903953023
-3.2862287614074197	8.915212706658004	0.3665907557311433	-0.2653413391523308	0.024454412777247327
-3.2794829862540458	9.153166440048345	0.41071440423560407	-0.29621579039219814	0.026664695757255573
-0.3805651487088481	12.953841366376702	0.9866313936382725	-0.6378482720895149	0.26732944706445455
-0.4307061904896281	13.36924122248353	1.0147105504002634	-0.6601328110929348	0.2596139267851891
-0.5075965103225141	13.744646939005303	1.0351414662309466	-0.6736136676514125	0.25243427862623397
-0.5977318219793605	14.096499370658435	1.0562367327154214	-0.68885676332968	0.2440893570133616
-3.2676731937878696	9.605726412719452	0.48732993325471374	-0.3463237536004019	0.034907074152654254
-3.256429234120413	10.042692132374542	0.559610240462878	-0.3929674851884519	0.04320057993664354
-3.268410707882346	10.416945356274994	0.6140768085050244	-0.4252477353441355	0.04983930905349486
-0.6591870284780542	10.31262568099423	0.762308477038331	-0.45939052603613534	0.2861030780873802
-0.42285288091859907	11.258976825610697	0.8595439554030319	-0.5363686923513693	0.2885177155981585
-0.42939644071267913	11.215805729165236	0.8552365009093209	-0.5327694373068951	0.2886631093519328
-0.6312573047807166	10.428088654680536	0.7755984241888778	-0.47041821681290996	0.2866305676629868
-3.2903234695987535	10.897386429199772	0.688308067153584	-0.4708810783617762	0.05809413787870434
-2.987291544864133	17.386535233830127	1.2345928889548854	-0.7215179494753284	0.17070055642342652
-4.164359810315925	17.031866286091535	1.308149721547056	-0.6955635321555325	0.17123111465731353
-0.7097934901376413	14.466809880080852	1.0773451804766463	-0.703171212797153	0.23471027315625603
-0.8575672753041089	14.969271293498517	1.1004319603980917	-0.7149532975948018	0.22435421530649505
-0.9532329287786547	15.217415294466539	1.1137484744383406	-0.7226622520725356	0.2176513399896525
-4.1386892518049425	16.602845789463966	1.2924031230522686	-0.6964692854343124	0.16721002464510162
-4.159558946386909	16.976159925336383	1.3059702043356372	-0.6950120740268877	0.1712612408008687
-4.083322820670365	16.225441788462653	1.2720661422892827	-0.6954806039901251	0.16275651040598968
-4.075875945060494	16.183223288394085	1.2696199849325869	-0.695133794200194	0.1625203294809108
-3.9528003255732322	15.292784673108926	1.2009663197632123	-0.6851925328503385	0.1421194342853194
-3.9992067929440043	15.73055462668215	1.2372144489489356	-0.6923829581022438	0.15317524786033543
-4.068371905853679	16.139351008679608	1.2662737898053034	-0.6944157316587217	0.1617552299683205
-3.903746688804401	14.691009127397303	1.1472079140758358	-0.6705264983417516	0.1273549240215042
-3.86987704440043	14.375574603567006	1.1162708173827172	-0.6602721574763619	0.12091042810654723
-3.9256796422272324	14.820378173973397	1.1592983048170167	-0.6734330935006719	0.13024901969040675
-3.9497350317267026	15.228464150498013	1.1952865490957396	-0.6834933064764611	0.1405956180475105
-3.7268568443784513	13.894308007070336	1.0654726566514934	-0.6468363682658951	0.11175171514109145
-3.698215854277132	13.779058127098043	1.0529688220259836	-0.6429855418009798	0.10962724981147862
-3.6779639093146645	13.673870011895303	1.0407477046362132	-0.6379790104932144	0.10798518682732312
-3.571181750067259	13.33170586472178	1.001969972480817	-0.6257348019514453	0.10151996814869566
-3.4835043026903465	12.977876322076302	0.9591840643033502	-0.6073333506687293	0.09721909304187248
-3.404126025364066	12.339701968592273	0.883372667937395	-0.5750524395773	0.08374435648796578
-3.3488293333994186	11.895449310153229	0.8235114917640483	-0.5438708547620644	0.07688003031051857
-3.300315153385468	11.14083500028607	0.7239901743958295	-0.4919436910122281	0.06242403029232619
-3.9511621749674837	15.271050023970451	1.1991146345170431	-0.6847131772864339	0.14171868536833152
-8.244373317370188	14.628658956740194	2.5531070031950145E-5	1.567488560136206E-5	1.7568929426629116E-5
-8.208489142862772	14.204433859089825	2.5205146401935537E-5	1.5576018026946358E-5	1.7580202737405885E-5
-8.193734077492797	13.966873422743047	2.5027564475157757E-5	1.5524718359034085E-5	1.758768487759718E-5
-8.232676222944097	14.462837941075223	2.5404379665264697E-5	1.563799318534938E-5	1.7576887363972218E-5
-8.19035693955016	13.837323106092928	2.4933174092637367E-5	1.5498708309646846E-5	1.758986583549895E-5
-8.113167709168138	13.369167772280294	2.458881953115018E-5	1.5376506279482425E-5	1.7588727504716224E-5
-8.077142174814208	13.181783020574018	2.446334116793305E-5	1.5330875416893304E-5	1.7584368115638137E-5
-7.967407351985131	12.816549861797377	2.4215870313819247E-5	1.521792901215206E-5	1.757608409646741E-5
-7.4202031915344335	11.241546128091116	2.3258342889361666E-5	1.465656738124842E-5	1.7528449757716996E-5
-7.380855782333087	11.139150568907128	2.3212368107886408E-5	1.4627110048383742E-5	1.752507990902452E-5
-7.603903539139292	11.751642921695533	2.354514673205254E-5	1.484276931571673E-5	1.7540582968338155E-5
-7.696154479064555	11.994745340563997	2.3691318161839465E-5	1.494233338834771E-5	1.7547794936351032E-5
-7.744684776673163	12.145936214046198	2.3791866016519072E-5	1.4998480345716591E-5	1.755155522913836E-5
-7.337783016568444	11.036160898112158	2.3164436688376456E-5	1.4592188775029798E-5	1.751975179949562E-5
-5.478513842259125	7.328297301269693	2.0903597311604508E-5	1.2377029782035133E-5	1.6837697303940638E-5
-5.496335515484936	7.350666297835906	2.0929269372853205E-5	1.2402038772281983E-5	1.684989140797025E-5
-5.513292533723025	7.373441024034741	2.094615962305626E-5	1.241799150075965E-5	1.6860643428526362E-5
-5.7782594324877365	7.704138241466704	2.1230325096078277E-5	1.2702507560799283E-5	1.698089819401608E-5
-5.226288884072366	6.97442447090005	2.0676012053306456E-5	1.2190297170434726E-5	1.6681563680306582E-5
-5.1320395346395955	6.880771446866525	2.0570158904158862E-5	1.2096391144896048E-5	1.6624254997076943E-5
-4.981658732436152	6.746084424883188	2.04758717592898E-5	1.2029192564124293E-5	1.6555166804816267E-5
-4.872230788355059	6.663668971542325	2.040431922485349E-5	1.1979296627135172E-5	1.6513676906028428E-5
-5.95993806317256	8.088641025459268	2.141679908950879E-5	1.2867685635137694E-5	1.7112774047205792E-5
-6.156106083074739	8.43849134717127	2.1695880202157646E-5	1.3170385464651195E-5	1.7217971299187532E-5
-6.3622803987511345	8.893710900037291	2.1941061129184043E-5	1.3410759877252655E-5	1.7328018827243483E-5
-7.037730777065047	10.279206689455364	2.2760685545829098E-5	1.4251208382887597E-5	1.749632653680872E-5
-6.511291309796823	9.166024915663732	2.2166134445587595E-5	1.3664797089656727E-5	1.737405313197021E-5
-6.961309529005052	10.091919377967345	2.265418452277883E-5	1.416176715928531E-5	1.7485071398851488E-5
-6.976746835639336	10.11701394282087	2.267541679425034E-5	1.4181789751472118E-5	1.7490380776331303E-5
-11.149672852779776	19.026028297048256	0.13076648083771092	-0.023776052638256846	-0.04086863304603754
-11.177286946315288	19.099277703541333	0.13164105873110005	-0.024307387122696752	-0.04092526504002278
-9.18227086019565	22.941744559833715	0.14744842418619403	-0.04588284842321523	-0.028114074331140923
-8.933979733519063	23.042297787756027	0.14564855848464708	-0.04631147106255741	-0.025937881287733472
-9.497726748011418	22.723004536194928	0.14812928949821733	-0.04454189283660586	-0.0303798050668128
-11.201816179455392	19.362671115833425	0.13370554888829483	-0.025821729614763308	-0.04066376729254906
-11.022193536741858	18.71762456011473	0.12688567078702379	-0.021684827094424687	-0.0406263489899217
-10.948655511422155	18.634752597804788	0.12516482982171523	-0.02092647431610723	-0.040275405366488354
-10.739200803101152	18.414265673982754	0.1203095313224761	-0.01902072878627082	-0.03929614198274836
-10.426129079411938	18.242868662510936	0.113516001839637	-0.016934574654556653	-0.037428081802836105
-10.351495060601314	18.19934593348884	0.11185878302054483	-0.016461072226146893	-0.036962325607296266
-10.276659955502009	18.164399203559437	0.11021298580129134	-0.016021786257995056	-0.03652482940991751
-10.051706148564318	18.092298620546728	0.10524953716631222	-0.014789867950198812	-0.03491976683209926
-11.220597943108505	19.547650220008503	0.13515886262567983	-0.026859001678919976	-0.040452312721008514
-11.213232813518047	19.613678726955158	0.13556375020113443	-0.02713286990602277	-0.040370612572903905
-11.167862918473158	19.983763373685665	0.13761357273603964	-0.02911224350561563	-0.039695212948937436
-11.119734753615504	20.180895538942224	0.1387123353231154	-0.02999045090267999	-0.039427243781322154
-10.889962382093142	20.81510177874138	0.14156459715098874	-0.033180954125397295	-0.03799089219573556
-10.989883259185685	20.57314650704364	0.14043382050146008	-0.03209523292599792	-0.03847053700349054
-10.670647697607485	21.25443563231954	0.14349730995028406	-0.035566562183425854	-0.03679242037492443
-8.656589193032165	23.077778160673812	0.1424798580306033	-0.04589677610412769	-0.0238665727784396
-8.262164632393056	22.97490850022338	0.13563010073215465	-0.04359854701765922	-0.020326402182941752
-8.093510801985081	22.896766634500132	0.13226535934481073	-0.04232546956283344	-0.019166061553858763
-7.68989912608717	22.564207698669875	0.1225404244836561	-0.037249001270302985	-0.016049841681919433
-10.61906467426591	21.352055718189742	0.14395706303883543	-0.036003693411424516	-0.036607789520188415
-9.936768220586934	22.310409278173573	0.1479343658675276	-0.041843913503388994	-0.033199603691834854
-9.627937960973474	22.62487940796674	0.14842418539653865	-0.04400225285739393	-0.031199905428332703
-9.573169961095976	22.676544366109272	0.1484455513417285	-0.04430668959561295	-0.030889635135102643
-10.134279956953314	22.058148587414195	0.14689081353848654	-0.040135622845051656	-0.03436721476233793
-10.304582249602808	21.836678921374176	0.14610503080186016	-0.0388260865681888	-0.03514098674659935
-10.555587977067566	21.45179651669559	0.14438809211800646	-0.03649553321927965	-0.036398834727911965
-9.871150253323467	18.04329134881533	0.1012694041831915	-0.013896253571266556	-0.03371303693746386
-9.4491510421968	17.986087424675254	0.09122445982743174	-0.011896235809840859	-0.03028528427609345
-9.39405468440286	17.97674307009461	0.0898864193549943	-0.011654459528322142	-0.029859363933975848
-9.318824933668623	17.968766098777905	0.08785255720271873	-0.011294832751142422	-0.029213363189834887
-8.866655676614846	17.930756511797174	0.07594292796161364	-0.009282739504812083	-0.02523008458789788
-7.460370084706861	22.326890903804703	0.11627819735509942	-0.0342716884107213	-0.015004223549099107
-7.181921823170052	22.004421546653404	0.10824416834648265	-0.029704629663141968	-0.013807977033844291
-6.980050576019263	21.793148493492453	0.10233859449069516	-0.027199310412146308	-0.013247178606114199
-6.576542696581086	21.409318391621486	0.09128850893755944	-0.02227363037583532	-0.012369136917746134
-8.591810565175942	17.924390418426363	0.06758992294631706	-0.007930953099679174	-0.02272277779927295
-8.160987566235585	17.895824611247768	0.052054339377589055	-0.0051734490766011405	-0.0178459914046393
-8.427526747689353	17.911776804777684	0.06181192997953689	-0.006949814371037425	-0.020918220191624634
-8.540982568507179	17.920050757602066	0.06604437477216067	-0.00768884299945474	-0.0222403919965471
-5.864615339578987	20.755750631962357	0.07177501272740827	-0.014940708255126655	-0.010093266405823106
-5.543802938210256	20.38074487517408	0.06165457534065728	-0.011076437099096784	-0.009255164867789779
-6.504364858334945	21.34437545298176	0.08933172978471893	-0.021598779488718956	-0.012195957407084394
-5.970918121132899	20.87023242852833	0.07501508734406179	-0.015921212913314303	-0.010302693151164414
-5.171797381464162	19.89737251545445	0.048842936272479945	-0.007810529225394016	-0.00826315516890031
-5.0245480447987125	19.683822661130662	0.043537588412074196	-0.0059299269844191	-0.007778253456904939
-4.900152014728899	19.401774462066626	0.03729355008162158	-0.004293537813592681	-0.007717277460799024
-8.045165203849148	17.895237150670994	0.045983392882425936	-0.004279959598316462	-0.015330946802514359
-7.828330068792466	17.887207984644846	0.03354563500099445	-0.002799470487893301	-0.010632518298621645
-7.588389628929521	17.819549385161938	0.007926435341170364	-4.047450977753292E-4	-0.00272302477053727
-4.683175416995011	18.92056128922509	0.027662664988249902	-0.001569662568312838	-0.00673835133343984
-4.557131527726211	18.533459102138394	0.02091162989728786	-7.506850738885339E-4	-0.005792750728332115
-4.377707594286538	17.57417867700677	0.00717699892004809	0.0012749789104540407	-0.0038287504975704277
-4.375950900357417	17.526057226949376	0.006534346322708877	0.0013585048030327965	-0.003763955998486111
-4.484941864981501	18.19838652331461	0.014812303391658396	3.047163126199054E-4	-0.005307656328558742
-4.372825752777866	17.497105804998277	0.006279069916189195	0.0013894413864792782	-0.003755256133353719
-4.260063754969469	16.957122878843833	0.0036196682480898815	0.0018724734954792088	-0.0028521788289279683
-4.2543796491463395	16.88173839584814	0.0035137973851109743	0.0018718202138907148	-0.0028332972242283874
-4.172479120773178	16.325671413989923	0.003035861306312354	0.0016195036700875807	-0.0022325889636410352
-4.151871519508384	16.155447405066244	0.0028847955085079535	0.0015500006863603836	-0.002044910004019879
-4.144035245207647	16.121454065378032	0.0028388900618560474	0.001518165618916148	-0.001997360523568707
-4.072421898747817	15.289956430567175	0.0021872300041147633	0.001177484957179588	-0.0011146176024307757
-4.095328121705499	15.489697359268533	0.0023758229800941305	0.0012682950145995692	-0.001306364890912835
-4.118480058777639	15.68595857984359	0.002514494132344033	0.0013071198480215124	-0.0014945924049386456
-4.140149876500907	16.06180723438685	0.0027849783211763984	0.0014842635819439325	-0.0019266051925223584
-4.179593610389492	14.862900564725685	0.0018546109105491318	9.911500114815801E-4	-0.001009462019334871
-4.129583690004605	15.034457843656845	0.002074597251002211	0.0011105348121270625	-0.0011280669791297448
-4.332504046130264	14.727261534199787	9.505158587719909E-4	4.900507235015122E-4	-4.917568687341642E-4
-6.864381120883843	17.824925970386563	2.825734234876055E-5	1.6166708663087726E-5	1.6986775993711864E-5
-7.111456277637915	17.862901719600874	2.814321844349063E-5	1.6141499115433818E-5	1.700618908279991E-5
-7.361730330183262	17.815658423143518	2.798277652436864E-5	1.61266356261663E-5	1.7031069892949616E-5
-6.699631952192596	17.790187728061333	2.8332149311878256E-5	1.6184820733606233E-5	1.697422799606694E-5
-6.471535900809904	17.65611081898578	2.8389036818375553E-5	1.6214964356428392E-5	1.69618751179729E-5
-6.01856299486931	16.965651538393175	2.8230447647691785E-5	1.623244503613816E-5	1.6952213236324468E-5
-6.018217814642384	16.964954947243214	2.823022056719399E-5	1.623244109588687E-5	1.6952218411253235E-5
-6.192614293475787	17.31914560580889	2.8355275642219135E-5	1.6241383200622003E-5	1.695469939672187E-5
-6.358826975092747	17.562077889890872	2.840096004046249E-5	1.6226653361159317E-5	1.6957895172683206E-5
-6.018066056155799	16.964687362149334	2.823014274272516E-5	1.6232435522877605E-5	1.695222325450252E-5
-4.908304538333134	14.969355025422521	2.723029759481329E-5	1.596626972840849E-5	1.6751268989575544E-5
-4.894965705707698	14.956384548239772	2.7225004487997584E-5	1.5964317462491447E-5	1.6747119196190442E-5
-5.522668475480044	15.89108446419409	2.7700556660319255E-5	1.611634401625046E-5	1.6894500202882337E-5
-5.590293973325887	16.02332329799043	2.7775547681905372E-5	1.6139405129036542E-5	1.690810437674949E-5
-5.62503595550961	16.102423683804165	2.7822554042935786E-5	1.6152646098611733E-5	1.6916516038548063E-5
-5.79838945170203	16.47567517825189	2.800763387903457E-5	1.61953796962843E-5	1.6935799694637383E-5
-5.818300420163335	16.518599132988257	2.80308341334597E-5	1.620103288893975E-5	1.6940034779515927E-5
-6.016563718580136	16.961325465432818	2.8228625531237673E-5	1.6232176132134163E-5	1.695213508472113E-5
-4.911331118979538	14.97328547513143	2.7232207652255304E-5	1.5966911524008894E-5	1.675202094231795E-5
-5.0735700023776875	15.16993664121582	2.73289710768685E-5	1.600211092309833E-5	1.6797624416705748E-5
-5.223708594183212	15.375437594116095	2.7430080498906636E-5	1.6034021262694692E-5	1.6835982789224372E-5
-5.2244114000787105	15.376332166246335	2.7430534590582888E-5	1.6034183029028456E-5	1.6836185857576866E-5
-5.424504479191739	15.698092793846305	2.7600101106730234E-5	1.608903916624182E-5	1.6880099673124823E-5
-5.22565127061393	15.37825402853767	2.7431540612826283E-5	1.6034502985286555E-5	1.683649616377503E-5
-4.7077301313837365	14.774519111724057	2.7152262638151706E-5	1.593826001287347E-5	1.668883397781747E-5
-4.675015183440867	14.74800878513003	2.71424196889949E-5	1.5934420637076E-5	1.6676584949954306E-5
-3.7658512309524754	7.028045440845924	2.0191147407304743E-5	1.1812355473892253E-5	1.5801635287215906E-5
