# Supplementary material for: Thyroarytenoid muscle fiber orientation regulates the ability to modulate vocal fold vertical thickness
Source: PLoS One. 2025 Dec 4;20(12):e0337735. doi: 10.1371/journal.pone.0337735 (PMC12677544; doi:10.1371/journal.pone.0337735)
Supplement: S4 Data — (ZIP) [file pone.0337735.s004.zip › Male/contourA3TA3.csv]

% Model	Angle2.mph
% Version	COMSOL 6.1.0.357
% Date	Dec 13 2024, 22:24
% Dimension	2
% Nodes	720
% Expressions	3
% Description	Line
% cpl1x	cpl1y	Displacement magnitude	u	v
-11.968005616002486	39.650844643500406	2.7456836567663325	1.5826873385690969E-4	0.4051807926037254
-12.100925229184412	39.521184251215715	2.741747619336639	1.574565834632934E-4	0.40524289569290384
-11.810234379374002	39.74293127707726	2.7484732869999133	1.588507321313039E-4	0.40513629707047205
-11.76596306338081	39.775513356632324	2.7494629054272117	1.5905547312160522E-4	0.40512062414396643
-11.47739948826791	39.862189693672036	2.7520942434912437	1.5960360967482527E-4	0.4050778787321514
-11.258980847445656	39.857881496438054	2.751959212047784	1.5958067311820564E-4	0.40507857498403105
-11.716143543792246	39.796222579001906	2.7500904395661734	1.591870237461636E-4	0.40511052858682384
-11.163938214941039	39.85365079891891	2.751833000526424	1.5955346784711437E-4	0.40507999201970885
-10.796207435616262	39.85090503287166	2.751750096561929	1.595367968681906E-4	0.40507903289651487
-10.709496869932108	39.85039381204079	2.751733627804586	1.5953355330413873E-4	0.4050787439328258
-10.37169574884199	39.850036177539195	2.751723180760469	1.595305985141979E-4	0.4050768402531506
-12.13512273325702	39.460672833157	2.739911806887056	1.5707807304937745E-4	0.4052717073055677
-12.240660142730178	39.24849072022055	2.733478095839094	1.5575131685980817E-4	0.4053726431042386
-12.227325367848685	39.08705965880899	2.7285782123983564	1.5474612246401152E-4	0.405448865411487
-12.205740642978935	38.979124391808504	2.725306229053438	1.5407425971931404E-4	0.40549975092125834
-9.681369688821853	39.850002288818345	2.7517108897238707	1.5953251479130503E-4	0.40507262587858384
-9.209886193231677	39.8500022888185	2.7517165070793643	1.595290719088918E-4	0.40506973456839834
-6.503691158131879	38.96454001876737	2.724834857403652	1.540374150556552E-4	0.40547187846118615
-6.587351156296421	39.29642873129991	2.734908214864368	1.5609849468056013E-4	0.4053154284123951
-6.771159512318912	39.57700815680421	2.743417508281369	1.5784419136979482E-4	0.40518386224569347
-6.814129999907874	39.651652838586976	2.7456827634130376	1.5830808731052428E-4	0.4051488239913686
-7.229593906641747	39.84203493583536	2.75145947569842	1.5949490111490276E-4	0.405061346849538
-7.181795837296288	39.83706132882147	2.7513088131720274	1.5946407932981792E-4	0.4050634043484296
-7.033567159296577	39.76166368437849	2.74901818424855	1.589945517668483E-4	0.4050981486850052
-7.6946177519140235	39.85300356006798	2.7517961752817977	1.5955741486677066E-4	0.4050590159779157
-6.488283836647731	38.91091546805024	2.7232089935714003	1.5370234062945596E-4	0.4054971437985636
-10.243595360807257	39.850002288818345	2.751722994640696	1.595290425445308E-4	0.40507607225990094
-9.730298368089413	39.85000228881833	2.7517119783826103	1.5953220150412026E-4	0.40507292572483866
-9.743014193148053	39.85000228881833	2.7517118192932397	1.5953234943706727E-4	0.40507300350244135
-9.085341826788042	39.8500022888185	2.7517149245043697	1.595298695506686E-4	0.4050689690103587
-7.779783738995952	39.851154726690396	2.7517441785194223	1.5954320236458394E-4	0.40506041473733506
-7.886706964608754	39.850916601280545	2.7517327464952412	1.595427027823643E-4	0.4050611847976221
-8.209330570361047	39.849987794146756	2.751720231820104	1.5952925894862014E-4	0.405063603108905
-8.699211804792647	39.85004545472901	2.7517258455859905	1.5952591302534122E-4	0.4050665816080661
-8.427966558711145	39.8500350871401	2.7517162183425374	1.595306896919223E-4	0.40506492023163027
-12.152615457473026	38.61822056218743	2.7143563527540726	1.5183317473433972E-4	0.4056700151647319
-12.150457207342695	38.60568225439725	2.7139764606951284	1.5175534187466855E-4	0.4056759283932995
-12.146591986235311	38.58859764700979	2.7134581083835942	1.5164964913647904E-4	0.40568398021439955
-12.074238696384148	38.24828133015453	2.7031435819105623	1.4953776838202263E-4	0.40584439408779893
-6.441829287929373	38.514252064367554	2.711182530620184	1.5123511487317125E-4	0.40568444939496284
-6.4796557750756225	38.830935381536946	2.7207807743598593	1.5320551798073573E-4	0.4055349158063606
-6.431316994593285	38.355730965701305	2.706373196279752	1.5025607064470138E-4	0.40575935477859504
-6.415000660473024	38.12021737547059	2.6992341167262595	1.4879448747851377E-4	0.40587063219685515
-12.006552716049852	37.91928976266428	2.6931604631032187	1.4750390199557068E-4	0.405999485569296
-11.966773292852782	37.7322909897182	2.6874942152628423	1.46348864133101E-4	0.40608763080691956
-11.899335717233097	37.41624344712912	2.67790823876855	1.444054146085676E-4	0.40623660519484317
-11.86072968481382	37.23337054820751	2.6723677862661273	1.432774511127071E-4	0.4063228070432495
-6.405495081109018	37.81045524455644	2.6898348608499427	1.468834265205925E-4	0.406017068182997
-6.3802834672144035	37.49850283645258	2.680382764786982	1.449597596325307E-4	0.40616444404686713
-6.34327199449609	36.990127261889924	2.664962390725805	1.4184523833926248E-4	0.4064046424774569
-6.3346776499635205	36.89181710192548	2.6619872144005425	1.4124201310945647E-4	0.40645108251382467
-6.327277488709939	36.80573234114482	2.659381435372227	1.4071928166770398E-4	0.40649175011201466
-11.839379859361392	37.12464213602315	2.6690675460223705	1.4260889286502046E-4	0.4063740691044019
-11.66031709327127	36.191536938073696	2.640786372559065	1.369037199731557E-4	0.40681402263076877
-11.619905720758748	35.962379473002436	2.633852586507126	1.3550886341207505E-4	0.40692209009921165
-11.730360249335298	36.58305483766412	2.6526691214996454	1.3928561507478676E-4	0.4066293924851669
-6.248695444183289	35.88284413383002	2.6314355808850216	1.3508797204094466E-4	0.4069277211547859
-6.190644674951313	35.36621719878445	2.6157774825208744	1.319896986748407E-4	0.40717170693875243
-6.146329446134891	34.860882297696094	2.600473072509724	1.2893164365260294E-4	0.4074104194895408
-1.0600869276340483	18.316100001774196	2.101053857755776	3.8766168828036106E-5	0.4152078317217799
-1.0459016161732135	18.37692181363064	2.102879295540522	3.9072320539877255E-5	0.41517900224796633
-1.1744205707972624	18.153797557800345	2.096176264953285	3.795178641471221E-5	0.415285143045472
-1.311326192584243	17.97535615877772	2.090817079793874	3.7056201683974974E-5	0.41537019844399303
-1.386335587551091	17.922671465764726	2.0892328520181698	3.67930513707995E-5	0.4153954827732042
-1.650548821745367	17.757514160475903	2.084277677772133	3.596746941352788E-5	0.4154748889260706
-0.9718149006219283	18.630446296863695	2.1105019983120874	4.034781043476709E-5	0.4150587568254074
-0.9542349860686515	18.852537320770427	2.1171731022123184	4.146866762476889E-5	0.4149536546014971
-0.9467123425971604	18.932059856972355	2.1195656496891973	4.1869999799058175E-5	0.4149160152758278
-0.9488912973033679	19.009058522305217	2.1218796039848744	4.22599417998866E-5	0.4148796172488518
-0.9602591937381534	19.185733594449147	2.127193850516303	4.3153566352927573E-5	0.41479613355087397
-1.0005126263859143	19.36574217623491	2.1326018139704517	4.406716853647965E-5	0.41471121726587423
-6.05347281998843	34.07388368729615	2.5766798104968878	1.242557216145894E-4	0.40778206196069067
-5.779746191862431	31.198536783186327	2.4896443428979964	1.0745511217153037E-4	0.4091402819222274
-5.81260308842713	31.6601371096856	2.503570101491128	1.1009222032578052E-4	0.408922162800463
-5.898916358898413	32.61341104261303	2.5324644674359633	1.1565297719201834E-4	0.40847184596321684
-5.976331308258205	33.33624786626052	2.5543017185262133	1.1987108861212108E-4	0.40813044784916264
-11.555172919712001	35.57995576034233	2.6222679338293804	1.3320748749827259E-4	0.40710245095934294
-11.427224513094306	34.824469013294944	2.599381238150846	1.2862863171597908E-4	0.4074587547244163
-11.302991741507174	34.01939293201957	2.5749931776420305	1.238303867611388E-4	0.4078385136266542
-11.26269403333529	33.74326682230424	2.566653043520293	1.2216789559871667E-4	0.4079687748160843
-10.87492360433819	31.536162433666846	2.499851451300805	1.0922213518355019E-4	0.4090096120979605
-10.79808267178972	31.096982410679725	2.486580350515144	1.067497336433956E-4	0.4092167264139112
-10.515617328365707	29.431210118152052	2.4362339132644246	9.718344140526067E-5	0.4100023405887328
-11.095255333576779	32.78560916869341	2.5376184769193797	1.1654913379117729E-4	0.40842039951989695
-10.374607869233792	28.677418549364212	2.4134268710178324	9.304218146101411E-5	0.4103577752325357
-1.9007542873442729	17.670028077820447	2.081648858438986	3.55328403409037E-5	0.41551749922634373
-2.0779141835942943	17.606247817656115	2.0797351600951957	3.521607025010415E-5	0.41554853840931694
-2.421704394542373	17.610906476909	2.0798750799351455	3.524645648238456E-5	0.41554804393849587
-2.5268901597962445	17.60827853304663	2.07979703832671	3.523550797485476E-5	0.41554980981811657
-1.0157099330243569	19.441588102125813	2.134884117931676	4.445233915038732E-5	0.41467542924153433
-1.1062328150339649	19.65851365771074	2.141405897959128	4.555648190468713E-5	0.41457330742843357
-1.0950141199455286	19.63861486947969	2.140807557246918	4.545492987675585E-5	0.4145826605746223
-1.0936631912571904	19.634142492606518	2.140672935211211	4.5432121565470284E-5	0.4145847685987684
-1.2019485900933222	19.823967402584525	2.146384700572452	4.640013492306206E-5	0.41449555034265656
-1.2626663164006444	19.90610167368628	2.148852965933841	4.681922735572962E-5	0.41445701538388524
-1.3479656887537845	20.02184186709379	2.1523381485386355	4.740969159535875E-5	0.4144027125536006
-1.3818036936806772	20.069240413165744	2.153763617947196	4.7653171315597775E-5	0.4143804690402626
-1.490043238491493	20.21081153288452	2.158025815012466	4.83762993098934E-5	0.4143140663096969
-5.495158991359491	28.68268136418761	2.413531831090673	9.325449748461505E-5	0.41032848281992934
-5.507477156915547	28.790577524822243	2.416778782754897	9.384408213408754E-5	0.4102775220830367
-5.640376413522405	29.93509919763994	2.451414937115079	1.0026201017953626E-4	0.4097369996122567
-5.66674537726079	30.200894570944342	2.459427810758091	1.0174226602622095E-4	0.4096114414907148
-11.232964758328787	33.56280133293661	2.5611795901693797	1.210808267994071E-4	0.4080538913255357
-9.890707351552885	26.584105713780335	2.350161488953065	8.156109824724095E-5	0.4113443576461192
-9.499209611630052	25.463046361573806	2.3163324724565793	7.562076052389935E-5	0.41187206290987993
-10.251371607480321	28.08873461337165	2.395628581919934	8.972230631341791E-5	0.4106352831180054
-9.949856872037069	26.81141811544305	2.357033876437283	8.28194902649686E-5	0.411237257887556
-9.409620206466	25.28683176907262	2.31099372628092	7.467423201724413E-5	0.4119548665348104
-8.975776833099328	24.413789608181347	2.284732631560808	7.01370499475875E-5	0.4123652160571245
-8.450931047688341	23.67686534172989	2.262437097135932	6.629510562695823E-5	0.41271079546516587
-8.315280225053407	23.486682331666373	2.2567262189329558	6.532957415868868E-5	0.4127999994757634
-8.109310669822081	23.245736403988893	2.2494517156527274	6.410599111624962E-5	0.41291284945104323
-5.04821833795282	26.35030357792787	2.343097409046214	8.050419268942636E-5	0.4114291014287794
-5.072511135861281	26.457154341834364	2.346309064098727	8.106054632503357E-5	0.4113786940413852
-5.319014801988768	27.6151602307035	2.381276804195813	8.735121788174707E-5	0.41083237684261265
-5.298549699956672	27.508324942348306	2.3780600501232083	8.678549514639229E-5	0.4108827951460108
-1.6547952866665352	20.435138707303928	2.1647706444634314	4.9526435859091535E-5	0.4142088155990713
-1.7068462026965912	20.505043732104994	2.1668764170808785	4.988570434797099E-5	0.41417602101944406
-1.8328638043067826	20.675856534446993	2.1720146519956858	5.076418996126325E-5	0.41409588280455456
-1.9146876228856835	20.78271581099791	2.1752335324899046	5.131214976274849E-5	0.4140457634844659
-1.9589596542270868	20.838178803681924	2.1769004854409015	5.159558508188215E-5	0.41401975921934187
-2.2267902915590323	21.173727916983232	2.1870215809345446	5.3328546421425944E-5	0.4138624352746978
-2.4765836027203294	21.524027437877677	2.197547663523193	5.513865414106399E-5	0.4136980516932498
-2.510632075597485	21.56945277354053	2.198919202313165	5.5375563695060536E-5	0.41367674442344354
-3.4170539347823667	18.323036770820913	2.1012722463000864	3.8844673500136726E-5	0.4152162863967478
-3.3613588547056894	18.26201824120377	2.099439689169744	3.853677111046041E-5	0.4152448612556891
-2.8302006677410443	17.7685842180935	2.084609520842791	3.6046912910150876E-5	0.4154755209512125
-3.0213186080937637	17.882690433716814	2.0880387948829835	3.6624218346421266E-5	0.41542251764164
-2.9853774190574067	17.85333337493745	2.0871586142170946	3.6475999248796594E-5	0.41543622058681867
-4.904236518511963	25.91960781073081	2.3300715917276977	7.822665237789669E-5	0.41163202676632393
-4.723668736196532	25.314951331292864	2.3118497639644184	7.49915766042766E-5	0.41191701067221115
-4.604679940346854	25.051089745874435	2.3038630519099845	7.357263732417483E-5	0.41204115580778683
-4.281370486848969	24.383328411417228	2.2837770892467617	7.007257850783844E-5	0.4123552510435353
-3.2125741016240386	22.611557155864187	2.2303093159867036	6.078750058051197E-5	0.4131875448461245
-3.272014261258436	22.70654698603269	2.2331644370576074	6.127873924518113E-5	0.4131429319577258
-2.5518384799861815	21.63096481182497	2.200770735903352	5.5698337658482284E-5	0.4136478687769519
-2.8735384712196232	22.08009398368013	2.214313650634868	5.802351832601661E-5	0.4134371259078592
-3.1756044296995665	22.556944434453374	2.2286606441614003	6.0507452153649444E-5	0.4132131820836995
-4.545571876999899	19.652622560032107	2.141253293528103	4.558405804050745E-5	0.4145933314925444
-4.424895516455141	19.524062222800467	2.137389284540383	4.4933189835749135E-5	0.41465351588785715
-3.958958611653594	19.00470136406695	2.1217623596280104	4.2292652677175456E-5	0.41489671054561233
-3.8782730930382083	18.915322300283425	2.1190804174911655	4.184043719407825E-5	0.41493856910024535
-5.025563667731989	20.107549344377823	2.154972953975301	4.791292203868223E-5	0.4143806954028494
-5.277731362781373	20.350988119887234	2.1622730766807647	4.914990634718563E-5	0.41426685671210906
-5.606549304112775	20.6598148798465	2.171595621336367	5.074478229982221E-5	0.41412254711986146
-6.131048509468386	21.17349677678001	2.1870238512821	5.33791940894459E-5	0.41388232976847367
-7.17416985769136	22.198608654304337	2.2178872016527724	5.866224241140195E-5	0.41340302064593465
-7.6413332318231895	22.67125431062098	2.2321850228116826	6.112061710236877E-5	0.41318199620065543
-6.9150129554945305	21.927639425126234	2.209761753199046	5.728193184244399E-5	0.41352981813883993
-6.31895859009996	21.343154735881807	2.192162071519892	5.426514216239973E-5	0.41380309909986546
-6.618255579081206	21.642875823077	2.201155672033187	5.582541797105798E-5	0.4136629375730006
-3.6680004015474728	23.30103040805593	2.2511134235520656	6.436513934001401E-5	0.4128638551602817
-3.83446762916781	23.580833568731567	2.2595409591954017	6.585958076072898E-5	0.4127324191816867
-4.071443328978513	23.987709649252928	2.271820845273301	6.795805351912369E-5	0.41254122742298116
-7.640251545310057	17.586782544931808	4.898758990783815E-5	2.8930314547456626E-5	2.9879119465797426E-5
-7.509356374993602	17.79911102953117	4.9181414064078904E-5	2.8920614096198898E-5	2.9746745271089992E-5
-7.6989388334005735	17.4903691638282	4.889338635222436E-5	2.891644274653316E-5	2.9938489312929486E-5
-7.762103216471637	17.30759444679789	4.867989952504462E-5	2.888917317895166E-5	3.0013727968610677E-5
-7.821162534822876	17.152686250634986	4.849332856711166E-5	2.8859156804985103E-5	3.0080838997787098E-5
-7.87221896818102	16.9473112831706	4.82274688109974E-5	2.8816152833103842E-5	3.0144020407547845E-5
-7.921170402924522	16.753942907049066	4.798517647083025E-5	2.87782235633271E-5	3.0208049892300228E-5
-7.9783869673286425	16.470761822820492	4.7605174757237804E-5	2.8704551074820747E-5	3.0285837151723555E-5
-8.003886469325913	16.357472230499454	4.746069598094026E-5	2.8679805194382918E-5	3.0320895899164053E-5
-8.041803974825056	16.197407590250943	4.723170547090607E-5	2.8630807912477328E-5	3.0358486383340175E-5
-8.11957094103931	15.808141817188318	4.668507965196378E-5	2.851215585393655E-5	3.0449314387383957E-5
-8.094241908274963	15.975737091845481	4.6923822030627715E-5	2.856829674237635E-5	3.0417780227284785E-5
-8.149959289733443	15.594634263864748	4.639849792380152E-5	2.844858303025575E-5	3.049356496667611E-5
-4.487015489615116	14.591722761896559	4.78831210403387E-5	2.850756900749479E-5	2.9044987775412668E-5
-4.416731324563106	14.512870608922288	4.781118406543799E-5	2.848317329929543E-5	2.9002443720405963E-5
-4.329055028394281	14.412978776001905	4.772810466619737E-5	2.8459094613442094E-5	2.8955269956146172E-5
-4.19303203891211	14.248275933735142	4.756583648604339E-5	2.8401201444995455E-5	2.88705271457209E-5
-4.178965322518646	14.23024927967746	4.754901132957231E-5	2.839570005603965E-5	2.8862856259977384E-5
-8.208595369810979	15.125877972768416	4.573978100200597E-5	2.8275327225358913E-5	3.0572046814069905E-5
-8.250106284083648	14.883579494882824	4.5409639000392034E-5	2.8189103591011444E-5	3.061806504321078E-5
-8.184763342662869	15.304083214581624	4.5990700421484076E-5	2.834249889783937E-5	3.054080055658236E-5
-8.194040568253598	15.203367992185502	4.5852628461482874E-5	2.830679412875401E-5	3.055799804948854E-5
-4.009503675450382	13.95499929048619	4.7218034218860067E-5	2.828152392071242E-5	2.8740458400095496E-5
-3.967321215997023	13.879167246534847	4.713223711817496E-5	2.8254936852986262E-5	2.871490684828637E-5
-3.8768075373306097	13.684183745503944	4.6867455460656546E-5	2.8161921311920665E-5	2.8643232430171803E-5
-3.8285567068758617	13.577304042901428	4.672451107191207E-5	2.8113247045322923E-5	2.860489517494471E-5
-3.679175518096213	13.165512678706849	4.6141266168905687E-5	2.7906516919078376E-5	2.8478588240775555E-5
-3.5952780276413945	12.848827743115857	4.5644675351790454E-5	2.7717096984678093E-5	2.839201608638765E-5
-3.8035301168690907	13.511178334388502	4.662298869067919E-5	2.8074586319243163E-5	2.8579941040177506E-5
-3.5706258476984103	12.751547870197772	4.5509568020677065E-5	2.767122069591926E-5	2.837309956146085E-5
-3.536337058362929	12.508568926206657	4.5130710049936555E-5	2.7522015842493595E-5	2.8335667801423703E-5
-3.4943523373487664	12.217884679130231	4.4679777710274635E-5	2.7345504312983934E-5	2.8290319176182624E-5
-3.476217738039166	12.051206781698731	4.440098467444264E-5	2.7224015444583006E-5	2.8261502423671466E-5
-3.4381043775288846	11.707787309160882	4.3908027275192725E-5	2.7029740977574998E-5	2.822830098067708E-5
-3.4175141432913065	11.442487558596586	4.3476261281582486E-5	2.6834544925617207E-5	2.819043820468276E-5
-3.390535492772293	10.959938069747185	4.273729490878189E-5	2.6495407359282282E-5	2.8144301984356826E-5
-3.391605607580326	10.637069694303245	4.223415422344633E-5	2.6240870310422274E-5	2.812574833605191E-5
-3.3957072198915474	11.125983907025887	4.300809197846568E-5	2.662535389426443E-5	2.8161746359876894E-5
-3.3933099091125833	10.454525891479044	4.197100366675356E-5	2.611391767834244E-5	2.8125335450086056E-5
-3.392748642497309	10.363320317554606	4.184262810742436E-5	2.6046424703946444E-5	2.812210209780085E-5
-3.3881777990103163	10.052022617744685	4.137974371496297E-5	2.5800605194112245E-5	2.809709551631003E-5
-3.379931059854188	9.65560915900371	4.0777399266633176E-5	2.5448905083294543E-5	2.804798024571795E-5
-3.38003327420144	9.645525660619372	4.0761217169053226E-5	2.5439464486838252E-5	2.8046901711442993E-5
-3.380411775956053	9.63612711841371	4.0744753171393635E-5	2.542881554476824E-5	2.8045477004570327E-5
-3.4070943292007656	9.209820550583608	4.011096254886021E-5	2.50411378548748E-5	2.8038145480234906E-5
-3.4177904844649305	8.97279793026408	3.9710898042090084E-5	2.4775437719736358E-5	2.799632580261305E-5
-4.670507470987797	6.528342318175511	3.6312418412894E-5	2.2161612778691328E-5	2.8717287082442958E-5
-4.472672713765167	6.53165408154053	3.628320382052157E-5	2.212273938488304E-5	2.8656044759987385E-5
-4.296096768007061	6.564113874181485	3.617492445555061E-5	2.206076625094914E-5	2.8420047528135218E-5
-4.1907677441120486	6.6201318525786546	3.6221318746073295E-5	2.2052174811635926E-5	2.837954867180826E-5
-3.42823364007561	8.77881073484247	3.944152564298403E-5	2.4587530551726738E-5	2.7996254160417885E-5
-3.440421539484517	8.631632878187974	3.923327464145473E-5	2.4406217758984062E-5	2.7995833601250038E-5
-3.510174069952668	8.051882576425108	3.840946109436039E-5	2.367875609005125E-5	2.801673398437058E-5
-3.4654247941708625	8.41479710425795	3.88918518546769E-5	2.4123433110421106E-5	2.799411670201479E-5
-3.519325274558982	7.974355231943207	3.8270882203854454E-5	2.3564408707496808E-5	2.799931096898458E-5
-3.8048036653298265	6.960169305120867	3.6375299438240225E-5	2.2003999636469845E-5	2.787806038323365E-5
-3.942941641067294	6.809098812242506	3.627757918090364E-5	2.2057725936966395E-5	2.804225626772941E-5
-4.081244662082278	6.715380176995773	3.617760044965337E-5	2.196021998679642E-5	2.8204233424645515E-5
-3.557899482821399	7.6388476831782866	3.7561566445000336E-5	2.280653078717834E-5	2.7849094902429113E-5
-3.5506928691402093	7.692857622749482	3.77764662392176E-5	2.304494419243921E-5	2.7926598144975536E-5
-3.535122007221198	7.8370201875805385	3.8022743831380045E-5	2.3318083361426454E-5	2.7949217605952666E-5
-3.5827478111781415	7.560437912809053	3.748345051448945E-5	2.2851797540560335E-5	2.783871399513877E-5
-3.656557182300242	7.31345080673359	3.6922706768826254E-5	2.245396105950256E-5	2.7747299306029885E-5
-3.741595319822733	7.091603710798701	3.648221329502314E-5	2.1989718346122958E-5	2.7797158475269726E-5
-12.48823622079036	29.318127189803445	1.9878923596944662	0.09605350187234349	0.8506590181962428
-12.301573729696075	29.291730374054282	1.9659933880882166	0.10908090727554903	0.8445924930639732
-12.904182385341631	29.37659805299116	2.033887799875529	0.06320949214920156	0.8621224504087237
-12.704310573905445	29.35687813300677	2.012686875022782	0.07919881684833491	0.8570766426777963
-13.215739023882737	29.375039723105594	2.061708476652695	0.03900682896348763	0.8639178483872205
-13.289816212405814	29.38416912499247	2.0686104378608445	0.03326341173393483	0.8655972885989546
-13.628735756055638	29.408293625969595	2.0988514869720714	0.009379725999261653	0.8730024827858227
-13.761313265189306	29.420327221129604	2.110637043205461	-1.0056567828750174E-4	0.8760016168008302
-13.789831291953012	29.42263826529943	2.1124802947656005	-0.002101120605394107	0.8766829529563016
-14.193507593470319	29.351006338599753	2.1339273822100564	-0.032654874215246675	0.8780967204467145
-14.343065600888547	29.30623263263965	2.137602318453676	-0.04329052455451471	0.8769532470389698
-15.169871121939503	28.7024294022831	2.120552106817742	-0.11264101376408567	0.85681024642644
-15.025976096323706	28.826575538617305	2.1262851290837457	-0.0995662865486757	0.8610438364070547
-14.704342841257393	29.099582909420015	2.1367023469569983	-0.07149655476088872	0.870626300154636
-14.77814405518191	29.048154888872233	2.135742370359889	-0.07668308203435509	0.86865246560945
-15.194930389272562	28.670268692680192	2.1187517975091996	-0.11587001595843698	0.8554694016918141
-15.552436058935607	28.262388145106144	2.0912535679450155	-0.16056410201233332	0.8405968970935781
-15.65870487864321	28.128694460225432	2.0805811551973257	-0.17436300455093726	0.8349814046210848
-15.420870685895718	28.414489982476084	2.1040766032316363	-0.14289632201495667	0.8464007914200848
-16.14669845066415	27.534817692946177	2.003528089460945	-0.2471946955601907	0.8088450113872114
-16.18902508127296	27.487365967844962	1.995791165604825	-0.2538992569101503	0.8066420875525263
-16.090879730623392	27.60512583812312	2.0131673635925207	-0.2384872499116087	0.8122147473110759
-15.906983759261689	27.83045491742547	2.045634015876004	-0.2097599939061179	0.8226201919141709
-15.78801336657089	27.974288039163056	2.0640617064404516	-0.192320405435711	0.8289097237064925
-16.4224657835804	27.241242221715776	1.9472929200320377	-0.29143642949236	0.796056118824327
-16.636541644582238	27.015574682657572	1.9020433729748234	-0.3271151270879907	0.7863116794542959
-16.701862721366762	26.948993088668995	1.8877838717483266	-0.3387872820478386	0.783963906463669
-16.98192097775023	26.67928029930171	1.8269744514528703	-0.38845624655364136	0.7752545850898609
-17.086567607533095	26.586911131348927	1.8067340255649116	-0.40660162641690234	0.772810071428467
-16.810764952407226	26.84442366016748	1.864401869859599	-0.3579684889569539	0.7805931563938162
-17.316197999609905	26.352544552541893	1.7668251011695417	-0.45217164960883394	0.7656613893700077
-17.45518464052986	26.210110438215963	1.7429270418181975	-0.4775715862951564	0.7620093061212783
-17.722095738557805	25.895382301413925	1.7104010098250135	-0.532441019811575	0.7523110074861473
-17.72264017583542	25.894744071275742	1.7103296648212138	-0.5325537204937086	0.7522901996517223
-17.932597821946576	25.11386146747848	1.6407214155994898	-0.6230132108824499	0.6924037718160103
-17.907096306050956	25.00313633884308	1.6291930529446554	-0.6311347128320075	0.6792052817455875
-17.75267320881764	24.32471147247125	1.5586559785606453	-0.6809453063475449	0.597641501274066
-17.92944471255859	25.1306830888716	1.6422211633844963	-0.6211918271888378	0.6936442716205332
-17.722777975835573	25.894232143167198	1.710286770773612	-0.5326171166519399	0.7522448887837421
-17.728945142955695	25.871483784810497	1.7082626668936083	-0.5352549791577679	0.7505045283761441
-17.700264955727473	24.192801294244298	1.5415959769087804	-0.6871025448114864	0.5783116232174497
-17.492893227235577	23.675149455238873	1.4742586990402864	-0.7129719388134772	0.5023939872076624
-17.219818972655105	23.051350814888384	1.3874624491896312	-0.7358799660977632	0.4140895983215832
-17.213682929786287	23.036984749786797	1.38544644142619	-0.736507060731377	0.4120702725776132
-17.20651458505761	23.021889840621302	1.3832311264592079	-0.7370485151651763	0.4099617187026082
-16.72944438496599	22.0265670999435	1.2438897908070519	-0.7675150959165211	0.2751647403687707
-16.772330573218266	22.113599037757318	1.2552653015585924	-0.7653139331183894	0.2865666863062422
-16.97378539565523	22.529669064239176	1.3141010909953008	-0.7532338646412946	0.3426681284061566
-16.69878402350933	21.97001521221032	1.2370308938596155	-0.7686519464566762	0.2678652396807382
-16.44523432072541	21.481646309928003	1.1738627017381456	-0.7801352498433064	0.20350220763867488
-16.38784636008633	21.382208809377225	1.1629877798232053	-0.7816996403225209	0.19020256487533274
-16.10429654720809	20.90765006213037	1.1035999796917697	-0.7884030878274082	0.12299021992386697
-15.229590069694847	19.59839917871314	0.9522541479478097	-0.7622076931161538	-0.07387896245210812
-15.573303162172023	20.08692966262294	1.0049655364382752	-0.7783527978470355	3.9404149852368363E-4
-15.762739830454272	20.369577854236137	1.0393461179736738	-0.7848472524832177	0.0432208764789919
-15.676053214728174	20.229671015614727	1.0221372670471849	-0.7833662006699812	0.022427049168997404
-15.004965242227517	19.29705702264412	0.9199204886864032	-0.7374728745099445	-0.1199890212537209
-14.347740685004595	18.43237628944785	0.8232621228552659	-0.6318985622191726	-0.23800259750330677
-14.71316053352021	18.903140185799252	0.8758751998811841	-0.69964280662916	-0.1812871723609394
-14.112301424219844	18.14085757339455	0.7840735307403699	-0.5780745789059465	-0.26834541980448684
-13.786968016309958	17.746840232171802	0.7230189045579948	-0.49031213709293175	-0.28701476988143076
-12.572484095421888	16.31238607204104	0.49911137490959057	-0.1962108299963832	-0.21864615429812995
-12.73923093656964	16.50237005974189	0.5282826188951231	-0.23327926390224463	-0.2333705068726625
-13.149721100590622	16.985383718836303	0.6032093735952773	-0.3286682487977538	-0.26242901918307027
-13.560443943361147	17.474962802260926	0.6802543876310093	-0.43201250198250096	-0.28364917726262096
-12.433087863224218	16.142914163274668	0.471933360970217	-0.17149295494120262	-0.20160868833134193
-11.67886765718853	15.130655135953049	0.3245244405800155	-0.060034824527452506	-0.11979621576322419
-11.370603754574383	14.616160191779192	0.2609590690749949	-0.028316056209287465	-0.09626002661638573
-11.928279318244115	15.521235666230787	0.37200241963593805	-0.08929454720085477	-0.1433119680143286
-11.098102119973685	14.067276715400904	0.2108897540792073	-0.008500271551206527	-0.08065273021220927
-10.94829922258624	13.75778922441979	0.17950562856080438	0.0017754793327097935	-0.07275289698409342
-10.566136973193167	12.955069884045642	0.11903448335482629	0.010125531616537075	-0.05420755481670375
-10.528617101577506	12.869997651759531	0.11229292160882534	0.010701359947253162	-0.05210005585168665
-10.125844678960055	12.03212679724241	0.07120658182740873	0.008873183197591707	-0.040465685106602235
-10.205786830641387	12.200371242765215	0.07946801449916077	0.00922065361571648	-0.04280760522293338
-10.11776374681346	12.014636087480781	0.07066053386705792	0.008834715027767955	-0.04027530039513971
-9.799033203597945	11.32040592221854	0.04844283446256727	0.00721690799722887	-0.03218247331365015
-9.732454220074882	11.174895810343436	0.04389058872414425	0.006739200551117733	-0.03016131436179159
-10.081694286405995	11.938670646469957	0.06825050658585492	0.008655057609298614	-0.03937702312208644
-9.419861471494833	10.505758447346915	0.031149704707357673	0.004507298187038009	-0.024355809349531316
-9.39945834397536	10.463080013210769	0.0302459453151846	0.004342451608307294	-0.023885156513979298
-9.362989365785312	10.388561145610026	0.02906501606673073	0.004184221389886283	-0.023129079173937125
-9.15485933130238	9.94585479357356	0.022134131208119714	0.003110830026171075	-0.01876381320652759
-12.250739993292553	19.150604908283345	0.692607500750324	-0.5971488006291554	-0.17312706138291367
-12.385666050996104	19.229462944007324	0.7133930370398315	-0.6232071505355429	-0.2010977937312464
-12.018444755085756	18.995911937273455	0.660520686147275	-0.5504757574199679	-0.11258241278539427
-11.827571680933026	18.805921238230237	0.6400628608099657	-0.5182468040981988	-0.09622021666784526
-11.71378598197753	18.69006222155872	0.6278988227782498	-0.49854879241146355	-0.08276302515266254
-11.489121580415649	18.312221504949157	0.5859224169351016	-0.44514711377774885	-0.05669216054056277
-11.42092816915265	18.202424829191397	0.5730268022541005	-0.42931610715375695	-0.05015869524341625
-11.137081940903064	17.673975351763787	0.5050800471989312	-0.3447576096948114	-0.026912040910228995
-11.050577560623434	17.52903972488271	0.4853700023755183	-0.3212550013416035	-0.020715803844735696
-10.900173758069224	17.228821915447778	0.4432136885162238	-0.2729770095515097	-0.013257512546148653
-10.59407257662658	16.86993613536655	0.37951304261315855	-0.20953960295898622	-0.001521595472334216
-10.4015251414116	16.663994998799538	0.34232031297398674	-0.17794697634576587	0.002739339278245155
-9.980308680915373	16.24426542990552	0.2652144454956549	-0.11691030979452324	0.008519739899545947
-10.52456597891735	16.788877057884427	0.36526636927337314	-0.1958570769442755	0.0013226035059475019
-9.215934750579713	15.702403997568886	0.15829920499674915	-0.054449740920986506	0.009341326903143588
-9.506635524164235	15.916651407254937	0.199234544314007	-0.07680779687836262	0.012663479728821524
-9.713477904294042	16.0562870014233	0.22851380822932033	-0.0934293542652932	0.011372026420914973
-8.987328542896977	15.535943891824608	0.12733028872383406	-0.03749319662231809	0.007446501232492103
-7.038155536202357	2.4161328913912485	0.005298038635494386	0.004609449727935513	-0.0022754675564025653
-7.218271698777633	2.47634434863711	0.005302580299747513	0.00455004113384937	-0.0024454810890623324
-7.402921517489648	2.596088343862585	0.005265648370966757	0.004441484524540649	-0.002617196326047695
-5.610926604361966	2.56874897195521	0.004774077782665363	0.00441512787173815	-0.001034991092127859
-5.791192046184306	2.4885541575675454	0.004896666477818359	0.004505001597486484	-0.0011804026290037066
-6.090991914769232	2.367770791599311	0.005074233213519805	0.004634727004488011	-0.0014179522767057337
-6.223300720670824	2.365865245728654	0.00512022780378564	0.004646052897130169	-0.0015417652559514237
-8.524776938151282	15.280293075065625	0.07352714106627756	-0.024377256237415244	0.002617379233595788
-8.5390176621	15.301185889469425	0.07769100812926599	-0.025868894302742824	0.0028666926532958984
-8.574275941324595	15.320887483760043	0.0816435866161211	-0.026706570866317263	0.003140008182801725
-5.2268760988311245	3.1984387632370352	0.004154266567867258	0.0038551803875325422	-8.31668417455952E-4
-5.323022364028059	2.954304032548915	0.00438246050675866	0.004065972817461154	-8.705450096360837E-4
-5.411391041049513	2.8046470279535036	0.004526829366466826	0.004196167175917091	-9.160603200582217E-4
-5.361270108912003	2.863813885716368	0.004464933030765428	0.004141360975929836	-8.863159794146703E-4
-5.176470922340737	3.3654332504811606	0.004006263829316667	0.003718484304208281	-8.134832694963786E-4
-4.997438755280889	4.032636318053695	0.00344186224358941	0.0031959833802832857	-7.361494981730766E-4
-5.108994509801874	3.6116460899580636	0.0037870490920061525	0.0035165000903952166	-7.870634584748563E-4
-4.991774580661376	4.054261353979088	0.0034238752220422932	0.003179415216137037	-7.331339182393074E-4
-6.53602006808163	2.347293243898074	0.005214181905772759	0.004670300499457336	-0.0018180866096998522
-6.871423256057571	2.3759082864320638	0.005284323101387558	0.004646205785028392	-0.0021257278635997802
-6.725008134174486	2.363972974785624	0.0052595599131794665	0.004659670289054936	-0.001995234013659173
-7.498445287702315	2.6504749625169852	0.005247925784287607	0.004388932112999671	-0.002703371913677104
-7.543394316053332	2.6908233254228815	0.005231266884756402	0.0043541190102061355	-0.002743426630959344
-7.714537633122486	2.9137762658493207	0.0051242728027665226	0.004156337338129903	-0.0029066904806518143
-7.7891268079090406	3.0564766598021276	0.005055936755935226	0.004041089493302035	-0.0029798106351329925
-7.80527300412054	3.4063802626319237	0.004840155030783017	0.0037572859552381125	-0.003030233035451221
-7.804324521600502	3.2269612996167556	0.004950549060611943	0.00389984180232219	-0.003010888769265336
-7.758877336072651	3.698244931275473	0.004651109582837389	0.0035225905856442704	-0.0030307005208053835
-7.751964178591711	3.7286102673963915	0.00463106494815389	0.003498513168785782	-0.003029217661596693
-4.868412953288395	4.489722570165323	0.0030523002952835454	0.0028477166936428412	-6.054044682839331E-4
-4.944274103721604	4.221530184777065	0.003281429035958127	0.003052309791871973	-6.841094948505848E-4
-4.861218645669248	4.514367912389247	0.0030289303388903043	0.002826840298740594	-5.957359698595143E-4
-4.761328567585714	4.872867994409656	0.0026776942351260107	0.0025125442041421375	-4.5574238245135994E-4
-7.7347878369548635	3.762505605967378	0.00460603051821643	0.0034713074031680747	-0.003022315702689934
-7.441188952293851	4.488511996506501	0.004104336880327994	0.0028715144448892274	-0.002932161536528815
-7.462522939780039	4.43043664258904	0.004141821575792254	0.002919246079280378	-0.0029370686007684135
-7.583988224902736	4.103803156183615	0.004344456114447332	0.003181571055565686	-0.002957699917471705
-7.428705960551779	4.562167039268793	0.004076326865173974	0.0028105972162627197	-0.0029472764171252983
-7.367225146909923	5.0179675342064245	0.0039093369409566245	0.0024303825770384743	-0.003055142477393889
-7.395373926440531	5.510469499667041	0.003893665472460372	0.0020236571748303268	-0.0033023608219507083
-7.396628687854849	5.543415335697084	0.00389051043640125	0.0019963121675162262	-0.003316462789637556
-8.951906927477943	9.55517852325179	0.018689129798507273	0.0027588423537663644	-0.016219831690607263
-8.732770861641235	9.107630277300872	0.014514612916352553	0.0020185851797069787	-0.013149489692103873
-8.477149435408428	8.592840803667324	0.011372027162941702	0.0017522620084288807	-0.010484232631725064
-8.352048182285694	8.325615036227727	0.009812022903527898	0.0016184690077438375	-0.009171011524571887
-8.222367325804308	8.079901469599669	0.008814262304999463	0.001541381628698164	-0.008267041750181333
-4.558078678429407	5.6727023718291845	0.0017289047150665477	0.001645220713246127	-1.3665164876799641E-4
-4.661854211303943	5.2307881209663405	0.002275420076376757	0.0021511275353159566	-2.9362067849557605E-4
-4.6736829568741065	5.179041007331088	0.002335181971922885	0.0022051179470222795	-3.1307820472282696E-4
-4.664862639408369	5.2157017440172675	0.0022937429403560436	0.00216792241637504	-2.9755327254891295E-4
-7.642518454416541	6.7438038314408955	0.004724132280752053	0.001264342172176835	-0.00446032020706357
-7.72390205946121	6.960130553786359	0.005239441212386028	0.0012810193650472765	-0.004949521388921579
-7.960824009101229	7.5515457825414485	0.006587076578867819	0.0013012037117571377	-0.006234703851118824
-7.398279738095727	5.568321714484634	0.003895154369135558	0.001978923785421084	-0.0033294400965953475
-7.486554017062449	6.151026864151781	0.00409527860179792	0.0015590723072746926	-0.003736462441824004
-7.599533786520233	6.612688047526157	0.004580943160081383	0.0013374919303242605	-0.0042955321090294455
-4.559353287845783	5.783205763653101	0.0015839494118664677	0.0015069250114684639	-1.0361536658913596E-4
-4.539973927898901	6.108340489734484	0.0011780546420222927	0.0011090965696389018	3.4208693860495524E-5
-4.595870421128182	6.280367827388355	7.083984751566614E-4	6.620811538126272E-4	4.728338346766132E-5
-11.949523827617073	29.206895619841305	1.9228060287103137	0.13300692870938133	0.8325756244939171
-11.807688642858182	29.154031813094953	1.9031490885834748	0.1426702739726003	0.8271247288485659
-12.00330605669702	29.223330979102066	1.9292598730777315	0.1295960671706802	0.8344159856972037
-11.58017196199464	29.065937130844834	1.8672674691953566	0.1566423089651733	0.8177125884737205
-11.41683712235142	28.96940271662765	1.839437075045155	0.1671061124923841	0.8066775632658371
-11.219350371023808	28.853937987330728	1.8054247270894157	0.17984637721831992	0.7928432533896761
-11.063811648377435	28.68153300927144	1.7715183152598006	0.18561087099403328	0.7750084384487129
-10.947486528223845	28.535037823889105	1.7440354375676552	0.18909813383995128	0.7605315215971326
-10.899230615467399	28.323819733732066	1.7075616075455473	0.18687430347979586	0.7410571421381356
-10.868467577029437	28.194812621939796	1.6846690932112112	0.1849531243137192	0.7289733556584062
-10.876511202290695	28.109887068149042	1.661624732086265	0.180016035902961	0.7194280041088563
-10.899672074901286	27.854101802332053	1.596896679045802	0.16714932193711024	0.6888080484537349
-12.412266700730603	28.73183000599365	1.9608069905617098	0.10196308173865762	0.8101012169604833
-12.004390987243811	28.644127827029816	1.8935488231035316	0.12920622967609205	0.795487955565896
-11.418956634563854	28.353076382645266	1.7647798945836815	0.1574388375647488	0.758085357042645
-11.624144095082618	28.483083006210283	1.816109129901773	0.14953554290076698	0.7741251148452911
-11.98757052088968	28.638168487186267	1.890356085650189	0.1301997948003728	0.7946604568891008
-11.999455430555999	28.643021141499133	1.892743943241549	0.12953313579807094	0.7953084954953252
-11.11438165555979	28.077094826076056	1.6722195618057318	0.1644576179077227	0.7227137978273734
-11.390783517603357	28.330385589064328	1.7568229671860032	0.15828307441712838	0.7552842272702271
-11.018694723095315	27.985290635821798	1.640433849549452	0.1657971757318369	0.7088531994251179
-13.471803069018005	28.77445563984976	2.0960950363213073	0.022474212108831576	0.8338294203908635
-13.48260549035852	28.773788416678933	2.0973260628477157	0.021635658412085774	0.8339825077214269
-12.935354512904492	28.789110493383188	2.032450794118569	0.06371484350810479	0.8242478699043387
-12.730299209385468	28.768829272465172	2.0048449053343376	0.07906586487527398	0.819259085553753
-14.231290469589101	28.525879619960573	2.1463329442125403	-0.048713566552501086	0.8319827109190455
-14.010448775461906	28.63328583652027	2.139389148021619	-0.025599555817504414	0.8348259462176788
-13.506471729136642	28.767317669153915	2.0991685782006035	0.01950122787083297	0.8340279844758572
-14.460841527293365	28.39408003504012	2.1502508276220826	-0.07279571400619317	0.8267069807434811
-14.783683682753072	28.129965573228738	2.134957238487713	-0.11101181943369909	0.8133235845336712
-14.975465100779633	27.963363652093868	2.1203567955297387	-0.13527298837408241	0.8048725615639329
-14.857377166814722	28.070482248494333	2.1314677701385074	-0.11983920636168718	0.8103794513797589
-15.247091508969765	27.723494694946858	2.0958267057850204	-0.16997356453730572	0.7925165518057493
-15.438921475279523	27.548521108541188	2.0729348195965636	-0.1959346080028903	0.7842942384390539
-15.777307067901031	27.23142152114181	2.022431113540949	-0.24438868013803144	0.7680946745313528
-15.505550048294694	27.4862002405047	2.0640260717559826	-0.20500642072139286	0.7811529111493607
-15.95882932927022	27.057658625283377	1.9916963315618101	-0.27203582080946465	0.7592608968092949
-16.071627921968407	26.944874315391413	1.9695939386116557	-0.2907942121047823	0.7533172732494882
-16.348879088595037	26.649360708813276	1.9107387804469815	-0.3408234565631415	0.7368957197738966
-16.427997019937784	26.555959712111072	1.891886334352924	-0.3569704297550038	0.7316455808290083
-16.656844434007954	26.17623866269756	1.8187132631635636	-0.4161748540783923	0.7042995276462216
-16.696536478621557	26.09508062700545	1.8037927291869673	-0.42849527033709983	0.6979162930952754
-16.835749776418716	25.686852448177994	1.733471294424464	-0.48091083096685294	0.6612707137517645
-16.845061757485475	25.628453285604436	1.7236547765813381	-0.48752859624393674	0.6551205689468795
-16.850433340026893	25.176846057478727	1.6493445546742291	-0.5303069918862952	0.6038722637249129
-16.85038673364371	25.14105029551206	1.6437625388709394	-0.533564653753225	0.5996929079918369
-16.822804208812027	24.752145786172367	1.584094957000639	-0.5649373551296475	0.5552218163059951
-16.814022621155868	24.619664448408173	1.5636722946810846	-0.575699280591018	0.5400988737506861
-16.812945472733826	24.6090037446475	1.5619990957979808	-0.576528418409896	0.5389105150760509
-16.723937840816944	24.10943746964462	1.4863774460179642	-0.6103448116888011	0.4782455399458019
-16.711672631053567	24.055094941481215	1.477650319890859	-0.6138283000924468	0.4718008077218576
-16.289023552988983	22.907733919851253	1.2872777901595935	-0.6731827149157713	0.3308633044878217
-16.541701583590093	23.45604246001041	1.3813529824619617	-0.6475579436480486	0.3993234153156818
-16.554803726644348	23.499372302025698	1.3886387296964198	-0.6448812898373764	0.40446209859272186
-16.28488538521969	22.898119481008653	1.2855202550939575	-0.6737034264170898	0.3296402636078484
-16.26218103763534	22.856454352609262	1.278424303724521	-0.6754877438370361	0.3240419487316057
-15.969194038819062	22.31634337785984	1.1881855325481918	-0.698380335216417	0.25187805746608527
-15.890230123807179	22.1925020649246	1.1695835472725282	-0.7028022034983152	0.2352356659171021
-15.611918811164477	21.76175729997115	1.1022582814049098	-0.7172604903914341	0.17641948685385378
-15.389654649869971	21.467446140267274	1.0614837468432516	-0.724807691665706	0.1339119801291693
-15.211472875440649	21.22502075941048	1.0259529345740885	-0.7306933322111306	0.09817390388273935
-14.852605830718518	20.76860561637889	0.9682006219398915	-0.7375904455048878	0.02859678761720194
-14.818368111934701	20.727265125728813	0.9625159577723175	-0.7378943699886344	0.022175070135869498
-14.010753868674147	19.956266747716498	0.8670175021370757	-0.7245392825653996	-0.10027084827661331
-14.087441807327457	20.012526511232718	0.8742337994779594	-0.727446881686548	-0.0918469010649649
-14.468160486474938	20.371519812579944	0.9169554143046061	-0.7353063068783223	-0.03426554529157038
-14.161164464278139	20.08381166702931	0.8814860977670074	-0.7287843454874063	-0.08090374787760828
-14.781086333771103	20.690256417429	0.9570392053323991	-0.7375678336320891	0.01611487908743324
-12.566775432145782	19.255877513320883	0.7314775840750865	-0.6382495072385163	-0.19953486571777604
-13.290339014836286	19.46305631769065	0.7985531962077992	-0.6908715145764476	-0.1706475155817233
-13.1729303124603	19.418787275288505	0.7885146316396182	-0.6830313001134701	-0.17817961119610093
-12.843245224742368	19.28971157894774	0.7612927085995714	-0.6611278398928777	-0.19941311811524
-13.364979556612642	19.508469790386137	0.8058179963467662	-0.6952531093999049	-0.1644438765501604
-13.714991928392514	19.7215588672211	0.8385632324561774	-0.7139630250175667	-0.1355452742392489
-10.73275094914898	27.601566124654774	1.5082111432155405	0.1632587762792455	0.6525172880101029
-10.621312259153935	27.431657608134955	1.4512090390970647	0.16184826472804506	0.6275907704848989
-10.494472622804425	27.139762728691487	1.3682805994923997	0.15714129990693315	0.5878439221125165
-10.440814811578786	26.97290839065918	1.324634078484058	0.15275154262402096	0.5655662362125097
-10.340010025599554	26.46761329405222	1.2002174275210689	0.1291528634697664	0.49927594796262464
-10.310942985096554	26.231506882359504	1.144615710625688	0.11681607901958077	0.46892077252579917
-10.254915889396067	25.788604694922874	1.0414505237636955	0.09076061890963459	0.4128656998279491
-10.226478276469011	25.49740684588262	0.9752989339655436	0.07320493511324103	0.3757279263319866
-10.15297056364784	24.454238785309386	0.7670532653164944	0.009335219671128733	0.24429288400254884
-10.148816922605754	23.97207807587904	0.6822365998605593	-0.02279956993663748	0.18310304161226568
-10.1572747910747	24.735583520367605	0.8162251256499394	0.027805124569153333	0.2799298491937941
-10.162097597121184	24.830116402868736	0.8350356355486991	0.033896336464903705	0.29190120294272404
-10.162546766859359	23.84260305188515	0.6657317941846792	-0.033388558754420185	0.166886917298875
-10.199764060738538	23.17965757589045	0.5763480313751976	-0.08350028749432584	0.08201914704508174
-10.264133457042867	22.925685144978395	0.5619485039639235	-0.11006386382127857	0.05269139990958756
-10.334836167150385	22.416165687077918	0.5170274644819097	-0.15337594201432753	-0.009538082233255757
-10.491992980100063	22.018023813554393	0.5141461436432619	-0.20435810966507706	-0.051843863389222984
-11.549836964138185	20.072338696358347	0.6014262428193129	-0.47981855428105175	-0.22178237512198118
-11.554967867880773	20.064003427239495	0.6022718333884953	-0.4809604486034907	-0.22233700448921165
-10.551136967279964	21.796553611972193	0.5065731373062667	-0.2273929626350918	-0.0783305195242438
-10.861109989919282	21.2561808403101	0.5326937335045465	-0.3098894214838104	-0.12738205343414913
-10.944210941660401	21.11696785294288	0.5363354090179576	-0.3318479965442701	-0.14002052714005125
-11.133323225905555	20.800917117156818	0.5586237883417364	-0.3790420601956742	-0.16536492391524457
-11.346534801731305	20.436488911990164	0.5812813741983296	-0.4314573207500566	-0.19361941053023435
-11.231518843805489	20.62710766906838	0.5609582933524038	-0.40417475643039646	-0.1789984437326373
-11.741469854730147	19.77949816437784	0.6313050467824486	-0.5217108733394278	-0.2425707450813835
-11.841147224706019	19.661418434931374	0.646037322810223	-0.5408890824190746	-0.24665529122364638
-11.973386913159729	19.52262481256701	0.6648037224017106	-0.5664590109766034	-0.24959221352519656
-12.17042537041236	19.353881967026794	0.6870278416445542	-0.5942293228644573	-0.24302920018172175
-12.254791953417843	19.298450378205736	0.6969115458930588	-0.6059529543297164	-0.22583311324222713
-12.107678242949614	19.405561627556374	0.6792521958628619	-0.5849452774153608	-0.24483514171227932
-4.288326386940742	5.8070230604936794	0.08540698994832158	0.08031788010157834	-0.016466903773937
-4.307057605244767	5.526002436139832	0.11905215676702044	0.11175362954295076	-0.017393856786665787
-4.180171464701457	5.245978145694322	0.15494137892162355	0.1455806198259396	-0.00114084953270783
-4.162615861022818	5.199209053922773	0.1604511970211032	0.15067234302060667	0.0011943276595175573
-4.143652721141185	5.191949089536986	0.16157910023118463	0.15137906807065907	0.00325374506334466
-4.014987066173259	6.398560350145364	0.014582787989447182	0.014408263095498933	5.267567563896724E-4
-4.102160277057983	6.226155071234556	0.03420784598087566	0.033534565308600425	-0.0027842404288408304
-4.158587255864665	6.1200098173878565	0.04789837347948628	0.045973067388380445	-0.006397381750251839
-4.284793079351208	5.824858607178209	0.0830680223806815	0.07814033950715778	-0.016161901395214232
-3.6322745368198053	5.1479752237781815	0.17691173286537157	0.15519156570862552	0.0668314475221872
-3.7520724673596213	5.133869891353276	0.1748498569195428	0.15730540075378815	0.05075429815817314
-4.068810461062704	5.185234828589743	0.16411046950622984	0.15244759695107002	0.012336696843597042
-3.4079134276844885	5.238028583704212	0.17537215731954844	0.1429877838321993	0.09522140553137366
-3.870611147185512	6.723331704642558	0.016434631710629408	-0.011887429046681643	0.006325010162553166
-3.93550508782948	6.569124366309313	0.02027463416475558	-0.0038008569413899218	0.006420579265050917
-3.083077723553127	5.477621858005871	0.17473242079218582	0.10977888410856705	0.13568945666259816
-3.2016356353304536	5.395281637801698	0.17556860194912688	0.12282099320804285	0.12034858074628797
-2.9250367521464256	5.618751443255416	0.18700718340693273	0.0904635152568451	0.1561563785403942
-2.808073832376915	5.742408533499555	0.19368402159560988	0.07439032593889813	0.16985472427522696
-2.561109083068193	6.012828978318681	0.23490444439990554	0.03922850679384974	0.20311355529199623
-3.6562255957727294	7.214473650128381	0.04752293645697943	-0.03979245898228669	0.0067281865450094
-3.592522873141893	7.34008329807876	0.08286185426641732	-0.0679170626586411	0.013230453273996152
-3.54328167840365	7.470859406778205	0.09361608185254347	-0.0767385982528779	0.014944726157796802
-2.1477862434435124	6.617732931249476	0.3533983219656613	-0.05537066711142766	0.2681597129854431
-2.178221292733067	6.571855578800015	0.3426071322342182	-0.046785452321679376	0.26432689705050366
-2.0648331524982755	6.7576354797203635	0.38453088498662	-0.081417506337532	0.2792096895605169
-1.8849213199230619	7.066868042911974	0.4526043032170789	-0.13842196467694173	0.30247839531297693
-2.4120263893614973	6.229400814325045	0.2754234900717211	0.007203273037891294	0.22687736873729286
-2.5361866250272955	6.047252036713077	0.23917576598975984	0.03568754416234631	0.20648593111156147
-3.935819787141531	17.984500048599497	1.877117483874381	-0.9332334717288218	0.23102093647028715
-3.78336958602557	17.993315823553566	1.864107159623796	-0.9382878240770879	0.22742462504818955
-3.427077741744119	7.766058137175304	0.21439481107884742	-0.17197748962843573	0.02404662663057816
-3.406569881135219	7.832445527304884	0.23128274467279306	-0.18391378009550868	0.02463553498191441
-3.395983191054093	7.883794864942119	0.24473526919654215	-0.19242541770997795	0.025691287373426814
-3.3371281060386737	8.150918617555703	0.32181999212054146	-0.23455412437306028	0.03279528133458398
-1.278169408830863	8.48437433428823	0.7679426004128276	-0.3893204042762505	0.3688644120556931
-1.4540629241815408	8.03470965362341	0.6684766848085252	-0.3114104644731466	0.3548084342964879
-1.8167261401452421	7.208011822579171	0.48280397531284525	-0.16439422052399413	0.31302344163524354
-1.5523830370140876	7.789776732269239	0.6118751461691195	-0.2657079917402099	0.34209149725669574
-0.9410764433027281	9.405038530050247	0.9557312862445586	-0.5342258946088748	0.3874058832977932
-1.0329367331417418	9.151234284338832	0.905801731019435	-0.4973862562750707	0.3835059067083047
-0.7679094447811552	9.95277965234512	1.0502115862523083	-0.6032791716617885	0.39242816530708335
-0.33002843814312044	12.134348277380695	1.362211348385316	-0.8325404702389896	0.3865936840571431
-0.3357764586920513	12.078843485378034	1.3555074807772518	-0.8276005332264109	0.38730066372343774
-3.417433509638533	17.827381727176302	1.8379448302091466	-0.9576796362666092	0.2306882158537233
-3.353382382951112	17.741842308688575	1.833608355225569	-0.9623812020296086	0.23325416727086337
-3.674832941632539	17.93323560833925	1.8575976235319782	-0.9424332668017532	0.23056597333227175
-3.5409307277999584	17.885907081965335	1.848131443618961	-0.9513726813094632	0.22988927073208804
-3.1860561960175433	17.549365365355296	1.8211658119391758	-0.9704888501881027	0.23674239934619004
-2.9981130641699174	17.395321314172424	1.8105152584643673	-0.9766497898966487	0.23982814306932013
-3.2165215628928006	17.57820816975883	1.8229017114226698	-0.9685920715175329	0.23667117750653263
-4.1137207324417435	17.95308223849858	1.8979370247573089	-0.9252618052769265	0.23155358225410144
-4.160621080742889	17.795938972454014	1.908261768243686	-0.9258752453799027	0.23666410802957955
-4.190763877417752	17.70804950350443	1.9146473728425564	-0.9239828010039469	0.23873515893654282
-0.33050020850094985	12.145123827625998	1.3632481858556382	-0.833240408277825	0.38636831898941587
-1.4343564303268679	16.31909273804294	1.7040206341966637	-1.0051099857486534	0.2747922666542611
-1.3066176526698219	16.0680303809159	1.6882062243625473	-1.0061347064903594	0.27941707161401214
-1.1152979539279455	15.611202681804269	1.6589412024660284	-1.0015789585127024	0.29136598735327524
-2.4474803932797915	17.1585224792057	1.784424248064305	-0.9896345450785407	0.2506535452970294
-2.055761384167546	17.041296048986602	1.7615364810470597	-0.9982042186076103	0.25617302973591655
-1.9984998164489554	17.002629506016117	1.7574689633942526	-0.9984386230084462	0.25830006457401017
-1.5724149375605685	16.580962567434636	1.7214848698343461	-1.0066880726536722	0.2678827399714126
-2.9820955633715815	17.38344915169903	1.8096694172625862	-0.9770818867259351	0.24017252981505727
-2.724789042326286	17.256116533629893	1.7973063235034907	-0.9835434943396464	0.24538671547734314
-2.531457869203797	17.190304756335227	1.7883201424701705	-0.9885771697213517	0.24803322217644655
-4.183190145794866	17.56540290424019	1.914413998626911	-0.9243360534328144	0.24172008238678241
-4.207099313692599	17.371866069837257	1.919663125372767	-0.9275720447912129	0.24504806115647138
-4.17345519997633	17.089831976884682	1.9099298251554448	-0.9338166815672968	0.24441559593412177
-3.3148310309893363	8.423923301546052	0.4003770770494227	-0.28356639720924254	0.03461480840235716
-3.3001926290874843	8.663118489326514	0.461415406732659	-0.32527368424817854	0.033115620654722414
-3.2862287614074197	8.915212706658004	0.5250012027176748	-0.3664772572569215	0.03584672370169849
-3.2794829862540458	9.153166440048345	0.5900775949369181	-0.40890584319908735	0.039231339654283305
-0.3805651487088481	12.953841366376702	1.4431937558716523	-0.8888907064524871	0.3676844270101449
-0.4307061904896281	13.36924122248353	1.4844636577849113	-0.9179278845323486	0.3571907118338851
-0.5075965103225141	13.744646939005303	1.5151296511946901	-0.9351426590760754	0.34750701626449876
-0.5977318219793605	14.096499370658435	1.5464042857293454	-0.9546724585762016	0.3362272104154945
-3.2676731937878696	9.605726412719452	0.7019788960934801	-0.47762434570646306	0.050293973996401224
-3.256429234120413	10.042692132374542	0.8075987213867062	-0.5416347722670876	0.06113050500484517
-3.268410707882346	10.416945356274994	0.8875082856468881	-0.58584096225171	0.07000145346883976
-0.6591870284780542	10.31262568099423	1.1141506198305573	-0.6508693492635376	0.395519978250983
-0.42285288091859907	11.258976825610697	1.2564038914419593	-0.754586686872236	0.39745747581657015
-0.42939644071267913	11.215805729165236	1.2501491596556056	-0.7497635711020616	0.39771221009851815
-0.6312573047807166	10.428088654680536	1.1335337773363898	-0.665774312769204	0.3960487228048788
-3.2903234695987535	10.897386429199772	0.9966512448881216	-0.6486676759230444	0.08118583587311518
-2.987291544864133	17.386535233830127	1.8099670426900367	-0.976975281604855	0.24004766820301937
-4.164359810315925	17.031866286091535	1.907503865652663	-0.9344805519793854	0.2447552062751865
-0.7097934901376413	14.466809880080852	1.5778266861209835	-0.9725699543899737	0.3237346590184668
-0.8575672753041089	14.969271293498517	1.6131610946000758	-0.9864119675838458	0.31027046294778204
-0.9532329287786547	15.217415294466539	1.6329949674783069	-0.9957307976529927	0.3013297545278664
-4.1386892518049425	16.602845789463966	1.8839035468484584	-0.9382972244515794	0.23921158277675664
-4.159558946386909	16.976159925336383	1.9043430866066606	-0.9340349377316908	0.24486258061640498
-4.083322820670365	16.225441788462653	1.8537897169014963	-0.9394614710850279	0.23286463240560995
-4.075875945060494	16.183223288394085	1.8502278563597403	-0.939282468754431	0.23249871581596482
-3.9528003255732322	15.292784673108926	1.748972063217054	-0.9311330598046734	0.2028757056467397
-3.9992067929440043	15.73055462668215	1.8023763139716287	-0.9384872078962259	0.21875597966971247
-4.068371905853679	16.139351008679608	1.8453402348707368	-0.938578112330522	0.23138693787464565
-3.903746688804401	14.691009127397303	1.6702987561145703	-0.9141866242966736	0.18125498371111792
-3.86987704440043	14.375574603567006	1.62505545709459	-0.9014067337689087	0.17191763525164594
-3.9256796422272324	14.820378173973397	1.6880304076128234	-0.9175247745242399	0.18551006445705756
-3.9497350317267026	15.228464150498013	1.740664157058381	-0.9291416907157153	0.20065643957061735
-3.7268568443784513	13.894308007070336	1.5507343648047671	-0.8849744730434081	0.15849828160681792
-3.698215854277132	13.779058127098043	1.5325371054362837	-0.880174510349804	0.15540251623439505
-3.6779639093146645	13.673870011895303	1.5147545201553305	-0.8736298235445136	0.1530598462538069
-3.571181750067259	13.33170586472178	1.4576830317212885	-0.857869423691113	0.14353699695432456
-3.4835043026903465	12.977876322076302	1.395255539887778	-0.8336925293971982	0.13693087159447193
-3.404126025364066	12.339701968592273	1.2834424289983406	-0.790775115220493	0.1172976818822755
-3.3488293333994186	11.895449310153229	1.1958647620541871	-0.7486069990630161	0.10738223069955358
-3.300315153385468	11.14083500028607	1.0488550579450657	-0.6775069103711435	0.08725019588323615
-3.9511621749674837	15.271050023970451	1.7462587591015528	-0.9306025869037353	0.2022827673605009
-8.244373317370188	14.628658956740194	4.5073866579852385E-5	2.8101748155256803E-5	3.063527935730565E-5
-8.208489142862772	14.204433859089825	4.451516241455915E-5	2.7933334560101108E-5	3.0652219562786806E-5
-8.193734077492797	13.966873422743047	4.4210130035691584E-5	2.7846040519550277E-5	3.066310456583756E-5
-8.232676222944097	14.462837941075223	4.4856277825351055E-5	2.8038272380780255E-5	3.064790754563282E-5
-8.19035693955016	13.837323106092928	4.404825657355449E-5	2.7802665253629726E-5	3.0665821657134975E-5
-8.113167709168138	13.369167772280294	4.345979697705847E-5	2.7598398109395628E-5	3.066117416213594E-5
-8.077142174814208	13.181783020574018	4.324552090134426E-5	2.7523398951720232E-5	3.0652664612260466E-5
-7.967407351985131	12.816549861797377	4.2823517815191475E-5	2.7336646857473846E-5	3.0636391799990586E-5
-7.4202031915344335	11.241546128091116	4.1193245102840744E-5	2.6423933728369967E-5	3.055287169552805E-5
-7.380855782333087	11.139150568907128	4.1114663464380806E-5	2.6377532682081247E-5	3.0546873460192895E-5
-7.603903539139292	11.751642921695533	4.168308344002627E-5	2.6725439854320392E-5	3.057484947883313E-5
-7.696154479064555	11.994745340563997	4.1931781878822404E-5	2.688711463337778E-5	3.0586961446587676E-5
-7.744684776673163	12.145936214046198	4.2103106756626095E-5	2.6979311564047816E-5	3.059380723423977E-5
-7.337783016568444	11.036160898112158	4.103342066348829E-5	2.6322885918175994E-5	3.053813043159201E-5
-5.478513842259125	7.328297301269693	3.7233306764268665E-5	2.2846131563330672E-5	2.939722648372698E-5
-5.496335515484936	7.350666297835906	3.727541419549817E-5	2.288543081950181E-5	2.9417802192794816E-5
-5.513292533723025	7.373441024034741	3.730286460331496E-5	2.2909643695869895E-5	2.9436051636386736E-5
-5.7782594324877365	7.704138241466704	3.776116164590006E-5	2.334694781592196E-5	2.9634876241809086E-5
-5.226288884072366	6.97442447090005	3.688392843440788E-5	2.2596226750543914E-5	2.913943461234827E-5
-5.1320395346395955	6.880771446866525	3.6720812729948276E-5	2.2454803805672724E-5	2.904800780962706E-5
-4.981658732436152	6.746084424883188	3.659152795999159E-5	2.2366896999310406E-5	2.8942728122244425E-5
-4.872230788355059	6.663668971542325	3.649718002249191E-5	2.2300171889335698E-5	2.8885309705553333E-5
-5.95993806317256	8.088641025459268	3.8070449262737885E-5	2.357961209726997E-5	2.985914520357961E-5
-6.156106083074739	8.43849134717127	3.8541746277409236E-5	2.4061797753574685E-5	3.0037281178626637E-5
-6.3622803987511345	8.893710900037291	3.89570688256888E-5	2.443115051897479E-5	3.0223521633870103E-5
-7.037730777065047	10.279206689455364	4.0345854696646534E-5	2.5777305336059775E-5	3.0499570543375596E-5
-6.511291309796823	9.166024915663732	3.933651537743615E-5	2.4845029162644237E-5	3.0296716086925528E-5
-6.961309529005052	10.091919377967345	4.0164338575525394E-5	2.563330932780088E-5	3.0480538461545486E-5
-6.976746835639336	10.11701394282087	4.0199996760075444E-5	2.5666112638427717E-5	3.048918656540401E-5
-11.149672852779776	19.026028297048256	0.21736612828410418	-0.035528362016485786	-0.060182560103759636
-11.177286946315288	19.099277703541333	0.21899254561218795	-0.03631614889671802	-0.06023173923404725
-9.18227086019565	22.941744559833715	0.25087374321671163	-0.06512951047160064	-0.04160943592752772
-8.933979733519063	23.042297787756027	0.24781916781767993	-0.06562414186949705	-0.03848203096883747
-9.497726748011418	22.723004536194928	0.25187190638053236	-0.06339721100578723	-0.04478188422912943
-11.201816179455392	19.362671115833425	0.2229725924153665	-0.03846787929298359	-0.05969891988070701
-11.022193536741858	18.71762456011473	0.2102300529655779	-0.03244040165224991	-0.0599665270226423
-10.948655511422155	18.634752597804788	0.20715529828888693	-0.03128451779056793	-0.05947731433638197
-10.739200803101152	18.414265673982754	0.19857444982036881	-0.028413022416661424	-0.05809571310277533
-10.426129079411938	18.242868662510936	0.18683202763071505	-0.025213066430218	-0.05538033119970931
-10.351495060601314	18.19934593348884	0.18397529799244244	-0.024498835828880506	-0.05469291324305063
-10.276659955502009	18.164399203559437	0.18115779806680282	-0.023830054335539967	-0.05405816086245238
-10.051706148564318	18.092298620546728	0.1726982970209166	-0.021928856232487234	-0.05166289806790538
-11.220597943108505	19.547650220008503	0.2257743014251156	-0.039944745987815354	-0.05926868160983818
-11.213232813518047	19.613678726955158	0.22657094905582453	-0.04029951260155734	-0.059128222802083956
-11.167862918473158	19.983763373685665	0.23068429323592496	-0.04304503129189181	-0.05794842133553904
-11.119734753615504	20.180895538942224	0.23285779337911822	-0.044182715983595244	-0.0575226454226922
-10.889962382093142	20.81510177874138	0.23862436704033224	-0.048398592039060884	-0.055306944372689334
-10.989883259185685	20.57314650704364	0.23635624233348176	-0.04701757981585208	-0.05601710920910932
-10.670647697607485	21.25443563231954	0.24246158112258961	-0.05155543923383552	-0.05355992703170948
-8.656589193032165	23.077778160673812	0.2423870915468187	-0.06484930372099307	-0.03557754776255352
-8.262164632393056	22.97490850022338	0.2305162473857503	-0.061256764564658894	-0.030482375163034807
-8.093510801985081	22.896766634500132	0.2246625741740194	-0.05930922306589539	-0.02890001568104189
-7.68989912608717	22.564207698669875	0.20775214046545337	-0.051634275198944105	-0.024584882117866982
-10.61906467426591	21.352055718189742	0.2433730585935589	-0.052099937496676685	-0.05331104731777611
-9.936768220586934	22.310409278173573	0.2511657286293245	-0.05984633024558617	-0.04865616529469691
-9.627937960973474	22.62487940796674	0.2522828048602918	-0.06272698313216489	-0.04589911483933188
-9.573169961095976	22.676544366109272	0.2523727716916899	-0.06311807006836846	-0.045480108890334686
-10.134279956953314	22.058148587414195	0.2491462101246938	-0.057527181290856995	-0.05028769811642596
-10.304582249602808	21.836678921374176	0.24757007554249535	-0.055827897787226854	-0.051296804605837104
-10.555587977067566	21.45179651669559	0.24422749663544605	-0.05271627886680044	-0.05305120512249026
-9.871150253323467	18.04329134881533	0.16595284316590728	-0.020563349679245786	-0.049874406380255365
-9.4491510421968	17.986087424675254	0.14902790477211617	-0.017467958055183884	-0.044731792391579324
-9.39405468440286	17.97674307009461	0.14677963976278185	-0.01710374798648076	-0.0440926317583463
-9.318824933668623	17.968766098777905	0.14336785437577018	-0.016558529653721715	-0.0431279883060282
-8.866655676614846	17.930756511797174	0.1233857786876866	-0.013529191331212356	-0.037156075714243
-7.460370084706861	22.326890903804703	0.19678339370794237	-0.047261023192753035	-0.02330405115199005
-7.181921823170052	22.004421546653404	0.18276283432145157	-0.040412046011496235	-0.02198231618929969
-6.980050576019263	21.793148493492453	0.17243881176627404	-0.03677127775133227	-0.02145036980717322
-6.576542696581086	21.409318391621486	0.1531258861679243	-0.02955277609368195	-0.02096773874807463
-8.591810565175942	17.924390418426363	0.10937176014458881	-0.011462166912444153	-0.03345794124945113
-8.160987566235585	17.895824611247768	0.08334346386514857	-0.007247072841677216	-0.02604957247342992
-8.427526747689353	17.911776804777684	0.09969861249778014	-0.009976123724911181	-0.030720432645149853
-8.540982568507179	17.920050757602066	0.10678665099940043	-0.011099322016491307	-0.03273410019173575
-5.864615339578987	20.755750631962357	0.1192621507704214	-0.01914376274010725	-0.018275899895926765
-5.543802938210256	20.38074487517408	0.10185764013265139	-0.013660705071410338	-0.017185649934681007
-6.504364858334945	21.34437545298176	0.14971952851046152	-0.028614302824900267	-0.02079143314554669
-5.970918121132899	20.87023242852833	0.12484060337806122	-0.020484855584452046	-0.018534438052841724
-5.171797381464162	19.89737251545445	0.08001365182325858	-0.009244954882707195	-0.01560771209855075
-5.0245480447987125	19.683822661130662	0.07094774822653956	-0.006560497504816916	-0.014816214022571411
-4.900152014728899	19.401774462066626	0.06044532464560497	-0.0042410916765634795	-0.014566250752601047
-8.045165203849148	17.895237150670994	0.07332845152511192	-0.005945942952421363	-0.022180150628687084
-7.828330068792466	17.887207984644846	0.052763970855477633	-0.0038852998184903597	-0.014970058050974809
-7.588389628929521	17.819549385161938	0.012386290354964373	-5.104265504356279E-4	-0.0038659482393107983
-4.683175416995011	18.92056128922509	0.04438929902230528	-4.561162031280551E-4	-0.012707076221428436
-4.557131527726211	18.533459102138394	0.033423969762334235	4.8151304954400565E-4	-0.010944370065876063
-4.377707594286538	17.57417867700677	0.011566759577042956	0.0029657551162586017	-0.007180570012081652
-4.375950900357417	17.526057226949376	0.010553245067361732	0.0030656025707614405	-0.007041830456608625
-4.484941864981501	18.19838652331461	0.02348017770514986	0.00187586361464066	-0.00996044557394422
-4.372825752777866	17.497105804998277	0.010177518661703109	0.0031093874386577953	-0.007014316636361266
-4.260063754969469	16.957122878843833	0.006522081617967662	0.0036829140238623316	-0.0052786448998791285
-4.2543796491463395	16.88173839584814	0.006506773607117794	0.003673223600546564	-0.0052304040185031635
-4.172479120773178	16.325671413989923	0.005715043633574641	0.003108133419451088	-0.0041187634244563755
-4.151871519508384	16.155447405066244	0.005475217742743431	0.0029467275673864817	-0.0037701414860262174
-4.144035245207647	16.121454065378032	0.005390050721724177	0.0028845429877065224	-0.0036851077471580585
-4.072421898747817	15.289956430567175	0.003987728996087199	0.0021611176121022853	-0.0020748343928525866
-4.095328121705499	15.489697359268533	0.004362602178460506	0.0023419316765174373	-0.00242346291702971
-4.118480058777639	15.68595857984359	0.004675112890654421	0.002435416537361272	-0.0027754506429788816
-4.140149876500907	16.06180723438685	0.005276993719789203	0.00281509063150453	-0.0035574408033236925
-4.179593610389492	14.862900564725685	0.0033398566124376522	0.0017932627389201726	-0.0018633502031126948
-4.129583690004605	15.034457843656845	0.0037532853116699696	0.002018484425830718	-0.002085085474686355
-4.332504046130264	14.727261534199787	0.0017163193077608687	8.907013823574693E-4	-9.142134937521546E-4
-6.864381120883843	17.824925970386563	4.9836469441840756E-5	2.9004601279570217E-5	2.963467694034545E-5
-7.111456277637915	17.862901719600874	4.963075188922056E-5	2.8963393484997325E-5	2.9672232195518763E-5
-7.361730330183262	17.815658423143518	4.9343285737101926E-5	2.8937913755749706E-5	2.971937045289803E-5
-6.699631952192596	17.790187728061333	4.996946901118593E-5	2.9033079369417585E-5	2.9610070405211452E-5
-6.471535900809904	17.65611081898578	5.006991425584512E-5	2.9078649621811715E-5	2.9584498231212004E-5
-6.01856299486931	16.965651538393175	4.978337029674495E-5	2.907951780179385E-5	2.9563686649717006E-5
-6.018217814642384	16.964954947243214	4.978296262289901E-5	2.9079481842361675E-5	2.9563694346195616E-5
-6.192614293475787	17.31914560580889	5.000581253986427E-5	2.9108204552246885E-5	2.956809760899529E-5
-6.358826975092747	17.562077889890872	5.008910607357808E-5	2.909366779239724E-5	2.9575616570637805E-5
-6.018066056155799	16.964687362149334	4.978282191826725E-5	2.907946061894101E-5	2.9563702198328257E-5
-4.908304538333134	14.969355025422521	4.8096237559996375E-5	2.85918603807406E-5	2.9266523719770273E-5
-4.894965705707698	14.956384548239772	4.808811398619316E-5	2.8588583901150207E-5	2.926010645366114E-5
-5.522668475480044	15.89108446419409	4.886963105039066E-5	2.8854273614500203E-5	2.9480176057411843E-5
-5.590293973325887	16.02332329799043	4.8995922302210496E-5	2.8895264773212748E-5	2.9499945140169406E-5
-5.62503595550961	16.102423683804165	4.9075778612289884E-5	2.8918893379346503E-5	2.9512674266733807E-5
-5.79838945170203	16.47567517825189	4.939470995031188E-5	2.900133835423195E-5	2.9540140449547647E-5
-5.818300420163335	16.518599132988257	4.943455752753628E-5	2.9011858745766083E-5	2.954678887237883E-5
-6.016563718580136	16.961325465432818	4.978017227298968E-5	2.9078914677537154E-5	2.9563581382415922E-5
-4.911331118979538	14.97328547513143	4.809930648341446E-5	2.859295683067229E-5	2.9267646573038158E-5
-5.0735700023776875	15.16993664121582	4.825395243858138E-5	2.8652812913050096E-5	2.933688349789197E-5
-5.223708594183212	15.375437594116095	4.8418218527195244E-5	2.87079579676377E-5	2.9394970845934065E-5
-5.2244114000787105	15.376332166246335	4.8418951315797685E-5	2.8708234643722103E-5	2.9395281355634383E-5
-5.424504479191739	15.698092793846305	4.8699688826952606E-5	2.8804532421700383E-5	2.9460050774643935E-5
-5.22565127061393	15.37825402853767	4.842061399593857E-5	2.8708795912868795E-5	2.939575285358558E-5
-4.7077301313837365	14.774519111724057	4.797654433815386E-5	2.854473909591385E-5	2.9169702845376596E-5
-4.675015183440867	14.74800878513003	4.7961887793076464E-5	2.8538331777373848E-5	2.915020089289662E-5
-3.7658512309524754	7.028045440845924	3.646249655732268E-5	2.2015143205187663E-5	2.7859274253434523E-5
