# Supplementary material for: Thyroarytenoid muscle fiber orientation regulates the ability to modulate vocal fold vertical thickness
Source: PLoS One. 2025 Dec 4;20(12):e0337735. doi: 10.1371/journal.pone.0337735 (PMC12677544; doi:10.1371/journal.pone.0337735)
Supplement: S4 Data — (ZIP) [file pone.0337735.s004.zip › Male/contourA3TA4.csv]

% Model	Angle2.mph
% Version	COMSOL 6.1.0.357
% Date	Dec 13 2024, 22:24
% Dimension	2
% Nodes	720
% Expressions	3
% Description	Line
% cpl1x	cpl1y	Displacement magnitude	u	v
-11.968005616002486	39.650844643500406	3.3538935721233845	2.4909301228096643E-4	0.4549304958729669
-12.100925229184412	39.521184251215715	3.3494518380717557	2.478242711307864E-4	0.4550095763585864
-11.810234379374002	39.74293127707726	3.3570418903519803	2.5000201367620945E-4	0.45487372551844507
-11.76596306338081	39.775513356632324	3.3581585548712307	2.5032181976215705E-4	0.45485374887282304
-11.47739948826791	39.862189693672036	3.3611273936588013	2.511775451932119E-4	0.4547989671755518
-11.258980847445656	39.857881496438054	3.360974819665734	2.511410548604651E-4	0.4547994641461466
-11.716143543792246	39.796222579001906	3.3588667109594663	2.505272447009273E-4	0.45484084314237183
-11.163938214941039	39.85365079891891	3.36083195198644	2.5109818929093785E-4	0.45480109483686265
-10.796207435616262	39.85090503287166	3.3607374381172646	2.5107067229514137E-4	0.4547992254906862
-10.709496869932108	39.85039381204079	3.360718715547352	2.5106516379621755E-4	0.4547987054186876
-10.37169574884199	39.850036177539195	3.3607060600539667	2.5105898182926917E-4	0.45479569043341894
-12.13512273325702	39.460672833157	3.3473800437708086	2.4723296845466077E-4	0.45504621541314355
-12.240660142730178	39.24849072022055	3.340118790959256	2.4516010738761824E-4	0.455174546867516
-12.227325367848685	39.08705965880899	3.334588889186866	2.435897046423157E-4	0.45527129318424164
-12.205740642978935	38.979124391808504	3.3308957112859767	2.4253998098596656E-4	0.45533585781639957
-9.681369688821853	39.850002288818345	3.3606914736622526	2.510582475778228E-4	0.4547891197323759
-9.209886193231677	39.8500022888185	3.3606962026014195	2.51050299918315E-4	0.45478461538770315
-6.503691158131879	38.96454001876737	3.330352480891789	2.4246870431507173E-4	0.4552904510475678
-6.587351156296421	39.29642873129991	3.3417213988605865	2.456862185808628E-4	0.4550919470138379
-6.771159512318912	39.57700815680421	3.351325698601138	2.48411333397082E-4	0.4549252168166452
-6.814129999907874	39.651652838586976	3.3538823960105852	2.491355255045393E-4	0.45488080316019985
-7.229593906641747	39.84203493583536	3.360402856830695	2.509887870909694E-4	0.454770466380876
-7.181795837296288	39.83706132882147	3.3602326987978257	2.5094056182752136E-4	0.45477299411580324
-7.033567159296577	39.76166368437849	3.357647443653498	2.5020742222177757E-4	0.45481684764558106
-7.6946177519140235	39.85300356006798	3.36078357475952	2.510875740137579E-4	0.454768328507767
-6.488283836647731	38.91091546805024	3.3285174007108353	2.4194565498872358E-4	0.4553225040186147
-10.243595360807257	39.850002288818345	3.3607054609296085	2.510558201109336E-4	0.4547944891194886
-9.730298368089413	39.85000228881833	3.3606927261666946	2.5105802362569176E-4	0.454789586847558
-9.743014193148053	39.85000228881833	3.360692591217065	2.510583287186159E-4	0.45478970802940916
-9.085341826788042	39.8500022888185	3.360694260440349	2.5105090221750606E-4	0.454783422870585
-7.779783738995952	39.851154726690396	3.3607247340600144	2.5106568582314727E-4	0.45477025539288757
-7.886706964608754	39.850916601280545	3.360712438095163	2.510653430139613E-4	0.4547714223745509
-8.209330570361047	39.849987794146756	3.360697710820034	2.510456169955105E-4	0.45477506243926424
-8.699211804792647	39.85004545472901	3.360704850698247	2.5104268797196844E-4	0.45477970968555
-8.427966558711145	39.8500350871401	3.3606941571639304	2.5104884360199677E-4	0.45477712052725805
-12.152615457473026	38.61822056218743	3.318537221177805	2.3903906890733267E-4	0.4555519271530106
-12.150457207342695	38.60568225439725	3.318108398507109	2.3891747348506008E-4	0.4555594305970006
-12.146591986235311	38.58859764700979	3.3175233422222976	2.3875237281407725E-4	0.4555696461650483
-12.074238696384148	38.24828133015453	3.3058807317675276	2.3545352213633913E-4	0.45577317523305316
-6.441829287929373	38.514252064367554	3.314943068086741	2.3809379458607173E-4	0.4555602503363482
-6.4796557750756225	38.830935381536946	3.325776976963276	2.4117003059187893E-4	0.4553704493869436
-6.431316994593285	38.355730965701305	3.309514833229211	2.3656517647952739E-4	0.455655342281382
-6.415000660473024	38.12021737547059	3.3014568082872477	2.3428331599299588E-4	0.4557966057016449
-12.006552716049852	37.91928976266428	3.2946132366750676	2.3227698844744055E-4	0.4559699561371332
-11.966773292852782	37.7322909897182	3.288217051685058	2.3047288580597898E-4	0.45608179267402316
-11.899335717233097	37.41624344712912	3.277396994552813	2.2743765686594031E-4	0.4562708078079294
-11.86072968481382	37.23337054820751	3.271142777294305	2.2567602568742526E-4	0.4563801791297728
-6.405495081109018	37.81045524455644	3.290848385441782	2.312995892128265E-4	0.4559825241370179
-6.3802834672144035	37.49850283645258	3.2801786807937	2.2829591526246306E-4	0.4561696084075577
-6.34327199449609	36.990127261889924	3.262773398405068	2.2343299335950828E-4	0.4564745326881138
-6.3346776499635205	36.89181710192548	3.2594145504022256	2.224910626062255E-4	0.4565334840301509
-6.327277488709939	36.80573234114482	3.256472565746094	2.2167475409425887E-4	0.4565851086121983
-11.839379859361392	37.12464213602315	3.267418035231968	2.2463210030502243E-4	0.4564452225249134
-11.66031709327127	36.191536938073696	3.235493499685111	2.1572352912012133E-4	0.45700345998438235
-11.619905720758748	35.962379473002436	3.22766499547408	2.1354541408781603E-4	0.4571405880479027
-11.730360249335298	36.58305483766412	3.2489055712765014	2.1944251639629712E-4	0.4567691816884952
-6.248695444183289	35.88284413383002	3.2249246826591556	2.1288225628994382E-4	0.457138538185896
-6.190644674951313	35.36621719878445	3.207247645522514	2.0804445004059247E-4	0.4574482390093927
-6.146329446134891	34.860882297696094	3.189970633600197	2.0327011462399538E-4	0.45775126336694794
-1.0600869276340483	18.316100001774196	2.625706738488772	6.246134572060686E-5	0.46764419734128904
-1.0459016161732135	18.37692181363064	2.6277716302345717	6.294011261182596E-5	0.46760757205314585
-1.1744205707972624	18.153797557800345	2.6201902462354	6.118769248205172E-5	0.46774252511562936
-1.311326192584243	17.97535615877772	2.6141287451746433	5.978707944487087E-5	0.4678507184826255
-1.386335587551091	17.922671465764726	2.61233721485085	5.937553357078873E-5	0.46788293069861947
-1.650548821745367	17.757514160475903	2.6067320003749765	5.808451112458186E-5	0.4679841355862233
-0.9718149006219283	18.630446296863695	2.6363921534937163	6.493489957120355E-5	0.46745478913255917
-0.9542349860686515	18.852537320770427	2.643937266650086	6.668767659316235E-5	0.46732131520453335
-0.9467123425971604	18.932059856972355	2.6466427106994144	6.73153375580861E-5	0.46727351361581926
-0.9488912973033679	19.009058522305217	2.6492595500465614	6.792510750558412E-5	0.46722730207209084
-0.9602591937381534	19.185733594449147	2.655269071345341	6.932252904722362E-5	0.46712131921536726
-1.0005126263859143	19.36574217623491	2.661385213122493	7.075099801356435E-5	0.4670135592606444
-6.05347281998843	34.07388368729615	3.1631027585307865	1.9596925155360446E-4	0.4582229953101209
-5.779746191862431	31.198536783186327	3.064828053345399	1.697418289343281E-4	0.459947122842163
-5.81260308842713	31.6601371096856	3.0805591174792832	1.7385880836937587E-4	0.4596702205177654
-5.898916358898413	32.61341104261303	3.113179846238217	1.8253902805117896E-4	0.4590985809918867
-5.976331308258205	33.33624786626052	3.1378426572678526	1.891245581666205E-4	0.4586652227989784
-11.555172919712001	35.57995576034233	3.214586110676021	2.0995209813480972E-4	0.4573694546332814
-11.427224513094306	34.824469013294944	3.1887491725779658	2.028030256634001E-4	0.4578215812464492
-11.302991741507174	34.01939293201957	3.1612147909495074	1.9531164709273718E-4	0.4583034909622882
-11.26269403333529	33.74326682230424	3.151796869442561	1.927161563534896E-4	0.4584687941054784
-10.87492360433819	31.536162433666846	3.076368294946257	1.7250829811691232E-4	0.45978953191769356
-10.79808267178972	31.096982410679725	3.061377697556303	1.6864921605115398E-4	0.460052345084527
-10.515617328365707	29.431210118152052	3.0045181525455584	1.5371860607698434E-4	0.4610492466496123
-11.095255333576779	32.78560916869341	3.1190182281434313	1.8394571589584928E-4	0.4590418714845981
-10.374607869233792	28.677418549364212	2.978757752579134	1.4725435700889297E-4	0.4615002558522182
-1.9007542873442729	17.670028077820447	2.603758939163442	5.740496293587589E-5	0.46803860039631107
-2.0779141835942943	17.606247817656115	2.601594374889819	5.6909745956275354E-5	0.46807826779413214
-2.421704394542373	17.610906476909	2.6017531916987124	5.6957758082789465E-5	0.4680781380553931
-2.5268901597962445	17.60827853304663	2.6016649704294346	5.6940805203895944E-5	0.46808053273083655
-1.0157099330243569	19.441588102125813	2.6639658648891387	7.135328023589889E-5	0.4669681412055794
-1.1062328150339649	19.65851365771074	2.6713409750129555	7.307951377543457E-5	0.4668386085042795
-1.0950141199455286	19.63861486947969	2.6706643673719586	7.292075802364845E-5	0.46685046789134427
-1.0936631912571904	19.634142492606518	2.670512158243321	7.288509674217321E-5	0.46685314248768334
-1.2019485900933222	19.823967402584525	2.676970640927869	7.439844980004553E-5	0.46674001942644205
-1.2626663164006444	19.90610167368628	2.6797619768386993	7.505355845716704E-5	0.4666911795601444
-1.3479656887537845	20.02184186709379	2.683702431480069	7.597664456769718E-5	0.46662235500965804
-1.3818036936806772	20.069240413165744	2.685314236086813	7.635718769896984E-5	0.46659416160387346
-1.490043238491493	20.21081153288452	2.6901333245546883	7.748754845638882E-5	0.4665100069276399
-5.495158991359491	28.68268136418761	2.978871716923742	1.4757477842658657E-4	0.46145536842412216
-5.507477156915547	28.790577524822243	2.9825411895364455	1.4849520924851755E-4	0.46139068046205123
-5.640376413522405	29.93509919763994	3.0216562989651568	1.5851362633249484E-4	0.46070457231278716
-5.66674537726079	30.200894570944342	3.030709504845013	1.6082440696472207E-4	0.460545186979803
-11.232964758328787	33.56280133293661	3.145618889682401	1.9101940709330965E-4	0.4585768034077358
-9.890707351552885	26.584105713780335	2.907294897973507	1.2933653693707545E-4	0.4627519891960568
-9.499209611630052	25.463046361573806	2.8690713369558525	1.2006432595482984E-4	0.46342133400173896
-10.251371607480321	28.08873461337165	2.9586566715382543	1.4207337264876666E-4	0.46185236239338734
-9.949856872037069	26.81141811544305	2.91505690590773	1.313000682710697E-4	0.4626161153020915
-9.409620206466	25.28683176907262	2.8630418340643513	1.1858721535730809E-4	0.46352632072190303
-8.975776833099328	24.413789608181347	2.8333573402402834	1.1150294966233898E-4	0.4640466344316897
-8.450931047688341	23.67686534172989	2.8081695794704538	1.0550546058469591E-4	0.46448459283269694
-8.315280225053407	23.486682331666373	2.801712053355903	1.0399726163317452E-4	0.46459764799861064
-8.109310669822081	23.245736403988893	2.7934906952617893	1.0208590545709442E-4	0.4647406240997071
-5.04821833795282	26.35030357792787	2.899303518860804	1.2767203815425003E-4	0.4628521742683432
-5.072511135861281	26.457154341834364	2.902934261740632	1.2854085629330643E-4	0.4627882057759456
-5.319014801988768	27.6151602307035	2.9424378843367687	1.3836050293320677E-4	0.46209490649429796
-5.298549699956672	27.508324942348306	2.9388022879845384	1.3747718510763796E-4	0.46215889405741384
-1.6547952866665352	20.435138707303928	2.6977602499755244	7.928512757422656E-5	0.4663766090938462
-1.7068462026965912	20.505043732104994	2.700140849475416	7.984667493146335E-5	0.4663350455004296
-1.8328638043067826	20.675856534446993	2.7059505222800935	8.121957904857239E-5	0.4662334770723242
-1.9146876228856835	20.78271581099791	2.709589571427144	8.207606630807414E-5	0.46616995936933886
-1.9589596542270868	20.838178803681924	2.7114746315650478	8.251910692152311E-5	0.46613700583295575
-2.2267902915590323	21.173727916983232	2.72291482997393	8.522738861164018E-5	0.465937640379848
-2.4765836027203294	21.524027437877677	2.734817232941456	8.805581827266361E-5	0.46572928487089643
-2.510632075597485	21.56945277354053	2.7363672306230535	8.842596767705851E-5	0.4657022808068496
-3.4170539347823667	18.323036770820913	2.6259563414700313	6.258817718795115E-5	0.46765835018909196
-3.3613588547056894	18.26201824120377	2.6238832717736162	6.210646131431279E-5	0.4676945514249465
-2.8302006677410443	17.7685842180935	2.6071092445309385	5.821053329859701E-5	0.4679866479964112
-3.0213186080937637	17.882690433716814	2.6109883466164314	5.9113889820675166E-5	0.46791962648529223
-2.9853774190574067	17.85333337493745	2.609992422174046	5.888198991006259E-5	0.4679369733073991
-4.904236518511963	25.91960781073081	2.884588641776852	1.2411654002810455E-4	0.4631096184673753
-4.723668736196532	25.314951331292864	2.8639978466028464	1.1906602632401122E-4	0.46347119547961085
-4.604679940346854	25.051089745874435	2.8549768109123033	1.1685121695579474E-4	0.46362864404680837
-4.281370486848969	24.383328411417228	2.8322722381659027	1.1138468547938127E-4	0.4640269756658533
-3.2125741016240386	22.611557155864187	2.771850459465637	9.688170995017224E-5	0.4650821663186023
-3.272014261258436	22.70654698603269	2.7750785143903696	9.764929896873567E-5	0.46502560806612353
-2.5518384799861815	21.63096481182497	2.73846025779139	8.893017114755411E-5	0.46566567783262924
-2.8735384712196232	22.08009398368013	2.7537679141611386	9.256379187910397E-5	0.46539856617734243
-3.1756044296995665	22.556944434453374	2.769987147648534	9.644405289101943E-5	0.4651146644174431
-4.545571876999899	19.652622560032107	2.671171151662498	7.31349652009295E-5	0.4668690347565627
-4.424895516455141	19.524062222800467	2.6668008005825308	7.211641806429753E-5	0.4669452772894406
-3.958958611653594	19.00470136406695	2.6491302203055374	6.798396668826527E-5	0.46725337678914025
-3.8782730930382083	18.915322300283425	2.6460961606717985	6.727636490983074E-5	0.4673064083062214
-5.025563667731989	20.107549344377823	2.6866803136459803	7.677937603425623E-5	0.46659975975936563
-5.277731362781373	20.350988119887234	2.694938501786984	7.871483189176185E-5	0.4664555827337189
-5.606549304112775	20.6598148798465	2.705475068948026	8.120931613091534E-5	0.46627284390746826
-6.131048509468386	21.17349677678001	2.7229233754074387	8.532895030744357E-5	0.4659686054996925
-7.17416985769136	22.198608654304337	2.7578150628800175	9.358514388331922E-5	0.4653615746107008
-7.6413332318231895	22.67125431062098	2.7739697231974887	9.742469748880092E-5	0.4650816452491278
-6.9150129554945305	21.927639425126234	2.748624952576309	9.142848084068043E-5	0.4655221886391868
-6.31895859009996	21.343154735881807	2.728728367945757	8.671356200565963E-5	0.4658682894767734
-6.618255579081206	21.642875823077	2.7388989569799955	8.915125916866219E-5	0.4656907727242605
-3.6680004015474728	23.30103040805593	2.7953622353188754	1.0247162734997175E-4	0.46467184494729863
-3.83446762916781	23.580833568731567	2.804886821098972	1.0480476411959397E-4	0.464505208675361
-4.071443328978513	23.987709649252928	2.8187645154760244	1.0808300713424497E-4	0.46426279673537885
-7.640251545310057	17.586782544931808	6.844259829346503E-5	4.066548608717582E-5	4.151390771302245E-5
-7.509356374993602	17.79911102953117	6.871510219531632E-5	4.065585589289945E-5	4.1331800622117554E-5
-7.6989388334005735	17.4903691638282	6.830973613145438E-5	4.064306767268285E-5	4.159591014936036E-5
-7.762103216471637	17.30759444679789	6.801193243326985E-5	4.060110782290962E-5	4.1699187887265284E-5
-7.821162534822876	17.152686250634986	6.775083880606461E-5	4.055533376680362E-5	4.179154834751482E-5
-7.87221896818102	16.9473112831706	6.73805410035335E-5	4.0492515511792994E-5	4.1877662300889986E-5
-7.921170402924522	16.753942907049066	6.704159795626645E-5	4.0435743281468575E-5	4.196420996686175E-5
-7.9783869673286425	16.470761822820492	6.651277301723103E-5	4.033006417054907E-5	4.2069669319334663E-5
-8.003886469325913	16.357472230499454	6.631074074407073E-5	4.029367958964223E-5	4.2116679140040464E-5
-8.041803974825056	16.197407590250943	6.599266600081789E-5	4.022458702578109E-5	4.216752594910335E-5
-8.11957094103931	15.808141817188318	6.523366940575204E-5	4.0057638172766096E-5	4.2290124552113425E-5
-8.094241908274963	15.975737091845481	6.556451840214761E-5	4.013600248108498E-5	4.224755138249665E-5
-8.149959289733443	15.594634263864748	6.483525467958749E-5	3.996801768374506E-5	4.234899830415092E-5
-4.487015489615116	14.591722761896559	6.697644091638552E-5	4.0034352743685224E-5	4.041646532503634E-5
-4.416731324563106	14.512870608922288	6.688169503123103E-5	4.000215634777625E-5	4.036170528750969E-5
-4.329055028394281	14.412978776001905	6.677265649779182E-5	3.997068961049679E-5	4.030139544921525E-5
-4.19303203891211	14.248275933735142	6.655820971351921E-5	3.989417869277081E-5	4.01924924214529E-5
-4.178965322518646	14.23024927967746	6.653598033304986E-5	3.988695775597535E-5	4.018273206312033E-5
-8.208595369810979	15.125877972768416	6.392261176104699E-5	3.972741493075357E-5	4.245400386326783E-5
-8.250106284083648	14.883579494882824	6.346449591494545E-5	3.9607612325942374E-5	4.251531872707675E-5
-8.184763342662869	15.304083214581624	6.427025751849248E-5	3.98206673855258E-5	4.241210251755329E-5
-8.194040568253598	15.203367992185502	6.407879740461409E-5	3.977091369851988E-5	4.243497562938371E-5
-4.009503675450382	13.95499929048619	6.609356079108033E-5	3.973625873096988E-5	4.002505514508771E-5
-3.967321215997023	13.879167246534847	6.597879804565762E-5	3.970141802328512E-5	3.999256244532919E-5
-3.8768075373306097	13.684183745503944	6.562365554250601E-5	3.9579368269812854E-5	3.9901166417013026E-5
-3.8285567068758617	13.577304042901428	6.543155492295607E-5	3.951538165159662E-5	3.9851896193364475E-5
-3.679175518096213	13.165512678706849	6.464710580513862E-5	3.924437138311078E-5	3.969108687321347E-5
-3.5952780276413945	12.848827743115857	6.39784434499663E-5	3.8996314800737585E-5	3.9581951243101215E-5
-3.8035301168690907	13.511178334388502	6.529497160360084E-5	3.946445857395663E-5	3.9819857482401917E-5
-3.5706258476984103	12.751547870197772	6.379652474343415E-5	3.893674565203293E-5	3.955843494431517E-5
-3.536337058362929	12.508568926206657	6.328608240523356E-5	3.874248015085381E-5	3.951356530121236E-5
-3.4943523373487664	12.217884679130231	6.267757145801022E-5	3.8512098070522914E-5	3.9458102379799775E-5
-3.476217738039166	12.051206781698731	6.230167856594643E-5	3.8353210108690656E-5	3.942289943544121E-5
-3.4381043775288846	11.707787309160882	6.163868529537609E-5	3.810264528193366E-5	3.9385193135372614E-5
-3.4175141432913065	11.442487558596586	6.105699058696753E-5	3.7848264634771705E-5	3.933934600142998E-5
-3.390535492772293	10.959938069747185	6.0063929988533066E-5	3.740941752758743E-5	3.9287200932602545E-5
-3.391605607580326	10.637069694303245	5.938824817381972E-5	3.7079856048151875E-5	3.9268850097817346E-5
-3.3957072198915474	11.125983907025887	6.0428957289068536E-5	3.7578700846506926E-5	3.930794499942074E-5
-3.3933099091125833	10.454525891479044	5.903466387795342E-5	3.691625143018795E-5	3.927152839305286E-5
-3.392748642497309	10.363320317554606	5.8863387063796245E-5	3.6829757298034255E-5	3.926931617092073E-5
-3.3881777990103163	10.052022617744685	5.824291357674138E-5	3.651225056779689E-5	3.924089727417648E-5
-3.379931059854188	9.65560915900371	5.743808704737387E-5	3.605716346762168E-5	3.9182803332206724E-5
-3.38003327420144	9.645525660619372	5.741632593849039E-5	3.604487836482381E-5	3.9181468538168986E-5
-3.380411775956053	9.63612711841371	5.739418618306044E-5	3.6030951614571654E-5	3.9179658104236503E-5
-3.4070943292007656	9.209820550583608	5.654485531149252E-5	3.552984424260638E-5	3.917543222554708E-5
-3.4177904844649305	8.97279793026408	5.600861435337454E-5	3.5184299389721274E-5	3.912171690172693E-5
-4.670507470987797	6.528342318175511	5.1186329241320975E-5	3.183922358434962E-5	3.9971450317268176E-5
-4.472672713765167	6.53165408154053	5.1198285882269924E-5	3.1792646496357645E-5	3.991199896468513E-5
-4.296096768007061	6.564113874181485	5.1091300211542125E-5	3.170908327085949E-5	3.9603614116223254E-5
-4.1907677441120486	6.6201318525786546	5.118634005550564E-5	3.1696329600469764E-5	3.956518823280122E-5
-3.42823364007561	8.77881073484247	5.5650258829622825E-5	3.494118801980785E-5	3.9125329867863245E-5
-3.440421539484517	8.631632878187974	5.537778098793426E-5	3.4704451085750734E-5	3.912943598275395E-5
-3.510174069952668	8.051882576425108	5.42999358534913E-5	3.376634585688649E-5	3.9168483192910456E-5
-3.4654247941708625	8.41479710425795	5.4923055119552764E-5	3.433485477296234E-5	3.912915255051452E-5
-3.519325274558982	7.974355231943207	5.411251807848121E-5	3.361669045183837E-5	3.9142292029568454E-5
-3.8048036653298265	6.960169305120867	5.1512324035288894E-5	3.161505687416447E-5	3.8944963612240394E-5
-3.942941641067294	6.809098812242506	5.1336645137708186E-5	3.16964092989671E-5	3.9143074364451576E-5
-4.081244662082278	6.715380176995773	5.115960387624033E-5	3.1567271596775944E-5	3.934249375944574E-5
-3.557899482821399	7.6388476831782866	5.316219006032169E-5	3.26030464798248E-5	3.892077692815332E-5
-3.5506928691402093	7.692857622749482	5.346145349707394E-5	3.293461653747588E-5	3.9034509020370815E-5
-3.535122007221198	7.8370201875805385	5.378627705690528E-5	3.329625542496189E-5	3.90686252362192E-5
-3.5827478111781415	7.560437912809053	5.30569522296268E-5	3.26949230551799E-5	3.8901338666246535E-5
-3.656557182300242	7.31345080673359	5.226663192423183E-5	3.218121221016018E-5	3.875326745679388E-5
-3.741595319822733	7.091603710798701	5.166641550851299E-5	3.1578197561914326E-5	3.883220522543628E-5
-12.48823622079036	29.318127189803445	2.418032220869659	0.20484752583567895	1.0038507590221877
-12.301573729696075	29.291730374054282	2.389638494868374	0.22074966423291706	0.9936238073197321
-12.904182385341631	29.37659805299116	2.477978553697036	0.1641609501022096	1.0243036020548637
-12.704310573905445	29.35687813300677	2.4503656129230142	0.18414879758180472	1.0150865288396087
-13.215739023882737	29.375039723105594	2.5151443575383245	0.1336998593579693	1.0303814676683194
-13.289816212405814	29.38416912499247	2.524152748267011	0.12636939471590736	1.0335000801315977
-13.628735756055638	29.408293625969595	2.564416440504596	0.09645237613494519	1.0476302760655636
-13.761313265189306	29.420327221129604	2.5801046767715534	0.08453994284325092	1.0533571485810722
-13.789831291953012	29.42263826529943	2.5826317412964213	0.08202327312611965	1.0546943294620312
-14.193507593470319	29.351006338599753	2.6129541488673116	0.04170480723564971	1.0617170978439041
-14.343065600888547	29.30623263263965	2.6189213647494065	0.02744036729939204	1.062052089992377
-15.169871121939503	28.7024294022831	2.6104753371481397	-0.06589147463586614	1.0450996283075396
-15.025976096323706	28.826575538617305	2.6150164558566944	-0.04847805634133865	1.0490136081988566
-14.704342841257393	29.099582909420015	2.622171042445485	-0.010858204329593453	1.0578842520997935
-14.77814405518191	29.048154888872233	2.6220841192012987	-0.017939207024483584	1.0561015943229815
-15.194930389272562	28.670268692680192	2.6089895416140774	-0.07011984471681212	1.043790054128461
-15.552436058935607	28.262388145106144	2.584371143372661	-0.1286613894314132	1.0311622695947962
-15.65870487864321	28.128694460225432	2.574040863674484	-0.14681684554678592	1.0259534011017184
-15.420870685895718	28.414489982476084	2.5967629351651524	-0.105686221999261	1.0359359874836385
-16.14669845066415	27.534817692946177	2.4874565449947057	-0.2418459176345158	1.007355756729546
-16.18902508127296	27.487365967844962	2.4779311197256617	-0.2505679256141897	1.0060646337001409
-16.090879730623392	27.60512583812312	2.498674203224889	-0.23040082122972266	1.0099498528901683
-15.906983759261689	27.83045491742547	2.536782608160525	-0.19248045937749175	1.0172347738321355
-15.78801336657089	27.974288039163056	2.556716205686694	-0.169990889730579	1.0218309916099317
-16.4224657835804	27.241242221715776	2.416585625080153	-0.29847470558404887	1.0006191774347037
-16.636541644582238	27.015574682657572	2.3576546150107873	-0.3458037370361906	0.998107748920076
-16.701862721366762	26.948993088668995	2.3390135661062876	-0.36133664078410155	0.9985923020899298
-16.98192097775023	26.67928029930171	2.2565009927601514	-0.43079684102739957	0.9997087329423536
-17.086567607533095	26.586911131348927	2.229039806085937	-0.45619208620977647	0.9998818429220273
-16.810764952407226	26.84442366016748	2.3072847033598674	-0.38819396349988755	0.9990184175665183
-17.316197999609905	26.352544552541893	2.176670112812412	-0.521315823643263	0.9979813030353288
-17.45518464052986	26.210110438215963	2.1464806696489607	-0.5576789582961399	0.9973396664411753
-17.722095738557805	25.895382301413925	2.1080239374255014	-0.635317022263831	0.9915002446384368
-17.72264017583542	25.894744071275742	2.107940042354103	-0.6354762636977559	0.9914870267557153
-17.932597821946576	25.11386146747848	2.0290848983366936	-0.7684510502498655	0.9179895152801263
-17.907096306050956	25.00313633884308	2.015640702403076	-0.7806454980947172	0.900241769495488
-17.75267320881764	24.32471147247125	1.93338138158376	-0.8553755097429317	0.7906558689236765
-17.92944471255859	25.1306830888716	2.030795213384369	-0.7657765816199421	0.9195591458648027
-17.722777975835573	25.894232143167198	2.107890906660506	-0.6355681674156253	0.9914330810498171
-17.728945142955695	25.871483784810497	2.1055984289981895	-0.6394462850888449	0.9892983392966388
-17.700264955727473	24.192801294244298	1.9136237678447605	-0.8649820240859056	0.7653879382836009
-17.492893227235577	23.675149455238873	1.8350882916689768	-0.9046054365995345	0.6660230830148559
-17.219818972655105	23.051350814888384	1.7350135646012004	-0.9444755133038697	0.5511442865375452
-17.213682929786287	23.036984749786797	1.7326801984425666	-0.945514317576034	0.5485234301968928
-17.20651458505761	23.021889840621302	1.7300452992263755	-0.9464484671012975	0.5457736836766869
-16.72944438496599	22.0265670999435	1.5637738360441604	-1.001362761139295	0.37038690465420154
-16.772330573218266	22.113599037757318	1.5773766864028722	-0.9971074738969505	0.3852096997443961
-16.97378539565523	22.529669064239176	1.648133351359074	-0.9750731318633787	0.4578994479562628
-16.69878402350933	21.97001521221032	1.5556916833445285	-1.0037540003115597	0.3608127434660119
-16.44523432072541	21.481646309928003	1.4809843935808056	-1.0259744340478643	0.27659661751707476
-16.38784636008633	21.382208809377225	1.4685186403396513	-1.0293310369250308	0.2590187335397037
-16.10429654720809	20.90765006213037	1.399405300680328	-1.0432990550854078	0.17065667286856967
-15.229590069694847	19.59839917871314	1.2339972536291925	-1.0186644235994544	-0.08906339620820655
-15.573303162172023	20.08692966262294	1.2902545871717805	-1.0371058656501082	0.009577357636043206
-15.762739830454272	20.369577854236137	1.3278990923397096	-1.04386470892871	0.06585790170266431
-15.676053214728174	20.229671015614727	1.3086858939316943	-1.0429373638792019	0.038693567350966004
-15.004965242227517	19.29705702264412	1.198227798384056	-0.9869607192818282	-0.1511835173099697
-14.347740685004595	18.43237628944785	1.0896053243397161	-0.8478498687756951	-0.3116152518835139
-14.71316053352021	18.903140185799252	1.1506206018467349	-0.937547014282788	-0.23313151704757637
-14.112301424219844	18.14085757339455	1.0439255608114717	-0.7758607182014802	-0.35370163128556464
-13.786968016309958	17.746840232171802	0.9669001223455314	-0.6566024619150437	-0.3807868825661278
-12.572484095421888	16.31238607204104	0.6767432923470139	-0.260815936596865	-0.29145454343001975
-12.73923093656964	16.50237005974189	0.7152281723395562	-0.31056840018560633	-0.3107458601866746
-13.149721100590622	16.985383718836303	0.8136949234600541	-0.4387981000801239	-0.34950789466666177
-13.560443943361147	17.474962802260926	0.9129358346888803	-0.5780017406102531	-0.3769230230723146
-12.433087863224218	16.142914163274668	0.6405278986656313	-0.2276264489481299	-0.2692099665095208
-11.67886765718853	15.130655135953049	0.4423732539740862	-0.07887881206645148	-0.1608054828273179
-11.370603754574383	14.616160191779192	0.3563420223902056	-0.036356330612862656	-0.12938070811343672
-11.928279318244115	15.521235666230787	0.5064824014114582	-0.11883875569658003	-0.19145681469485862
-11.098102119973685	14.067276715400904	0.2882082544390122	-0.009472979645202707	-0.10843788580466196
-10.94829922258624	13.75778922441979	0.2454717852666123	0.004244043258834627	-0.09737792789612504
-10.566136973193167	12.955069884045642	0.1630623802505583	0.015134875721073061	-0.07250062755986264
-10.528617101577506	12.869997651759531	0.15390521988470643	0.015807493406107962	-0.06957557571556451
-10.125844678960055	12.03212679724241	0.09770849061523067	0.0129350129080085	-0.053914341180977036
-10.205786830641387	12.200371242765215	0.1090136740731375	0.013485345077128348	-0.057065345026199546
-10.11776374681346	12.014636087480781	0.09695545404520912	0.01287733665057801	-0.05366816823094339
-9.799033203597945	11.32040592221854	0.06636793908153923	0.010378934087026333	-0.042896402156261906
-9.732454220074882	11.174895810343436	0.060112375824021944	0.009684084780979808	-0.04012299563840641
-10.081694286405995	11.938670646469957	0.09364072940173176	0.012601643338554937	-0.052471328477381694
-9.419861471494833	10.505758447346915	0.04247531983743965	0.00646762877444001	-0.03242963330334789
-9.39945834397536	10.463080013210769	0.0412216430074703	0.0062311378953872915	-0.03178520803267599
-9.362989365785312	10.388561145610026	0.03959020764692829	0.006000275411955311	-0.03076592862927035
-9.15485933130238	9.94585479357356	0.02999441931237134	0.004431008152509177	-0.02489453784981759
-12.250739993292553	19.150604908283345	0.9417064999572637	-0.800311800528721	-0.23493422193934257
-12.385666050996104	19.229462944007324	0.9705128787360886	-0.8346359742522398	-0.271784117617048
-12.018444755085756	18.995911937273455	0.8946240216743264	-0.7377977777534326	-0.15400009788683336
-11.827571680933026	18.805921238230237	0.8673975049082542	-0.6947582756802797	-0.1347325691301857
-11.71378598197753	18.69006222155872	0.8507183169060986	-0.6684415600632024	-0.11807900292093715
-11.489121580415649	18.312221504949157	0.7965796927167987	-0.5998090434657504	-0.0831912791098559
-11.42092816915265	18.202424829191397	0.7797888238795097	-0.5793867476071193	-0.07438544054718675
-11.137081940903064	17.673975351763787	0.6889416197713112	-0.4670104663094476	-0.04228310718980577
-11.050577560623434	17.52903972488271	0.6623230409001967	-0.4357550053673982	-0.03357898928370442
-10.900173758069224	17.228821915447778	0.6053018797752096	-0.37128471699416576	-0.023280936689369577
-10.59407257662658	16.86993613536655	0.5183258735480949	-0.28634734517302585	-0.0065943182925356295
-10.4015251414116	16.663994998799538	0.46771714311433005	-0.24404744393719785	-5.669794563048242E-5
-9.980308680915373	16.24426542990552	0.36238304853328984	-0.16158503947977976	0.009204617340184086
-10.52456597891735	16.788877057884427	0.4989815197299503	-0.26818340139716906	-0.0025112539411690313
-9.215934750579713	15.702403997568886	0.2164053833128986	-0.07604436518364341	0.011525656033622498
-9.506635524164235	15.916651407254937	0.2722549846642727	-0.10677111014115276	0.01570218327952594
-9.713477904294042	16.0562870014233	0.31216054268505067	-0.12940694687602472	0.01348194954400957
-8.987328542896977	15.535943891824608	0.17396679916187616	-0.05262255569371044	0.009069734141232754
-7.038155536202357	2.4161328913912485	0.006698767009682684	0.005838699664061198	-0.0028770553076536563
-7.218271698777633	2.47634434863711	0.006709473314798659	0.005763767853223974	-0.003096202629316001
-7.402921517489648	2.596088343862585	0.006667468146907968	0.005625119997643564	-0.003319224222128243
-5.610926604361966	2.56874897195521	0.005991647132188275	0.005578260171748079	-0.0012860340761252204
-5.791192046184306	2.4885541575675454	0.006151235734267549	0.005693806156977761	-0.001470605324846743
-6.090991914769232	2.367770791599311	0.0063854454204583366	0.005862101759073121	-0.0017737673459675462
-6.223300720670824	2.365865245728654	0.006447257463453106	0.005877622594621846	-0.001931782865863366
-8.524776938151282	15.280293075065625	0.10108478571674734	-0.03469706646123739	0.0029393082604504553
-8.5390176621	15.301185889469425	0.10680240528988715	-0.03680141897388655	0.003238263338433637
-8.574275941324595	15.320887483760043	0.11214230038679356	-0.037940171357533525	0.003566891674296748
-5.2268760988311245	3.1984387632370352	0.005200837992133488	0.004864111188316262	-0.001031065957605397
-5.323022364028059	2.954304032548915	0.005490232540466353	0.005132395727599233	-0.0010791262186776657
-5.411391041049513	2.8046470279535036	0.0056746164308725325	0.005298650779760299	-0.0011361982369769575
-5.361270108912003	2.863813885716368	0.005594949156223404	0.0052283939426792546	-0.0010985959732427112
-5.176470922340737	3.3654332504811606	0.005014782435402938	0.00469123238221399	-0.001009163722773947
-4.997438755280889	4.032636318053695	0.004304824373513861	0.004029539818094805	-9.149806400171232E-4
-5.108994509801874	3.6116460899580636	0.004738177052238415	0.004434659741215154	-9.769819320355976E-4
-4.991774580661376	4.054261353979088	0.004282163008903221	0.004008518921812732	-9.112647338775242E-4
-6.53602006808163	2.347293243898074	0.006576262383218409	0.005911849466610356	-0.0022863470882831536
-6.871423256057571	2.3759082864320638	0.006675800118675088	0.005884232639383203	-0.0026828161866192532
-6.725008134174486	2.363972974785624	0.006639911450434635	0.005900274126183151	-0.002514504080912378
-7.498445287702315	2.6504749625169852	0.006647296035933718	0.0055578868012945625	-0.003431019101913077
-7.543394316053332	2.6908233254228815	0.006627033969457545	0.005513050874194476	-0.003483293641311811
-7.714537633122486	2.9137762658493207	0.006492912534608769	0.005258390731443256	-0.0036941876147786176
-7.7891268079090406	3.0564766598021276	0.006405925706746444	0.005109326251323625	-0.003788767038324976
-7.80527300412054	3.4063802626319237	0.006127224151312618	0.004743746777650238	-0.003850340619373705
-7.804324521600502	3.2269612996167556	0.006270285521227454	0.004927722545975795	-0.0038272542293300293
-7.758877336072651	3.698244931275473	0.005883397872642595	0.0044432466602907774	-0.003847565361424078
-7.751964178591711	3.7286102673963915	0.005857381411297059	0.004412295784597546	-0.0038452301854797408
-4.868412953288395	4.489722570165323	0.003816477972013581	0.0035898632966148065	-7.528722476209597E-4
-4.944274103721604	4.221530184777065	0.004103648810227271	0.003848109036645132	-8.504883234120382E-4
-4.861218645669248	4.514367912389247	0.003787302044014233	0.003563628917770409	-7.408745428741521E-4
-4.761328567585714	4.872867994409656	0.0033466695609747693	0.00316660340974447	-5.664377086420421E-4
-7.7347878369548635	3.762505605967378	0.005825280283468456	0.004377791136133964	-0.003835929371301016
-7.441188952293851	4.488511996506501	0.005190042976091464	0.003622875680129973	-0.0037156628204285218
-7.462522939780039	4.43043664258904	0.005237302328082448	0.00368289372478918	-0.0037221788994846097
-7.583988224902736	4.103803156183615	0.0054908121327432065	0.004010909138784085	-0.0037490251056597605
-7.428705960551779	4.562167039268793	0.005156590983464495	0.0035469160883529584	-0.0037359555722222167
-7.367225146909923	5.0179675342064245	0.004957261663488619	0.0030731109968063957	-0.0038788424017859625
-7.395373926440531	5.510469499667041	0.004962017928955545	0.0025709425599598043	-0.004206928326834434
-7.396628687854849	5.543415335697084	0.004959481406350691	0.0025369621500384806	-0.004225735937524835
-8.951906927477943	9.55517852325179	0.025280749034179775	0.003913324872345768	-0.021535795284593998
-8.732770861641235	9.107630277300872	0.01951169177973182	0.002849314932846019	-0.0173989597811878
-8.477149435408428	8.592840803667324	0.015205350630859323	0.0024500310739964206	-0.013820122218735702
-8.352048182285694	8.325615036227727	0.013076446667797259	0.002245564584309273	-0.012073756774107103
-8.222367325804308	8.079901469599669	0.011725277949846393	0.0021244152554428086	-0.010874223061361769
-4.558078678429407	5.6727023718291845	0.002161888388093296	0.0020757133456808644	-1.669883103065986E-4
-4.661854211303943	5.2307881209663405	0.0028448059624578545	0.0027126371976698414	-3.651825976459786E-4
-4.6736829568741065	5.179041007331088	0.002919462054466374	0.002780614307527971	-3.89476775898561E-4
-4.664862639408369	5.2157017440172675	0.0028677013929225173	0.00273379407564732	-3.701724210036338E-4
-7.642518454416541	6.7438038314408955	0.006142163214339519	0.00165187486459526	-0.005768154062055767
-7.72390205946121	6.960130553786359	0.006843939050395531	0.001689347247184699	-0.006421114345512373
-7.960824009101229	7.5515457825414485	0.008683207664346342	0.0017544155273272154	-0.00814332535421203
-7.398279738095727	5.568321714484634	0.0049673646913060135	0.002515710463668741	-0.004243688317108273
-7.486554017062449	6.151026864151781	0.00526548500553683	0.002002133251210774	-0.004790160258612434
-7.599533786520233	6.612688047526157	0.005944966988189652	0.001739589046323286	-0.005548973418337238
-4.559353287845783	5.783205763653101	0.0019793526142629775	0.0019001980011486609	-1.256989471469549E-4
-4.539973927898901	6.108340489734484	0.0014687219836792202	0.00139697778598656	4.5700598529306507E-5
-4.595870421128182	6.280367827388355	8.847494027620685E-4	8.345862324330276E-4	6.243545586740513E-5
-11.949523827617073	29.206895619841305	2.333490230222328	0.24922796448631215	0.9733665418532618
-11.807688642858182	29.154031813094953	2.30822400250311	0.26051084677396974	0.9644537448492991
-12.00330605669702	29.223330979102066	2.3417762337369488	0.24522268303158273	0.9763825912064433
-11.58017196199464	29.065937130844834	2.262261311358925	0.2763127134818373	0.9493910479577135
-11.41683712235142	28.96940271662765	2.2269657209138405	0.28760388164388007	0.9330274020581952
-11.219350371023808	28.853937987330728	2.1840161861150946	0.3014811160676941	0.9125675777693246
-11.063811648377435	28.68153300927144	2.141729552885973	0.3054210271094462	0.8876934441823661
-10.947486528223845	28.535037823889105	2.1075056307720477	0.3070637440224316	0.8678612490858744
-10.899230615467399	28.323819733732066	2.062597341230798	0.3006266998457461	0.8429834725346964
-10.868467577029437	28.194812621939796	2.0344148963300266	0.29595780556780404	0.827622456007839
-10.876511202290695	28.109887068149042	2.005935388246867	0.28825380178937643	0.8159429989422817
-10.899672074901286	27.854101802332053	1.9255969336489027	0.26728500414533296	0.7783882964561153
-12.412266700730603	28.73183000599365	2.3905953990035274	0.2044654864347641	0.9517424055645772
-12.004390987243811	28.644127827029816	2.3037938641188336	0.2370634707115088	0.927531364318956
-11.418956634563854	28.353076382645266	2.139221960756178	0.2663543232330699	0.8726490324750277
-11.624144095082618	28.483083006210283	2.2049445206189535	0.25904566630823633	0.8956110885816224
-11.98757052088968	28.638168487186267	2.2996899221164155	0.23817597321019537	0.9262584859455043
-11.999455430555999	28.643021141499133	2.302745630082833	0.23744798854041155	0.9272381977636122
-11.11438165555979	28.077094826076056	2.0204561499547635	0.2689587311160117	0.8236934879653753
-11.390783517603357	28.330385589064328	2.1289655305505484	0.2669347519043774	0.8687004909971463
-11.018694723095315	27.985290635821798	1.980370616732898	0.26860633150156477	0.8050066086180475
-13.471803069018005	28.77445563984976	2.5707818858436084	0.1066588937845276	0.9941430527618937
-13.48260549035852	28.773788416678933	2.57245692404184	0.1056082951500438	0.9944728338026316
-12.935354512904492	28.789110493383188	2.4852757066731606	0.15799351632166142	0.9760438311579481
-12.730299209385468	28.768829272465172	2.4484944876389014	0.1766826163366192	0.9670977634560947
-14.231290469589101	28.525879619960573	2.642278467783611	0.014415027489041917	1.0002514017664765
-14.010448775461906	28.63328583652027	2.6307135167583016	0.04448196074089835	1.0015266111001437
-13.506471729136642	28.767317669153915	2.575039422115345	0.1028695704644589	0.9947980610720816
-14.460841527293365	28.39408003504012	2.650705876103781	-0.017302726694737702	0.9962232999717547
-14.783683682753072	28.129965573228738	2.639479260728877	-0.06688887361398252	0.9836882296500539
-14.975465100779633	27.963363652093868	2.625781803396239	-0.09845682759422356	0.9758459980180206
-14.857377166814722	28.070482248494333	2.6368293490062054	-0.07835937394191088	0.9809764996992211
-15.247091508969765	27.723494694946858	2.6013636559891093	-0.1437661187018071	0.9644883130255675
-15.438921475279523	27.548521108541188	2.5766788580422153	-0.177645960526025	0.9581711330690313
-15.777307067901031	27.23142152114181	2.517153677732343	-0.24195602288719845	0.9461574647841114
-15.505550048294694	27.4862002405047	2.566589454339084	-0.1895586184927148	0.9556829916257346
-15.95882932927022	27.057658625283377	2.4787020329708644	-0.2791364283550444	0.9405810886484156
-16.071627921968407	26.944874315391413	2.450689870352066	-0.30449092251999493	0.936966068127657
-16.348879088595037	26.649360708813276	2.370675056865789	-0.37449525292142083	0.9272630410841516
-16.427997019937784	26.555959712111072	2.3447328786283963	-0.39717868878745366	0.9242812662747248
-16.656844434007954	26.17623866269756	2.242158388455303	-0.4825719388872576	0.9007014671681657
-16.696536478621557	26.09508062700545	2.221408160870378	-0.500597136182237	0.8948768911396491
-16.835749776418716	25.686852448177994	2.128359380683828	-0.5781867102391499	0.8553518779255957
-16.845061757485475	25.628453285604436	2.1156348142211057	-0.5879667949973459	0.8481448592462965
-16.850433340026893	25.176846057478727	2.0212219352092253	-0.6524903574092339	0.7835703466644205
-16.85038673364371	25.14105029551206	2.014367642228069	-0.6573439342832716	0.7783464303920478
-16.822804208812027	24.752145786172367	1.9458362505790014	-0.7032481132135382	0.721020853528138
-16.814022621155868	24.619664448408173	1.922374877330528	-0.7189992500458113	0.7015438254850198
-16.812945472733826	24.6090037446475	1.9204529990645554	-0.720211451045212	0.7000089545823478
-16.723937840816944	24.10943746964462	1.837444642429809	-0.7701028031812124	0.6221208501394213
-16.711672631053567	24.055094941481215	1.8274577022543186	-0.7752689892622312	0.6138695762488072
-16.289023552988983	22.907733919851253	1.6080618816462962	-0.8681682089695336	0.43346505986610345
-16.541701583590093	23.45604246001041	1.7182151561817522	-0.8261628084815353	0.5209937203970033
-16.554803726644348	23.499372302025698	1.7265514797808903	-0.8220672993831999	0.5275397614751033
-16.28488538521969	22.898119481008653	1.6059142492112444	-0.8689943705144961	0.43190484446567323
-16.26218103763534	22.856454352609262	1.5970991791864355	-0.8720774652137023	0.4247191037476792
-15.969194038819062	22.31634337785984	1.4847711121909175	-0.9116954005191467	0.33201463438438106
-15.890230123807179	22.1925020649246	1.4622238474855214	-0.9195420283651212	0.3105066756514825
-15.611918811164477	21.76175729997115	1.3818422732028333	-0.9443671009945511	0.23490433776464748
-15.389654649869971	21.467446140267274	1.335378882094132	-0.9586565743115822	0.17982407945564163
-15.211472875440649	21.22502075941048	1.2942316406833982	-0.969392769658959	0.13342574187014078
-14.852605830718518	20.76860561637889	1.2333661620894107	-0.983185546400279	0.042100232796044
-14.818368111934701	20.727265125728813	1.227296067016017	-0.9838598752014168	0.033769308285264726
-14.010753868674147	19.956266747716498	1.1311054127135787	-0.9686480306798648	-0.1289891583103026
-14.087441807327457	20.012526511232718	1.138284766476199	-0.9724511564513619	-0.11752663116968981
-14.468160486474938	20.371519812579944	1.1806458149837675	-0.9820821839579632	-0.040388781610077154
-14.161164464278139	20.08381166702931	1.145158930384459	-0.9738864049197247	-0.10280304841591509
-14.781086333771103	20.690256417429	1.2216069705253434	-0.983597681867135	0.025840008855209214
-12.566775432145782	19.255877513320883	0.9903366577651814	-0.8542233112441135	-0.26867949088024246
-13.290339014836286	19.46305631769065	1.0618999767573571	-0.9234367971787609	-0.22554113673166531
-13.1729303124603	19.418787275288505	1.051405659150089	-0.912906342830045	-0.23611900761758176
-12.843245224742368	19.28971157894774	1.0228366585734618	-0.8834450199490416	-0.2661859726460963
-13.364979556612642	19.508469790386137	1.0694320845466918	-0.9293751336233272	-0.2169579768580432
-13.714991928392514	19.7215588672211	1.103621227463503	-0.954786211135332	-0.17660682566672814
-10.73275094914898	27.601566124654774	1.818675308452025	0.2573761466831446	0.7315238328838509
-10.621312259153935	27.431657608134955	1.7493865692190032	0.25191384830872776	0.6994652093433793
-10.494472622804425	27.139762728691487	1.6484160475642893	0.23977414315120021	0.6495490307208479
-10.440814811578786	26.97290839065918	1.5950570867145886	0.23049362710176366	0.6219797846885112
-10.340010025599554	26.46761329405222	1.4459022798917398	0.1913034807725128	0.5410218514858466
-10.310942985096554	26.231506882359504	1.3799456043010965	0.17163067124940296	0.5046863175192333
-10.254915889396067	25.788604694922874	1.2608252834807618	0.13114040906511445	0.43707115343453173
-10.226478276469011	25.49740684588262	1.1844765353329287	0.10554416010697043	0.3918422514540291
-10.15297056364784	24.454238785309386	0.9620216313932268	0.014385956970912436	0.2325647121107478
-10.148816922605754	23.97207807587904	0.8774458056968926	-0.03159354743927132	0.1591407274954716
-10.1572747910747	24.735583520367605	1.0111147878723754	0.04062521094057559	0.27563528106751933
-10.162097597121184	24.830116402868736	1.0315188829234214	0.049680213618095895	0.290242812628829
-10.162546766859359	23.84260305188515	0.8639808517275858	-0.04588059496903367	0.1394583012768467
-10.199764060738538	23.17965757589045	0.7890431910010367	-0.11412112293444879	0.03762163282969441
-10.264133457042867	22.925685144978395	0.7828000106975406	-0.14998523588205176	0.0034143140717503156
-10.334836167150385	22.416165687077918	0.7548341286992022	-0.20778565824902967	-0.06868872648279467
-10.491992980100063	22.018023813554393	0.768034660576187	-0.2761042856483689	-0.11667651700274724
-11.549836964138185	20.072338696358347	0.865656457461391	-0.6415480727523052	-0.30495635287708145
-11.554967867880773	20.064003427239495	0.8665001195800195	-0.643088529014331	-0.3055835096874044
-10.551136967279964	21.796553611972193	0.7692541232953027	-0.30618002063891786	-0.14786376065339457
-10.861109989919282	21.2561808403101	0.8036665853138973	-0.41599239868068777	-0.20094912038838086
-10.944210941660401	21.11696785294288	0.8093425702007275	-0.4449886086554585	-0.21424109178697592
-11.133323225905555	20.800917117156818	0.8293263929962942	-0.5077718750012001	-0.24084289816975174
-11.346534801731305	20.436488911990164	0.8481490604802848	-0.5772181264144169	-0.27250103924190805
-11.231518843805489	20.62710766906838	0.8291249224769717	-0.540469293526652	-0.25580984805414075
-11.741469854730147	19.77949816437784	0.8934227642254495	-0.6967793894757073	-0.3284001201892277
-11.841147224706019	19.661418434931374	0.9078760257409377	-0.7220835765716352	-0.33264405966113403
-11.973386913159729	19.52262481256701	0.9252297409085841	-0.7554944454935535	-0.3348154176918844
-12.17042537041236	19.353881967026794	0.9459536483757667	-0.7931269584117935	-0.32596970587420826
-12.254791953417843	19.298450378205736	0.955305505018881	-0.8099133104050706	-0.30402075328289213
-12.107678242949614	19.405561627556374	0.9383647310461407	-0.7806482856811695	-0.32856269817574857
-4.288326386940742	5.8070230604936794	0.10124548062791593	0.09708059650912922	-0.013419596551888532
-4.307057605244767	5.526002436139832	0.14152256716266928	0.134857846724336	-0.013679112369404924
-4.180171464701457	5.245978145694322	0.18467592767538257	0.17490247956618976	0.006859686218928198
-4.162615861022818	5.199209053922773	0.19128147521981148	0.180944196823946	0.009851286184770339
-4.143652721141185	5.191949089536986	0.19262767207505402	0.1817373481631157	0.012384956596276354
-4.014987066173259	6.398560350145364	0.01968748413114635	0.018535187473130856	0.005810208639003134
-4.102160277057983	6.226155071234556	0.041841768595416794	0.04106906369750954	0.0024970157685328446
-4.158587255864665	6.1200098173878565	0.05695588124702991	0.055792716607823964	-0.0018239663622319283
-4.284793079351208	5.824858607178209	0.09845193652905815	0.09447362480060244	-0.013088011374126088
-3.6322745368198053	5.1479752237781815	0.21235592604114267	0.1843544679896488	0.08927079022067945
-3.7520724673596213	5.133869891353276	0.20908387579526314	0.1873817122580897	0.07009603840118445
-4.068810461062704	5.185234828589743	0.19577757257843514	0.1827458767534412	0.023378006421482744
-3.4079134276844885	5.238028583704212	0.2116033305091154	0.16896411622602753	0.12301602101113443
-3.870611147185512	6.723331704642558	0.02008625973487969	-0.012253945058860377	0.010152079993578176
-3.93550508782948	6.569124366309313	0.02566517852722162	-0.0022745919368887917	0.011574719589261371
-3.083077723553127	5.477621858005871	0.2138011968863209	0.12817947978114577	0.1700901343831115
-3.2016356353304536	5.395281637801698	0.21340515853647335	0.14419923721804465	0.15223618838194428
-2.9250367521464256	5.618751443255416	0.22961561382812562	0.10463068579446129	0.1935603239372942
-2.808073832376915	5.742408533499555	0.23842917143622905	0.08511765996726792	0.20924036953969016
-2.561109083068193	6.012828978318681	0.28807275244830155	0.04250107002726475	0.24728123741966235
-3.6562255957727294	7.214473650128381	0.0553181626637881	-0.04557401731403657	0.01019712664089389
-3.592522873141893	7.34008329807876	0.0945073248573426	-0.07666496448053309	0.01682860382402242
-3.54328167840365	7.470859406778205	0.10677165482553676	-0.08662371654882617	0.01900864921962444
-2.1477862434435124	6.617732931249476	0.4276863934340255	-0.07144454378809477	0.32108560958470966
-2.178221292733067	6.571855578800015	0.41515162127027494	-0.0613082402954999	0.31693327720366976
-2.0648331524982755	6.7576354797203635	0.4641476533651828	-0.10249912983230336	0.33305434203682815
-1.8849213199230619	7.066868042911974	0.5438283025880882	-0.1701928779476501	0.3582595259673988
-2.4120263893614973	6.229400814325045	0.3359207493848698	0.0037971053388795376	0.2743516004168409
-2.5361866250272955	6.047252036713077	0.2931877971168389	0.038223042997572385	0.2511533173166404
-3.935819787141531	17.984500048599497	2.275630364229232	-1.05169938136153	0.26860816266541904
-3.78336958602557	17.993315823553566	2.261580522582365	-1.0579947442288329	0.2647291907197764
-3.427077741744119	7.766058137175304	0.24613480692858658	-0.19472074459244917	0.02835194970799122
-3.406569881135219	7.832445527304884	0.2662700135597542	-0.20859727575419765	0.02887685204336433
-3.395983191054093	7.883794864942119	0.2824246703065285	-0.21845794881545091	0.029880449467320047
-3.3371281060386737	8.150918617555703	0.3759534036690545	-0.2681277705261743	0.03816561575606246
-1.278169408830863	8.48437433428823	0.9164642511001533	-0.460861449147249	0.4271514963930201
-1.4540629241815408	8.03470965362341	0.7979492602214306	-0.37154964672869106	0.41262970228604773
-1.8167261401452421	7.208011822579171	0.5795373388748757	-0.2012251571139837	0.3696847689499741
-1.5523830370140876	7.789776732269239	0.7309144178262685	-0.318735548056853	0.39940548131355746
-0.9410764433027281	9.405038530050247	1.1421904801899223	-0.6258843040635576	0.4467456919647032
-1.0329367331417418	9.151234284338832	1.0821183482718024	-0.5838144677633572	0.44273799201047254
-0.7679094447811552	9.95277965234512	1.257078594181062	-0.7046239592416912	0.45222000119464156
-0.33002843814312044	12.134348277380695	1.6374389052792298	-0.9645352584867845	0.4444482019483973
-0.3357764586920513	12.078843485378034	1.6292352627890374	-0.9589648332712735	0.4452798978071583
-3.417433509638533	17.827381727176302	2.2316580418980916	-1.0823592223913887	0.26884480468103755
-3.353382382951112	17.741842308688575	2.2258219521919402	-1.0881581603961052	0.2718081725762005
-3.674832941632539	17.93323560833925	2.2543709544174453	-1.0632689119915728	0.26852003458122187
-3.5409307277999584	17.885907081965335	2.243668873085476	-1.0742862870913255	0.26794965544204874
-3.1860561960175433	17.549365365355296	2.209628657017975	-1.0987791217223617	0.2757478203895255
-2.9981130641699174	17.395321314172424	2.196145290367451	-1.1071182686545074	0.27907452680730765
-3.2165215628928006	17.57820816975883	2.2119508426990953	-1.0964290940453343	0.27570792018270757
-4.1137207324417435	17.95308223849858	2.2983438698903735	-1.0418098673234888	0.2692948016477117
-4.160621080742889	17.795938972454014	2.3090601231658567	-1.0423130996922465	0.27561582582388433
-4.190763877417752	17.70804950350443	2.3161585516750978	-1.0402181980005902	0.27831530317518993
-0.33050020850094985	12.145123827625998	1.6387238358777159	-0.9653156268987348	0.44419138580040146
-1.4343564303268679	16.31909273804294	2.0671205676951994	-1.149312503364722	0.31877354591038687
-1.3066176526698219	16.0680303809159	2.0467052741196157	-1.1516313886001557	0.3239677688798245
-1.1152979539279455	15.611202681804269	2.0085727019997806	-1.148084238328734	0.3370556600551402
-2.4474803932797915	17.1585224792057	2.1647304482389513	-1.1252055370493892	0.2911476561594161
-2.055761384167546	17.041296048986602	2.13813404167397	-1.137007697652852	0.2973377455991068
-1.9984998164489554	17.002629506016117	2.133365083562912	-1.1376173104866867	0.29980958201925756
-1.5724149375605685	16.580962567434636	2.089199917913242	-1.1499717880756855	0.31076276276771964
-2.9820955633715815	17.38344915169903	2.1950863505595533	-1.1077198046297985	0.27945824353451343
-2.724789042326286	17.256116533629893	2.1800439993960063	-1.1167496264006092	0.28525198010213126
-2.531457869203797	17.190304756335227	2.1693489615736006	-1.1235682938036147	0.288201862673771
-4.183190145794866	17.56540290424019	2.3154647419839844	-1.0409237889311833	0.2821433762271884
-4.207099313692599	17.371866069837257	2.320381349576242	-1.0447007658516887	0.28638882505617436
-4.17345519997633	17.089831976884682	2.3073311995704264	-1.0527750678495673	0.28608833211818097
-3.3148310309893363	8.423923301546052	0.47118839906132776	-0.32492057682390674	0.04028777981267628
-3.3001926290874843	8.663118489326514	0.5442304555384243	-0.37251887939861783	0.038337247638217525
-3.2862287614074197	8.915212706658004	0.6206870114231005	-0.4195691947464723	0.041378065657746835
-3.2794829862540458	9.153166440048345	0.6991149540848295	-0.46779725375583014	0.04562434070306286
-0.3805651487088481	12.953841366376702	1.7375335017467608	-1.0274329410454908	0.42286815960028123
-0.4307061904896281	13.36924122248353	1.788395509723126	-1.0596337720302964	0.41094118847800265
-0.5075965103225141	13.744646939005303	1.8269307536349446	-1.0785241611595429	0.3999024201693642
-0.5977318219793605	14.096499370658435	1.865837735672913	-1.0999370785654095	0.38706973485123386
-3.2676731937878696	9.605726412719452	0.8336092225786145	-0.5460080837423341	0.05806037325925865
-3.256429234120413	10.042692132374542	0.960579305634538	-0.6188932799327564	0.0700551073262681
-3.268410707882346	10.416945356274994	1.057295340472057	-0.6693498107154892	0.080019440607186
-0.6591870284780542	10.31262568099423	1.3347353363582484	-0.7589045679008465	0.45559426585128254
-0.42285288091859907	11.258976825610697	1.5079845368992038	-0.8766463171920236	0.4572426172390387
-0.42939644071267913	11.215805729165236	1.5003993773783848	-0.87119770938973	0.45755417319727376
-0.6312573047807166	10.428088654680536	1.3582522754071187	-0.7758414295563523	0.4561308272013671
-3.2903234695987535	10.897386429199772	1.189479304113263	-0.7412528281918119	0.09269447281871385
-2.987291544864133	17.386535233830127	2.195448264917279	-1.1075648627198231	0.27931665585701
-4.164359810315925	17.031866286091535	2.3042462135270347	-1.0537416116646683	0.2865184607188356
-0.7097934901376413	14.466809880080852	1.9050873401680293	-1.1191404512541416	0.37299738325018644
-0.8575672753041089	14.969271293498517	1.95025150195856	-1.1331996305161445	0.3580479496091997
-0.9532329287786547	15.217415294466539	1.9750789394145591	-1.1429082897475848	0.3479782297387314
-4.1386892518049425	16.602845789463966	2.273839518086599	-1.0597737251166952	0.28014060110975836
-4.159558946386909	16.976159925336383	2.3002765208970306	-1.0534368199573416	0.28669109154370503
-4.083322820670365	16.225441788462653	2.236053808469803	-1.0628524082005837	0.27273268010853147
-4.075875945060494	16.183223288394085	2.2316420589166883	-1.0628584173952842	0.27228776965894474
-3.9528003255732322	15.292784673108926	2.106529571897352	-1.0573058725530222	0.23713054149710777
-3.9992067929440043	15.73055462668215	2.172315114572705	-1.0640259224934243	0.2558645164857444
-4.068371905853679	16.139351008679608	2.225638209354309	-1.062249851860178	0.27096764338848583
-3.903746688804401	14.691009127397303	2.0102258858192306	-1.040039499912127	0.21129730439472647
-3.86987704440043	14.375574603567006	1.9549951445293114	-1.0262452770703594	0.20022823522718203
-3.9256796422272324	14.820378173973397	2.031948731860248	-1.0434256385613085	0.21637473939905943
-3.9497350317267026	15.228464150498013	2.096362964576295	-1.05525521627361	0.23448223879153107
-3.7268568443784513	13.894308007070336	1.8642597759994801	-1.0087653041410407	0.184230869763885
-3.698215854277132	13.779058127098043	1.8421373776207193	-1.0035984620809841	0.180548373017932
-3.6779639093146645	13.673870011895303	1.820564043766742	-0.9963071893515718	0.17779115949366245
-3.571181750067259	13.33170586472178	1.7507388630670322	-0.9789180092191261	0.16641490383698326
-3.4835043026903465	12.977876322076302	1.6749329220211355	-0.95196173404615	0.1583030500359934
-3.404126025364066	12.339701968592273	1.5382293227338875	-0.9036077054870242	0.13487191536191745
-3.3488293333994186	11.895449310153229	1.4319798330862905	-0.8556929227914627	0.12305585729972349
-3.300315153385468	11.14083500028607	1.2526500505700078	-0.7742177490028588	0.09976218251524657
-3.9511621749674837	15.271050023970451	2.103201756164904	-1.056787311341295	0.23641512446305246
-8.244373317370188	14.628658956740194	6.300086349066111E-5	3.9487978436511746E-5	4.253758029016054E-5
-8.208489142862772	14.204433859089825	6.223061138916322E-5	3.925887583639524E-5	4.2558703111037784E-5
-8.193734077492797	13.966873422743047	6.180939947613557E-5	3.91401929218102E-5	4.257186125876489E-5
-8.232676222944097	14.462837941075223	6.270053012843611E-5	3.9401112990262916E-5	4.255397742238884E-5
-8.19035693955016	13.837323106092928	6.158598775056695E-5	3.908200926741032E-5	4.25746207528414E-5
-8.113167709168138	13.369167772280294	6.0776352471390496E-5	3.8807423824400884E-5	4.256598113823126E-5
-8.077142174814208	13.181783020574018	6.0481554494997714E-5	3.8707743152470043E-5	4.255342997531346E-5
-7.967407351985131	12.816549861797377	5.9902041510195505E-5	3.84584307075689E-5	4.252951973831282E-5
-7.4202031915344335	11.241546128091116	5.7667352966397364E-5	3.7253486398645946E-5	4.241469382105989E-5
-7.380855782333087	11.139150568907128	5.755929880219498E-5	3.719361943788679E-5	4.2406352846355067E-5
-7.603903539139292	11.751642921695533	5.834002013271093E-5	3.7650448014119097E-5	4.244546124427031E-5
-7.696154479064555	11.994745340563997	5.868051284895334E-5	3.786378505795924E-5	4.246161671031481E-5
-7.744684776673163	12.145936214046198	5.891545526997147E-5	3.798632095335117E-5	4.2471223227563604E-5
-7.337783016568444	11.036160898112158	5.744831187026962E-5	3.712341839903775E-5	4.239480488019478E-5
-5.478513842259125	7.328297301269693	5.23058583288392E-5	3.26410587168767E-5	4.0854069325900407E-5
-5.496335515484936	7.350666297835906	5.236186577184928E-5	3.269190602865857E-5	4.08821599153397E-5
-5.513292533723025	7.373441024034741	5.239809988266607E-5	3.272239658147966E-5	4.090708799357737E-5
-5.7782594324877365	7.704138241466704	5.299961510991705E-5	3.327804270226436E-5	4.1174641546331544E-5
-5.226288884072366	6.97442447090005	5.1862246587151955E-5	3.235839324772378E-5	4.0507749711671084E-5
-5.1320395346395955	6.880771446866525	5.1654695850009995E-5	3.2180860282731743E-5	4.038760380796235E-5
-4.981658732436152	6.746084424883188	5.1504998943940174E-5	3.208253672598784E-5	4.025360342621054E-5
-4.872230788355059	6.663668971542325	5.139912047614161E-5	3.2005890497248744E-5	4.018549118276717E-5
-5.95993806317256	8.088641025459268	5.341448706285709E-5	3.3552771378241826E-5	4.148073116254486E-5
-6.156106083074739	8.43849134717127	5.405301505777191E-5	3.4181480566501656E-5	4.1723534010067957E-5
-6.3622803987511345	8.893710900037291	5.461772482724131E-5	3.4649919380923544E-5	4.197671996330842E-5
-7.037730777065047	10.279206689455364	5.6507372284036165E-5	3.641074076149812E-5	4.23438890817413E-5
-6.511291309796823	9.166024915663732	5.513130869487384E-5	3.519822235651547E-5	4.207202218477812E-5
-6.961309529005052	10.091919377967345	5.625892324301528E-5	3.6221817857316035E-5	4.231814417182525E-5
-6.976746835639336	10.11701394282087	5.630712137819241E-5	3.6265410400252525E-5	4.2329572204234394E-5
-11.149672852779776	19.026028297048256	0.2884018114187658	-0.042741403147420094	-0.07153390748320673
-11.177286946315288	19.099277703541333	0.2907750684109839	-0.04368807013699382	-0.07155182889380317
-9.18227086019565	22.941744559833715	0.3390448215502881	-0.07402215683208693	-0.04964564306078505
-8.933979733519063	23.042297787756027	0.3348234929026149	-0.07443086065146898	-0.04604942164773974
-9.497726748011418	22.723004536194928	0.3403238354800552	-0.07229249996330595	-0.053190846717559914
-11.201816179455392	19.362671115833425	0.29671810704784507	-0.04615426548934635	-0.07072765832789274
-11.022193536741858	18.71762456011473	0.2780918490557545	-0.03904681081529018	-0.07144042429291385
-10.948655511422155	18.634752597804788	0.27373591403563347	-0.037618716507900524	-0.0708841680010841
-10.739200803101152	18.414265673982754	0.2617047662425974	-0.034118552756185895	-0.06929135337505246
-10.426129079411938	18.242868662510936	0.245522750903768	-0.030155765311183982	-0.06607020313038743
-10.351495060601314	18.19934593348884	0.24159803792232576	-0.029287234514996353	-0.06524216967126921
-10.276659955502009	18.164399203559437	0.23775092941190662	-0.02846684968769343	-0.06449170681376962
-10.051706148564318	18.092298620546728	0.22623714717749158	-0.026109443387321726	-0.061579156818136194
-11.220597943108505	19.547650220008503	0.3009027457503499	-0.047852765338706166	-0.07006310612914106
-11.213232813518047	19.613678726955158	0.302103530317396	-0.04821322462380179	-0.06986882941404302
-11.167862918473158	19.983763373685665	0.30839809450349814	-0.05126980848096957	-0.06821476546433096
-11.119734753615504	20.180895538942224	0.311678741069431	-0.052422227333617406	-0.06766099125468264
-10.889962382093142	20.81510177874138	0.3204753304555151	-0.05680733475715126	-0.06486751090371183
-10.989883259185685	20.57314650704364	0.31703702865889816	-0.055447602012998046	-0.06572820829744812
-10.670647697607485	21.25443563231954	0.3262277515854752	-0.06008902999671101	-0.0627932414689531
-8.656589193032165	23.077778160673812	0.3273278407179794	-0.07331574609779824	-0.042798433521053406
-8.262164632393056	22.97490850022338	0.3108518454759413	-0.06883421708535292	-0.03693036318673645
-8.093510801985081	22.896766634500132	0.302721970848535	-0.06645663412270132	-0.03521755398574754
-7.68989912608717	22.564207698669875	0.2792433109861286	-0.05720127181470122	-0.030459461719745524
-10.61906467426591	21.352055718189742	0.32759572088283234	-0.06060766765851741	-0.06252202196878916
-9.936768220586934	22.310409278173573	0.339091517385016	-0.06865911964836113	-0.057425847753387174
-9.627937960973474	22.62487940796674	0.34081911184107033	-0.07166367626872877	-0.05439821801727757
-9.573169961095976	22.676544366109272	0.34098544773767336	-0.07205099448376706	-0.05394946557153665
-10.134279956953314	22.058148587414195	0.33614714505704685	-0.06617279012696278	-0.059256578743038496
-10.304582249602808	21.836678921374176	0.3337959887537414	-0.06446483394867344	-0.06029405965357132
-10.555587977067566	21.45179651669559	0.3288707270724973	-0.06119737972942047	-0.06226980806931895
-9.871150253323467	18.04329134881533	0.21710782418461522	-0.024436028829901306	-0.05942137153756148
-9.4491510421968	17.986087424675254	0.19431966670721093	-0.020600953840964116	-0.05316287791876158
-9.39405468440286	17.97674307009461	0.1913025361656494	-0.02016264844227804	-0.05238449602609212
-9.318824933668623	17.968766098777905	0.18673397613520917	-0.019503149025490978	-0.05121937143750816
-8.866655676614846	17.930756511797174	0.1599663589904784	-0.015872391884761146	-0.04397902028086742
-7.460370084706861	22.326890903804703	0.26396611740265935	-0.05209666691142405	-0.02924952437688971
-7.181921823170052	22.004421546653404	0.2444864919301399	-0.04390269869228372	-0.02821023047204803
-6.980050576019263	21.793148493492453	0.23016910894993314	-0.039694792356635325	-0.027913382629047682
-6.576542696581086	21.409318391621486	0.20337494028907424	-0.03125715822234768	-0.028272654994367298
-8.591810565175942	17.924390418426363	0.14121089482409338	-0.013347857246867195	-0.03957940045257039
-8.160987566235585	17.895824611247768	0.10648709441858623	-0.008223311278911244	-0.030520161267364683
-8.427526747689353	17.911776804777684	0.1283112415843169	-0.011557172708139572	-0.03623455290774292
-8.540982568507179	17.920050757602066	0.13776175147552933	-0.012914187870931243	-0.038702468263124595
-5.864615339578987	20.755750631962357	0.15681371602571292	-0.019485447101517544	-0.025696272863268557
-5.543802938210256	20.38074487517408	0.13312150725039568	-0.013231545201123983	-0.024448306977487098
-6.504364858334945	21.34437545298176	0.19867530508672887	-0.030227033116242204	-0.028144324082905434
-5.970918121132899	20.87023242852833	0.16441443907104927	-0.020945974982123756	-0.025981663446247888
-5.171797381464162	19.89737251545445	0.10368356925219024	-0.0084065417941537	-0.022363059384940442
-5.0245480447987125	19.683822661130662	0.09144285177175017	-0.005298524011516234	-0.021296503720774237
-4.900152014728899	19.401774462066626	0.07748782525836813	-0.00262836340313538	-0.02079389689793014
-8.045165203849148	17.895237150670994	0.09334689446352451	-0.006708714166998759	-0.025774113443377725
-7.828330068792466	17.887207984644846	0.06634260424332532	-0.004416942524986001	-0.016953092975811917
-7.588389628929521	17.819549385161938	0.015486580140336126	-5.182093374405691E-4	-0.004418678235827029
-4.683175416995011	18.92056128922509	0.05631770813585312	0.001611167514110873	-0.018073901892836364
-4.557131527726211	18.533459102138394	0.04225206991320651	0.0024212774955232374	-0.015573761722256715
-4.377707594286538	17.57417867700677	0.014856843230615481	0.004799629414906389	-0.010194397764929896
-4.375950900357417	17.526057226949376	0.013598426635056985	0.004892940881677121	-0.00998643042718232
-4.484941864981501	18.19838652331461	0.02946159782999344	0.003912182451337723	-0.014116322872713132
-4.372825752777866	17.497105804998277	0.013186907938666963	0.004943076166964126	-0.009939947613166395
-4.260063754969469	16.957122878843833	0.00924582488050571	0.005446886620188687	-0.007444106049521516
-4.2543796491463395	16.88173839584814	0.009351877480780611	0.005428238435219299	-0.007369174115610105
-4.172479120773178	16.325671413989923	0.008279414351099086	0.0045356248072197704	-0.005811879816332712
-4.151871519508384	16.155447405066244	0.007964956135883428	0.0042765843166089924	-0.00532247103571857
-4.144035245207647	16.121454065378032	0.007843272045026495	0.004184901655077625	-0.005205025657367363
-4.072421898747817	15.289956430567175	0.005653865932819077	0.003066516532881352	-0.002956202443371377
-4.095328121705499	15.489697359268533	0.006214504571906863	0.0033358478269005136	-0.0034440277235356534
-4.118480058777639	15.68595857984359	0.006715717716446338	0.0034891767065042883	-0.003944456628037845
-4.140149876500907	16.06180723438685	0.00766920251972518	0.004079441409671742	-0.005028106032583413
-4.179593610389492	14.862900564725685	0.004691802445328557	0.002522799552389507	-0.002645770741101809
-4.129583690004605	15.034457843656845	0.00529018401677143	0.0028475371242824192	-0.0029616640498673543
-4.332504046130264	14.727261534199787	0.0024160008183892164	0.0012568072999078947	-0.0013036035062010695
-6.864381120883843	17.824925970386563	6.964825007312213E-5	4.07701198752403E-5	4.1172688687838214E-5
-7.111456277637915	17.862901719600874	6.935464667513547E-5	4.071450408459713E-5	4.122622809983108E-5
-7.361730330183262	17.815658423143518	6.894529006327778E-5	4.067933032232677E-5	4.1292889188008445E-5
-6.699631952192596	17.790187728061333	6.983600216278262E-5	4.0807214353835196E-5	4.1137184028943386E-5
-6.471535900809904	17.65611081898578	6.997635725058001E-5	4.0865132836888295E-5	4.109938812289614E-5
-6.01856299486931	16.965651538393175	6.956126068833769E-5	4.084121064516216E-5	4.106726275154455E-5
-6.018217814642384	16.964954947243214	6.956067518616162E-5	4.084113573881784E-5	4.106727200783837E-5
-6.192614293475787	17.31914560580889	6.987880938449246E-5	4.0892040944735396E-5	4.107367686678415E-5
-6.358826975092747	17.562077889890872	7.00005560732342E-5	4.088126651227561E-5	4.1085650601480476E-5
-6.018066056155799	16.964687362149334	6.956047157105798E-5	4.084109578303452E-5	4.10672821356616E-5
-4.908304538333134	14.969355025422521	6.724708144023494E-5	4.0147423192384754E-5	4.070122693021247E-5
-4.894965705707698	14.956384548239772	6.723664148131481E-5	4.014301776773312E-5	4.069306481684789E-5
-5.522668475480044	15.89108446419409	6.828909104262913E-5	4.051021208230544E-5	4.096575395446013E-5
-5.590293973325887	16.02332329799043	6.846182223977981E-5	4.056745733483573E-5	4.098976236336079E-5
-5.62503595550961	16.102423683804165	6.85716385078955E-5	4.060045856159057E-5	4.10057899306563E-5
-5.79838945170203	16.47567517825189	6.901541799435224E-5	4.0721396859523636E-5	4.103869289069322E-5
-5.818300420163335	16.518599132988257	6.907066030097125E-5	4.073643425175071E-5	4.10472934708271E-5
-6.016563718580136	16.961325465432818	6.955674704279313E-5	4.08402593514294E-5	4.106714063836834E-5
-4.911331118979538	14.97328547513143	6.725115017811762E-5	4.014891673107244E-5	4.0702617418152484E-5
-5.0735700023776875	15.16993664121582	6.745539948621093E-5	4.02301970421703E-5	4.0789491718083235E-5
-5.223708594183212	15.375437594116095	6.767495431441637E-5	4.0305825966316394E-5	4.086227859650958E-5
-5.2244114000787105	15.376332166246335	6.767592873008189E-5	4.030620296077458E-5	4.086267052393114E-5
-5.424504479191739	15.698092793846305	6.805569256170803E-5	4.043964441344681E-5	4.094213522302173E-5
-5.22565127061393	15.37825402853767	6.76781756337383E-5	4.030697967998558E-5	4.086326331786779E-5
-4.7077301313837365	14.774519111724057	6.709326820012608E-5	4.0083977485267976E-5	4.057781281390991E-5
-4.675015183440867	14.74800878513003	6.707483162993437E-5	4.0075401814805494E-5	4.055246375372645E-5
-3.7658512309524754	7.028045440845924	5.1640888203417174E-5	3.1624282774610714E-5	3.8923763174726695E-5
