# Supplementary material for: Thyroarytenoid muscle fiber orientation regulates the ability to modulate vocal fold vertical thickness
Source: PLoS One. 2025 Dec 4;20(12):e0337735. doi: 10.1371/journal.pone.0337735 (PMC12677544; doi:10.1371/journal.pone.0337735)
Supplement: S4 Data — (ZIP) [file pone.0337735.s004.zip › Male/contourA3TA5.csv]

% Model	Angle2.mph
% Version	COMSOL 6.1.0.357
% Date	Dec 13 2024, 22:24
% Dimension	2
% Nodes	720
% Expressions	3
% Description	Line
% cpl1x	cpl1y	Displacement magnitude	u	v
-11.968005616002486	39.650844643500406	3.6584807689134857	3.115489678814269E-4	0.47068481254278016
-12.100925229184412	39.521184251215715	3.6538759741543068	3.099675783816136E-4	0.4707698695222856
-11.810234379374002	39.74293127707726	3.6617448279408356	3.126818317676319E-4	0.47062364873776846
-11.76596306338081	39.775513356632324	3.662902423636851	3.130804196270629E-4	0.4706021445746628
-11.47739948826791	39.862189693672036	3.665979851734873	3.1414665970267954E-4	0.47054289682638073
-11.258980847445656	39.857881496438054	3.6658215020836185	3.1410076864966843E-4	0.47054306928224837
-11.716143543792246	39.796222579001906	3.6636365700163323	3.1333641011482025E-4	0.47058821675390017
-11.163938214941039	39.85365079891891	3.6656730905239776	3.140471230002072E-4	0.4705446617760404
-10.796207435616262	39.85090503287166	3.665574420527342	3.1401193596059234E-4	0.4705420489520027
-10.709496869932108	39.85039381204079	3.665554903717947	3.140048028214926E-4	0.4705413482102597
-10.37169574884199	39.850036177539195	3.6655411637131934	3.1399615392189875E-4	0.47053755622855425
-12.13512273325702	39.460672833157	3.6517280387710684	3.092305691581266E-4	0.4708092321204957
-12.240660142730178	39.24849072022055	3.6441996028720887	3.0664678214342256E-4	0.47094707862486074
-12.227325367848685	39.08705965880899	3.638466345287796	3.0468932430044557E-4	0.47105084548284126
-12.205740642978935	38.979124391808504	3.63463705238432	3.0338082714074057E-4	0.47112007430854846
-9.681369688821853	39.850002288818345	3.6655254348238295	3.139929711375577E-4	0.4705293697442794
-9.209886193231677	39.8500022888185	3.665529225398659	3.1398152212169014E-4	0.4705237604309578
-6.503691158131879	38.96454001876737	3.6340655280392378	3.0328340633306204E-4	0.47106201960638205
-6.587351156296421	39.29642873129991	3.6458527445167324	3.072924928346029E-4	0.47084917914884095
-6.771159512318912	39.57700815680421	3.655810832204456	3.1068799083209495E-4	0.47067059491572966
-6.814129999907874	39.651652838586976	3.658461667417575	3.115903544577974E-4	0.4706230136430912
-7.229593906641747	39.84203493583536	3.6652226212186	3.138998653692808E-4	0.47050531843677723
-7.181795837296288	39.83706132882147	3.6650461181338474	3.138397091692802E-4	0.4705079514746138
-7.033567159296577	39.76166368437849	3.6623656960920536	3.129261070643996E-4	0.4705547575451854
-7.6946177519140235	39.85300356006798	3.66561789276564	3.1402370393975585E-4	0.4705037906795489
-6.488283836647731	38.91091546805024	3.632162858453463	3.026317028764902E-4	0.471096384050904
-10.243595360807257	39.850002288818345	3.6655402695558434	3.1399177452918635E-4	0.4705360565322996
-9.730298368089413	39.85000228881833	3.665526759394475	3.1399285414211763E-4	0.470529951441611
-9.743014193148053	39.85000228881833	3.665526650262417	3.1399327875964263E-4	0.47053010236063064
-9.085341826788042	39.8500022888185	3.6655270866245626	3.1398188011702403E-4	0.47052227547963904
-7.779783738995952	39.851154726690396	3.6655568076325813	3.1399662272869883E-4	0.4705059986482072
-7.886706964608754	39.850916601280545	3.6655444606522223	3.139964559570966E-4	0.4705074270768764
-8.209330570361047	39.849987794146756	3.665528885023913	3.1397267177660573E-4	0.47051186336578943
-8.699211804792647	39.85004545472901	3.6655368972516285	3.1397042644103364E-4	0.4705176560477102
-8.427966558711145	39.8500350871401	3.665525857916303	3.139772893289651E-4	0.4705144310244711
-12.152615457473026	38.61822056218743	3.6218236686462966	2.990172040317435E-4	0.47135178467498445
-12.150457207342695	38.60568225439725	3.621379024773527	2.988656391028791E-4	0.4713598307434788
-12.146591986235311	38.58859764700979	3.6207724207236676	2.9865985589791103E-4	0.47137078358351286
-12.074238696384148	38.24828133015453	3.6087005276283453	2.945482095388528E-4	0.47158900868826015
-6.441829287929373	38.514252064367554	3.618088410842625	2.978320335398393E-4	0.47135138748444605
-6.4796557750756225	38.830935381536946	3.629321668038744	3.0166523392649076E-4	0.47114781098346564
-6.431316994593285	38.355730965701305	3.612460253399628	2.9592717238454894E-4	0.4714533955932514
-6.415000660473024	38.12021737547059	3.60410528833249	2.9308379831192077E-4	0.47160493088740274
-12.006552716049852	37.91928976266428	3.597018231071091	2.9058925236163236E-4	0.4718000027500295
-11.966773292852782	37.7322909897182	3.5903859997803256	2.8834068555891025E-4	0.4719199146325699
-11.899335717233097	37.41624344712912	3.5791671435759334	2.845578420344655E-4	0.4721225779322731
-11.86072968481382	37.23337054820751	3.5726821003466287	2.823623093882936E-4	0.47223984705517746
-6.405495081109018	37.81045524455644	3.5931064005112834	2.893657154606908E-4	0.4718043889659099
-6.3802834672144035	37.49850283645258	3.5820429702108374	2.8562261456560215E-4	0.47200507218271465
-6.34327199449609	36.990127261889924	3.5639963729852244	2.795625869009496E-4	0.47233216819888457
-6.3346776499635205	36.89181710192548	3.560513329906442	2.7838874203515995E-4	0.47239540341366265
-6.327277488709939	36.80573234114482	3.5574624722546972	2.7737138486204826E-4	0.4724507801905837
-11.839379859361392	37.12464213602315	3.56882029544674	2.810613779367447E-4	0.4723095901023709
-11.66031709327127	36.191536938073696	3.5357176274141695	2.699593448690156E-4	0.4729081685877707
-11.619905720758748	35.962379473002436	3.5275993418499767	2.672448752997469E-4	0.4730552118714283
-11.730360249335298	36.58305483766412	3.5496237229575947	2.745938816966494E-4	0.47265695151041864
-6.248695444183289	35.88284413383002	3.5247492307913477	2.6641436854095803E-4	0.4730444305358128
-6.190644674951313	35.36621719878445	3.506418891543716	2.603851968714961E-4	0.4733766209756374
-6.146329446134891	34.860882297696094	3.4885037338652967	2.5443563507301627E-4	0.4737016661487427
-1.0600869276340483	18.316100001774196	2.9031354240266802	7.890232123517088E-5	0.48430865944715984
-1.0459016161732135	18.37692181363064	2.905278875617724	7.949969043305108E-5	0.484269345830209
-1.1744205707972624	18.153797557800345	2.8974096213255702	7.731307384110053E-5	0.48441430767118476
-1.311326192584243	17.97535615877772	2.8911179279148795	7.556543108801388E-5	0.4845305711994676
-1.386335587551091	17.922671465764726	2.8892585515085614	7.505190900066022E-5	0.4845652323942513
-1.650548821745367	17.757514160475903	2.883440124088426	7.344106333126931E-5	0.4846741701055919
-0.9718149006219283	18.630446296863695	2.914226153066581	8.198873271179796E-5	0.48410532819621216
-0.9542349860686515	18.852537320770427	2.9220577310229268	8.417567246499829E-5	0.483962102952336
-0.9467123425971604	18.932059856972355	2.9248655648679582	8.495884615563886E-5	0.4839108074407421
-0.9488912973033679	19.009058522305217	2.9275816090171722	8.571964080162137E-5	0.4838612308837894
-0.9602591937381534	19.185733594449147	2.933818736165169	8.746318503361924E-5	0.4837475394173243
-1.0005126263859143	19.36574217623491	2.9401669293669546	8.924532818989055E-5	0.48363198038062494
-6.05347281998843	34.07388368729615	3.460638836000396	2.4533686968650605E-4	0.47420764595826537
-5.779746191862431	31.198536783186327	3.358722494472516	2.1265205259767044E-4	0.4760570542145548
-5.81260308842713	31.6601371096856	3.375040620772061	2.177830348626164E-4	0.475760011336984
-5.898916358898413	32.61341104261303	3.4088671679572906	2.2860005456939257E-4	0.47514682871395136
-5.976331308258205	33.33624786626052	3.4344472757322966	2.3680739406054446E-4	0.47468199380433873
-11.555172919712001	35.57995576034233	3.5140367603977056	2.6276681072542684E-4	0.47330063118998844
-11.427224513094306	34.824469013294944	3.4872452986537024	2.5385775467049506E-4	0.4737854573160828
-11.302991741507174	34.01939293201957	3.458692290673035	2.4452191180799926E-4	0.4743022391784994
-11.26269403333529	33.74326682230424	3.4489248067007665	2.4128752793117186E-4	0.4744795070461776
-10.87492360433819	31.536162433666846	3.370700664042659	2.161055811806466E-4	0.4758957479370547
-10.79808267178972	31.096982410679725	3.355151280162472	2.1129626478984427E-4	0.47617756687619506
-10.515617328365707	29.431210118152052	3.296177958797629	1.9269075808988473E-4	0.4772465738542415
-11.095255333576779	32.78560916869341	3.414934678809728	2.3035841283156245E-4	0.4750940260640725
-10.374607869233792	28.677418549364212	3.2694585137858123	1.846341165094271E-4	0.47773018710714193
-1.9007542873442729	17.670028077820447	2.8803543633712283	7.259322821035536E-5	0.48473294238978465
-2.0779141835942943	17.606247817656115	2.8781075794991993	7.197540878710353E-5	0.4847757403704027
-2.421704394542373	17.610906476909	2.8782728149415595	7.203558412801645E-5	0.4847760658062792
-2.5268901597962445	17.60827853304663	2.878181288805111	7.201452475333041E-5	0.48477877729409624
-1.0157099330243569	19.441588102125813	2.9428451873025185	8.999675815495904E-5	0.48358327282621616
-1.1062328150339649	19.65851365771074	2.9504997230179297	9.215027236867795E-5	0.4834444224435072
-1.0950141199455286	19.63861486947969	2.94979749135188	9.195223027038226E-5	0.4834571309255782
-1.0936631912571904	19.634142492606518	2.949639531189899	9.19077405359045E-5	0.4834599986141506
-1.2019485900933222	19.823967402584525	2.9563423514692353	9.379563647027067E-5	0.4833387780240212
-1.2626663164006444	19.90610167368628	2.9592395243826544	9.461281947882198E-5	0.4832864608114097
-1.3479656887537845	20.02184186709379	2.9633288521395675	9.576434051236555E-5	0.4832127358149365
-1.3818036936806772	20.069240413165744	2.9650016337793756	9.623899202449246E-5	0.4831825335671797
-1.490043238491493	20.21081153288452	2.970002863152066	9.764899740885514E-5	0.4830923921086129
-5.495158991359491	28.68268136418761	3.2695727467189823	1.850259739782998E-4	0.47767483856443643
-5.507477156915547	28.790577524822243	3.273380067244896	1.8617321213953904E-4	0.4776054517775311
-5.640376413522405	29.93509919763994	3.3139479127169085	1.9865910191648332E-4	0.4768695187948014
-5.66674537726079	30.200894570944342	3.3233398457487473	2.0153911267371103E-4	0.4766985506045726
-11.232964758328787	33.56280133293661	3.4425192200997934	2.39173338630507E-4	0.47459532970409324
-9.890707351552885	26.584105713780335	3.19533209487724	1.6230462510318696E-4	0.4790722821949857
-9.499209611630052	25.463046361573806	3.155677485905658	1.5074779682198693E-4	0.47978977246334165
-10.251371607480321	28.08873461337165	3.248610094739606	1.7817800022571916E-4	0.47810772761878884
-9.949856872037069	26.81141811544305	3.2033829148483215	1.647513153052244E-4	0.4789266087052367
-9.409620206466	25.28683176907262	3.1494238963033183	1.4890698274299725E-4	0.47990227160116183
-8.975776833099328	24.413789608181347	3.1186210312097504	1.4007564038311272E-4	0.4804598457348228
-8.450931047688341	23.67686534172989	3.0924929101914946	1.3259983359310395E-4	0.48092895296128263
-8.315280225053407	23.486682331666373	3.085790857302923	1.3071924577320537E-4	0.4810500538702115
-8.109310669822081	23.245736403988893	3.0772607494796502	1.2833591668569598E-4	0.4812031605892722
-5.04821833795282	26.35030357792787	3.1870346478901688	1.6022048115854902E-4	0.47917283996514415
-5.072511135861281	26.457154341834364	3.19080242275862	1.6130364848751953E-4	0.4791042408977907
-5.319014801988768	27.6151602307035	3.2317812468151224	1.7354244227460726E-4	0.47836074847204374
-5.298549699956672	27.508324942348306	3.2280089578962836	1.724412993491723E-4	0.4784293728811992
-1.6547952866665352	20.435138707303928	2.9779185688292666	9.989109713153129E-5	0.48294949532018805
-1.7068462026965912	20.505043732104994	2.9803889733267113	1.0059153236148508E-4	0.48290497319567083
-1.8328638043067826	20.675856534446993	2.9864183168089538	1.0230385511599712E-4	0.482796173341572
-1.9146876228856835	20.78271581099791	2.990194684573688	1.0337217468631664E-4	0.482728137357525
-1.9589596542270868	20.838178803681924	2.9921511819749433	1.0392479397671177E-4	0.48269284201097434
-2.2267902915590323	21.173727916983232	3.0040219045675762	1.0730257084876096E-4	0.4824793097336873
-2.4765836027203294	21.524027437877677	3.0163749048056454	1.1082987234880946E-4	0.4822561077578159
-2.510632075597485	21.56945277354053	3.0179830660150277	1.1129145600833008E-4	0.48222718211769056
-3.4170539347823667	18.323036770820913	2.9033964200139293	7.906277304068033E-5	0.48432703244547703
-3.3613588547056894	18.26201824120377	2.9012444072961445	7.846160994500379E-5	0.4843657970198794
-2.8302006677410443	17.7685842180935	2.88383302541503	7.359927655142407E-5	0.4846784607212034
-3.0213186080937637	17.882690433716814	2.8878597113825606	7.472673445762714E-5	0.4846068130332503
-2.9853774190574067	17.85333337493745	2.886825730497592	7.443732435661838E-5	0.4846253757124195
-4.904236518511963	25.91960781073081	3.17177075977549	1.5578864856686375E-4	0.4794488508453709
-4.723668736196532	25.314951331292864	3.150407944711037	1.49493414311821E-4	0.4798365308133382
-4.604679940346854	25.051089745874435	3.1410510972600796	1.467330397776669E-4	0.48000528770389017
-4.281370486848969	24.383328411417228	3.1174910703093017	1.3991774731525683E-4	0.48043220622446997
-3.2125741016240386	22.611557155864187	3.054803092473368	1.2183573763148577E-4	0.4815628292873579
-3.272014261258436	22.70654698603269	3.0581531576327525	1.227929406560774E-4	0.4815022301644684
-2.5518384799861815	21.63096481182497	3.020154988674021	1.119201252651641E-4	0.48218796800066643
-2.8735384712196232	22.08009398368013	3.036038594647816	1.1645171909589603E-4	0.48190182714407614
-3.1756044296995665	22.556944434453374	3.0528697900434354	1.212899050172057E-4	0.48159764581874226
-4.545571876999899	19.652622560032107	2.950325647568812	9.222629102894116E-5	0.48348173471145106
-4.424895516455141	19.524062222800467	2.9457892841308935	9.095507752045383E-5	0.4835633713845069
-3.958958611653594	19.00470136406695	2.9274497898181004	8.579730308928248E-5	0.4838932849250617
-3.8782730930382083	18.915322300283425	2.92430009597901	8.491419800730777E-5	0.4839500726295606
-5.025563667731989	20.107549344377823	2.9664192112233057	9.677464928522283E-5	0.48319349807958417
-5.277731362781373	20.350988119887234	2.9749920346008807	9.918994459163279E-5	0.4830391540021322
-5.606549304112775	20.6598148798465	2.9859245553259157	1.0230225701789779E-4	0.4828435565135065
-6.131048509468386	21.17349677678001	3.004035001442665	1.0744167155025294E-4	0.4825178615569564
-7.17416985769136	22.198608654304337	3.040243545049939	1.177383179071128E-4	0.4818680383380731
-7.6413332318231895	22.67125431062098	3.0570024300734078	1.2252535985486496E-4	0.48156836736977815
-6.9150129554945305	21.927639425126234	3.030704129328436	1.1504889033471047E-4	0.4820400016944442
-6.31895859009996	21.343154735881807	3.010056774641344	1.091685225166715E-4	0.4824104993730088
-6.618255579081206	21.642875823077	3.020613113674232	1.122081971753453E-4	0.4822204626892773
-3.6680004015474728	23.30103040805593	3.0791977185657333	1.288063171729643E-4	0.48112322761306314
-3.83446762916781	23.580833568731567	3.089080177378975	1.3171441200819208E-4	0.4809446787308022
-4.071443328978513	23.987709649252928	3.103478739826218	1.358020781707078E-4	0.4806849215416403
-7.640251545310057	17.586782544931808	8.068640055330437E-5	4.796343003399084E-5	4.884541408546879E-5
-7.509356374993602	17.79911102953117	8.101064386145203E-5	4.795606848375821E-5	4.8631974747268695E-5
-7.6989388334005735	17.4903691638282	8.052818976714148E-5	4.7934386123596433E-5	4.894181220458481E-5
-7.762103216471637	17.30759444679789	8.017581540179837E-5	4.788128129137833E-5	4.906276753242945E-5
-7.821162534822876	17.152686250634986	7.986642988574839E-5	4.782376197107041E-5	4.9171167124023897E-5
-7.87221896818102	16.9473112831706	7.942882052430266E-5	4.774651355095587E-5	4.927177354485954E-5
-7.921170402924522	16.753942907049066	7.902725387599411E-5	4.767571140997848E-5	4.9372405559919667E-5
-7.9783869673286425	16.470761822820492	7.840260714720275E-5	4.754720549369866E-5	4.949531640970849E-5
-8.003886469325913	16.357472230499454	7.816330423705112E-5	4.750222657263037E-5	4.954977064531968E-5
-8.041803974825056	16.197407590250943	7.778806789953777E-5	4.741901549590336E-5	4.960910137309485E-5
-8.11957094103931	15.808141817188318	7.689271302130298E-5	4.7218218911035316E-5	4.9751863549004404E-5
-8.094241908274963	15.975737091845481	7.728264630822701E-5	4.731197062996255E-5	4.970226421761453E-5
-8.149959289733443	15.594634263864748	7.642219039050295E-5	4.711015384401969E-5	4.98198607103885E-5
-4.487015489615116	14.591722761896559	7.893143188717281E-5	4.716687483339047E-5	4.755706919051431E-5
-4.416731324563106	14.512870608922288	7.8821211459049E-5	4.7129154003685E-5	4.749439554982671E-5
-4.329055028394281	14.412978776001905	7.86943365333302E-5	4.7092157457276224E-5	4.742545339892932E-5
-4.19303203891211	14.248275933735142	7.844491284397808E-5	4.7002702127581256E-5	4.7300940838925794E-5
-4.178965322518646	14.23024927967746	7.841904174432857E-5	4.6994252465180907E-5	4.7289809750022325E-5
-8.208595369810979	15.125877972768416	7.534656120544028E-5	4.682333606638775E-5	4.994166570515519E-5
-8.250106284083648	14.883579494882824	7.480624310497142E-5	4.6680473134457686E-5	5.0012630699045204E-5
-8.184763342662869	15.304083214581624	7.575625269237353E-5	4.693440563447681E-5	4.989301746727091E-5
-8.194040568253598	15.203367992185502	7.553045608582379E-5	4.687496237378413E-5	4.991943357757237E-5
-4.009503675450382	13.95499929048619	7.790377428480519E-5	4.681878732744941E-5	4.710962143327214E-5
-3.967321215997023	13.879167246534847	7.77699967848172E-5	4.677819245691762E-5	4.707262059606447E-5
-3.8768075373306097	13.684183745503944	7.735655381031364E-5	4.663679672525828E-5	4.696877489854086E-5
-3.8285567068758617	13.577304042901428	7.713269224727147E-5	4.656255196909601E-5	4.691257275860178E-5
-3.679175518096213	13.165512678706849	7.62190780245865E-5	4.624898076482041E-5	4.67300125094665E-5
-3.5952780276413945	12.848827743115857	7.544091977826779E-5	4.5962830054273394E-5	4.6606922686351505E-5
-3.8035301168690907	13.511178334388502	7.69737105308708E-5	4.6503647244082764E-5	4.687612592931846E-5
-3.5706258476984103	12.751547870197772	7.522899278960776E-5	4.589411978326176E-5	4.658047270727787E-5
-3.536337058362929	12.508568926206657	7.463504900484706E-5	4.567064454421149E-5	4.653107077143056E-5
-3.4943523373487664	12.217884679130231	7.392643698594368E-5	4.540530848134711E-5	4.646933657286804E-5
-3.476217738039166	12.051206781698731	7.348922215009507E-5	4.5222537268839507E-5	4.643030018122485E-5
-3.4381043775288846	11.707787309160882	7.27180235753626E-5	4.4935167625550284E-5	4.638972135391972E-5
-3.4175141432913065	11.442487558596586	7.204167533666353E-5	4.4643006316252994E-5	4.633905535059598E-5
-3.390535492772293	10.959938069747185	7.088804391388386E-5	4.4140247307009426E-5	4.6283309694390985E-5
-3.391605607580326	10.637069694303245	7.010378371678471E-5	4.376297563127061E-5	4.626523838713973E-5
-3.3957072198915474	11.125983907025887	7.131244710079768E-5	4.433453929849559E-5	4.630604447472749E-5
-3.3933099091125833	10.454525891479044	6.969303555235377E-5	4.357582562976154E-5	4.6269795508112014E-5
-3.392748642497309	10.363320317554606	6.949471970270113E-5	4.347718214718337E-5	4.626822065036129E-5
-3.3881777990103163	10.052022617744685	6.877496562135419E-5	4.311406152605203E-5	4.623761299504752E-5
-3.379931059854188	9.65560915900371	6.784307171028804E-5	4.2593569408667336E-5	4.6173971136081883E-5
-3.38003327420144	9.645525660619372	6.781781143105855E-5	4.25794909295402E-5	4.617247439439334E-5
-3.380411775956053	9.63612711841371	6.779213291881307E-5	4.2563512889612324E-5	4.617042556740264E-5
-3.4070943292007656	9.209820550583608	6.680771394424304E-5	4.199064394740251E-5	4.616787548511787E-5
-3.4177904844649305	8.97279793026408	6.61866629844995E-5	4.159506801202601E-5	4.6106722519588614E-5
-4.670507470987797	6.528342318175511	6.0456122240526205E-5	3.778401996087878E-5	4.70339339283138E-5
-4.472672713765167	6.53165408154053	6.0496153280163964E-5	3.7733271709980456E-5	4.6972816454929215E-5
-4.296096768007061	6.564113874181485	6.0392368090385856E-5	3.76373349046991E-5	4.661735806033342E-5
-4.1907677441120486	6.6201318525786546	6.051970404087315E-5	3.7623252712474985E-5	4.657853100020652E-5
-3.42823364007561	8.77881073484247	6.57727669163229E-5	4.131713372435978E-5	4.611245154152753E-5
-3.440421539484517	8.631632878187974	6.54611260824158E-5	4.104580776638889E-5	4.611931872218757E-5
-3.510174069952668	8.051882576425108	6.422880716981284E-5	3.997769798821335E-5	4.616821832205826E-5
-3.4654247941708625	8.41479710425795	6.493666243872353E-5	4.062222509538637E-5	4.6119540795930576E-5
-3.519325274558982	7.974355231943207	6.401107532323586E-5	3.9806109328041884E-5	4.613601065810991E-5
-3.8048036653298265	6.960169305120867	6.096411638491972E-5	3.753023384035038E-5	4.588188437977799E-5
-3.942941641067294	6.809098812242506	6.073500090235945E-5	3.762448475946568E-5	4.6101969992614027E-5
-4.081244662082278	6.715380176995773	6.050740772794097E-5	3.747397149330688E-5	4.632557432213936E-5
-3.557899482821399	7.6388476831782866	6.291592702879265E-5	3.8635659671124405E-5	4.586506916485201E-5
-3.5506928691402093	7.692857622749482	6.326747660900505E-5	3.902567915293298E-5	4.6003178318334626E-5
-3.535122007221198	7.8370201875805385	6.363886051132892E-5	3.944127983851711E-5	4.6046142201257794E-5
-3.5827478111781415	7.560437912809053	6.279079438839747E-5	3.8757582413813434E-5	4.583836147467946E-5
-3.656557182300242	7.31345080673359	6.184982210853581E-5	3.817005162520988E-5	4.564900448563749E-5
-3.741595319822733	7.091603710798701	6.11500227111008E-5	3.7481537554008965E-5	4.5746898677395824E-5
-12.48823622079036	29.318127189803445	2.6177621870096304	0.2801383893737811	1.0681665617561396
-12.301573729696075	29.291730374054282	2.5861873754219684	0.2971321521504964	1.0548778004082624
-12.904182385341631	29.37659805299116	2.684563085549367	0.2360751422548308	1.0953734895607434
-12.704310573905445	29.35687813300677	2.6538160785457654	0.25785287166329474	1.082976671145538
-13.215739023882737	29.375039723105594	2.7265183767899503	0.20272455783284388	1.105102486824166
-13.289816212405814	29.38416912499247	2.736554376511949	0.19462940618216135	1.1093441256628291
-13.628735756055638	29.408293625969595	2.782178259518271	0.1619127429659178	1.1289719495563317
-13.761313265189306	29.420327221129604	2.7999478505540045	0.14886483318529975	1.1369052421741803
-13.789831291953012	29.42263826529943	2.8028524891577136	0.14609467634291665	1.1387690952014609
-14.193507593470319	29.351006338599753	2.838321695772686	0.10001276179195459	1.1509226334044231
-14.343065600888547	29.30623263263965	2.845682475654934	0.08348252646474681	1.1526730382888322
-15.169871121939503	28.7024294022831	2.8444413513883915	-0.024991242082998077	1.1394926765882962
-15.025976096323706	28.826575538617305	2.8477410360005138	-0.004948881800285779	1.142986829648276
-14.704342841257393	29.099582909420015	2.851764330249118	0.03858379105970097	1.1508456460249943
-14.77814405518191	29.048154888872233	2.852389457547604	0.03028988875543144	1.1493330030645423
-15.194930389272562	28.670268692680192	2.8433474878355813	-0.02984250571894352	1.1382598936242518
-15.552436058935607	28.262388145106144	2.82342676688633	-0.09673075488665268	1.1277161162791907
-15.65870487864321	28.128694460225432	2.8143791673557432	-0.11747308065717588	1.1229190357076593
-15.420870685895718	28.414489982476084	2.8342409365578156	-0.07058562334355174	1.1316191304537147
-16.14669845066415	27.534817692946177	2.7281338668297366	-0.22525166792973234	1.110084211823986
-16.18902508127296	27.487365967844962	2.718025878831494	-0.23502952862870174	1.1095157966387834
-16.090879730623392	27.60512583812312	2.7395974848469837	-0.2122615229813191	1.1121031697225428
-15.906983759261689	27.83045491742547	2.778861657331956	-0.16899764892351912	1.117111988100958
-15.78801336657089	27.974288039163056	2.7981434722107004	-0.14364161374982598	1.1203820879627902
-16.4224657835804	27.241242221715776	2.6515671206676563	-0.2877133395093903	1.1077813632651863
-16.636541644582238	27.015574682657572	2.586411905472197	-0.34114277093666145	1.111341214969879
-16.701862721366762	26.948993088668995	2.5657637534132385	-0.3586498786621091	1.114153974078137
-16.98192097775023	26.67928029930171	2.4715643172223483	-0.4393173968492844	1.1234158311246238
-17.086567607533095	26.586911131348927	2.44016202132355	-0.4688531552541025	1.125802806784355
-16.810764952407226	26.84442366016748	2.5295595424735984	-0.389891684419465	1.1177350704372007
-17.316197999609905	26.352544552541893	2.3816253113076318	-0.5455431220622217	1.1286189721011306
-17.45518464052986	26.210110438215963	2.34856542330241	-0.5885331367266861	1.1306782412915566
-17.722095738557805	25.895382301413925	2.308627909910532	-0.6798604954236217	1.1287332251541236
-17.72264017583542	25.894744071275742	2.308540765776341	-0.680047290241523	1.1287273743708566
-17.932597821946576	25.11386146747848	2.2281836743278967	-0.8394004939025512	1.048973312785469
-17.907096306050956	25.00313633884308	2.2140425233550216	-0.8541270447893294	1.0285987939024959
-17.75267320881764	24.32471147247125	2.127434077478047	-0.9441727332929943	0.9028931455398017
-17.92944471255859	25.1306830888716	2.229937184467806	-0.836192955702009	1.0507086980247333
-17.722777975835573	25.894232143167198	2.308490427133638	-0.6801560662126906	1.1286703802900595
-17.728945142955695	25.871483784810497	2.306155152786772	-0.6848045881454972	1.126354884944484
-17.700264955727473	24.192801294244298	2.106759386249962	-0.9560054677740853	0.8744662329409435
-17.492893227235577	23.675149455238873	2.024106173725618	-1.004075820754927	0.7625027354763532
-17.219818972655105	23.051350814888384	1.9196437727673006	-1.0562942852000468	0.6329262611847565
-17.213682929786287	23.036984749786797	1.9171994181922067	-1.0576175397484755	0.6299745363447669
-17.20651458505761	23.021889840621302	1.914371449681907	-1.0588219159040448	0.6268513476284815
-16.72944438496599	22.0265670999435	1.7348250983086835	-1.130399351729401	0.42777632795874976
-16.772330573218266	22.113599037757318	1.7495629689974812	-1.12472127475292	0.4445936672573893
-16.97378539565523	22.529669064239176	1.8263606423048815	-1.0959610923416148	0.5268683404544147
-16.69878402350933	21.97001521221032	1.7261666005486953	-1.1336515030901446	0.4168526527486933
-16.44523432072541	21.481646309928003	1.6460834219619278	-1.1630834702060011	0.32096262987089713
-16.38784636008633	21.382208809377225	1.6329450341310268	-1.1675921367821127	0.3008401144531575
-16.10429654720809	20.90765006213037	1.5594771421391922	-1.1860088805444702	0.2000127571695164
-15.229590069694847	19.59839917871314	1.390577897468516	-1.1618219552042826	-0.09567493671344442
-15.573303162172023	20.08692966262294	1.4472090228912184	-1.1819798393780188	0.016920201597605097
-15.762739830454272	20.369577854236137	1.4856639519934414	-1.1890867122508646	0.08085857121365234
-15.676053214728174	20.229671015614727	1.465789464822861	-1.1884068260049927	0.05008001518316054
-15.004965242227517	19.29705702264412	1.3537904817712882	-1.125957618066563	-0.16690658695663105
-14.347740685004595	18.43237628944785	1.2420775445332821	-0.9675003751764225	-0.3517181251396523
-14.71316053352021	18.903140185799252	1.3059124865791727	-1.069635430982998	-0.2604150337363552
-14.112301424219844	18.14085757339455	1.1941683785526498	-0.8851541332619322	-0.4006512302001831
-13.786968016309958	17.746840232171802	1.109360816610796	-0.7476119319249985	-0.432858660973833
-12.572484095421888	16.31238607204104	0.7836702001583242	-0.29485999892620063	-0.33185176859513865
-12.73923093656964	16.50237005974189	0.827348420978548	-0.351636638292372	-0.35362516656642373
-13.149721100590622	16.985383718836303	0.9389922038063871	-0.4981087988429973	-0.3978463203520307
-13.560443943361147	17.474962802260926	1.0497660118531822	-0.6575100881667717	-0.42871759247355423
-12.433087863224218	16.142914163274668	0.7421805001635561	-0.25698458267159946	-0.3068286766097428
-11.67886765718853	15.130655135953049	0.5136891491267178	-0.08810080074786901	-0.1838523944840031
-11.370603754574383	14.616160191779192	0.4140129845287954	-0.039887608174154626	-0.14811246253371707
-11.928279318244115	15.521235666230787	0.5879288659147068	-0.13398846699982522	-0.21830574725768498
-11.098102119973685	14.067276715400904	0.3348266675405658	-0.009189242175661076	-0.12427864326586399
-10.94829922258624	13.75778922441979	0.28520595730559267	0.006323652559258184	-0.11144630771372482
-10.566136973193167	12.955069884045642	0.18947376913220176	0.01841391536200745	-0.08308331048671616
-10.528617101577506	12.869997651759531	0.1788684649281772	0.019103694753111956	-0.0796915168337295
-10.125844678960055	12.03212679724241	0.11354585204851068	0.015470239670705422	-0.06175689238905668
-10.205786830641387	12.200371242765215	0.12669085770674499	0.016168868945377425	-0.06536562828297389
-10.11776374681346	12.014636087480781	0.11266675749597159	0.015400592390552503	-0.06147890100596397
-9.799033203597945	11.32040592221854	0.07704262005880974	0.012330785627794766	-0.04915900064624206
-9.732454220074882	11.174895810343436	0.06977595865995445	0.011495092819765589	-0.045949262497023455
-10.081694286405995	11.938670646469957	0.1088085037748501	0.015062469972924795	-0.060110085533739345
-9.419861471494833	10.505758447346915	0.04918073421595257	0.007665569930093928	-0.0371433263074251
-9.39945834397536	10.463080013210769	0.047718470621038886	0.007384740213593633	-0.036396707156095755
-9.362989365785312	10.388561145610026	0.045819111151399514	0.0071085756277659475	-0.035223621729503
-9.15485933130238	9.94585479357356	0.034635040425118335	0.00523011771449703	-0.02847077507692585
-12.250739993292553	19.150604908283345	1.0899172386875169	-0.911227701701874	-0.26872757989144225
-12.385666050996104	19.229462944007324	1.1235617567076246	-0.9499071525410852	-0.31023731565025375
-12.018444755085756	18.995911937273455	1.0330407548390972	-0.8397265301845815	-0.17669996079170722
-11.827571680933026	18.805921238230237	1.002000838036386	-0.7906515283596629	-0.1567860794430292
-11.71378598197753	18.69006222155872	0.9825515023485049	-0.7606484073288612	-0.13879780462945873
-11.489121580415649	18.312221504949157	0.9220614789458861	-0.6845075880440743	-0.09898420034770118
-11.42092816915265	18.202424829191397	0.9031358798314206	-0.661755711975657	-0.08892988610220114
-11.137081940903064	17.673975351763787	0.7992152404036577	-0.5341518412631154	-0.05166110324354064
-11.050577560623434	17.52903972488271	0.7685204243745423	-0.4986223661049118	-0.04149666631425637
-10.900173758069224	17.228821915447778	0.7028052060732557	-0.4252536740940358	-0.029643424145481052
-10.59407257662658	16.86993613536655	0.6019902016402326	-0.3285393166023557	-0.010056968387886127
-10.4015251414116	16.663994998799538	0.5433846592118533	-0.2804055144227683	-0.0021279119807375633
-9.980308680915373	16.24426542990552	0.42114148812841107	-0.1861841577350277	0.009365772257650631
-10.52456597891735	16.788877057884427	0.5796216971761031	-0.3079567063632736	-0.005256846263531161
-9.215934750579713	15.702403997568886	0.2516110079465923	-0.08787133510693168	0.012741264997344431
-9.506635524164235	15.916651407254937	0.31643711866148616	-0.12323496871702025	0.017336734565685474
-9.713477904294042	16.0562870014233	0.36274066219939044	-0.14915758172074384	0.014523537339101566
-8.987328542896977	15.535943891824608	0.20223978379713725	-0.06086096722282467	0.009999339544906616
-7.038155536202357	2.4161328913912485	0.007494032358906853	0.006537655984823861	-0.0032177992368122394
-7.218271698777633	2.47634434863711	0.007508466929674827	0.0064539205282041915	-0.003465067836575964
-7.402921517489648	2.596088343862585	0.007463801279907126	0.006298119579114231	-0.0037175313446644207
-5.610926604361966	2.56874897195521	0.006680999053103747	0.006238785213242949	-0.0014266440484171578
-5.791192046184306	2.4885541575675454	0.006861757425197677	0.006369026358519884	-0.0016334523419372507
-6.090991914769232	2.367770791599311	0.007128522666897027	0.006559479738983501	-0.001973971562987316
-6.223300720670824	2.365865245728654	0.0071994717531442196	0.00657746058549424	-0.0021514787644498403
-8.524776938151282	15.280293075065625	0.1177758118200672	-0.040352771265714675	0.0032193858619939146
-8.5390176621	15.301185889469425	0.12442924870494619	-0.042793863338497266	0.0035516888750021097
-8.574275941324595	15.320887483760043	0.1306100655555601	-0.04409061451244955	0.0039045010001241137
-5.2268760988311245	3.1984387632370352	0.005792928647613312	0.005436782757974419	-0.0011426627546202255
-5.323022364028059	2.954304032548915	0.006117057871549378	0.005737783552620085	-0.0011958091370933037
-5.411391041049513	2.8046470279535036	0.006324214054308726	0.0059245938965734055	-0.0012593718562605072
-5.361270108912003	2.863813885716368	0.0062344050452063605	0.005845511008202018	-0.001217327949153378
-5.176470922340737	3.3654332504811606	0.005585369215194104	0.005243389544360119	-0.0011187515841474833
-4.997438755280889	4.032636318053695	0.004793100445820172	0.004502730122801521	-0.0010153371480774796
-5.108994509801874	3.6116460899580636	0.005276253201968541	0.004955790822610612	-0.0010834187701198857
-4.991774580661376	4.054261353979088	0.004767792500027065	0.004479179902230323	-0.0010112327590911642
-6.53602006808163	2.347293243898074	0.007348821710941794	0.006617565272911104	-0.0025507321762016227
-6.871423256057571	2.3759082864320638	0.007465546884690347	0.006588115915488954	-0.0029980340454733427
-6.725008134174486	2.363972974785624	0.007423138415048167	0.006605566091313078	-0.0028080742208822134
-7.498445287702315	2.6504749625169852	0.007442337672582134	0.006222507977032407	-0.0038440217132120562
-7.543394316053332	2.6908233254228815	0.007420065224910997	0.006171939885356184	-0.00390331855101958
-7.714537633122486	2.9137762658493207	0.007270584729878259	0.005884751374226369	-0.004141480514521765
-7.7891268079090406	3.0564766598021276	0.007172977195176244	0.0057163256205746	-0.004248348562992393
-7.80527300412054	3.4063802626319237	0.006858264780852296	0.005304006414434402	-0.004316143697716856
-7.804324521600502	3.2269612996167556	0.007020046238790852	0.005511673887912373	-0.004290999826570751
-7.758877336072651	3.698244931275473	0.006583119475695126	0.004965995161311128	-0.004311376532093585
-7.751964178591711	3.7286102673963915	0.0065536793052490515	0.004931118334589167	-0.004308536429093181
-4.868412953288395	4.489722570165323	0.004248987273348984	0.004011267166219826	-8.356454393120361E-4
-4.944274103721604	4.221530184777065	0.004568920489280131	0.004299906053611141	-9.438675305557607E-4
-4.861218645669248	4.514367912389247	0.004216537781163422	0.003982002532863896	-8.223387977313072E-4
-4.761328567585714	4.872867994409656	0.0037253505041568904	0.0035380376883681714	-6.285069121806243E-4
-7.7347878369548635	3.762505605967378	0.006517547938705335	0.004892470384028118	-0.004297850305235554
-7.441188952293851	4.488511996506501	0.005806667560804757	0.004049848495366072	-0.004160373931493005
-7.462522939780039	4.43043664258904	0.005859450875470933	0.00411680950131472	-0.004167801393915716
-7.583988224902736	4.103803156183615	0.006141557391979996	0.0044818197185531525	-0.004198090964590847
-7.428705960551779	4.562167039268793	0.0057702825029844204	0.003965432572062968	-0.004183718906441721
-7.367225146909923	5.0179675342064245	0.00555361035038052	0.0034390553248998595	-0.0043471664442725644
-7.395373926440531	5.510469499667041	0.005571983780834966	0.0028836359704229003	-0.00472254124379758
-7.396628687854849	5.543415335697084	0.005569916741159434	0.002845938075826372	-0.004744105912203894
-8.951906927477943	9.55517852325179	0.029165132470818762	0.004609685009562022	-0.02463670794977349
-8.732770861641235	9.107630277300872	0.022448966319796287	0.0033483487045406074	-0.019874653161185654
-8.477149435408428	8.592840803667324	0.017453958354562794	0.002866303286014441	-0.015760696736965
-8.352048182285694	8.325615036227727	0.014986892858696012	0.0026182891226096024	-0.013760020284560161
-8.222367325804308	8.079901469599669	0.013426494920973765	0.0024699354209938183	-0.012387516420745023
-4.558078678429407	5.6727023718291845	0.0024073526646377205	0.002320515689951645	-1.8358436024834402E-4
-4.661854211303943	5.2307881209663405	0.0031673490919050104	0.003031711874993633	-4.0526825991584587E-4
-4.6736829568741065	5.179041007331088	0.0032504104314513053	0.0031076139852215063	-4.3229125926435436E-4
-4.664862639408369	5.2157017440172675	0.0031928268549922473	0.003055341808249403	-4.108620131133944E-4
-7.642518454416541	6.7438038314408955	0.006961285297234879	0.0018765999015991856	-0.006520472191863903
-7.72390205946121	6.960130553786359	0.007773490644122699	0.0019272691171048238	-0.007269346330584025
-7.960824009101229	7.5515457825414485	0.009903136265130936	0.0020210746176296582	-0.009247238080331305
-7.398279738095727	5.568321714484634	0.005579781597216383	0.0028225340970340807	-0.004764997923129378
-7.486554017062449	6.151026864151781	0.00593730985761502	0.0022569533135778324	-0.005393345215945255
-7.599533786520233	6.612688047526157	0.00673195478141907	0.001972263256130927	-0.006269477533517444
-4.559353287845783	5.783205763653101	0.002203433795308132	0.0021237785745917043	-1.3762386447904636E-4
-4.539973927898901	6.108340489734484	0.0016332226546001834	0.001560552035621859	5.2711358500476196E-5
-4.595870421128182	6.280367827388355	9.848589482807806E-4	9.327322149106346E-4	7.157863455856739E-5
-11.949523827617073	29.206895619841305	2.5236140883875615	0.3270950380989673	1.028682913098816
-11.807688642858182	29.154031813094953	2.495636979245501	0.3388087796801621	1.0172927802887988
-12.00330605669702	29.223330979102066	2.532776383497274	0.3229270532872144	1.032537076607451
-11.58017196199464	29.065937130844834	2.4447786909310203	0.35485672298274623	0.9981857543946807
-11.41683712235142	28.96940271662765	2.4059850210159457	0.3658554030414388	0.9783008791303685
-11.219350371023808	28.853937987330728	2.358885050023423	0.3794590692347858	0.9534739421179317
-11.063811648377435	28.68153300927144	2.3128837828655984	0.38137723751146424	0.9243617149819101
-10.947486528223845	28.535037823889105	2.275693408407359	0.38117822891661635	0.9013485536790854
-10.899230615467399	28.323819733732066	2.2272554674534364	0.3714630795506469	0.8736830003261409
-10.868467577029437	28.194812621939796	2.1968524885391254	0.3647139076258221	0.8566450437782664
-10.876511202290695	28.109887068149042	2.1660426103191224	0.35519222773756465	0.8440010968244167
-10.899672074901286	27.854101802332053	2.0790557184239082	0.32878670709831515	0.8033664114865311
-12.412266700730603	28.73183000599365	2.5919266102783065	0.273374624165652	1.0100900079477457
-12.004390987243811	28.644127827029816	2.4955633299391695	0.30787536291377887	0.978994473374673
-11.418956634563854	28.353076382645266	2.3139202423932472	0.33565229402478275	0.9124616951055553
-11.624144095082618	28.483083006210283	2.386510535282696	0.3295066588534608	0.9399239236708039
-11.98757052088968	28.638168487186267	2.491018460050992	0.3090011126208069	0.9774138372833691
-11.999455430555999	28.643021141499133	2.4943934748386067	0.30827868949902837	0.9786198437407437
-11.11438165555979	28.077094826076056	2.1827775514405667	0.33415679850764257	0.8552330861087728
-11.390783517603357	28.330385589064328	2.3025651237473324	0.3359588090152087	0.9077942196394402
-11.018694723095315	27.985290635821798	2.1389104753003756	0.33232991749679397	0.8337174644560503
-13.471803069018005	28.77445563984976	2.795712100182056	0.16760811394903133	1.0667405774464154
-13.48260549035852	28.773788416678933	2.797630528620439	0.16645768371192363	1.0672100031476044
-12.935354512904492	28.789110493383188	2.6985214782025215	0.22360671067478932	1.0419093545288716
-12.730299209385468	28.768829272465172	2.6569073494994435	0.2436529323907747	1.0299973793266686
-14.231290469589101	28.525879619960573	2.879192596572783	0.06392448859155021	1.0800064894994348
-14.010448775461906	28.63328583652027	2.864789479730949	0.09788392664236911	1.0796632835488762
-13.506471729136642	28.767317669153915	2.800626961821836	0.16340058490756043	1.0677758119596215
-14.460841527293365	28.39408003504012	2.8908495905382896	0.027916296757822784	1.0774756616542722
-14.783683682753072	28.129965573228738	2.8842548398562937	-0.028102232688359718	1.0664994981852345
-14.975465100779633	27.963363652093868	2.872640731068275	-0.06381551034772157	1.0595279805156774
-14.857377166814722	28.070482248494333	2.8825476768991365	-0.04106896448750251	1.064182341612588
-15.247091508969765	27.723494694946858	2.8507967480287526	-0.11514616105877068	1.0493453361603517
-15.438921475279523	27.548521108541188	2.827113839092026	-0.15345655924817092	1.0446522678611703
-15.777307067901031	27.23142152114181	2.7657603535813053	-0.22677133053936885	1.0361043747017318
-15.505550048294694	27.4862002405047	2.817041970622687	-0.16694765768782152	1.0427293532087085
-15.95882932927022	27.057658625283377	2.724325033259314	-0.2693658308182831	1.03321496698128
-16.071627921968407	26.944874315391413	2.693913890187565	-0.2984009513965762	1.0315145508914603
-16.348879088595037	26.649360708813276	2.6026713291618337	-0.3801575013126241	1.0276687907201523
-16.427997019937784	26.555959712111072	2.5728308383858467	-0.40659663304733873	1.026622484568496
-16.656844434007954	26.17623866269756	2.4528702900093444	-0.5070995808426364	1.008074844598025
-16.696536478621557	26.09508062700545	2.428758624325029	-0.5284879271249493	1.0031961082799794
-16.835749776418716	25.686852448177994	2.3234290173808647	-0.6217274689055582	0.9649476671034185
-16.845061757485475	25.628453285604436	2.309234055717118	-0.6334006547586244	0.9574142446499093
-16.850433340026893	25.176846057478727	2.204756189214688	-0.7117842200507609	0.8862086150726912
-16.85038673364371	25.14105029551206	2.1973455247424747	-0.7176456443804906	0.8805190168436269
-16.822804208812027	24.752145786172367	2.1269301759941603	-0.7726118766771861	0.8166729063724749
-16.814022621155868	24.619664448408173	2.102817316779285	-0.7914635935580472	0.7949948441009475
-16.812945472733826	24.6090037446475	2.1008322208632317	-0.7929144910139434	0.7932697825944125
-16.723937840816944	24.10943746964462	2.0175397368903396	-0.85299782978981	0.7058344398007566
-16.711672631053567	24.055094941481215	2.007248939983647	-0.8592190278493954	0.6965582380495612
-16.289023552988983	22.907733919851253	1.7786638030261352	-0.9739579301965955	0.49313347734047225
-16.541701583590093	23.45604246001041	1.8947819797047751	-0.9210587427193493	0.5917198218373831
-16.554803726644348	23.499372302025698	1.9033846344232808	-0.9160370812855212	0.5990592270143457
-16.28488538521969	22.898119481008653	1.7763134099163187	-0.9749731952680857	0.4913775136043228
-16.26218103763534	22.856454352609262	1.766531944648953	-0.9789454246613846	0.48331383480888385
-15.969194038819062	22.31634337785984	1.641623460327245	-1.0299726761146881	0.3791971810753251
-15.890230123807179	22.1925020649246	1.6169898023127667	-1.0399887978655586	0.3549042593926525
-15.611918811164477	21.76175729997115	1.5304718258612051	-1.071216599663147	0.26982013602362337
-15.389654649869971	21.467446140267274	1.4818790751350859	-1.0898276168125811	0.20780468855841533
-15.211472875440649	21.22502075941048	1.4382806707989424	-1.1035250294741044	0.1552966673558896
-14.852605830718518	20.76860561637889	1.3778751612413207	-1.1212747313802254	0.051431288796803046
-14.818368111934701	20.727265125728813	1.3717859548247144	-1.122108524740847	0.04204176236883605
-14.010753868674147	19.956266747716498	1.278587607462826	-1.1037479557176968	-0.14359937230199188
-14.087441807327457	20.012526511232718	1.2854511381101081	-1.1082294821523717	-0.1304194118088821
-14.468160486474938	20.371519812579944	1.3261710661438664	-1.1200360940681369	-0.04202027499055076
-14.161164464278139	20.08381166702931	1.2918460060633272	-1.1098807326892182	-0.11352609870276748
-14.781086333771103	20.690256417429	1.3661957015411985	-1.1218175564456059	0.03306349042447789
-12.566775432145782	19.255877513320883	1.1429426513296275	-0.9718100366536	-0.30623784520281183
-13.290339014836286	19.46305631769065	1.2121607632591176	-1.0501348042316612	-0.2552267090068418
-13.1729303124603	19.418787275288505	1.2020466615945273	-1.0379799043429272	-0.2673883032391597
-12.843245224742368	19.28971157894774	1.1743727507633288	-1.003893872866871	-0.30212205078954685
-13.364979556612642	19.508469790386137	1.219463358567285	-1.0571301941472295	-0.24526927739013876
-13.714991928392514	19.7215588672211	1.2530249636375252	-1.0872911132423415	-0.19813653313965068
-10.73275094914898	27.601566124654774	1.9646617791733787	0.31438834680500405	0.7506411003220517
-10.621312259153935	27.431657608134955	1.89027238637924	0.3057997397150921	0.7146559532773489
-10.494472622804425	27.139762728691487	1.7818090962283097	0.28821135281623134	0.65955033558458
-10.440814811578786	26.97290839065918	1.7244868582233237	0.27550114091085026	0.6293657741534983
-10.340010025599554	26.46761329405222	1.5663886711160346	0.22626644985175076	0.5411633270079464
-10.310942985096554	26.231506882359504	1.497089161944646	0.20195339474022783	0.5020471375160228
-10.254915889396067	25.788604694922874	1.3742062952173062	0.1522231476953704	0.42859984894913844
-10.226478276469011	25.49740684588262	1.2955490329414256	0.12188145814966937	0.37931004174994987
-10.15297056364784	24.454238785309386	1.0791943437794407	0.013696087680871393	0.20701964978692372
-10.148816922605754	23.97207807587904	1.001277470970472	-0.0411172556385942	0.1283811199152917
-10.1572747910747	24.735583520367605	1.1243687782621345	0.04488822086582034	0.253355513116034
-10.162097597121184	24.830116402868736	1.144472645304587	0.055927916270393	0.269204335764426
-10.162546766859359	23.84260305188515	0.9911564008623618	-0.057578617189085704	0.10713061911529898
-10.199764060738538	23.17965757589045	0.931855369934375	-0.13634358628665588	-0.0022984074775266455
-10.264133457042867	22.925685144978395	0.9316450488070082	-0.17752054065649941	-0.03830361125354036
-10.334836167150385	22.416165687077918	0.9172776494317366	-0.24390409625839346	-0.11370524973226295
-10.491992980100063	22.018023813554393	0.9414900534945678	-0.3218794622158835	-0.16282123043373473
-11.549836964138185	20.072338696358347	1.0389628307400918	-0.7332325216653703	-0.3525368760426305
-11.554967867880773	20.064003427239495	1.0397045700138068	-0.7349770797769261	-0.3531686083998243
-10.551136967279964	21.796553611972193	0.948602512247567	-0.3556444833624623	-0.1955750956997638
-10.861109989919282	21.2561808403101	0.9869445195551934	-0.47936144203364267	-0.24825721767126574
-10.944210941660401	21.11696785294288	0.9935465687513938	-0.5118329977090508	-0.2610506184058527
-11.133323225905555	20.800917117156818	1.0107131346044942	-0.5824961017466681	-0.2864907069390016
-11.346534801731305	20.436488911990164	1.025105927821275	-0.6605944705367139	-0.3188913098555368
-11.231518843805489	20.62710766906838	1.0086164716723545	-0.6188099188951903	-0.30172414755805244
-11.741469854730147	19.77949816437784	1.061808425100637	-0.7948982296254972	-0.37585564790526615
-11.841147224706019	19.661418434931374	1.073963057102861	-0.8229086329430547	-0.37970304278204225
-11.973386913159729	19.52262481256701	1.0876901978114586	-0.8595388088421603	-0.3809331222063196
-12.17042537041236	19.353881967026794	1.1039765889370508	-0.9018401820924957	-0.37092153558931584
-12.254791953417843	19.298450378205736	1.111523919613489	-0.9213624356618384	-0.34647909263178306
-12.107678242949614	19.405561627556374	1.0976704289951287	-0.8879213531789867	-0.3739001146149684
-4.288326386940742	5.8070230604936794	0.10882002758157308	0.10509242255808895	-0.011412433614433412
-4.307057605244767	5.526002436139832	0.15221048624104466	0.14584979226200076	-0.011261830445211488
-4.180171464701457	5.245978145694322	0.19875538926464426	0.1887220376297883	0.011403441845458023
-4.162615861022818	5.199209053922773	0.20587656271857072	0.19519984429120318	0.014724297298647588
-4.143652721141185	5.191949089536986	0.2073247245130464	0.19602640170158123	0.017487123159379937
-4.014987066173259	6.398560350145364	0.0229021296738662	0.020715416070472774	0.008666309538213448
-4.102160277057983	6.226155071234556	0.04607958782202853	0.044807292645844654	0.005462918126423926
-4.158587255864665	6.1200098173878565	0.06152542580082071	0.060569665869249056	8.291271488013547E-4
-4.284793079351208	5.824858607178209	0.10582270389484408	0.10228665228183077	-0.011072911614824257
-3.6322745368198053	5.1479752237781815	0.22920145400933228	0.1978276319910026	0.10058978037301307
-3.7520724673596213	5.133869891353276	0.2253129558296703	0.20134321319799592	0.080007236839894
-4.068810461062704	5.185234828589743	0.21076883010751402	0.1969696632054959	0.029375736325775996
-3.4079134276844885	5.238028583704212	0.22888715019561923	0.18085453731127893	0.1367658634939782
-3.870611147185512	6.723331704642558	0.02195035055528463	-0.012151839909104234	0.01203809675707228
-3.93550508782948	6.569124366309313	0.02855573090676498	-0.0012175094393601475	0.014172664029926466
-3.083077723553127	5.477621858005871	0.2325927569057815	0.1364622291160561	0.1867177053922697
-3.2016356353304536	5.395281637801698	0.23153031054126536	0.15389483760365696	0.16776992003528335
-2.9250367521464256	5.618751443255416	0.2500942117255944	0.11090834929514234	0.21146821146197695
-2.808073832376915	5.742408533499555	0.25994605414791944	0.08977431925567284	0.22798962725470115
-2.561109083068193	6.012828978318681	0.31350125317813754	0.043604406168065435	0.26805702830209416
-3.6562255957727294	7.214473650128381	0.058786011374144354	-0.04788433723292513	0.011864108188409696
-3.592522873141893	7.34008329807876	0.09950806048332383	-0.08009888307925372	0.018251735895189202
-3.54328167840365	7.470859406778205	0.1124204717532946	-0.09050434972380997	0.0206156774401712
-2.1477862434435124	6.617732931249476	0.46279399768330065	-0.07940437847909283	0.345385401558596
-2.178221292733067	6.571855578800015	0.4494699553033231	-0.06858036420436832	0.34113767308361403
-2.0648331524982755	6.7576354797203635	0.5017008469650548	-0.11272615600006637	0.3576227708109453
-1.8849213199230619	7.066868042911974	0.5867179205121854	-0.18522232309498135	0.38340053381756684
-2.4120263893614973	6.229400814325045	0.36471633182241503	0.001742409644847058	0.2964811705243616
-2.5361866250272955	6.047252036713077	0.3190104132800309	0.03897126876182122	0.2721453046452176
-3.935819787141531	17.984500048599497	2.4799633973581923	-1.1000292139692154	0.28421492560807377
-3.78336958602557	17.993315823553566	2.4655799180326174	-1.1068966331951153	0.28032222178119126
-3.427077741744119	7.766058137175304	0.2604828897684292	-0.20403595258851345	0.02989558836058027
-3.406569881135219	7.832445527304884	0.2822327210296929	-0.21880089406199418	0.030391004870161775
-3.395983191054093	7.883794864942119	0.2996850832461983	-0.22924529360868012	0.0313191474580239
-3.3371281060386737	8.150918617555703	0.4012529716010693	-0.28233662779947716	0.0399409933167457
-1.278169408830863	8.48437433428823	0.9865523135160268	-0.4932459106891611	0.45239175090477124
-1.4540629241815408	8.03470965362341	0.8587870772791719	-0.3989979447302696	0.43783360142920646
-1.8167261401452421	7.208011822579171	0.6250097083432156	-0.218582504307477	0.3950843016169212
-1.5523830370140876	7.789776732269239	0.786795648447655	-0.34311425461678685	0.4245799727217344
-0.9410764433027281	9.405038530050247	1.2312079303200656	-0.6669399581258338	0.47230282298671544
-1.0329367331417418	9.151234284338832	1.1660510416114525	-0.6225859994679166	0.46828693676749433
-0.7679094447811552	9.95277965234512	1.3566037864702447	-0.7499123014443427	0.4779630422871497
-0.33002843814312044	12.134348277380695	1.7728139848648987	-1.0229538571163703	0.4692563979356387
-0.3357764586920513	12.078843485378034	1.7638102210100408	-1.0171170649608143	0.47014607270820474
-3.417433509638533	17.827381727176302	2.4337823022288685	-1.1335834421552309	0.284994416424143
-3.353382382951112	17.741842308688575	2.427067808606333	-1.139894506648359	0.2881484629080585
-3.674832941632539	17.93323560833925	2.458038847042781	-1.112689915035169	0.28446681092162124
-3.5409307277999584	17.885907081965335	2.4467309030347124	-1.1246711555328373	0.2840179776168733
-3.1860561960175433	17.549365365355296	2.4087009318320662	-1.1517766743949376	0.292302662924444
-2.9981130641699174	17.395321314172424	2.3935620055056015	-1.1612548643351162	0.29572808865441563
-3.2165215628928006	17.57820816975883	2.411367138529021	-1.1492077311110265	0.2922733742592735
-4.1137207324417435	17.95308223849858	2.5033420173079834	-1.0892343538603761	0.28487161825402074
-4.160621080742889	17.795938972454014	2.5139237332235087	-1.0896287846481794	0.2917315482405122
-4.190763877417752	17.70804950350443	2.5212060700588794	-1.0874361863785014	0.294722312025972
-0.33050020850094985	12.145123827625998	1.7742350076726467	-1.0237666127553473	0.46898571135760636
-1.4343564303268679	16.31909273804294	2.25203773702913	-1.2110265893490206	0.3376469146104734
-1.3066176526698219	16.0680303809159	2.2289361773001466	-1.214109297111671	0.34311160073153896
-1.1152979539279455	15.611202681804269	2.185586216942247	-1.2112762502347767	0.35661981316539837
-2.4474803932797915	17.1585224792057	2.359136718184849	-1.1820745197963571	0.30835592389229177
-2.055761384167546	17.041296048986602	2.330652870855846	-1.195615099818496	0.31485392161339004
-1.9984998164489554	17.002629506016117	2.325512733183273	-1.1964480894499794	0.3174880602446271
-1.5724149375605685	16.580962567434636	2.276782890395298	-1.2110877765825208	0.3291069822946142
-2.9820955633715815	17.38344915169903	2.3923782338225466	-1.1619467147424725	0.2961291299646311
-2.724789042326286	17.256116533629893	2.3757925661729544	-1.1723534334152108	0.30217562674741993
-2.531457869203797	17.190304756335227	2.3641563493943014	-1.180114355828469	0.3052706021812563
-4.183190145794866	17.56540290424019	2.520080261846226	-1.088298018071167	0.2989714494882483
-4.207099313692599	17.371866069837257	2.5244417540658204	-1.09226568585495	0.3036525449039298
-4.17345519997633	17.089831976884682	2.5092675207535278	-1.1011892592392827	0.3035605303610487
-3.3148310309893363	8.423923301546052	0.5046316913516797	-0.3425631832106405	0.042120261804785224
-3.3001926290874843	8.663118489326514	0.5835343028797374	-0.3926754652760206	0.039926177251028754
-3.2862287614074197	8.915212706658004	0.6662758718847355	-0.4421549501288866	0.0430725152585114
-3.2794829862540458	9.153166440048345	0.7512149772274145	-0.4927427820149016	0.047724580187556806
-0.3805651487088481	12.953841366376702	1.8833516840311613	-1.0884891934196808	0.4465056185051183
-0.4307061904896281	13.36924122248353	1.9394531012032474	-1.1219132471439883	0.4339532956599129
-0.5075965103225141	13.744646939005303	1.9824176362749104	-1.1414342108413214	0.42229297555408685
-0.5977318219793605	14.096499370658435	2.0255716780279025	-1.1635295643202712	0.4087700979633523
-3.2676731937878696	9.605726412719452	0.8968217878357877	-0.5748292645098747	0.06065423486888707
-3.256429234120413	10.042692132374542	1.0343031270411243	-0.6513418843714847	0.07304800739455858
-3.268410707882346	10.416945356274994	1.1394808987483827	-0.7044127122788715	0.08342465577514398
-0.6591870284780542	10.31262568099423	1.4413014511174318	-0.8071092115465945	0.48146034391331305
-0.42285288091859907	11.258976825610697	1.6307468310082471	-0.93086887782291	0.482951603797673
-0.42939644071267913	11.215805729165236	1.6224663645398854	-0.9251581632388067	0.48328767975028597
-0.6312573047807166	10.428088654680536	1.4669499590967046	-0.8249175248008873	0.4819962416769098
-3.2903234695987535	10.897386429199772	1.2832402592796666	-0.7801241986110727	0.09667923127610063
-2.987291544864133	17.386535233830127	2.392776413664468	-1.1617654742541696	0.295979769461032
-4.164359810315925	17.031866286091535	2.5057681331366397	-1.1023005865667272	0.30404044948844117
-0.7097934901376413	14.466809880080852	2.069208919413418	-1.1830907087165237	0.39401809858033077
-0.8575672753041089	14.969271293498517	2.1200316776598274	-1.1969324664187488	0.37844958133351425
-0.9532329287786547	15.217415294466539	2.147678509898743	-1.2066477023131594	0.36790401258538036
-4.1386892518049425	16.602845789463966	2.4712495618446866	-1.1094232473221128	0.297319564594987
-4.159558946386909	16.976159925336383	2.5013161963008126	-1.1020743510249287	0.3042513654631674
-4.083322820670365	16.225441788462653	2.42907848887172	-1.113521741938759	0.28947496165659115
-4.075875945060494	16.183223288394085	2.424185847652556	-1.1136329402454954	0.2889980337767956
-3.9528003255732322	15.292784673108926	2.2860430301658305	-1.1096408368404	0.25134084570181037
-3.9992067929440043	15.73055462668215	2.358527944302833	-1.1158937693534208	0.2713584349491136
-4.068371905853679	16.139351008679608	2.417573435939581	-1.1130898730346106	0.2875847082370507
-3.903746688804401	14.691009127397303	2.180308848046514	-1.0924867948449184	0.22357277973927955
-3.86987704440043	14.375574603567006	2.1197977112076636	-1.0783560137290302	0.2117254617575649
-3.9256796422272324	14.820378173973397	2.2041608551188396	-1.0958410561601317	0.22902062849177557
-3.9497350317267026	15.228464150498013	2.274881964545256	-1.107591545265431	0.2484944797725803
-3.7268568443784513	13.894308007070336	2.020389654088256	-1.060595483547225	0.1945623396815122
-3.698215854277132	13.779058127098043	1.9962060772209524	-1.0553149324406477	0.19061477211287448
-3.6779639093146645	13.673870011895303	1.9726608048114345	-1.0477259894727	0.18767347466232182
-3.571181750067259	13.33170586472178	1.8961315086401753	-1.0297215113878546	0.17546279829546638
-3.4835043026903465	12.977876322076302	1.8133857372537763	-1.0016797618772635	0.16665190338181474
-3.404126025364066	12.339701968592273	1.6637050528883839	-0.9510725475506244	0.14148704697130401
-3.3488293333994186	11.895449310153229	1.5478798943773815	-0.9007495557519274	0.1288018389905366
-3.300315153385468	11.14083500028607	1.3519625271752331	-0.8148323480601782	0.10418044013249306
-3.9511621749674837	15.271050023970451	2.2823846901739726	-1.1091387394150547	0.25056805898392853
-8.244373317370188	14.628658956740194	7.425982858009487E-5	4.653810350349818E-5	5.00378683818256E-5
-8.208489142862772	14.204433859089825	7.335269698342505E-5	4.6267193418729197E-5	5.0061197224889334E-5
-8.193734077492797	13.966873422743047	7.285616629058834E-5	4.6126616165668684E-5	5.0075548354204747E-5
-8.232676222944097	14.462837941075223	7.390594497171823E-5	4.64350886396748E-5	5.005641866734718E-5
-8.19035693955016	13.837323106092928	7.259276591414191E-5	4.605789529614622E-5	5.0078279482867897E-5
-8.113167709168138	13.369167772280294	7.16395190214793E-5	4.57353117610768E-5	5.006640522911515E-5
-8.077142174814208	13.181783020574018	7.129205288997238E-5	4.561853293359948E-5	5.005099248512383E-5
-7.967407351985131	12.816549861797377	7.060970435559249E-5	4.532735374418448E-5	5.0021210274070116E-5
-7.4202031915344335	11.241546128091116	6.797801831148753E-5	4.392942442175561E-5	4.9881481761585166E-5
-7.380855782333087	11.139150568907128	6.785003641217297E-5	4.386037945391462E-5	4.987123998119047E-5
-7.603903539139292	11.751642921695533	6.877144550632727E-5	4.4389310022898065E-5	4.991969197359885E-5
-7.696154479064555	11.994745340563997	6.917217289663358E-5	4.4636315609843514E-5	4.993926948983625E-5
-7.744684776673163	12.145936214046198	6.944860110394872E-5	4.477876987081392E-5	4.995106018974723E-5
-7.337783016568444	11.036160898112158	6.771904372890162E-5	4.377980807156538E-5	4.985751811241866E-5
-5.478513842259125	7.328297301269693	6.17033882292608E-5	3.866105383454869E-5	4.805106838786313E-5
-5.496335515484936	7.350666297835906	6.176809942594799E-5	3.871903813742043E-5	4.808405966501575E-5
-5.513292533723025	7.373441024034741	6.180995358760531E-5	3.875345339303611E-5	4.81133108936539E-5
-5.7782594324877365	7.704138241466704	6.250171881665379E-5	3.93822250808131E-5	4.8426616926171146E-5
-5.226288884072366	6.97442447090005	6.11980226122618E-5	3.835763523846889E-5	4.764708766074731E-5
-5.1320395346395955	6.880771446866525	6.096290519341624E-5	3.8157801272235697E-5	4.7508161228050895E-5
-4.981658732436152	6.746084424883188	6.079984213392234E-5	3.8052300443861725E-5	4.735477455399308E-5
-4.872230788355059	6.663668971542325	6.068652607704626E-5	3.796893447274518E-5	4.727879428878474E-5
-5.95993806317256	8.088641025459268	6.298717659388188E-5	3.9684292301341336E-5	4.8784873257918924E-5
-6.156106083074739	8.43849134717127	6.373204805727839E-5	4.0404164892478837E-5	4.906969276535783E-5
-6.3622803987511345	8.893710900037291	6.439496564569582E-5	4.0935771647344316E-5	4.936602420581139E-5
-7.037730777065047	10.279206689455364	6.661076397820593E-5	4.2959070082282046E-5	4.9795810573721005E-5
-6.511291309796823	9.166024915663732	6.499326848026708E-5	4.1567678118245215E-5	4.947611803783055E-5
-6.961309529005052	10.091919377967345	6.63183664962269E-5	4.274124738890773E-5	4.976513524428092E-5
-6.976746835639336	10.11701394282087	6.637451994798931E-5	4.279157080476306E-5	4.9778385954074645E-5
-11.149672852779776	19.026028297048256	0.3291446886083415	-0.045895816420483244	-0.07631120814206352
-11.177286946315288	19.099277703541333	0.33200237403714766	-0.04691234497647264	-0.07630238638294544
-9.18227086019565	22.941744559833715	0.39101387658084164	-0.07629306786784823	-0.05311605653253609
-8.933979733519063	23.042297787756027	0.38605667455165366	-0.07659530124163327	-0.049378352385493804
-9.497726748011418	22.723004536194928	0.39246974334666607	-0.07469888997312504	-0.05672387925674629
-11.201816179455392	19.362671115833425	0.33923988594578197	-0.04947307466002563	-0.0752852577470691
-11.022193536741858	18.71762456011473	0.316800616310552	-0.04194102851691481	-0.07632342661726152
-10.948655511422155	18.634752597804788	0.31163683417706023	-0.0403797487590075	-0.07574488884331815
-10.739200803101152	18.414265673982754	0.29746094016075336	-0.0365891618770709	-0.07407266518649128
-10.426129079411938	18.242868662510936	0.27857220056392157	-0.032256419236142544	-0.07063105043438074
-10.351495060601314	18.19934593348884	0.2739999385817772	-0.03131841345213973	-0.06973741924459217
-10.276659955502009	18.164399203559437	0.26953397312723754	-0.03042745960351225	-0.0689380177659343
-10.051706148564318	18.092298620546728	0.2561913406873805	-0.02785110492928061	-0.06577784151870827
-11.220597943108505	19.547650220008503	0.34433701951732487	-0.05124148132725904	-0.07446551288315291
-11.213232813518047	19.613678726955158	0.3458046650110237	-0.05158017108278059	-0.07423839498112794
-11.167862918473158	19.983763373685665	0.35356183516903306	-0.05468488313105321	-0.07228804099846624
-11.119734753615504	20.180895538942224	0.35757322392946256	-0.05576381963593764	-0.0716617327580554
-10.889962382093142	20.81510177874138	0.3683801957354125	-0.059968756356904934	-0.06856061580906435
-10.989883259185685	20.57314650704364	0.36417036867166996	-0.058729912616721475	-0.0694922883158153
-10.670647697607485	21.25443563231954	0.3753784878688611	-0.0631127339867771	-0.06634704903605909
-8.656589193032165	23.077778160673812	0.37728150235845154	-0.0752696280102457	-0.046064714356086216
-8.262164632393056	22.97490850022338	0.3579382439923784	-0.07035780566765451	-0.039957961442013405
-8.093510801985081	22.896766634500132	0.3483967647544597	-0.06778877005763144	-0.038256851501234826
-7.68989912608717	22.564207698669875	0.3208389347528882	-0.057871542450389	-0.03346254930706806
-10.61906467426591	21.352055718189742	0.3770445700958019	-0.06356970186754635	-0.0660751588448482
-9.936768220586934	22.310409278173573	0.39089826438032693	-0.07127576569398932	-0.06095961733224644
-9.627937960973474	22.62487940796674	0.39301109160865505	-0.07415543015625628	-0.05792020336711443
-9.573169961095976	22.676544366109272	0.39322911151263223	-0.0745095133593661	-0.057478571029700797
-10.134279956953314	22.058148587414195	0.3873740705435624	-0.06883132436379436	-0.0628317146858942
-10.304582249602808	21.836678921374176	0.38452677516198397	-0.06724759412594569	-0.06381858121998742
-10.555587977067566	21.45179651669559	0.3785911081488674	-0.06409093657713737	-0.06584718216213208
-9.871150253323467	18.04329134881533	0.2456478308285876	-0.02603707569493063	-0.06344943284712949
-9.4491510421968	17.986087424675254	0.21941077894372132	-0.021853633142643658	-0.05666656883278765
-9.39405468440286	17.97674307009461	0.2159443079277232	-0.021384736421180425	-0.05582240505829827
-9.318824933668623	17.968766098777905	0.21070350312036742	-0.020677071749497917	-0.0545675065719867
-8.866655676614846	17.930756511797174	0.17999053658413483	-0.016809152306646223	-0.04675066930680791
-7.460370084706861	22.326890903804703	0.3028912759226692	-0.0525301275356054	-0.03239369403668228
-7.181921823170052	22.004421546653404	0.2800340250848965	-0.043798174130793815	-0.0316643999171548
-6.980050576019263	21.793148493492453	0.26326981264730925	-0.03942301173583216	-0.031577162130450656
-6.576542696581086	21.409318391621486	0.23188539188208296	-0.030570557267127988	-0.03260387990488114
-8.591810565175942	17.924390418426363	0.158486295571941	-0.014078327307512965	-0.0420660497949948
-8.160987566235585	17.895824611247768	0.11877596209965602	-0.008554976229977206	-0.03225014904731447
-8.427526747689353	17.911776804777684	0.1437354158922353	-0.012159412502119505	-0.03844266090376152
-8.540982568507179	17.920050757602066	0.1545390070924214	-0.013616148222468549	-0.04112040737718313
-5.864615339578987	20.755750631962357	0.1776709514436536	-0.0184956268320502	-0.030230689998890184
-5.543802938210256	20.38074487517408	0.1502558164229695	-0.012018357843068771	-0.028882573216412195
-6.504364858334945	21.34437545298176	0.22640159026535941	-0.029540231314671185	-0.03251921042563814
-5.970918121132899	20.87023242852833	0.1864700247811512	-0.019954601605716823	-0.030534406797033477
-5.171797381464162	19.89737251545445	0.11641238863003711	-0.007153494900371133	-0.026485243903224168
-5.0245480447987125	19.683822661130662	0.10232288183956342	-0.0038894894034492804	-0.025246209359898117
-4.900152014728899	19.401774462066626	0.08641771889192801	-0.0010983224301788833	-0.024560073932407132
-8.045165203849148	17.895237150670994	0.10390808170850499	-0.0069597379686558	-0.027106728302720116
-7.828330068792466	17.887207984644846	0.0733518032678423	-0.00461750093719024	-0.01756129407975885
-7.588389628929521	17.819549385161938	0.01707222858458219	-4.991836389017843E-4	-0.004608162081001091
-4.683175416995011	18.92056128922509	0.062397027726326965	0.0032398234676849756	-0.021292597277656825
-4.557131527726211	18.533459102138394	0.046726150743066144	0.003890869652822118	-0.01834670529552409
-4.377707594286538	17.57417867700677	0.016690119393552603	0.006023758075609363	-0.012003721268893378
-4.375950900357417	17.526057226949376	0.015318949650971372	0.0061059140617187166	-0.011753978777601102
-4.484941864981501	18.19838652331461	0.03245217575485508	0.005368816417809873	-0.016595711601710788
-4.372825752777866	17.497105804998277	0.014923756940455819	0.00615799538542581	-0.011695793145406301
-4.260063754969469	16.957122878843833	0.011001557306993147	0.006563012582593895	-0.008741365195337985
-4.2543796491463395	16.88173839584814	0.01116664791699957	0.006538975784058222	-0.008650884280929071
-4.172479120773178	16.325671413989923	0.009902411414728342	0.005432077665081282	-0.006831485659298356
-4.151871519508384	16.155447405066244	0.009536998681245652	0.005108749628756521	-0.006259142810034807
-4.144035245207647	16.121454065378032	0.009392353772515594	0.004998444545661688	-0.006122626433086234
-4.072421898747817	15.289956430567175	0.00668252828216097	0.0036227069435065887	-0.003495348349610717
-4.095328121705499	15.489697359268533	0.007362620393196859	0.00394835812795197	-0.004066456137544184
-4.118480058777639	15.68595857984359	0.007990225467400639	0.004141799742571066	-0.004656725988861916
-4.140149876500907	16.06180723438685	0.009178209103144562	0.004869725077612729	-0.005916783469574008
-4.179593610389492	14.862900564725685	0.005518267083587929	0.002968188191936688	-0.003124343569083032
-4.129583690004605	15.034457843656845	0.006232999542466422	0.0033547256596500492	-0.0034976155666675566
-4.332504046130264	14.727261534199787	0.0028447629879768334	0.0014809181486660618	-0.0015424630097567748
-6.864381120883843	17.824925970386563	8.211764276495773E-5	4.808932839060103E-5	4.843808732855268E-5
-7.111456277637915	17.862901719600874	8.176992471905103E-5	4.8025109008368414E-5	4.850364903373509E-5
-7.361730330183262	17.815658423143518	8.128369019042512E-5	4.798348865968084E-5	4.8584582371763614E-5
-6.699631952192596	17.790187728061333	8.233851135182327E-5	4.813119713540174E-5	4.839426587991681E-5
-6.471535900809904	17.65611081898578	8.250059820539315E-5	4.8195052716910185E-5	4.8346698148748706E-5
-6.01856299486931	16.965651538393175	8.198902502234318E-5	4.814606575390915E-5	4.830211263016421E-5
-6.018217814642384	16.964954947243214	8.198831252257923E-5	4.8145956804482826E-5	4.8302118510119245E-5
-6.192614293475787	17.31914560580889	8.23738719601415E-5	4.821535475866423E-5	4.831197485664184E-5
-6.358826975092747	17.562077889890872	8.252533643402589E-5	4.821033812797073E-5	4.832866433809687E-5
-6.018066056155799	16.964687362149334	8.198806302306447E-5	4.8145901005088945E-5	4.830212798844154E-5
-4.908304538333134	14.969355025422521	7.924544073667862E-5	4.730173833378274E-5	4.788358172653783E-5
-4.894965705707698	14.956384548239772	7.923330738724979E-5	4.729650020962465E-5	4.78742548239087E-5
-5.522668475480044	15.89108446419409	8.047171290714164E-5	4.7736506285652296E-5	4.8184294677536575E-5
-5.590293973325887	16.02332329799043	8.067576297485373E-5	4.780520887033225E-5	4.82114883760537E-5
-5.62503595550961	16.102423683804165	8.080565450351693E-5	4.784478243751185E-5	4.822987044632427E-5
-5.79838945170203	16.47567517825189	8.133479839925549E-5	4.79942129281948E-5	4.826793330482594E-5
-5.818300420163335	16.518599132988257	8.14004501044836E-5	4.8012488192910536E-5	4.827793614522566E-5
-6.016563718580136	16.961325465432818	8.198359664084802E-5	4.814484131390415E-5	4.830195623255409E-5
-4.911331118979538	14.97328547513143	7.925020343560689E-5	4.730351938563845E-5	4.7885159786657924E-5
-5.0735700023776875	15.16993664121582	7.948890758586967E-5	4.740005376491278E-5	4.798404593359333E-5
-5.223708594183212	15.375437594116095	7.974668757923643E-5	4.749052284127897E-5	4.8067054519540066E-5
-5.2244114000787105	15.376332166246335	7.974782870039038E-5	4.7490970814832896E-5	4.8067501623770535E-5
-5.424504479191739	15.698092793846305	8.019510199833538E-5	4.765080643048243E-5	4.815761842719901E-5
-5.22565127061393	15.37825402853767	7.975047450282832E-5	4.749190065303622E-5	4.806817920395201E-5
-4.7077301313837365	14.774519111724057	7.906657864111292E-5	4.722615410203358E-5	4.7742414243302195E-5
-4.675015183440867	14.74800878513003	7.904525016677017E-5	4.721597062720821E-5	4.771325495751066E-5
-3.7658512309524754	7.028045440845924	6.111980922749957E-5	3.753942223466011E-5	4.585857883111315E-5
