# Supplementary material for: Thyroarytenoid muscle fiber orientation regulates the ability to modulate vocal fold vertical thickness
Source: PLoS One. 2025 Dec 4;20(12):e0337735. doi: 10.1371/journal.pone.0337735 (PMC12677544; doi:10.1371/journal.pone.0337735)
Supplement: S4 Data — (ZIP) [file pone.0337735.s004.zip › Male/contourA3TA6.csv]

% Model	Angle2.mph
% Version	COMSOL 6.1.0.357
% Date	Dec 13 2024, 22:24
% Dimension	2
% Nodes	720
% Expressions	3
% Description	Line
% cpl1x	cpl1y	Displacement magnitude	u	v
-11.968005616002486	39.650844643500406	3.850505896400427	3.5861645618699657E-4	0.47699193037231236
-12.100925229184412	39.521184251215715	3.8458345468605746	3.5679991306222943E-4	0.47707954521624396
-11.810234379374002	39.74293127707726	3.853817239931675	3.599176713332543E-4	0.4769288378606171
-11.76596306338081	39.775513356632324	3.8549915220943385	3.6037550991558026E-4	0.4769066715919878
-11.47739948826791	39.862189693672036	3.85811312453918	3.616000395444017E-4	0.4768453594581702
-11.258980847445656	39.857881496438054	3.8579523346998696	3.6154702705232656E-4	0.47684522307820815
-11.716143543792246	39.796222579001906	3.8557362717980506	3.6066952361536004E-4	0.47689228439310466
-11.163938214941039	39.85365079891891	3.857801554968497	3.614852507082085E-4	0.47684672344997725
-10.796207435616262	39.85090503287166	3.8577009288698614	3.61444196066139E-4	0.4768435097750596
-10.709496869932108	39.85039381204079	3.8576810436023967	3.614358112481448E-4	0.4768426653540234
-10.37169574884199	39.850036177539195	3.8576666265741673	3.614252033750123E-4	0.4768382830842936
-12.13512273325702	39.460672833157	3.8436555030741517	3.559533131601274E-4	0.4771200521265502
-12.240660142730178	39.24849072022055	3.836017810903969	3.529852258158107E-4	0.4772618847993516
-12.227325367848685	39.08705965880899	3.8302014209316004	3.5073663394156074E-4	0.4773685197477042
-12.205740642978935	38.979124391808504	3.826316391904424	3.492334876195164E-4	0.4774396437464191
-9.681369688821853	39.850002288818345	3.8576501574403985	3.614199224951521E-4	0.4768288797578585
-9.209886193231677	39.8500022888185	3.8576531636035085	3.614056738541465E-4	0.4768224386968687
-6.503691158131879	38.96454001876737	3.8257300366469082	3.4911533790984344E-4	0.47737184982936604
-6.587351156296421	39.29642873129991	3.8376883241478996	3.537196861848373E-4	0.4771531861303284
-6.771159512318912	39.57700815680421	3.8477912485901715	3.576193006193983E-4	0.4769698790864983
-6.814129999907874	39.651652838586976	3.8504806070528255	3.5865564894749604E-4	0.47692103083784243
-7.229593906641747	39.84203493583536	3.857340143963528	3.613082852922995E-4	0.47680064646394454
-7.181795837296288	39.83706132882147	3.8571610142724806	3.612391495726355E-4	0.4768032843368936
-7.033567159296577	39.76166368437849	3.854441639672232	3.6018983152905657E-4	0.47685118427456263
-7.6946177519140235	39.85300356006798	3.8577415895250207	3.614510555242677E-4	0.47679974198030395
-6.488283836647731	38.91091546805024	3.8237997018148926	3.4836689301629754E-4	0.4774071514597926
-10.243595360807257	39.850002288818345	3.8576655113215876	3.614198611905557E-4	0.4768365582453346
-9.730298368089413	39.85000228881833	3.857651525486356	3.614199045436298E-4	0.47682954770461095
-9.743014193148053	39.85000228881833	3.857651437992279	3.6142042378266775E-4	0.476829721009791
-9.085341826788042	39.8500022888185	3.8576508908659846	3.6140580318551113E-4	0.4768207336410104
-7.779783738995952	39.851154726690396	3.857679571765013	3.6142009508691826E-4	0.4768021338151791
-7.886706964608754	39.850916601280545	3.857667340052035	3.614200879127581E-4	0.4768037554446706
-8.209330570361047	39.849987794146756	3.857651360645758	3.6139335352517853E-4	0.4768087770741598
-8.699211804792647	39.85004545472901	3.857659975683541	3.613917846444325E-4	0.47681543272451127
-8.427966558711145	39.8500350871401	3.8576487774800454	3.61399081641046E-4	0.4768117289768039
-12.152615457473026	38.61822056218743	3.8133169214399523	3.4422095698517823E-4	0.47767772515565227
-12.150457207342695	38.60568225439725	3.8128657944858513	3.440468492081063E-4	0.477685991985491
-12.146591986235311	38.58859764700979	3.812250372220145	3.438104651525444E-4	0.4776972440483351
-12.074238696384148	38.24828133015453	3.800002647128663	3.3908746456382704E-4	0.4779214370339807
-6.441829287929373	38.514252064367554	3.8095205276160105	3.42854458714684E-4	0.4776692069743518
-6.4796557750756225	38.830935381536946	3.8209173215594134	3.472569062675523E-4	0.4774600018028621
-6.431316994593285	38.355730965701305	3.803810558714858	3.4066663434477223E-4	0.47777404809322377
-6.415000660473024	38.12021737547059	3.79533402283339	3.3740098532558194E-4	0.4779297898068593
-12.006552716049852	37.91928976266428	3.7881506512567906	3.345400069895087E-4	0.47813820502259974
-11.966773292852782	37.7322909897182	3.7814216808005363	3.3195712491979306E-4	0.4782613962324482
-11.899335717233097	37.41624344712912	3.7700395422153337	3.276119420080495E-4	0.47846960192804194
-11.86072968481382	37.23337054820751	3.7634598938096158	3.250900453033437E-4	0.4785900785021526
-6.405495081109018	37.81045524455644	3.7841754226508546	3.331306096150486E-4	0.47813480257739444
-6.3802834672144035	37.49850283645258	3.772950648062075	3.288313837012671E-4	0.47834105234697577
-6.34327199449609	36.990127261889924	3.7546415464122513	3.218709729719483E-4	0.4786772275507317
-6.3346776499635205	36.89181710192548	3.7511075370715448	3.2052269554212623E-4	0.4787422157125557
-6.327277488709939	36.80573234114482	3.7480119805022016	3.193541041873959E-4	0.4787991282324564
-11.839379859361392	37.12464213602315	3.759542034987338	3.235958123117947E-4	0.4786617315462272
-11.66031709327127	36.191536938073696	3.725956582412215	3.1084393215937155E-4	0.47927670811419126
-11.619905720758748	35.962379473002436	3.7177192939059482	3.07726017909907E-4	0.479427784581915
-11.730360249335298	36.58305483766412	3.740064836651696	3.1616712232621113E-4	0.47901860140548713
-6.248695444183289	35.88284413383002	3.714820860971067	3.0676903088665996E-4	0.4794092388199265
-6.190644674951313	35.36621719878445	3.6962225876753454	2.998436238368185E-4	0.4797506242168412
-6.146329446134891	34.860882297696094	3.6780457788616236	2.930100704572262E-4	0.4800846805448432
-1.0600869276340483	18.316100001774196	3.08395882089234	9.13382024409779E-5	0.490981495560636
-1.0459016161732135	18.37692181363064	3.0861350472672364	9.20249356102146E-5	0.4909410688303123
-1.1744205707972624	18.153797557800345	3.07814586151868	8.95111502269509E-5	0.4910902246882193
-1.311326192584243	17.97535615877772	3.0717582577762896	8.750201822252668E-5	0.49120989189969944
-1.386335587551091	17.922671465764726	3.069870668866563	8.69116536212346E-5	0.49124560798857264
-1.650548821745367	17.757514160475903	3.06396333237435	8.505981854919843E-5	0.4913578946082963
-0.9718149006219283	18.630446296863695	3.0952183185664	9.488639807653498E-5	0.4907723895994047
-0.9542349860686515	18.852537320770427	3.1031692657883796	9.740045888796388E-5	0.49062514891939096
-0.9467123425971604	18.932059856972355	3.1060196765863104	9.830080815495794E-5	0.4905724138677696
-0.9488912973033679	19.009058522305217	3.1087770248176008	9.917538881532394E-5	0.49052145704353434
-0.9602591937381534	19.185733594449147	3.115108847208912	1.0117971448775527E-4	0.4904046079360005
-1.0005126263859143	19.36574217623491	3.1215537110641227	1.0322830873372399E-4	0.490285873117538
-6.05347281998843	34.07388368729615	3.6497708091713323	2.825587057437407E-4	0.48060465880980674
-5.779746191862431	31.198536783186327	3.546358431778067	2.4501546187133286E-4	0.48250532737419727
-5.81260308842713	31.6601371096856	3.5629188807624144	2.509095109816669E-4	0.4822000340030709
-5.898916358898413	32.61341104261303	3.597239929458937	2.63334199994179E-4	0.4815698505530926
-5.976331308258205	33.33624786626052	3.6231978582185547	2.727618188435217E-4	0.4810921426429887
-11.555172919712001	35.57995576034233	3.703958230897166	3.025824058886478E-4	0.4796799390741028
-11.427224513094306	34.824469013294944	3.6767753415815325	2.9234949272759713E-4	0.48017807014168545
-11.302991741507174	34.01939293201957	3.6478042893184015	2.8162607663726667E-4	0.4807090500639388
-11.26269403333529	33.74326682230424	3.6378929843804526	2.779111079055562E-4	0.48089119079831494
-10.87492360433819	31.536162433666846	3.5585201639519077	2.489869008384498E-4	0.4823462815332748
-10.79808267178972	31.096982410679725	3.5427403501101287	2.4346243245955914E-4	0.4826358326266462
-10.515617328365707	29.431210118152052	3.482896786815006	2.2209176181947214E-4	0.48373418066836815
-11.095255333576779	32.78560916869341	3.6034060531554664	2.653579271080684E-4	0.48152256898789036
-10.374607869233792	28.677418549364212	3.4557822812290837	2.1283645266472335E-4	0.484231052564063
-1.9007542873442729	17.670028077820447	3.060830697545655	8.40851789258651E-5	0.49141860014248406
-2.0779141835942943	17.606247817656115	3.0585496660585503	8.33749818957747E-5	0.49146280020410144
-2.421704394542373	17.610906476909	3.058717713514851	8.344433645721347E-5	0.4914635387584413
-2.5268901597962445	17.60827853304663	3.0586248323007164	8.342018829352748E-5	0.49146644960762625
-1.0157099330243569	19.441588102125813	3.124272547653602	1.0409210622040017E-4	0.4902358249098392
-1.1062328150339649	19.65851365771074	3.1320433924326223	1.0656750681211335E-4	0.49009320840675985
-1.0950141199455286	19.63861486947969	3.1313304971139453	1.0633987031975013E-4	0.4901062581190012
-1.0936631912571904	19.634142492606518	3.1311701473559923	1.0628872968265301E-4	0.4901092041992113
-1.2019485900933222	19.823967402584525	3.137974577810249	1.0845877402905528E-4	0.48998473027043243
-1.2626663164006444	19.90610167368628	3.140915832356937	1.0939804205371877E-4	0.4899310252311386
-1.3479656887537845	20.02184186709379	3.1450670184749097	1.1072164198301918E-4	0.4898553443337829
-1.3818036936806772	20.069240413165744	3.1467651632037814	1.1126717607010181E-4	0.4898243395957137
-1.490043238491493	20.21081153288452	3.1518420952710855	1.1288782533306152E-4	0.4897318112441159
-5.495158991359491	28.68268136418761	3.455894816560682	2.1328115847545282E-4	0.4841679041241613
-5.507477156915547	28.790577524822243	3.459759273561499	2.1459913014810743E-4	0.48409659554082984
-5.640376413522405	29.93509919763994	3.500924655110116	2.2894202216547298E-4	0.4833402906228293
-5.66674537726079	30.200894570944342	3.510456624496948	2.3225047497158608E-4	0.48316458248264177
-11.232964758328787	33.56280133293661	3.631394246591463	2.754829369559105E-4	0.48101019341690787
-9.890707351552885	26.584105713780335	3.3805577468294756	1.8718647505417617E-4	0.48560983085642384
-9.499209611630052	25.463046361573806	3.3403114938528176	1.739097356606001E-4	0.48634678022535477
-10.251371607480321	28.08873461337165	3.434626210652074	2.054208168915074E-4	0.4846189260096054
-9.949856872037069	26.81141811544305	3.3887275063991233	1.899967454216788E-4	0.4854601835854836
-9.409620206466	25.28683176907262	3.333965723212538	1.7179518122767298E-4	0.48646229632398663
-8.975776833099328	24.413789608181347	3.3026985501786363	1.6164842154285932E-4	0.4870348482799294
-8.450931047688341	23.67686534172989	3.276182490848782	1.5305971946117628E-4	0.4875163703327937
-8.315280225053407	23.486682331666373	3.2693785985350146	1.5089870256397938E-4	0.4876406804002845
-8.109310669822081	23.245736403988893	3.2607206452495476	1.4815996977981963E-4	0.48779780562743413
-5.04821833795282	26.35030357792787	3.3721312003745076	1.8478548438116403E-4	0.48570716409585296
-5.072511135861281	26.457154341834364	3.3759559290016363	1.8603006224754024E-4	0.4856366789736567
-5.319014801988768	27.6151602307035	3.41754365440157	2.0008973489765513E-4	0.4848727393595486
-5.298549699956672	27.508324942348306	3.4137146902120925	1.988245778106309E-4	0.484943254781076
-1.6547952866665352	20.435138707303928	3.15987798031132	1.1546473415336794E-4	0.48958512279014305
-1.7068462026965912	20.505043732104994	3.162385668091189	1.1626978029816634E-4	0.48953942027121755
-1.8328638043067826	20.675856534446993	3.168506355663478	1.1823773462269383E-4	0.4894277343846043
-1.9146876228856835	20.78271581099791	3.1723397430028037	1.1946560509183462E-4	0.4893578971797408
-1.9589596542270868	20.838178803681924	3.1743259882597172	1.2010075723316279E-4	0.4893216694261885
-2.2267902915590323	21.173727916983232	3.18637516916149	1.2398273090585116E-4	0.4891024969468995
-2.4765836027203294	21.524027437877677	3.198915719542432	1.2803630517726277E-4	0.48887336383722035
-2.510632075597485	21.56945277354053	3.2005479478315384	1.285667373339207E-4	0.4888436718270243
-3.4170539347823667	18.323036770820913	3.084225300133703	9.152410464918054E-5	0.491003153955
-3.3613588547056894	18.26201824120377	3.0820403327550827	9.08329345447713E-5	0.49104293449364206
-2.8302006677410443	17.7685842180935	3.0643632335897983	8.524233901161818E-5	0.4913636919998047
-3.0213186080937637	17.882690433716814	3.0684514986265365	8.653867545553901E-5	0.49129027061062486
-2.9853774190574067	17.85333337493745	3.0674015953931923	8.620592838945417E-5	0.4913093089573338
-4.904236518511963	25.91960781073081	3.356640906867768	1.7969393376190458E-4	0.4859907033160209
-4.723668736196532	25.314951331292864	3.3349585905687054	1.7246173523915477E-4	0.48638898038972767
-4.604679940346854	25.051089745874435	3.3254634617777423	1.692907502861122E-4	0.486562299529721
-4.281370486848969	24.383328411417228	3.30154830012066	1.6146002253275847E-4	0.4870007401060024
-3.2125741016240386	22.611557155864187	3.2379226391053306	1.4068358688795147E-4	0.48816162014217707
-3.272014261258436	22.70654698603269	3.24132344654238	1.4178356129500422E-4	0.48809940133005075
-2.5518384799861815	21.63096481182497	3.2027526205746937	1.2928911288353215E-4	0.48880341307893493
-2.8735384712196232	22.08009398368013	3.21887496791377	1.3449689726826317E-4	0.4885096720878465
-3.1756044296995665	22.556944434453374	3.235960357770694	1.400562902755074E-4	0.4881973642519717
-4.545571876999899	19.652622560032107	3.13186845553458	1.066594369173033E-4	0.4901356216696246
-4.424895516455141	19.524062222800467	3.127262880676839	1.0519784096974686E-4	0.4902193940060536
-3.958958611653594	19.00470136406695	3.108645101848824	9.926746355921247E-5	0.4905579524469577
-3.8782730930382083	18.915322300283425	3.1054471009471216	9.82521143544782E-5	0.49061622944524125
-5.025563667731989	20.107549344377823	3.148204444929724	1.1188885187856943E-4	0.4898399225212143
-5.277731362781373	20.350988119887234	3.1569087376308804	1.1466564146074098E-4	0.4896815698853384
-5.606549304112775	20.6598148798465	3.168005246780215	1.1824331512418944E-4	0.48948091647459724
-6.131048509468386	21.17349677678001	3.1863917090021907	1.2415078032102035E-4	0.48914676069101587
-7.17416985769136	22.198608654304337	3.2231473216744364	1.3598384849082716E-4	0.48848007284862893
-7.6413332318231895	22.67125431062098	3.2401557269575267	1.414841872581912E-4	0.4881726174810729
-6.9150129554945305	21.927639425126234	3.2134620990800205	1.328932564074853E-4	0.48865652254784847
-6.31895859009996	21.343154735881807	3.192502894804177	1.2613532166013972E-4	0.4890366344344482
-6.618255579081206	21.642875823077	3.2032200391772907	1.296282000187905E-4	0.4888416605586719
-3.6680004015474728	23.30103040805593	3.2626827922457258	1.486937215455757E-4	0.4877102997998134
-3.83446762916781	23.580833568731567	3.272713540771738	1.5203453570305418E-4	0.4875269724619993
-4.071443328978513	23.987709649252928	3.2873277025906624	1.5673165874038043E-4	0.4872602499626565
-7.640251545310057	17.586782544931808	8.959486365690285E-5	5.3211703955341775E-5	5.4195540445198595E-5
-7.509356374993602	17.79911102953117	8.995828964407975E-5	5.320787545292171E-5	5.395894756443236E-5
-7.6989388334005735	17.4903691638282	8.941755393655022E-5	5.317695027926981E-5	5.430263966143612E-5
-7.762103216471637	17.30759444679789	8.902431707040045E-5	5.311422561672137E-5	5.443663023644825E-5
-7.821162534822876	17.152686250634986	8.867882155655394E-5	5.3046803168493064E-5	5.4556927164430826E-5
-7.87221896818102	16.9473112831706	8.819100726382699E-5	5.295742823931085E-5	5.4668262904211326E-5
-7.921170402924522	16.753942907049066	8.774260919116296E-5	5.287475276590314E-5	5.4779269611089366E-5
-7.9783869673286425	16.470761822820492	8.704656733552419E-5	5.2727404405457017E-5	5.491508934098106E-5
-8.003886469325913	16.357472230499454	8.677941014182769E-5	5.2675190079735066E-5	5.4975024096083264E-5
-8.041803974825056	16.197407590250943	8.636172703751517E-5	5.2580449557256155E-5	5.504074430139295E-5
-8.11957094103931	15.808141817188318	8.536499625370978E-5	5.2352023440608114E-5	5.5198557399141026E-5
-8.094241908274963	15.975737091845481	8.579885473883905E-5	5.245822676609776E-5	5.5143706477134643E-5
-8.149959289733443	15.594634263864748	8.48406809940213E-5	5.22288100043149E-5	5.5273298314241376E-5
-4.487015489615116	14.591722761896559	8.757822865891794E-5	5.226805310726347E-5	5.2743061802607946E-5
-4.416731324563106	14.512870608922288	8.745562357860363E-5	5.222569193982224E-5	5.267419096695505E-5
-4.329055028394281	14.412978776001905	8.731430201141956E-5	5.2183825273445E-5	5.259837255827338E-5
-4.19303203891211	14.248275933735142	8.703721284294797E-5	5.208367841672531E-5	5.2461657041883396E-5
-4.178965322518646	14.23024927967746	8.700844835824802E-5	5.207418755100318E-5	5.244943281500308E-5
-8.208595369810979	15.125877972768416	8.364379286546538E-5	5.1904875075943575E-5	5.540765284696664E-5
-8.250106284083648	14.883579494882824	8.304229770269863E-5	5.174343635660547E-5	5.548584181580215E-5
-8.184763342662869	15.304083214581624	8.409962304267936E-5	5.2030207109632546E-5	5.5353969750205556E-5
-8.194040568253598	15.203367992185502	8.384823561366736E-5	5.1962955234338896E-5	5.538299775658407E-5
-4.009503675450382	13.95499929048619	8.643714642507405E-5	5.1878697370680124E-5	5.225189336018787E-5
-3.967321215997023	13.879167246534847	8.628869267575863E-5	5.1833320067639645E-5	5.221133252414204E-5
-3.8768075373306097	13.684183745503944	8.583102361030365E-5	5.167649531888401E-5	5.2097936449954344E-5
-3.8285567068758617	13.577304042901428	8.558305900235497E-5	5.1594033364656017E-5	5.2036423646411464E-5
-3.679175518096213	13.165512678706849	8.457206663198421E-5	5.124669866406373E-5	5.183721522548552E-5
-3.5952780276413945	12.848827743115857	8.371210349156574E-5	5.093087144886905E-5	5.170358454392508E-5
-3.8035301168690907	13.511178334388502	8.540726987971866E-5	5.152891515412822E-5	5.1996661356137195E-5
-3.5706258476984103	12.751547870197772	8.347760077704577E-5	5.085481885839942E-5	5.167483464929375E-5
-3.536337058362929	12.508568926206657	8.282147595726734E-5	5.060857611606565E-5	5.16219294370753E-5
-3.4943523373487664	12.217884679130231	8.203829813787E-5	5.0315999186829374E-5	5.155536894812924E-5
-3.476217738039166	12.051206781698731	8.155564607256315E-5	5.011493762834016E-5	5.151347068216703E-5
-3.4381043775288846	11.707787309160882	8.070360513226665E-5	4.979849834417576E-5	5.1470446314171297E-5
-3.4175141432913065	11.442487558596586	7.995712940086713E-5	4.9477368320677046E-5	5.141616013240615E-5
-3.390535492772293	10.959938069747185	7.868430602153379E-5	4.892522977210885E-5	5.1357511567758596E-5
-3.391605607580326	10.637069694303245	7.781976073927218E-5	4.851142596554484E-5	5.13395447004023E-5
-3.3957072198915474	11.125983907025887	7.915260256183801E-5	4.913861410224916E-5	5.1381746199531115E-5
-3.3933099091125833	10.454525891479044	7.736657465197042E-5	4.830601158469678E-5	5.13453529542237E-5
-3.392748642497309	10.363320317554606	7.714817775273079E-5	4.819796523444134E-5	5.134418011731917E-5
-3.3881777990103163	10.052022617744685	7.635487166485441E-5	4.779986344915882E-5	5.131180256615568E-5
-3.379931059854188	9.65560915900371	7.532905534620578E-5	4.722960295574475E-5	5.124393836319917E-5
-3.38003327420144	9.645525660619372	7.530121740264268E-5	4.7214168563418614E-5	5.124232082271362E-5
-3.380411775956053	9.63612711841371	7.527294766416774E-5	4.7196657422113744E-5	5.124009957853107E-5
-3.4070943292007656	9.209820550583608	7.41889636671033E-5	4.656919221433388E-5	5.123859135589652E-5
-3.4177904844649305	8.97279793026408	7.350579701195808E-5	4.6136092383199134E-5	5.11720363396029E-5
-4.670507470987797	6.528342318175511	6.71106911607902E-5	4.1968846280534035E-5	5.2162149323741204E-5
-4.472672713765167	6.53165408154053	6.717050187937611E-5	4.191530218916652E-5	5.209711553583981E-5
-4.296096768007061	6.564113874181485	6.70688146878035E-5	4.181113345434054E-5	5.1705753801122766E-5
-4.1907677441120486	6.6201318525786546	6.721966053899876E-5	4.1797004278319994E-5	5.166507235950862E-5
-3.42823364007561	8.77881073484247	7.305096699966007E-5	4.583175701282519E-5	5.117915286426734E-5
-3.440421539484517	8.631632878187974	7.271081728235764E-5	4.553463646348435E-5	5.118791491917438E-5
-3.510174069952668	8.051882576425108	7.1366387313677E-5	4.436988992982983E-5	5.1243251677199925E-5
-3.4654247941708625	8.41479710425795	7.213564587271436E-5	4.50709686490497E-5	5.118836385195777E-5
-3.519325274558982	7.974355231943207	7.112661386151751E-5	4.4182077586309764E-5	5.120653181725399E-5
-3.8048036653298265	6.960169305120867	6.775211159797603E-5	4.1701571124715086E-5	5.0909224113710686E-5
-3.942941641067294	6.809098812242506	6.748304907477838E-5	4.180226733085591E-5	5.114668957570717E-5
-4.081244662082278	6.715380176995773	6.72189077991732E-5	4.1635071284231356E-5	5.138914686585889E-5
-3.557899482821399	7.6388476831782866	6.992855541667131E-5	4.289813763445547E-5	5.0898065711931366E-5
-3.5506928691402093	7.692857622749482	7.031751640878123E-5	4.3330472701271335E-5	5.105437714303457E-5
-3.535122007221198	7.8370201875805385	7.072191769137205E-5	4.3785212468075396E-5	5.110442576827711E-5
-3.5827478111781415	7.560437912809053	6.978732202744112E-5	4.3041145870993856E-5	5.08656524436592E-5
-3.656557182300242	7.31345080673359	6.873420579652393E-5	4.23979903307023E-5	5.064464416389353E-5
-3.741595319822733	7.091603710798701	6.796226517930637E-5	4.164651695043912E-5	5.0756828272982996E-5
-12.48823622079036	29.318127189803445	2.7362565414996016	0.3358678911930507	1.1031543034511027
-12.301573729696075	29.291730374054282	2.7028294473650374	0.35333004970757986	1.0875088394617147
-12.904182385341631	29.37659805299116	2.8070101878610245	0.29008823313689935	1.1356107318345874
-12.704310573905445	29.35687813300677	2.7744668036081883	0.31281236685591685	1.1207178550248846
-13.215739023882737	29.375039723105594	2.851788669371477	0.2551742239209189	1.1483641496336003
-13.289816212405814	29.38416912499247	2.8624095941927967	0.24663853778620093	1.1535085146647355
-13.628735756055638	29.408293625969595	2.911358435218868	0.2123778261957408	1.1777318373744556
-13.761313265189306	29.420327221129604	2.930414827258582	0.19869732966747433	1.187495328007812
-13.789831291953012	29.42263826529943	2.933550162428707	0.19577731563816728	1.1897934817366194
-14.193507593470319	29.351006338599753	2.9723111743265322	0.14566277381260653	1.2064221294495896
-14.343065600888547	29.30623263263965	2.980525549803447	0.1274879862463389	1.2094188096293896
-15.169871121939503	28.7024294022831	2.9841351485872423	0.007927252500066572	1.1996800149969782
-15.025976096323706	28.826575538617305	2.9865493626975663	0.02982590718443387	1.2027986334820073
-14.704342841257393	29.099582909420015	2.988320583855071	0.07762510145660144	1.20970903123575
-14.77814405518191	29.048154888872233	2.9894421831705165	0.06843829334064919	1.2084485264073952
-15.194930389272562	28.670268692680192	2.9833559000460816	0.002611499164068864	1.1985257483286182
-15.552436058935607	28.262388145106144	2.9673892461695726	-0.07035472048258071	1.1896578370215976
-15.65870487864321	28.128694460225432	2.9595315895967675	-0.09296120158644877	1.1851642694107243
-15.420870685895718	28.414489982476084	2.9767462134707676	-0.041885405275841385	1.1928899946358333
-16.14669845066415	27.534817692946177	2.875708318314834	-0.2097130774753048	1.176176432395585
-16.18902508127296	27.487365967844962	2.865424831067162	-0.22018088290886983	1.1761079267877972
-16.090879730623392	27.60512583812312	2.887060000695591	-0.19566137726123956	1.1778388011051057
-15.906983759261689	27.83045491742547	2.926252066693951	-0.14865713706666428	1.1814109435134792
-15.78801336657089	27.974288039163056	2.9445586438240676	-0.1212813444605742	1.1837688248760405
-16.4224657835804	27.241242221715776	2.7967502097229486	-0.2756631467929902	1.1768191003698254
-16.636541644582238	27.015574682657572	2.728401017606873	-0.3329733114301103	1.184843447415062
-16.701862721366762	26.948993088668995	2.706721452338386	-0.3516999680980919	1.1893657482948208
-16.98192097775023	26.67928029930171	2.605500127192178	-0.43958203333331347	1.204628464826482
-17.086567607533095	26.586911131348927	2.5717013683904915	-0.4717994532443179	1.208690033992015
-16.810764952407226	26.84442366016748	2.667834527863005	-0.38578112093655975	1.1952702657399554
-17.316197999609905	26.352544552541893	2.5097244029384362	-0.5561106371935254	1.215173785144104
-17.45518464052986	26.210110438215963	2.475144475667294	-0.6035610366947488	1.2193634669885556
-17.722095738557805	25.895382301413925	2.435136225436353	-0.704144480267332	1.2206787886545676
-17.72264017583542	25.894744071275742	2.4350486867546626	-0.7043496556571528	1.2206789279420476
-17.932597821946576	25.11386146747848	2.3552950403393114	-0.8819534659565347	1.1375195635086572
-17.907096306050956	25.00313633884308	2.340828613792685	-0.8984507067677944	1.1154127894412602
-17.75267320881764	24.32471147247125	2.252133799863142	-0.9991111271663301	0.9791021008304881
-17.92944471255859	25.1306830888716	2.3570449182700735	-0.8783735251146625	1.1393513463856166
-17.722777975835573	25.894232143167198	2.4349986226672256	-0.7044697095027824	1.2206207065678119
-17.728945142955695	25.871483784810497	2.432681840160136	-0.7096517302234412	1.2182072053600974
-17.700264955727473	24.192801294244298	2.2310382444564874	-1.0125465111978136	0.9486986771166164
-17.492893227235577	23.675149455238873	2.146300860983146	-1.0665146628125288	0.8287826833167722
-17.219818972655105	23.051350814888384	2.039937410770326	-1.1282996599712443	0.6897034623021481
-17.213682929786287	23.036984749786797	2.037439941033662	-1.1298370306160221	0.6865372583619122
-17.20651458505761	23.021889840621302	2.0344944410761836	-1.1312447759278301	0.6831594442601487
-16.72944438496599	22.0265670999435	1.84643443288562	-1.2152580103023816	0.4678393764028709
-16.772330573218266	22.113599037757318	1.8619129044022813	-1.2085100310164303	0.4860287309560887
-16.97378539565523	22.529669064239176	1.9426146596625844	-1.174768933322989	0.5748513813125787
-16.69878402350933	21.97001521221032	1.8374225008190426	-1.2191441947414463	0.4559800374618195
-16.44523432072541	21.481646309928003	1.7541200924131615	-1.2538435536467412	0.3520353786772558
-16.38784636008633	21.382208809377225	1.740600311460605	-1.2591686154429353	0.3301479971966122
-16.10429654720809	20.90765006213037	1.664587519580039	-1.280647521759322	0.22065236335268823
-15.229590069694847	19.59839917871314	1.494749304832208	-1.2562758921406796	-0.09944887209354322
-15.573303162172023	20.08692966262294	1.551132591079812	-1.2778903572812308	0.022596179612090393
-15.762739830454272	20.369577854236137	1.5897911351473408	-1.2853781507315691	0.09171976871550837
-15.676053214728174	20.229671015614727	1.569624478268921	-1.2848049931367211	0.058492761247744524
-15.004965242227517	19.29705702264412	1.457640778119623	-1.2174929882807106	-0.17677812319779324
-14.347740685004595	18.43237628944785	1.3455492893504264	-1.0459638532798872	-0.3780411018248361
-14.71316053352021	18.903140185799252	1.4103065030044668	-1.156365323223438	-0.2779583990921264
-14.112301424219844	18.14085757339455	1.2968034123709282	-0.9566990918266565	-0.43162253640740345
-13.786968016309958	17.746840232171802	1.2074144323012308	-0.806783776845796	-0.4674104170366641
-12.572484095421888	16.31238607204104	0.8584807472526578	-0.3163422659122517	-0.3586361709214619
-12.73923093656964	16.50237005974189	0.9056589481307645	-0.3777346338873028	-0.38202974038846216
-13.149721100590622	16.985383718836303	1.0262200069409513	-0.5362201405090983	-0.42989838319730067
-13.560443943361147	17.474962802260926	1.1443143494983423	-0.7090184732072072	-0.46307087683202625
-12.433087863224218	16.142914163274668	0.8133324018966405	-0.27539438720497994	-0.3318076183574774
-11.67886765718853	15.130655135953049	0.5635512580603608	-0.09354070975294412	-0.19921486963777274
-11.370603754574383	14.616160191779192	0.4542550472175192	-0.04174143645289449	-0.1606408531460421
-11.928279318244115	15.521235666230787	0.6449686703025763	-0.14329301230022934	-0.23614108111232374
-11.098102119973685	14.067276715400904	0.3672566813656811	-0.008601785329650022	-0.13492074207157304
-10.94829922258624	13.75778922441979	0.3128081471081635	0.008036055820048377	-0.1209197403152802
-10.566136973193167	12.955069884045642	0.20773319740223423	0.02079759858799891	-0.09026127879096084
-10.528617101577506	12.869997651759531	0.19612188013284348	0.021481328725165103	-0.08655802467094037
-10.125844678960055	12.03212679724241	0.12444959099275553	0.017253024255415878	-0.06711397038955491
-10.205786830641387	12.200371242765215	0.13887549464793242	0.018067691892112474	-0.07102726490860209
-10.11776374681346	12.014636087480781	0.123482440981025	0.01717494094633791	-0.06681418125884861
-9.799033203597945	11.32040592221854	0.08437226648007154	0.013695604809170262	-0.053443294307878184
-9.732454220074882	11.174895810343436	0.07641340268899582	0.012757572408826376	-0.049940155199870065
-10.081694286405995	11.938670646469957	0.1192484756713938	0.016791907231442242	-0.06532899840966805
-9.419861471494833	10.505758447346915	0.05377002005360903	0.00849486405451517	-0.04036656156307955
-9.39945834397536	10.463080013210769	0.052165013679958065	0.008182883793225399	-0.03955058867927249
-9.362989365785312	10.388561145610026	0.050082456326204255	0.007874905067806352	-0.03827298583659387
-9.15485933130238	9.94585479357356	0.03781146227062855	0.005779445861848583	-0.030919993967899642
-12.250739993292553	19.150604908283345	1.1934429955301118	-0.9832175303824426	-0.2908064858490209
-12.385666050996104	19.229462944007324	1.230634843488678	-1.024666349845408	-0.3352524476139364
-12.018444755085756	18.995911937273455	1.1290589830257822	-0.9056666666852562	-0.19161168265678782
-11.827571680933026	18.805921238230237	1.095385926581229	-0.8526162441635359	-0.1717292407736955
-11.71378598197753	18.69006222155872	1.0739025471897825	-0.8201856654664048	-0.15304242312614014
-11.489121580415649	18.312221504949157	1.0092844461268546	-0.7395721060786097	-0.10992322063622209
-11.42092816915265	18.202424829191397	0.9889225565038681	-0.715383919944992	-0.09904811257038285
-11.137081940903064	17.673975351763787	0.8760754908544457	-0.5778627808531789	-0.05821996983390576
-11.050577560623434	17.52903972488271	0.8425388370117495	-0.5395264074079374	-0.047055135212404994
-10.900173758069224	17.228821915447778	0.770824512997371	-0.46034771491340404	-0.034170968970283426
-10.59407257662658	16.86993613536655	0.6603829936676175	-0.35595994160715233	-0.012588261574446874
-10.4015251414116	16.663994998799538	0.5962102283501582	-0.3040357699673051	-0.0036883875211273487
-9.980308680915373	16.24426542990552	0.46218242296003686	-0.2021596097052819	0.009411052527078736
-10.52456597891735	16.788877057884427	0.6359100857065573	-0.33381363697098276	-0.007302641968683744
-9.215934750579713	15.702403997568886	0.27619892259808054	-0.09550047942582865	0.013570941998956393
-9.506635524164235	15.916651407254937	0.34728681559338104	-0.1338975103387814	0.01842240659842928
-9.713477904294042	16.0562870014233	0.3980573097879963	-0.16194988910477426	0.015190714781345297
-8.987328542896977	15.535943891824608	0.22198408176490952	-0.06614662754798162	0.010653309304242697
-7.038155536202357	2.4161328913912485	0.008042477788786459	0.00701972281765404	-0.0034522315458420105
-7.218271698777633	2.47634434863711	0.00805932975217111	0.006929911443493994	-0.003718774728539277
-7.402921517489648	2.596088343862585	0.00801267993302698	0.006762325656247626	-0.003991371747548472
-5.610926604361966	2.56874897195521	0.007157746142017892	0.006694708576673771	-0.0015237641900917092
-5.791192046184306	2.4885541575675454	0.007352962251420582	0.0068350395415467	-0.0017458669041802107
-6.090991914769232	2.367770791599311	0.007641888311963014	0.0070406690476851105	-0.0021120411238968965
-6.223300720670824	2.365865245728654	0.007719031416991308	0.0070603205408359985	-0.002302945089946335
-8.524776938151282	15.280293075065625	0.12939760197039635	-0.04399668027030377	0.003472187877458919
-8.5390176621	15.301185889469425	0.13670054707303356	-0.04665593244218403	0.0038304234884911767
-8.574275941324595	15.320887483760043	0.14347077735378747	-0.04805124034193983	0.004197146077723721
-5.2268760988311245	3.1984387632370352	0.006202863184436665	0.00583231221903668	-0.0012198317052146625
-5.323022364028059	2.954304032548915	0.006550897526560548	0.006155812603569228	-0.0012764752606602508
-5.411391041049513	2.8046470279535036	0.00677369248798065	0.0063567474453014045	-0.001344500646317022
-5.361270108912003	2.863813885716368	0.006676933621268565	0.006271604080060196	-0.0012994052000750884
-5.176470922340737	3.3654332504811606	0.005980467733996346	0.005624791300395884	-0.0011945291723689001
-4.997438755280889	4.032636318053695	0.005131418791739943	0.004829774120924505	-0.0010847281511707542
-5.108994509801874	3.6116460899580636	0.005648941951845419	0.005315848991310047	-0.0011570207507469233
-4.991774580661376	4.054261353979088	0.005104285602362708	0.004804483316980387	-0.0010803553332597736
-6.53602006808163	2.347293243898074	0.007882105477759898	0.007104389010488234	-0.0027328618859390197
-6.871423256057571	2.3759082864320638	0.00801035751881618	0.007073603505982876	-0.0032150043869072853
-6.725008134174486	2.363972974785624	0.00796359381455993	0.007092052155623821	-0.003010211621603557
-7.498445287702315	2.6504749625169852	0.007990251678431938	0.006680958354155128	-0.004127914547078696
-7.543394316053332	2.6908233254228815	0.007966564705416575	0.006626462411001358	-0.004192006117636762
-7.714537633122486	2.9137762658493207	0.007806440930396067	0.0063169808556360835	-0.004448838953344415
-7.7891268079090406	3.0564766598021276	0.007701519961059909	0.006135310837021857	-0.004564116770071534
-7.80527300412054	3.4063802626319237	0.007362150765932468	0.005690984765243047	-0.004636272675665523
-7.804324521600502	3.2269612996167556	0.00753673761615976	0.005914867512602649	-0.004609665033469006
-7.758877336072651	3.698244931275473	0.00706556694193975	0.005327244788273344	-0.004630249085682724
-7.751964178591711	3.7286102673963915	0.007033786614249639	0.005289677501937466	-0.004627076431660299
-4.868412953288395	4.489722570165323	0.004548789509772101	0.004302623062788022	-8.92846348174572E-4
-4.944274103721604	4.221530184777065	0.0048913519733341515	0.004612208413088438	-0.0010084215100596519
-4.861218645669248	4.514367912389247	0.004514074273114664	0.004271265715194842	-8.786311227890653E-4
-4.761328567585714	4.872867994409656	0.003987944645525131	0.0037949249594555357	-6.713610761789659E-4
-7.7347878369548635	3.762505605967378	0.006994892895518199	0.005248179191645342	-0.004615456116331603
-7.441188952293851	4.488511996506501	0.006232005159134311	0.0043450822666455165	-0.004466424932034066
-7.462522939780039	4.43043664258904	0.006288591268932042	0.004416831704047032	-0.00447446075799427
-7.583988224902736	4.103803156183615	0.0065904155307258214	0.004807396506535484	-0.004507029093623426
-7.428705960551779	4.562167039268793	0.006193567935496478	0.004254820701305993	-0.00449187008031205
-7.367225146909923	5.0179675342064245	0.005964794771635036	0.0036921051348418584	-0.004669504348035801
-7.395373926440531	5.510469499667041	0.0059922029919373095	0.0030997831268866523	-0.00507736519902089
-7.396628687854849	5.543415335697084	0.0059904382842791625	0.0030595149563295656	-0.0051008227754017945
-8.951906927477943	9.55517852325179	0.03182233795155749	0.0050876228965788025	-0.02676000477322988
-8.732770861641235	9.107630277300872	0.024459387233321715	0.003690211699711869	-0.0215712948412769
-8.477149435408428	8.592840803667324	0.018994182007302338	0.0031507120189038437	-0.01709159438898765
-8.352048182285694	8.325615036227727	0.016295169549839846	0.0028729251930544185	-0.014915997678179322
-8.222367325804308	8.079901469599669	0.014591249044859783	0.002706000846148251	-0.013424676592382648
-4.558078678429407	5.6727023718291845	0.002577688753646994	0.002489897772015517	-1.9492353805369665E-4
-4.661854211303943	5.2307881209663405	0.0033910731419703574	0.0032524163108091364	-4.328728836251115E-4
-4.6736829568741065	5.179041007331088	0.0034799528263799906	0.0033337919171164913	-4.6178642130701315E-4
-4.664862639408369	5.2157017440172675	0.003418338983964768	0.003277754489471374	-4.3888426038244825E-4
-7.642518454416541	6.7438038314408955	0.007523718312686411	0.002031181068010617	-0.007037170815588875
-7.72390205946121	6.960130553786359	0.008411531936302254	0.002090756143422706	-0.007851810646205883
-7.960824009101229	7.5515457825414485	0.010739415797561063	0.0022038541396410404	-0.010004545141825184
-7.398279738095727	5.568321714484634	0.006001628569875736	0.0030346061153657972	-0.005123716339282801
-7.486554017062449	6.151026864151781	0.006399477051945804	0.0024328103572415806	-0.005808183096625248
-7.599533786520233	6.612688047526157	0.0072724164107337876	0.00213242932156801	-0.0067643530406249165
-4.559353287845783	5.783205763653101	0.0023589708795607265	0.0022785114450055545	-1.4572055307035737E-4
-4.539973927898901	6.108340489734484	0.0017475017786145188	0.0016738127867343417	5.777306913866566E-5
-4.595870421128182	6.280367827388355	0.0010545258076624486	0.0010007448211681617	7.812882922754166E-5
-11.949523827617073	29.206895619841305	2.6364583730896225	0.38379075072422486	1.0567886248061895
-11.807688642858182	29.154031813094953	2.6069068817146204	0.3955765145963447	1.0435174805354568
-12.00330605669702	29.223330979102066	2.6461259013431695	0.3795932894272641	1.0612791465701488
-11.58017196199464	29.065937130844834	2.553180366540862	0.4114469197460837	1.021334715301665
-11.41683712235142	28.96940271662765	2.512406754472641	0.42193030114006336	0.9988817496217421
-11.219350371023808	28.853937987330728	2.462970812191653	0.43496093167876326	0.9708784312610201
-11.063811648377435	28.68153300927144	2.414966190325263	0.4351288553028144	0.9388372780787186
-10.947486528223845	28.535037823889105	2.3761858225519363	0.4333711930771218	0.9136350657685389
-10.899230615467399	28.323819733732066	2.3259243966038334	0.42109443910334465	0.8842088933468024
-10.868467577029437	28.194812621939796	2.2943676954263603	0.4127399858755887	0.8661155419183312
-10.876511202290695	28.109887068149042	2.2623054850765287	0.401903057044489	0.8529191307432542
-10.899672074901286	27.854101802332053	2.1717953384970894	0.371533820352745	0.810550222007202
-12.412266700730603	28.73183000599365	2.7121455389848723	0.32354008362907877	1.0413415664408372
-12.004390987243811	28.644127827029816	2.610141477594613	0.358778360195932	1.0049994419319663
-11.418956634563854	28.353076382645266	2.418643756393369	0.38469527157553673	0.9299110882401599
-11.624144095082618	28.483083006210283	2.4951981058602195	0.37967089766946954	0.9606388247137335
-11.98757052088968	28.638168487186267	2.6053391371634396	0.3598910186949207	1.0031885485139511
-11.999455430555999	28.643021141499133	2.608898808853572	0.3591882688655629	1.0045627392645506
-11.11438165555979	28.077094826076056	2.2804317448022893	0.3798394323986661	0.86689344603487
-11.390783517603357	28.330385589064328	2.406655396814292	0.38477207182881545	0.9247333264655511
-11.018694723095315	27.985290635821798	2.2344584055099803	0.37682339556700073	0.8434303490104067
-13.471803069018005	28.77445563984976	2.930416853094049	0.21353669666376157	1.109350438975247
-13.48260549035852	28.773788416678933	2.9324881180824183	0.21232852269619903	1.109932971836618
-12.935354512904492	28.789110493383188	2.8260022465123544	0.2722006579457967	1.0790299737014366
-12.730299209385468	28.768829272465172	2.781412746656323	0.2929080854523335	1.0647898656952912
-14.231290469589101	28.525879619960573	3.02110033623644	0.10228713819149803	1.1287657087533185
-14.010448775461906	28.63328583652027	3.0049796730002125	0.13889354704136603	1.1269544931242619
-13.506471729136642	28.767317669153915	2.9357358670117906	0.20906586202080776	1.1107019261211888
-14.460841527293365	28.39408003504012	3.0349237627027046	0.06336233685444168	1.1276360194594612
-14.783683682753072	28.129965573228738	3.03194117229183	0.0028714095241363004	1.11821109265152
-14.975465100779633	27.963363652093868	3.0221439492543776	-0.03570447533902952	1.1120447549458001
-14.857377166814722	28.070482248494333	3.0309567120790706	-0.011128558780513182	1.1162846405851008
-15.247091508969765	27.723494694946858	3.0027996672691684	-0.09118952261160146	1.1028579239904086
-15.438921475279523	27.548521108541188	2.9805456702773085	-0.13251137318919629	1.0993898821654084
-15.777307067901031	27.23142152114181	2.919383622880595	-0.21193004004535898	1.0933503874217119
-15.505550048294694	27.4862002405047	2.970764222556409	-0.14706841300010448	1.0978877493300434
-15.95882932927022	27.057658625283377	2.8766462392538372	-0.25817601271051305	1.0923771355700014
-16.071627921968407	26.944874315391413	2.845168527433577	-0.28964359455118494	1.0920580906236466
-16.348879088595037	26.649360708813276	2.747345490631828	-0.3793042884396296	1.0924832854471482
-16.427997019937784	26.555959712111072	2.71513672185843	-0.40819505629582015	1.092806279106926
-16.656844434007954	26.17623866269756	2.5840403291518337	-0.5183454301834202	1.0783573527358816
-16.696536478621557	26.09508062700545	2.5578168951993523	-0.5419271165119932	1.0742796774685046
-16.835749776418716	25.686852448177994	2.445091692412193	-0.6458795718983995	1.0380087403943048
-16.845061757485475	25.628453285604436	2.4300522562012956	-0.6588074081174301	1.030348258675922
-16.850433340026893	25.176846057478727	2.319510668551862	-0.7469089120946827	0.9550124391387453
-16.85038673364371	25.14105029551206	2.311797332436596	-0.7534737532649779	0.9490749996436155
-16.822804208812027	24.752145786172367	2.24122266435508	-0.8148895396181305	0.8815294285262689
-16.814022621155868	24.619664448408173	2.2170491600289495	-0.8359411342240136	0.8586085695610519
-16.812945472733826	24.6090037446475	2.2150424104520816	-0.8375630630428826	0.8567626736062139
-16.723937840816944	24.10943746964462	2.1325318960108883	-0.9050778213744315	0.7631064437718778
-16.711672631053567	24.055094941481215	2.122167388898071	-0.9120490669789487	0.753147167793006
-16.289023552988983	22.907733919851253	1.889996843116316	-1.0427660753758958	0.5338550518149786
-16.541701583590093	23.45604246001041	2.0088306582643276	-0.9818306734629972	0.6400839486350454
-16.554803726644348	23.499372302025698	2.017479194181738	-0.976125368709872	0.6479501606622026
-16.28488538521969	22.898119481008653	1.8875106464235802	-1.0439096615561332	0.5319613275822394
-16.26218103763534	22.856454352609262	1.8770630756509472	-1.048545807765432	0.5233239760837338
-15.969194038819062	22.31634337785984	1.7433900396977569	-1.1080485984628017	0.4117095247647526
-15.890230123807179	22.1925020649246	1.7173537293128218	-1.1195656398296832	0.3855220403753581
-15.611918811164477	21.76175729997115	1.6271765744567843	-1.155200874377601	0.2940462203237726
-15.389654649869971	21.467446140267274	1.577543177714352	-1.176900634506754	0.22749578226406972
-15.211472875440649	21.22502075941048	1.5325233068005533	-1.19265215432422	0.17078296060043022
-14.852605830718518	20.76860561637889	1.4731252326163344	-1.2130037067984605	0.058269004549202336
-14.818368111934701	20.727265125728813	1.4670843213259146	-1.2139125589994004	0.04817364971510083
-14.010753868674147	19.956266747716498	1.3768929186614598	-1.192201340865073	-0.15289107624962114
-14.087441807327457	20.012526511232718	1.3834175479461361	-1.1972335768494162	-0.13857997901393979
-14.468160486474938	20.371519812579944	1.4226264739775827	-1.2111449476276617	-0.04252818003413951
-14.161164464278139	20.08381166702931	1.3894188300438035	-1.1991264536819677	-0.1202226997769803
-14.781086333771103	20.690256417429	1.461634078867282	-1.2135606747822816	0.03848907688299098
-12.566775432145782	19.255877513320883	1.2489784129190742	-1.0479467044388457	-0.33067076173370136
-13.290339014836286	19.46305631769065	1.3139737641439553	-1.1320694825008173	-0.27465894243882333
-13.1729303124603	19.418787275288505	1.3044693210101603	-1.118805480826537	-0.287784532729252
-12.843245224742368	19.28971157894774	1.278341949947404	-1.081526372172633	-0.32539463820569586
-13.364979556612642	19.508469790386137	1.3209123723082252	-1.1398494554114678	-0.2637694637042472
-13.714991928392514	19.7215588672211	1.3532328404202039	-1.173626774628123	-0.2119736460921562
-10.73275094914898	27.601566124654774	2.053556255093515	0.3536958625667421	0.7539146005058585
-10.621312259153935	27.431657608134955	1.9765505084133643	0.34269097284547667	0.7153229324073226
-10.494472622804425	27.139762728691487	1.8642796143362212	0.32102713436849795	0.6569557466947566
-10.440814811578786	26.97290839065918	1.8049818732700826	0.30580090031883345	0.6251479849387875
-10.340010025599554	26.46761329405222	1.6431485512198853	0.24948380240998824	0.5323869385729028
-10.310942985096554	26.231506882359504	1.5726985057512655	0.22187662180287337	0.49157168887794944
-10.254915889396067	25.788604694922874	1.4495613244907113	0.16555354312059406	0.41433851804187827
-10.226478276469011	25.49740684588262	1.370880421323791	0.13195624333432449	0.3625235570783928
-10.15297056364784	24.454238785309386	1.164230028196228	0.01152454008535389	0.18262547491057982
-10.148816922605754	23.97207807587904	1.0932293591021862	-0.04960855857465091	0.10117794369278063
-10.1572747910747	24.735583520367605	1.2053000697009333	0.04628379539473088	0.23077043172364037
-10.162097597121184	24.830116402868736	1.2247099508379369	0.05877923709176601	0.24733600390304641
-10.162546766859359	23.84260305188515	1.0858350206559684	-0.06760944787641185	0.07907466734781686
-10.199764060738538	23.17965757589045	1.0389783992085182	-0.15356004841589072	-0.03467331301202865
-10.264133457042867	22.925685144978395	1.0430428377144725	-0.19835120011045854	-0.07150919277057677
-10.334836167150385	22.416165687077918	1.0385818152242878	-0.27089821223542165	-0.14835717031448165
-10.491992980100063	22.018023813554393	1.0703151393735884	-0.35519448266066694	-0.1972553684213137
-11.549836964138185	20.072338696358347	1.165643986610941	-0.7947066798172443	-0.3845558242396222
-11.554967867880773	20.064003427239495	1.1662791539888873	-0.79657369238842	-0.38517469164200807
-10.551136967279964	21.796553611972193	1.0813596972818682	-0.3913419030827483	-0.23053023842466802
-10.861109989919282	21.2561808403101	1.1220164673495474	-0.5235675771385675	-0.28208961990762516
-10.944210941660401	21.11696785294288	1.1290586957343234	-0.5580647946990088	-0.2942350864294521
-11.133323225905555	20.800917117156818	1.1440408972449183	-0.6335472253992678	-0.3182036438578834
-11.346534801731305	20.436488911990164	1.1549220151002535	-0.7169325083889937	-0.35064504474135183
-11.231518843805489	20.62710766906838	1.140645285705189	-0.6720027009853263	-0.3334632263736461
-11.741469854730147	19.77949816437784	1.183933794336082	-0.8601391830040386	-0.4070865634107522
-11.841147224706019	19.661418434931374	1.1937627275566078	-0.8895863204146894	-0.4104544455476674
-11.973386913159729	19.52262481256701	1.204052792919417	-0.9277687251017557	-0.4108452678540885
-12.17042537041236	19.353881967026794	1.2160441329086948	-0.9726924518067582	-0.40004207696946775
-12.254791953417843	19.298450378205736	1.2217418956121162	-0.9939038342365563	-0.3740265430770227
-12.107678242949614	19.405561627556374	1.2110422911388894	-0.9580062135947792	-0.4032584926464987
-4.288326386940742	5.8070230604936794	0.11350288835253694	0.11002633329712633	-0.01002905962025035
-4.307057605244767	5.526002436139832	0.158793941286223	0.15260168776565902	-0.00959924999666353
-4.180171464701457	5.245978145694322	0.20739892550900038	0.19716834323235322	0.01439751605890987
-4.162615861022818	5.199209053922773	0.21483517634998428	0.2039089899825841	0.01792558119550521
-4.143652721141185	5.191949089536986	0.21634535858284926	0.20475366744295537	0.020830134153567603
-4.014987066173259	6.398560350145364	0.0250928106216571	0.02212993915788146	0.01049746319962986
-4.102160277057983	6.226155071234556	0.048866969835628465	0.047160340566950995	0.007398227495148497
-4.158587255864665	6.1200098173878565	0.06443478524909031	0.06354335414893791	0.0025823923543955526
-4.284793079351208	5.824858607178209	0.11038494527365261	0.10710051286215637	-0.009686126265498656
-3.6322745368198053	5.1479752237781815	0.23954390580132143	0.20597687382561045	0.1077045402548488
-3.7520724673596213	5.133869891353276	0.23527161294828325	0.209808772308631	0.08628119110204165
-4.068810461062704	5.185234828589743	0.2199683167986953	0.20564526673589867	0.03326342094398365
-3.4079134276844885	5.238028583704212	0.23950801793028498	0.18801087857369586	0.14533253386155714
-3.870611147185512	6.723331704642558	0.02313230619713928	-0.012005758426200644	0.013193027886213883
-3.93550508782948	6.569124366309313	0.030421542260776903	-4.6499353100327816E-4	0.015782421662581647
-3.083077723553127	5.477621858005871	0.24416878646631335	0.14140709747276742	0.19696390532743424
-3.2016356353304536	5.395281637801698	0.24268144960405352	0.15970358808845064	0.1773786431199737
-2.9250367521464256	5.618751443255416	0.2627019056721425	0.11462564607113862	0.22245388750506967
-2.808073832376915	5.742408533499555	0.2731946134375855	0.09250159641843682	0.23946033818259166
-2.561109083068193	6.012828978318681	0.32911967247433616	0.044142624143770556	0.2806882258913959
-3.6562255957727294	7.214473650128381	0.060837137501720186	-0.04914670694050931	0.012865488700359943
-3.592522873141893	7.34008329807876	0.10244262452067499	-0.08199064309733649	0.019006127574308068
-3.54328167840365	7.470859406778205	0.11573518927487629	-0.09264233839286731	0.021467379569121137
-2.1477862434435124	6.617732931249476	0.4842486239617266	-0.08437485764919356	0.35994594821844506
-2.178221292733067	6.571855578800015	0.47044965063711486	-0.07314659898783037	0.3556588678812109
-2.0648331524982755	6.7576354797203635	0.5246342863443918	-0.11904271263911231	0.37229055154440827
-1.8849213199230619	7.066868042911974	0.612883495161105	-0.1943800191437413	0.3982995162873729
-2.4120263893614973	6.229400814325045	0.3823668233134694	3.5003214736142874E-4	0.3098636946480559
-2.5361866250272955	6.047252036713077	0.33486859904482563	0.0392886402719654	0.28490193761879823
-3.935819787141531	17.984500048599497	2.611426002336328	-1.1271126278283579	0.2927163727755908
-3.78336958602557	17.993315823553566	2.5968915513473956	-1.1343233080052069	0.2888598083200838
-3.427077741744119	7.766058137175304	0.2691650458582112	-0.20933090050062061	0.030637660132096144
-3.406569881135219	7.832445527304884	0.291936905863094	-0.22463354436933974	0.031111534635876823
-3.395983191054093	7.883794864942119	0.31019321229054253	-0.23541546925806006	0.031977894503434065
-3.3371281060386737	8.150918617555703	0.4167827956392721	-0.29053508766361824	0.04072012997185936
-1.278169408830863	8.48437433428823	1.0294753321207513	-0.5125517317688092	0.4669822284600578
-1.4540629241815408	8.03470965362341	0.8959490013076523	-0.4154219820862475	0.45247199259455984
-1.8167261401452421	7.208011822579171	0.6527536687381735	-0.2291359822041415	0.41008710033820883
-1.5523830370140876	7.789776732269239	0.8209040689864577	-0.3577561103244037	0.4392706078595332
-0.9410764433027281	9.405038530050247	1.2860892357976417	-0.6913030081754354	0.4869966519482411
-1.0329367331417418	9.151234284338832	1.2177104692458818	-0.6456080666982433	0.4829958229730116
-0.7679094447811552	9.95277965234512	1.4182395045490725	-0.7767610489670844	0.49274456938951516
-0.33002843814312044	12.134348277380695	1.8577832919739974	-1.0574123055045292	0.4834120365378252
-0.3357764586920513	12.078843485378034	1.848253145138262	-1.0514224876082148	0.4843379709530357
-3.417433509638533	17.827381727176302	2.5638994595871214	-1.162406240205931	0.2939410431508308
-3.353382382951112	17.741842308688575	2.556586572815231	-1.1690247598875256	0.2972172337278559
-3.674832941632539	17.93323560833925	2.5891425496972644	-1.140424839734425	0.2932416458177211
-3.5409307277999584	17.885907081965335	2.5774512912687384	-1.1529852392691562	0.29289587061234756
-3.1860561960175433	17.549365365355296	2.5367425593081037	-1.181691501164869	0.3015128519959273
-2.9981130641699174	17.395321314172424	2.5204704117474215	-1.191895163549889	0.30500195302756317
-3.2165215628928006	17.57820816975883	2.539643270086681	-1.178988259240646	0.3014866270129221
-4.1137207324417435	17.95308223849858	2.635137740865021	-1.1157658591155628	0.2933111195188769
-4.160621080742889	17.795938972454014	2.64552019114422	-1.1160712767471992	0.3004861829306029
-4.190763877417752	17.70804950350443	2.6528546425593085	-1.1138139384045955	0.3036499393808227
-0.33050020850094985	12.145123827625998	1.8592951598332021	-1.0582429958591248	0.48313300181078006
-1.4343564303268679	16.31909273804294	2.370538099978056	-1.2466518886636322	0.34830369381409193
-1.3066176526698219	16.0680303809159	2.3455904184170775	-1.2502554584440255	0.3539394754834568
-1.1152979539279455	15.611202681804269	2.298641619448919	-1.2479421623115332	0.3676708743429207
-2.4474803932797915	17.1585224792057	2.484006535408157	-1.2144792893811545	0.317971916998491
-2.055761384167546	17.041296048986602	2.4543039086829985	-1.2291500643406932	0.32465989009675816
-1.9984998164489554	17.002629506016117	2.448918255573052	-1.2301351183026876	0.32739381417637314
-1.5724149375605685	16.580962567434636	2.3971102694016793	-1.2462898817855441	0.3394331180976017
-2.9820955633715815	17.38344915169903	2.5192009766033396	-1.1926450750805817	0.30541376360347616
-2.724789042326286	17.256116533629893	2.5015622361738163	-1.2039407435088607	0.3116152016713075
-2.531457869203797	17.190304756335227	2.489296533904534	-1.2123066156684241	0.314804416805059
-4.183190145794866	17.56540290424019	2.6513778205179257	-1.1147620599442667	0.3081638147939484
-4.207099313692599	17.371866069837257	2.6552494716636237	-1.1188196738689988	0.3131106054449032
-4.17345519997633	17.089831976884682	2.638558346672554	-1.1282467725594267	0.3131651095693546
-3.3148310309893363	8.423923301546052	0.5252399353020706	-0.35277290445594983	0.04288974670613378
-3.3001926290874843	8.663118489326514	0.6078037662468756	-0.40433380943748665	0.040517364498917
-3.2862287614074197	8.915212706658004	0.6944774121001095	-0.45519280303027954	0.04370461519986284
-3.2794829862540458	9.153166440048345	0.7834864133699354	-0.507106562603165	0.04859053967639408
-0.3805651487088481	12.953841366376702	1.9752794572132246	-1.1244082910079654	0.4599612235756436
-0.4307061904896281	13.36924122248353	2.034874324749933	-1.158489191016637	0.44703506080720057
-0.5075965103225141	13.744646939005303	2.0808337034291173	-1.178342890128951	0.4349918279935525
-0.5977318219793605	14.096499370658435	2.1268457631127893	-1.2007853847613115	0.42105351223382925
-3.2676731937878696	9.605726412719452	0.9360711172452632	-0.5913600966440797	0.061757788389129424
-3.256429234120413	10.042692132374542	1.0801577830950087	-0.6699009668439669	0.07433598580431303
-3.268410707882346	10.416945356274994	1.1907145948993536	-0.7244515912004819	0.08492255845690391
-0.6591870284780542	10.31262568099423	1.507455442921557	-0.8356678634526556	0.4963023752019448
-0.42285288091859907	11.258976825610697	1.7074191135391015	-0.9629169778922823	0.49767211911738235
-0.42939644071267913	11.215805729165236	1.6986862691032825	-0.9570567243382906	0.4980231106643644
-0.6312573047807166	10.428088654680536	1.5344767867013789	-0.8539817889837399	0.49683263774569175
-3.2903234695987535	10.897386429199772	1.3418200940869365	-0.8023223710231644	0.09847953605022222
-2.987291544864133	17.386535233830127	2.5196236882542924	-1.1924467356516062	0.3052595421542171
-4.164359810315925	17.031866286091535	2.6347639316496867	-1.1294448028734787	0.313678944636151
-0.7097934901376413	14.466809880080852	2.1734467452680417	-1.220476040938708	0.40590055146162946
-0.8575672753041089	14.969271293498517	2.2281362849953177	-1.2340710241065245	0.38997138935275344
-0.9532329287786547	15.217415294466539	2.2576950369461484	-1.2437284977468566	0.3791506124787246
-4.1386892518049425	16.602845789463966	2.5973762078507585	-1.1372323463589318	0.3067736379548066
-4.159558946386909	16.976159925336383	2.629976419160498	-1.129268454835148	0.31391666002278906
-4.083322820670365	16.225441788462653	2.5522203636728364	-1.1419805829117189	0.29869435894415447
-4.075875945060494	16.183223288394085	2.5470014476992127	-1.1421606478446948	0.29820110423585783
-3.9528003255732322	15.292784673108926	2.4001870013123128	-1.1392149185252138	0.25908104368665413
-3.9992067929440043	15.73055462668215	2.4771090697167804	-1.1451338699770224	0.2798494899034199
-4.068371905853679	16.139351008679608	2.539983930243861	-1.1416633199862976	0.2967339026043218
-3.903746688804401	14.691009127397303	2.288241333339533	-1.1222112221466451	0.2301678791847766
-3.86987704440043	14.375574603567006	2.224275752703464	-1.1079226882823856	0.2178671313518144
-3.9256796422272324	14.820378173973397	2.3134927943408763	-1.1255284722986976	0.2358317532311246
-3.9497350317267026	15.228464150498013	2.388370725160836	-1.1371755294143147	0.25611709901751023
-3.7268568443784513	13.894308007070336	2.1191970712249466	-1.0900640073846903	0.20002282108385527
-3.698215854277132	13.779058127098043	2.0936694810872227	-1.0847343007234322	0.19592049536071177
-3.6779639093146645	13.673870011895303	2.068845272584453	-1.0769825767510803	0.1928732350528272
-3.571181750067259	13.33170586472178	1.9879494378070515	-1.0586579294592469	0.18017744313880707
-3.4835043026903465	12.977876322076302	1.900712172188805	-1.030034132360997	0.17095530488163366
-3.404126025364066	12.339701968592273	1.7426218621064553	-0.9781635660241732	0.14477328334743977
-3.3488293333994186	11.895449310153229	1.6206436533567206	-0.9264799554102894	0.13157944875550232
-3.300315153385468	11.14083500028607	1.414082190580485	-0.8380223492398862	0.10622487918775422
-3.9511621749674837	15.271050023970451	2.3963103251828546	-1.138726227225197	0.2582740439433645
-8.244373317370188	14.628658956740194	8.243377157787818E-5	5.158239533228093E-5	5.551317814479743E-5
-8.208489142862772	14.204433859089825	8.142388825183622E-5	5.127771816204488E-5	5.553785100845619E-5
-8.193734077492797	13.966873422743047	8.087075921465732E-5	5.111926563259231E-5	5.5552962654704404E-5
-8.232676222944097	14.462837941075223	8.203969345366057E-5	5.1466327586969464E-5	5.55331694664563E-5
-8.19035693955016	13.837323106092928	8.05772550756681E-5	5.1041758975464414E-5	5.555567606243334E-5
-8.113167709168138	13.369167772280294	7.951574672984967E-5	5.0680589789646906E-5	5.554091167189009E-5
-8.077142174814208	13.181783020574018	7.912830218060582E-5	5.054983083838349E-5	5.552317280075257E-5
-7.967407351985131	12.816549861797377	7.836789719056886E-5	5.022551346773316E-5	5.548825608990541E-5
-7.4202031915344335	11.241546128091116	7.543272632647938E-5	4.867603283354878E-5	5.5325888011405386E-5
-7.380855782333087	11.139150568907128	7.528911261339168E-5	4.8599489576192845E-5	5.5313907538565596E-5
-7.603903539139292	11.751642921695533	7.631892079269887E-5	4.918530340193272E-5	5.53711154025773E-5
-7.696154479064555	11.994745340563997	7.676569813409786E-5	4.945841500804921E-5	5.539396328946347E-5
-7.744684776673163	12.145936214046198	7.70736154903591E-5	4.9616381745007655E-5	5.540772764872042E-5
-7.337783016568444	11.036160898112158	7.514245625511802E-5	4.8510592066136076E-5	5.529822967052136E-5
-5.478513842259125	7.328297301269693	6.846025025425286E-5	4.290743638495561E-5	5.328459830747554E-5
-5.496335515484936	7.350666297835906	6.853140372109242E-5	4.297068770048052E-5	5.3321297883209615E-5
-5.513292533723025	7.373441024034741	6.85775351022394E-5	4.3008088964109936E-5	5.335380980069253E-5
-5.7782594324877365	7.704138241466704	6.933714730390314E-5	4.369155327447182E-5	5.370268419701183E-5
-5.226288884072366	6.97442447090005	6.790603806682794E-5	4.258604772577936E-5	5.28366926382883E-5
-5.1320395346395955	6.880771446866525	6.765021257233333E-5	4.236950864191819E-5	5.268330989636963E-5
-4.981658732436152	6.746084424883188	6.747568440131612E-5	4.2257443538898554E-5	5.25143734040538E-5
-4.872230788355059	6.663668971542325	6.735579336539284E-5	4.2168306714856224E-5	5.2431445709108225E-5
-5.95993806317256	8.088641025459268	6.987802677175733E-5	4.401650584386922E-5	5.4099814256130564E-5
-6.156106083074739	8.43849134717127	7.070232902150733E-5	4.480407762610613E-5	5.441651064989536E-5
-6.3622803987511345	8.893710900037291	7.144083636843141E-5	4.538462283698587E-5	5.474544711838216E-5
-7.037730777065047	10.279206689455364	7.39053459454276E-5	4.760630653693838E-5	5.522602366030049E-5
-6.511291309796823	9.166024915663732	7.210202808320484E-5	4.607810816562865E-5	5.486736456305308E-5
-6.961309529005052	10.091919377967345	7.357929376515351E-5	4.7366303131551124E-5	5.519113235792785E-5
-6.976746835639336	10.11701394282087	7.364138063346029E-5	4.7421599132865463E-5	5.520580616173024E-5
-11.149672852779776	19.026028297048256	0.3568511188881591	-0.04763299902714643	-0.07888138000546976
-11.177286946315288	19.099277703541333	0.3600617543991984	-0.048687869696194534	-0.0788512341022223
-9.18227086019565	22.941744559833715	0.4269775429170518	-0.07665899703057188	-0.0550496959732253
-8.933979733519063	23.042297787756027	0.42149386622865315	-0.07686536406872284	-0.05126797846582343
-9.497726748011418	22.723004536194928	0.42855639107808274	-0.0752124284433874	-0.05863800918084079
-11.201816179455392	19.362671115833425	0.36825112144523847	-0.05127646791563498	-0.07769347023272327
-11.022193536741858	18.71762456011473	0.34303501320243207	-0.0435391206950495	-0.07897819661331258
-10.948655511422155	18.634752597804788	0.3372918192606539	-0.04189749401488919	-0.07839047028244232
-10.739200803101152	18.414265673982754	0.3215900063443368	-0.03794030549257872	-0.0766798114009538
-10.426129079411938	18.242868662510936	0.30079637298792944	-0.033386634975753976	-0.07311563862796513
-10.351495060601314	18.19934593348884	0.2957698622240501	-0.03240981450402589	-0.07218330026488717
-10.276659955502009	18.164399203559437	0.29087192682066515	-0.03147820128276889	-0.07135758886614318
-10.051706148564318	18.092298620546728	0.2762557137455006	-0.028772252215562615	-0.06804870711000433
-11.220597943108505	19.547650220008503	0.3740194297042032	-0.05306807168861398	-0.0767605100504647
-11.213232813518047	19.613678726955158	0.3756834626940817	-0.05338146998931386	-0.07651048388364538
-11.167862918473158	19.983763373685665	0.3845264010513475	-0.05646401952851679	-0.0743497879156398
-11.119734753615504	20.180895538942224	0.38907592064362706	-0.057458702292209105	-0.07367504704386528
-10.889962382093142	20.81510177874138	0.4013693619865518	-0.0614252886076531	-0.07037575908522564
-10.989883259185685	20.57314650704364	0.39659089297464134	-0.060313946396021	-0.07134890317948533
-10.670647697607485	21.25443563231954	0.4092805601006333	-0.06438857007381875	-0.06808794824055404
-8.656589193032165	23.077778160673812	0.41181000663932865	-0.07539084327800734	-0.047966939687860886
-8.262164632393056	22.97490850022338	0.3904213404640677	-0.07022133623726354	-0.04178102438897768
-8.093510801985081	22.896766634500132	0.37987517159706796	-0.06754594368241545	-0.04012272434251052
-7.68989912608717	22.564207698669875	0.3494080111745885	-0.057283810298484984	-0.03539194803562199
-10.61906467426591	21.352055718189742	0.4111655404248077	-0.06478416404408066	-0.0678207448592296
-9.936768220586934	22.310409278173573	0.42673210402679784	-0.07203941797472503	-0.06278900793114556
-9.627937960973474	22.62487940796674	0.4291263319953995	-0.07475256014405944	-0.05980095340823823
-9.573169961095976	22.676544366109272	0.429383648383683	-0.07507113708931322	-0.05937413480674126
-10.134279956953314	22.058148587414195	0.4227897712382864	-0.06968052090668231	-0.06465916033309252
-10.304582249602808	21.836678921374176	0.4195805598236699	-0.06823493738569666	-0.06558378593284911
-10.555587977067566	21.45179651669559	0.4129105107135194	-0.06523676091223538	-0.06761753828925748
-9.871150253323467	18.04329134881533	0.26473266976890397	-0.026878594521533176	-0.06562088380126267
-9.4491510421968	17.986087424675254	0.23611898649675453	-0.022492966203651977	-0.05852919762097462
-9.39405468440286	17.97674307009461	0.23234404180914422	-0.022008486275936028	-0.05764605671845247
-9.318824933668623	17.968766098777905	0.22664340058709295	-0.02127573292862039	-0.0563406975309432
-8.866655676614846	17.930756511797174	0.1932316865549115	-0.017294228432920902	-0.04819562602075565
-7.460370084706861	22.326890903804703	0.329558803303152	-0.05185977452703721	-0.03445807313220322
-7.181921823170052	22.004421546653404	0.30429797352186116	-0.042862659137647405	-0.03399790292789868
-6.980050576019263	21.793148493492453	0.28580437614753124	-0.03844094192942708	-0.03408062094117318
-6.576542696581086	21.409318391621486	0.2511733706307118	-0.029426579696308183	-0.035630141370157464
-8.591810565175942	17.924390418426363	0.1698500228035664	-0.014446809564721578	-0.04336707774227149
-8.160987566235585	17.895824611247768	0.1267596442686823	-0.008703119234605795	-0.033118596647860425
-8.427526747689353	17.911776804777684	0.15384353846345006	-0.012459849968396533	-0.039584193681351756
-8.540982568507179	17.920050757602066	0.1655636072725813	-0.013970291184752254	-0.04238277135065894
-5.864615339578987	20.755750631962357	0.19160406214929154	-0.01734160270686333	-0.033441028004186774
-5.543802938210256	20.38074487517408	0.16160999311571841	-0.010800483541404943	-0.032014992926996666
-6.504364858334945	21.34437545298176	0.24513904044323723	-0.028417778423727627	-0.03558072477410179
-5.970918121132899	20.87023242852833	0.20123335223410588	-0.018771302993546176	-0.03376003802916325
-5.171797381464162	19.89737251545445	0.12475267873778247	-0.005984065984685893	-0.029395246328528295
-5.0245480447987125	19.683822661130662	0.10939459525173703	-0.0026479811872158216	-0.028032120638470624
-4.900152014728899	19.401774462066626	0.09217566300799529	1.9245535718710765E-4	-0.027205793864136837
-8.045165203849148	17.895237150670994	0.11074719268468457	-0.007067713689634614	-0.02774915413528825
-7.828330068792466	17.887207984644846	0.07784212249012369	-0.004719602105997995	-0.017793401241984863
-7.588389628929521	17.819549385161938	0.018083797067536028	-4.784721991871891E-4	-0.004693647272637663
-4.683175416995011	18.92056128922509	0.06624921832091582	0.004531382585763509	-0.02354449149582038
-4.557131527726211	18.533459102138394	0.049560489013498785	0.005038936113957408	-0.020285245855974424
-4.377707594286538	17.57417867700677	0.017954961197633155	0.006928974366731745	-0.013270678731544272
-4.375950900357417	17.526057226949376	0.016518854922572504	0.007000492746484415	-0.01299167460195324
-4.484941864981501	18.19838652331461	0.03434061544710323	0.006479652760464515	-0.01832488711981857
-4.372825752777866	17.497105804998277	0.016151328354009738	0.007053148292674086	-0.012925178613331135
-4.260063754969469	16.957122878843833	0.012294316993104015	0.007366317312064534	-0.009649273716224276
-4.2543796491463395	16.88173839584814	0.01248838251780341	0.007338435304295721	-0.009547989230899593
-4.172479120773178	16.325671413989923	0.011073381757115364	0.006074666762469193	-0.007546889581608566
-4.151871519508384	16.155447405066244	0.010667280342041915	0.005704115364861785	-0.006916998498630453
-4.144035245207647	16.121454065378032	0.010506016845613222	0.005580441791835585	-0.006767277386983884
-4.072421898747817	15.289956430567175	0.007412645945600909	0.004016658402578921	-0.0038767797438384417
-4.095328121705499	15.489697359268533	0.008179404752310281	0.004382986674805664	-0.00450608501235868
-4.118480058777639	15.68595857984359	0.0089005234164625	0.004606190274227661	-0.005159588946272932
-4.140149876500907	16.06180723438685	0.0102624141410262	0.005434809887939957	-0.006541425042973811
-4.179593610389492	14.862900564725685	0.006101745635382249	0.003282512450955437	-0.0034626972176379023
-4.129583690004605	15.034457843656845	0.006899908408600115	0.003713098343701638	-0.003876528627943858
-4.332504046130264	14.727261534199787	0.003147915541826734	0.0016393327095959114	-0.0017115795476118681
-6.864381120883843	17.824925970386563	9.118828964705373E-5	5.335494934702065E-5	5.3734820807171035E-5
-7.111456277637915	17.862901719600874	9.080302360137718E-5	5.328488247877915E-5	5.381099838535361E-5
-7.361730330183262	17.815658423143518	9.026181067225973E-5	5.323825142486772E-5	5.390423772465384E-5
-6.699631952192596	17.790187728061333	9.143179416115329E-5	5.339985406644434E-5	5.3683639846255956E-5
-6.471535900809904	17.65611081898578	9.160673343758766E-5	5.346666064779615E-5	5.362714619672968E-5
-6.01856299486931	16.965651538393175	9.101391924983817E-5	5.33927516075473E-5	5.35692558634027E-5
-6.018217814642384	16.964954947243214	9.101310399245533E-5	5.339261120293312E-5	5.356925586289249E-5
-6.192614293475787	17.31914560580889	9.145290046082329E-5	5.347873399562609E-5	5.358334906605898E-5
-6.358826975092747	17.562077889890872	9.162993113628594E-5	5.34802999973835E-5	5.36049889378724E-5
-6.018066056155799	16.964687362149334	9.101281684734282E-5	5.339254115820274E-5	5.3569263269075914E-5
-4.908304538333134	14.969355025422521	8.79304696036046E-5	5.24220647428295E-5	5.3102874369843274E-5
-4.894965705707698	14.956384548239772	8.791688450893353E-5	5.2416110269282435E-5	5.309260356089983E-5
-5.522668475480044	15.89108446419409	8.930382446209023E-5	5.29167956452322E-5	5.343494299203986E-5
-5.590293973325887	16.02332329799043	8.953236271968664E-5	5.299488121212332E-5	5.346503675343848E-5
-5.62503595550961	16.102423683804165	8.967783051425107E-5	5.303983157310888E-5	5.348542854097208E-5
-5.79838945170203	16.47567517825189	9.027409570410887E-5	5.321324219816148E-5	5.352887218688484E-5
-5.818300420163335	16.518599132988257	9.034786987645529E-5	5.323420504857565E-5	5.354006415463198E-5
-6.016563718580136	16.961325465432818	9.100776431686657E-5	5.339128905842238E-5	5.3569054734635344E-5
-4.911331118979538	14.97328547513143	8.793579551436558E-5	5.242408818135072E-5	5.310461324651835E-5
-5.0735700023776875	15.16993664121582	8.820253199169942E-5	5.2533324934475E-5	5.321347772203014E-5
-5.223708594183212	15.375437594116095	8.849112453441516E-5	5.263630000067633E-5	5.330512057252527E-5
-5.2244114000787105	15.376332166246335	8.849240012720396E-5	5.263680674563479E-5	5.330561312679053E-5
-5.424504479191739	15.698092793846305	8.8993199074345E-5	5.281845123191208E-5	5.340514732047448E-5
-5.22565127061393	15.37825402853767	8.849536274913623E-5	5.2637863330603415E-5	5.330636240098884E-5
-4.7077301313837365	14.774519111724057	8.773006869372904E-5	5.23359757349023E-5	5.2947339865037304E-5
-4.675015183440867	14.74800878513003	8.770615165241834E-5	5.232439946335088E-5	5.2915197764023776E-5
-3.7658512309524754	7.028045440845924	6.792793927034884E-5	4.171176161182352E-5	5.088385237894636E-5
