# Supplementary material for: Thyroarytenoid muscle fiber orientation regulates the ability to modulate vocal fold vertical thickness
Source: PLoS One. 2025 Dec 4;20(12):e0337735. doi: 10.1371/journal.pone.0337735 (PMC12677544; doi:10.1371/journal.pone.0337735)
Supplement: S4 Data — (ZIP) [file pone.0337735.s004.zip › Male/contourA3TA7.csv]

% Model	Angle2.mph
% Version	COMSOL 6.1.0.357
% Date	Dec 13 2024, 22:24
% Dimension	2
% Nodes	720
% Expressions	3
% Description	Line
% cpl1x	cpl1y	Displacement magnitude	u	v
-11.968005616002486	39.650844643500406	4.088885337804239	4.2673619926036004E-4	0.4806714487619162
-12.100925229184412	39.521184251215715	4.0841731930756	4.245798402534426E-4	0.4807607660149169
-11.810234379374002	39.74293127707726	4.092225735113824	4.2828066625793924E-4	0.4806069850267951
-11.76596306338081	39.775513356632324	4.093410211193471	4.2882412226329987E-4	0.48058436297750423
-11.47739948826791	39.862189693672036	4.096558628304883	4.30277337178293E-4	0.48052139995137644
-11.258980847445656	39.857881496438054	4.096396187191939	4.302139729327842E-4	0.48052075036552383
-11.716143543792246	39.796222579001906	4.094161450522307	4.291730714543119E-4	0.48056963032561956
-11.163938214941039	39.85365079891891	4.096243770698624	4.3014042137511397E-4	0.48052205224838307
-10.796207435616262	39.85090503287166	4.096141480755135	4.3009077387999833E-4	0.48051792698997603
-10.709496869932108	39.85039381204079	4.096121288711347	4.3008054628906103E-4	0.48051686681904604
-10.37169574884199	39.850036177539195	4.096106037347548	4.3006698905442744E-4	0.4805116250956235
-12.13512273325702	39.460672833157	4.081975026646497	4.2357487260912506E-4	0.48080199591631717
-12.240660142730178	39.24849072022055	4.074270014663698	4.2005142130969997E-4	0.4809463256536949
-12.227325367848685	39.08705965880899	4.068402434029881	4.173820945278994E-4	0.48105462216256023
-12.205740642978935	38.979124391808504	4.064482929530151	4.155976429514943E-4	0.4811268245829056
-9.681369688821853	39.850002288818345	4.096088604837856	4.300583815264719E-4	0.48050046096056365
-9.209886193231677	39.8500022888185	4.096090420327675	4.300398981614727E-4	0.4804928167627422
-6.503691158131879	38.96454001876737	4.063881555418665	4.154482948495597E-4	0.48104471752179917
-6.587351156296421	39.29642873129991	4.0759453024252945	4.2091272820929827E-4	0.4808227440307289
-6.771159512318912	39.57700815680421	4.086137774639214	4.255407172648981E-4	0.48063692834626826
-6.814129999907874	39.651652838586976	4.088850922868453	4.2677065747403857E-4	0.4805873974789193
-7.229593906641747	39.84203493583536	4.095771644640174	4.2991910011228095E-4	0.4804660562661869
-7.181795837296288	39.83706132882147	4.095590839273013	4.2983698130241E-4	0.48046862453250183
-7.033567159296577	39.76166368437849	4.092847388130152	4.2859155984780546E-4	0.4805169451582135
-7.6946177519140235	39.85300356006798	4.09617729976203	4.300893342338008E-4	0.4804662221228815
-6.488283836647731	38.91091546805024	4.061934125889343	4.1456007759276854E-4	0.4810805485845917
-10.243595360807257	39.850002288818345	4.096104607569808	4.300602024685113E-4	0.4805095740198526
-9.730298368089413	39.85000228881833	4.096090026535414	4.3005852814873436E-4	0.48050125366792623
-9.743014193148053	39.85000228881833	4.096089971929859	4.3005918946630885E-4	0.4805014593575567
-9.085341826788042	39.8500022888185	4.096087966588164	4.3003964517179913E-4	0.4804907933483665
-7.779783738995952	39.851154726690396	4.096114687483107	4.300527997214835E-4	0.480468851386868
-7.886706964608754	39.850916601280545	4.096102763205958	4.3005305421284766E-4	0.4804707487702109
-8.209330570361047	39.849987794146756	4.096086459225805	4.3002217753774943E-4	0.4804766026608756
-8.699211804792647	39.85004545472901	4.0960958922592505	4.300217743971254E-4	0.4804845073614173
-8.427966558711145	39.8500350871401	4.09608454941886	4.300295842273523E-4	0.4804801110597773
-12.152615457473026	38.61822056218743	4.051368662966152	4.09647338791053E-4	0.4813685613183394
-12.150457207342695	38.60568225439725	4.050913518291938	4.0944065237614075E-4	0.48137695430335237
-12.146591986235311	38.58859764700979	4.050292650362799	4.0916004442268866E-4	0.4813883759700944
-12.074238696384148	38.24828133015453	4.037936082406782	4.0355354871294364E-4	0.48161595827569986
-6.441829287929373	38.514252064367554	4.047528420694475	4.080177626467698E-4	0.48134669338802744
-6.4796557750756225	38.830935381536946	4.059026388812059	4.1324272016934037E-4	0.4811342256039516
-6.431316994593285	38.355730965701305	4.041767940097522	4.054210520826571E-4	0.4814531900509196
-6.415000660473024	38.12021737547059	4.033216242131589	4.015452414909476E-4	0.4816113877020223
-12.006552716049852	37.91928976266428	4.025979379039979	3.9815562826028426E-4	0.4818360095064138
-11.966773292852782	37.7322909897182	4.019190434932185	3.9508960234519136E-4	0.4819610631858182
-11.899335717233097	37.41624344712912	4.007707335398425	3.899317339153531E-4	0.4821724166318865
-11.86072968481382	37.23337054820751	4.001069026840805	3.8693818985706304E-4	0.4822947152794763
-6.405495081109018	37.81045524455644	4.021959152171645	3.9647679043802936E-4	0.48181966269811555
-6.3802834672144035	37.49850283645258	4.010634383643724	3.9137392962220797E-4	0.48202915811300007
-6.34327199449609	36.990127261889924	3.9921630973198985	3.831123593566135E-4	0.4823706336232578
-6.3346776499635205	36.89181710192548	3.98859738083536	3.8151200416814204E-4	0.48243664272570075
-6.327277488709939	36.80573234114482	3.9854739851055556	3.801248377005592E-4	0.4824944503574787
-11.839379859361392	37.12464213602315	3.9971166153433426	3.851646140897205E-4	0.48236745597073166
-11.66031709327127	36.191536938073696	3.9632319606548307	3.700284065499373E-4	0.4829917761168483
-11.619905720758748	35.962379473002436	3.954920500339691	3.663274189672415E-4	0.483145155980759
-11.730360249335298	36.58305483766412	3.9774650192968495	3.763468405216748E-4	0.4827297356262788
-6.248695444183289	35.88284413383002	3.9519861590259797	3.6518696383182835E-4	0.4831141514678461
-6.190644674951313	35.36621719878445	3.933221498948853	3.569661660089787E-4	0.48346087750603695
-6.146329446134891	34.860882297696094	3.9148822951074687	3.4885505449520367E-4	0.4838001826442424
-1.0600869276340483	18.316100001774196	3.315278828685935	1.0938935789481061E-4	0.4948613100200882
-1.0459016161732135	18.37692181363064	3.3174763031207974	1.102053737651604E-4	0.49482021030595225
-1.1744205707972624	18.153797557800345	3.3094096406271754	1.0721826225269791E-4	0.4949719950622825
-1.311326192584243	17.97535615877772	3.3029600648313107	1.0483082449689212E-4	0.4950938364517304
-1.386335587551091	17.922671465764726	3.3010543390804914	1.0412928622701584E-4	0.4951302667863196
-1.650548821745367	17.757514160475903	3.2950894441689016	1.0192880214081998E-4	0.49524485324836764
-0.9718149006219283	18.630446296863695	3.3266472111450867	1.1360562468907474E-4	0.494648694331427
-0.9542349860686515	18.852537320770427	3.3346753208097626	1.1659291942129054E-4	0.49449906733250637
-0.9467123425971604	18.932059856972355	3.33755311018021	1.1766278571976628E-4	0.4944454752808261
-0.9488912973033679	19.009058522305217	3.3403371042949495	1.1870197173031781E-4	0.4943937083210769
-0.9602591937381534	19.185733594449147	3.3467299006473255	1.210835539315692E-4	0.49427501396389395
-1.0005126263859143	19.36574217623491	3.353237220292967	1.23517586739804E-4	0.49415445905811173
-6.05347281998843	34.07388368729615	3.8863507281292167	3.3644857752426906E-4	0.48432828414519646
-5.779746191862431	31.198536783186327	3.7820052159460413	2.918822725268242E-4	0.4862587996415816
-5.81260308842713	31.6601371096856	3.7987186961914894	2.988795629305928E-4	0.48594868393708035
-5.898916358898413	32.61341104261303	3.8333467490773474	3.136281657143416E-4	0.4853085960299379
-5.976331308258205	33.33624786626052	3.859541963703657	3.2481983665305175E-4	0.4848234042748726
-11.555172919712001	35.57995576034233	3.9410359981785894	3.602218710996284E-4	0.48340116094115676
-11.427224513094306	34.824469013294944	3.913610077210039	3.4807565874087195E-4	0.4839068979559842
-11.302991741507174	34.01939293201957	3.8843789511583635	3.353466308124241E-4	0.48444601172193075
-11.26269403333529	33.74326682230424	3.8743775620604803	3.309370828658764E-4	0.48463094685360975
-10.87492360433819	31.536162433666846	3.7942878704520377	2.9660338147249546E-4	0.486108229527189
-10.79808267178972	31.096982410679725	3.7783629133636953	2.900448284309262E-4	0.4864021988577296
-10.515617328365707	29.431210118152052	3.717973461972589	2.6467667650512534E-4	0.487517324636204
-11.095255333576779	32.78560916869341	3.8395822241723856	3.1603631494370264E-4	0.48527195742260804
-10.374607869233792	28.677418549364212	3.6906108441561525	2.5368795884091904E-4	0.4880217617085718
-1.9007542873442729	17.670028077820447	3.291926667363515	1.0077071004429802E-4	0.4953070076267658
-2.0779141835942943	17.606247817656115	3.289623528837839	9.992687059649109E-5	0.4953522533396588
-2.421704394542373	17.610906476909	3.2897936337539604	1.0000951853251537E-4	0.49535366180328344
-2.5268901597962445	17.60827853304663	3.2896999174777135	9.998090684453869E-5	0.4953568207013342
-1.0157099330243569	19.441588102125813	3.355982138104207	1.2454393291785166E-4	0.4941036402755139
-1.1062328150339649	19.65851365771074	3.363827971661597	1.2748494385870672E-4	0.493958918663556
-1.0950141199455286	19.63861486947969	3.3631082043383795	1.2721450045257668E-4	0.49397215534306327
-1.0936631912571904	19.634142492606518	3.3629463207873567	1.2715373923352397E-4	0.49397514590303204
-1.2019485900933222	19.823967402584525	3.3698161121382735	1.2973190348708453E-4	0.4938488910521918
-1.2626663164006444	19.90610167368628	3.3727858348941773	1.3084775739561995E-4	0.4937944441530674
-1.3479656887537845	20.02184186709379	3.376976728039159	1.3242026096729932E-4	0.4937177175237719
-1.3818036936806772	20.069240413165744	3.378691197893086	1.3306831363203163E-4	0.49368628235792444
-1.490043238491493	20.21081153288452	3.3838167584998935	1.349936382966848E-4	0.49359248287457125
-5.495158991359491	28.68268136418761	3.6907189700340686	2.5420833283143333E-4	0.48794740658606445
-5.507477156915547	28.790577524822243	3.6946198923621503	2.557732117054986E-4	0.48787498051047007
-5.640376413522405	29.93509919763994	3.736159117413473	2.7280101821405335E-4	0.48710684127683734
-5.66674537726079	30.200894570944342	3.7457798733143797	2.767290058516943E-4	0.48692837198004524
-11.232964758328787	33.56280133293661	3.8678212932757368	3.2805515221574354E-4	0.48475176890124116
-9.890707351552885	26.584105713780335	3.614695110112287	2.2323681625102074E-4	0.48942135073342113
-9.499209611630052	25.463046361573806	3.574073758599352	2.0747292962719548E-4	0.4901691751423456
-10.251371607480321	28.08873461337165	3.6692618472259912	2.4488519104855943E-4	0.488415511991588
-9.949856872037069	26.81141811544305	3.6229395272952916	2.2657268661187892E-4	0.4892694576137923
-9.409620206466	25.28683176907262	3.5676703057181327	2.0496261879752282E-4	0.49028634021546713
-8.975776833099328	24.413789608181347	3.5361055906993077	1.9291354224638897E-4	0.49086710581391796
-8.450931047688341	23.67686534172989	3.509344978079425	1.827157276435181E-4	0.4913552311848546
-8.315280225053407	23.486682331666373	3.50247530666234	1.8014913541092604E-4	0.49148125282731214
-8.109310669822081	23.245736403988893	3.493735993235922	1.768964470814757E-4	0.4916404781223084
-5.04821833795282	26.35030357792787	3.6061821809432613	2.2037700184580607E-4	0.48951041182334143
-5.072511135861281	26.457154341834364	3.6100435055882794	2.2185505278199627E-4	0.4894388448202419
-5.319014801988768	27.6151602307035	3.6520156446106093	2.3854755656305967E-4	0.48866316990973696
-5.298549699956672	27.508324942348306	3.648150485548235	2.3704516857802463E-4	0.4887347746284242
-1.6547952866665352	20.435138707303928	3.391930097961078	1.380547852292286E-4	0.4934437664553124
-1.7068462026965912	20.505043732104994	3.394461668028313	1.3901113168792145E-4	0.4933974336760358
-1.8328638043067826	20.675856534446993	3.400641107140151	1.413487918771563E-4	0.4932842051900908
-1.9146876228856835	20.78271581099791	3.4045110359531594	1.4280742274811598E-4	0.49321340911707606
-1.9589596542270868	20.838178803681924	3.406516483456849	1.4356194352265958E-4	0.4931766872553526
-2.2267902915590323	21.173727916983232	3.4186795267728187	1.481730716197726E-4	0.4929545266733079
-2.4765836027203294	21.524027437877677	3.4313410109479676	1.529876883489441E-4	0.49272221175073705
-2.510632075597485	21.56945277354053	3.4329885264101714	1.536176753890725E-4	0.4926921111246533
-3.4170539347823667	18.323036770820913	3.3155501597343373	1.0961219651258323E-4	0.49488783113421336
-3.3613588547056894	18.26201824120377	3.313343793771079	1.0879080712902768E-4	0.4949281410189478
-2.8302006677410443	17.7685842180935	3.295494700810994	1.0214653784589198E-4	0.49525300260914495
-3.0213186080937637	17.882690433716814	3.2996229075595775	1.036872136679053E-4	0.4951787740138154
-2.9853774190574067	17.85333337493745	3.298562607078619	1.0329176653591798E-4	0.49519804802443174
-4.904236518511963	25.91960781073081	3.590549307594138	2.143314703530749E-4	0.4897982049242322
-4.723668736196532	25.314951331292864	3.568663899879973	2.057444631377607E-4	0.4902024947028195
-4.604679940346854	25.051089745874435	3.5590820158123413	2.0197985917664262E-4	0.4903783478243128
-4.281370486848969	24.383328411417228	3.534939320623806	1.9268075196796753E-4	0.4908231666483559
-3.2125741016240386	22.611557155864187	3.470718037476507	1.680084422598278E-4	0.49200051481251966
-3.272014261258436	22.70654698603269	3.47415149921566	1.6931487313891222E-4	0.4919374166867684
-2.5518384799861815	21.63096481182497	3.4352141747045026	1.5447553642207234E-4	0.49265128909230804
-2.8735384712196232	22.08009398368013	3.4514888588197996	1.606611394555834E-4	0.4923534747863527
-3.1756044296995665	22.556944434453374	3.4687373206424814	1.6726333400056336E-4	0.4920367591852942
-4.545571876999899	19.652622560032107	3.363654121462929	1.276002733019818E-4	0.4940086235431646
-4.424895516455141	19.524062222800467	3.359003745964695	1.25863252266983E-4	0.49409350416806996
-3.958958611653594	19.00470136406695	3.340206774670026	1.1881513374446944E-4	0.4944365649725204
-3.8782730930382083	18.915322300283425	3.3369773457611	1.1760846197090706E-4	0.4944956190082399
-5.025563667731989	20.107549344377823	3.38014508551168	1.338148623750528E-4	0.4937091394027987
-5.277731362781373	20.350988119887234	3.3889349726441504	1.3711455279865578E-4	0.4935487394515791
-5.606549304112775	20.6598148798465	3.4001358928646424	1.4136524471293374E-4	0.49334553097318623
-6.131048509468386	21.17349677678001	3.4187010111040923	1.4838345551494042E-4	0.4930070516941876
-7.17416985769136	22.198608654304337	3.4558077186030767	1.6243811168214302E-4	0.49233176457691485
-7.6413332318231895	22.67125431062098	3.4729738206688223	1.689697013462194E-4	0.4920203318058076
-6.9150129554945305	21.927639425126234	3.446027786591222	1.5876742155631317E-4	0.49251052840290227
-6.31895859009996	21.343154735881807	3.4248685233922345	1.5074057110335787E-4	0.4928955412451459
-6.618255579081206	21.642875823077	3.4356897775862714	1.54888682658985E-4	0.4926980439120051
-3.6680004015474728	23.30103040805593	3.495710738644812	1.7752178935178384E-4	0.49154286663189845
-3.83446762916781	23.580833568731567	3.5058360436912945	1.8148812629916405E-4	0.491356938202549
-4.071443328978513	23.987709649252928	3.520587277509202	1.8706658388303036E-4	0.4910864094435889
-7.640251545310057	17.586782544931808	1.0229392524720893E-4	6.060022322343451E-5	6.18500393412337E-5
-7.509356374993602	17.79911102953117	1.027158534381332E-4	6.060511249221213E-5	6.157955316561137E-5
-7.6989388334005735	17.4903691638282	1.020882963299881E-4	6.055571320248144E-5	6.197287705578879E-5
-7.762103216471637	17.30759444679789	1.0163475068441938E-4	6.047640063433205E-5	6.212584512398694E-5
-7.821162534822876	17.152686250634986	1.0123612276143447E-4	6.039237229174774E-5	6.226356911620862E-5
-7.87221896818102	16.9473112831706	1.0067456646650237E-4	6.028259543165819E-5	6.23905880605923E-5
-7.921170402924522	16.753942907049066	1.0015725457824447E-4	6.0179913966060665E-5	6.251670584115241E-5
-7.9783869673286425	16.470761822820492	9.935650493229963E-5	6.0001467049756065E-5	6.267136920549036E-5
-8.003886469325913	16.357472230499454	9.904840100432368E-5	5.9937131516323655E-5	6.273928861116163E-5
-8.041803974825056	16.197407590250943	9.856873675247163E-5	5.982357595802593E-5	6.281454913080014E-5
-8.11957094103931	15.808141817188318	9.742372819685353E-5	5.955003930776194E-5	6.299459249773292E-5
-8.094241908274963	15.975737091845481	9.792185080186845E-5	5.967640318042873E-5	6.293198307995678E-5
-8.149959289733443	15.594634263864748	9.68204532116425E-5	5.9401991594043186E-5	6.307920352488203E-5
-4.487015489615116	14.591722761896559	9.981051468411006E-5	5.939763366755102E-5	6.011436141014757E-5
-4.416731324563106	14.512870608922288	9.966815923800079E-5	5.934745169372818E-5	6.003572652780858E-5
-4.329055028394281	14.412978776001905	9.950352426088792E-5	5.929702059630552E-5	5.994887196409396E-5
-4.19303203891211	14.248275933735142	9.918284374012666E-5	5.9179149380424314E-5	5.9792959243537554E-5
-4.178965322518646	14.23024927967746	9.914950027431227E-5	5.916788985517745E-5	5.977897705289219E-5
-8.208595369810979	15.125877972768416	9.54460354435821E-5	5.901846596103058E-5	6.323211702676868E-5
-8.250106284083648	14.883579494882824	9.475496563425323E-5	5.882709973400933E-5	6.332104971788037E-5
-8.184763342662869	15.304083214581624	9.596938186739597E-5	5.916662666970733E-5	6.317099761280896E-5
-8.194040568253598	15.203367992185502	9.568045010677663E-5	5.908679681574839E-5	6.32038284929401E-5
-4.009503675450382	13.95499929048619	9.84925681784814E-5	5.893987481136487E-5	5.95545718797345E-5
-3.967321215997023	13.879167246534847	9.832161003715426E-5	5.8886514828129E-5	5.950834507078973E-5
-3.8768075373306097	13.684183745503944	9.779739878517136E-5	5.8704961598198555E-5	5.9380211811204464E-5
-3.8285567068758617	13.577304042901428	9.751316729902729E-5	5.860927228236218E-5	5.9310532143871855E-5
-3.679175518096213	13.165512678706849	9.635673528847347E-5	5.820811006763061E-5	5.908571762886192E-5
-3.5952780276413945	12.848827743115857	9.53758461871272E-5	5.784586733738639E-5	5.8936079780188145E-5
-3.8035301168690907	13.511178334388502	9.731240466215122E-5	5.853444941494262E-5	5.926577377969675E-5
-3.5706258476984103	12.751547870197772	9.510771502732841E-5	5.775794526333416E-5	5.8903691227924605E-5
-3.536337058362929	12.508568926206657	9.436003431672395E-5	5.747604908305609E-5	5.884528048292047E-5
-3.4943523373487664	12.217884679130231	9.346705524816878E-5	5.714083159624629E-5	5.8771221467963906E-5
-3.476217738039166	12.051206781698731	9.291788530099892E-5	5.6911696671097294E-5	5.87250177583367E-5
-3.4381043775288846	11.707787309160882	9.19463511625243E-5	5.654903688829673E-5	5.8677745301519604E-5
-3.4175141432913065	11.442487558596586	9.109721856061955E-5	5.618336684013585E-5	5.861798535102649E-5
-3.390535492772293	10.959938069747185	8.96494788900422E-5	5.5554602513452843E-5	5.855454679343412E-5
-3.391605607580326	10.637069694303245	8.866762738135077E-5	5.50846923164142E-5	5.853649989436997E-5
-3.3957072198915474	11.125983907025887	9.01818569686226E-5	5.5797194314275954E-5	5.8581047708635464E-5
-3.3933099091125833	10.454525891479044	8.81521605192518E-5	5.485080350827822E-5	5.854388732634116E-5
-3.392748642497309	10.363320317554606	8.790424648556331E-5	5.472812755508243E-5	5.854316866464928E-5
-3.3881777990103163	10.052022617744685	8.700320535061225E-5	5.427620197288931E-5	5.8507942988643545E-5
-3.379931059854188	9.65560915900371	8.584009780508551E-5	5.363009093100142E-5	5.843368676436335E-5
-3.38003327420144	9.645525660619372	8.580851047588238E-5	5.361260654890061E-5	5.843189271573783E-5
-3.380411775956053	9.63612711841371	8.577649812183007E-5	5.3592811553904954E-5	5.842942875299107E-5
-3.4070943292007656	9.209820550583608	8.454755385014842E-5	5.2882179810523716E-5	5.8429231449705375E-5
-3.4177904844649305	8.97279793026408	8.377461226290035E-5	5.239293042747566E-5	5.8355053904250536E-5
-4.670507470987797	6.528342318175511	7.643007620696551E-5	4.768199860254249E-5	5.945159913412791E-5
-4.472672713765167	6.53165408154053	7.65157098200695E-5	4.7624781990877966E-5	5.9376121944564386E-5
-4.296096768007061	6.564113874181485	7.641550457540792E-5	4.7510148993126373E-5	5.8930590072630765E-5
-4.1907677441120486	6.6201318525786546	7.65991667332131E-5	4.7497509497979955E-5	5.8884519936033756E-5
-3.42823364007561	8.77881073484247	8.326009405916887E-5	5.204854445359629E-5	5.836395036005336E-5
-3.440421539484517	8.631632878187974	8.287877876158125E-5	5.171309451020798E-5	5.837526240338522E-5
-3.510174069952668	8.051882576425108	8.137307017344866E-5	5.040485995162282E-5	5.843908200650945E-5
-3.4654247941708625	8.41479710425795	8.223079363168216E-5	5.119017729015576E-5	5.8375969725154854E-5
-3.519325274558982	7.974355231943207	8.110175893460996E-5	5.0193206393620956E-5	5.839587493586943E-5
-3.8048036653298265	6.960169305120867	7.725707459108028E-5	4.740867373054224E-5	5.803729094008568E-5
-3.942941641067294	6.809098812242506	7.69305083885401E-5	4.751380392724852E-5	5.830223908147358E-5
-4.081244662082278	6.715380176995773	7.661566766738542E-5	4.7320926794791195E-5	5.857403102518421E-5
-3.557899482821399	7.6388476831782866	7.975979384373479E-5	4.874713503877235E-5	5.8032667405019165E-5
-3.5506928691402093	7.692857622749482	8.020095750263128E-5	4.923936488454472E-5	5.821521342440715E-5
-3.535122007221198	7.8370201875805385	8.065165385787119E-5	4.9750342714721975E-5	5.827600903150342E-5
-3.5827478111781415	7.560437912809053	7.959324816973E-5	4.8918201704448765E-5	5.7991892482477794E-5
-3.656557182300242	7.31345080673359	7.837747031277824E-5	4.819198502743315E-5	5.7724732564837945E-5
-3.741595319822733	7.091603710798701	7.750326010751926E-5	4.734855022149598E-5	5.785827041886135E-5
-12.48823622079036	29.318127189803445	2.874080108099043	0.4134453275715969	1.140320925694216
-12.301573729696075	29.291730374054282	2.8386303479496644	0.43116060893858166	1.121290672439938
-12.904182385341631	29.37659805299116	2.949029405504121	0.36621920527347485	1.180377591996915
-12.704310573905445	29.35687813300677	2.9145995156386295	0.3897961169035333	1.1618267636809252
-13.215739023882737	29.375039723105594	2.996840061187215	0.32987353508221146	1.1977641102253418
-13.289816212405814	29.38416912499247	3.0080687415328	0.3208642282890811	1.2042759279650859
-13.628735756055638	29.408293625969595	3.0609220745184342	0.2850930784481296	1.235791169687714
-13.761313265189306	29.420327221129604	3.081481758453343	0.27077701626986156	1.2484372705177136
-13.789831291953012	29.42263826529943	3.0848692070478383	0.2676918893325909	1.2514149548957643
-14.193507593470319	29.351006338599753	3.127520994356812	0.2120529882324031	1.2753101648100449
-14.343065600888547	29.30623263263965	3.136596579096131	0.19155875512846424	1.2803306211051295
-15.169871121939503	28.7024294022831	3.1452998156348175	0.05634006548969313	1.2761859154142807
-15.025976096323706	28.826575538617305	3.1467407771381497	0.08072963052350088	1.2787249096201347
-14.704342841257393	29.099582909420015	3.145905654319667	0.1344387539403799	1.2840734321736154
-14.77814405518191	29.048154888872233	3.147601232749194	0.12398688455311709	1.2832219742614372
-15.194930389272562	28.670268692680192	3.1449424450792667	0.050348143801288735	1.2751790637277234
-15.552436058935607	28.262388145106144	3.1343862328180965	-0.031302452012553425	1.268860003996341
-15.65870487864321	28.128694460225432	3.1282687796043445	-0.05655293121501817	1.264770746938307
-15.420870685895718	28.414489982476084	3.1416180754640353	5.594728053811351E-4	1.2710919186278162
-16.14669845066415	27.534817692946177	3.0497676906419042	-0.18581621357523329	1.2601733835688564
-16.18902508127296	27.487365967844962	3.0395497783582703	-0.1971821896710087	1.2607020061689078
-16.090879730623392	27.60512583812312	3.0606538337129687	-0.17032743737491157	1.2614815849753378
-15.906983759261689	27.83045491742547	3.0988000023790483	-0.11817938052907637	1.263582613050271
-15.78801336657089	27.974288039163056	3.1153631989892476	-0.08797856999993761	1.2648400229587846
-16.4224657835804	27.241242221715776	2.969861551524877	-0.2558778686276856	1.264234626798364
-16.636541644582238	27.015574682657572	2.898996077984207	-0.3179608926769033	1.2781258837887524
-16.701862721366762	26.948993088668995	2.8765102187566196	-0.3381281363962164	1.2849104962395999
-16.98192097775023	26.67928029930171	2.767795902641936	-0.4347795982290284	1.3079949549286394
-17.086567607533095	26.586911131348927	2.731393779086711	-0.47027333924579173	1.3142490952712516
-16.810764952407226	26.84442366016748	2.8347556860174326	-0.37568174838635426	1.293838275152837
-17.316197999609905	26.352544552541893	2.666095493400687	-0.5640113655688276	1.3256319150023903
-17.45518464052986	26.210110438215963	2.6301796718575785	-0.6170694058970798	1.3327524791128162
-17.722095738557805	25.895382301413925	2.5913129620219637	-0.7293377900126614	1.3388083667991981
-17.72264017583542	25.894744071275742	2.59122723597509	-0.7295658714444143	1.3388169315870262
-17.932597821946576	25.11386146747848	2.514428453471503	-0.9310696249895607	1.2522942733690696
-17.907096306050956	25.00313633884308	2.49969999102114	-0.9499184552804436	1.2280187299221812
-17.75267320881764	24.32471147247125	2.409225231591767	-1.0645314250175857	1.0784381344668401
-17.92944471255859	25.1306830888716	2.516131678104492	-0.926999141855659	1.2542288016454508
-17.722777975835573	25.894232143167198	2.591178970006158	-0.7297000714974903	1.3387579511745904
-17.728945142955695	25.871483784810497	2.5889499475421642	-0.7355815014009439	1.3362483234911704
-17.700264955727473	24.192801294244298	2.3877430107877013	-1.0801422717865403	1.0456907227950047
-17.492893227235577	23.675149455238873	2.3008218569511185	-1.1419054200524048	0.916300337887027
-17.219818972655105	23.051350814888384	2.1928924926012217	-1.217675383530227	0.7656806912701696
-17.213682929786287	23.036984749786797	2.190342614974033	-1.219519389203275	0.7622514051138192
-17.20651458505761	23.021889840621302	2.1872522176444753	-1.2212193204544262	0.7585418116616183
-16.72944438496599	22.0265670999435	1.988214942014616	-1.3229380953954422	0.5218697079179374
-16.772330573218266	22.113599037757318	2.004649922685338	-1.314653426656609	0.5418713566862569
-16.97378539565523	22.529669064239176	2.090347985569101	-1.2738849463010393	0.6392823481091596
-16.69878402350933	21.97001521221032	1.9787763872413084	-1.327705973633187	0.5087670771953957
-16.44523432072541	21.481646309928003	1.8917509401688328	-1.3697092596315914	0.39413672531667576
-16.38784636008633	21.382208809377225	1.8778019730658688	-1.3761269897581299	0.3698984005373362
-16.10429654720809	20.90765006213037	1.7988797267312338	-1.4015938689699017	0.24869759134093095
-15.229590069694847	19.59839917871314	1.629175784240133	-1.376015134627807	-0.10343306611415062
-15.573303162172023	20.08692966262294	1.684755782808539	-1.4000331966112018	0.030976306386483275
-15.762739830454272	20.369577854236137	1.723328149115334	-1.4082734979602503	0.10689004527654425
-15.676053214728174	20.229671015614727	1.7029319486705958	-1.407725697048957	0.07045000409458195
-15.004965242227517	19.29705702264412	1.592109816780736	-1.3332518940120468	-0.1885993780056001
-14.347740685004595	18.43237628944785	1.48180718259999	-1.1446934023314683	-0.4112178753827844
-14.71316053352021	18.903140185799252	1.546406338112654	-1.2656532684187405	-0.2995850632105284
-14.112301424219844	18.14085757339455	1.432822485202969	-1.046554815741012	-0.4708543805526918
-13.786968016309958	17.746840232171802	1.338355966404589	-0.8805585678365865	-0.5114509661831664
-12.572484095421888	16.31238607204104	0.9596131438539641	-0.3421383719282397	-0.3927002561469069
-12.73923093656964	16.50237005974189	1.0114151886129017	-0.409367560364861	-0.4181329140271496
-13.149721100590622	16.985383718836303	1.143826655261219	-0.5830859286447423	-0.47071410326265123
-13.560443943361147	17.474962802260926	1.2709803817015284	-0.7729685164617119	-0.5068334807117114
-12.433087863224218	16.142914163274668	0.9095228670780389	-0.2973292094814557	-0.36359256777791055
-11.67886765718853	15.130655135953049	0.6307378586076573	-0.09949050246253337	-0.21872912079857038
-11.370603754574383	14.616160191779192	0.5083212825022614	-0.043396804147415965	-0.17658745024122108
-11.928279318244115	15.521235666230787	0.7219958220912661	-0.15403177301811594	-0.25875762243058337
-11.098102119973685	14.067276715400904	0.4106630646236766	-0.0072893807971978215	-0.14853112192769505
-10.94829922258624	13.75778922441979	0.34968032248048153	0.010688291184475066	-0.1330762463431296
-10.566136973193167	12.955069884045642	0.23196995654625954	0.02411435293277923	-0.09954065048651829
-10.528617101577506	12.869997651759531	0.21901077801586893	0.024766751087717403	-0.09544318879886861
-10.125844678960055	12.03212679724241	0.13883635900246835	0.01964726736854745	-0.07411160322560033
-10.205786830641387	12.200371242765215	0.15497832172665033	0.020635878578662715	-0.078406657508243
-10.11776374681346	12.014636087480781	0.13775109798906332	0.019557801326120203	-0.07378325954149068
-9.799033203597945	11.32040592221854	0.09400826263222589	0.015520335608756267	-0.05905492056683469
-9.732454220074882	11.174895810343436	0.08514028580615843	0.01443952223840907	-0.05517743741164341
-10.081694286405995	11.938670646469957	0.13301850432266668	0.01911323012736117	-0.07214825920854598
-9.419861471494833	10.505758447346915	0.05978008421564807	0.009589754176814342	-0.04459181633255988
-9.39945834397536	10.463080013210769	0.05798818205909064	0.009235828210552547	-0.04368644452885051
-9.362989365785312	10.388561145610026	0.05566610470019338	0.008885192543465478	-0.04227331094184113
-9.15485933130238	9.94585479357356	0.041973675613559136	0.006499225168055645	-0.03414080312342804
-12.250739993292553	19.150604908283345	1.3340668948831287	-1.073014733690613	-0.3183129568369333
-12.385666050996104	19.229462944007324	1.3764678136617083	-1.117877796977523	-0.36629799167078075
-12.018444755085756	18.995911937273455	1.2583288294568513	-0.9875545019437797	-0.21027013047317908
-11.827571680933026	18.805921238230237	1.2210069654710551	-0.9294670231083744	-0.19101083122663376
-11.71378598197753	18.69006222155872	1.1965603333956452	-0.8939584624977908	-0.17165213478525188
-11.489121580415649	18.312221504949157	1.1266000744508518	-0.8082833018639097	-0.12423303461319299
-11.42092816915265	18.202424829191397	1.1043225154529166	-0.7823865711356168	-0.11231619768550391
-11.137081940903064	17.673975351763787	0.9795672197543835	-0.6324241426952206	-0.06675543470221773
-11.050577560623434	17.52903972488271	0.9421711297966656	-0.5905275716855367	-0.05427156883824316
-10.900173758069224	17.228821915447778	0.8624157667699323	-0.5040450158088806	-0.04006704445953903
-10.59407257662658	16.86993613536655	0.7390042073878921	-0.3900311434012148	-0.015855611790549166
-10.4015251414116	16.663994998799538	0.6673309653459538	-0.333364594460073	-0.005676042744297491
-9.980308680915373	16.24426542990552	0.5174373088333994	-0.2219235102415996	0.009581684222415164
-10.52456597891735	16.788877057884427	0.7116910770674743	-0.36593404760288717	-0.00994197274586679
-9.215934750579713	15.702403997568886	0.30927980940561295	-0.10483073252148549	0.014774627665692949
-9.506635524164235	15.916651407254937	0.38879755947775807	-0.1470241209131111	0.01995228027580592
-9.713477904294042	16.0562870014233	0.44558654750288695	-0.1777180539398209	0.016179449522689383
-8.987328542896977	15.535943891824608	0.2485408344767853	-0.07255783123593207	0.011633557559208762
-7.038155536202357	2.4161328913912485	0.008779784794821766	0.0076676365283342585	-0.003766372946800665
-7.218271698777633	2.47634434863711	0.008799519746782145	0.007569648251922377	-0.004058529981990869
-7.402921517489648	2.596088343862585	0.008749842452324842	0.0073863266937401134	-0.004357770565035283
-5.610926604361966	2.56874897195521	0.007801814578689019	0.007308442022515591	-0.001654996112877365
-5.791192046184306	2.4885541575675454	0.00801615168932479	0.007462213050911937	-0.0018975834724660069
-6.090991914769232	2.367770791599311	0.008334200678877513	0.00768796236989701	-0.002298015266101995
-6.223300720670824	2.365865245728654	0.008419416795703016	0.007709784854001435	-0.0025068183691559992
-8.524776938151282	15.280293075065625	0.1449556140830622	-0.048432461313087705	0.003938632292673497
-8.5390176621	15.301185889469425	0.15312566752816095	-0.051360010430127605	0.004338090659633221
-8.574275941324595	15.320887483760043	0.1606938515133512	-0.05287110569684183	0.004723195450792814
-5.2268760988311245	3.1984387632370352	0.006757626113511954	0.006365303960372746	-0.0013242227139632218
-5.323022364028059	2.954304032548915	0.007137722519580069	0.0067189159433680475	-0.0013855986776897733
-5.411391041049513	2.8046470279535036	0.007381409516414918	0.006938720299298498	-0.001459627634785893
-5.361270108912003	2.863813885716368	0.007275404510023588	0.006845495939050535	-0.0014104422890666725
-5.176470922340737	3.3654332504811606	0.006515230961268114	0.006138810311972772	-0.0012970015736481857
-4.997438755280889	4.032636318053695	0.005589672084804248	0.005270850290698654	-0.0011784586093552241
-5.108994509801874	3.6116460899580636	0.0061535604273434425	0.005801273572707299	-0.0012565197046491693
-4.991774580661376	4.054261353979088	0.005560081362020943	0.005243225676872976	-0.0011737208847711824
-6.53602006808163	2.347293243898074	0.00860022058757749	0.0077589461148202055	-0.0029775784694365906
-6.871423256057571	2.3759082864320638	0.008743189754155072	0.0077261765809449115	-0.003506021965901191
-6.725008134174486	2.363972974785624	0.008690902179282499	0.007746033344015	-0.0032815258671026297
-7.498445287702315	2.6504749625169852	0.00872594446584324	0.007297280006687755	-0.004507625418917012
-7.543394316053332	2.6908233254228815	0.008700289323987167	0.007237564301078094	-0.004578046081999311
-7.714537633122486	2.9137762658493207	0.008525736678872629	0.0068984534832403155	-0.0048596571496286375
-7.7891268079090406	3.0564766598021276	0.008411004754318226	0.006699229682750801	-0.0049860870895613325
-7.80527300412054	3.4063802626319237	0.008038892079782554	0.0062123911532257145	-0.00506427330931318
-7.804324521600502	3.2269612996167556	0.008230453908686163	0.006457790958052827	-0.005035591612538958
-7.758877336072651	3.698244931275473	0.0077138364547698745	0.005814364433632269	-0.005056824652684071
-7.751964178591711	3.7286102673963915	0.007678957765056138	0.0057732185452978296	-0.005053240473416435
-4.868412953288395	4.489722570165323	0.004955034800855764	0.004695708852507414	-9.70004544250405E-4
-4.944274103721604	4.221530184777065	0.005328157037269911	0.0050334644377637615	-0.0010955749195346934
-4.861218645669248	4.514367912389247	0.004917250747438192	0.004661527994656228	-9.545532139237304E-4
-4.761328567585714	4.872867994409656	0.004343936404063159	0.004141633715995038	-7.29061758257557E-4
-7.7347878369548635	3.762505605967378	0.007636384439960865	0.005727899586158445	-0.005040408836382503
-7.441188952293851	4.488511996506501	0.006803734916752489	0.00474337034151686	-0.004876412965879759
-7.462522939780039	4.43043664258904	0.00686543692057967	0.004821571181464005	-0.004885234899771024
-7.583988224902736	4.103803156183615	0.007193903964157206	0.0052466854929534516	-0.0049207471258750374
-7.428705960551779	4.562167039268793	0.006762416486427552	0.004645194202092219	-0.004904623092655873
-7.367225146909923	5.0179675342064245	0.0065166825808621945	0.004033273928574923	-0.005101047956310185
-7.395373926440531	5.510469499667041	0.00655476822048096	0.003390698082873666	-0.005551785185317214
-7.396628687854849	5.543415335697084	0.006553322787293837	0.0033469462473188806	-0.005577737205284986
-8.951906927477943	9.55517852325179	0.03530310557072293	0.005713135550056081	-0.029552042608120423
-8.732770861641235	9.107630277300872	0.027096732984422608	0.004136895295157978	-0.02380681260737806
-8.477149435408428	8.592840803667324	0.021018101607659507	0.0035216271416009613	-0.018848080196912177
-8.352048182285694	8.325615036227727	0.018015039768870734	0.003205397714712659	-0.016441570117073735
-8.222367325804308	8.079901469599669	0.016122763693849962	0.0030145405667373953	-0.014793444581400703
-4.558078678429407	5.6727023718291845	0.002808711925446917	0.0027185408311756975	-2.099657780879131E-4
-4.661854211303943	5.2307881209663405	0.003694393532212262	0.003550276577105846	-4.6984531552243846E-4
-4.6736829568741065	5.179041007331088	0.0037911510798227886	0.0036390314569558664	-5.013194495204799E-4
-4.664862639408369	5.2157017440172675	0.003724080549087799	0.0035779174397436225	-4.764179876406923E-4
-7.642518454416541	6.7438038314408955	0.008269604468826509	0.0022367327316900796	-0.007723633728593898
-7.72390205946121	6.960130553786359	0.009256322091296485	0.0023074464731351447	-0.008624809743142312
-7.960824009101229	7.5515457825414485	0.011842692273261825	0.0024444286385123587	-0.011006820781272061
-7.398279738095727	5.568321714484634	0.00656616292167522	0.0033199615667032444	-0.005603229098635198
-7.486554017062449	6.151026864151781	0.007015546945682809	0.0026684272922008075	-0.0063614413722326915
-7.599533786520233	6.612688047526157	0.007989682688456522	0.0023457866283703504	-0.007422063512308094
-4.559353287845783	5.783205763653101	0.0025700302627300487	0.0024874702395510538	-1.56367720378732E-4
-4.539973927898901	6.108340489734484	0.0019028638526549556	0.0018269245294222683	6.502266916335473E-5
-4.595870421128182	6.280367827388355	0.0011494295037939228	0.001092780706496759	8.737472943971747E-5
-11.949523827617073	29.206895619841305	2.7679937940180994	0.46164862540535473	1.0840935121094977
-11.807688642858182	29.154031813094953	2.7367042957031735	0.47325832414014213	1.0681383368222024
-12.00330605669702	29.223330979102066	2.7782153140140258	0.45751232495387256	1.0894925069307877
-11.58017196199464	29.065937130844834	2.679770734959844	0.4884801499605319	1.0415586246400943
-11.41683712235142	28.96940271662765	2.636883778774048	0.49792017310281156	1.0155594974011102
-11.219350371023808	28.853937987330728	2.584966362295811	0.5097468959632292	0.9831853187609747
-11.063811648377435	28.68153300927144	2.5349531472095297	0.5072086428863568	0.9472812843406493
-10.947486528223845	28.535037823889105	2.4945908709508338	0.5030650303133682	0.9191970906557754
-10.899230615467399	28.323819733732066	2.4425856250267772	0.487053319533799	0.8876219237580941
-10.868467577029437	28.194812621939796	2.409914581629241	0.4763814424522268	0.8682422754149679
-10.876511202290695	28.109887068149042	2.3765733373329847	0.4637329055720505	0.8544381985735343
-10.899672074901286	27.854101802332053	2.282545297262474	0.4278767047849661	0.8101892719703574
-12.412266700730603	28.73183000599365	2.8528574033103538	0.39235505305093077	1.0740126403322188
-12.004390987243811	28.644127827029816	2.744472483885092	0.42781569324706953	1.0301636104821421
-11.418956634563854	28.353076382645266	2.5421593692484405	0.4503697551773629	0.9432053263178123
-11.624144095082618	28.483083006210283	2.623050551908421	0.4472026324470705	0.9784185677035087
-11.98757052088968	28.638168487186267	2.73938298505623	0.42888603439423917	1.0280279870107194
-11.999455430555999	28.643021141499133	2.7431461025268957	0.4282265885908914	1.0296380740354827
-11.11438165555979	28.077094826076056	2.396316679463854	0.4404851208729037	0.8724469463900058
-11.390783517603357	28.330385589064328	2.529480074475562	0.4501005553290682	0.9373386225833324
-11.018694723095315	27.985290635821798	2.348129566884091	0.435701795855519	0.8463993539638525
-13.471803069018005	28.77445563984976	3.0878313745516306	0.2782671112711504	1.1590546170967289
-13.48260549035852	28.773788416678933	3.090081055316857	0.2769957269081841	1.1598091436845244
-12.935354512904492	28.789110493383188	2.9750984703285726	0.33983064823597237	1.1203195263625796
-12.730299209385468	28.768829272465172	2.927051475433097	0.36106292922961486	1.1026463583410087
-14.231290469589101	28.525879619960573	3.1858101544208286	0.15723629799514083	1.188277441777419
-14.010448775461906	28.63328583652027	3.168050380900226	0.19737309794449387	1.1840216152603156
-13.506471729136642	28.767317669153915	3.0935922571427388	0.27347390976661057	1.1608982202481253
-14.460841527293365	28.39408003504012	3.2020368776501074	0.1144255824109981	1.1895227993318498
-14.783683682753072	28.129965573228738	3.2036748408148155	0.04777997297593811	1.1828080236824703
-14.975465100779633	27.963363652093868	3.196386355274192	0.0053169335592418016	1.177997097503839
-14.857377166814722	28.070482248494333	3.203599622175056	0.03237409849189926	1.1815642586881432
-15.247091508969765	27.723494694946858	3.1807525969332504	-0.05580693141338197	1.1703870207575713
-15.438921475279523	27.548521108541188	3.161073728538348	-0.10114960251703232	1.1686271553076906
-15.777307067901031	27.23142152114181	3.101819372842059	-0.18855694874047513	1.1658922530205462
-15.505550048294694	27.4862002405047	3.1519662500643726	-0.11711724996099723	1.1676999403023607
-15.95882932927022	27.057658625283377	3.0583624023347524	-0.2395647333433853	1.1673217760479275
-16.071627921968407	26.944874315391413	3.0263903047676894	-0.2741201541597177	1.1687767288131397
-16.348879088595037	26.649360708813276	2.922134027050575	-0.3739036301831631	1.1746859436215251
-16.427997019937784	26.555959712111072	2.8874273592686497	-0.4058136283362173	1.1766839004342142
-16.656844434007954	26.17623866269756	2.7432997611580046	-0.5272794020621204	1.1675915025715848
-16.696536478621557	26.09508062700545	2.714639125919666	-0.5535286654506504	1.164621235426158
-16.835749776418716	25.686852448177994	2.5943549669332207	-0.6710999938732628	1.131913214371628
-16.845061757485475	25.628453285604436	2.5785183806260346	-0.6855733197640735	1.1241318461108316
-16.850433340026893	25.176846057478727	2.4615025821567524	-0.786324156677617	1.043554535138685
-16.85038673364371	25.14105029551206	2.453477028630861	-0.7937908612373302	1.0373487646531352
-16.822804208812027	24.752145786172367	2.383854605090275	-0.8640186959339228	0.966230415319342
-16.814022621155868	24.619664448408173	2.3599910087119316	-0.8880673131004081	0.9421157125054552
-16.812945472733826	24.6090037446475	2.3579632632133336	-0.8899267580135654	0.9401267264232905
-16.723937840816944	24.10943746964462	2.2766811813079384	-0.9680008777900567	0.8386835534002265
-16.711672631053567	24.055094941481215	2.266303772689746	-0.975991747375504	0.8278691752362246
-16.289023552988983	22.907733919851253	2.0319757784926495	-1.1293324636938764	0.5875356945051741
-16.541701583590093	23.45604246001041	2.152757922332198	-1.0569464840292748	0.7041006160540435
-16.554803726644348	23.499372302025698	2.1613087735773235	-1.0502491560453806	0.7126270094068405
-16.28488538521969	22.898119481008653	2.029302010793528	-1.1306338189252925	0.5854483998048187
-16.26218103763534	22.856454352609262	2.0179452446300767	-1.13621197970413	0.5761008507892235
-15.969194038819062	22.31634337785984	1.8721498912852939	-1.2076237657159905	0.4551285702037927
-15.890230123807179	22.1925020649246	1.8442038870151483	-1.2210601025362093	0.4264470408384423
-15.611918811164477	21.76175729997115	1.749772590898934	-1.2623490714349215	0.32671343774421513
-15.389654649869971	21.467446140267274	1.6992241797819378	-1.2882780979037325	0.25457595716431536
-15.211472875440649	21.22502075941048	1.6525915278475454	-1.3067842298884833	0.1922138963703347
-14.852605830718518	20.76860561637889	1.595178152131462	-1.3303666202089381	0.06801591002273857
-14.818368111934701	20.727265125728813	1.589258027045454	-1.3313194796975207	0.05700425703933877
-14.010753868674147	19.956266747716498	1.5039295038402802	-1.303357951357222	-0.16418672475781887
-14.087441807327457	20.012526511232718	1.509831234679039	-1.3092538144046644	-0.1484675727429969
-14.468160486474938	20.371519812579944	1.546655904527864	-1.3267950792585	-0.04239136255307373
-14.161164464278139	20.08381166702931	1.5152532433234676	-1.3116050211987555	-0.1282133997485557
-14.781086333771103	20.690256417429	1.5840612258612494	-1.3308141582077808	0.046395171467270915
-12.566775432145782	19.255877513320883	1.392487022071719	-1.142663304965333	-0.36100731130410985
-13.290339014836286	19.46305631769065	1.44819557670294	-1.233682558512854	-0.29898530479814867
-13.1729303124603	19.418787275288505	1.4400194144022316	-1.218994879942195	-0.3132170788731192
-12.843245224742368	19.28971157894774	1.417370218204419	-1.1775650552186803	-0.35418242535221395
-13.364979556612642	19.508469790386137	1.4543240256827141	-1.2425590979441874	-0.28687671780120594
-13.714991928392514	19.7215588672211	1.4836455429622792	-1.2815049438141348	-0.22892992749581195
-10.73275094914898	27.601566124654774	2.1606492958015147	0.4050911693464088	0.7485120191789929
-10.621312259153935	27.431657608134955	2.0812117910871737	0.39060144937403574	0.7065929580978489
-10.494472622804425	27.139762728691487	1.96549690017169	0.36324505746119	0.6442854485638485
-10.440814811578786	26.97290839065918	1.9044505833505054	0.34456777700167934	0.6105216542434109
-10.340010025599554	26.46761329405222	1.7404298658478874	0.27878581999360863	0.5121790958064389
-10.310942985096554	26.231506882359504	1.6697092703048313	0.2466585190051006	0.4692956809315133
-10.254915889396067	25.788604694922874	1.548666340765989	0.18135588175168882	0.38722638129741427
-10.226478276469011	25.49740684588262	1.471657786196748	0.1433350601444073	0.3324391055640632
-10.15297056364784	24.454238785309386	1.2836327425857395	0.006005851438424435	0.14403403801532527
-10.148816922605754	23.97207807587904	1.2244311651666142	-0.0635315095903687	0.05962538954144889
-10.1572747910747	24.735583520367605	1.3176427317343444	0.04556961830680685	0.1941489499285852
-10.162097597121184	24.830116402868736	1.3356175067825782	0.060026117249993155	0.21149649522311822
-10.162546766859359	23.84260305188515	1.2210869105500617	-0.08365536202051202	0.03672311978389178
-10.199764060738538	23.17965757589045	1.192315230635334	-0.1789057932614754	-0.08141593596190029
-10.264133457042867	22.925685144978395	1.202088033022369	-0.22830234659278886	-0.11891547358918332
-10.334836167150385	22.416165687077918	1.2109180033236597	-0.3092679728274869	-0.19697965788805782
-10.491992980100063	22.018023813554393	1.2520672328557838	-0.40137273841123733	-0.2445564970840739
-11.549836964138185	20.072338696358347	1.3423196774320985	-0.873841964221874	-0.42534142333777064
-11.554967867880773	20.064003427239495	1.3427769864827515	-0.8758443138789269	-0.42592618483709627
-10.551136967279964	21.796553611972193	1.2679351632376274	-0.44059606028429854	-0.2778997673619854
-10.861109989919282	21.2561808403101	1.3112702441761952	-0.5830478278241122	-0.32733682179362755
-10.944210941660401	21.11696785294288	1.3185852429594622	-0.6197511183810397	-0.33836167853299354
-11.133323225905555	20.800917117156818	1.3305590209541645	-0.7008716636545421	-0.3597885734465114
-11.346534801731305	20.436488911990164	1.3364801541736175	-0.7902771202890674	-0.39172004394190746
-11.231518843805489	20.62710766906838	1.3255483200201186	-0.7417489576474785	-0.3748894683924379
-11.741469854730147	19.77949816437784	1.3536023220547713	-0.9435221610876842	-0.4461570918603472
-11.841147224706019	19.661418434931374	1.359683968036249	-0.9743738172340994	-0.44867588974928674
-11.973386913159729	19.52262481256701	1.3646249647042255	-1.0138360362766554	-0.44779707183939016
-12.17042537041236	19.353881967026794	1.369968675890925	-1.0615405164624403	-0.4359649226838654
-12.254791953417843	19.298450378205736	1.3726455991699384	-1.0847385287801592	-0.4080623384484805
-12.107678242949614	19.405561627556374	1.367027565783628	-1.0460984072801924	-0.4394177530879503
-4.288326386940742	5.8070230604936794	0.11924255038502196	0.1160461736997676	-0.00820649774305107
-4.307057605244767	5.526002436139832	0.16683486426572697	0.1608202805214254	-0.007409978633414178
-4.180171464701457	5.245978145694322	0.2179212970099671	0.20740457479807647	0.018231323977948567
-4.162615861022818	5.199209053922773	0.225739274908648	0.21445986326091848	0.02201634004580177
-4.143652721141185	5.191949089536986	0.22732429167283316	0.21532416679582797	0.025094219122796108
-4.014987066173259	6.398560350145364	0.027956180766070045	0.023934303455410963	0.012786952864385078
-4.102160277057983	6.226155071234556	0.05243832051097899	0.0500890171223158	0.009852158107339137
-4.158587255864665	6.1200098173878565	0.06808987332535064	0.06720811065847787	0.004826508323363688
-4.284793079351208	5.824858607178209	0.11598272847868438	0.11297655820303522	-0.007860895840623472
-3.6322745368198053	5.1479752237781815	0.2521244693174217	0.21576742261378026	0.11650389843062697
-3.7520724673596213	5.133869891353276	0.2473842147730379	0.22000020987289318	0.09408345351996494
-4.068810461062704	5.185234828589743	0.23116199407476323	0.2161412653219189	0.03818396314078368
-3.4079134276844885	5.238028583704212	0.2524306106071772	0.19657279411730455	0.15585429930862754
-3.870611147185512	6.723331704642558	0.02460435686808138	-0.011744256227129055	0.01458242363735943
-3.93550508782948	6.569124366309313	0.03277504461741876	5.567285148331998E-4	0.017739054399106596
-3.083077723553127	5.477621858005871	0.25827199348867436	0.1472858885791296	0.20943791671959527
-3.2016356353304536	5.395281637801698	0.25625724059447974	0.16662793374287277	0.18911305698854367
-2.9250367521464256	5.618751443255416	0.2780531460363964	0.11901515758253542	0.23578019236076833
-2.808073832376915	5.742408533499555	0.2893269100707471	0.09569242005862885	0.2533447987086231
-2.561109083068193	6.012828978318681	0.3480999925913261	0.044660740563150114	0.2958946063294121
-3.6562255957727294	7.214473650128381	0.0632521491989838	-0.0505141806195011	0.014043991724850853
-3.592522873141893	7.34008329807876	0.10590186292304496	-0.08408659946134274	0.01979355708888733
-3.54328167840365	7.470859406778205	0.11964235979428108	-0.09501125771356113	0.022356142094637852
-2.1477862434435124	6.617732931249476	0.5102218830715863	-0.09048966397490071	0.3772407116344513
-2.178221292733067	6.571855578800015	0.495853365237986	-0.07878912719302002	0.3729259740786601
-2.0648331524982755	6.7576354797203635	0.552385771170139	-0.12674209740374753	0.3896546897331415
-1.8849213199230619	7.066868042911974	0.644528222169101	-0.20541526822970363	0.41581689843907854
-2.4120263893614973	6.229400814325045	0.4037832932175701	-0.0014687541222789362	0.32589580283162367
-2.5361866250272955	6.047252036713077	0.3541381878724192	0.03953449231386323	0.3002529908054504
-3.935819787141531	17.984500048599497	2.778040173279072	-1.1573745515873002	0.30168610666858575
-3.78336958602557	17.993315823553566	2.7633791847662827	-1.1649932212891636	0.297921962777731
-3.427077741744119	7.766058137175304	0.2796627619494983	-0.21537680407293924	0.03131067022860833
-3.406569881135219	7.832445527304884	0.30371127203406895	-0.23132571015782621	0.03175109791561054
-3.395983191054093	7.883794864942119	0.3229549601665511	-0.2424956923158543	0.032527714084367235
-3.3371281060386737	8.150918617555703	0.43574861294724737	-0.2999956778129339	0.0413236589187926
-1.278169408830863	8.48437433428823	1.0815910940764302	-0.5354068694466658	0.4837284456358303
-1.4540629241815408	8.03470965362341	0.9409704184464671	-0.4349219050329983	0.4693592180065583
-1.8167261401452421	7.208011822579171	0.6863123670341162	-0.2418290866500553	0.4276721353355561
-1.5523830370140876	7.789776732269239	0.8621960263924583	-0.37519454747554437	0.4562953492040024
-0.9410764433027281	9.405038530050247	1.353099099948065	-0.7200417001348629	0.5037461658275985
-1.0329367331417418	9.151234284338832	1.2806967177316977	-0.6727785549283772	0.4997901947385195
-0.7679094447811552	9.95277965234512	1.4937851441662802	-0.8084077712956531	0.5095584624640033
-0.33002843814312044	12.134348277380695	1.9631672274719512	-1.0978483547866418	0.49936926257269354
-0.3357764586920513	12.078843485378034	1.9529573310413368	-1.0916832704885686	0.5003408539715869
-3.417433509638533	17.827381727176302	2.7288860863337634	-1.194733343055459	0.3035802666640344
-3.353382382951112	17.741842308688575	2.7207835039655524	-1.2017159883268045	0.3070132354383548
-3.674832941632539	17.93323560833925	2.7553707794788362	-1.1714560442372115	0.30261573893105076
-3.5409307277999584	17.885907081965335	2.743200282494468	-1.1847046090022935	0.3024275558870172
-3.1860561960175433	17.549365365355296	2.6989917968576136	-1.2153386607277508	0.31149842083337054
-2.9981130641699174	17.395321314172424	2.6812156548622745	-1.2264447154590217	0.31507489973496006
-3.2165215628928006	17.57820816975883	2.702202099998873	-1.2124731816937875	0.31147087121890576
-4.1137207324417435	17.95308223849858	2.802079100252996	-1.1453622243102315	0.3021554137035437
-4.160621080742889	17.795938972454014	2.8120922926139644	-1.145534305574662	0.30969540691695485
-4.190763877417752	17.70804950350443	2.819421436708721	-1.1431908008493261	0.3130614664598286
-0.33050020850094985	12.145123827625998	1.9647978261508012	-1.0986987710145832	0.4990801073174752
-1.4343564303268679	16.31909273804294	2.5202311794221903	-1.2875888823713257	0.36010174871613887
-1.3066176526698219	16.0680303809159	2.492817173862421	-1.291881099823782	0.3659543216191977
-1.1152979539279455	15.611202681804269	2.4410459014495887	-1.2902869477398422	0.37992514110689746
-2.4474803932797915	17.1585224792057	2.642065013713761	-1.2512506724470134	0.32847435951000653
-2.055761384167546	17.041296048986602	2.6108103059384673	-1.2673556328293285	0.3353980317220579
-1.9984998164489554	17.002629506016117	2.6051050928901005	-1.2685407413221994	0.3382538170613298
-1.5724149375605685	16.580962567434636	2.5492414687570335	-1.286652568047855	0.3508207997001067
-2.9820955633715815	17.38344915169903	2.67983226403308	-1.2272673892408694	0.31550043045745013
-2.724789042326286	17.256116533629893	2.6607982504239036	-1.2396816889420685	0.3218961318893977
-2.531457869203797	17.190304756335227	2.647710793619988	-1.2488062738541192	0.3252092306224598
-4.183190145794866	17.56540290424019	2.8174205246089783	-1.1442300936190093	0.3179034396453977
-4.207099313692599	17.371866069837257	2.8205332709441144	-1.1483659113449658	0.32317087415363904
-4.17345519997633	17.089831976884682	2.8017613538562705	-1.1583792928802357	0.3234246617199395
-3.3148310309893363	8.423923301546052	0.5504657918370555	-0.36457196864447783	0.043425626677207806
-3.3001926290874843	8.663118489326514	0.6375522021958764	-0.41779506032400354	0.04079472034991731
-3.2862287614074197	8.915212706658004	0.7290935744377469	-0.47021914314286145	0.04399970395036656
-3.2794829862540458	9.153166440048345	0.8231374625049791	-0.5236246888765776	0.049144081406135
-0.3805651487088481	12.953841366376702	2.08974528159394	-1.1664507943770637	0.4750759997570162
-0.4307061904896281	13.36924122248353	2.1539039788077226	-1.2012300497745487	0.4616990406886812
-0.5075965103225141	13.744646939005303	2.2038175465344665	-1.2214309879328242	0.4491823324873529
-0.5977318219793605	14.096499370658435	2.2535905578296167	-1.2442185803431336	0.43474183716762216
-3.2676731937878696	9.605726412719452	0.9843842917015891	-0.6102945871802765	0.06252382365042342
-3.256429234120413	10.042692132374542	1.1366766432316804	-0.6910956893094077	0.0752557844943837
-3.268410707882346	10.416945356274994	1.253976128980879	-0.7473104829831636	0.08604692785526588
-0.6591870284780542	10.31262568099423	1.5887029479508465	-0.8693120982108842	0.5131642054178602
-0.42285288091859907	11.258976825610697	1.8020890794843338	-1.000592417895369	0.5143424337427244
-0.42939644071267913	11.215805729165236	1.7927775397206096	-0.9945621826813708	0.5147120751861693
-0.6312573047807166	10.428088654680536	1.6174630053036831	-0.8882108979829684	0.5136788355672836
-3.2903234695987535	10.897386429199772	1.4142749216558532	-0.8276132756943873	0.09990802539154835
-2.987291544864133	17.386535233830127	2.6802872999439487	-1.2270474099447495	0.3153400899164773
-4.164359810315925	17.031866286091535	2.7975624618006822	-1.1596788559024858	0.32398404406699033
-0.7097934901376413	14.466809880080852	2.304103521187347	-1.2639699841803185	0.4191129742416435
-0.8575672753041089	14.969271293498517	2.3639405258273314	-1.2771413865202077	0.40275887955586953
-0.9532329287786547	15.217415294466539	2.3960311501754017	-1.2866621124052204	0.39161877154361824
-4.1386892518049425	16.602845789463966	2.7563013156113154	-1.1682585781615027	0.316888974222753
-4.159558946386909	16.976159925336383	2.79232216766754	-1.159563428315653	0.32425849164099513
-4.083322820670365	16.225441788462653	2.7071887145550155	-1.1738122628648482	0.30856789999087425
-4.075875945060494	16.183223288394085	2.7015380017194706	-1.1740794629965463	0.3080594060658544
-3.9528003255732322	15.292784673108926	2.543426165697741	-1.1724842088149168	0.26726041911719944
-3.9992067929440043	15.73055462668215	2.6261072455329284	-1.1779528827315398	0.2888914996839337
-4.068371905853679	16.139351008679608	2.6939923088301647	-1.173642718738772	0.3065313658899104
-3.903746688804401	14.691009127397303	2.4234529048543934	-1.1557450442694055	0.2370172594402308
-3.86987704440043	14.375574603567006	2.3550489679463547	-1.141317205937001	0.2241986391709678
-3.9256796422272324	14.820378173973397	2.4505092944792604	-1.1589992687670623	0.242928106340518
-3.9497350317267026	15.228464150498013	2.530762818641971	-1.1704659225860463	0.26415954713433365
-3.7268568443784513	13.894308007070336	2.242688644999432	-1.1234195222212562	0.20557473585271888
-3.698215854277132	13.779058127098043	2.2154386636468004	-1.1180523142879388	0.2012954745494635
-3.6779639093146645	13.673870011895303	2.1889829458592454	-1.110124772857292	0.19812909597440154
-3.571181750067259	13.33170586472178	2.102500987394942	-1.0914760196933688	0.18488172388480828
-3.4835043026903465	12.977876322076302	2.0095455530015776	-1.0622386592482456	0.175188351351271
-3.404126025364066	12.339701968592273	1.840744957970235	-1.0089684106305243	0.1478384514131053
-3.3488293333994186	11.895449310153229	1.7109836815922255	-0.9557633409965494	0.13406357349691256
-3.300315153385468	11.14083500028607	1.490984835559142	-0.8644325716139586	0.1079213848999808
-3.9511621749674837	15.271050023970451	2.53926665546611	-1.1720150622254153	0.2664135159757986
-8.244373317370188	14.628658956740194	9.405464101027746E-5	5.863543869275177E-5	6.335127626973494E-5
-8.208489142862772	14.204433859089825	9.289273821079403E-5	5.827623931394088E-5	6.33773781830117E-5
-8.193734077492797	13.966873422743047	9.225581011026108E-5	5.808862096536379E-5	6.339339454187975E-5
-8.232676222944097	14.462837941075223	9.36011017313681E-5	5.849828201339829E-5	6.337309594540728E-5
-8.19035693955016	13.837323106092928	9.191766710317418E-5	5.799647676200085E-5	6.339610115538626E-5
-8.113167709168138	13.369167772280294	9.069519098194635E-5	5.757326486400894E-5	6.337621067892106E-5
-8.077142174814208	13.181783020574018	9.024785703877294E-5	5.741962770748189E-5	6.335470186420071E-5
-7.967407351985131	12.816549861797377	8.937040332001369E-5	5.70428360174194E-5	6.33108557803934E-5
-7.4202031915344335	11.241546128091116	8.597630401928508E-5	5.525509281746621E-5	6.310771539546892E-5
-7.380855782333087	11.139150568907128	8.580840139233407E-5	5.51662456225672E-5	6.309259937370201E-5
-7.603903539139292	11.751642921695533	8.700352353933045E-5	5.584197542783458E-5	6.316592185639575E-5
-7.696154479064555	11.994745340563997	8.751998086302074E-5	5.61555737137973E-5	6.319490358843959E-5
-7.744684776673163	12.145936214046198	8.787514016170462E-5	5.633769781551312E-5	6.321220638701752E-5
-7.337783016568444	11.036160898112158	8.563742551056944E-5	5.506390799881997E-5	6.307342606492206E-5
-5.478513842259125	7.328297301269693	7.794535847912885E-5	4.8722777165515934E-5	6.073803242401612E-5
-5.496335515484936	7.350666297835906	7.802596151727365E-5	4.879374606611184E-5	6.0780270319919495E-5
-5.513292533723025	7.373441024034741	7.807858433575392E-5	4.883570635456886E-5	6.081764555604618E-5
-5.7782594324877365	7.704138241466704	7.89398862414685E-5	4.9600958723660816E-5	6.122142045112582E-5
-5.226288884072366	6.97442447090005	7.731370337232774E-5	4.8369483246719344E-5	6.022384165872142E-5
-5.1320395346395955	6.880771446866525	7.702673782417196E-5	4.812794365516099E-5	6.004836201863717E-5
-4.981658732436152	6.746084424883188	7.683215233808307E-5	4.8003816235831035E-5	5.9854545072805874E-5
-4.872230788355059	6.663668971542325	7.670036975208712E-5	4.790472730197195E-5	5.9759447806645005E-5
-5.95993806317256	8.088641025459268	7.956729567759556E-5	4.9964962517532716E-5	6.16758205363415E-5
-6.156106083074739	8.43849134717127	8.050910650446384E-5	5.085254436970069E-5	6.204043724341088E-5
-6.3622803987511345	8.893710900037291	8.13630795839469E-5	5.150932966625459E-5	6.241827184296159E-5
-7.037730777065047	10.279206689455364	8.42037886875214E-5	5.403029461928288E-5	6.298129904343036E-5
-6.511291309796823	9.166024915663732	8.211670254280773E-5	5.229271497353426E-5	6.255915772872312E-5
-6.961309529005052	10.091919377967345	8.38266868435285E-5	5.375625100923625E-5	6.29392155870612E-5
-6.976746835639336	10.11701394282087	8.389754130646165E-5	5.381883547463793E-5	6.295611509509692E-5
-11.149672852779776	19.026028297048256	0.3934504137222141	-0.049414087037109526	-0.08145389182512427
-11.177286946315288	19.099277703541333	0.3971570577548875	-0.05050725484941567	-0.08139204587123403
-9.18227086019565	22.941744559833715	0.47539300848169586	-0.07564226749048981	-0.05711633669364533
-8.933979733519063	23.042297787756027	0.46919061603483303	-0.07569197979648962	-0.0533420546584385
-9.497726748011418	22.723004536194928	0.4771230647089881	-0.07446127309651339	-0.06060042949572564
-11.201816179455392	19.362671115833425	0.4066967332938036	-0.05308475394246577	-0.08003832034445328
-11.022193536741858	18.71762456011473	0.3775779382496547	-0.04518710794572474	-0.08167699532511369
-10.948655511422155	18.634752597804788	0.3710325976940536	-0.04345349371630142	-0.0810843923123731
-10.739200803101152	18.414265673982754	0.35323319161599254	-0.03931784623378199	-0.07934205644997155
-10.426129079411938	18.242868662510936	0.32984830299951856	-0.03451429041932775	-0.0756511739150486
-10.351495060601314	18.19934593348884	0.3242056147921305	-0.03349743571347675	-0.0746752906272995
-10.276659955502009	18.164399203559437	0.3187243832753813	-0.03252191931011167	-0.07382378443868429
-10.051706148564318	18.092298620546728	0.3023927763456068	-0.029670542624619753	-0.07034424954270636
-11.220597943108505	19.547650220008503	0.4134173145250515	-0.05487485117411148	-0.07894733250952056
-11.213232813518047	19.613678726955158	0.41536051361997095	-0.05514137435622453	-0.07866668645350691
-11.167862918473158	19.983763373685665	0.4257588870915888	-0.05812298383699112	-0.07621919780410799
-11.119734753615504	20.180895538942224	0.4310749732835001	-0.0589624394502449	-0.07548257621815184
-10.889962382093142	20.81510177874138	0.44549810048614136	-0.062465556909340074	-0.0719386478421726
-10.989883259185685	20.57314650704364	0.4399068170493411	-0.06158048691744991	-0.07295688795761365
-10.670647697607485	21.25443563231954	0.45471122878045866	-0.0650791474568967	-0.06958051778585522
-8.656589193032165	23.077778160673812	0.45826619520585843	-0.07401329667376597	-0.05012652086276671
-8.262164632393056	22.97490850022338	0.4340619599275304	-0.06854746260921948	-0.04393955433411864
-8.093510801985081	22.896766634500132	0.4221341611444175	-0.0657616608276749	-0.04238102662052581
-7.68989912608717	22.564207698669875	0.3876517388383282	-0.05517739388480176	-0.037844072026218194
-10.61906467426591	21.352055718189742	0.4569087561231548	-0.06536893354010845	-0.0693263808654049
-9.936768220586934	22.310409278173573	0.47491410453980215	-0.0717545172807208	-0.06453095663901595
-9.627937960973474	22.62487940796674	0.4777211462478279	-0.07414424641739013	-0.06168648514368765
-9.573169961095976	22.676544366109272	0.47803836188100113	-0.07439952587178056	-0.06129191166105409
-10.134279956953314	22.058148587414195	0.47037847299738106	-0.06958102359938459	-0.06635988080952032
-10.304582249602808	21.836678921374176	0.4666507272447944	-0.06838591018453063	-0.06716637913455815
-10.555587977067566	21.45179651669559	0.4589368342849688	-0.06570288375140897	-0.06916670773102829
-9.871150253323467	18.04329134881533	0.2895567463013198	-0.027692644949487408	-0.06780661030114726
-9.4491510421968	17.986087424675254	0.2577728158337472	-0.023086037175196045	-0.06036933826859474
-9.39405468440286	17.97674307009461	0.253587726266427	-0.022587671688194175	-0.05944213942185816
-9.318824933668623	17.968766098777905	0.2472776055043893	-0.021831621400554623	-0.05808384278220948
-8.866655676614846	17.930756511797174	0.2102901416294241	-0.017761373168886055	-0.049588358175724497
-7.460370084706861	22.326890903804703	0.36518053709807075	-0.049743890155775274	-0.037136120540593884
-7.181921823170052	22.004421546653404	0.33660595591980363	-0.04052549275893805	-0.03710401160858008
-6.980050576019263	21.793148493492453	0.315743825382587	-0.03612735341810123	-0.03744375331235836
-6.576542696581086	21.409318391621486	0.2766647610449773	-0.0270512713075678	-0.039767968439290514
-8.591810565175942	17.924390418426363	0.18442279821107993	-0.014789300248673315	-0.044634197412854924
-8.160987566235585	17.895824611247768	0.1368895801518602	-0.008816084132625891	-0.033919475215212026
-8.427526747689353	17.911776804777684	0.1667647379337744	-0.012735590581551135	-0.04067893859971068
-8.540982568507179	17.920050757602066	0.17968870044270416	-0.014299990677827628	-0.043609140975091845
-5.864615339578987	20.755750631962357	0.20982841927272067	-0.015196686119551297	-0.03787825143835078
-5.543802938210256	20.38074487517408	0.17636222515810057	-0.008681238708835156	-0.036336259774832
-6.504364858334945	21.34437545298176	0.2698812689620354	-0.026097805224513576	-0.0397717135745107
-5.970918121132899	20.87023242852833	0.22057502685705038	-0.016552844894706382	-0.038221255308439145
-5.171797381464162	19.89737251545445	0.13549284449105858	-0.00402253930208859	-0.03341030751023316
-5.0245480447987125	19.683822661130662	0.11843971922787294	-6.337994607202259E-4	-0.03187494039079811
-4.900152014728899	19.401774462066626	0.099493785381067	0.002228318755301344	-0.03084417661823522
-8.045165203849148	17.895237150670994	0.11940347965840148	-0.00714340486428376	-0.028305562846269887
-7.828330068792466	17.887207984644846	0.08347943757109949	-0.004817888444424155	-0.017906809439954277
-7.588389628929521	17.819549385161938	0.0193499692614934	-4.429136148624646E-4	-0.004760816784119341
-4.683175416995011	18.92056128922509	0.07107745273692709	0.0064833136872720935	-0.026634948547797754
-4.557131527726211	18.533459102138394	0.05312854011424502	0.006755108782296096	-0.02294464786750485
-4.377707594286538	17.57417867700677	0.019707910038946192	0.008224586578933945	-0.015010713327439201
-4.375950900357417	17.526057226949376	0.01819984739663094	0.008277905270329183	-0.014691316910759688
-4.484941864981501	18.19838652331461	0.036729765317400714	0.008108219047150117	-0.020691791432821464
-4.372825752777866	17.497105804998277	0.017887487009916925	0.008330261453568513	-0.014613079801395175
-4.260063754969469	16.957122878843833	0.014146269326634315	0.008490205076596714	-0.010895331183056764
-4.2543796491463395	16.88173839584814	0.014362392986126262	0.008456681788338073	-0.010778809786180513
-4.172479120773178	16.325671413989923	0.012713832023408587	0.006969980847695176	-0.008529470458296124
-4.151871519508384	16.155447405066244	0.01224330996183647	0.00653208997737636	-0.007820873017710537
-4.144035245207647	16.121454065378032	0.01205854504495701	0.0063897879423807325	-0.007653230131063689
-4.072421898747817	15.289956430567175	0.008418334602461972	0.004559430527103546	-0.00440348626960455
-4.095328121705499	15.489697359268533	0.009306855288090684	0.00498288337278878	-0.005112358012584374
-4.118480058777639	15.68595857984359	0.010161394423773298	0.005248898850999259	-0.005853033268376353
-4.140149876500907	16.06180723438685	0.01177300906078423	0.006220304499720921	-0.007400196467450877
-4.179593610389492	14.862900564725685	0.006901854241476129	0.0037138254263984092	-0.003928942586332211
-4.129583690004605	15.034457843656845	0.007815974125846595	0.004205516729510827	-0.004398879972680887
-4.332504046130264	14.727261534199787	0.0035642416541295154	0.0018570761686413954	-0.001944921142130544
-6.864381120883843	17.824925970386563	1.0411291430804728E-4	6.0771881781990596E-5	6.130243469716935E-5
-7.111456277637915	17.862901719600874	1.0367810110162113E-4	6.069431221539583E-5	6.139749706904996E-5
-7.361730330183262	17.815658423143518	1.0306107054727261E-4	6.0639886629889E-5	6.151213429237119E-5
-6.699631952192596	17.790187728061333	1.0438571769804535E-4	6.082032760960674E-5	6.123819837097356E-5
-6.471535900809904	17.65611081898578	1.0457335224628987E-4	6.088876788445792E-5	6.116544076940982E-5
-6.01856299486931	16.965651538393175	1.0384558863158074E-4	6.076721591049624E-5	6.108077898312593E-5
-6.018217814642384	16.964954947243214	1.0384460927190626E-4	6.0767018628372495E-5	6.108076436687671E-5
-6.192614293475787	17.31914560580889	1.0437056547532945E-4	6.0882937635956E-5	6.110402704832127E-5
-6.358826975092747	17.562077889890872	1.0459091615249598E-4	6.0898246970871954E-5	6.113553602414821E-5
-6.018066056155799	16.964687362149334	1.0384426127960879E-4	6.0766923535906875E-5	6.10807659406829E-5
-4.908304538333134	14.969355025422521	1.0022950311961412E-4	5.95851449744555E-5	6.0527628056237495E-5
-4.894965705707698	14.956384548239772	1.0021344584471817E-4	5.9577960426376153E-5	6.0515815391275285E-5
-5.522668475480044	15.89108446419409	1.0183585048967034E-4	6.017962074564322E-5	6.091430360106404E-5
-5.590293973325887	16.02332329799043	1.0210230157702131E-4	6.0273054432316256E-5	6.094966091186301E-5
-5.62503595550961	16.102423683804165	1.022716768107462E-4	6.032681246517843E-5	6.097348176085842E-5
-5.79838945170203	16.47567517825189	1.0297224499944879E-4	6.054034307528421E-5	6.102763980585535E-5
-5.818300420163335	16.518599132988257	1.030585538042722E-4	6.056576992940989E-5	6.104084449779937E-5
-6.016563718580136	16.961325465432818	1.0383829411461751E-4	6.07653425521048E-5	6.108047786350599E-5
-4.911331118979538	14.97328547513143	1.0023573770061925E-4	5.958757636178432E-5	6.052964465181712E-5
-5.0735700023776875	15.16993664121582	1.0054783833213217E-4	5.9717961496499604E-5	6.0655227438433356E-5
-5.223708594183212	15.375437594116095	1.0088576122546634E-4	5.984198611399973E-5	6.0761547501453025E-5
-5.2244114000787105	15.376332166246335	1.0088725244087618E-4	5.984259021113281E-5	6.076211550152772E-5
-5.424504479191739	15.698092793846305	1.0147223592148278E-4	6.0060227002915655E-5	6.087834865866716E-5
-5.22565127061393	15.37825402853767	1.0089071428019867E-4	5.984385653857203E-5	6.076298659553525E-5
-4.7077301313837365	14.774519111724057	9.999233279246317E-5	5.9480923551798514E-5	6.0348667311795644E-5
-4.675015183440867	14.74800878513003	9.996383427248491E-5	5.946693803296239E-5	6.0311836777148974E-5
-3.7658512309524754	7.028045440845924	7.746198103285342E-5	4.742210080073936E-5	5.800802666681752E-5
