# Supplementary material for: Thyroarytenoid muscle fiber orientation regulates the ability to modulate vocal fold vertical thickness
Source: PLoS One. 2025 Dec 4;20(12):e0337735. doi: 10.1371/journal.pone.0337735 (PMC12677544; doi:10.1371/journal.pone.0337735)
Supplement: S4 Data — (ZIP) [file pone.0337735.s004.zip › Male/contourA3TA8.csv]

% Model	Angle2.mph
% Version	COMSOL 6.1.0.357
% Date	Dec 13 2024, 22:24
% Dimension	2
% Nodes	720
% Expressions	3
% Description	Line
% cpl1x	cpl1y	Displacement magnitude	u	v
-11.968005616002486	39.650844643500406	4.236852703775669	4.750863848296255E-4	0.4806202208576366
-12.100925229184412	39.521184251215715	4.232138893736828	4.726891619517289E-4	0.48070975000585214
-11.810234379374002	39.74293127707726	4.240194363412697	4.768032508829904E-4	0.4805554915599377
-11.76596306338081	39.775513356632324	4.24137921719671	4.774073899615863E-4	0.4805327964047941
-11.47739948826791	39.862189693672036	4.244528427938848	4.790226598546713E-4	0.4804693277815818
-11.258980847445656	39.857881496438054	4.244365736223252	4.789519174841349E-4	0.48046828089248883
-11.716143543792246	39.796222579001906	4.242130709555856	4.777952702068953E-4	0.48051797772049815
-11.163938214941039	39.85365079891891	4.244213041871943	4.788700028102631E-4	0.48046940940281374
-10.796207435616262	39.85090503287166	4.244110149263065	4.788141906516051E-4	0.48046461614697916
-10.709496869932108	39.85039381204079	4.244089850624694	4.7880263515217707E-4	0.4804633989385225
-10.37169574884199	39.850036177539195	4.244074082834152	4.7878691117072284E-4	0.4804575445901793
-12.13512273325702	39.460672833157	4.229939884253497	4.715719409960502E-4	0.48075102804491965
-12.240660142730178	39.24849072022055	4.222231728276952	4.676548296812177E-4	0.4808954995567699
-12.227325367848685	39.08705965880899	4.216361788564954	4.6468726572181367E-4	0.48100373483003267
-12.205740642978935	38.979124391808504	4.212440523532452	4.6270340756036373E-4	0.48107587322296275
-9.681369688821853	39.850002288818345	4.244056013478148	4.787757578031712E-4	0.48044513075160705
-9.209886193231677	39.8500022888185	4.244056968659904	4.7875415285123836E-4	0.4804366328737064
-6.503691158131879	38.96454001876737	4.211831685430239	4.6253115157123936E-4	0.48098349796077783
-6.587351156296421	39.29642873129991	4.223900425425271	4.6860514627764384E-4	0.4807617258725042
-6.771159512318912	39.57700815680421	4.234097432489852	4.7374933921253315E-4	0.48057628578460626
-6.814129999907874	39.651652838586976	4.236811753878873	4.751164816104549E-4	0.48052684404126944
-7.229593906641747	39.84203493583536	4.243735844480193	4.786163320775907E-4	0.48040628641351985
-7.181795837296288	39.83706132882147	4.243554895285559	4.7852500629505865E-4	0.4804087671000677
-7.033567159296577	39.76166368437849	4.240810228229424	4.771405958033558E-4	0.4804568070161942
-7.6946177519140235	39.85300356006798	4.244142164403515	4.788061004229702E-4	0.48040729583442154
-6.488283836647731	38.91091546805024	4.209883401784438	4.615438794907816E-4	0.48101929269391824
-10.243595360807257	39.850002288818345	4.244072434967164	4.787790671784394E-4	0.48045526174663694
-9.730298368089413	39.85000228881833	4.244057469494509	4.787760347218768E-4	0.48044601198178283
-9.743014193148053	39.85000228881833	4.244057438669516	4.787768001203066E-4	0.4804462406512426
-9.085341826788042	39.8500022888185	4.2440543921752525	4.7875359580665255E-4	0.4804343835866741
-7.779783738995952	39.851154726690396	4.244079505461355	4.7876563518584297E-4	0.48041007932708957
-7.886706964608754	39.850916601280545	4.2440678622144485	4.7876609483932416E-4	0.4804121705103355
-8.209330570361047	39.849987794146756	4.2440514712726145	4.787323594550632E-4	0.4804186077009422
-8.699211804792647	39.85004545472901	4.244061457636107	4.7873290225619873E-4	0.48042739900915543
-8.427966558711145	39.8500350871401	4.244050045544389	4.7874100259638836E-4	0.48042251128897506
-12.152615457473026	38.61822056218743	4.199320735159105	4.560883645348691E-4	0.481317430931116
-12.150457207342695	38.60568225439725	4.1988653769801765	4.558585844255213E-4	0.48132581710301986
-12.146591986235311	38.58859764700979	4.198244240804008	4.5554662792632935E-4	0.4813372278573768
-12.074238696384148	38.24828133015453	4.185882024376185	4.4931387383873386E-4	0.48156460054089734
-6.441829287929373	38.514252064367554	4.195471349219954	4.5427165291960967E-4	0.48128529151518185
-6.4796557750756225	38.830935381536946	4.206974503744612	4.6007955096827725E-4	0.481072941798356
-6.431316994593285	38.355730965701305	4.189708393718599	4.5138513130264904E-4	0.48139174495625014
-6.415000660473024	38.12021737547059	4.181152897664565	4.470768699343955E-4	0.4815498757822185
-12.006552716049852	37.91928976266428	4.173920261961528	4.433131120226102E-4	0.48178445388244207
-11.966773292852782	37.7322909897182	4.16712810697609	4.399046068930608E-4	0.48190939243588204
-11.899335717233097	37.41624344712912	4.15563989614094	4.341706563815294E-4	0.4821205512915409
-11.86072968481382	37.23337054820751	4.148998436369106	4.3084278566784775E-4	0.4822427378503009
-6.405495081109018	37.81045524455644	4.169891112967941	4.4144275490509634E-4	0.4817580856001754
-6.3802834672144035	37.49850283645258	4.1585610280304195	4.357702755090762E-4	0.48196748725064775
-6.34327199449609	36.990127261889924	4.140081674835028	4.2658640717942745E-4	0.4823088177768642
-6.3346776499635205	36.89181710192548	4.136514140175301	4.248073710133251E-4	0.4823747959802378
-6.327277488709939	36.80573234114482	4.133389115418915	4.232652569176794E-4	0.4824325773550393
-11.839379859361392	37.12464213602315	4.145044392667646	4.288712029367703E-4	0.48231541496605296
-11.66031709327127	36.191536938073696	4.111143837232552	4.120448367033266E-4	0.48293919616704906
-11.619905720758748	35.962379473002436	4.102827974045083	4.079305155863186E-4	0.4830924498777873
-11.730360249335298	36.58305483766412	4.1253829965470254	4.1906877166663183E-4	0.48267737233837854
-6.248695444183289	35.88284413383002	4.09988492349055	4.0665961113779485E-4	0.48305199297766205
-6.190644674951313	35.36621719878445	4.081111064136238	3.975204580889264E-4	0.4833985392612129
-6.146329446134891	34.860882297696094	4.062762970210913	3.8850372494755826E-4	0.483737686277896
-1.0600869276340483	18.316100001774196	3.4627435049705126	1.2224092726193197E-4	0.4947882901359259
-1.0459016161732135	18.37692181363064	3.4649431243680304	1.2314862369551156E-4	0.4947471802330991
-1.1744205707972624	18.153797557800345	3.456868931947967	1.1982584967840335E-4	0.4948991159487812
-1.311326192584243	17.97535615877772	3.450413319747603	1.1717013415445544E-4	0.4950211289750873
-1.386335587551091	17.922671465764726	3.4485059257460664	1.1638975540297707E-4	0.4950576613049467
-1.650548821745367	17.757514160475903	3.4425353131384036	1.139420251300276E-4	0.4951726106577202
-0.9718149006219283	18.630446296863695	3.474122325298187	1.2693095812252436E-4	0.4945755994160341
-0.9542349860686515	18.852537320770427	3.4821579909303773	1.3025384014051362E-4	0.49442598565672446
-0.9467123425971604	18.932059856972355	3.4850383100484628	1.31443918360527E-4	0.4943723965388943
-0.9488912973033679	19.009058522305217	3.487824857702415	1.3259982965883136E-4	0.49432064637402917
-0.9602591937381534	19.185733594449147	3.494223374418817	1.352489351992566E-4	0.4942020002199945
-1.0005126263859143	19.36574217623491	3.500736777170398	1.379562847609865E-4	0.49408153698388624
-6.05347281998843	34.07388368729615	4.034215086106205	3.747111216041127E-4	0.4842655051996446
-5.779746191862431	31.198536783186327	3.929813522591137	3.2516540896573365E-4	0.48619510783979647
-5.81260308842713	31.6601371096856	3.9465382433941083	3.329450344431878E-4	0.48588511685415137
-5.898916358898413	32.61341104261303	3.98118317166941	3.493412719991382E-4	0.4852453250174672
-5.976331308258205	33.33624786626052	4.007394409698458	3.6178373532774966E-4	0.4847603765521672
-11.555172919712001	35.57995576034233	4.0889364444497165	4.0114302134267716E-4	0.48334824892391637
-11.427224513094306	34.824469013294944	4.061497120764471	3.8764048705666266E-4	0.48385357865369627
-11.302991741507174	34.01939293201957	4.0322511005297805	3.734895491402811E-4	0.4843922787359346
-11.26269403333529	33.74326682230424	4.022243879240027	3.685876090531004E-4	0.48457707528268035
-10.87492360433819	31.536162433666846	3.9421106748584602	3.304185322424957E-4	0.486053148001586
-10.79808267178972	31.096982410679725	3.926175468115643	3.231265953334474E-4	0.48634687826776885
-10.515617328365707	29.431210118152052	3.8657498630749707	2.949239926175287E-4	0.4874611112604461
-11.095255333576779	32.78560916869341	3.987431612024432	3.520224025463859E-4	0.48521756323297427
-10.374607869233792	28.677418549364212	3.8383705207004266	2.8270588014303377E-4	0.48796512512648615
-1.9007542873442729	17.670028077820447	3.4393697595641646	1.1265383794739826E-4	0.4952351208904962
-2.0779141835942943	17.606247817656115	3.437064494452331	1.1171522781279318E-4	0.4952806185057396
-2.421704394542373	17.610906476909	3.4372350624479653	1.1180731175320003E-4	0.49528253814092155
-2.5268901597962445	17.60827853304663	3.437141310310185	1.1177553789472643E-4	0.49528585286062693
-1.0157099330243569	19.441588102125813	3.503484092912874	1.3909789567983697E-4	0.4940307542104961
-1.1062328150339649	19.65851365771074	3.5113370691487993	1.4236906502737676E-4	0.4938862056891433
-1.0950141199455286	19.63861486947969	3.5106166505510963	1.420682684926652E-4	0.4938994221370259
-1.0936631912571904	19.634142492606518	3.5104546281393816	1.4200068547639788E-4	0.4939024098936033
-1.2019485900933222	19.823967402584525	3.517330486833697	1.4486823800031836E-4	0.49377634992855324
-1.2626663164006444	19.90610167368628	3.5203029718822725	1.4610930238215906E-4	0.49372200772798014
-1.3479656887537845	20.02184186709379	3.524497463409369	1.478582963277372E-4	0.49364542840062603
-1.3818036936806772	20.069240413165744	3.526213460342047	1.4857903720215626E-4	0.4936140520137636
-1.490043238491493	20.21081153288452	3.531343464719768	1.5072039372916062E-4	0.49352043836765935
-5.495158991359491	28.68268136418761	3.8384745157358546	2.832797169114311E-4	0.48788285598472025
-5.507477156915547	28.790577524822243	3.842378525611786	2.8501971586875595E-4	0.4878104659370377
-5.640376413522405	29.93509919763994	3.8839414170406767	3.039513952850735E-4	0.48704272261071285
-5.66674537726079	30.200894570944342	3.8935690682754185	3.083187619891347E-4	0.4868643361920779
-11.232964758328787	33.56280133293661	4.015684770907283	3.653840280716365E-4	0.48469780187083616
-9.890707351552885	26.584105713780335	3.7624064988211514	2.4885011131566936E-4	0.4893633979796912
-9.499209611630052	25.463046361573806	3.721756049416691	2.3132249584177525E-4	0.49011032561603785
-10.251371607480321	28.08873461337165	3.817008813746617	2.7291960679791714E-4	0.48835852264792085
-9.949856872037069	26.81141811544305	3.770655910073856	2.525586166691335E-4	0.4892116577323744
-9.409620206466	25.28683176907262	3.7153489353898874	2.2853161395594264E-4	0.49022730682464616
-8.975776833099328	24.413789608181347	3.683757734249115	2.1513357190301141E-4	0.4908071924869364
-8.450931047688341	23.67686534172989	3.6569796526269096	2.037950089561373E-4	0.4912943410744761
-8.315280225053407	23.486682331666373	3.6501035790188894	2.00940831891796E-4	0.4914201158363375
-8.109310669822081	23.245736403988893	3.6413576303884065	1.973237675419906E-4	0.49157897985396426
-5.04821833795282	26.35030357792787	3.7538818112411194	2.456649101444084E-4	0.4894447908363885
-5.072511135861281	26.457154341834364	3.757746495112516	2.473085648500431E-4	0.48937327710024847
-5.319014801988768	27.6151602307035	3.799746711356892	2.658679573570747E-4	0.4885981719607933
-5.298549699956672	27.508324942348306	3.795878464222751	2.6419729666757704E-4	0.4886697287952663
-1.6547952866665352	20.435138707303928	3.539464154179374	1.5412487835426162E-4	0.49337200661631625
-1.7068462026965912	20.505043732104994	3.541997836321924	1.55188500252574E-4	0.49332576375181364
-1.8328638043067826	20.675856534446993	3.5481827262876418	1.577882834008357E-4	0.49321275313556984
-1.9146876228856835	20.78271581099791	3.552055904319361	1.5941052943579812E-4	0.4931420977411216
-1.9589596542270868	20.838178803681924	3.5540632056874326	1.6024968683104162E-4	0.4931054514220631
-2.2267902915590323	21.173727916983232	3.566235840024813	1.65377767435283E-4	0.49288374876320573
-2.4765836027203294	21.524027437877677	3.578908867613509	1.7073193441963458E-4	0.49265186758403356
-2.510632075597485	21.56945277354053	3.580557598289294	1.7143249752649885E-4	0.49262182603423227
-3.4170539347823667	18.323036770820913	3.4630167506762293	1.2249003412117466E-4	0.4948183150464342
-3.3613588547056894	18.26201824120377	3.4608081878441888	1.2157629657531715E-4	0.4948585316959966
-2.8302006677410443	17.7685842180935	3.4429420007528666	1.1418476633020013E-4	0.49518251403764835
-3.0213186080937637	17.882690433716814	3.447074265040177	1.1589872722236877E-4	0.49510858944119596
-2.9853774190574067	17.85333337493745	3.446012835859792	1.1545881392430097E-4	0.4951278050998181
-4.904236518511963	25.91960781073081	3.7382389145194117	2.3894292412184078E-4	0.48973229338597246
-4.723668736196532	25.314951331292864	3.7163371848147815	2.2939527047122722E-4	0.49013620415943693
-4.604679940346854	25.051089745874435	3.7067495525161003	2.25209836415996E-4	0.4903118281739097
-4.281370486848969	24.383328411417228	3.682586661145674	2.1486955946571382E-4	0.4907560425273918
-3.2125741016240386	22.611557155864187	3.6183179945642725	1.8743531073008154E-4	0.49193146373813224
-3.272014261258436	22.70654698603269	3.6217545059026417	1.888881165916835E-4	0.4918684714761886
-2.5518384799861815	21.63096481182497	3.5827850998120274	1.723864009104439E-4	0.4925810769129486
-2.8735384712196232	22.08009398368013	3.5990726307393146	1.792652269872239E-4	0.49228382304491075
-3.1756044296995665	22.556944434453374	3.61633578247302	1.8660667399946165E-4	0.4919676434838972
-4.545571876999899	19.652622560032107	3.5111651495314726	1.425011738380569E-4	0.49394103867242684
-4.424895516455141	19.524062222800467	3.5065103196730134	1.4056883846188444E-4	0.49402571792023153
-3.958958611653594	19.00470136406695	3.4876965134425157	1.3272807850721555E-4	0.49436798310999686
-3.8782730930382083	18.915322300283425	3.4844637935929246	1.3138572821527395E-4	0.49442690176668863
-5.025563667731989	20.107549344377823	3.5276694883628554	1.494143104944423E-4	0.4936423640119033
-5.277731362781373	20.350988119887234	3.536468409972007	1.5308476905257634E-4	0.49348238179010634
-5.606549304112775	20.6598148798465	3.547677897410668	1.5781259115475954E-4	0.49327973299186956
-6.131048509468386	21.17349677678001	3.5662607871094174	1.6561825613204355E-4	0.4929421327406598
-7.17416985769136	22.198608654304337	3.6033992777872967	1.8124769682810975E-4	0.49226862029296464
-7.6413332318231895	22.67125431062098	3.6205770736432714	1.8851023309514212E-4	0.49195799687952413
-6.9150129554945305	21.927639425126234	3.593609569778761	1.7716577010550648E-4	0.49244694404162676
-6.31895859009996	21.343154735881807	3.5724322791885275	1.6823944533130359E-4	0.49283094357675433
-6.618255579081206	21.642875823077	3.583263924928267	1.7285198840411194E-4	0.49263395855535086
-3.6680004015474728	23.30103040805593	3.6433295781603556	1.980143753143097E-4	0.49147462269182873
-3.83446762916781	23.580833568731567	3.653462798463476	2.0242409295795574E-4	0.49128899821909033
-4.071443328978513	23.987709649252928	3.6682250627538058	2.0862743219789162E-4	0.49101889469653626
-7.640251545310057	17.586782544931808	1.1128531299194904E-4	6.576791145879399E-5	6.728982308626923E-5
-7.509356374993602	17.79911102953117	1.1175064357766782E-4	6.57818385127787E-5	6.699463799385431E-5
-7.6989388334005735	17.4903691638282	1.1105882873471809E-4	6.57152821532512E-5	6.742417057597951E-5
-7.762103216471637	17.30759444679789	1.1056102809340899E-4	6.562201478928072E-5	6.759087390710312E-5
-7.821162534822876	17.152686250634986	1.1012355847708085E-4	6.55243534733983E-5	6.7741282205063E-5
-7.87221896818102	16.9473112831706	1.0950816383974203E-4	6.539773781679115E-5	6.787969110865727E-5
-7.921170402924522	16.753942907049066	1.0894047805245062E-4	6.527856336400363E-5	6.801675673539597E-5
-7.9783869673286425	16.470761822820492	1.0806341419393844E-4	6.507486124896714E-5	6.818508141025617E-5
-8.003886469325913	16.357472230499454	1.0772541636214034E-4	6.500058430303275E-5	6.825878886664244E-5
-8.041803974825056	16.197407590250943	1.0720078838415466E-4	6.487189768458229E-5	6.834112425250869E-5
-8.11957094103931	15.808141817188318	1.0594801803823372E-4	6.456205261437006E-5	6.853747813463407E-5
-8.094241908274963	15.975737091845481	1.0649286234848796E-4	6.470453493010959E-5	6.846918005675476E-5
-8.149959289733443	15.594634263864748	1.052871728410838E-4	6.439397071885804E-5	6.862927199885265E-5
-4.487015489615116	14.591722761896559	1.0840082710494845E-4	6.434486520225148E-5	6.531571116472252E-5
-4.416731324563106	14.512870608922288	1.082429104721498E-4	6.42882236126856E-5	6.522943345113927E-5
-4.329055028394281	14.412978776001905	1.0805972838055333E-4	6.42304958860886E-5	6.513380343146215E-5
-4.19303203891211	14.248275933735142	1.0770505191113467E-4	6.40981750474231E-5	6.496288208093602E-5
-4.178965322518646	14.23024927967746	1.0766812466030543E-4	6.4085446589125E-5	6.494749934098325E-5
-8.208595369810979	15.125877972768416	1.0378361380267285E-4	6.396315936603573E-5	6.879581266115279E-5
-8.250106284083648	14.883579494882824	1.0302738745608093E-4	6.374797094015682E-5	6.88926921850471E-5
-8.184763342662869	15.304083214581624	1.0435605226498885E-4	6.41293927781482E-5	6.87292387394799E-5
-8.194040568253598	15.203367992185502	1.0403975256840231E-4	6.403955506732129E-5	6.876481902674482E-5
-4.009503675450382	13.95499929048619	1.0694621179657926E-4	6.383134044983348E-5	6.470238355005728E-5
-3.967321215997023	13.879167246534847	1.06758127086764E-4	6.377143716353826E-5	6.465168215083841E-5
-3.8768075373306097	13.684183745503944	1.0618414103172802E-4	6.35702588513986E-5	6.451221542018012E-5
-3.8285567068758617	13.577304042901428	1.0587278467996901E-4	6.346403463780918E-5	6.443627882504802E-5
-3.679175518096213	13.165512678706849	1.0460832989812257E-4	6.302034029855434E-5	6.419183706085907E-5
-3.5952780276413945	12.848827743115857	1.0353850200514489E-4	6.262201295289173E-5	6.403006209951533E-5
-3.8035301168690907	13.511178334388502	1.0565356167237113E-4	6.338167737646394E-5	6.438776217135471E-5
-3.5706258476984103	12.751547870197772	1.032454612363693E-4	6.252460075636974E-5	6.399481375983642E-5
-3.536337058362929	12.508568926206657	1.0243070797923473E-4	6.221495308029239E-5	6.393209012517236E-5
-3.4943523373487664	12.217884679130231	1.0145729181841279E-4	6.184656032021934E-5	6.38522277556623E-5
-3.476217738039166	12.051206781698731	1.0085966225505035E-4	6.159596173874487E-5	6.38027851281489E-5
-3.4381043775288846	11.707787309160882	9.980026632674022E-5	6.119684356866856E-5	6.37519130232164E-5
-3.4175141432913065	11.442487558596586	9.887635220224845E-5	6.0797065195570196E-5	6.368802167514489E-5
-3.390535492772293	10.959938069747185	9.73008758689933E-5	6.010912679899797E-5	6.362068266173703E-5
-3.391605607580326	10.637069694303245	9.623372060201819E-5	5.95962930762745E-5	6.360240720444595E-5
-3.3957072198915474	11.125983907025887	9.787980896746851E-5	6.037398212917878E-5	6.364888811964456E-5
-3.3933099091125833	10.454525891479044	9.567277508123169E-5	5.9340324542403E-5	6.361076896034329E-5
-3.392748642497309	10.363320317554606	9.540326489536424E-5	5.920632356920935E-5	6.361028562733478E-5
-3.3881777990103163	10.052022617744685	9.442368613150976E-5	5.8713153225611945E-5	6.357281452374348E-5
-3.379931059854188	9.65560915900371	9.316067312649471E-5	5.800943593101361E-5	6.349376668196563E-5
-3.38003327420144	9.645525660619372	9.312637152786658E-5	5.799040638372162E-5	6.349184527324813E-5
-3.380411775956053	9.63612711841371	9.309166881203446E-5	5.7968914679132957E-5	6.348921268683382E-5
-3.4070943292007656	9.209820550583608	9.175768554323452E-5	5.7195161869156774E-5	6.348988104700516E-5
-3.4177904844649305	8.97279793026408	9.092016369956617E-5	5.66640204124774E-5	6.341040112890322E-5
-4.670507470987797	6.528342318175511	8.290396464185266E-5	5.154046862944803E-5	6.459621909816449E-5
-4.472672713765167	6.53165408154053	8.300573529652612E-5	5.1480860783278886E-5	6.450979266293619E-5
-4.296096768007061	6.564113874181485	8.29051136745851E-5	5.1359729098186956E-5	6.4023741278522E-5
-4.1907677441120486	6.6201318525786546	8.31112497167437E-5	5.134926301378722E-5	6.397187229797787E-5
-3.42823364007561	8.77881073484247	9.036230531551798E-5	5.628935645976875E-5	6.342044699887936E-5
-3.440421539484517	8.631632878187974	8.99513274309641E-5	5.592550408237193E-5	6.34334836459363E-5
-3.510174069952668	8.051882576425108	8.832984438216417E-5	5.451089140966266E-5	6.350304409291743E-5
-3.4654247941708625	8.41479710425795	8.925125419411006E-5	5.535890492308592E-5	6.343440035783125E-5
-3.519325274558982	7.974355231943207	8.803608910620982E-5	5.42817699591375E-5	6.345526949683591E-5
-3.8048036653298265	6.960169305120867	8.385681588370747E-5	5.1272169221600674E-5	6.305475888434051E-5
-3.942941641067294	6.809098812242506	8.348958065324471E-5	5.1377109290477994E-5	6.33411793698003E-5
-4.081244662082278	6.715380176995773	8.314021545366938E-5	5.116471069199942E-5	6.363557939536198E-5
-3.557899482821399	7.6388476831782866	8.659389726166959E-5	5.272030307988564E-5	6.305294798064283E-5
-3.5506928691402093	7.692857622749482	8.707115783191425E-5	5.325458201279973E-5	6.325408317032667E-5
-3.535122007221198	7.8370201875805385	8.755426654343692E-5	5.3805877368779744E-5	6.332277815611691E-5
-3.5827478111781415	7.560437912809053	8.640787831103393E-5	5.290957509500674E-5	6.300625431959263E-5
-3.656557182300242	7.31345080673359	8.507550268985705E-5	5.2121727763829016E-5	6.270627960386016E-5
-3.741595319822733	7.091603710798701	8.412939351187802E-5	5.121135914014773E-5	6.285570785045558E-5
-12.48823622079036	29.318127189803445	2.9542238497291535	0.4659028158500893	1.1597740755665207
-12.301573729696075	29.291730374054282	2.9177355324364234	0.48355560442080037	1.1384143863168719
-12.904182385341631	29.37659805299116	3.03119939501234	0.41827370587861223	1.2050999695005427
-12.704310573905445	29.35687813300677	2.9958763594096527	0.44213733151736945	1.1839739168072994
-13.215739023882737	29.375039723105594	3.080475284884576	0.38145380314632693	1.2258782928291427
-13.289816212405814	29.38416912499247	3.0919880172052396	0.3721987699959905	1.233391565730773
-13.628735756055638	29.408293625969595	3.147061320817836	0.3357975927067886	1.2705181515415152
-13.761313265189306	29.420327221129604	3.1684684241680636	0.32119669372949705	1.2853677712880498
-13.789831291953012	29.42263826529943	3.1719761553067816	0.31802604807879675	1.2888611274674895
-14.193507593470319	29.351006338599753	3.2167874172229753	0.25861400659778033	1.3183909620915817
-14.343065600888547	29.30623263263965	3.2261708643288407	0.23650649684712144	1.3249776731642324
-15.169871121939503	28.7024294022831	3.236675027197237	0.090496209527906	1.325097995153344
-15.025976096323706	28.826575538617305	3.237746285463423	0.11648418991106677	1.3272257703147654
-14.704342841257393	29.099582909420015	3.2357361945022456	0.17416519292924154	1.3313652414098898
-14.77814405518191	29.048154888872233	3.237699866972449	0.16283864054562758	1.330822025341468
-15.194930389272562	28.670268692680192	3.236564709869727	0.0840233089088491	1.3242277778160083
-15.552436058935607	28.262388145106144	3.2291428832080995	-0.0037370163500160744	1.3198290974122289
-15.65870487864321	28.128694460225432	3.224098044369636	-0.03084037247587658	1.315998459090641
-15.420870685895718	28.414489982476084	3.2350695737633206	0.030593195620496696	1.3213129263510188
-16.14669845066415	27.534817692946177	3.1498537950259085	-0.16865259940756272	1.313696295389041
-16.18902508127296	27.487365967844962	3.139849245594503	-0.18061125781584636	1.3145475961777624
-16.090879730623392	27.60512583812312	3.1602775542233825	-0.15220457052707004	1.3148511370279239
-15.906983759261689	27.83045491742547	3.1972894244678343	-0.09660358130764081	1.3162879574475193
-15.78801336657089	27.974288039163056	3.2125976318421436	-0.0644719927045601	1.3169322759229267
-16.4224657835804	27.241242221715776	3.070776556985921	-0.24131455436539234	1.3196225725767938
-16.636541644582238	27.015574682657572	2.999494425789688	-0.30638471668596073	1.3370514083115552
-16.701862721366762	26.948993088668995	2.976886662999734	-0.3274077534922677	1.3451864896364425
-16.98192097775023	26.67928029930171	2.864776111548557	-0.42923802559817753	1.3727771449423478
-17.086567607533095	26.586911131348927	2.8271654566166617	-0.4666749164543993	1.3802780469129101
-16.810764952407226	26.84442366016748	2.933817882566299	-0.3670188742789865	1.3558524492514867
-17.316197999609905	26.352544552541893	2.7606046346839883	-0.5659472385122906	1.3944839536181894
-17.45518464052986	26.210110438215963	2.7243093124588516	-0.6223431927655227	1.4033846969811936
-17.722095738557805	25.895382301413925	2.686927317327878	-0.7416056930237681	1.4125236078121228
-17.72264017583542	25.894744071275742	2.6868442231009153	-0.741847358874506	1.4125375813954348
-17.932597821946576	25.11386146747848	2.613370802455041	-0.9585012509481537	1.3244494436527663
-17.907096306050956	25.00313633884308	2.5985846983303995	-0.9788621589302099	1.2988666261602893
-17.75267320881764	24.32471147247125	2.5076434609098843	-1.1023886221296977	1.1412728372465568
-17.92944471255859	25.1306830888716	2.6150178375490016	-0.9541202714345025	1.326435035555521
-17.722777975835573	25.894232143167198	2.686798125588799	-0.7419902749163128	1.412478371367766
-17.728945142955695	25.871483784810497	2.6846672655257446	-0.7483154226961725	1.4099244062743101
-17.700264955727473	24.192801294244298	2.485961680674678	-1.119397628927693	1.1072022021643961
-17.492893227235577	23.675149455238873	2.3978363632895214	-1.1862151489495059	0.9724910348647504
-17.219818972655105	23.051350814888384	2.289210249658201	-1.2719331803420297	0.815288122136975
-17.213682929786287	23.036984749786797	2.286629425253216	-1.2739922633811231	0.8117055238205401
-17.20651458505761	23.021889840621302	2.2834450137453266	-1.2758976182054502	0.807786983734248
-16.72944438496599	22.0265670999435	2.0770969317526915	-1.389932481510484	0.5574927482542467
-16.772330573218266	22.113599037757318	2.0941552944080026	-1.3805698147214969	0.5786545624924069
-16.97378539565523	22.529669064239176	2.183084819738367	-1.3349692987153157	0.6815270665718567
-16.69878402350933	21.97001521221032	2.06740203575221	-1.39529281911852	0.5435901921251038
-16.44523432072541	21.481646309928003	1.978286200328771	-1.4422110378407842	0.4220706841661518
-16.38784636008633	21.382208809377225	1.964098808054696	-1.4493353070138901	0.3963124221004052
-16.10429654720809	20.90765006213037	1.8835655574504586	-1.4773240626384836	0.26732359974955333
-15.229590069694847	19.59839917871314	1.7147325558112847	-1.4502322285874234	-0.10540292488113537
-15.573303162172023	20.08692966262294	1.7694959638555499	-1.4761351555090902	0.036943629914672815
-15.762739830454272	20.369577854236137	1.8077997916918422	-1.4850427652261384	0.1172165190471976
-15.676053214728174	20.229671015614727	1.7873433012377984	-1.4844234878110523	0.07870832095615914
-15.004965242227517	19.29705702264412	1.6780336949816927	-1.4048163650423162	-0.19549693369847929
-14.347740685004595	18.43237628944785	1.5704500108287651	-1.2054220628080936	-0.43170990114022795
-14.71316053352021	18.903140185799252	1.63400530309911	-1.3329604330075306	-0.3126419725751042
-14.112301424219844	18.14085757339455	1.5218561619798705	-1.1017401035474303	-0.4952058927899554
-13.786968016309958	17.746840232171802	1.4247286891779256	-0.9255501110860884	-0.5389770141396721
-12.572484095421888	16.31238607204104	1.0269010249551405	-0.3571949017479771	-0.4139747223837854
-12.73923093656964	16.50237005974189	1.0817507032826608	-0.4280439528675253	-0.4406669328399483
-13.149721100590622	16.985383718836303	1.22202490829733	-0.611244045074903	-0.49624403894585
-13.560443943361147	17.474962802260926	1.3547527400327708	-0.8117942859494471	-0.5341859697521354
-12.433087863224218	16.142914163274668	0.9735061202606677	-0.3100165079528419	-0.3834418970663012
-11.67886765718853	15.130655135953049	0.675211671360487	-0.10256439457599434	-0.23086077376019273
-11.370603754574383	14.616160191779192	0.543981766803286	-0.043966081656409715	-0.1865142704688295
-11.928279318244115	15.521235666230787	0.7731128464758518	-0.15998815712210085	-0.27280558733456645
-11.098102119973685	14.067276715400904	0.43916915221548714	-0.006103075439672078	-0.15704387245738766
-10.94829922258624	13.75778922441979	0.37383764673429404	0.012652875207720887	-0.14070757425868813
-10.566136973193167	12.955069884045642	0.2477320456952598	0.026361850779683435	-0.10540632709727811
-10.528617101577506	12.869997651759531	0.2338854697478887	0.026979722692653467	-0.10106561475959079
-10.125844678960055	12.03212679724241	0.14812555605450248	0.021214968329774927	-0.07858829171005012
-10.205786830641387	12.200371242765215	0.16539547377975933	0.022329571605095508	-0.08311569123604645
-10.11776374681346	12.014636087480781	0.146962682772574	0.021117999819394474	-0.07824156387043935
-9.799033203597945	11.32040592221854	0.10020351033569404	0.016710974919490616	-0.06265568908448899
-9.732454220074882	11.174895810343436	0.09075080680694615	0.01553293155917637	-0.05854551987221327
-10.081694286405995	11.938670646469957	0.14190587044387	0.02063243377728698	-0.07651223347806752
-9.419861471494833	10.505758447346915	0.06362828203229534	0.010294230286637654	-0.047306668131646315
-9.39945834397536	10.463080013210769	0.061716812472511484	0.009912700944364224	-0.04634518678088334
-9.362989365785312	10.388561145610026	0.059241755959633255	0.0095341833329105	-0.04484618418927207
-9.15485933130238	9.94585479357356	0.044641566266792644	0.0069587005605807	-0.03621898356897007
-12.250739993292553	19.150604908283345	1.4284382127518978	-1.1278134238563986	-0.3351423054639179
-12.385666050996104	19.229462944007324	1.4746541933507413	-1.1747355655408815	-0.3852107187263868
-12.018444755085756	18.995911937273455	1.3442654129664247	-1.03732638014029	-0.22175409575761607
-11.827571680933026	18.805921238230237	1.30437829097678	-0.9761182455725168	-0.20321399405764243
-11.71378598197753	18.69006222155872	1.2777862919784033	-0.9387067714166046	-0.1835506484571422
-11.489121580415649	18.312221504949157	1.204324044635694	-0.8502643711602993	-0.1333789362946897
-11.42092816915265	18.202424829191397	1.180763386842286	-0.8233686549869567	-0.1208118738222828
-11.137081940903064	17.673975351763787	1.048128694430953	-0.6657640102462331	-0.07215643927216278
-11.050577560623434	17.52903972488271	1.0081408352230712	-0.621650808999979	-0.0588164317998876
-10.900173758069224	17.228821915447778	0.923060441735353	-0.5306696780094966	-0.04376887614050039
-10.59407257662658	16.86993613536655	0.7910336259932016	-0.4107322642718779	-0.017854152243124984
-10.4015251414116	16.663994998799538	0.7143817541610279	-0.3511515813499336	-0.006850435152814393
-9.980308680915373	16.24426542990552	0.5539770735400782	-0.23385608297626925	0.009815203405500194
-10.52456597891735	16.788877057884427	0.7618289401911921	-0.3854382865409133	-0.011540834593458971
-9.215934750579713	15.702403997568886	0.33112888495510295	-0.11038289364968776	0.015654702983478774
-9.506635524164235	15.916651407254937	0.416226563333885	-0.1549022731614757	0.021044687891362303
-9.713477904294042	16.0562870014233	0.47700265199208247	-0.18720057371363175	0.016935449323144253
-8.987328542896977	15.535943891824608	0.26607243373840017	-0.0763348761447081	0.0123699664690583
-7.038155536202357	2.4161328913912485	0.009271487471203446	0.008099507996216304	-0.003975086418328992
-7.218271698777633	2.47634434863711	0.009292826813066722	0.007996059491879384	-0.004284061804109643
-7.402921517489648	2.596088343862585	0.009240817341399093	0.00780233761517261	-0.004600698483329281
-5.610926604361966	2.56874897195521	0.008234050253799833	0.007718389622609283	-0.001743198673778888
-5.791192046184306	2.4885541575675454	0.008460872935304547	0.007881010531204602	-0.0019993860472529027
-6.090991914769232	2.367770791599311	0.008797771099919499	0.00811992261468749	-0.0024224681335060626
-6.223300720670824	2.365865245728654	0.008888152017639334	0.008143124103357947	-0.0026431108927973835
-8.524776938151282	15.280293075065625	0.15516919132716125	-0.0510564624543958	0.004339193179918289
-8.5390176621	15.301185889469425	0.16390723812706257	-0.05414503570211949	0.004770603334185893
-8.574275941324595	15.320887483760043	0.17200636880772285	-0.055721808756714904	0.005168732897484455
-5.2268760988311245	3.1984387632370352	0.007130721695742698	0.006721796922699997	-0.0013944684331008584
-5.323022364028059	2.954304032548915	0.007532145656462865	0.007095374131135325	-0.0014590418424190992
-5.411391041049513	2.8046470279535036	0.0077896571163350295	0.007327658902748002	-0.0015370874111949229
-5.361270108912003	2.863813885716368	0.00767756768889803	0.007229104502650145	-0.0014851815797532653
-5.176470922340737	3.3654332504811606	0.006874931290902527	0.0064826617967087465	-0.001365916778519119
-4.997438755280889	4.032636318053695	0.005898161440363427	0.005566149804267367	-0.0012413783220927505
-5.108994509801874	3.6116460899580636	0.006493131614494043	0.00612613641410467	-0.0013233981019695955
-4.991774580661376	4.054261353979088	0.005866927752186762	0.00553697362930598	-0.001236392924222208
-6.53602006808163	2.347293243898074	0.009080158402274684	0.008195470081657021	-0.003140776494427632
-6.871423256057571	2.3759082864320638	0.009232266487092118	0.008161209658253305	-0.0036996237486128067
-6.725008134174486	2.363972974785624	0.00917658098859513	0.008182063427775875	-0.0034621967834400844
-7.498445287702315	2.6504749625169852	0.009215789955380535	0.007708221560947912	-0.004759253387130725
-7.543394316053332	2.6908233254228815	0.00918876469173198	0.007645077880869065	-0.004833792607008206
-7.714537633122486	2.9137762658493207	0.009004485893315402	0.007286506032930885	-0.005131646943428522
-7.7891268079090406	3.0564766598021276	0.00888322866844073	0.00707579339869753	-0.005265380564285853
-7.80527300412054	3.4063802626319237	0.008489627936964967	0.006561048055753594	-0.0053477345264735885
-7.804324521600502	3.2269612996167556	0.008692302753937276	0.006820554092059188	-0.005317577526157731
-7.758877336072651	3.698244931275473	0.00814588178262031	0.006140411147194958	-0.0053395616309873
-7.751964178591711	3.7286102673963915	0.00810897793765171	0.006096911709795049	-0.005335733538017355
-4.868412953288395	4.489722570165323	0.005228619002175889	0.004958976513506201	-0.001021701276306893
-4.944274103721604	4.221530184777065	0.005622254729098839	0.005315537524586234	-0.0011540391147776717
-4.861218645669248	4.514367912389247	0.005188767676038167	0.004922903126696857	-0.0010054125678094707
-4.761328567585714	4.872867994409656	0.004583798278880417	0.00437393583704625	-7.676297363545647E-4
-7.7347878369548635	3.762505605967378	0.008063979000022549	0.006049053376688907	-0.005322131702336961
-7.441188952293851	4.488511996506501	0.007184888925728547	0.005010064711221024	-0.005148610234414306
-7.462522939780039	4.43043664258904	0.007250010258978437	0.005092583385336807	-0.005157932443078301
-7.583988224902736	4.103803156183615	0.00759639667454071	0.0055409315040807	-0.005195329234952688
-7.428705960551779	4.562167039268793	0.007141529891065426	0.004906555665229942	-0.005178602344668517
-7.367225146909923	5.0179675342064245	0.006883792566964989	0.0042614718462740606	-0.005387241125510974
-7.395373926440531	5.510469499667041	0.006927560125396581	0.0035847583752464766	-0.0058657553943743425
-7.396628687854849	5.543415335697084	0.006926242306045782	0.003538654797271245	-0.005893319578797803
-8.951906927477943	9.55517852325179	0.037534091324285423	0.006112088004288249	-0.03135348888114851
-8.732770861641235	9.107630277300872	0.02879093948353404	0.004421377371776267	-0.025253260512165303
-8.477149435408428	8.592840803667324	0.022321499559185512	0.003757610215437839	-0.019987250174231266
-8.352048182285694	8.325615036227727	0.01912374392068346	0.0034173947093556183	-0.017431247720886535
-8.222367325804308	8.079901469599669	0.017110595566402636	0.0032116513990754535	-0.01568156020352184
-4.558078678429407	5.6727023718291845	0.0029644110918589884	0.0028717330832311577	-2.1984667029322682E-4
-4.661854211303943	5.2307881209663405	0.003898755454663988	0.0037498162817084218	-4.943848053444481E-4
-4.6736829568741065	5.179041007331088	0.004000816359652507	0.00384351081386747	-5.275831643248158E-4
-4.664862639408369	5.2157017440172675	0.003930072262347636	0.003778998060950251	-5.013310345990719E-4
-7.642518454416541	6.7438038314408955	0.0087570189147283	0.0023714940183930415	-0.00817357697623134
-7.72390205946121	6.960130553786359	0.009806927268992847	0.0024488092934702482	-0.009130582577886494
-7.960824009101229	7.5515457825414485	0.012557880135737306	0.002599709370968029	-0.011659925744460918
-7.398279738095727	5.568321714484634	0.006940059418912631	0.0035102393920637943	-0.005920455969795522
-7.486554017062449	6.151026864151781	0.007421193925314075	0.002824558764436194	-0.0067261444930907886
-7.599533786520233	6.612688047526157	0.008458933055052638	0.0024860250438992655	-0.007853420041884546
-4.559353287845783	5.783205763653101	0.002712371784117992	0.0026275549895661246	-1.6328883334768522E-4
-4.539973927898901	6.108340489734484	0.002007907028507024	0.0019297158617927754	7.021192549584707E-5
-4.595870421128182	6.280367827388355	0.0012137360061070027	0.0011546402458675812	9.388088844060303E-5
-11.949523827617073	29.206895619841305	2.8447951307483588	0.5137022217351823	1.0967444159382445
-11.807688642858182	29.154031813094953	2.8125841422642175	0.5250392115300255	1.0789401663498153
-12.00330605669702	29.223330979102066	2.855308143738171	0.5096632227235395	1.1027694883085983
-11.58017196199464	29.065937130844834	2.753914886953224	0.5396020849651604	1.0493250601852484
-11.41683712235142	28.96940271662765	2.7099609416362656	0.5481621232863166	1.0209515280323944
-11.219350371023808	28.853937987330728	2.6567953980755052	0.5589573006660595	0.9856636070998996
-11.063811648377435	28.68153300927144	2.605861741365203	0.5544585482654331	0.9472749093752917
-10.947486528223845	28.535037823889105	2.5647822521662476	0.5485915987530084	0.9173370739916361
-10.899230615467399	28.323819733732066	2.512025906311468	0.5299636195311261	0.8844695025223699
-10.868467577029437	28.194812621939796	2.47886488596249	0.5176816816197778	0.8643151961749623
-10.876511202290695	28.109887068149042	2.444900395238256	0.5038175979794013	0.8501849111231651
-10.899672074901286	27.854101802332053	2.34922360068236	0.464271670124097	0.8049347654717843
-12.412266700730603	28.73183000599365	2.935196779659056	0.4383146298907936	1.0908082404131367
-12.004390987243811	28.644127827029816	2.8232831288911577	0.47343904499183254	1.0417862227016523
-11.418956634563854	28.353076382645266	2.615250800846819	0.4933427497511949	0.9468570810685469
-11.624144095082618	28.483083006210283	2.698412509236513	0.49159196527462096	0.9850529458108346
-11.98757052088968	28.638168487186267	2.8180378681376728	0.4744686262933643	1.0394291540108143
-11.999455430555999	28.643021141499133	2.821909518561869	0.4738461089127379	1.0411993786121696
-11.11438165555979	28.077094826076056	2.4655039560338707	0.47988991156293515	0.8710501370409683
-11.390783517603357	28.330385589064328	2.6022116273113847	0.4928290718525712	0.9405382167503157
-11.018694723095315	27.985290635821798	2.416224918939429	0.47385226895919375	0.8433168140045044
-13.471803069018005	28.77445563984976	3.1792949782052125	0.3224606181143208	1.1881808150068516
-13.48260549035852	28.773788416678933	3.1816418773580515	0.3211555628666795	1.189061433795044
-12.935354512904492	28.789110493383188	3.0620884880043286	0.38557736795202924	1.1432275584779428
-12.730299209385468	28.768829272465172	3.0121206741763062	0.4069311173332756	1.1231125209317054
-14.231290469589101	28.525879619960573	3.2800449461889567	0.19514846236811384	1.224878070900167
-14.010448775461906	28.63328583652027	3.26182066028327	0.23762179986585974	1.2186910358205865
-13.506471729136642	28.767317669153915	3.1852642134214952	0.31747117392595436	1.1903924869842855
-14.460841527293365	28.39408003504012	3.2972942274284627	0.14976781631155056	1.2280298695645815
-14.783683682753072	28.129965573228738	3.3013778149183666	0.07889183756953078	1.2235347839027257
-14.975465100779633	27.963363652093868	3.2955266739555578	0.03379942776834488	1.2198265754669229
-14.857377166814722	28.070482248494333	3.30178064218339	0.06253126249976411	1.2228522299510542
-15.247091508969765	27.723494694946858	3.2821699492937695	-0.03114377049136533	1.2134656959995933
-15.438921475279523	27.548521108541188	3.264414486754358	-0.07912219544965886	1.2128660219723244
-15.777307067901031	27.23142152114181	3.20721481449598	-0.1716311822526213	1.212251038129569
-15.505550048294694	27.4862002405047	3.255877397933551	-0.09601530784718325	1.212323124816443
-15.95882932927022	27.057658625283377	3.1638739346875315	-0.22569657014180772	1.2150484511856883
-16.071627921968407	26.944874315391413	3.132211105774508	-0.262202069109322	1.2175822837404404
-16.348879088595037	26.649360708813276	3.025742429314558	-0.3682735496365027	1.226748896136891
-16.427997019937784	26.555959712111072	2.9899793690866754	-0.4019668942066665	1.229646697059242
-16.656844434007954	26.17623866269756	2.838965995949162	-0.529599406274601	1.2232602418881224
-16.696536478621557	26.09508062700545	2.809027093563289	-0.5573763812145819	1.2209022985605025
-16.835749776418716	25.686852448177994	2.6859001789115693	-0.6831123313274824	1.1907198907381211
-16.845061757485475	25.628453285604436	2.6698279645926655	-0.698501341837245	1.1828570184922054
-16.850433340026893	25.176846057478727	2.5500075208397277	-0.807065657111512	1.0988840253700982
-16.85038673364371	25.14105029551206	2.541850047658905	-0.8150679814591456	1.0925248738200704
-16.822804208812027	24.752145786172367	2.473357797747202	-0.8912402732479495	1.0200067008402638
-16.814022621155868	24.619664448408173	2.4498695475586216	-0.9173043165452152	0.9954320983288183
-16.812945472733826	24.6090037446475	2.4478202581335675	-0.9193279328822928	0.9933637822584412
-16.723937840816944	24.10943746964462	2.36681669569721	-1.0048355696629623	0.8871341598768048
-16.711672631053567	24.055094941481215	2.356424796721182	-1.0135059040390528	0.8758232170284189
-16.289023552988983	22.907733919851253	2.1216976467264086	-1.1828907857595965	0.6220325424812959
-16.541701583590093	23.45604246001041	2.2428860212844457	-1.1023281788304566	0.745562175668891
-16.554803726644348	23.499372302025698	2.251288771357693	-1.0948968752677222	0.7544772655679878
-16.28488538521969	22.898119481008653	2.118887095344771	-1.1842797062467	0.6198083668517972
-16.26218103763534	22.856454352609262	2.1069077385595705	-1.1905069557892747	0.6100429039201829
-15.969194038819062	22.31634337785984	1.9526720779891653	-1.2699938503181247	0.4835038603257914
-15.890230123807179	22.1925020649246	1.923393125597809	-1.2845778261815348	0.45321604389852754
-15.611918811164477	21.76175729997115	1.826471431499599	-1.3292643016004115	0.3483260507855398
-15.389654649869971	21.467446140267274	1.775614517042599	-1.358020808026477	0.272953551698102
-15.211472875440649	21.22502075941048	1.728112239624069	-1.3783643993144263	0.20684883534692372
-14.852605830718518	20.76860561637889	1.6723588918546226	-1.4039108659828488	0.07480657525924259
-14.818368111934701	20.727265125728813	1.6665495935415433	-1.4048546341297015	0.0632077149076839
-14.010753868674147	19.956266747716498	1.584938158087271	-1.3715920984265841	-0.17093006790877224
-14.087441807327457	20.012526511232718	1.590297895423772	-1.3781445063836284	-0.15436804396633427
-14.468160486474938	20.371519812579944	1.625277545884006	-1.3985415006566067	-0.04185957889834883
-14.161164464278139	20.08381166702931	1.5952990335639807	-1.3808800709332438	-0.13291379772088474
-14.781086333771103	20.690256417429	1.6615503464264096	-1.4041883404985085	0.05199976395541609
-12.566775432145782	19.255877513320883	1.488620021760628	-1.2003112266991818	-0.3794843651619857
-13.290339014836286	19.46305631769065	1.5358989720918301	-1.2952634851447489	-0.31388392944200966
-13.1729303124603	19.418787275288505	1.5289488707091383	-1.27970627910932	-0.32873573305082626
-12.843245224742368	19.28971157894774	1.50958632754529	-1.2357098675805083	-0.3716224040517486
-13.364979556612642	19.508469790386137	1.5412484943993063	-1.304867466311145	-0.30099000126187486
-13.714991928392514	19.7215588672211	1.5675217119546494	-1.347311872640971	-0.2390719508610537
-10.73275094914898	27.601566124654774	2.225814866276258	0.43808209734512593	0.7400583045789307
-10.621312259153935	27.431657608134955	2.145436914132457	0.4211887995535111	0.6960544340254957
-10.494472622804425	27.139762728691487	2.028497299183625	0.3900216781590028	0.631408379728904
-10.440814811578786	26.97290839065918	1.9668492993456885	0.3690721671070633	0.5964768012601076
-10.340010025599554	26.46761329405222	1.8030493691179788	0.29717887457668546	0.4947648299597672
-10.310942985096554	26.231506882359504	1.7328690927440265	0.26201022413838754	0.45060962534232485
-10.254915889396067	25.788604694922874	1.61451473780427	0.19081387121690385	0.365450183483256
-10.226478276469011	25.49740684588262	1.539582985576612	0.14979742371386126	0.3089752084650207
-10.15297056364784	24.454238785309386	1.3667792436321506	0.0013015509898904772	0.11587036477365596
-10.148816922605754	23.97207807587904	1.3167388583061084	-0.07350614543500608	0.029808245006754927
-10.1572747910747	24.735583520367605	1.3952847240092452	0.04391830397401242	0.16711942915745495
-10.162097597121184	24.830116402868736	1.4120396728931173	0.0595945248071362	0.18487782550520282
-10.162546766859359	23.84260305188515	1.3161826580862237	-0.09512785120749416	0.00658751209634334
-10.199764060738538	23.17965757589045	1.2994879254290561	-0.19649635872243842	-0.11344354339818177
-10.264133457042867	22.925685144978395	1.3128550910623138	-0.2487684268913377	-0.15105638564473794
-10.334836167150385	22.416165687077918	1.3300708864867155	-0.3355715360869238	-0.2297203032666316
-10.491992980100063	22.018023813554393	1.3762959936509187	-0.4323117473272098	-0.275841424981596
-11.549836964138185	20.072338696358347	1.462129848102987	-0.9233918462087343	-0.45052388903707846
-11.554967867880773	20.064003427239495	1.462456157753595	-0.9254641086530208	-0.4510777571214308
-10.551136967279964	21.796553611972193	1.3948358718807996	-0.47357416171476807	-0.3087187194320679
-10.861109989919282	21.2561808403101	1.4396517407186986	-0.6222232537961774	-0.35636548889121855
-10.944210941660401	21.11696785294288	1.4468914362540772	-0.6600282711266083	-0.36662027600143254
-11.133323225905555	20.800917117156818	1.4570789608750727	-0.7443611584436296	-0.3863154787952353
-11.346534801731305	20.436488911990164	1.459884196049512	-0.8369634146026459	-0.4175011779698884
-11.231518843805489	20.62710766906838	1.4512549641264374	-0.7865864340682248	-0.40113766039474097
-11.741469854730147	19.77949816437784	1.46850504110903	-0.9954728198092235	-0.47000696143299775
-11.841147224706019	19.661418434931374	1.4719279101706302	-1.0270123111629479	-0.471880291489981
-11.973386913159729	19.52262481256701	1.4731815794766216	-1.0669633162386802	-0.47011370150991316
-12.17042537041236	19.353881967026794	1.4739374217628494	-1.1161048467075108	-0.4575231560026892
-12.254791953417843	19.298450378205736	1.4744521988775972	-1.140417280303128	-0.42858952227038405
-12.107678242949614	19.405561627556374	1.4724395339853613	-1.1003040252643859	-0.46110075766343106
-4.288326386940742	5.8070230604936794	0.12277627230528686	0.11973563221760539	-0.007021752910814924
-4.307057605244767	5.526002436139832	0.1717684959733493	0.16584572380584095	-0.0059866373100550254
-4.180171464701457	5.245978145694322	0.22435670323415766	0.2136384747763635	0.020672119633550166
-4.162615861022818	5.199209053922773	0.2324069661479216	0.22088314118697594	0.024616644602686276
-4.143652721141185	5.191949089536986	0.23403736347042614	0.22175813547042753	0.027800831896183344
-4.014987066173259	6.398560350145364	0.02980520296231351	0.025085012754218032	0.014214355566888126
-4.102160277057983	6.226155071234556	0.05471472032280593	0.051917547264174024	0.011400162467343614
-4.158587255864665	6.1200098173878565	0.07038905176375206	0.06947554769530656	0.0062529582257305595
-4.284793079351208	5.824858607178209	0.11943246582284303	0.11657943569308862	-0.006675321560035264
-3.6322745368198053	5.1479752237781815	0.25981023696995137	0.22168460413568306	0.12195007083178885
-3.7520724673596213	5.133869891353276	0.25478470868951797	0.22617056067002203	0.09893485567944565
-4.068810461062704	5.185234828589743	0.23800449442026034	0.22252355715293043	0.041287974510630196
-3.4079134276844885	5.238028583704212	0.26032555662340073	0.20172881860116376	0.1623283521166571
-3.870611147185512	6.723331704642558	0.025520506887119074	-0.011538754338315648	0.015419611384510794
-3.93550508782948	6.569124366309313	0.034255059018601444	0.0012397020600757834	0.01892923057173532
-3.083077723553127	5.477621858005871	0.266895160412408	0.15080808206336324	0.21705564477835765
-3.2016356353304536	5.395281637801698	0.26455413581604836	0.1707852902997197	0.1962984287759461
-2.9250367521464256	5.618751443255416	0.2874341527343032	0.12162988383578181	0.24389354610683328
-2.808073832376915	5.742408533499555	0.2991852425136071	0.09757804078418307	0.26178228897848516
-2.561109083068193	6.012828978318681	0.35967785142573444	0.04490790717528637	0.3050899614262771
-3.6562255957727294	7.214473650128381	0.0646851494851161	-0.051257040643967355	0.014737309482756015
-3.592522873141893	7.34008329807876	0.10796788290734335	-0.0852644121132759	0.02020559739984739
-3.54328167840365	7.470859406778205	0.1219757903772781	-0.09634255498288162	0.022821043435522236
-2.1477862434435124	6.617732931249476	0.5260129809995117	-0.09425255808547778	0.38756698768441905
-2.178221292733067	6.571855578800015	0.5113005139585785	-0.0822742861260568	0.38324625573888127
-2.0648331524982755	6.7576354797203635	0.5692523396498419	-0.13144236201159748	0.3999901981059911
-1.8849213199230619	7.066868042911974	0.6637535164097144	-0.21208512555157918	0.4261764077279314
-2.4120263893614973	6.229400814325045	0.41682946165006307	-0.0026413281621969383	0.335546079532008
-2.5361866250272955	6.047252036713077	0.36589134091792147	0.03961317083663112	0.3095323103035258
-3.935819787141531	17.984500048599497	2.883495076407381	-1.1743982319864594	0.3063362939199067
-3.78336958602557	17.993315823553566	2.868788304710466	-1.1822603749408045	0.30265511888678376
-3.427077741744119	7.766058137175304	0.2860649081688065	-0.21887369696862635	0.03159756824547908
-3.406569881135219	7.832445527304884	0.3109109494133106	-0.2352127113761667	0.032012271715032264
-3.395983191054093	7.883794864942119	0.33076345675475904	-0.24660733515234073	0.03272702534051018
-3.3371281060386737	8.150918617555703	0.4473990267087261	-0.30550972331868587	0.04150657617101376
-1.278169408830863	8.48437433428823	1.113367583303284	-0.549012980360851	0.4933989487302167
-1.4540629241815408	8.03470965362341	0.9683703419971667	-0.44655902718665397	0.4791645431524404
-1.8167261401452421	7.208011822579171	0.7067033453533391	-0.24948781261276293	0.43804073686815775
-1.5523830370140876	7.789776732269239	0.8873096864557221	-0.38563028096722785	0.46622476345654196
-0.9410764433027281	9.405038530050247	1.3941497755083396	-0.7370967151118438	0.5133411137427839
-1.0329367331417418	9.151234284338832	1.3192361154602301	-0.6889103254518957	0.509429254555342
-0.7679094447811552	9.95277965234512	1.5402165695965389	-0.8271755875917857	0.5191635691075646
-0.33002843814312044	12.134348277380695	2.0286156247254685	-1.1217280386919353	0.5083823081757185
-0.3357764586920513	12.078843485378034	2.0179686267983303	-1.1154618671846996	0.5093829587906471
-3.417433509638533	17.827381727176302	2.83335378819222	-1.2129865569550997	0.3087113310475177
-3.353382382951112	17.741842308688575	2.824736394920412	-1.2201853073306497	0.3122454642992758
-3.674832941632539	17.93323560833925	2.860617872927042	-1.1889354824450784	0.3075525495782469
-3.5409307277999584	17.885907081965335	2.8481480432949304	-1.2025942237251483	0.3074786560651813
-3.1860561960175433	17.549365365355296	2.801675040988986	-1.2343890338314458	0.3168587459475192
-2.9981130641699174	17.395321314172424	2.782912968904313	-1.2460538563168546	0.32049659296704225
-3.2165215628928006	17.57820816975883	2.8050872554829342	-1.2314254838973577	0.31682710928793856
-4.1137207324417435	17.95308223849858	2.907691367829223	-1.16198344660439	0.3067007306634228
-4.160621080742889	17.795938972454014	2.917409232328388	-1.1620600900945701	0.3144530129049785
-4.190763877417752	17.70804950350443	2.9246963628826026	-1.159659208264859	0.31793753163882493
-0.33050020850094985	12.145123827625998	2.0303233495876847	-1.1225893292108884	0.5080869382671412
-1.4343564303268679	16.31909273804294	2.6147219785316693	-1.3112624107498294	0.3666073972401368
-1.3066176526698219	16.0680303809159	2.5856783479023195	-1.316005333151632	0.372598175202698
-1.1152979539279455	15.611202681804269	2.5307121874678082	-1.3148985145970271	0.38669943937309714
-2.4474803932797915	17.1585224792057	2.7420103389729578	-1.2722507072307119	0.3341700616519777
-2.055761384167546	17.041296048986602	2.7097693829771674	-1.2892604330806514	0.3412413904054795
-1.9984998164489554	17.002629506016117	2.7038570645415803	-1.2905755907756282	0.34417189015997385
-1.5724149375605685	16.580962567434636	2.6453427040425748	-1.3099426049131349	0.35707092336528845
-2.9820955633715815	17.38344915169903	2.781454731700437	-1.2469218686720627	0.32093102677305146
-2.724789042326286	17.256116533629893	2.7615073060531343	-1.2600358354570318	0.32745084879369374
-2.531457869203797	17.190304756335227	2.747888090502845	-1.26963398012821	0.3308460699081087
-4.183190145794866	17.56540290424019	2.922320844087716	-1.1607454674435038	0.3229829445756068
-4.207099313692599	17.371866069837257	2.924880375713535	-1.1649113689290385	0.3284446671155865
-4.17345519997633	17.089831976884682	2.9047073429526535	-1.1752659439816515	0.3288322687000678
-3.3148310309893363	8.423923301546052	0.5659827760435847	-0.3714528626228205	0.043534539022821006
-3.3001926290874843	8.663118489326514	0.6558683495881814	-0.4256364663800555	0.040719772048418534
-3.2862287614074197	8.915212706658004	0.7504300176326517	-0.4789567369220214	0.04391596664553994
-3.2794829862540458	9.153166440048345	0.8475963906127357	-0.5332105285197617	0.049200642118335206
-0.3805651487088481	12.953841366376702	2.1610866319658655	-1.191216049372434	0.4835755560130917
-0.4307061904896281	13.36924122248353	2.2282097087708577	-1.2263656564959422	0.46992280784115525
-0.5075965103225141	13.744646939005303	2.280713266420148	-1.2467467225664415	0.45711037288941697
-0.5977318219793605	14.096499370658435	2.3329435866757833	-1.2697018191900187	0.4423628504707894
-3.2676731937878696	9.605726412719452	1.0142291372150884	-0.621238362319106	0.06266639264093075
-3.256429234120413	10.042692132374542	1.1716271455715728	-0.7033082971541813	0.07545187472154052
-3.268410707882346	10.416945356274994	1.2931521469636762	-0.7604635628710237	0.08633865261734229
-0.6591870284780542	10.31262568099423	1.638724416687	-0.8892548536047025	0.5227804395553179
-0.42285288091859907	11.258976825610697	1.8606481773123225	-1.0228798170524307	0.5238103604846194
-0.42939644071267913	11.215805729165236	1.8509675666906922	-1.0167523348925906	0.5241919452673268
-0.6312573047807166	10.428088654680536	1.668582947792255	-0.9084944660050935	0.5232793435079792
-3.2903234695987535	10.897386429199772	1.459203185533895	-0.8421428679365281	0.1003483818113914
-2.987291544864133	17.386535233830127	2.781930853652983	-1.2466882878916663	0.3207667961695765
-4.164359810315925	17.031866286091535	2.900236006472049	-1.1766248093784584	0.3294220949626617
-0.7097934901376413	14.466809880080852	2.386019025934302	-1.2894363896742773	0.42644790962568313
-0.8575672753041089	14.969271293498517	2.4492499273567128	-1.3022797382500833	0.40983949863441416
-0.9532329287786547	15.217415294466539	2.483003539298769	-1.311679875776032	0.3985120256730117
-4.1386892518049425	16.602845789463966	2.856396641862724	-1.1856751318453356	0.32223291903955364
-4.159558946386909	16.976159925336383	2.894694222559834	-1.1765461879886066	0.3297214834721606
-4.083322820670365	16.225441788462653	2.8046865292201626	-1.1917252461857697	0.3137913998720651
-4.075875945060494	16.183223288394085	2.798752625326627	-1.1920470537938597	0.3132765576662595
-3.9528003255732322	15.292784673108926	2.6333255548090886	-1.1913132599326723	0.2715175278838351
-3.9992067929440043	15.73055462668215	2.7197244513378975	-1.1964848501465757	0.29364284486730036
-4.068371905853679	16.139351008679608	2.790864614699313	-1.1916496806837762	0.31171440981167053
-3.903746688804401	14.691009127397303	2.508187543968507	-1.1747792892753928	0.2405041470919017
-3.86987704440043	14.375574603567006	2.436942574055221	-1.1602960476144628	0.2273909503768061
-3.9256796422272324	14.820378173973397	2.5364029599807845	-1.1779851809934976	0.24655561855603303
-3.9497350317267026	15.228464150498013	2.620117035518982	-1.1893126820827136	0.2683371684194603
-3.7268568443784513	13.894308007070336	2.3199237335351404	-1.1424200821551684	0.20832285264511274
-3.698215854277132	13.779058127098043	2.2915735267044255	-1.137042516322556	0.20394289026245438
-3.6779639093146645	13.673870011895303	2.264079734329657	-1.129020410700001	0.2007100403288923
-3.571181750067259	13.33170586472178	2.1740363706553176	-1.1102119645679487	0.18715083898471652
-3.4835043026903465	12.977876322076302	2.077449378780968	-1.0806544101970015	0.17718952123618542
-3.404126025364066	12.339701968592273	1.9018473610175284	-1.02660999227722	0.14917218134158555
-3.3488293333994186	11.895449310153229	1.7671714528793345	-0.9725534683905918	0.13506743714507757
-3.300315153385468	11.14083500028607	1.5387055715882556	-0.8795960431572932	0.10850753237414087
-3.9511621749674837	15.271050023970451	2.628983726955488	-1.190857734531083	0.2706474700452256
-8.244373317370188	14.628658956740194	1.0225969630855439E-4	6.353160966864684E-5	6.892488343850325E-5
-8.208489142862772	14.204433859089825	1.0098609927578902E-4	6.312895885237186E-5	6.895161079005196E-5
-8.193734077492797	13.966873422743047	1.0028757112937702E-4	6.29179027482599E-5	6.896812822167588E-5
-8.232676222944097	14.462837941075223	1.0176246963564001E-4	6.337763677523854E-5	6.89478210699186E-5
-8.19035693955016	13.837323106092928	9.991658056503414E-5	6.281380024628709E-5	6.89708439907819E-5
-8.113167709168138	13.369167772280294	9.857528006569059E-5	6.234131003139074E-5	6.894655238456149E-5
-8.077142174814208	13.181783020574018	9.80834330329498E-5	6.216923738648184E-5	6.892203088399191E-5
-7.967407351985131	12.816549861797377	9.711885021135422E-5	6.175128726868876E-5	6.887064445495942E-5
-7.4202031915344335	11.241546128091116	9.338042597158892E-5	5.977775011838353E-5	6.863222095683283E-5
-7.380855782333087	11.139150568907128	9.319385841459646E-5	5.967895560810114E-5	6.861439397834839E-5
-7.603903539139292	11.751642921695533	9.451395966855871E-5	6.042513794346835E-5	6.870185173657574E-5
-7.696154479064555	11.994745340563997	9.508273849952897E-5	6.076993440736903E-5	6.873628825243225E-5
-7.744684776673163	12.145936214046198	9.547308554525054E-5	6.0970738697853274E-5	6.875664574350965E-5
-7.337783016568444	11.036160898112158	9.300419787324317E-5	5.956589091103751E-5	6.859221314645654E-5
-5.478513842259125	7.328297301269693	8.455214688332503E-5	5.2664726450286E-5	6.600904443077502E-5
-5.496335515484936	7.350666297835906	8.463965496314835E-5	5.274133144425849E-5	6.605538650769253E-5
-5.513292533723025	7.373441024034741	8.469718120140893E-5	5.278676041826762E-5	6.609636538800322E-5
-5.7782594324877365	7.704138241466704	8.563445437402071E-5	5.361303020968805E-5	6.654212908293111E-5
-5.226288884072366	6.97442447090005	8.385969170581764E-5	5.228391974959349E-5	6.544519827069596E-5
-5.1320395346395955	6.880771446866525	8.354935747880541E-5	5.202373220066429E-5	6.525296436248214E-5
-4.981658732436152	6.746084424883188	8.333765672874992E-5	5.188900707429249E-5	6.503950604134359E-5
-4.872230788355059	6.663668971542325	8.319547547678788E-5	5.178158023147593E-5	6.49341113272973E-5
-5.95993806317256	8.088641025459268	8.63287176071727E-5	5.400971452472532E-5	6.703849464041324E-5
-6.156106083074739	8.43849134717127	8.735703721144249E-5	5.497096026130759E-5	6.743890442025783E-5
-6.3622803987511345	8.893710900037291	8.829850722840339E-5	5.568681893634176E-5	6.785321127446356E-5
-7.037730777065047	10.279206689455364	9.142187800890814E-5	5.8432744870977384E-5	6.848224934972346E-5
-6.511291309796823	9.166024915663732	8.911978130082436E-5	5.65356248669457E-5	6.800915379190768E-5
-6.961309529005052	10.091919377967345	9.10063478855356E-5	5.813270841890567E-5	6.843418151593942E-5
-6.976746835639336	10.11701394282087	9.108365355847368E-5	5.8200619488615426E-5	6.845280986410814E-5
-11.149672852779776	19.026028297048256	0.4173526593141755	-0.05025180592585016	-0.08260497177226579
-11.177286946315288	19.099277703541333	0.4214025188602571	-0.051361345929908875	-0.08252025010049806
-9.18227086019565	22.941744559833715	0.5076749512019878	-0.07399733785526696	-0.05816875322097595
-8.933979733519063	23.042297787756027	0.5009946929298958	-0.07392471055493857	-0.054442409625234035
-9.497726748011418	22.723004536194928	0.5094870579888249	-0.07303637010055211	-0.06153300334747545
-11.201816179455392	19.362671115833425	0.4318857495071281	-0.05389882933007538	-0.08103282332465614
-11.022193536741858	18.71762456011473	0.4000648248467995	-0.04597298361161997	-0.08291968575113906
-10.948655511422155	18.634752597804788	0.39297260375266047	-0.04418934162181585	-0.0823288007297733
-10.739200803101152	18.414265673982754	0.37375218237820185	-0.03996586041517018	-0.08057875044535937
-10.426129079411938	18.242868662510936	0.34863044270150556	-0.03502812496478576	-0.07682963165909135
-10.351495060601314	18.19934593348884	0.3425757782140882	-0.03399272903233793	-0.07583061283884907
-10.276659955502009	18.164399203559437	0.33670625718200875	-0.03299515739398181	-0.0749684448057876
-10.051706148564318	18.092298620546728	0.31923606725338094	-0.03006607633777747	-0.07139568381758338
-11.220597943108505	19.547650220008503	0.4392717806259496	-0.05566587815181016	-0.07983376293027358
-11.213232813518047	19.613678726955158	0.4414106585223254	-0.055892816462404196	-0.07953310438068045
-11.167862918473158	19.983763373685665	0.452906851850987	-0.05875983076016528	-0.0768939747575849
-11.119734753615504	20.180895538942224	0.45876187428520304	-0.05946871097951463	-0.07611894339443837
-10.889962382093142	20.81510177874138	0.47469260455748147	-0.06257013975108906	-0.07242882154755362
-10.989883259185685	20.57314650704364	0.46852689120216173	-0.06187117078702947	-0.07346936959337416
-10.670647697607485	21.25443563231954	0.4848260485074961	-0.06488184393052625	-0.07004443939381456
-8.656589193032165	23.077778160673812	0.4892399834702378	-0.07210727127997438	-0.051327712432824905
-8.262164632393056	22.97490850022338	0.4631293260296729	-0.06647623072976323	-0.04520756006427826
-8.093510801985081	22.896766634500132	0.45026578836557113	-0.06363774372196238	-0.04374225874850718
-7.68989912608717	22.564207698669875	0.41305068750541535	-0.052929989029073275	-0.039403570709999496
-10.61906467426591	21.352055718189742	0.4872446072037716	-0.06508619809707297	-0.06980362275726278
-9.936768220586934	22.310409278173573	0.5069797733576267	-0.07072328100775566	-0.06524752782789987
-9.627937960973474	22.62487940796674	0.5100933660995841	-0.07283393905457493	-0.0625471721423965
-9.573169961095976	22.676544366109272	0.5104565801414455	-0.07303709421913543	-0.06218206234084921
-10.134279956953314	22.058148587414195	0.5020235343861906	-0.06871857776784039	-0.06702352468652989
-10.304582249602808	21.836678921374176	0.4979251633033063	-0.06773161392149063	-0.06772874729148821
-10.555587977067566	21.45179651669559	0.48947333371255475	-0.0653242897273511	-0.06967972959471369
-9.871150253323467	18.04329134881533	0.30553247851281873	-0.028046929217182468	-0.06880127041501766
-9.4491510421968	17.986087424675254	0.2716639571894531	-0.023326217754621615	-0.06118159495968018
-9.39405468440286	17.97674307009461	0.26720994846803475	-0.02282306734399845	-0.060230737048856994
-9.318824933668623	17.968766098777905	0.2605013163071872	-0.022058035191444128	-0.05884720927324629
-8.866655676614846	17.930756511797174	0.2211773923335928	-0.017968697933676107	-0.05017978914199302
-7.460370084706861	22.326890903804703	0.388795256013738	-0.04755516078074952	-0.03887384119778814
-7.181921823170052	22.004421546653404	0.35796517950292256	-0.03827708665591187	-0.03916867114549554
-6.980050576019263	21.793148493492453	0.33550108251488614	-0.03394957991101612	-0.03969699100185599
-6.576542696581086	21.409318391621486	0.2934133623222304	-0.024932352121823795	-0.042581635727196185
-8.591810565175942	17.924390418426363	0.19368602245235722	-0.014933001669235328	-0.04518705261415304
-8.160987566235585	17.895824611247768	0.14326996108354528	-0.00884641518590876	-0.03423795993828026
-8.427526747689353	17.911776804777684	0.17495550531976373	-0.012849438482263562	-0.04114475611477543
-8.540982568507179	17.920050757602066	0.1886602350990548	-0.014439034299695511	-0.044142298490800085
-5.864615339578987	20.755750631962357	0.22170280819276672	-0.013384513603477893	-0.040925940832671565
-5.543802938210256	20.38074487517408	0.1859222017217941	-0.006957274434511601	-0.03930085698139909
-6.504364858334945	21.34437545298176	0.2861262832009086	-0.02403221928441625	-0.042624437579984666
-5.970918121132899	20.87023242852833	0.233193557249014	-0.014670280373571399	-0.04128673031039706
-5.171797381464162	19.89737251545445	0.14240634650155395	-0.002462537004779444	-0.03616740234368422
-5.0245480447987125	19.683822661130662	0.12423014848222105	9.327529823183367E-4	-0.034514415017228225
-4.900152014728899	19.401774462066626	0.10415696135012745	0.003779869420355351	-0.033337480652096886
-8.045165203849148	17.895237150670994	0.12484540096433978	-0.007157657977260651	-0.028498313968366412
-7.828330068792466	17.887207984644846	0.08700148958681557	-0.004862713668854969	-0.017871487736732344
-7.588389628929521	17.819549385161938	0.02013925520075282	-4.1542944825323085E-4	-0.0047790753577449325
-4.683175416995011	18.92056128922509	0.07412271734326069	0.007924245449861419	-0.028751596177518598
-4.557131527726211	18.533459102138394	0.05539818150802753	0.008011355472238805	-0.024765887427180614
-4.377707594286538	17.57417867700677	0.020935775021807605	0.009139657866371753	-0.016202839246593003
-4.375950900357417	17.526057226949376	0.019388988799923325	0.009178241403625786	-0.015855489610662278
-4.484941864981501	18.19838652331461	0.03826871521508241	0.009280989716802879	-0.02230928300947419
-4.372825752777866	17.497105804998277	0.01912221231517097	0.009229664204449617	-0.015768880689601153
-4.260063754969469	16.957122878843833	0.015455979403110704	0.009268736682615953	-0.011748143725754905
-4.2543796491463395	16.88173839584814	0.015676600182217407	0.009230966739431877	-0.01162062684562347
-4.172479120773178	16.325671413989923	0.013849754317756442	0.007587563934611817	-0.00920145163904542
-4.151871519508384	16.155447405066244	0.013329021073912213	0.007102179114841006	-0.008438944413063478
-4.144035245207647	16.121454065378032	0.013127773678831358	0.006947036598414995	-0.008259174111936395
-4.072421898747817	15.289956430567175	0.009103193584668634	0.004929838242231065	-0.0047647599089859554
-4.095328121705499	15.489697359268533	0.01007614364546269	0.005393018837400303	-0.005527777571055464
-4.118480058777639	15.68595857984359	0.011024359810844573	0.005689458470588929	-0.006328311618124839
-4.140149876500907	16.06180723438685	0.0128127914408431	0.006760924878255154	-0.00798770317449678
-4.179593610389492	14.862900564725685	0.007444631768085399	0.0040068615768477645	-0.0042477082881652835
-4.129583690004605	15.034457843656845	0.008438355291231825	0.004540562918872089	-0.0047562761114893146
-4.332504046130264	14.727261534199787	0.0038470927119096422	0.0020052751563082345	-0.002104649935686092
-6.864381120883843	17.824925970386563	1.1325893767060866E-4	6.596253975013646E-5	6.667219889849928E-5
-7.111456277637915	17.862901719600874	1.1279232357479521E-4	6.588032560626924E-5	6.678359800065811E-5
-7.361730330183262	17.815658423143518	1.1212387497527891E-4	6.581987169692417E-5	6.691643058296008E-5
-6.699631952192596	17.790187728061333	1.1355010632547473E-4	6.601289794836762E-5	6.65967169083651E-5
-6.471535900809904	17.65611081898578	1.137423611641547E-4	6.608051530161407E-5	6.650968856626073E-5
-6.01856299486931	16.965651538393175	1.1290489596613845E-4	6.591610227532021E-5	6.640017147136833E-5
-6.018217814642384	16.964954947243214	1.1290378752788804E-4	6.591585569334567E-5	6.640014182514699E-5
-6.192614293475787	17.31914560580889	1.1349722617601568E-4	6.605735997434042E-5	6.643224036557852E-5
-6.358826975092747	17.562077889890872	1.1375335546407886E-4	6.608569903071083E-5	6.647287176834657E-5
-6.018066056155799	16.964687362149334	1.129033912357662E-4	6.59157393769085E-5	6.640013712405617E-5
-4.908304538333134	14.969355025422521	1.0887624131227468E-4	6.456078194216562E-5	6.577147087618499E-5
-4.894965705707698	14.956384548239772	1.0885813237908357E-4	6.455256844811773E-5	6.57584144276679E-5
-5.522668475480044	15.89108446419409	1.1066484455351741E-4	6.523666574422647E-5	6.620440532595255E-5
-5.590293973325887	16.02332329799043	1.1096035450381467E-4	6.534246212281716E-5	6.624435021999647E-5
-5.62503595550961	16.102423683804165	1.1114791150112924E-4	6.540333254914059E-5	6.62710253304138E-5
-5.79838945170203	16.47567517825189	1.119286253880043E-4	6.564972216593116E-5	6.633506403872885E-5
-5.818300420163335	16.518599132988257	1.120245126696561E-4	6.567879476160271E-5	6.634993354546357E-5
-6.016563718580136	16.961325465432818	1.1289671882692975E-4	6.591388451416405E-5	6.639977238957392E-5
-4.911331118979538	14.97328547513143	1.0888319802502823E-4	6.456354927400859E-5	6.577372137691035E-5
-5.0735700023776875	15.16993664121582	1.0923145066601343E-4	6.471121191038235E-5	6.591306640608303E-5
-5.223708594183212	15.375437594116095	1.0960831704474434E-4	6.485257883400626E-5	6.603159623599004E-5
-5.2244114000787105	15.376332166246335	1.0960997876745324E-4	6.485326217176994E-5	6.60322258740322E-5
-5.424504479191739	15.698092793846305	1.1026040777848911E-4	6.510009339520492E-5	6.616278930886095E-5
-5.22565127061393	15.37825402853767	1.0961382934086554E-4	6.48546990735209E-5	6.603319822674963E-5
-4.7077301313837365	14.774519111724057	1.0860850197315895E-4	6.444133517344944E-5	6.557364264818643E-5
-4.675015183440867	14.74800878513003	1.0857609101492534E-4	6.442532229506274E-5	6.553315234956655E-5
-3.7658512309524754	7.028045440845924	8.408245785077288E-5	5.128919664168927E-5	6.302205070774933E-5
