# Supplementary material for: Thyroarytenoid muscle fiber orientation regulates the ability to modulate vocal fold vertical thickness
Source: PLoS One. 2025 Dec 4;20(12):e0337735. doi: 10.1371/journal.pone.0337735 (PMC12677544; doi:10.1371/journal.pone.0337735)
Supplement: S4 Data — (ZIP) [file pone.0337735.s004.zip › Male/contourA3TA9.csv]

% Model	Angle2.mph
% Version	COMSOL 6.1.0.357
% Date	Dec 13 2024, 22:24
% Dimension	2
% Nodes	720
% Expressions	3
% Description	Line
% cpl1x	cpl1y	Displacement magnitude	u	v
-11.968005616002486	39.650844643500406	4.418582886185153	5.413845877368389E-4	0.4782745076141082
-12.100925229184412	39.521184251215715	4.413890271887674	5.386575462588135E-4	0.4783634748577673
-11.810234379374002	39.74293127707726	4.421909613183264	5.433374996878423E-4	0.4782100196451249
-11.76596306338081	39.775513356632324	4.423089086440872	5.440247292280592E-4	0.4781874384679068
-11.47739948826791	39.862189693672036	4.426223697972336	5.458618550442957E-4	0.4781238465690075
-11.258980847445656	39.857881496438054	4.426061451508154	5.457809599508721E-4	0.4781222267274773
-11.716143543792246	39.796222579001906	4.423837179637301	5.444659092323017E-4	0.4781726379938267
-11.163938214941039	39.85365079891891	4.425909141820499	5.456875728889132E-4	0.47812308975556816
-10.796207435616262	39.85090503287166	4.4258059265298435	5.456232296416184E-4	0.4781173627625347
-10.709496869932108	39.85039381204079	4.425785577067412	5.456098298423243E-4	0.47811592692376725
-10.37169574884199	39.850036177539195	4.425769171951462	5.45591047227347E-4	0.47810923047858744
-12.13512273325702	39.460672833157	4.41170105973863	5.373866128026008E-4	0.4784044210823305
-12.240660142730178	39.24849072022055	4.40402701190787	5.32930438055901E-4	0.47854769206680425
-12.227325367848685	39.08705965880899	4.398183070816127	5.295544711387153E-4	0.478654782121383
-12.205740642978935	38.979124391808504	4.394278941155598	5.272975432603446E-4	0.4787261231538553
-9.681369688821853	39.850002288818345	4.425750260798177	5.455761851063619E-4	0.4780951034656004
-9.209886193231677	39.8500022888185	4.425750039498743	5.455501627155062E-4	0.478085435517561
-6.503691158131879	38.96454001876737	4.39366265293634	5.27092995163547E-4	0.4786195778814882
-6.587351156296421	39.29642873129991	4.405678123907597	5.340015787326549E-4	0.47840026388573487
-6.771159512318912	39.57700815680421	4.415830549617472	5.398525248142292E-4	0.4782171832329892
-6.814129999907874	39.651652838586976	4.418532957580865	5.414075183697644E-4	0.47816835439273897
-7.229593906641747	39.84203493583536	4.425427191878403	5.453885276657626E-4	0.4780501222474398
-7.181795837296288	39.83706132882147	4.425246946068185	5.452845894223507E-4	0.47805245022078324
-7.033567159296577	39.76166368437849	4.422514267292577	5.437098722364164E-4	0.4780996097538287
-7.6946177519140235	39.85300356006798	4.425832424482067	5.456051229334699E-4	0.4780523597894014
-6.488283836647731	38.91091546805024	4.391722906155862	5.259701059588742E-4	0.4786549702621107
-10.243595360807257	39.850002288818345	4.425767232782675	5.45581715206576E-4	0.47810662971420137
-9.730298368089413	39.85000228881833	4.425751761764001	5.455766565257733E-4	0.4780961060260489
-9.743014193148053	39.85000228881833	4.4257517634694965	5.455775684657296E-4	0.4780963661938986
-9.085341826788042	39.8500022888185	4.425747298714469	5.455491503569953E-4	0.4780828766649271
-7.779783738995952	39.851154726690396	4.425770030207627	5.455592984725261E-4	0.4780553424747845
-7.886706964608754	39.850916601280545	4.4257588177702605	5.455600626507204E-4	0.47805769768159667
-8.209330570361047	39.849987794146756	4.425742452854903	5.455225026547469E-4	0.4780649281338551
-8.699211804792647	39.85004545472901	4.425753174112865	5.455244813467009E-4	0.47807493490743735
-8.427966558711145	39.8500350871401	4.425741683905555	5.45532894347383E-4	0.4780693736434225
-12.152615457473026	38.61822056218743	4.381216951506683	5.197722155434778E-4	0.47896506278966205
-12.150457207342695	38.60568225439725	4.38076357222526	5.19510810810502E-4	0.4789733571923144
-12.146591986235311	38.58859764700979	4.380145164212097	5.191559255521826E-4	0.47898464066872837
-12.074238696384148	38.24828133015453	4.367836850152052	5.120655887352712E-4	0.4792094886741949
-6.441829287929373	38.514252064367554	4.377373993148049	5.176984932230244E-4	0.4789181610584555
-6.4796557750756225	38.830935381536946	4.388826902813344	5.243045459863472E-4	0.47870805526009147
-6.431316994593285	38.355730965701305	4.371636373617263	5.144151445529208E-4	0.47902351302434015
-6.415000660473024	38.12021737547059	4.363118324303222	5.095147674165488E-4	0.4791800038265227
-12.006552716049852	37.91928976266428	4.355927757978066	5.052393153366885E-4	0.4794269078679606
-11.966773292852782	37.7322909897182	4.349165091060374	5.0136182133817E-4	0.479550459222015
-11.899335717233097	37.41624344712912	4.337727160943405	4.948389832513886E-4	0.47975927354053854
-11.86072968481382	37.23337054820751	4.3311145199027825	4.910532918187144E-4	0.4798801041896639
-6.405495081109018	37.81045524455644	4.351906224470189	5.03106107603507E-4	0.4793860877088486
-6.3802834672144035	37.49850283645258	4.340625388398504	4.966536517786006E-4	0.479593309848209
-6.34327199449609	36.990127261889924	4.322227124368395	4.862068521654151E-4	0.47993109924229127
-6.3346776499635205	36.89181710192548	4.318674918580711	4.841831408768451E-4	0.4799963887383239
-6.327277488709939	36.80573234114482	4.315563283297322	4.8242883488077267E-4	0.4800535681436405
-11.839379859361392	37.12464213602315	4.327177937970185	4.888105680105058E-4	0.47995197934648215
-11.66031709327127	36.191536938073696	4.293424758498732	4.696697026910291E-4	0.48056888725368985
-11.619905720758748	35.962379473002436	4.285144429500432	4.6498934699241187E-4	0.48072046148183145
-11.730360249335298	36.58305483766412	4.307601286009636	4.776597583649642E-4	0.48030993437868486
-6.248695444183289	35.88284413383002	4.282203942762366	4.635394181540714E-4	0.4806665248141184
-6.190644674951313	35.36621719878445	4.263511279524405	4.531425785412411E-4	0.48100942807099467
-6.146329446134891	34.860882297696094	4.245242614234181	4.4288570419179414E-4	0.4813450359888092
-1.0600869276340483	18.316100001774196	3.647675135715659	1.399312265007858E-4	0.49227244664771896
-1.0459016161732135	18.37692181363064	3.649866482455163	1.4096442478622734E-4	0.4922317227334352
-1.1744205707972624	18.153797557800345	3.64182308975868	1.3718216031255898E-4	0.4923823980284397
-1.311326192584243	17.97535615877772	3.635392085394468	1.341591991209376E-4	0.4925034727761621
-1.386335587551091	17.922671465764726	3.633492107981338	1.332708961171784E-4	0.4925397983726137
-1.650548821745367	17.757514160475903	3.6275441154453003	1.3048471476902616E-4	0.4926541587651068
-0.9718149006219283	18.630446296863695	3.6590103616303926	1.4526979585006598E-4	0.49206172019876565
-0.9542349860686515	18.852537320770427	3.6670154814429865	1.4905206144946208E-4	0.4919135849721056
-0.9467123425971604	18.932059856972355	3.6698846343071043	1.5040669811933617E-4	0.49186052278866876
-0.9488912973033679	19.009058522305217	3.6726605139224175	1.5172239282555043E-4	0.4918093019465919
-0.9602591937381534	19.185733594449147	3.679034350794441	1.547377084700611E-4	0.49169188357624377
-1.0005126263859143	19.36574217623491	3.6855229618175462	1.5781919311094668E-4	0.4915727295756734
-6.05347281998843	34.07388368729615	4.216815322139269	4.271947408947257E-4	0.4818672933822692
-5.779746191862431	31.198536783186327	4.112859471047094	3.7082945181269884E-4	0.4837767408767335
-5.81260308842713	31.6601371096856	4.1295155338721745	3.7968065969759036E-4	0.4834699556368925
-5.898916358898413	32.61341104261303	4.164010423091176	3.9833335464108306E-4	0.48283683684120166
-5.976331308258205	33.33624786626052	4.19011216167773	4.124889389364307E-4	0.4823569741685223
-11.555172919712001	35.57995576034233	4.271312694013437	4.5726792598457875E-4	0.4809734640850044
-11.427224513094306	34.824469013294944	4.243992025413902	4.4190799254478113E-4	0.48147326872473084
-11.302991741507174	34.01939293201957	4.21487179852736	4.25809686252878E-4	0.48200610892815454
-11.26269403333529	33.74326682230424	4.204906681744847	4.2023343685320666E-4	0.4821889001755105
-10.87492360433819	31.536162433666846	4.125114885157276	3.768115041417706E-4	0.4836488040772996
-10.79808267178972	31.096982410679725	4.109245694609727	3.6851492838224924E-4	0.4839393193249064
-10.515617328365707	29.431210118152052	4.049073527372118	3.364302378619464E-4	0.485041377081904
-11.095255333576779	32.78560916869341	4.1702451811705705	4.0138867687888966E-4	0.4828223757773705
-10.374607869233792	28.677418549364212	4.0218087727160245	3.2252812358811683E-4	0.48553985506653763
-1.9007542873442729	17.670028077820447	3.6243908841300865	1.2901844732883007E-4	0.4927165811384073
-2.0779141835942943	17.606247817656115	3.6220944603299357	1.2795011249032537E-4	0.4927620043889176
-2.421704394542373	17.610906476909	3.622264794647702	1.2805513181070793E-4	0.49276465481535786
-2.5268901597962445	17.60827853304663	3.6221714767111353	1.2801903541046058E-4	0.49276816568308757
-1.0157099330243569	19.441588102125813	3.6882596158240055	1.5911858693313255E-4	0.4915224948629862
-1.1062328150339649	19.65851365771074	3.696082477816853	1.6284169415067777E-4	0.4913796098520545
-1.0950141199455286	19.63861486947969	3.6953648258594987	1.6249934918961462E-4	0.49139266774155277
-1.0936631912571904	19.634142492606518	3.6952034350846104	1.6242242816687675E-4	0.49139562224943223
-1.2019485900933222	19.823967402584525	3.7020527035979867	1.656861071301312E-4	0.4912710774396906
-1.2626663164006444	19.90610167368628	3.7050138675102033	1.6709856284223388E-4	0.49121741872601055
-1.3479656887537845	20.02184186709379	3.7091920161884295	1.6908914302102905E-4	0.49114180222098214
-1.3818036936806772	20.069240413165744	3.7109013978280454	1.6990937867638757E-4	0.4911108180159083
-1.490043238491493	20.21081153288452	3.7160114674556706	1.7234644341232577E-4	0.4910183898205013
-5.495158991359491	28.68268136418761	4.021906184968457	3.231753756686407E-4	0.48544677201767994
-5.507477156915547	28.790577524822243	4.025794719495985	3.251552568222146E-4	0.48537514069923177
-5.640376413522405	29.93509919763994	4.067181642046994	3.466944286841957E-4	0.4846154643230697
-5.66674537726079	30.200894570944342	4.076770265806688	3.5166365564549677E-4	0.4844389389525705
-11.232964758328787	33.56280133293661	4.198376383123534	4.165894026468181E-4	0.4823083094745776
-9.890707351552885	26.584105713780335	3.946160260700333	2.840095878084017E-4	0.4869225609588417
-9.499209611630052	25.463046361573806	3.905674766276293	2.640667560093971E-4	0.48766088844609917
-10.251371607480321	28.08873461337165	4.000536784058623	3.11394999264775E-4	0.48592889870155004
-9.949856872037069	26.81141811544305	3.954375116001269	2.882283237913669E-4	0.4867725247902567
-9.409620206466	25.28683176907262	3.899294782014472	2.6089176269154015E-4	0.487776459021913
-8.975776833099328	24.413789608181347	3.8678270366884853	2.4564670790884274E-4	0.4883493981257173
-8.450931047688341	23.67686534172989	3.8411597586477835	2.327466774895021E-4	0.4888303625072709
-8.315280225053407	23.486682331666373	3.8343097930025563	2.294988086717459E-4	0.4889545483467768
-8.109310669822081	23.245736403988893	3.825598924113489	2.2538302497717442E-4	0.4891113329161221
-5.04821833795282	26.35030357792787	3.9376623140527567	2.803793023686053E-4	0.4869919064867383
-5.072511135861281	26.457154341834364	3.941512030045695	2.822497778077967E-4	0.48692116821751225
-5.319014801988768	27.6151602307035	3.9833394063549385	3.0336566204888007E-4	0.48615445684468883
-5.298549699956672	27.508324942348306	3.9794864709130953	3.01464504021579E-4	0.48622524568572933
-1.6547952866665352	20.435138707303928	3.724100996962733	1.762208839953568E-4	0.4908718230365625
-1.7068462026965912	20.505043732104994	3.726624736834234	1.7743134290753096E-4	0.4908261629904636
-1.8328638043067826	20.675856534446993	3.7327857221549436	1.803899104987017E-4	0.4907145739523065
-1.9146876228856835	20.78271581099791	3.7366437257184995	1.8223611059213225E-4	0.49064481388930137
-1.9589596542270868	20.838178803681924	3.7386433707001125	1.8319111818497982E-4	0.4906086357246689
-2.2267902915590323	21.173727916983232	3.7507675652994434	1.890267683872074E-4	0.49038976662503175
-2.4765836027203294	21.524027437877677	3.763392091644062	1.951194338189293E-4	0.49016078281103814
-2.510632075597485	21.56945277354053	3.7650341619305805	1.9591659303406223E-4	0.49013112085735366
-3.4170539347823667	18.323036770820913	3.6479496739801314	1.4021642125202607E-4	0.4923073162391946
-3.3613588547056894	18.26201824120377	3.6457493608614175	1.391762642632311E-4	0.49234700396010767
-2.8302006677410443	17.7685842180935	3.6279506957197016	1.3076175008249207E-4	0.4926665374168191
-3.0213186080937637	17.882690433716814	3.6320674717124106	1.3271293746710972E-4	0.49259377952090355
-2.9853774190574067	17.85333337493745	3.6310099176544512	1.3221215116757855E-4	0.4926127222165424
-4.904236518511963	25.91960781073081	3.9220843789820172	2.727310823837486E-4	0.48727617943650636
-4.723668736196532	25.314951331292864	3.9002707327783037	2.618680520288695E-4	0.48767559578928843
-4.604679940346854	25.051089745874435	3.890723384242243	2.571065070841257E-4	0.487849171274071
-4.281370486848969	24.383328411417228	3.8666550374095023	2.453407353911536E-4	0.48828816744290493
-3.2125741016240386	22.611557155864187	3.802645783558431	2.1412583905139522E-4	0.4894493005463191
-3.272014261258436	22.70654698603269	3.80606905317926	2.1577900951481868E-4	0.48938707781587765
-2.5518384799861815	21.63096481182497	3.767252928577978	1.9700194568361028E-4	0.4900908760372118
-2.8735384712196232	22.08009398368013	3.7834756858992122	2.0482959882151864E-4	0.48979734282482523
-3.1756044296995665	22.556944434453374	3.8006715396766024	2.1318286950180844E-4	0.4894850326952127
-4.545571876999899	19.652622560032107	3.6959142191962946	1.629969825999674E-4	0.49144142743366315
-4.424895516455141	19.524062222800467	3.6912769737331406	1.6079728644425656E-4	0.49152498552512514
-3.958958611653594	19.00470136406695	3.6725356235917244	1.518714795187561E-4	0.49186274607929303
-3.8782730930382083	18.915322300283425	3.669314879337191	1.503433958907306E-4	0.4919208916095545
-5.025563667731989	20.107549344377823	3.7123533294740554	1.7086626867017225E-4	0.49114685267699315
-5.277731362781373	20.350988119887234	3.721119797866342	1.7504421702288337E-4	0.49098904333730087
-5.606549304112775	20.6598148798465	3.7322843801555976	1.804250433956915E-4	0.49078919169215185
-6.131048509468386	21.17349677678001	3.7507971840636607	1.8930841927688514E-4	0.49045617323092533
-7.17416985769136	22.198608654304337	3.7877911400759388	2.0709294544690794E-4	0.4897918325904965
-7.6413332318231895	22.67125431062098	3.8048984158625485	2.1535575473940262E-4	0.48948542593485633
-6.9150129554945305	21.927639425126234	3.7780378113711346	2.0244821324383338E-4	0.48996777156112353
-6.31895859009996	21.343154735881807	3.756943059429874	1.9229096498380713E-4	0.49034653967777275
-6.618255579081206	21.642875823077	3.767733948679912	1.975390636502844E-4	0.4901522272796107
-3.6680004015474728	23.30103040805593	3.8275569097712627	2.2616366078945824E-4	0.4889980981388715
-3.83446762916781	23.580833568731567	3.8376498064352864	2.3118023798365906E-4	0.4888147295349339
-4.071443328978513	23.987709649252928	3.8523526398197925	2.3823898940188095E-4	0.4885478835951691
-7.640251545310057	17.586782544931808	1.237080266859515E-4	7.282423048665243E-5	7.48337258219375E-5
-7.509356374993602	17.79911102953117	1.242358410083183E-4	7.285480376137643E-5	7.450318894470256E-5
-7.6989388334005735	17.4903691638282	1.2345171819042237E-4	7.275865346987298E-5	7.498457474669343E-5
-7.762103216471637	17.30759444679789	1.2289071422132822E-4	7.264294164137326E-5	7.517076295394522E-5
-7.821162534822876	17.152686250634986	1.2239799283339455E-4	7.252379343773214E-5	7.533924674464711E-5
-7.87221896818102	16.9473112831706	1.2170602202977938E-4	7.237047076316108E-5	7.549384546475635E-5
-7.921170402924522	16.753942907049066	1.2106664453041824E-4	7.222520443407846E-5	7.564645205580033E-5
-7.9783869673286425	16.470761822820492	1.2008121029888523E-4	7.198197879672035E-5	7.58341525960815E-5
-8.003886469325913	16.357472230499454	1.1970071555523327E-4	7.189204401031244E-5	7.5916079467763E-5
-8.041803974825056	16.197407590250943	1.1911252610328013E-4	7.173986659367086E-5	7.600866594207905E-5
-8.11957094103931	15.808141817188318	1.1770713470483197E-4	7.137360036997771E-5	7.622841623009145E-5
-8.094241908274963	15.975737091845481	1.1831818586746025E-4	7.154099814770098E-5	7.615196793373549E-5
-8.149959289733443	15.594634263864748	1.1696451281553397E-4	7.117435261649807E-5	7.633044141253502E-5
-4.487015489615116	14.591722761896559	1.2017066607566105E-4	7.104433273288118E-5	7.24764377079524E-5
-4.416731324563106	14.512870608922288	1.1998903017586302E-4	7.097745097326803E-5	7.23785440598797E-5
-4.329055028394281	14.412978776001905	1.1977735923528177E-4	7.090789265482387E-5	7.22694053155207E-5
-4.19303203891211	14.248275933735142	1.1937130090793021E-4	7.075289770768015E-5	7.2075694636498E-5
-4.178965322518646	14.23024927967746	1.1932894197626715E-4	7.073783177570499E-5	7.205815227364506E-5
-8.208595369810979	15.125877972768416	1.1527784817759691E-4	7.067089595082548E-5	7.651653602314717E-5
-8.250106284083648	14.883579494882824	1.1442924623838427E-4	7.041899090383708E-5	7.662491306755625E-5
-8.184763342662869	15.304083214581624	1.159198671759052E-4	7.086484919179508E-5	7.64421418217207E-5
-8.194040568253598	15.203367992185502	1.1556468619550253E-4	7.075960443915382E-5	7.64816099181624E-5
-4.009503675450382	13.95499929048619	1.1851110725808806E-4	7.044328682112587E-5	7.178196270516245E-5
-3.967321215997023	13.879167246534847	1.1829768338477345E-4	7.037307163762622E-5	7.172441163088105E-5
-3.8768075373306097	13.684183745503944	1.1765116068980839E-4	7.014173240239256E-5	7.156796983057945E-5
-3.8285567068758617	13.577304042901428	1.1730028454567586E-4	7.001927130118399E-5	7.14826965194167E-5
-3.679175518096213	13.165512678706849	1.1587944005091385E-4	6.95104369860711E-5	7.120895248639821E-5
-3.5952780276413945	12.848827743115857	1.1468200520953885E-4	6.905757617186018E-5	7.102922027379154E-5
-3.8035301168690907	13.511178334388502	1.1705444789957276E-4	6.992554124395712E-5	7.142865913379894E-5
-3.5706258476984103	12.751547870197772	1.1435299843016747E-4	6.894548903880725E-5	7.098961347480746E-5
-3.536337058362929	12.508568926206657	1.1344238317643991E-4	6.859385549051867E-5	7.092032882618543E-5
-3.4943523373487664	12.217884679130231	1.1235401354723034E-4	6.817529099799154E-5	7.083173740404818E-5
-3.476217738039166	12.051206781698731	1.116874801678858E-4	6.789271153288313E-5	7.077753736915056E-5
-3.4381043775288846	11.707787309160882	1.1050209767259796E-4	6.743782003133691E-5	7.072086205907224E-5
-3.4175141432913065	11.442487558596586	1.0947186779979656E-4	6.698714730609065E-5	7.065089421657054E-5
-3.390535492772293	10.959938069747185	1.0771437636422758E-4	6.62102711480521E-5	7.057746027369588E-5
-3.391605607580326	10.637069694303245	1.0652615507038239E-4	6.563344272526133E-5	7.055864948331458E-5
-3.3957072198915474	11.125983907025887	1.0835932207120923E-4	6.650821259789156E-5	7.060815667053215E-5
-3.3933099091125833	10.454525891479044	1.0590042388133964E-4	6.534417329271593E-5	7.056818060993711E-5
-3.392748642497309	10.363320317554606	1.0560008693976285E-4	6.519311577606277E-5	7.056791301377671E-5
-3.3881777990103163	10.052022617744685	1.0450878723862743E-4	6.463836895127378E-5	7.052705574187162E-5
-3.379931059854188	9.65560915900371	1.0310387064079959E-4	6.384932209920448E-5	7.044105707490173E-5
-3.38003327420144	9.645525660619372	1.0306573324452936E-4	6.382801920653176E-5	7.043895774002492E-5
-3.380411775956053	9.63612711841371	1.0302725387427858E-4	6.380406415160596E-5	7.04360980365413E-5
-3.4070943292007656	9.209820550583608	1.015447268231703E-4	6.293688286535132E-5	7.043798609374663E-5
-3.4177904844649305	8.97279793026408	1.0061648968536206E-4	6.234468790099138E-5	7.03513628592075E-5
-4.670507470987797	6.528342318175511	9.167576068315253E-5	5.6611537666343255E-5	7.168136684412454E-5
-4.472672713765167	6.53165408154053	9.179649515629917E-5	5.654889648118115E-5	7.157503255381421E-5
-4.296096768007061	6.564113874181485	9.169288045566586E-5	5.641998332753988E-5	7.103005785140046E-5
-4.1907677441120486	6.6201318525786546	9.192877915553716E-5	5.6414015802221164E-5	7.096754006128846E-5
-3.42823364007561	8.77881073484247	9.999720434370192E-5	6.192535969291669E-5	7.036290932634095E-5
-3.440421539484517	8.631632878187974	9.954444377838881E-5	6.152036572913718E-5	7.03782839600431E-5
-3.510174069952668	8.051882576425108	9.776048136637382E-5	5.9951477019656545E-5	7.04557966888622E-5
-3.4654247941708625	8.41479710425795	9.877156801471749E-5	6.089078833490528E-5	7.037963526069452E-5
-3.519325274558982	7.974355231943207	9.743553951621544E-5	5.969732690393296E-5	7.040181903972987E-5
-3.8048036653298265	6.960169305120867	9.279263940482862E-5	5.6362389288635155E-5	6.9946816329164E-5
-3.942941641067294	6.809098812242506	9.23697619504874E-5	5.6462747510850096E-5	7.026563587138175E-5
-4.081244662082278	6.715380176995773	9.19749284004332E-5	5.622160164028433E-5	7.059379498447661E-5
-3.557899482821399	7.6388476831782866	9.585678012231982E-5	5.7975011733959304E-5	6.994560784975505E-5
-3.5506928691402093	7.692857622749482	9.638272179773539E-5	5.856694567485966E-5	7.017224676030218E-5
-3.535122007221198	7.8370201875805385	9.691028419564501E-5	5.917488553029498E-5	7.025202007411628E-5
-3.5827478111781415	7.560437912809053	9.56419567546321E-5	5.8187044435408644E-5	6.989091578838055E-5
-3.656557182300242	7.31345080673359	9.414718957231728E-5	5.731008248022425E-5	6.954606621334418E-5
-3.741595319822733	7.091603710798701	9.310262733016556E-5	5.630448834553923E-5	6.971863049509877E-5
-12.48823622079036	29.318127189803445	3.046893405051571	0.5335515503298845	1.180251488865255
-12.301573729696075	29.291730374054282	3.0094097389146723	0.5508704206769293	1.1558621936975348
-12.904182385341631	29.37659805299116	3.1255811494743266	0.48604104746434507	1.2324849337389732
-12.704310573905445	29.35687813300677	3.08953441233484	0.5099485799820722	1.207919018366178
-13.215739023882737	29.375039723105594	3.1760646125671848	0.44919729531762603	1.257948068482047
-13.289816212405814	29.38416912499247	3.187801045335038	0.4396879655359542	1.2668501063940079
-13.628735756055638	29.408293625969595	3.24530643319273	0.40289519596578627	1.312134176655828
-13.761313265189306	29.420327221129604	3.2676300980723814	0.38807579897929345	1.3301691866567766
-13.789831291953012	29.42263826529943	3.271228297341006	0.38482441744736184	1.334403091487358
-14.193507593470319	29.351006338599753	3.31823285079013	0.32040137150772446	1.3720943779339054
-14.343065600888547	29.30623263263965	3.3276232868606517	0.2961397617989408	1.3809617484487062
-15.169871121939503	28.7024294022831	3.3380256480412536	0.13590306908082328	1.3872303154640782
-15.025976096323706	28.826575538617305	3.339067373256102	0.16381919849149001	1.3888020090832005
-14.704342841257393	29.099582909420015	3.3364476990189704	0.2265979710315095	1.3911398798731813
-14.77814405518191	29.048154888872233	3.338574867162203	0.21411186257078585	1.3910378415705267
-15.194930389272562	28.670268692680192	3.3381662413407485	0.1287788267825734	1.386603827227174
-15.552436058935607	28.262388145106144	3.3336984739451783	0.03278361965901646	1.3850274683442727
-15.65870487864321	28.128694460225432	3.3297448684388518	0.00319632960524841	1.3815233882792546
-15.420870685895718	28.414489982476084	3.3382906421062515	0.07058626330763115	1.3854059601039816
-16.14669845066415	27.534817692946177	3.261465533360868	-0.14577859129985588	1.3815869894188226
-16.18902508127296	27.487365967844962	3.2519358990943004	-0.15855278566188463	1.3827529755041938
-16.090879730623392	27.60512583812312	3.2711333261458275	-0.12809828544655988	1.382594625498092
-15.906983759261689	27.83045491742547	3.3061968684724663	-0.06805622906791595	1.3834330040061178
-15.78801336657089	27.974288039163056	3.3199235126710165	-0.03342793219930942	1.3834410603053895
-16.4224657835804	27.241242221715776	3.1852192004794775	-0.2219481654378838	1.3894534497193778
-16.636541644582238	27.015574682657572	3.1150157664207634	-0.2905379081970348	1.4106054849537524
-16.701862721366762	26.948993088668995	3.092780897246423	-0.31253911756161745	1.4202105239541065
-16.98192097775023	26.67928029930171	2.978585133300491	-0.41990217173457833	1.4526881749841651
-17.086567607533095	26.586911131348927	2.9401428768923563	-0.45950281071539656	1.4616303335336698
-16.810764952407226	26.84442366016748	3.0488642118968947	-0.3543471026123237	1.4327469778045856
-17.316197999609905	26.352544552541893	2.8731783068975107	-0.5649778788708488	1.479087139471869
-17.45518464052986	26.210110438215963	2.8369114206166337	-0.6252310759374244	1.4900237789527848
-17.722095738557805	25.895382301413925	2.802066992979759	-0.7526300067366376	1.503043212808366
-17.72264017583542	25.894744071275742	2.801988442287913	-0.7528872807860333	1.503063889958477
-17.932597821946576	25.11386146747848	2.7339099165128844	-0.9883348684933535	1.4135210988601123
-17.907096306050956	25.00313633884308	2.7191441980728577	-1.0105983496235815	1.386369206235025
-17.75267320881764	24.32471147247125	2.6281697407510274	-1.1452636575137363	1.2191218459427302
-17.92944471255859	25.1306830888716	2.7354600021932827	-0.9835705806462607	1.4155521071027621
-17.722777975835573	25.894232143167198	2.801945926179736	-0.7530408462899129	1.5030046929090102
-17.728945142955695	25.871483784810497	2.79997401899021	-0.7599169525597287	1.5004098537792254
-17.700264955727473	24.192801294244298	2.606248894521795	-1.1639670066812176	1.1835387997121765
-17.492893227235577	23.675149455238873	2.5166945754205052	-1.2370082804080087	1.0429350237094899
-17.219818972655105	23.051350814888384	2.407596360383395	-1.336202656841712	0.878565718372016
-17.213682929786287	23.036984749786797	2.4049779018534343	-1.3385486202639563	0.8748126411722161
-17.20651458505761	23.021889840621302	2.4016730749281177	-1.3407302584885332	0.8706415138842863
-16.72944438496599	22.0265670999435	2.1857588707873035	-1.47115069919872	0.6037391759785726
-16.772330573218266	22.113599037757318	2.2035914724045025	-1.4603178783209996	0.6263148435657168
-16.97378539565523	22.529669064239176	2.296572956853473	-1.4083103344428995	0.7358226423476184
-16.69878402350933	21.97001521221032	2.175768496417449	-1.477275872558812	0.5888415977562765
-16.44523432072541	21.481646309928003	2.0844483850250475	-1.5305049529186616	0.45874037318364136
-16.38784636008633	21.382208809377225	2.0700049609684186	-1.5384884025559817	0.43108949288121956
-16.10429654720809	20.90765006213037	1.9878963979132689	-1.569578250419731	0.2919665940782395
-15.229590069694847	19.59839917871314	1.8212132493567554	-1.5396290826899919	-0.10655208163243196
-15.573303162172023	20.08692966262294	1.8745216385147934	-1.5682654902438549	0.04574427922313947
-15.762739830454272	20.369577854236137	1.9122019262188839	-1.5782367120222727	0.13147091643358666
-15.676053214728174	20.229671015614727	1.8917960857085196	-1.577416365011713	0.09036369262373645
-15.004965242227517	19.29705702264412	1.7854567508180783	-1.4908297378480693	-0.20268383269020535
-14.347740685004595	18.43237628944785	1.68323509624408	-1.2781536080207236	-0.45574698755890386
-14.71316053352021	18.903140185799252	1.7443256841898034	-1.413601794311834	-0.3273819562028683
-14.112301424219844	18.14085757339455	1.6357556981360224	-1.1678078440819675	-0.5240467484621153
-13.786968016309958	17.746840232171802	1.5359802560352713	-0.9791286362141312	-0.5719326774960127
-12.572484095421888	16.31238607204104	1.1139416803880273	-0.37434373540343463	-0.43948275730875375
-12.73923093656964	16.50237005974189	1.1727476632342304	-0.44957540202387886	-0.4676724922269269
-13.149721100590622	16.985383718836303	1.3232990071751218	-0.644310808699103	-0.5269259568612814
-13.560443943361147	17.474962802260926	1.4628436826900753	-0.8578390579444111	-0.5669799667997868
-12.433087863224218	16.142914163274668	1.0562372374726896	-0.3243365017887407	-0.40721564115608067
-11.67886765718853	15.130655135953049	0.7324154426235858	-0.10559906434515595	-0.24526763964630455
-11.370603754574383	14.616160191779192	0.5896746234176734	-0.044127490189492184	-0.19831575886064434
-11.928279318244115	15.521235666230787	0.8390222191329519	-0.166393272675315	-0.2894822195509821
-11.098102119973685	14.067276715400904	0.47553124243789713	-0.004234277104020629	-0.16722101241791237
-10.94829922258624	13.75778922441979	0.4045641264023653	0.015412978331540494	-0.14986566771726867
-10.566136973193167	12.955069884045642	0.26761701842119706	0.02930157914029527	-0.11249602087039864
-10.528617101577506	12.869997651759531	0.2526321368067216	0.029860467904697322	-0.10786747251963288
-10.125844678960055	12.03212679724241	0.1597439047884684	0.02320286563935245	-0.08408450057702788
-10.205786830641387	12.200371242765215	0.17845387755166275	0.02449174943030627	-0.08887728283586119
-10.11776374681346	12.014636087480781	0.15848217630332637	0.0230963113054762	-0.08371531036981696
-9.799033203597945	11.32040592221854	0.10790780448298834	0.01821909742669201	-0.06709556556777918
-9.732454220074882	11.174895810343436	0.097723896385559	0.016912592114035067	-0.06270736068458584
-10.081694286405995	11.938670646469957	0.15301580806892906	0.022558157678016746	-0.08187252683706632
-9.419861471494833	10.505758447346915	0.06838696222393312	0.011172006293080133	-0.05066316782463644
-9.39945834397536	10.463080013210769	0.06632725894703366	0.01075507091678519	-0.04963430037368359
-9.362989365785312	10.388561145610026	0.06366312082570845	0.010341158659598918	-0.04803089253318532
-9.15485933130238	9.94585479357356	0.04794181577064186	0.007525827791246464	-0.03880205759261338
-12.250739993292553	19.150604908283345	1.5519772312282414	-1.1931097876704573	-0.35498220497955024
-12.385666050996104	19.229462944007324	1.603632588601659	-1.2424520033323918	-0.4074705799325191
-12.018444755085756	18.995911937273455	1.4557972225715061	-1.0965102866877112	-0.23525433374118399
-11.827571680933026	18.805921238230237	1.4123136129122797	-1.03153915555599	-0.21789618622260443
-11.71378598197753	18.69006222155872	1.3826996467976425	-0.9918457207207442	-0.19795990822004014
-11.489121580415649	18.312221504949157	1.3046405905272216	-0.9004518183306139	-0.14436129163431846
-11.42092816915265	18.202424829191397	1.279381356665067	-0.872402619230519	-0.13100470338875098
-11.137081940903064	17.673975351763787	1.1365246744802497	-0.7056316036375654	-0.07844605513031125
-11.050577560623434	17.52903972488271	1.0931420984395521	-0.6588177469743557	-0.06403532741818906
-10.900173758069224	17.228821915447778	1.0011727708164677	-0.5624163352575757	-0.04795118283970401
-10.59407257662658	16.86993613536655	0.8579925210030865	-0.435341289125523	-0.019934668240053646
-10.4015251414116	16.663994998799538	0.7749023137431592	-0.37224743898280915	-0.007926655381701075
-9.980308680915373	16.24426542990552	0.6009437289014024	-0.2479388166281215	0.010448725565732042
-10.52456597891735	16.788877057884427	0.8263319288151615	-0.4086049896022493	-0.013134650783214243
-9.215934750579713	15.702403997568886	0.35915666476589025	-0.11683156986985149	0.016978772973120383
-9.506635524164235	15.916651407254937	0.45144579100982857	-0.16414284379038704	0.022672699300040535
-9.713477904294042	16.0562870014233	0.517362221698974	-0.19835241940729517	0.018184501923719308
-8.987328542896977	15.535943891824608	0.2885419475758674	-0.08067585663481788	0.013488052761132584
-7.038155536202357	2.4161328913912485	0.009905510197751492	0.008656142757175241	-0.0042431160662500245
-7.218271698777633	2.47634434863711	0.00992851766789135	0.008545646760298203	-0.004573449219955564
-7.402921517489648	2.596088343862585	0.009873105361543056	0.008338631446693537	-0.004912054894866806
-5.610926604361966	2.56874897195521	0.008794799620232588	0.008247852610722573	-0.0018576519896517435
-5.791192046184306	2.4885541575675454	0.009037389450084633	0.008421740260698182	-0.0021313054810639933
-6.090991914769232	2.367770791599311	0.009397876213637316	0.008677301934528262	-0.0025833583982116082
-6.223300720670824	2.365865245728654	0.009494639797456158	0.008702193583125595	-0.0028191465432307102
-8.524776938151282	15.280293075065625	0.16818237265915809	-0.05409053302594532	0.004984421206039718
-8.5390176621	15.301185889469425	0.17764325716665433	-0.057368789009553375	0.00546347070361923
-8.574275941324595	15.320887483760043	0.18642850184352686	-0.059017622856091335	0.005882849229372611
-5.2268760988311245	3.1984387632370352	0.0076157059428707975	0.007182814216945255	-0.00148565545131394
-5.323022364028059	2.954304032548915	0.00804457526404579	0.007581995501720086	-0.0015544177750486249
-5.411391041049513	2.8046470279535036	0.008319784141769627	0.007830246054646687	-0.001637668196149046
-5.361270108912003	2.863813885716368	0.008199949482886238	0.0077248928691687774	-0.0015822590600533474
-5.176470922340737	3.3654332504811606	0.0073425595925593525	0.006927385571403296	-0.0014553160926576874
-4.997438755280889	4.032636318053695	0.0062994785928742	0.0059483546975395325	-0.001322813625248807
-5.108994509801874	3.6116460899580636	0.006934758174249847	0.006546468022136904	-0.0014100933743576983
-4.991774580661376	4.054261353979088	0.006266120122155597	0.005917183075070226	-0.0013175027879061504
-6.53602006808163	2.347293243898074	0.009700311364303266	0.00875838060030042	-0.003351092511349249
-6.871423256057571	2.3759082864320638	0.009863353539629218	0.00872198865646294	-0.003948552531651411
-6.725008134174486	2.363972974785624	0.009803644810522278	0.00874419903104568	-0.0036947120730401527
-7.498445287702315	2.6504749625169852	0.009846434463787739	0.008238044951517717	-0.005081607871039214
-7.543394316053332	2.6908233254228815	0.00981756961147588	0.00817054695275624	-0.005161331699739423
-7.714537633122486	2.9137762658493207	0.009620613582603561	0.007787252916126093	-0.005479785658906352
-7.7891268079090406	3.0564766598021276	0.009490958180547725	0.007561993405873033	-0.00562277436278377
-7.80527300412054	3.4063802626319237	0.009070066266478551	0.0070118064495378885	-0.005710685609366819
-7.804324521600502	3.2269612996167556	0.009286821495704783	0.007289204746549248	-0.0056785112716619904
-7.758877336072651	3.698244931275473	0.008702572125306618	0.006562322663043569	-0.005701855730026331
-7.751964178591711	3.7286102673963915	0.008663106292198424	0.006515828507561338	-0.005697750413807961
-4.868412953288395	4.489722570165323	0.0055846282154496975	0.005299822985576097	-0.0010884473379489713
-4.944274103721604	4.221530184777065	0.006004895035899103	0.005680668389556439	-0.0012296405949120473
-4.861218645669248	4.514367912389247	0.005542084778136525	0.005261296511379047	-0.0010710627490295647
-4.761328567585714	4.872867994409656	0.004896059637323425	0.0046747999833400495	-8.172590966309512E-4
-7.7347878369548635	3.762505605967378	0.008615011968562018	0.0064647050737120385	-0.005683200131541291
-7.441188952293851	4.488511996506501	0.0076760695987515715	0.005355271930517959	-0.005497908018028614
-7.462522939780039	4.43043664258904	0.007745615394519766	0.005443379597577301	-0.005507850247817185
-7.583988224902736	4.103803156183615	0.008115338170396613	0.005921945765628369	-0.0055476090975502745
-7.428705960551779	4.562167039268793	0.0076299187949246845	0.005244815894166013	-0.0055301098813358325
-7.367225146909923	5.0179675342064245	0.0073557547596466355	0.004556514588078505	-0.005754029400907121
-7.395373926440531	5.510469499667041	0.0074049328474462715	0.0038349933834077627	-0.006267234852980869
-7.396628687854849	5.543415335697084	0.007403666926377824	0.003785821675403422	-0.006296808091317947
-8.951906927477943	9.55517852325179	0.04029392905310955	0.006603984767609951	-0.03359361296667367
-8.732770861641235	9.107630277300872	0.03089077701020771	0.004771238237309855	-0.0270578501808631
-8.477149435408428	8.592840803667324	0.023940912954159593	0.004047325645181227	-0.021412110272661385
-8.352048182285694	8.325615036227727	0.020502868700657068	0.0036783310061523113	-0.01866989059083401
-8.222367325804308	8.079901469599669	0.01834022843309388	0.0034547677677522234	-0.016793486405572437
-4.558078678429407	5.6727023718291845	0.003167137354012508	0.0030701212900773062	-2.3222273210601755E-4
-4.661854211303943	5.2307881209663405	0.004164772838437227	0.0040081960646886445	-5.256727754776203E-4
-4.6736829568741065	5.179041007331088	0.004273733979463155	0.004108283493878475	-5.611138440178775E-4
-4.664862639408369	5.2157017440172675	0.0041982098199353215	0.004039371286167883	-5.330988326153984E-4
-7.642518454416541	6.7438038314408955	0.009372160873610567	0.00254227095271787	-0.008743142883239385
-7.72390205946121	6.960130553786359	0.010499878313618254	0.00262700768875745	-0.009769581066088367
-7.960824009101229	7.5515457825414485	0.013452848709641158	0.002793267349979492	-0.012481475582966757
-7.398279738095727	5.568321714484634	0.007418585175549071	0.0037555030888175283	-0.006325950344556313
-7.486554017062449	6.151026864151781	0.007937187639409364	0.003024564264161334	-0.007190547840279529
-7.599533786520233	6.612688047526157	0.009051890370556523	0.002664207561329418	-0.008399826277951663
-4.559353287845783	5.783205763653101	0.002897833928089627	0.0028090754348566887	-1.7181967000508026E-4
-4.539973927898901	6.108340489734484	0.0021451334736346927	0.002063114117109686	7.74969822628984E-5
-4.595870421128182	6.280367827388355	0.001297963538126482	0.0012350228136870807	1.0282451929272541E-4
-11.949523827617073	29.206895619841305	2.9340676308745137	0.5802280905848041	1.1083202584319027
-11.807688642858182	29.154031813094953	2.9009121061531165	0.5910571393461543	1.0880936847386367
-12.00330605669702	29.223330979102066	2.944876891653962	0.5763695122899885	1.1151655078253564
-11.58017196199464	29.065937130844834	2.8404128751366327	0.6045481284250386	1.0544941088670934
-11.41683712235142	28.96940271662765	2.795438574565315	0.6118009222115677	1.023084362867348
-11.219350371023808	28.853937987330728	2.7410799317297387	0.6210516928138842	0.9840895099127505
-11.063811648377435	28.68153300927144	2.6893948573672626	0.6139139792519895	0.942630892132972
-10.947486528223845	28.535037823889105	2.647738694942532	0.6057211192399308	0.9103988377259953
-10.899230615467399	28.323819733732066	2.5944190390218194	0.5836196717128299	0.8760149589419115
-10.868467577029437	28.194812621939796	2.5608745096969714	0.5692144188123223	0.8549460222557499
-10.876511202290695	28.109887068149042	2.5263260563245584	0.5537800230059622	0.8404775300755976
-10.899672074901286	27.854101802332053	2.429202571456612	0.5094737259311017	0.7941742552934303
-12.412266700730603	28.73183000599365	3.030921317098985	0.4969776941891608	1.1082257624375902
-12.004390987243811	28.644127827029816	2.9151500127032866	0.5311211340273856	1.0524469788172837
-11.418956634563854	28.353076382645266	2.7012286552887375	0.5472940862784178	0.9473113091796764
-11.624144095082618	28.483083006210283	2.7866673335298118	0.5475271314940526	0.9892809986014284
-11.98757052088968	28.638168487186267	2.9097379901475384	0.5320874744571199	1.0498019736714346
-11.999455430555999	28.643021141499133	2.9137235520551164	0.531518991978718	1.0517797169798733
-11.11438165555979	28.077094826076056	2.547726404445368	0.5290812823057246	0.8651767527832233
-11.390783517603357	28.330385589064328	2.6878326027685175	0.5464597656608351	0.9404241313346895
-11.018694723095315	27.985290635821798	2.4974528050705342	0.5213535988473841	0.8353182928629341
-13.471803069018005	28.77445563984976	3.284305700767256	0.3798080630766701	1.22253178900974
-13.48260549035852	28.773788416678933	3.286748659116507	0.37846746868383685	1.2235875910255793
-12.935354512904492	28.789110493383188	3.162748797053475	0.4446043030677158	1.1688903029528734
-12.730299209385468	28.768829272465172	3.11075443547793	0.46585289334072905	1.1454786551395046
-14.231290469589101	28.525879619960573	3.385606660385628	0.24460658163447427	1.2699305769397475
-14.010448775461906	28.63328583652027	3.367729951172246	0.29008831837177007	1.2609023823483996
-13.506471729136642	28.767317669153915	3.290421652679951	0.3745824423052836	1.2252631931500348
-14.460841527293365	28.39408003504012	3.403225732678525	0.19591930196929103	1.2759518805425072
-14.783683682753072	28.129965573228738	3.4092195357811486	0.11939734983028802	1.2748490902355125
-14.975465100779633	27.963363652093868	3.4046755144588894	0.0708365777161819	1.2728671636231905
-14.857377166814722	28.070482248494333	3.410015009277342	0.10177004423399832	1.275029693322667
-15.247091508969765	27.723494694946858	3.3935820305848816	8.385750252668232E-4	1.2684938289315075
-15.438921475279523	27.548521108541188	3.378357661616806	-0.0504523330527991	1.2694768256516549
-15.777307067901031	27.23142152114181	3.324575955353746	-0.14919086665064474	1.2716183309285842
-15.505550048294694	27.4862002405047	3.370652377752596	-0.06853263075556887	1.2694685645619914
-15.95882932927022	27.057658625283377	3.2821575062580135	-0.20709306941741326	1.2758504529045758
-16.071627921968407	26.944874315391413	3.251768171515251	-0.2460282613160519	1.2796283105679809
-16.348879088595037	26.649360708813276	3.1458312212152126	-0.3593059971635112	1.2924079136204312
-16.427997019937784	26.555959712111072	3.1096570311056015	-0.39494040685460424	1.2961521976812596
-16.656844434007954	26.17623866269756	2.9525156587533306	-0.5286831256283551	1.2918743037618143
-16.696536478621557	26.09508062700545	2.9213870224671403	-0.5581205920701151	1.2900618617074697
-16.835749776418716	25.686852448177994	2.797262083473829	-0.693304529122562	1.263247745864265
-16.845061757485475	25.628453285604436	2.781209158626476	-0.7097286018145543	1.255307652316815
-16.850433340026893	25.176846057478727	2.658902623902702	-0.8277883823997386	1.1670054891401902
-16.85038673364371	25.14105029551206	2.6506452868643757	-0.8364181523564614	1.1604974763794544
-16.822804208812027	24.752145786172367	2.5836400570339664	-0.9204363636812586	1.0870513961767516
-16.814022621155868	24.619664448408173	2.56065302859836	-0.9491521806666863	1.0621934264599093
-16.812945472733826	24.6090037446475	2.5585541407452834	-0.9513989144381764	1.0600359917919195
-16.723937840816944	24.10943746964462	2.4767714105715943	-1.046884397166941	0.947719856944923
-16.711672631053567	24.055094941481215	2.466360929105423	-1.0563998647722868	0.9358705210757046
-16.289023552988983	22.907733919851253	2.232553823149542	-1.2478776974361303	0.6654378351594462
-16.541701583590093	23.45604246001041	2.3534446810225695	-1.1559574088330453	0.7984162543583819
-16.554803726644348	23.499372302025698	2.361545846235803	-1.14745570066489	0.807759269779864
-16.28488538521969	22.898119481008653	2.229541105268726	-1.2493453373110857	0.6630221952656928
-16.26218103763534	22.856454352609262	2.2167373709062	-1.2564349349099184	0.6528002854069945
-15.969194038819062	22.31634337785984	2.0510947681091434	-1.3463870994223646	0.5201101988903195
-15.890230123807179	22.1925020649246	2.0199651051367375	-1.3622218969770492	0.48780401735107615
-15.611918811164477	21.76175729997115	1.9200619350762618	-1.4105756595560166	0.37670161682938474
-15.389654649869971	21.467446140267274	1.8692271236917049	-1.4429537608283605	0.29786705437763206
-15.211472875440649	21.22502075941048	1.8209911118102196	-1.4657345857190447	0.22689401059651804
-14.852605830718518	20.76860561637889	1.7678741502184088	-1.4935720610996956	0.08448475273144972
-14.818368111934701	20.727265125728813	1.7622521051595947	-1.4944530926899209	0.07214494897058774
-14.010753868674147	19.956266747716498	1.686164163258478	-1.453036551619626	-0.1783297906010416
-14.087441807327457	20.012526511232718	1.6906367032305587	-1.4605331698763864	-0.16080847115380129
-14.468160486474938	20.371519812579944	1.7227459552804678	-1.4849532930333733	-0.0402468956040805
-14.161164464278139	20.08381166702931	1.695026216293434	-1.4638400061434913	-0.13787892976581165
-14.781086333771103	20.690256417429	1.757526414684451	-1.493484086260865	0.06017911390141336
-12.566775432145782	19.255877513320883	1.614501591721725	-1.2688469340019424	-0.4011269517944017
-13.290339014836286	19.46305631769065	1.648462005524983	-1.368062559064041	-0.33110310878380605
-13.1729303124603	19.418787275288505	1.6435065766954664	-1.3515214811671272	-0.34666431703353506
-12.843245224742368	19.28971157894774	1.629598761731397	-1.304588165227953	-0.391794821962142
-13.364979556612642	19.508469790386137	1.6524824540540082	-1.3785576502877754	-0.3172223233305549
-13.714991928392514	19.7215588672211	1.67332872056731	-1.425376197816409	-0.2503419313279593
-10.73275094914898	27.601566124654774	2.304906632390539	0.4789189451413628	0.7253796821567787
-10.621312259153935	27.431657608134955	2.2240902225631984	0.4589198334873857	0.6788526220093848
-10.494472622804425	27.139762728691487	2.106813573491153	0.42293426203580303	0.6114651089592131
-10.440814811578786	26.97290839065918	2.0450485355232595	0.3991574454055806	0.5751610533225403
-10.340010025599554	26.46761329405222	1.8833984823428886	0.31966141613019966	0.4694884416030858
-10.310942985096554	26.231506882359504	1.8147123726710546	0.2805666442618166	0.42381174952216816
-10.254915889396067	25.788604694922874	1.7010572815124196	0.20205090368269557	0.33489376374512003
-10.226478276469011	25.49740684588262	1.629689879264001	0.1571697063860907	0.27657133947491547
-10.15297056364784	24.454238785309386	1.4787992841221826	-0.00534297534905644	0.07820525702395051
-10.148816922605754	23.97207807587904	1.4413989702078513	-0.08651554918725692	-0.009951224796508359
-10.1572747910747	24.735583520367605	1.4997315528004327	0.040976916689089524	0.1308900930630818
-10.162097597121184	24.830116402868736	1.5146569356632997	0.058109764211419154	0.14907344736058667
-10.162546766859359	23.84260305188515	1.4443269466691275	-0.11022115186719487	-0.03338841908521203
-10.199764060738538	23.17965757589045	1.4427738637130263	-0.2197895672897661	-0.15466185448142983
-10.264133457042867	22.925685144978395	1.4606011387852584	-0.2755347988031275	-0.19184100321927672
-10.334836167150385	22.416165687077918	1.4878247031486427	-0.3700513641588146	-0.2709673529036555
-10.491992980100063	22.018023813554393	1.5388247343455768	-0.471915212006013	-0.31502878976076554
-11.549836964138185	20.072338696358347	1.6185822743674372	-0.9836138897464338	-0.4804875129392711
-11.554967867880773	20.064003427239495	1.6187335564844498	-0.9857557179652869	-0.4809907351980887
-10.551136967279964	21.796553611972193	1.5601240321280179	-0.5158051100913024	-0.3468308828233688
-10.861109989919282	21.2561808403101	1.606871512034194	-0.6719595516614378	-0.3918524677340647
-10.944210941660401	21.11696785294288	1.6138110279067122	-0.7107317699710525	-0.40121580698651294
-11.133323225905555	20.800917117156818	1.6222882838131183	-0.7987039378498564	-0.4189492829561108
-11.346534801731305	20.436488911990164	1.6213320999566987	-0.8946836795194486	-0.4487561560584897
-11.231518843805489	20.62710766906838	1.615790931265695	-0.8425874934266373	-0.4332458928032414
-11.741469854730147	19.77949816437784	1.6185740443112624	-1.0583977545714762	-0.4980778369603873
-11.841147224706019	19.661418434931374	1.6186086194274951	-1.0906568028230832	-0.49904835862029273
-11.973386913159729	19.52262481256701	1.615267939820657	-1.1310044609068226	-0.4961648994726903
-12.17042537041236	19.353881967026794	1.6102655516965378	-1.1816377756625522	-0.4822754855585304
-12.254791953417843	19.298450378205736	1.6080333794128152	-1.207093611082843	-0.45238177585659556
-12.107678242949614	19.405561627556374	1.6106122619416454	-1.1654930353304338	-0.48604575776273884
-4.288326386940742	5.8070230604936794	0.12709773820305034	0.1242299523965704	-0.005511375543050346
-4.307057605244767	5.526002436139832	0.1777824994045575	0.17195395012363213	-0.004171172928474706
-4.180171464701457	5.245978145694322	0.2321779862249296	0.22118790054109527	0.023735299426466648
-4.162615861022818	5.199209053922773	0.24050909304540485	0.22865936136953416	0.027875971620011233
-4.143652721141185	5.191949089536986	0.24219422748514588	0.2295459982158458	0.031189532477555102
-4.014987066173259	6.398560350145364	0.0321480769051949	0.02653544255960004	0.01597577999431941
-4.102160277057983	6.226155071234556	0.057573871289097134	0.054181643710241124	0.013328085214342575
-4.158587255864665	6.1200098173878565	0.07325147751770786	0.07226093205623568	0.008040041104345546
-4.284793079351208	5.824858607178209	0.12365479075197774	0.12096996036678814	-0.0051647686372942436
-3.6322745368198053	5.1479752237781815	0.2691422110303967	0.22880538196554823	0.12863052282362564
-3.7520724673596213	5.133869891353276	0.26377116572937365	0.23360655471336678	0.10490818578675365
-4.068810461062704	5.185234828589743	0.24631675142348167	0.230242564568663	0.045155041622459105
-3.4079134276844885	5.238028583704212	0.2699118681413484	0.20791599546286038	0.17023129576561472
-3.870611147185512	6.723331704642558	0.02664875607455943	-0.011240275410353445	0.01642364864720567
-3.93550508782948	6.569124366309313	0.036093445419397956	0.0021320496565170304	0.0203682333591597
-3.083077723553127	5.477621858005871	0.2773721342980111	0.15501925069421443	0.22629804479067614
-3.2016356353304536	5.395281637801698	0.27463140537398406	0.17576304245972701	0.20503550110504123
-2.9250367521464256	5.618751443255416	0.29882577464293714	0.12474222031210694	0.2537129770806063
-2.808073832376915	5.742408533499555	0.3111560943889474	0.09980886832495633	0.27197874675926365
-2.561109083068193	6.012828978318681	0.3737124289162989	0.045144547433636995	0.3161555468745275
-3.6562255957727294	7.214473650128381	0.06638335382766114	-0.052064665875444026	0.01555035204526162
-3.592522873141893	7.34008329807876	0.11043887978917526	-0.08659785050160883	0.02064348584328648
-3.54328167840365	7.470859406778205	0.1247664856260355	-0.0978498609696622	0.023314910462278356
-2.1477862434435124	6.617732931249476	0.545095967060215	-0.09883470729769113	0.3998568298995364
-2.178221292733067	6.571855578800015	0.5299702225083481	-0.08653042508250683	0.39553955346199776
-2.0648331524982755	6.7576354797203635	0.589628468589154	-0.13712924595823067	0.4122583384782667
-1.8849213199230619	7.066868042911974	0.6869703533027833	-0.22009059723917704	0.4384047024965198
-2.4120263893614973	6.229400814325045	0.4326238739999066	-0.004117932697221001	0.34711296149708215
-2.5361866250272955	6.047252036713077	0.38013699787375366	0.03964301922760383	0.32069528362460864
-3.935819787141531	17.984500048599497	3.0150304413553934	-1.1935398785138511	0.3111138969575928
-3.78336958602557	17.993315823553566	3.000300832045248	-1.2016909988831004	0.30755947044906023
-3.427077741744119	7.766058137175304	0.2938404250214461	-0.22293364668173155	0.031832345241460294
-3.406569881135219	7.832445527304884	0.3196706271383369	-0.23974056638711483	0.032209847853777535
-3.395983191054093	7.883794864942119	0.3402675946572138	-0.25139513326888424	0.032843712626657154
-3.3371281060386737	8.150918617555703	0.4616142537926797	-0.31194258768260696	0.04155835383393143
-1.278169408830863	8.48437433428823	1.1518427476988702	-0.5651457998040886	0.5045724220138681
-1.4540629241815408	8.03470965362341	1.0015015139482148	-0.460384601188484	0.4905530613046611
-1.8167261401452421	7.208011822579171	0.7313295379202136	-0.2586669589230551	0.45024741529702583
-1.5523830370140876	7.789776732269239	0.9176616000284697	-0.398057511113652	0.47780347540821055
-0.9410764433027281	9.405038530050247	1.4440295545991746	-0.7572636328459871	0.524336587133056
-1.0329367331417418	9.151234284338832	1.366021993522017	-0.70799366198982	0.5204966818543197
-0.7679094447811552	9.95277965234512	1.5967771962179653	-0.8493533382126192	0.5301370905533883
-0.33002843814312044	12.134348277380695	2.1090114344393527	-1.1498369062686276	0.5185561742247489
-0.3357764586920513	12.078843485378034	2.097812434926308	-1.1434543737355107	0.5195934473765927
-3.417433509638533	17.827381727176302	2.963704594248347	-1.2335838164284285	0.3141439287129242
-3.353382382951112	17.741842308688575	2.9544323976715705	-1.2410377578927878	0.3178066642892834
-3.674832941632539	17.93323560833925	2.9919313469172923	-1.20861446166169	0.31271684238497477
-3.5409307277999584	17.885907081965335	2.9790933248213545	-1.2227593840658268	0.31279946728762514
-3.1860561960175433	17.549365365355296	2.9297552200481034	-1.2559406543892	0.3225894142557875
-2.9981130641699174	17.395321314172424	2.9097327673432987	-1.2682882929349624	0.32631133909266624
-3.2165215628928006	17.57820816975883	2.9334244433033274	-1.2528594726015418	0.32254917238864583
-4.1137207324417435	17.95308223849858	3.039374139495855	-1.1806422131860361	0.3113228379625881
-4.160621080742889	17.795938972454014	3.048664153726179	-1.1805892568912344	0.31932163226212523
-4.190763877417752	17.70804950350443	3.0558607797179627	-1.178113788412058	0.322944255962016
-0.33050020850094985	12.145123827625998	2.110817353441876	-1.1507101320987816	0.51825320977498
-1.4343564303268679	16.31909273804294	2.732351368272287	-1.3385804243883612	0.37376680615260416
-1.3066176526698219	16.0680303809159	2.701206842084151	-1.3439010141747687	0.3799311574411602
-1.1152979539279455	15.611202681804269	2.6421123858113864	-1.343435691303743	0.39417488518224475
-2.4474803932797915	17.1585224792057	2.8665998700959077	-1.296199978043218	0.34033095300044797
-2.055761384167546	17.041296048986602	2.8331264240316942	-1.3143326812274707	0.34758481096371385
-1.9984998164489554	17.002629506016117	2.82695096237473	-1.3158132185028588	0.35060595138244033
-1.5724149375605685	16.580962567434636	2.7650482253695348	-1.3367614758627833	0.3639161290709579
-2.9820955633715815	17.38344915169903	2.9081787176209737	-1.2692119850276407	0.32675720283145104
-2.724789042326286	17.256116533629893	2.887065244118098	-1.2831877831162588	0.33343422429416303
-2.531457869203797	17.190304756335227	2.8727730813667223	-1.2933685427389008	0.3369361675074804
-4.183190145794866	17.56540290424019	3.0529760205032943	-1.179247669119262	0.3282391445713393
-4.207099313692599	17.371866069837257	3.0547753217412343	-1.183432363504457	0.333934917049425
-4.17345519997633	17.089831976884682	3.032773116053762	-1.194182292916963	0.3344973016805386
-3.3148310309893363	8.423923301546052	0.584926775476438	-0.37947889630005316	0.043464135061648645
-3.3001926290874843	8.663118489326514	0.6782416038190492	-0.4347716925779213	0.04039936475310032
-3.2862287614074197	8.915212706658004	0.7765124786401676	-0.4891197704281282	0.04356477454395717
-3.2794829862540458	9.153166440048345	0.8775125452500173	-0.5443410033588209	0.04900056462471891
-0.3805651487088481	12.953841366376702	2.2489786619096197	-1.2202970120745502	0.4931260178112424
-0.4307061904896281	13.36924122248353	2.3198763238258984	-1.2558363443964606	0.4791368169056426
-0.5075965103225141	13.744646939005303	2.375698579079486	-1.2764019090500596	0.4659578588376293
-0.5977318219793605	14.096499370658435	2.4310720056222586	-1.299514098925215	0.45083674654236056
-3.2676731937878696	9.605726412719452	1.0507691833652646	-0.633897462617907	0.06252711507903795
-3.256429234120413	10.042692132374542	1.2144501877825187	-0.7173937714655825	0.07533735128664394
-3.268410707882346	10.416945356274994	1.34120245884653	-0.7756102411069528	0.08631075715797676
-0.6591870284780542	10.31262568099423	1.6997383209469374	-0.912810444943698	0.5337458304670979
-0.42285288091859907	11.258976825610697	1.9323437053290142	-1.0491556361101875	0.534558523561364
-0.42939644071267913	11.215805729165236	1.922200170308366	-1.0429170975205808	0.5349553371367204
-0.6312573047807166	10.428088654680536	1.7309634568530246	-0.9324463804083423	0.5342183034630891
-3.2903234695987535	10.897386429199772	1.5143597707252228	-0.8588451198771767	0.100463429516845
-2.987291544864133	17.386535233830127	2.908681704047091	-1.26896158105136	0.32658808551240776
-4.164359810315925	17.031866286091535	3.027945916451927	-1.1956100470220912	0.3351268771269159
-0.7097934901376413	14.466809880080852	2.4874317040540306	-1.319171526479721	0.4345789218855172
-0.8575672753041089	14.969271293498517	2.5550337048586287	-1.3315436027411167	0.41766682792081133
-0.9532329287786547	15.217415294466539	2.590923297493892	-1.3407584575081057	0.4061200282981988
-4.1386892518049425	16.602845789463966	2.980767072292255	-1.2052154080121484	0.3278478362471742
-4.159558946386909	16.976159925336383	3.0220133581686137	-1.1955753815823729	0.3354591947937851
-4.083322820670365	16.225441788462653	2.9257258284568715	-1.2118698409897606	0.31929027196458903
-4.075875945060494	16.183223288394085	2.9194289529001995	-1.2122590007870007	0.31877103743975155
-3.9528003255732322	15.292784673108926	2.7447155077491425	-1.2126043379138434	0.27592187568767684
-3.9992067929440043	15.73055462668215	2.8358233618644313	-1.217393776328273	0.2986097943488102
-4.068371905853679	16.139351008679608	2.911106007283054	-1.2119116057462809	0.3171709653736633
-3.903746688804401	14.691009127397303	2.613052730909712	-1.1963645486356058	0.24402320960570195
-3.86987704440043	14.375574603567006	2.5382335188173206	-1.1818462529043123	0.23057709546765215
-3.9256796422272324	14.820378173973397	2.6427299483302216	-1.1995014232973755	0.25023370531751177
-3.9497350317267026	15.228464150498013	2.7308180390571657	-1.2106302194616858	0.27264996845254
-3.7268568443784513	13.894308007070336	2.415356533961397	-1.164045901413421	0.21100595600403838
-3.698215854277132	13.779058127098043	2.38562434232785	-1.1586692228741506	0.20651206719100182
-3.6779639093146645	13.673870011895303	2.356830784860133	-1.1505465011519416	0.20320551390327318
-3.571181750067259	13.33170586472178	2.2623220874837227	-1.1315868218362848	0.1892960116715992
-3.4835043026903465	12.977876322076302	2.1611950521558034	-1.101700366329557	0.17903230062808312
-3.404126025364066	12.339701968592273	1.9770925683328557	-1.046806744172601	0.1502571210103622
-3.3488293333994186	11.895449310153229	1.8363014723994118	-0.9918026973766102	0.13578008477380138
-3.300315153385468	11.14083500028607	1.597320905720014	-0.8970138598799478	0.10878037903509774
-3.9511621749674837	15.271050023970451	2.7401430125524655	-1.2121670250832433	0.27502518907755474
-8.244373317370188	14.628658956740194	1.1356528097195036E-4	7.016423880117163E-5	7.665972234165501E-5
-8.208489142862772	14.204433859089825	1.121318403658406E-4	6.969468385574607E-5	7.668677234319021E-5
-8.193734077492797	13.966873422743047	1.1134513415979056E-4	6.944730692458704E-5	7.67037913920224E-5
-8.232676222944097	14.462837941075223	1.1300553394706669E-4	6.99843573492342E-5	7.668396323558884E-5
-8.19035693955016	13.837323106092928	1.1092709418010915E-4	6.932443775295822E-5	7.670654260908536E-5
-8.113167709168138	13.369167772280294	1.0941499835574847E-4	6.877628665698253E-5	7.667507351930082E-5
-8.077142174814208	13.181783020574018	1.0885877803710801E-4	6.857558446463112E-5	7.664590184367406E-5
-7.967407351985131	12.816549861797377	1.0776795198355647E-4	6.809507377090231E-5	7.658237081442267E-5
-7.4202031915344335	11.241546128091116	1.0352701529727526E-4	6.584039417197045E-5	7.628614296350209E-5
-7.380855782333087	11.139150568907128	1.0331264292116368E-4	6.572609853537868E-5	7.626388237634447E-5
-7.603903539139292	11.751642921695533	1.0481635892168665E-4	6.657932653451476E-5	7.637469977307772E-5
-7.696154479064555	11.994745340563997	1.0546156659764071E-4	6.697086798291954E-5	7.641824067806724E-5
-7.744684776673163	12.145936214046198	1.0590293527967396E-4	6.719973907341624E-5	7.644359644449834E-5
-7.337783016568444	11.036160898112158	1.0309514361803556E-4	6.559648113542888E-5	7.623679603076961E-5
-5.478513842259125	7.328297301269693	9.352978443420664E-5	5.7866773066966404E-5	7.328302984430244E-5
-5.496335515484936	7.350666297835906	9.362715150590193E-5	5.795142366505651E-5	7.333529470199615E-5
-5.513292533723025	7.373441024034741	9.36918956828569E-5	5.8001996084036944E-5	7.338147916807732E-5
-5.7782594324877365	7.704138241466704	9.473996828011409E-5	5.8917182499114025E-5	7.388961216930626E-5
-5.226288884072366	6.97442447090005	9.274492753143122E-5	5.74409622800419E-5	7.264677159788846E-5
-5.1320395346395955	6.880771446866525	9.240035558240462E-5	5.715363347967918E-5	7.242984808017224E-5
-4.981658732436152	6.746084424883188	9.216084342262434E-5	5.7001406768330504E-5	7.218645013546572E-5
-4.872230788355059	6.663668971542325	9.200147450716852E-5	5.688069096067965E-5	7.206453041150529E-5
-5.95993806317256	8.088641025459268	9.553434904762125E-5	5.936623082092193E-5	7.444602674916968E-5
-6.156106083074739	8.43849134717127	9.668696497397336E-5	6.043353795077345E-5	7.489853357357373E-5
-6.3622803987511345	8.893710900037291	9.775734106243642E-5	6.12384061859774E-5	7.536590573132915E-5
-7.037730777065047	10.279206689455364	1.0129417615154299E-4	6.431431803062374E-5	7.609694568499877E-5
-6.511291309796823	9.166024915663732	9.867532289251446E-5	6.218032758191548E-5	7.554496802500649E-5
-6.961309529005052	10.091919377967345	1.0082237718629236E-4	6.397562975353687E-5	7.603935343220837E-5
-6.976746835639336	10.11701394282087	1.009089507286857E-4	6.40511536384365E-5	7.60605901080331E-5
-11.149672852779776	19.026028297048256	0.4478229322741381	-0.05096117144784679	-0.08356092595331364
-11.177286946315288	19.099277703541333	0.4523314521023938	-0.05208212467752356	-0.08344525280626869
-9.18227086019565	22.941744559833715	0.549648843879952	-0.07083728154840835	-0.05925561338232661
-8.933979733519063	23.042297787756027	0.5423578291227183	-0.07058689322432823	-0.05563561322469013
-9.497726748011418	22.723004536194928	0.5515352945572509	-0.07020716288629886	-0.062412162315979416
-11.201816179455392	19.362671115833425	0.4640866665685691	-0.054533201734082284	-0.08178266951049043
-11.022193536741858	18.71762456011473	0.42865205367603204	-0.046654379831103196	-0.08400008701744627
-10.948655511422155	18.634752597804788	0.42083827397904006	-0.044818161255494295	-0.08341585082210531
-10.739200803101152	18.414265673982754	0.39975274301612984	-0.04051431687156759	-0.08166773967880257
-10.426129079411938	18.242868662510936	0.37237197071516925	-0.035438267446912045	-0.0778686201577406
-10.351495060601314	18.19934593348884	0.36578256631503403	-0.034387673977737114	-0.07684527679442406
-10.276659955502009	18.164399203559437	0.3594108711239854	-0.033369386882231476	-0.07597567438988412
-10.051706148564318	18.092298620546728	0.3404718902578094	-0.03036066485660084	-0.07230238018940362
-11.220597943108505	19.547650220008503	0.472369707692713	-0.0562470106079668	-0.08044161226387024
-11.213232813518047	19.613678726955158	0.474773253676686	-0.056413920484219456	-0.0801156792638068
-11.167862918473158	19.983763373685665	0.487762908245609	-0.059082364832152026	-0.07722892070038927
-11.119734753615504	20.180895538942224	0.49434953395037073	-0.059593565430073506	-0.07640762783488242
-10.889962382093142	20.81510177874138	0.5123414596361752	-0.062076612756587365	-0.07254719976896469
-10.989883259185685	20.57314650704364	0.5053911382448928	-0.06165593091827227	-0.07360802869247149
-10.670647697607485	21.25443563231954	0.5237350772122047	-0.06392472883039499	-0.07015120350822468
-8.656589193032165	23.077778160673812	0.5295291451913284	-0.06858629992052297	-0.05269613560501828
-8.262164632393056	22.97490850022338	0.5009190373007512	-0.06277457786411417	-0.0467307391442307
-8.093510801985081	22.896766634500132	0.48682726661167197	-0.05988953541139057	-0.04541307347387995
-7.68989912608717	22.564207698669875	0.4460056160711397	-0.04911739841193463	-0.04140112281301003
-10.61906467426591	21.352055718189742	0.5264562461212923	-0.06400268140604456	-0.06993266694204925
-9.936768220586934	22.310409278173573	0.5485776127902373	-0.06849192683578251	-0.06577399825337839
-9.627937960973474	22.62487940796674	0.5521360211510604	-0.07017382046271166	-0.06331155339693115
-9.573169961095976	22.676544366109272	0.5525676315480685	-0.07029890122900076	-0.0629930012109371
-10.134279956953314	22.058148587414195	0.5430398918502435	-0.06675350861568966	-0.06745447979712026
-10.304582249602808	21.836678921374176	0.5384263879005324	-0.06607973362120452	-0.0680043165480773
-10.555587977067566	21.45179651669559	0.5289608512833261	-0.06409888607684291	-0.06986242950953733
-9.871150253323467	18.04329134881533	0.32565331320850627	-0.028304277350169688	-0.06965053361280973
-9.4491510421968	17.986087424675254	0.28911589670386073	-0.023472607471832534	-0.06184259162454364
-9.39405468440286	17.97674307009461	0.284318394716083	-0.02296811425777855	-0.06086669273843353
-9.318824933668623	17.968766098777905	0.2771017017134466	-0.022198643532604995	-0.05946055638131297
-8.866655676614846	17.930756511797174	0.2348014013701648	-0.01812868273840422	-0.050632621903666956
-7.460370084706861	22.326890903804703	0.4193948046543928	-0.04388726229151613	-0.04112895999168971
-7.181921823170052	22.004421546653404	0.38558504084609035	-0.03462488214950447	-0.041889364197323045
-6.980050576019263	21.793148493492453	0.3610168886145713	-0.03044666805125697	-0.042677483133941166
-6.576542696581086	21.409318391621486	0.31497811899710715	-0.021610383210979987	-0.046331195831459185
-8.591810565175942	17.924390418426363	0.20523996772129696	-0.01503162774427567	-0.045635464940660966
-8.160987566235585	17.895824611247768	0.15117058220384308	-0.00884059501993359	-0.03445772875576167
-8.427526747689353	17.911776804777684	0.18514946066733376	-0.012925005548075526	-0.041507688583739655
-8.540982568507179	17.920050757602066	0.19984323002289056	-0.014535699750839385	-0.04457254027786674
-5.864615339578987	20.755750631962357	0.23691041151155168	-0.010617438966067712	-0.04500991767303895
-5.543802938210256	20.38074487517408	0.19812365362652878	-0.004377995355420514	-0.04326833260181813
-6.504364858334945	21.34437545298176	0.30703326525381663	-0.02079631254110365	-0.046427667102628495
-5.970918121132899	20.87023242852833	0.24936654092388832	-0.011790234657481096	-0.045396647608975674
-5.171797381464162	19.89737251545445	0.1512004481585994	-1.5542771662318405E-4	-0.03986068496379019
-5.0245480447987125	19.683822661130662	0.13157138231120408	0.003218918559966332	-0.0380515937808214
-4.900152014728899	19.401774462066626	0.11005732427031718	0.006014303530298418	-0.03667421893984159
-8.045165203849148	17.895237150670994	0.13157447388322127	-0.007140011507132055	-0.028591633409275643
-7.828330068792466	17.887207984644846	0.09133689711065365	-0.004900346206562071	-0.017733497283796487
-7.588389628929521	17.819549385161938	0.021109501693644415	-3.76194869481399E-4	-0.00478062362781615
-4.683175416995011	18.92056128922509	0.07796009051355265	0.009956523086986855	-0.031586812891057005
-4.557131527726211	18.533459102138394	0.05829165481387195	0.009773373944892513	-0.027206191344203
-4.377707594286538	17.57417867700677	0.022631589933742844	0.010389869264629	-0.0178007963112774
-4.375950900357417	17.526057226949376	0.021044224916391532	0.010406244161586989	-0.01741556145779461
-4.484941864981501	18.19838652331461	0.04026787011375606	0.010905801611349093	-0.02447316760057071
-4.372825752777866	17.497105804998277	0.02084244559551309	0.010455551329440732	-0.017317234835204743
-4.260063754969469	16.957122878843833	0.01724641695302886	0.01031656568890515	-0.012890141868015112
-4.2543796491463395	16.88173839584814	0.017462335989651107	0.010272483566245176	-0.012746899662249674
-4.172479120773178	16.325671413989923	0.01537534038450301	0.008415602286918882	-0.010099594772467687
-4.151871519508384	16.155447405066244	0.014780048703535265	0.007865318781849102	-0.009264596049358585
-4.144035245207647	16.121454065378032	0.014556370098677456	0.007692992122530049	-0.009068755202828504
-4.072421898747817	15.289956430567175	0.01000983353518805	0.005421918588392698	-0.005247963883933281
-4.095328121705499	15.489697359268533	0.011096170744818423	0.005938767644445163	-0.006083004993174643
-4.118480058777639	15.68595857984359	0.01217132941386585	0.006277053384353871	-0.0069638670379398495
-4.140149876500907	16.06180723438685	0.014201420563651479	0.007484398774664988	-0.008772765934356766
-4.179593610389492	14.862900564725685	0.008161116080523532	0.0043944723984618884	-0.004672413111358496
-4.129583690004605	15.034457843656845	0.00926089967702785	0.004984378624095457	-0.0052329149119319275
-4.332504046130264	14.727261534199787	0.004220991610950998	0.0022016361082093055	-0.0023176728541488994
-6.864381120883843	17.824925970386563	1.2588714858269686E-4	7.305481406845305E-5	7.410696540435884E-5
-7.111456277637915	17.862901719600874	1.2538146625595787E-4	7.296713227046328E-5	7.424519048455119E-5
-7.361730330183262	17.815658423143518	1.2464547989248214E-4	7.289757047715493E-5	7.440752091464618E-5
-6.699631952192596	17.790187728061333	1.2620021902587573E-4	7.31069898027766E-5	7.401309384476922E-5
-6.471535900809904	17.65611081898578	1.2639261743859886E-4	7.317065498589574E-5	7.3902419241E-5
-6.01856299486931	16.965651538393175	1.2538416666151389E-4	7.293417595071354E-5	7.375036769044296E-5
-6.018217814642384	16.964954947243214	1.2538286236842423E-4	7.293384857505778E-5	7.375031082321072E-5
-6.192614293475787	17.31914560580889	1.2607835370211974E-4	7.311703426153556E-5	7.379784094783135E-5
-6.358826975092747	17.562077889890872	1.2639093959083178E-4	7.31680272012386E-5	7.385404629944998E-5
-6.018066056155799	16.964687362149334	1.2538239227061977E-4	7.29336980957861E-5	7.375029449964427E-5
-4.908304538333134	14.969355025422521	1.2073686105600245E-4	7.130611270495809E-5	7.299756070571548E-5
-4.894965705707698	14.956384548239772	1.2071549665306337E-4	7.129625420684975E-5	7.298256858654533E-5
-5.522668475480044	15.89108446419409	1.2280117753219618E-4	7.210975473774753E-5	7.350511603883038E-5
-5.590293973325887	16.02332329799043	1.2313987977133047E-4	7.22347588034376E-5	7.35526030924168E-5
-5.62503595550961	16.102423683804165	1.233542766719094E-4	7.230671256637882E-5	7.358381213323907E-5
-5.79838945170203	16.47567517825189	1.242542934214508E-4	7.260477691512023E-5	7.366467946905763E-5
-5.818300420163335	16.518599132988257	1.243643778346432E-4	7.263958176945136E-5	7.368218077739452E-5
-6.016563718580136	16.961325465432818	1.2537466721287938E-4	7.293140696660287E-5	7.374979586226695E-5
-4.911331118979538	14.97328547513143	1.2074492488763498E-4	7.130941076624169E-5	7.300018716117629E-5
-5.0735700023776875	15.16993664121582	1.2114874016601181E-4	7.148421040613567E-5	7.316128202484296E-5
-5.223708594183212	15.375437594116095	1.2158497688920514E-4	7.165299384514326E-5	7.329924879911899E-5
-5.2244114000787105	15.376332166246335	1.2158689898648456E-4	7.165380131850682E-5	7.329997526063914E-5
-5.424504479191739	15.698092793846305	1.2233581601949568E-4	7.194623292444184E-5	7.345386539567015E-5
-5.22565127061393	15.37825402853767	1.2159133539282371E-4	7.165550528348053E-5	7.330110862126444E-5
-4.7077301313837365	14.774519111724057	1.2042055457856732E-4	7.116225696774504E-5	7.277040841095516E-5
-4.675015183440867	14.74800878513003	1.2038180036276723E-4	7.114298754247027E-5	7.272437223032778E-5
-3.7658512309524754	7.028045440845924	9.304698993435682E-5	5.638613685585056E-5	6.990842981810043E-5
