# Supplementary material for: Thyroarytenoid muscle fiber orientation regulates the ability to modulate vocal fold vertical thickness
Source: PLoS One. 2025 Dec 4;20(12):e0337735. doi: 10.1371/journal.pone.0337735 (PMC12677544; doi:10.1371/journal.pone.0337735)
Supplement: S4 Data — (ZIP) [file pone.0337735.s004.zip › Male/contourA4TA1.csv]

% Model	Angle3.mph
% Version	COMSOL 6.1.0.357
% Date	Dec 13 2024, 23:15
% Dimension	2
% Nodes	720
% Expressions	3
% Description	Line
% cpl1x	cpl1y	Displacement magnitude	u	v
-11.968005616002486	39.650844643500406	3.5005626954611083E-16	-1.0990578665126694E-20	-6.431579086927958E-17
-12.100925229184412	39.521184251215715	3.4945077429163875E-16	-1.0932810438157049E-20	-6.431584927652706E-17
-11.810234379374002	39.74293127707726	3.504852842880037E-16	-1.1031967493648797E-20	-6.431572115417104E-17
-11.76596306338081	39.775513356632324	3.5063755415230265E-16	-1.1046531357617916E-20	-6.431570160693296E-17
-11.47739948826791	39.862189693672036	3.510424863471994E-16	-1.1085560314491787E-20	-6.431557332327189E-17
-11.258980847445656	39.857881496438054	3.510217094027626E-16	-1.1083980240119118E-20	-6.431547604392363E-17
-11.716143543792246	39.796222579001906	3.5073408188309473E-16	-1.1055888334152023E-20	-6.431567947824305E-17
-11.163938214941039	39.85365079891891	3.510024223152499E-16	-1.1082085676267507E-20	-6.431543372864642E-17
-10.796207435616262	39.85090503287166	3.509898972591058E-16	-1.1081040336272738E-20	-6.431526992545823E-17
-10.709496869932108	39.85039381204079	3.5098738495919236E-16	-1.1080851637906008E-20	-6.431523140450781E-17
-10.37169574884199	39.850036177539195	3.509859845942638E-16	-1.108080167887621E-20	-6.431508098292743E-17
-12.13512273325702	39.460672833157	3.491683986527252E-16	-1.0905889881592437E-20	-6.431586410411655E-17
-12.240660142730178	39.24849072022055	3.4817899107956024E-16	-1.0811544248291069E-20	-6.431590948284296E-17
-12.227325367848685	39.08705965880899	3.4742534414064097E-16	-1.074004219502481E-20	-6.431590252960516E-17
-12.205740642978935	38.979124391808504	3.4692226084702447E-16	-1.069225294980587E-20	-6.431589223330066E-17
-9.681369688821853	39.850002288818345	3.509841295943673E-16	-1.108126002622277E-20	-6.431477394160684E-17
-9.209886193231677	39.8500022888185	3.5098543509713594E-16	-1.1081292489552133E-20	-6.43145641096058E-17
-6.503691158131879	38.96454001876737	3.468520568460208E-16	-1.0690615142195793E-20	-6.43133673371212E-17
-6.587351156296421	39.29642873129991	3.484013200382045E-16	-1.0837570189403312E-20	-6.431340097868358E-17
-6.771159512318912	39.57700815680421	3.4970984987241683E-16	-1.0961989505061424E-20	-6.431348000203235E-17
-6.814129999907874	39.651652838586976	3.5005821249633184E-16	-1.0995053259019224E-20	-6.43134983596019E-17
-7.229593906641747	39.84203493583536	3.5094648632553275E-16	-1.1079566032662107E-20	-6.43136821124963E-17
-7.181795837296288	39.83706132882147	3.5092334410200125E-16	-1.1077379060107257E-20	-6.431366079172142E-17
-7.033567159296577	39.76166368437849	3.505710159794216E-16	-1.1043938038452566E-20	-6.431359530692306E-17
-7.6946177519140235	39.85300356006798	3.5099814902485903E-16	-1.1083931875358895E-20	-6.431388928034125E-17
-6.488283836647731	38.91091546805024	3.4660204185758232E-16	-1.0666736203924972E-20	-6.431336097679282E-17
-10.243595360807257	39.850002288818345	3.509860564709981E-16	-1.108076439374049E-20	-6.43150240712917E-17
-9.730298368089413	39.85000228881833	3.5098430413566103E-16	-1.1081213010282634E-20	-6.431479570518132E-17
-9.743014193148053	39.85000228881833	3.5098426742115775E-16	-1.108121587450893E-20	-6.431480135145901E-17
-9.085341826788042	39.8500022888185	3.50985209607509E-16	-1.1081406462452194E-20	-6.431450856727096E-17
-7.779783738995952	39.851154726690396	3.5099023611781286E-16	-1.1082902109821622E-20	-6.431392734068515E-17
-7.886706964608754	39.850916601280545	3.509882870249295E-16	-1.108281690580637E-20	-6.43139750378599E-17
-8.209330570361047	39.849987794146756	3.509866853366026E-16	-1.1081774569704099E-20	-6.431411867040551E-17
-8.699211804792647	39.85004545472901	3.5098740639336347E-16	-1.1081334964292322E-20	-6.431433679231676E-17
-8.427966558711145	39.8500350871401	3.509857768792067E-16	-1.1081772047519978E-20	-6.43142158888355E-17
-12.152615457473026	38.61822056218743	3.4523832726598547E-16	-1.0532779724533975E-20	-6.431586633660774E-17
-12.150457207342695	38.60568225439725	3.4517992786320643E-16	-1.0527242230733276E-20	-6.431586529326917E-17
-12.146591986235311	38.58859764700979	3.4510022094183626E-16	-1.0519717186126745E-20	-6.43158634699279E-17
-12.074238696384148	38.24828133015453	3.435144410212012E-16	-1.0369388276802079E-20	-6.43158290558672E-17
-6.441829287929373	38.514252064367554	3.4475283167382924E-16	-1.049096992871188E-20	-6.431334410402437E-17
-6.4796557750756225	38.830935381536946	3.4622855576933874E-16	-1.0631335197768494E-20	-6.431335794352011E-17
-6.431316994593285	38.355730965701305	3.4401331541984404E-16	-1.0421191734988628E-20	-6.431334107426471E-17
-6.415000660473024	38.12021737547059	3.4291564608778806E-16	-1.0317019013327001E-20	-6.431333594924138E-17
-12.006552716049852	37.91928976266428	3.4197923413288353E-16	-1.0224558359205453E-20	-6.43157968721776E-17
-11.966773292852782	37.7322909897182	3.4110823182852353E-16	-1.014230900674338E-20	-6.431577796091082E-17
-11.899335717233097	37.41624344712912	3.3963440672068476E-16	-1.0003822898172265E-20	-6.431574595680415E-17
-11.86072968481382	37.23337054820751	3.387827573110246E-16	-9.923467972206007E-21	-6.431572756420595E-17
-6.405495081109018	37.81045524455644	3.414702125812206E-16	-1.0180813301743996E-20	-6.431333477330693E-17
-6.3802834672144035	37.49850283645258	3.400172642160868E-16	-1.0043724172482622E-20	-6.431332665589034E-17
-6.34327199449609	36.990127261889924	3.376463392903756E-16	-9.821575424033608E-21	-6.431331525768445E-17
-6.3346776499635205	36.89181710192548	3.3718916176810557E-16	-9.778570798731222E-21	-6.431331235905724E-17
-6.327277488709939	36.80573234114482	3.367888178977323E-16	-9.74127818013534E-21	-6.431330999157726E-17
-11.839379859361392	37.12464213602315	3.3827521688451634E-16	-9.875817296978221E-21	-6.431571735083515E-17
-11.66031709327127	36.191536938073696	3.339280274437152E-16	-9.469059821119543E-21	-6.431563135153382E-17
-11.619905720758748	35.962379473002436	3.328627726225731E-16	-9.369570575090875E-21	-6.43156117882418E-17
-11.730360249335298	36.58305483766412	3.357551097276619E-16	-9.638978540493533E-21	-6.431566515840442E-17
-6.248695444183289	35.88284413383002	3.32493918195718E-16	-9.339691796082265E-21	-6.431328386404274E-17
-6.190644674951313	35.36621719878445	3.300878038888287E-16	-9.118442844298823E-21	-6.431326414111954E-17
-6.146329446134891	34.860882297696094	3.277357483548253E-16	-8.900125213807698E-21	-6.431324925185949E-17
-1.0600869276340483	18.316100001774196	2.5118912540246195E-16	-2.386316550932463E-21	-6.431140516636883E-17
-1.0459016161732135	18.37692181363064	2.5146778512570294E-16	-2.408701491143213E-21	-6.43113998445146E-17
-1.1744205707972624	18.153797557800345	2.5044419613535535E-16	-2.326746772420265E-21	-6.431144749622339E-17
-1.311326192584243	17.97535615877772	2.4962584751398457E-16	-2.2612354565391774E-21	-6.431149820787734E-17
-1.386335587551091	17.922671465764726	2.4938381936767106E-16	-2.2419781259391364E-21	-6.431152589356311E-17
-1.650548821745367	17.757514160475903	2.4862750278723906E-16	-2.1815612951763703E-21	-6.431162335097921E-17
-0.9718149006219283	18.630446296863695	2.5263230039920977E-16	-2.5019783623611264E-21	-6.431137210101081E-17
-0.9542349860686515	18.852537320770427	2.5365116995453916E-16	-2.583913705186201E-21	-6.431136514794695E-17
-0.9467123425971604	18.932059856972355	2.54016814750371E-16	-2.6132541328069786E-21	-6.431136220155415E-17
-0.9488912973033679	19.009058522305217	2.5437035271272306E-16	-2.6417515294210522E-21	-6.43113628057346E-17
-0.9602591937381534	19.185733594449147	2.551824080859844E-16	-2.707059985335226E-21	-6.43113665878686E-17
-1.0005126263859143	19.36574217623491	2.5600855608854823E-16	-2.773798472760895E-21	-6.431138098368587E-17
-6.05347281998843	34.07388368729615	3.240821554843363E-16	-8.566016087972789E-21	-6.43132168367235E-17
-5.779746191862431	31.198536783186327	3.1071496928808667E-16	-7.361991715028773E-21	-6.431312749167009E-17
-5.81260308842713	31.6601371096856	3.1285095022505607E-16	-7.551283991527278E-21	-6.431313642026915E-17
-5.898916358898413	32.61341104261303	3.172904946619008E-16	-7.950150375485114E-21	-6.431316446287082E-17
-5.976331308258205	33.33624786626052	3.206421891618903E-16	-8.252376878852607E-21	-6.431319035198643E-17
-11.555172919712001	35.57995576034233	3.310827935474992E-16	-9.205308594655108E-21	-6.431558019609513E-17
-11.427224513094306	34.824469013294944	3.2756556177699323E-16	-8.878652705160936E-21	-6.431551753588395E-17
-11.302991741507174	34.01939293201957	3.238186643744946E-16	-8.53603062666304E-21	-6.43154556861883E-17
-11.26269403333529	33.74326682230424	3.2253799122054164E-16	-8.417449439125361E-21	-6.43154353291458E-17
-10.87492360433819	31.536162433666846	3.1227847779404267E-16	-7.492019358493563E-21	-6.43152459983572E-17
-10.79808267178972	31.096982410679725	3.102425970832163E-16	-7.314144048450295E-21	-6.431520839910172E-17
-10.515617328365707	29.431210118152052	3.025149698454195E-16	-6.6257520741657145E-21	-6.431506959340744E-17
-11.095255333576779	32.78560916869341	3.1807669000631235E-16	-8.015651269402664E-21	-6.431535369811233E-17
-10.374607869233792	28.677418549364212	2.9901574085165823E-16	-6.327150767857661E-21	-6.431500112390106E-17
-1.9007542873442729	17.670028077820447	2.482260448118547E-16	-2.1497322864043486E-21	-6.431171551689338E-17
-2.0779141835942943	17.606247817656115	2.479338955885714E-16	-2.1265334582238788E-21	-6.431178084247653E-17
-2.421704394542373	17.610906476909	2.4795511311599755E-16	-2.128680351503392E-21	-6.431190725595872E-17
-2.5268901597962445	17.60827853304663	2.479432017905175E-16	-2.1278561667781605E-21	-6.431194598263279E-17
-1.0157099330243569	19.441588102125813	2.5635742891494703E-16	-2.8019379618432336E-21	-6.431138638991153E-17
-1.1062328150339649	19.65851365771074	2.5735404901115565E-16	-2.8825624098319363E-21	-6.431141921457124E-17
-1.0950141199455286	19.63861486947969	2.572626027624636E-16	-2.875149754791251E-21	-6.431141512578674E-17
-1.0936631912571904	19.634142492606518	2.5724201917195494E-16	-2.8734838888556826E-21	-6.431141463921624E-17
-1.2019485900933222	19.823967402584525	2.5811513126390306E-16	-2.9441465359277587E-21	-6.431145411069636E-17
-1.2626663164006444	19.90610167368628	2.584922865305923E-16	-2.9747187963606778E-21	-6.431147624453542E-17
-1.3479656887537845	20.02184186709379	2.5902519650190904E-16	-3.0178012799211142E-21	-6.431150735605919E-17
-1.3818036936806772	20.069240413165744	2.5924311881538836E-16	-3.0355630394620348E-21	-6.431151971025182E-17
-1.490043238491493	20.21081153288452	2.598947975106366E-16	-3.0883074465705584E-21	-6.431155920952313E-17
-5.495158991359491	28.68268136418761	2.9903199019712193E-16	-6.340572687107151E-21	-6.431303388393724E-17
-5.507477156915547	28.790577524822243	2.995293488253253E-16	-6.38308395298547E-21	-6.431303766170972E-17
-5.640376413522405	29.93509919763994	3.0484603897290195E-16	-6.845217503537783E-21	-6.43130815291613E-17
-5.66674537726079	30.200894570944342	3.060744140966015E-16	-6.951773132369744E-21	-6.431308951128842E-17
-11.232964758328787	33.56280133293661	3.2169645326816137E-16	-8.339822615725286E-21	-6.431542073295861E-17
-9.890707351552885	26.584105713780335	2.8931118946984893E-16	-5.498203362056642E-21	-6.431477664366259E-17
-9.499209611630052	25.463046361573806	2.841267636813803E-16	-5.0678759107114275E-21	-6.431460748188212E-17
-10.251371607480321	28.08873461337165	2.962841302937705E-16	-6.0885086675920634E-21	-6.431494244372312E-17
-9.949856872037069	26.81141811544305	2.9036571373249454E-16	-5.589186413539818E-21	-6.43148034409063E-17
-9.409620206466	25.28683176907262	2.833074832859504E-16	-4.999244306326965E-21	-6.431457033715711E-17
-8.975776833099328	24.413789608181347	2.792877790577504E-16	-4.6699133352193834E-21	-6.431439346490981E-17
-8.450931047688341	23.67686534172989	2.758695144911415E-16	-4.390089486164395E-21	-6.431418528959805E-17
-8.315280225053407	23.486682331666373	2.749962996202997E-16	-4.319858020102634E-21	-6.431413271612785E-17
-8.109310669822081	23.245736403988893	2.7388236662648485E-16	-4.230793607316217E-21	-6.431405382956673E-17
-5.04821833795282	26.35030357792787	2.882308703702725E-16	-5.420042110510745E-21	-6.431287838385216E-17
-5.072511135861281	26.457154341834364	2.8872230602384434E-16	-5.460320934033215E-21	-6.431288657162529E-17
-5.319014801988768	27.6151602307035	2.9408399642624504E-16	-5.915163992526892E-21	-6.431297336264612E-17
-5.298549699956672	27.508324942348306	2.9359139433726553E-16	-5.8743372767825255E-21	-6.431296651297984E-17
-1.6547952866665352	20.435138707303928	2.609257557639222E-16	-3.1721609149377918E-21	-6.43116194242485E-17
-1.7068462026965912	20.505043732104994	2.6124786209146584E-16	-3.198362206616317E-21	-6.431163845283642E-17
-1.8328638043067826	20.675856534446993	2.6203349646245055E-16	-3.262377087880777E-21	-6.43116846123229E-17
-1.9146876228856835	20.78271581099791	2.6252584169520855E-16	-3.3023076300710126E-21	-6.431171457327128E-17
-1.9589596542270868	20.838178803681924	2.627806023894955E-16	-3.3229374967508904E-21	-6.431173080769158E-17
-2.2267902915590323	21.173727916983232	2.6432954516927967E-16	-3.44916167602397E-21	-6.431182902600545E-17
-2.4765836027203294	21.524027437877677	2.6593872440712426E-16	-3.580838332179245E-21	-6.431192097498386E-17
-2.510632075597485	21.56945277354053	2.6614875598997584E-16	-3.598086444146274E-21	-6.431193357755395E-17
-3.4170539347823667	18.323036770820913	2.5122196596612644E-16	-2.391306447019229E-21	-6.431227363039756E-17
-3.3613588547056894	18.26201824120377	2.5094226903263513E-16	-2.368835890663774E-21	-6.431225318946547E-17
-2.8302006677410443	17.7685842180935	2.486776801700317E-16	-2.187080470451617E-21	-6.431205745790664E-17
-3.0213186080937637	17.882690433716814	2.49201189936484E-16	-2.229220744050174E-21	-6.431212763219967E-17
-2.9853774190574067	17.85333337493745	2.490669458888459E-16	-2.2184021105689532E-21	-6.431211447995988E-17
-4.904236518511963	25.91960781073081	2.8623347978037795E-16	-5.2550555855999365E-21	-6.431282615907719E-17
-4.723668736196532	25.314951331292864	2.834416774111788E-16	-5.021166757565989E-21	-6.431276010938255E-17
-4.604679940346854	25.051089745874435	2.8221645417604995E-16	-4.918326500330215E-21	-6.431271518336563E-17
-4.281370486848969	24.383328411417228	2.7914211605651E-16	-4.6648781090132014E-21	-6.431259543879517E-17
-3.2125741016240386	22.611557155864187	2.709522836731516E-16	-3.9914009507145966E-21	-6.431219447661231E-17
-3.272014261258436	22.70654698603269	2.713889559551463E-16	-4.0270294953231666E-21	-6.431221664121661E-17
-2.5518384799861815	21.63096481182497	2.6643206876364507E-16	-3.621554828652892E-21	-6.431194897893175E-17
-2.8735384712196232	22.08009398368013	2.6850492597140936E-16	-3.790637349317081E-21	-6.43120683191047E-17
-3.1756044296995665	22.556944434453374	2.7069986169655894E-16	-3.97104156767528E-21	-6.431218080004489E-17
-4.545571876999899	19.652622560032107	2.5733041795519927E-16	-2.8825227211421538E-21	-6.431269559015373E-17
-4.424895516455141	19.524062222800467	2.5674027223817964E-16	-2.835128592244577E-21	-6.431265099018822E-17
-3.958958611653594	19.00470136406695	2.5435181272678553E-16	-2.64274772403995E-21	-6.431247558904784E-17
-3.8782730930382083	18.915322300283425	2.5394250153446037E-16	-2.6097932959976823E-21	-6.43124458231353E-17
-5.025563667731989	20.107549344377823	2.5942942931505383E-16	-3.0522365926857808E-21	-6.431287784709446E-17
-5.277731362781373	20.350988119887234	2.605438765728196E-16	-3.1422025509468286E-21	-6.431297148753177E-17
-5.606549304112775	20.6598148798465	2.619710457609041E-16	-3.258373230206673E-21	-6.431309792112421E-17
-6.131048509468386	21.17349677678001	2.6432845325257545E-16	-3.4500395379351344E-21	-6.431329475025122E-17
-7.17416985769136	22.198608654304337	2.6904983716094767E-16	-3.834710605892279E-21	-6.431369181524211E-17
-7.6413332318231895	22.67125431062098	2.7124092972549674E-16	-4.013875092402004E-21	-6.431387215055402E-17
-6.9150129554945305	21.927639425126234	2.6780846721019E-16	-3.734256067160412E-21	-6.431359443418965E-17
-6.31895859009996	21.343154735881807	2.651160399077808E-16	-3.514692724754098E-21	-6.431336761768194E-17
-6.618255579081206	21.642875823077	2.6649062645176784E-16	-3.6281887841252426E-21	-6.431348204753378E-17
-3.6680004015474728	23.30103040805593	2.74138038753452E-16	-4.251127979213143E-21	-6.431236491121836E-17
-3.83446762916781	23.580833568731567	2.754285805989316E-16	-4.3594441042686775E-21	-6.431242842660946E-17
-4.071443328978513	23.987709649252928	2.7730922371459435E-16	-4.5116784206019976E-21	-6.43125160385259E-17
-7.640251545310057	17.586782544931808	3.4721663949468936E-21	-1.7273889743778538E-21	-2.2413057599089188E-21
-7.509356374993602	17.79911102953117	3.4812521994128975E-21	-1.7146939737749997E-21	-2.2337074977813235E-21
-7.6989388334005735	17.4903691638282	3.467424626851282E-21	-1.7314496040936433E-21	-2.244594308924144E-21
-7.762103216471637	17.30759444679789	3.45487593966342E-21	-1.7389932954773794E-21	-2.2496248146146664E-21
-7.821162534822876	17.152686250634986	3.443498122027735E-21	-1.744619900156753E-21	-2.2538059306441157E-21
-7.87221896818102	16.9473112831706	3.426343659779155E-21	-1.751106491122891E-21	-2.258300969384304E-21
-7.921170402924522	16.753942907049066	3.411048945311285E-21	-1.757587791989908E-21	-2.263060229721701E-21
-7.9783869673286425	16.470761822820492	3.3855845005354307E-21	-1.7645449466697582E-21	-2.26899193390463E-21
-8.003886469325913	16.357472230499454	3.3761813975872353E-21	-1.7678893747321776E-21	-2.2717287906133748E-21
-8.041803974825056	16.197407590250943	3.3598294296017995E-21	-1.77073784071853E-21	-2.274094619154641E-21
-8.11957094103931	15.808141817188318	3.3212661576039628E-21	-1.777646815244167E-21	-2.2806093637493615E-21
-8.094241908274963	15.975737091845481	3.338355470389138E-21	-1.7753665137558656E-21	-2.2782685137406633E-21
-8.149959289733443	15.594634263864748	3.3013210568142813E-21	-1.7814622570492562E-21	-2.284252169162477E-21
-4.487015489615116	14.591722761896559	3.5021595698154434E-21	-1.8321618490669203E-21	-2.2883037548980783E-21
-4.416731324563106	14.512870608922288	3.497906317444199E-21	-1.832789606894332E-21	-2.2861559415820315E-21
-4.329055028394281	14.412978776001905	3.4932927862215895E-21	-1.8342790921061576E-21	-2.284076608292286E-21
-4.19303203891211	14.248275933735142	3.483394590484591E-21	-1.8349590243821084E-21	-2.2796839266784532E-21
-4.178965322518646	14.23024927967746	3.482407751495611E-21	-1.8351184725314978E-21	-2.2793361033004864E-21
-8.208595369810979	15.125877972768416	3.253502653944498E-21	-1.7854478082205816E-21	-2.2903102542476542E-21
-8.250106284083648	14.883579494882824	3.2294413327670034E-21	-1.7875612110232563E-21	-2.293613328159897E-21
-8.184763342662869	15.304083214581624	3.271750682983223E-21	-1.7840934277107478E-21	-2.2879190003464715E-21
-8.194040568253598	15.203367992185502	3.261958570354049E-21	-1.7851690772750513E-21	-2.289456045244949E-21
-4.009503675450382	13.95499929048619	3.460252826315695E-21	-1.8342950037913832E-21	-2.272050095885725E-21
-3.967321215997023	13.879167246534847	3.454707630591007E-21	-1.8345671735270736E-21	-2.270710177000494E-21
-3.8768075373306097	13.684183745503944	3.436180643099497E-21	-1.832473380148835E-21	-2.265930559411601E-21
-3.8285567068758617	13.577304042901428	3.4262330910994184E-21	-1.831616586572262E-21	-2.2634464753111E-21
-3.679175518096213	13.165512678706849	3.384673068507681E-21	-1.8260561071636778E-21	-2.2544444055715478E-21
-3.5952780276413945	12.848827743115857	3.3480601502977824E-21	-1.818246541204512E-21	-2.2473581822607016E-21
-3.8035301168690907	13.511178334388502	3.418819188236399E-21	-1.8301458346721124E-21	-2.2615540728439355E-21
-3.5706258476984103	12.751547870197772	3.3384691624823652E-21	-1.8171491435083218E-21	-2.245992388699676E-21
-3.536337058362929	12.508568926206657	3.3104238423812935E-21	-1.810515368898387E-21	-2.242255140544037E-21
-3.4943523373487664	12.217884679130231	3.277240813250849E-21	-1.8029520279274334E-21	-2.237966874965093E-21
-3.476217738039166	12.051206781698731	3.256249255625099E-21	-1.7963751760341303E-21	-2.2349486839493554E-21
-3.4381043775288846	11.707787309160882	3.220335043196554E-21	-1.7884782316245356E-21	-2.231432121168673E-21
-3.4175141432913065	11.442487558596586	3.187762933144007E-21	-1.777670418741767E-21	-2.2271376041223563E-21
-3.390535492772293	10.959938069747185	3.1322670100239097E-21	-1.759181805580692E-21	-2.2210149496034897E-21
-3.391605607580326	10.637069694303245	3.093883868899407E-21	-1.7437449840493616E-21	-2.2173635958779954E-21
-3.3957072198915474	11.125983907025887	3.15277710084822E-21	-1.7668241402659404E-21	-2.2232702863410726E-21
-3.3933099091125833	10.454525891479044	3.0742929786878136E-21	-1.7368178528104545E-21	-2.216408443234872E-21
-3.392748642497309	10.363320317554606	3.064522770504416E-21	-1.7327775345407312E-21	-2.2155298032942554E-21
-3.3881777990103163	10.052022617744685	3.0293764640517817E-21	-1.717706708161421E-21	-2.2117235818373277E-21
-3.379931059854188	9.65560915900371	2.9826431987992895E-21	-1.6943371135742235E-21	-2.2047944399761392E-21
-3.38003327420144	9.645525660619372	2.981398102270968E-21	-1.6937013631216146E-21	-2.2046457792586884E-21
-3.380411775956053	9.63612711841371	2.9800925071777473E-21	-1.6929161627205314E-21	-2.2044498561794193E-21
-3.4070943292007656	9.209820550583608	2.9309871396613846E-21	-1.6666564091231053E-21	-2.2007435805913266E-21
-3.4177904844649305	8.97279793026408	2.8988640566528856E-21	-1.646805943842965E-21	-2.195085391071008E-21
-4.670507470987797	6.528342318175511	2.671462337176939E-21	-1.4456545722686756E-21	-2.2387289695599374E-21
-4.472672713765167	6.53165408154053	2.6586049677519204E-21	-1.439536776897421E-21	-2.2336067703687106E-21
-4.296096768007061	6.564113874181485	2.640428690115401E-21	-1.431305880581315E-21	-2.214015955861075E-21
-4.1907677441120486	6.6201318525786546	2.6358483482583176E-21	-1.4280566468065179E-21	-2.2079961621687183E-21
-3.42823364007561	8.77881073484247	2.8778044771464504E-21	-1.633759697410356E-21	-2.1934697539659886E-21
-3.440421539484517	8.631632878187974	2.8603427358273278E-21	-1.6200071592578132E-21	-2.1914940843871845E-21
-3.510174069952668	8.051882576425108	2.7900487191740774E-21	-1.5610706075773022E-21	-2.186150781480975E-21
-3.4654247941708625	8.41479710425795	2.8325936697542676E-21	-1.5979257429110999E-21	-2.1893228101099686E-21
-3.519325274558982	7.974355231943207	2.7789631834972556E-21	-1.551707159694608E-21	-2.1843665952715087E-21
-3.8048036653298265	6.960169305120867	2.6193297700649583E-21	-1.415481040168168E-21	-2.1539224909640536E-21
-3.942941641067294	6.809098812242506	2.621599681509239E-21	-1.423188030390692E-21	-2.172893617761375E-21
-4.081244662082278	6.715380176995773	2.622613407085498E-21	-1.4164659924998329E-21	-2.1899598887647068E-21
-3.557899482821399	7.6388476831782866	2.721488178164272E-21	-1.488929561762718E-21	-2.1703529457405417E-21
-3.5506928691402093	7.692857622749482	2.7389921152761954E-21	-1.5092011018054908E-21	-2.1772230980001937E-21
-3.535122007221198	7.8370201875805385	2.7586948993057693E-21	-1.5311762246021225E-21	-2.1797012545079453E-21
-3.5827478111781415	7.560437912809053	2.7123473529144378E-21	-1.4893700327345162E-21	-2.1667676257510162E-21
-3.656557182300242	7.31345080673359	2.6639037008736185E-21	-1.4514434285227566E-21	-2.153888699289292E-21
-3.741595319822733	7.091603710798701	2.6255112289809823E-21	-1.411628799614025E-21	-2.1490540772658552E-21
-12.48823622079036	29.318127189803445	2.3208729173076707E-16	2.2219617865774244E-17	-1.1917151954478598E-16
-12.301573729696075	29.291730374054282	2.2836466349513844E-16	2.0773744946152786E-17	-1.187352768641889E-16
-12.904182385341631	29.37659805299116	2.401673913754111E-16	2.5854072136745654E-17	-1.1973036701971173E-16
-12.704310573905445	29.35687813300677	2.3636956196725143E-16	2.413242509075571E-17	-1.1952255649314088E-16
-13.215739023882737	29.375039723105594	2.453402892469769E-16	2.846559686083949E-17	-1.1932576761580922E-16
-13.289816212405814	29.38416912499247	2.466519226456709E-16	2.908070955988603E-17	-1.1935959195337196E-16
-13.628735756055638	29.408293625969595	2.521664234802828E-16	3.17044004609646E-17	-1.192264855669189E-16
-13.761313265189306	29.420327221129604	2.543384368540518E-16	3.2743568773552584E-17	-1.1917854171032697E-16
-13.789831291953012	29.42263826529943	2.547045565312233E-16	3.2972584287142064E-17	-1.1914614074309248E-16
-14.193507593470319	29.351006338599753	2.591346605386453E-16	3.5881265114017756E-17	-1.179220446800147E-16
-14.343065600888547	29.30623263263965	2.6015992706568823E-16	3.682768555678427E-17	-1.1719103603012188E-16
-15.169871121939503	28.7024294022831	2.6199492411411704E-16	4.181413662238573E-17	-1.117919590025244E-16
-15.025976096323706	28.826575538617305	2.6196998933832403E-16	4.089438965493659E-17	-1.1283367856834193E-16
-14.704342841257393	29.099582909420015	2.6166535616163493E-16	3.8973432870522094E-17	-1.151726043758392E-16
-14.77814405518191	29.048154888872233	2.618659779761679E-16	3.930113648994605E-17	-1.1466292396898255E-16
-15.194930389272562	28.670268692680192	2.6193254625404004E-16	4.206050006584787E-17	-1.115398393781543E-16
-15.552436058935607	28.262388145106144	2.609157463363767E-16	4.54907445534952E-17	-1.0819930453016871E-16
-15.65870487864321	28.128694460225432	2.603911344504978E-16	4.6507663231017364E-17	-1.0705162022108145E-16
-15.420870685895718	28.414489982476084	2.6151204408485184E-16	4.4027189896902386E-17	-1.0950681456809694E-16
-16.14669845066415	27.534817692946177	2.556700505719051E-16	5.267617925303658E-17	-1.0078186870528421E-16
-16.18902508127296	27.487365967844962	2.5520916035370764E-16	5.3237302377860933E-17	-1.0021630679577027E-16
-16.090879730623392	27.60512583812312	2.5625743146995475E-16	5.1959805070552566E-17	-1.0154862770390398E-16
-15.906983759261689	27.83045491742547	2.5826035417702896E-16	4.952943319750212E-17	-1.0406901400541534E-16
-15.78801336657089	27.974288039163056	2.594993935181886E-16	4.799894376908217E-17	-1.055743919370723E-16
-16.4224657835804	27.241242221715776	2.51904277945952E-16	5.653450353775323E-17	-9.718064523116703E-17
-16.636541644582238	27.015574682657572	2.4879457111233555E-16	5.952251388913998E-17	-9.427584249362127E-17
-16.701862721366762	26.948993088668995	2.477029677469859E-16	6.051603124741474E-17	-9.339947169215136E-17
-16.98192097775023	26.67928029930171	2.428890266569474E-16	6.446309597053294E-17	-9.010328933243469E-17
-17.086567607533095	26.586911131348927	2.411576461769459E-16	6.592618492526008E-17	-8.912790186285207E-17
-16.810764952407226	26.84442366016748	2.4585837766843207E-16	6.205734994158575E-17	-9.212933633266508E-17
-17.316197999609905	26.352544552541893	2.3734210342509387E-16	6.953759905777549E-17	-8.688159344652605E-17
-17.45518464052986	26.210110438215963	2.3478126662826236E-16	7.15248209713303E-17	-8.564590309796198E-17
-17.722095738557805	25.895382301413925	2.3099284924889764E-16	7.617186696042642E-17	-8.331366263649786E-17
-17.72264017583542	25.894744071275742	2.30984222027571E-16	7.618135613473479E-17	-8.330868019257745E-17
-17.932597821946576	25.11386146747848	2.221117657088742E-16	8.340103899481345E-17	-7.573332526623086E-17
-17.907096306050956	25.00313633884308	2.206812402929219E-16	8.403498894940588E-17	-7.430994507882661E-17
-17.75267320881764	24.32471147247125	2.118598320957758E-16	8.789417821844821E-17	-6.550027861983406E-17
-17.92944471255859	25.1306830888716	2.2230140862914875E-16	8.325977643948452E-17	-7.588057292747454E-17
-17.722777975835573	25.894232143167198	2.309789511981536E-16	7.618659745339913E-17	-8.330286456356695E-17
-17.728945142955695	25.871483784810497	2.3072119914509404E-16	7.639733307614829E-17	-8.308248818910488E-17
-17.700264955727473	24.192801294244298	2.096932976299311E-16	8.837995089884285E-17	-6.32683767835524E-17
-17.492893227235577	23.675149455238873	2.0120160578935052E-16	9.044536275836646E-17	-5.4602537942376206E-17
-17.219818972655105	23.051350814888384	1.8956819095120335E-16	9.216691684606152E-17	-4.3849888357928046E-17
-17.213682929786287	23.036984749786797	1.892966153796594E-16	9.221471679710325E-17	-4.3605180212783205E-17
-17.20651458505761	23.021889840621302	1.8898933341524487E-16	9.225099177584958E-17	-4.333862047278583E-17
-16.72944438496599	22.0265670999435	1.689143075695547E-16	9.374929741012802E-17	-2.599560497124783E-17
-16.772330573218266	22.113599037757318	1.706043268089013E-16	9.36950203360726E-17	-2.7466623342567588E-17
-16.97378539565523	22.529669064239176	1.79107416981918E-16	9.316019202424002E-17	-3.472218223419697E-17
-16.69878402350933	21.97001521221032	1.6785917145977003E-16	9.374268805810757E-17	-2.5062742463784043E-17
-16.44523432072541	21.481646309928003	1.5817992018960164E-16	9.394922394175098E-17	-1.6880135455438326E-17
-16.38784636008633	21.382208809377225	1.5638708063489668E-16	9.388999029721272E-17	-1.5230973903013467E-17
-16.10429654720809	20.90765006213037	1.4681276247462452E-16	9.364808672246137E-17	-6.937700951210729E-18
-15.229590069694847	19.59839917871314	1.2038780189796522E-16	8.847423955107094E-17	1.630879569646608E-17
-15.573303162172023	20.08692966262294	1.299659899000294E-16	9.102006631685455E-17	7.772287256792669E-18
-15.762739830454272	20.369577854236137	1.3593717713998874E-16	9.218285496322156E-17	2.6802360808347965E-18
-15.676053214728174	20.229671015614727	1.3301513822102747E-16	9.177962357397923E-17	5.199187408177379E-18
-15.004965242227517	19.29705702264412	1.1485487409342277E-16	8.535971547535509E-17	2.1299118703736606E-17
-14.347740685004595	18.43237628944785	9.861142034619238E-17	7.276360401566103E-17	3.334277583084078E-17
-14.71316053352021	18.903140185799252	1.0709524016441107E-16	8.077376305659227E-17	2.7968413103507365E-17
-14.112301424219844	18.14085757339455	9.235326763368191E-17	6.656909817082322E-17	3.604777270922444E-17
-13.786968016309958	17.746840232171802	8.378258262610338E-17	5.690674414840656E-17	3.7012613167361566E-17
-12.572484095421888	16.31238607204104	5.361670490471093E-17	2.400004729721181E-17	2.6484890983801216E-17
-12.73923093656964	16.50237005974189	5.742645426581889E-17	2.8165437066061556E-17	2.849601708479315E-17
-13.149721100590622	16.985383718836303	6.713928745198698E-17	3.880904066977488E-17	3.249954062738639E-17
-13.560443943361147	17.474962802260926	7.768590536760465E-17	5.039181844648849E-17	3.5934478804447654E-17
-12.433087863224218	16.142914163274668	5.025714669808781E-17	2.1130675260339043E-17	2.4344862705726115E-17
-11.67886765718853	15.130655135953049	3.2868383113824257E-17	7.829449742279016E-18	1.4144693145888488E-17
-11.370603754574383	14.616160191779192	2.5885214755590343E-17	3.858864950614393E-18	1.1079709020689728E-17
-11.928279318244115	15.521235666230787	3.831179184621941E-17	1.1270197953861277E-17	1.72222499611292E-17
-11.098102119973685	14.067276715400904	2.0594287464761156E-17	1.4747420418171563E-18	8.987178263478942E-18
-10.94829922258624	13.75778922441979	1.7344328960955336E-17	1.8857635694372557E-19	7.992241222919325E-18
-10.566136973193167	12.955069884045642	1.1229265615057193E-17	-8.497178813501217E-19	5.649197295106902E-18
-10.528617101577506	12.869997651759531	1.0546864582437131E-17	-9.354622502345038E-19	5.408703756434424E-18
-10.125844678960055	12.03212679724241	6.621669329231695E-18	-7.793070760877024E-19	4.095427946299526E-18
-10.205786830641387	12.200371242765215	7.410696612516586E-18	-8.077309384296292E-19	4.361114333423438E-18
-10.11776374681346	12.014636087480781	6.569941969609218E-18	-7.755218738596948E-19	4.072314954153171E-18
-9.799033203597945	11.32040592221854	4.497907719020791E-18	-6.435907965256225E-19	3.2125545487384784E-18
-9.732454220074882	11.174895810343436	4.078732558195506E-18	-5.951376405318821E-19	3.0171435179992593E-18
-10.081694286405995	11.938670646469957	6.345497310970872E-18	-7.598068092521704E-19	3.977966897143179E-18
-9.419861471494833	10.505758447346915	2.9232115826439066E-18	-3.755287968096748E-19	2.425224733923139E-18
-9.39945834397536	10.463080013210769	2.8439103864024614E-18	-3.5959464712384533E-19	2.3827563692499348E-18
-9.362989365785312	10.388561145610026	2.7382735986466026E-18	-3.460213889999808E-19	2.3112970365478245E-18
-9.15485933130238	9.94585479357356	2.1221584344565884E-18	-2.5318155393356287E-19	1.8948976215547768E-18
-12.250739993292553	19.150604908283345	7.956914956880494E-17	7.184084095904672E-17	2.0905153988515103E-17
-12.385666050996104	19.229462944007324	8.215414139297424E-17	7.493648931902713E-17	2.4330822053112977E-17
-12.018444755085756	18.995911937273455	7.543109456448462E-17	6.623364314445262E-17	1.3868827039107812E-17
-11.827571680933026	18.805921238230237	7.248403181871718E-17	6.237617909212048E-17	1.1367928026782092E-17
-11.71378598197753	18.69006222155872	7.075580383693335E-17	5.999983217289776E-17	9.513975810836706E-18
-11.489121580415649	18.312221504949157	6.477653006778645E-17	5.309843353545137E-17	6.285393184149456E-18
-11.42092816915265	18.202424829191397	6.299407070210274E-17	5.106984052138046E-17	5.482214061416312E-18
-11.137081940903064	17.673975351763787	5.416069774520271E-17	4.088220663667608E-17	2.780565408652379E-18
-11.050577560623434	17.52903972488271	5.168149462833508E-17	3.80466410426106E-17	2.097057860399348E-18
-10.900173758069224	17.228821915447778	4.6516848265857736E-17	3.2270655717289556E-17	1.2574960148644441E-18
-10.59407257662658	16.86993613536655	3.921166349674084E-17	2.4867210946276676E-17	-9.50422616500509E-21
-10.4015251414116	16.663994998799538	3.505095829030921E-17	2.112400515128087E-17	-4.1347167825001377E-19
-9.980308680915373	16.24426542990552	2.6641012670555385E-17	1.401584248989438E-17	-9.590663115440854E-19
-10.52456597891735	16.788877057884427	3.756766470533453E-17	2.323409272525871E-17	-3.0659083281942886E-19
-9.215934750579713	15.702403997568886	1.544015437893643E-17	6.664656875026362E-18	-8.904851107479587E-19
-9.506635524164235	15.916651407254937	1.968943509718623E-17	9.318883552507933E-18	-1.3340085496472304E-18
-9.713477904294042	16.0562870014233	2.2762384380160458E-17	1.1292859135793738E-17	-1.253707100344265E-18
-8.987328542896977	15.535943891824608	1.226406078470258E-17	4.6968222082805886E-18	-6.600793876789579E-19
-7.038155536202357	2.4161328913912485	6.073599047756738E-19	-5.2600318641864505E-19	2.6091839706938076E-19
-7.218271698777633	2.47634434863711	6.06797550226297E-19	-5.191752669051516E-19	2.7950811018194885E-19
-7.402921517489648	2.596088343862585	6.01564397641335E-19	-5.0703436575534045E-19	2.9795937044065323E-19
-5.610926604361966	2.56874897195521	5.575266817446347E-19	-5.068120003458462E-19	1.239158268145919E-19
-5.791192046184306	2.4885541575675454	5.704630410118879E-19	-5.166973035843424E-19	1.4034257878942318E-19
-6.090991914769232	2.367770791599311	5.885453353487672E-19	-5.306548692867444E-19	1.668642774521037E-19
-6.223300720670824	2.365865245728654	5.929661382120941E-19	-5.317057657558444E-19	1.8069343689073655E-19
-8.524776938151282	15.280293075065625	7.018767336340129E-18	3.1206191344087786E-18	-8.067415772318232E-20
-8.5390176621	15.301185889469425	7.421814606710191E-18	3.3111029105537622E-18	-9.689823000913158E-20
-8.574275941324595	15.320887483760043	7.806512840019864E-18	3.4139772750173327E-18	-1.33611929776494E-19
-5.2268760988311245	3.1984387632370352	4.8831473505217925E-19	-4.440498855377776E-19	1.0037627223918743E-19
-5.323022364028059	2.954304032548915	5.142103046314834E-19	-4.677967617579723E-19	1.0500522762035189E-19
-5.411391041049513	2.8046470279535036	5.30300568461257E-19	-4.823523917891619E-19	1.1027844420747448E-19
-5.361270108912003	2.863813885716368	5.235458857044216E-19	-4.762846336386923E-19	1.0689166497896857E-19
-5.176470922340737	3.3654332504811606	4.711565688057623E-19	-4.2840896832123655E-19	9.811443566951056E-20
-4.997438755280889	4.032636318053695	4.0579287923341343E-19	-3.6881365271503883E-19	8.871271481325885E-20
-5.108994509801874	3.6116460899580636	4.4593590549645E-19	-4.0551930230654285E-19	9.489789140395495E-20
-4.991774580661376	4.054261353979088	4.0371613271449405E-19	-3.6693122716345984E-19	8.83538082643484E-20
-6.53602006808163	2.347293243898074	6.01402629094767E-19	-5.337470827963246E-19	2.1118206073656531E-19
-6.871423256057571	2.3759082864320638	6.070180054737312E-19	-5.304075528619421E-19	2.4479773483739817E-19
-6.725008134174486	2.363972974785624	6.052010898562396E-19	-5.321453144020996E-19	2.3056342273658515E-19
-7.498445287702315	2.6504749625169852	5.990588094601058E-19	-5.011850241381768E-19	3.0724972705548693E-19
-7.543394316053332	2.6908233254228815	5.96981954633513E-19	-4.973646567739267E-19	3.1150702730310165E-19
-7.714537633122486	2.9137762658493207	5.845021295109593E-19	-4.756719132548196E-19	3.293140182901831E-19
-7.7891268079090406	3.0564766598021276	5.76806761538338E-19	-4.631570513076604E-19	3.3726943171614693E-19
-7.80527300412054	3.4063802626319237	5.533148915301472E-19	-4.320256924793262E-19	3.435268691891412E-19
-7.804324521600502	3.2269612996167556	5.65239266989861E-19	-4.475991229466452E-19	3.4101125794676366E-19
-7.758877336072651	3.698244931275473	5.326384332961634E-19	-4.0590082342965097E-19	3.442779663172366E-19
-7.751964178591711	3.7286102673963915	5.304781018273784E-19	-4.0324484707569093E-19	3.44202067439931E-19
-4.868412953288395	4.489722570165323	3.6027328058012037E-19	-3.2878743912693433E-19	7.313663406812972E-20
-4.944274103721604	4.221530184777065	3.870595481142172E-19	-3.5231080259402725E-19	8.250954657454734E-20
-4.861218645669248	4.514367912389247	3.5751387609707955E-19	-3.2636140954949694E-19	7.19841646013064E-20
-4.761328567585714	4.872867994409656	3.164636193668115E-19	-2.902427203346743E-19	5.543059177981593E-20
-7.7347878369548635	3.762505605967378	5.276932809539075E-19	-4.0014554567798237E-19	3.435231257727126E-19
-7.441188952293851	4.488511996506501	4.7030567325564565E-19	-3.30661259138284E-19	3.3442239058675657E-19
-7.462522939780039	4.43043664258904	4.746410918723813E-19	-3.362067063815546E-19	3.349301214287057E-19
-7.583988224902736	4.103803156183615	4.984631997869024E-19	-3.6705012299774934E-19	3.3717660868802027E-19
-7.428705960551779	4.562167039268793	4.6667261289195295E-19	-3.234593174227314E-19	3.3588049820729815E-19
-7.367225146909923	5.0179675342064245	4.450546713121668E-19	-2.784580837665951E-19	3.4677353240787874E-19
-7.395373926440531	5.510469499667041	4.382457450482653E-19	-2.294537749890955E-19	3.717706028881623E-19
-7.396628687854849	5.543415335697084	4.375863543603992E-19	-2.2620610957057913E-19	3.731740578498359E-19
-8.951906927477943	9.55517852325179	1.802109000083554E-18	-2.264496004224352E-19	1.6378590160457813E-18
-8.732770861641235	9.107630277300872	1.425781303101137E-18	-1.6641005756680612E-19	1.3418241525878826E-18
-8.477149435408428	8.592840803667324	1.1352754718523735E-18	-1.479636935235959E-19	1.0822780583213083E-18
-8.352048182285694	8.325615036227727	9.880496977144803E-19	-1.408807843444089E-19	9.498535462167581E-19
-8.222367325804308	8.079901469599669	8.915975174482578E-19	-1.3739516070554289E-19	8.581610151591156E-19
-4.558078678429407	5.6727023718291845	2.0417929290194152E-19	-1.894762400199578E-19	1.7773183889773927E-20
-4.661854211303943	5.2307881209663405	2.688203273362432E-19	-2.4815688193782334E-19	3.598739713581364E-20
-4.6736829568741065	5.179041007331088	2.7588287956647913E-19	-2.544138244578107E-19	3.829498979394765E-20
-4.664862639408369	5.2157017440172675	2.7098672853347758E-19	-2.501025396667139E-19	3.643932466517995E-20
-7.642518454416541	6.7438038314408955	5.06607011729515E-19	-1.3339804247041188E-19	4.836523274249746E-19
-7.72390205946121	6.960130553786359	5.558118237342795E-19	-1.3166803937097457E-19	5.326629629063416E-19
-7.960824009101229	7.5515457825414485	6.827348880300181E-19	-1.2526923909049083E-19	6.592856342039414E-19
-7.398279738095727	5.568321714484634	4.37690361301701E-19	-2.240485170421679E-19	3.7432704934452687E-19
-7.486554017062449	6.151026864151781	4.513467237007897E-19	-1.7225074851110933E-19	4.141510537582931E-19
-7.599533786520233	6.612688047526157	4.93482816218837E-19	-1.4283638986084155E-19	4.671321885133727E-19
-4.559353287845783	5.783205763653101	1.872668096873561E-19	-1.737100048338173E-19	1.380930602642807E-20
-4.539973927898901	6.108340489734484	1.39802156925343E-19	-1.2800800268492272E-19	-2.843612353438137E-21
-4.595870421128182	6.280367827388355	8.355391002798661E-20	-7.615474711567646E-20	-4.413637092704431E-21
-11.949523827617073	29.206895619841305	2.2111363922297942E-16	1.788908941609211E-17	-1.1773681687816708E-16
-11.807688642858182	29.154031813094953	2.178909513905226E-16	1.670081556195328E-17	-1.1713183231198172E-16
-12.00330605669702	29.223330979102066	2.222280100723057E-16	1.8309005850881725E-17	-1.1791690927872713E-16
-11.58017196199464	29.065937130844834	2.1226222531480009E-16	1.4926132054273022E-17	-1.161014162606887E-16
-11.41683712235142	28.96940271662765	2.0792463706935715E-16	1.3601916156086604E-17	-1.147826591777842E-16
-11.219350371023808	28.853937987330728	2.0259322911153406E-16	1.2069069325935424E-17	-1.131398172631594E-16
-11.063811648377435	28.68153300927144	1.972998306389333E-16	1.1262621896605337E-17	-1.1099889047668475E-16
-10.947486528223845	28.535037823889105	1.930146205334595E-16	1.0720459801757281E-17	-1.0921379336890308E-16
-10.899230615467399	28.323819733732066	1.87460454251585E-16	1.0892153139425314E-17	-1.0670720647231775E-16
-10.868467577029437	28.194812621939796	1.840225058161313E-16	1.1032112617461205E-17	-1.0514355139285686E-16
-10.876511202290695	28.109887068149042	1.8078947626180606E-16	1.1620699504896542E-17	-1.0389796997735209E-16
-10.899672074901286	27.854101802332053	1.716481701159305E-16	1.3130942283755766E-17	-9.997453493826772E-17
-12.412266700730603	28.73183000599365	2.251237896720784E-16	2.016710874376933E-17	-1.1407064946133886E-16
-12.004390987243811	28.644127827029816	2.1444620022608826E-16	1.7501170635157635E-17	-1.1285036466812662E-16
-11.418956634563854	28.353076382645266	1.9527276165537017E-16	1.4514889315442168E-17	-1.084979475959434E-16
-11.624144095082618	28.483083006210283	2.0264368083133106E-16	1.537434534398504E-17	-1.1040865758643596E-16
-11.98757052088968	28.638168487186267	2.1395566824275363E-16	1.7396680931401418E-17	-1.1276351241539784E-16
-11.999455430555999	28.643021141499133	2.1431904983727705E-16	1.7467697327401482E-17	-1.1283534469866209E-16
-11.11438165555979	28.077094826076056	1.8247313614466218E-16	1.355498303797867E-17	-1.0424698537617593E-16
-11.390783517603357	28.330385589064328	1.9416921385623245E-16	1.4411550406555354E-17	-1.0816465964712072E-16
-11.018694723095315	27.985290635821798	1.77920384340099E-16	1.3351731320819578E-17	-1.0250448232518991E-16
-13.471803069018005	28.77445563984976	2.4824704334560715E-16	2.787127529771471E-17	-1.1534291614806604E-16
-13.48260549035852	28.773788416678933	2.4846286689180133E-16	2.794886346890645E-17	-1.1533836224736862E-16
-12.935354512904492	28.789110493383188	2.3711427300023064E-16	2.3966121215221554E-17	-1.150456059922524E-16
-12.730299209385468	28.768829272465172	2.324840739528565E-16	2.2430173815803952E-17	-1.1476482410149644E-16
-14.231290469589101	28.525879619960573	2.596877480341659E-16	3.4020543821250573E-17	-1.1345256872671776E-16
-14.010448775461906	28.63328583652027	2.572323399687706E-16	3.20251947484526E-17	-1.1430017079411408E-16
-13.506471729136642	28.767317669153915	2.4884862216980185E-16	2.813906562948095E-17	-1.1528916838678953E-16
-14.460841527293365	28.39408003504012	2.6188756717084394E-16	3.5946850128440136E-17	-1.1222002933329166E-16
-14.783683682753072	28.129965573228738	2.623318000673374E-16	3.9261178526989324E-17	-1.0949689285348883E-16
-14.975465100779633	27.963363652093868	2.6198870919792314E-16	4.139933102412255E-17	-1.0773251072367878E-16
-14.857377166814722	28.070482248494333	2.6242904249459757E-16	4.002912212561967E-17	-1.0889455405472642E-16
-15.247091508969765	27.723494694946858	2.611271777279776E-16	4.4404444719718946E-17	-1.0508842997427809E-16
-15.438921475279523	27.548521108541188	2.599389191008866E-16	4.672722500183768E-17	-1.0308588018026085E-16
-15.777307067901031	27.23142152114181	2.570722031985972E-16	5.09269444789284E-17	-9.913281896140058E-17
-15.505550048294694	27.4862002405047	2.594645971726697E-16	4.750540475757647E-17	-1.0234262908005144E-16
-15.95882932927022	27.057658625283377	2.553012140859618E-16	5.322572949151856E-17	-9.687585175186719E-17
-16.071627921968407	26.944874315391413	2.538536552100237E-16	5.479854074199288E-17	-9.533299927330253E-17
-16.348879088595037	26.649360708813276	2.5024299587234344E-16	5.877641199698434E-17	-9.121560654308029E-17
-16.427997019937784	26.555959712111072	2.489894447008501E-16	6.007625663511822E-17	-8.989558456137942E-17
-16.656844434007954	26.17623866269756	2.4355196754061527E-16	6.45867066536461E-17	-8.464288094725712E-17
-16.696536478621557	26.09508062700545	2.423691363109237E-16	6.55308714061413E-17	-8.348675314139393E-17
-16.835749776418716	25.686852448177994	2.358450684704096E-16	6.955077654014286E-17	-7.784280859460999E-17
-16.845061757485475	25.628453285604436	2.3487181472360047E-16	7.006607687618432E-17	-7.697411458461401E-17
-16.850433340026893	25.176846057478727	2.2706898174072487E-16	7.337360304050035E-17	-7.033709958217947E-17
-16.85038673364371	25.14105029551206	2.2644151614014916E-16	7.363643326632676E-17	-6.979329575287345E-17
-16.822804208812027	24.752145786172367	2.19165748968603E-16	7.619456856620695E-17	-6.411596861605998E-17
-16.814022621155868	24.619664448408173	2.1667069136227685E-16	7.706648828607867E-17	-6.218252470452125E-17
-16.812945472733826	24.6090037446475	2.1646349766961883E-16	7.713449329511846E-17	-6.202958779395721E-17
-16.723937840816944	24.10943746964462	2.061885222471879E-16	7.992134586921934E-17	-5.4086093263229263E-17
-16.711672631053567	24.055094941481215	2.0505181505287897E-16	8.021048925710002E-17	-5.324321644280478E-17
-16.289023552988983	22.907733919851253	1.7834397723137664E-16	8.477700383910337E-17	-3.4294239360563315E-17
-16.541701583590093	23.45604246001041	1.9173857054140078E-16	8.304052487040133E-17	-4.35636831103681E-17
-16.554803726644348	23.499372302025698	1.9274902846266523E-16	8.282152494305326E-17	-4.425495800370122E-17
-16.28488538521969	22.898119481008653	1.7810222838749703E-16	8.48130435511921E-17	-3.413148548596485E-17
-16.26218103763534	22.856454352609262	1.7709945256972333E-16	8.491403885895184E-17	-3.340378980112772E-17
-15.969194038819062	22.31634337785984	1.6429938701418927E-16	8.618765702031774E-17	-2.4034873913138823E-17
-15.890230123807179	22.1925020649246	1.615151098429255E-16	8.635845887628035E-17	-2.1895601036224743E-17
-15.611918811164477	21.76175729997115	1.51224532766229E-16	8.700608286993625E-17	-1.433043143188113E-17
-15.389654649869971	21.467446140267274	1.444299398079255E-16	8.713040778903422E-17	-9.073098559420835E-18
-15.211472875440649	21.22502075941048	1.3860840141203927E-16	8.723957061555242E-17	-4.671990324845593E-18
-14.852605830718518	20.76860561637889	1.281509379738866E-16	8.711160635446932E-17	3.562597501432093E-18
-14.818368111934701	20.727265125728813	1.271194451642973E-16	8.708170459336056E-17	4.335648289142645E-18
-14.010753868674147	19.956266747716498	1.0834923578606952E-16	8.495060350292526E-17	1.7639905898867365E-17
-14.087441807327457	20.012526511232718	1.0978360457087887E-16	8.525957932947551E-17	1.6841020892416884E-17
-14.468160486474938	20.371519812579944	1.1834217510934536E-16	8.64221025608986E-17	1.0744694810357887E-17
-14.161164464278139	20.08381166702931	1.1131391911231295E-16	8.549326457892172E-17	1.570243194880694E-17
-14.781086333771103	20.690256417429	1.261019928126171E-16	8.701839066582234E-17	5.038691535751718E-18
-12.566775432145782	19.255877513320883	8.476285770084924E-17	7.637659563065987E-17	2.476623805025485E-17
-13.290339014836286	19.46305631769065	9.519051169860006E-17	8.13702682755262E-17	2.393371424829099E-17
-13.1729303124603	19.418787275288505	9.349754588447111E-17	8.064217107487614E-17	2.4439745090806382E-17
-12.843245224742368	19.28971157894774	8.891262801013319E-17	7.85801470003559E-17	2.5819051653054833E-17
-13.364979556612642	19.508469790386137	9.652514530620926E-17	8.182178666021607E-17	2.3430714176329452E-17
-13.714991928392514	19.7215588672211	1.025138748633819E-16	8.377126497492089E-17	2.1087169664879376E-17
-10.73275094914898	27.601566124654774	1.5861295506610944E-16	1.3459661212736544E-17	-9.525592936542282E-17
-10.621312259153935	27.431657608134955	1.5032539646353507E-16	1.3474185075310783E-17	-9.20527448353534E-17
-10.494472622804425	27.139762728691487	1.3915598053975533E-16	1.350554506240843E-17	-8.699190596244362E-17
-10.440814811578786	26.97290839065918	1.3349387431591313E-16	1.3573849389981023E-17	-8.410492975424934E-17
-10.340010025599554	26.46761329405222	1.1795017387302502E-16	1.4907595671026077E-17	-7.516505364215328E-17
-10.310942985096554	26.231506882359504	1.1112642990018518E-16	1.5563985307774487E-17	-7.088456478230528E-17
-10.254915889396067	25.788604694922874	9.835428931771386E-17	1.7369049547123312E-17	-6.289277458576117E-17
-10.226478276469011	25.49740684588262	9.018624725966295E-17	1.8636936619309722E-17	-5.759681557015423E-17
-10.15297056364784	24.454238785309386	6.342627654114271E-17	2.3829991243593644E-17	-3.896403390087655E-17
-10.148816922605754	23.97207807587904	5.2917725337081893E-17	2.6532307294586617E-17	-3.023105883058654E-17
-10.1572747910747	24.735583520367605	6.991123794921205E-17	2.2262467361353286E-17	-4.400236207524156E-17
-10.162097597121184	24.830116402868736	7.235058352226301E-17	2.1800329695252377E-17	-4.5686855900915295E-17
-10.162546766859359	23.84260305188515	5.282394455752496E-17	2.752222565744412E-17	-2.79891734998698E-17
-10.199764060738538	23.17965757589045	4.348431743806062E-17	3.22899856209064E-17	-1.5972424086717803E-17
-10.264133457042867	22.925685144978395	4.53992108925287E-17	3.473563537230794E-17	-1.1802410264238403E-17
-10.334836167150385	22.416165687077918	4.305321113924974E-17	3.9057059981800695E-17	-2.9468815323287562E-18
-10.491992980100063	22.018023813554393	4.612069819206037E-17	4.370698951130783E-17	3.2326806078319906E-18
-11.549836964138185	20.072338696358347	7.254901340143944E-17	6.677017640192607E-17	2.7329712943799877E-17
-11.554967867880773	20.064003427239495	7.263440034111155E-17	6.68484502536839E-17	2.7396704004786983E-17
-10.551136967279964	21.796553611972193	4.712477020233242E-17	4.595392409750201E-17	6.914335957694392E-18
-10.861109989919282	21.2561808403101	5.585512838725324E-17	5.3077500314212455E-17	1.425898731101043E-17
-10.944210941660401	21.11696785294288	5.801040015665717E-17	5.501488441937451E-17	1.6213385274772693E-17
-11.133323225905555	20.800917117156818	6.321251546977114E-17	5.884637397398682E-17	1.986649735965222E-17
-11.346534801731305	20.436488911990164	6.823899041180435E-17	6.305235576028324E-17	2.376074179949528E-17
-11.231518843805489	20.62710766906838	6.545853133904973E-17	6.09650203683529E-17	2.1875554403905678E-17
-11.741469854730147	19.77949816437784	7.620407314476432E-17	6.983249392692412E-17	2.974676625767762E-17
-11.841147224706019	19.661418434931374	7.728662677476848E-17	7.107354456066846E-17	3.0128204630976704E-17
-11.973386913159729	19.52262481256701	7.903835636937138E-17	7.277883605614756E-17	3.051028412120848E-17
-12.17042537041236	19.353881967026794	8.031508391031734E-17	7.424733488586017E-17	2.951850976358726E-17
-12.254791953417843	19.298450378205736	8.08328164706805E-17	7.455378521150414E-17	2.7297130487085722E-17
-12.107678242949614	19.405561627556374	7.987036439514412E-17	7.371968348583477E-17	2.9730215481834604E-17
-4.288326386940742	5.8070230604936794	1.2083359041721511E-17	-9.676288438231757E-18	5.493781185466369E-18
-4.307057605244767	5.526002436139832	1.612500604830851E-17	-1.3344406628382587E-17	6.009198340127316E-18
-4.180171464701457	5.245978145694322	2.028004332665627E-17	-1.748222411894343E-17	4.616922933761187E-18
-4.162615861022818	5.199209053922773	2.0943278349417384E-17	-1.8104957871905838E-17	4.437590721784278E-18
-4.143652721141185	5.191949089536986	2.1085657863035582E-17	-1.82112037735885E-17	4.2290841855182905E-18
-4.014987066173259	6.398560350145364	3.785005385198399E-18	-1.6542031506290942E-18	3.0874541732706355E-18
-4.102160277057983	6.226155071234556	6.1997683417002666E-18	-4.1529806908659904E-18	3.693688981917423E-18
-4.158587255864665	6.1200098173878565	7.67113051517218E-18	-5.7251514004059994E-18	4.096682224964215E-18
-4.284793079351208	5.824858607178209	1.1819713676623067E-17	-9.420120256525483E-18	5.443915867123281E-18
-3.6322745368198053	5.1479752237781815	2.2422559703231533E-17	-1.9517059519270063E-17	-2.6180079732434722E-18
-3.7520724673596213	5.133869891353276	2.2571605018476725E-17	-1.9535278289066476E-17	-7.734079335686694E-19
-4.068810461062704	5.185234828589743	2.1347449050336956E-17	-1.8452156948428898E-17	3.2499793428892427E-18
-3.4079134276844885	5.238028583704212	2.170475730522353E-17	-1.8461479762609037E-17	-5.966402234133925E-18
-3.870611147185512	6.723331704642558	2.2941831568604276E-18	1.9389665915882368E-18	1.0615729531496832E-18
-3.93550508782948	6.569124366309313	3.2742867104948288E-18	9.426505773934936E-19	1.877420679923103E-18
-3.083077723553127	5.477621858005871	1.967569740083704E-17	-1.517591382637023E-17	-1.1296942418424608E-17
-3.2016356353304536	5.395281637801698	2.064322496317052E-17	-1.6448560952137278E-17	-9.274938410018818E-18
-2.9250367521464256	5.618751443255416	1.98900511716846E-17	-1.3200763598535318E-17	-1.422717893559933E-17
-2.808073832376915	5.742408533499555	1.9883591026290125E-17	-1.1515405249165999E-17	-1.6185732525093606E-17
-2.561109083068193	6.012828978318681	2.387308881862457E-17	-7.766987903131255E-18	-2.1157712670202454E-17
-3.6562255957727294	7.214473650128381	6.424666327097741E-18	5.331291012697469E-18	7.978742543070559E-19
-3.592522873141893	7.34008329807876	1.1921104509629424E-17	9.629518662531507E-18	-1.4606846061658257E-19
-3.54328167840365	7.470859406778205	1.346862907213105E-17	1.0880027372656402E-17	-1.6476020942881827E-19
-2.1477862434435124	6.617732931249476	3.885140210213747E-17	3.004788001277329E-18	-3.1496607134107935E-17
-2.178221292733067	6.571855578800015	3.734389227355364E-17	1.946215977833324E-18	-3.076867157412495E-17
-2.0648331524982755	6.7576354797203635	4.3132206277966877E-17	6.172251585642106E-18	-3.359996834864991E-17
-1.8849213199230619	7.066868042911974	5.2486460230845667E-17	1.3157640493927166E-17	-3.805050980417026E-17
-2.4120263893614973	6.229400814325045	2.891412967943604E-17	-4.1686404942948144E-18	-2.4865331636700963E-17
-2.5361866250272955	6.047252036713077	2.4334677268556393E-17	-7.382767435489493E-18	-2.1658200510039267E-17
-3.935819787141531	17.984500048599497	2.5431766905872464E-16	1.5299115151101722E-16	-3.549041100409561E-17
-3.78336958602557	17.993315823553566	2.5160229727974704E-16	1.532492476755436E-16	-3.498335477709228E-17
-3.427077741744119	7.766058137175304	3.099009800056638E-17	2.4545177351620492E-17	-2.0987956438235955E-18
-3.406569881135219	7.832445527304884	3.3218246992185246E-17	2.620554598800624E-17	-2.3451152563300173E-18
-3.395983191054093	7.883794864942119	3.4941627339729586E-17	2.748739509685014E-17	-2.5258507871287403E-18
-3.3371281060386737	8.150918617555703	4.434541536937799E-17	3.3795538927201256E-17	-3.0314107967490817E-18
-1.278169408830863	8.48437433428823	9.65460004449793E-17	4.849746017272759E-17	-5.345995267613259E-17
-1.4540629241815408	8.03470965362341	8.26473160318412E-17	3.680785258784842E-17	-4.975542756567602E-17
-1.8167261401452421	7.208011822579171	5.656150190398639E-17	1.6393687195578646E-17	-4.005104825428764E-17
-1.5523830370140876	7.789776732269239	7.477581761931288E-17	3.0355759204352575E-17	-4.684091410079991E-17
-0.9410764433027281	9.405038530050247	1.2279277111739084E-16	7.128753643590776E-17	-5.870405200390046E-17
-1.0329367331417418	9.151234284338832	1.158157837573041E-16	6.546226437579058E-17	-5.750132134746126E-17
-0.7679094447811552	9.95277965234512	1.3584815750089663E-16	8.248310958769156E-17	-6.028868110576068E-17
-0.33002843814312044	12.134348277380695	1.7934481512343488E-16	1.2068772097750448E-16	-6.163226096186096E-17
-0.3357764586920513	12.078843485378034	1.7840409848825317E-16	1.1984009936754033E-16	-6.170452270482884E-17
-3.417433509638533	17.827381727176302	2.4657639911267655E-16	1.5463435550838808E-16	-3.539433560401082E-17
-3.353382382951112	17.741842308688575	2.4603754567145493E-16	1.5510045719512334E-16	-3.572409283421126E-17
-3.674832941632539	17.93323560833925	2.5019118609669525E-16	1.5347656294652814E-16	-3.5383330839338216E-17
-3.5409307277999584	17.885907081965335	2.483265025973822E-16	1.5423657264409525E-16	-3.5238058353255336E-17
-3.1860561960175433	17.549365365355296	2.443780335715019E-16	1.5571119659272393E-16	-3.6235736149533216E-17
-2.9981130641699174	17.395321314172424	2.4274760316262693E-16	1.5608593668409133E-16	-3.680891436624308E-17
-3.2165215628928006	17.57820816975883	2.446022974479958E-16	1.5551018025129603E-16	-3.620608074774361E-17
-4.1137207324417435	17.95308223849858	2.5825465344731166E-16	1.5252448552534938E-16	-3.529651987953013E-17
-4.160621080742889	17.795938972454014	2.6005396911150116E-16	1.5274736450438214E-16	-3.562074990534024E-17
-4.190763877417752	17.70804950350443	2.60981750873054E-16	1.52483928647865E-16	-3.569022887282831E-17
-0.33050020850094985	12.145123827625998	1.7948847959476128E-16	1.2081429233748844E-16	-6.159832789291644E-17
-1.4343564303268679	16.31909273804294	2.256426130871648E-16	1.556925745424327E-16	-4.2825498908477984E-17
-1.3066176526698219	16.0680303809159	2.236041355907554E-16	1.5526274075982188E-16	-4.3701623029404865E-17
-1.1152979539279455	15.611202681804269	2.1993657790738735E-16	1.5360832389661463E-16	-4.592845248942773E-17
-2.4474803932797915	17.1585224792057	2.381537503436903E-16	1.5657869179018395E-16	-3.8701701446344454E-17
-2.055761384167546	17.041296048986602	2.3418756826533615E-16	1.5689266779760363E-16	-3.9689198712131256E-17
-1.9984998164489554	17.002629506016117	2.3349131671656176E-16	1.56758504358973E-16	-4.001383364324595E-17
-1.5724149375605685	16.580962567434636	2.2806236601246074E-16	1.565446303090616E-16	-4.170873899855318E-17
-2.9820955633715815	17.38344915169903	2.426116021980748E-16	1.561054058649014E-16	-3.686741893114234E-17
-2.724789042326286	17.256116533629893	2.404517302094463E-16	1.56350060041911E-16	-3.778364250691109E-17
-2.531457869203797	17.190304756335227	2.38851201828869E-16	1.5661841747011561E-16	-3.8263033030729865E-17
-4.183190145794866	17.56540290424019	2.607296000823673E-16	1.5230891656260014E-16	-3.589251731141563E-17
-4.207099313692599	17.371866069837257	2.6141631002346554E-16	1.5266428089806669E-16	-3.6061248079489996E-17
-4.17345519997633	17.089831976884682	2.598249683700176E-16	1.529302999085801E-16	-3.5693028358413764E-17
-3.3148310309893363	8.423923301546052	5.4306061818618886E-17	4.123932762982141E-17	-3.2181190960054393E-18
-3.3001926290874843	8.663118489326514	6.260505492620858E-17	4.7705048061875006E-17	-3.4838536859954726E-18
-3.2862287614074197	8.915212706658004	7.097809578839303E-17	5.390335505302154E-17	-4.13166438694252E-18
-3.2794829862540458	9.153166440048345	7.945144092177156E-17	6.031321335346557E-17	-4.6844747235196184E-18
-0.3805651487088481	12.953841366376702	1.9062244526068385E-16	1.3078357076325266E-16	-5.882240787413986E-17
-0.4307061904896281	13.36924122248353	1.964270812715783E-16	1.3605401370339834E-16	-5.721953110271924E-17
-0.5075965103225141	13.744646939005303	2.0059016866871184E-16	1.3937680995730349E-16	-5.563684474454954E-17
-0.5977318219793605	14.096499370658435	2.0493400097628763E-16	1.4308613974804032E-16	-5.382706702836048E-17
-3.2676731937878696	9.605726412719452	9.445158967994406E-17	7.086329503400945E-17	-6.716675210497175E-18
-3.256429234120413	10.042692132374542	1.0855239709792678E-16	8.066352278554987E-17	-8.78364288270721E-18
-3.268410707882346	10.416945356274994	1.1926355011403856E-16	8.757747503147732E-17	-1.0370068437587283E-17
-0.6591870284780542	10.31262568099423	1.4468038160011917E-16	9.013594572883104E-17	-6.131926068279981E-17
-0.42285288091859907	11.258976825610697	1.644886123679082E-16	1.0730249965563833E-16	-6.272549182351171E-17
-0.42939644071267913	11.215805729165236	1.636005390828555E-16	1.0649520340020661E-16	-6.271772260918958E-17
-0.6312573047807166	10.428088654680536	1.4739123404665964E-16	9.256454600524919E-17	-6.15756928661874E-17
-3.2903234695987535	10.897386429199772	1.3376788995528262E-16	9.723152954796393E-17	-1.2322716776109161E-17
-2.987291544864133	17.386535233830127	2.4266088929864755E-16	1.561044269898838E-16	-3.684666950521533E-17
-4.164359810315925	17.031866286091535	2.593967609102827E-16	1.528827610713217E-16	-3.571196570406794E-17
-0.7097934901376413	14.466809880080852	2.0925935003475646E-16	1.466672989890235E-16	-5.173159383885812E-17
-0.8575672753041089	14.969271293498517	2.1386502578742374E-16	1.4984447530735637E-16	-4.929293202966201E-17
-0.9532329287786547	15.217415294466539	2.1659822774204785E-16	1.5184992105835076E-16	-4.7798662190449935E-17
-4.1386892518049425	16.602845789463966	2.558727404910817E-16	1.5228050611179792E-16	-3.479699473170809E-17
-4.159558946386909	16.976159925336383	2.588959867747418E-16	1.526727972107389E-16	-3.569185545473149E-17
-4.083322820670365	16.225441788462653	2.5150590369240814E-16	1.5132068085576249E-16	-3.385455057934156E-17
-4.075875945060494	16.183223288394085	2.5097333299668626E-16	1.5116009122871565E-16	-3.380780196655516E-17
-3.9528003255732322	15.292784673108926	2.3685394322585234E-16	1.4735525103543855E-16	-2.9776434725466243E-17
-3.9992067929440043	15.73055462668215	2.4424787799334544E-16	1.496709516754065E-16	-3.1999035327789274E-17
-4.068371905853679	16.139351008679608	2.502743547420942E-16	1.5092376894211835E-16	-3.365395026555154E-17
-3.903746688804401	14.691009127397303	2.2582803524611156E-16	1.432083698763536E-16	-2.684623072052113E-17
-3.86987704440043	14.375574603567006	2.194966152261101E-16	1.4056489734089328E-16	-2.5541407186755646E-17
-3.9256796422272324	14.820378173973397	2.2830361680323685E-16	1.4404357090143897E-16	-2.7408891460043298E-17
-3.9497350317267026	15.228464150498013	2.3568894089713525E-16	1.4688484996495769E-16	-2.946801884186013E-17
-3.7268568443784513	13.894308007070336	2.0914115082244532E-16	1.3701240215008092E-16	-2.374817492380637E-17
-3.698215854277132	13.779058127098043	2.0657787152903796E-16	1.3602747158786548E-16	-2.3323344653564773E-17
-3.6779639093146645	13.673870011895303	2.0408320997389506E-16	1.348381354584704E-16	-2.2970164835053152E-17
-3.571181750067259	13.33170586472178	1.9627646091618183E-16	1.3181899670028996E-16	-2.1716523973895992E-17
-3.4835043026903465	12.977876322076302	1.8759181203698537E-16	1.2750923131415622E-16	-2.0869348652240136E-17
-3.404126025364066	12.339701968592273	1.7248393530520676E-16	1.2005616238731676E-16	-1.8084199170579674E-17
-3.3488293333994186	11.895449310153229	1.6048335064546994E-16	1.1312109910076074E-16	-1.656073423604109E-17
-3.300315153385468	11.14083500028607	1.4086180504183875E-16	1.0177346110717925E-16	-1.332151683727046E-17
-3.9511621749674837	15.271050023970451	2.3647368371259986E-16	1.47213815789385E-16	-2.9696594879161994E-17
-8.244373317370188	14.628658956740194	3.2056634278382178E-21	-1.7902374355747132E-21	-2.295987173787834E-21
-8.208489142862772	14.204433859089825	3.166169239986774E-21	-1.7918641406843104E-21	-2.299693399930377E-21
-8.193734077492797	13.966873422743047	3.1447506543329403E-21	-1.793467801254912E-21	-2.3017488545900027E-21
-8.232676222944097	14.462837941075223	3.1904480953455262E-21	-1.79125255892919E-21	-2.2980465633034168E-21
-8.19035693955016	13.837323106092928	3.133286978252398E-21	-1.794608711164577E-21	-2.302305578652304E-21
-8.113167709168138	13.369167772280294	3.092635605535487E-21	-1.793649587733152E-21	-2.3054664795793236E-21
-8.077142174814208	13.181783020574018	3.0785280583088746E-21	-1.793705645344925E-21	-2.3062080598364893E-21
-7.967407351985131	12.816549861797377	3.051518028832551E-21	-1.7895084418187908E-21	-2.3094166580493057E-21
-7.4202031915344335	11.241546128091116	2.9570844056935466E-21	-1.7568827500962424E-21	-2.3231555137119933E-21
-7.380855782333087	11.139150568907128	2.9539709963074207E-21	-1.7559118218995146E-21	-2.324201679445589E-21
-7.603903539139292	11.751642921695533	2.983088631058387E-21	-1.7683104559227524E-21	-2.3178013902515034E-21
-7.696154479064555	11.994745340563997	2.997062995504987E-21	-1.775657790013343E-21	-2.3154214412466343E-21
-7.744684776673163	12.145936214046198	3.0077551936870433E-21	-1.77913282732254E-21	-2.314119782566543E-21
-7.337783016568444	11.036160898112158	2.9506268712388078E-21	-1.7539071644451992E-21	-2.325012892902759E-21
-5.478513842259125	7.328297301269693	2.749445372949354E-21	-1.513353832163076E-21	-2.2830122152302107E-21
-5.496335515484936	7.350666297835906	2.7526554145830795E-21	-1.5169004562642745E-21	-2.2842959145835274E-21
-5.513292533723025	7.373441024034741	2.7543447351902324E-21	-1.5188709671469098E-21	-2.2853716991433016E-21
-5.7782594324877365	7.704138241466704	2.7861027859364613E-21	-1.5563713721411122E-21	-2.294941341494626E-21
-5.226288884072366	6.97442447090005	2.726288603056957E-21	-1.4897924371525648E-21	-2.267078928962106E-21
-5.1320395346395955	6.880771446866525	2.7121286122451244E-21	-1.4761400450196497E-21	-2.260873345034992E-21
-4.981658732436152	6.746084424883188	2.7008254463790106E-21	-1.4674559741100397E-21	-2.2544648288864468E-21
-4.872230788355059	6.663668971542325	2.6906162726105258E-21	-1.4602668000725797E-21	-2.250696813630392E-21
-5.95993806317256	8.088641025459268	2.7987245980164382E-21	-1.5721131629497242E-21	-2.3093957403221075E-21
-6.156106083074739	8.43849134717127	2.827852174606403E-21	-1.6106910066614829E-21	-2.319309491446647E-21
-6.3622803987511345	8.893710900037291	2.846568686408398E-21	-1.6349774560313887E-21	-2.3294749873397047E-21
-7.037730777065047	10.279206689455364	2.9168487462309904E-21	-1.7247321127445295E-21	-2.3324503561242326E-21
-6.511291309796823	9.166024915663732	2.8707214840003773E-21	-1.6674855736320255E-21	-2.33187342060938E-21
-6.961309529005052	10.091919377967345	2.9074713972484055E-21	-1.7167144476668542E-21	-2.333490537169555E-21
-6.976746835639336	10.11701394282087	2.909810305055661E-21	-1.7191568578732492E-21	-2.333827128023963E-21
-11.149672852779776	19.026028297048256	2.3788527684963977E-17	5.283360395665661E-18	9.542701834651851E-18
-11.177286946315288	19.099277703541333	2.3924929796684792E-17	5.4157624577305754E-18	9.565870011752199E-18
-9.18227086019565	22.941744559833715	2.495788367088951E-17	1.1154474268674349E-17	6.367332710878003E-18
-8.933979733519063	23.042297787756027	2.4548012184503675E-17	1.128310012743941E-17	5.853006127183665E-18
-9.497726748011418	22.723004536194928	2.5227084986428425E-17	1.0798607293854179E-17	6.927545882699871E-18
-11.201816179455392	19.362671115833425	2.4202278443964296E-17	5.81325713169873E-18	9.531353857825025E-18
-11.022193536741858	18.71762456011473	2.3181673746554886E-17	4.759442145997773E-18	9.441650848625096E-18
-10.948655511422155	18.634752597804788	2.288459329379167E-17	4.578243672833612E-18	9.343454289545282E-18
-10.739200803101152	18.414265673982754	2.204636069403277E-17	4.122207463638928E-18	9.072094706313612E-18
-10.426129079411938	18.242868662510936	2.0808459616132203E-17	3.6436452644009735E-18	8.581706549199771E-18
-10.351495060601314	18.19934593348884	2.0507845343017015E-17	3.533807326245444E-18	8.462228112490394E-18
-10.276659955502009	18.164399203559437	2.020707640844185E-17	3.4338515048717026E-18	8.347716820918282E-18
-10.051706148564318	18.092298620546728	1.9284629917379973E-17	3.16581534511157E-18	7.946446153502945E-18
-11.220597943108505	19.547650220008503	2.4397959422781287E-17	6.086942310059132E-18	9.503641312610121E-18
-11.213232813518047	19.613678726955158	2.4443986424449538E-17	6.165637342560492E-18	9.486483083836982E-18
-11.167862918473158	19.983763373685665	2.4669456726606686E-17	6.6970568101631875E-18	9.348871209754995E-18
-11.119734753615504	20.180895538942224	2.4784173096003624E-17	6.944702156800944E-18	9.282988791393255E-18
-10.889962382093142	20.81510177874138	2.5020701904331026E-17	7.81690442833596E-18	8.929416858762524E-18
-10.989883259185685	20.57314650704364	2.4927269132436375E-17	7.509277830277726E-18	9.055452728765211E-18
-10.670647697607485	21.25443563231954	2.51669688738551E-17	8.455344348686455E-18	8.618978314648087E-18
-8.656589193032165	23.077778160673812	2.3904913270365837E-17	1.1232991096710395E-17	5.3431989973880676E-18
-8.262164632393056	22.97490850022338	2.2609216327287093E-17	1.0775597792262023E-17	4.5083464211123E-18
-8.093510801985081	22.896766634500132	2.1992071139660082E-17	1.0512473510210368E-17	4.211811082622974E-18
-7.68989912608717	22.564207698669875	2.022965675096394E-17	9.44434047003227E-18	3.430466551737276E-18
-10.61906467426591	21.352055718189742	2.5203558812801696E-17	8.580404852740868E-18	8.5649622924311E-18
-9.936768220586934	22.310409278173573	2.5436781040443883E-17	1.0104478170955679E-17	7.646325096877172E-18
-9.627937960973474	22.62487940796674	2.5345231833979356E-17	1.065046574646647E-17	7.138062865603986E-18
-9.573169961095976	22.676544366109272	2.5318589392370843E-17	1.0731765683124797E-17	7.056698233761536E-18
-10.134279956953314	22.058148587414195	2.5377238870593934E-17	9.671143180712527E-18	7.946853838520567E-18
-10.304582249602808	21.836678921374176	2.535374484745846E-17	9.325601309996379E-18	8.164416118124133E-18
-10.555587977067566	21.45179651669559	2.5230359441339882E-17	8.717100783421902E-18	8.50026218186367E-18
-9.871150253323467	18.04329134881533	1.8545411581262306E-17	2.9723419077966997E-18	7.64334282187317E-18
-9.4491510421968	17.986087424675254	1.6659653581511224E-17	2.5499869558001683E-18	6.8159539364819205E-18
-9.39405468440286	17.97674307009461	1.6410253865881718E-17	2.4981988851946412E-18	6.713036302497189E-18
-9.318824933668623	17.968766098777905	1.603281610831154E-17	2.4222567284781686E-18	6.558075025780713E-18
-8.866655676614846	17.930756511797174	1.3812642604528272E-17	1.9963998953057145E-18	5.6078226542319945E-18
-7.460370084706861	22.326890903804703	1.914030156917074E-17	8.794409470095174E-18	3.1160566919646906E-18
-7.181921823170052	22.004421546653404	1.772474696046097E-17	7.812962682943408E-18	2.7171660801735952E-18
-6.980050576019263	21.793148493492453	1.672032378205585E-17	7.253416234643968E-18	2.495409487924734E-18
-6.576542696581086	21.409318391621486	1.482150825659826E-17	6.153366952103693E-18	2.046652841559096E-18
-8.591810565175942	17.924390418426363	1.2276493701330475E-17	1.7181546179066945E-18	4.999935879622862E-18
-8.160987566235585	17.895824611247768	9.460119072264489E-18	1.1781211194410351E-18	3.880931044213887E-18
-8.427526747689353	17.911776804777684	1.1227442022091911E-17	1.5229711690543761E-18	4.584658976330139E-18
-8.540982568507179	17.920050757602066	1.1992355477893113E-17	1.6678322981361676E-18	4.886134784375288E-18
-5.864615339578987	20.755750631962357	1.1545162687862904E-17	4.4384143114810654E-18	1.2189722682460961E-18
-5.543802938210256	20.38074487517408	9.874954501522936E-18	3.500759595324198E-18	8.98283377344886E-19
-6.504364858334945	21.34437545298176	1.449178188921322E-17	5.994489148848312E-18	1.9756308399849345E-18
-5.970918121132899	20.87023242852833	1.2080044157079385E-17	4.683845275796206E-18	1.3077267488663584E-18
-5.171797381464162	19.89737251545445	7.798786676976682E-18	2.612931042030978E-18	6.275502147502594E-19
-5.0245480447987125	19.683822661130662	6.946343127079764E-18	2.14202685035422E-18	5.033907795277402E-19
-4.900152014728899	19.401774462066626	5.948953121346664E-18	1.7111150446498765E-18	5.12777249233983E-19
-8.045165203849148	17.895237150670994	8.359928919209551E-18	9.947585603145098E-19	3.362723588707223E-18
-7.828330068792466	17.887207984644846	6.1231052752072155E-18	6.751704534537813E-19	2.388412353600474E-18
-7.588389628929521	17.819549385161938	1.4525578246360626E-18	1.071331985621568E-19	5.981357717869176E-19
-4.683175416995011	18.92056128922509	4.392201458303996E-18	9.965456721420316E-19	3.7611528681104175E-19
-4.557131527726211	18.533459102138394	3.285916323147227E-18	7.096948813040943E-19	2.9989710662965064E-19
-4.377707594286538	17.57417867700677	1.0158522315361101E-18	6.775266872376838E-20	2.266938396752567E-19
-4.375950900357417	17.526057226949376	9.104749980326358E-19	3.891591633144164E-20	2.32431675653545E-19
-4.484941864981501	18.19838652331461	2.309816948431278E-18	3.897025606943183E-19	2.980157516434588E-19
-4.372825752777866	17.497105804998277	8.6698659437025155E-19	3.021827449026883E-20	2.3862588676791937E-19
-4.260063754969469	16.957122878843833	3.4589194394028654E-19	-1.1630718021782316E-19	2.0029720509170884E-19
-4.2543796491463395	16.88173839584814	3.074309697408005E-19	-1.2321646760351186E-19	2.103101853593709E-19
-4.172479120773178	16.325671413989923	3.0013861796276187E-19	-1.3513823920859088E-19	1.799422708754111E-19
-4.151871519508384	16.155447405066244	3.023050212801022E-19	-1.409034670676475E-19	1.7116680263457972E-19
-4.144035245207647	16.121454065378032	2.997805854739861E-19	-1.38503822057846E-19	1.6635964317341862E-19
-4.072421898747817	15.289956430567175	2.9721611429812217E-19	-1.3499166649935633E-19	9.631101913612792E-20
-4.095328121705499	15.489697359268533	3.119958312923837E-19	-1.3950380723704268E-19	1.1443653972018176E-19
-4.118480058777639	15.68595857984359	3.1750807987059364E-19	-1.3530512585326021E-19	1.2677813862966978E-19
-4.140149876500907	16.06180723438685	2.989711795839676E-19	-1.3700490561695546E-19	1.602553268173145E-19
-4.179593610389492	14.862900564725685	2.5648944594736726E-19	-1.2558742753540963E-19	1.0090759973034468E-19
-4.129583690004605	15.034457843656845	2.8334097695376086E-19	-1.3647395709597022E-19	1.0931377889735724E-19
-4.332504046130264	14.727261534199787	1.3018093704645754E-19	-6.02798974928247E-20	4.6647937261191106E-20
-6.864381120883843	17.824925970386563	3.546386408018997E-21	-1.7225807062074423E-21	-2.2571801594409343E-21
-7.111456277637915	17.862901719600874	3.524020717758864E-21	-1.7160441897875343E-21	-2.247765773000616E-21
-7.361730330183262	17.815658423143518	3.497103731487667E-21	-1.7157312080413483E-21	-2.2389164947943106E-21
-6.699631952192596	17.790187728061333	3.5617923339683954E-21	-1.7276963262495485E-21	-2.263460397269593E-21
-6.471535900809904	17.65611081898578	3.5789168600567485E-21	-1.740199750793989E-21	-2.272780342717659E-21
-6.01856299486931	16.965651538393175	3.587374621602062E-21	-1.7790976597861772E-21	-2.2915101213577204E-21
-6.018217814642384	16.964954947243214	3.587371061217893E-21	-1.779133019431666E-21	-2.2915257514114996E-21
-6.192614293475787	17.31914560580889	3.590768465443652E-21	-1.7626440372464618E-21	-2.284584950624595E-21
-6.358826975092747	17.562077889890872	3.586127585822593E-21	-1.747234365589733E-21	-2.2775250289761174E-21
-6.018066056155799	16.964687362149334	3.587371415708998E-21	-1.779145442557747E-21	-2.2915330428267186E-21
-4.908304538333134	14.969355025422521	3.509703383545553E-21	-1.8247210575205328E-21	-2.2969196192745138E-21
-4.894965705707698	14.956384548239772	3.509372442700364E-21	-1.824938739262819E-21	-2.2966926129342217E-21
-5.522668475480044	15.89108446419409	3.548146085190509E-21	-1.8099123653249152E-21	-2.2996919819690867E-21
-5.590293973325887	16.02332329799043	3.55482712415096E-21	-1.8079511160227546E-21	-2.2997173051688036E-21
-5.62503595550961	16.102423683804165	3.559169348722871E-21	-1.8066526125274767E-21	-2.299994123560355E-21
-5.79838945170203	16.47567517825189	3.572977000736882E-21	-1.79640598522038E-21	-2.2969553051696382E-21
-5.818300420163335	16.518599132988257	3.5748893211606084E-21	-1.7953745104538993E-21	-2.296953246793637E-21
-6.016563718580136	16.961325465432818	3.587275272458755E-21	-1.7792632456779512E-21	-2.2915744236938223E-21
-4.911331118979538	14.97328547513143	3.509853296281833E-21	-1.824661202490026E-21	-2.2969401333934102E-21
-5.0735700023776875	15.16993664121582	3.51755379260816E-21	-1.8222761342556967E-21	-2.298926869372347E-21
-5.223708594183212	15.375437594116095	3.52564711829165E-21	-1.8188024547682097E-21	-2.300136025574463E-21
-5.2244114000787105	15.376332166246335	3.525684580368308E-21	-1.818791736001642E-21	-2.300145802219028E-21
-5.424504479191739	15.698092793846305	3.5399051604822326E-21	-1.813987319143144E-21	-2.3006262707233547E-21
-5.22565127061393	15.37825402853767	3.525769102699156E-21	-1.8187617104170448E-21	-2.3001548171035323E-21
-4.7077301313837365	14.774519111724057	3.504954365974176E-21	-1.8282467855867462E-21	-2.2935183739011068E-21
-4.675015183440867	14.74800878513003	3.504413998870372E-21	-1.8287008883415017E-21	-2.2926414345279305E-21
-3.7658512309524754	7.028045440845924	2.6239660676646713E-21	-1.4149520496252877E-21	-2.152026308004517E-21
