# Supplementary material for: Thyroarytenoid muscle fiber orientation regulates the ability to modulate vocal fold vertical thickness
Source: PLoS One. 2025 Dec 4;20(12):e0337735. doi: 10.1371/journal.pone.0337735 (PMC12677544; doi:10.1371/journal.pone.0337735)
Supplement: S4 Data — (ZIP) [file pone.0337735.s004.zip › Male/contourA4TA10.csv]

% Model	Angle3.mph
% Version	COMSOL 6.1.0.357
% Date	Dec 13 2024, 23:15
% Dimension	2
% Nodes	720
% Expressions	3
% Description	Line
% cpl1x	cpl1y	Displacement magnitude	u	v
-11.968005616002486	39.650844643500406	3.9371023345001612	5.117935460403585E-4	0.4217730417871176
-12.100925229184412	39.521184251215715	3.932979682842274	5.092064443075012E-4	0.42184214597714687
-11.810234379374002	39.74293127707726	3.9400250398805827	5.136447305975716E-4	0.4217227219758561
-11.76596306338081	39.775513356632324	3.941061242290406	5.14296466685199E-4	0.42170514283377036
-11.47739948826791	39.862189693672036	3.943815077825711	5.160368340607151E-4	0.42165502309186154
-11.258980847445656	39.857881496438054	3.943672544073993	5.159574927931939E-4	0.42165295828741844
-11.716143543792246	39.796222579001906	3.94171847437827	5.147144500544998E-4	0.4216935429119044
-11.163938214941039	39.85365079891891	3.9435386909168004	5.158679511703509E-4	0.4216532686013155
-10.796207435616262	39.85090503287166	3.943447940371016	5.158025119204124E-4	0.4216474793401142
-10.709496869932108	39.85039381204079	3.943430056036058	5.157884809610715E-4	0.42164604889801444
-10.37169574884199	39.850036177539195	3.9434155784367357	5.157662044656542E-4	0.4216396261157444
-12.13512273325702	39.460672833157	3.9310563641077176	5.080007073035697E-4	0.4218738490242029
-12.240660142730178	39.24849072022055	3.9243142992673214	5.037722858745419E-4	0.4219847244078788
-12.227325367848685	39.08705965880899	3.9191801302573017	5.005683401606319E-4	0.42206725543288404
-12.205740642978935	38.979124391808504	3.915750107521839	4.984261234208532E-4	0.42212218801255597
-9.681369688821853	39.850002288818345	3.9433989629494803	5.15740783052198E-4	0.421626164924299
-9.209886193231677	39.8500022888185	3.9433986257989915	5.15709290824207E-4	0.4216169580388682
-6.503691158131879	38.96454001876737	3.915208018704144	4.98182397883059E-4	0.42201892655445084
-6.587351156296421	39.29642873129991	3.9257642062733535	5.047331950544278E-4	0.421850078617811
-6.771159512318912	39.57700815680421	3.9346836649476202	5.102805228733613E-4	0.4217095480827323
-6.814129999907874	39.651652838586976	3.9370578768556053	5.117549865692407E-4	0.4216720452397546
-7.229593906641747	39.84203493583536	3.9431148445352946	5.155303673817783E-4	0.421582391236574
-7.181795837296288	39.83706132882147	3.9429564819086527	5.154315091139259E-4	0.42158400982012056
-7.033567159296577	39.76166368437849	3.940555707068972	5.139381760069907E-4	0.42161983510502554
-7.6946177519140235	39.85300356006798	3.9434708869147093	5.157400469086385E-4	0.4215858362332954
-6.488283836647731	38.91091546805024	3.913503844655639	4.971181551759492E-4	0.4220461673261591
-10.243595360807257	39.850002288818345	3.943413841347324	5.157554068346663E-4	0.4216371436613426
-9.730298368089413	39.85000228881833	3.943400278238878	5.157420568150957E-4	0.4216271196770738
-9.743014193148053	39.85000228881833	3.9434002837966147	5.157431140071504E-4	0.4216273675487476
-9.085341826788042	39.8500022888185	3.943396214912057	5.15706363207315E-4	0.4216145223367962
-7.779783738995952	39.851154726690396	3.943416038927183	5.156979196222014E-4	0.4215884519461363
-7.886706964608754	39.850916601280545	3.943406250443253	5.15699660238609E-4	0.4215906644569879
-8.209330570361047	39.849987794146756	3.9433917522825386	5.156689466811923E-4	0.4215974338605323
-8.699211804792647	39.85004545472901	3.943401207438849	5.156779349167385E-4	0.42160696579237106
-8.427966558711145	39.8500350871401	3.9433911713067604	5.156813833120881E-4	0.4216016717398463
-12.152615457473026	38.61822056218743	3.9042744598677848	4.912840787261303E-4	0.4223062442487197
-12.150457207342695	38.60568225439725	3.9038761336625183	4.910359563829945E-4	0.42231263223585636
-12.146591986235311	38.58859764700979	3.903332826091325	4.906990936896734E-4	0.4223213188529783
-12.074238696384148	38.24828133015453	3.89251916725078	4.839703303967934E-4	0.4224944356789261
-6.441829287929373	38.514252064367554	3.900897463907625	4.89275172750551E-4	0.42224899206535316
-6.4796557750756225	38.830935381536946	3.9109595747519377	4.955388396349974E-4	0.4220870795617494
-6.431316994593285	38.355730965701305	3.8958566194736655	4.861603564419537E-4	0.4223302109479773
-6.415000660473024	38.12021737547059	3.8883729923010466	4.815133186686159E-4	0.422450849794539
-12.006552716049852	37.91928976266428	3.8820563895688203	4.7749212744324654E-4	0.42266184240304655
-11.966773292852782	37.7322909897182	3.876114888724974	4.7381172327120474E-4	0.42275696800896334
-11.899335717233097	37.41624344712912	3.866065934544612	4.676197477847647E-4	0.42291773968919777
-11.86072968481382	37.23337054820751	3.8602562465864336	4.640267156433221E-4	0.42301077179691593
-6.405495081109018	37.81045524455644	3.8785225628341475	4.7543356543095584E-4	0.4226097657663661
-6.3802834672144035	37.49850283645258	3.8686115098936344	4.693114086870224E-4	0.42276950219913145
-6.34327199449609	36.990127261889924	3.852447482254423	4.5939606346569276E-4	0.4230299016501313
-6.3346776499635205	36.89181710192548	3.8493265508304577	4.574752869868147E-4	0.42308022728666184
-6.327277488709939	36.80573234114482	3.84659266788684	4.558090274260178E-4	0.42312430297856296
-11.839379859361392	37.12464213602315	3.8567977661178747	4.618984120381433E-4	0.4230661176460661
-11.66031709327127	36.191536938073696	3.8271431205751973	4.43727717618446E-4	0.42354116685790644
-11.619905720758748	35.962379473002436	3.8198680376779186	4.392833053724583E-4	0.42365789932431897
-11.730360249335298	36.58305483766412	3.839598044452881	4.513141497658752E-4	0.42334174102243166
-6.248695444183289	35.88284413383002	3.8172838014953006	4.378766897721514E-4	0.4235967839668138
-6.190644674951313	35.36621719878445	3.8008606048685225	4.279957058600319E-4	0.4238610575947644
-6.146329446134891	34.860882297696094	3.784810143886465	4.182546257230281E-4	0.42411974812771663
-1.0600869276340483	18.316100001774196	3.2597410002719434	1.2836297077523543E-4	0.4325307729526591
-1.0459016161732135	18.37692181363064	3.261666764230346	1.2936068926799492E-4	0.4324993189679395
-1.1744205707972624	18.153797557800345	3.2545982998332708	1.2570724261155093E-4	0.43261594771558715
-1.311326192584243	17.97535615877772	3.248946778780887	1.2278701088801476E-4	0.43270977614370354
-1.386335587551091	17.922671465764726	3.247277123497343	1.2192860402382984E-4	0.43273803928126403
-1.650548821745367	17.757514160475903	3.2420499737730193	1.1923662280426567E-4	0.43282711031033844
-0.9718149006219283	18.630446296863695	3.2697021969642543	1.3351910004941831E-4	0.43236796446603487
-0.9542349860686515	18.852537320770427	3.276736999688324	1.37170737645234E-4	0.4322536609859383
-0.9467123425971604	18.932059856972355	3.2792583106097357	1.3847886731271198E-4	0.4322127133542064
-0.9488912973033679	19.009058522305217	3.281697686937557	1.3974883294919164E-4	0.4321732177181703
-0.9602591937381534	19.185733594449147	3.2872988262849256	1.4265950327659114E-4	0.4320826996946983
-1.0005126263859143	19.36574217623491	3.2930008981575787	1.4563258703228097E-4	0.4319909383949254
-6.05347281998843	34.07388368729615	3.7598333448157013	4.033347561130295E-4	0.42452223292048713
-5.779746191862431	31.198536783186327	3.668496851980023	3.4969037570568146E-4	0.42599401628164957
-5.81260308842713	31.6601371096856	3.6831319714653366	3.58126022925961E-4	0.42575750461119777
-5.898916358898413	32.61341104261303	3.7134387831453814	3.7587941409562527E-4	0.42526948915147356
-5.976331308258205	33.33624786626052	3.7363728022495746	3.893540934813875E-4	0.42489964450645235
-11.555172919712001	35.57995576034233	3.8077155608901405	4.3194710839229554E-4	0.4238527548096067
-11.427224513094306	34.824469013294944	3.783712119387716	4.173600147090697E-4	0.4242376910460296
-11.302991741507174	34.01939293201957	3.7581272061400814	4.020568670674374E-4	0.4246481131898238
-11.26269403333529	33.74326682230424	3.7493716955670657	3.9675988671325317E-4	0.4247889166933229
-10.87492360433819	31.536162433666846	3.679265925511417	3.554492469092606E-4	0.42591325888152276
-10.79808267178972	31.096982410679725	3.6653223099579293	3.47535904845396E-4	0.4261370020661984
-10.515617328365707	29.431210118152052	3.6124531880530575	3.169720049738677E-4	0.4269857952589643
-11.095255333576779	32.78560916869341	3.718918535164173	3.7883188923497986E-4	0.4252767910484155
-10.374607869233792	28.677418549364212	3.5884970215087835	3.0368846331838234E-4	0.42736967672839254
-1.9007542873442729	17.670028077820447	3.239278939954816	1.1781957831415246E-4	0.43287607906997133
-2.0779141835942943	17.606247817656115	3.2372608321262852	1.1678726132841425E-4	0.43291169666917717
-2.421704394542373	17.610906476909	3.237410529505648	1.1688812228971416E-4	0.4329148771166616
-2.5268901597962445	17.60827853304663	3.2373285115291415	1.168531342930985E-4	0.43291793267009465
-1.0157099330243569	19.441588102125813	3.2954057578108626	1.4688646759791394E-4	0.4319522465067841
-1.1062328150339649	19.65851365771074	3.3022802602454084	1.504772247338041E-4	0.4318423497550112
-1.0950141199455286	19.63861486947969	3.301649611441905	1.5014715743680166E-4	0.4318523831670633
-1.0936631912571904	19.634142492606518	3.30150778915994	1.5007295664696532E-4	0.43185465727813827
-1.2019485900933222	19.823967402584525	3.3075266514018966	1.5321992933984885E-4	0.43175896391309293
-1.2626663164006444	19.90610167368628	3.310128848302408	1.5458117567443465E-4	0.4317177813761721
-1.3479656887537845	20.02184186709379	3.31380039477917	1.565000920478023E-4	0.4316597459327579
-1.3818036936806772	20.069240413165744	3.315302527310333	1.5729031792624228E-4	0.43163596201379734
-1.490043238491493	20.21081153288452	3.3197930159522673	1.5963885384807713E-4	0.43156503625852066
-5.495158991359491	28.68268136418761	3.5885826171420003	3.0423758783077045E-4	0.4272811254117908
-5.507477156915547	28.790577524822243	3.591999540176835	3.0612974156499895E-4	0.42722591698669765
-5.640376413522405	29.93509919763994	3.628363206402057	3.266839302574138E-4	0.42664043876068314
-5.66674537726079	30.200894570944342	3.6367886060258288	3.314273569594022E-4	0.42650437301586647
-11.232964758328787	33.56280133293661	3.743634478783827	3.9329919889832354E-4	0.42488088693790477
-9.890707351552885	26.584105713780335	3.522028243147829	2.6688322201738764E-4	0.4284342065900696
-9.499209611630052	25.463046361573806	3.4864541501943336	2.477813481253982E-4	0.4290022147633925
-10.251371607480321	28.08873461337165	3.569806816572058	2.93070195210573E-4	0.4276692361395047
-9.949856872037069	26.81141811544305	3.5292461005532405	2.7091189085745436E-4	0.4283187167121439
-9.409620206466	25.28683176907262	3.4808485107052642	2.4474151077717775E-4	0.4290910316592405
-8.975776833099328	24.413789608181347	3.4531967948890645	2.3011841284213908E-4	0.4295313981377115
-8.450931047688341	23.67686534172989	3.4297652037518422	2.1773528984894805E-4	0.429900551105897
-8.315280225053407	23.486682331666373	3.4237456586803394	2.1461387105407812E-4	0.42999587507148007
-8.109310669822081	23.245736403988893	3.41609133344903	2.1065544568846036E-4	0.43011611070330796
-5.04821833795282	26.35030357792787	3.5145605358390455	2.6333115509714065E-4	0.4284713724632364
-5.072511135861281	26.457154341834364	3.5179434834658965	2.651242915287249E-4	0.42841689071877426
-5.319014801988768	27.6151602307035	3.554695861052725	2.8531716889466994E-4	0.4278263615315996
-5.298549699956672	27.508324942348306	3.551310189785408	2.83496415674179E-4	0.4278808938940842
-1.6547952866665352	20.435138707303928	3.3269018140368654	1.6337067593914228E-4	0.43145254369149266
-1.7068462026965912	20.505043732104994	3.3291195204190367	1.6453681579363237E-4	0.43141750160789183
-1.8328638043067826	20.675856534446993	3.334533517896121	1.673854275194782E-4	0.4313318567037744
-1.9146876228856835	20.78271581099791	3.337923705452812	1.6916356850961407E-4	0.4312783257371888
-1.9589596542270868	20.838178803681924	3.339680939725757	1.700829598223351E-4	0.4312505695191837
-2.2267902915590323	21.173727916983232	3.3503347344952634	1.7569968901922666E-4	0.431082654219035
-2.4765836027203294	21.524027437877677	3.361428718546693	1.8155909349251245E-4	0.43090687488426677
-2.510632075597485	21.56945277354053	3.362871605836955	1.823257613066406E-4	0.43088411129587967
-3.4170539347823667	18.323036770820913	3.259982196063677	1.286325410533133E-4	0.43256545536954
-3.3613588547056894	18.26201824120377	3.258048547280139	1.2762835974063322E-4	0.4325958809019874
-2.8302006677410443	17.7685842180935	3.242407305210989	1.1950193693146514E-4	0.43284055678829475
-3.0213186080937637	17.882690433716814	3.2460251023246114	1.2138628224539092E-4	0.4327850750019705
-2.9853774190574067	17.85333337493745	3.2450956943767295	1.2090273437033736E-4	0.4327995659943837
-4.904236518511963	25.91960781073081	3.50087278483582	2.5600468648053984E-4	0.42869014865293636
-4.723668736196532	25.314951331292864	3.481705220674734	2.4560793110153236E-4	0.4289976081238128
-4.604679940346854	25.051089745874435	3.473316521877778	2.4105026391898983E-4	0.4291310805811462
-4.281370486848969	24.383328411417228	3.4521668818958924	2.2977323692907983E-4	0.42946859827941253
-3.2125741016240386	22.611557155864187	3.395922066327705	1.9982553593550964E-4	0.43036057744403
-3.272014261258436	22.70654698603269	3.3989302802361374	2.0141304440880238E-4	0.4303127837672508
-2.5518384799861815	21.63096481182497	3.36482130643828	1.833684439183648E-4	0.43085320944227906
-2.8735384712196232	22.08009398368013	3.3790765844818216	1.908956277384488E-4	0.4306278868197825
-3.1756044296995665	22.556944434453374	3.394187276434462	1.989186324049134E-4	0.4303880142347425
-4.545571876999899	19.652622560032107	3.302132230671546	1.5062145027660662E-4	0.43190138570172804
-4.424895516455141	19.524062222800467	3.2980570655626877	1.4849926453032442E-4	0.43196543528759174
-3.958958611653594	19.00470136406695	3.2815878681736	1.3988507271574246E-4	0.4322243835417985
-3.8782730930382083	18.915322300283425	3.2787574372663713	1.3841048154045814E-4	0.4322689632759829
-5.025563667731989	20.107549344377823	3.3165777577828663	1.5821403865839756E-4	0.4316757918069644
-5.277731362781373	20.350988119887234	3.324281820633572	1.6224087748441943E-4	0.4315549041792985
-5.606549304112775	20.6598148798465	3.3340922363709717	1.6742744556509783E-4	0.43140186629521604
-6.131048509468386	21.17349677678001	3.3503609447486147	1.7597963952255933E-4	0.4311467449555323
-7.17416985769136	22.198608654304337	3.382869064154792	1.9308851100959483E-4	0.43063781858216843
-7.6413332318231895	22.67125431062098	3.39790082630584	2.0103052993068006E-4	0.4304030619852076
-6.9150129554945305	21.927639425126234	3.3742978969958686	1.8862276102553344E-4	0.4307726629458286
-6.31895859009996	21.343154735881807	3.3557611008207866	1.7885121620524763E-4	0.4310628192766254
-6.618255579081206	21.642875823077	3.365243859173023	1.8389483669710037E-4	0.4309139471057338
-3.6680004015474728	23.30103040805593	3.4178116531568308	2.1138731033047603E-4	0.4300140961649232
-3.83446762916781	23.580833568731567	3.4266803558015173	2.1619318068438292E-4	0.4298732291907309
-4.071443328978513	23.987709649252928	3.439599827261827	2.229700718351359E-4	0.4296682023418086
-7.640251545310057	17.586782544931808	7.044248016259214E-5	3.707653439008422E-5	4.392365125697213E-5
-7.509356374993602	17.79911102953117	7.053408741318402E-5	3.673129686734359E-5	4.3797321734118365E-5
-7.6989388334005735	17.4903691638282	7.03820708994018E-5	3.71774049427351E-5	4.3981204250679424E-5
-7.762103216471637	17.30759444679789	7.020690248435421E-5	3.738579733460467E-5	4.407228710549855E-5
-7.821162534822876	17.152686250634986	7.003115630671831E-5	3.7534122129896044E-5	4.414846702596255E-5
-7.87221896818102	16.9473112831706	6.976341402593973E-5	3.773129689619852E-5	4.422916642763849E-5
-7.921170402924522	16.753942907049066	6.951579875509317E-5	3.791129031893852E-5	4.430871598060889E-5
-7.9783869673286425	16.470761822820492	6.910354865204177E-5	3.8138556021313837E-5	4.4415755424787524E-5
-8.003886469325913	16.357472230499454	6.894621459756618E-5	3.82341221789431E-5	4.445938759285447E-5
-8.041803974825056	16.197407590250943	6.866943787498832E-5	3.834137906709159E-5	4.4495886564644994E-5
-8.11957094103931	15.808141817188318	6.802638748477315E-5	3.8606293043929023E-5	4.460357318893982E-5
-8.094241908274963	15.975737091845481	6.830889431905052E-5	3.85039428161426E-5	4.456236811482416E-5
-8.149959289733443	15.594634263864748	6.769268507947808E-5	3.874605232541746E-5	4.466154637248789E-5
-4.487015489615116	14.591722761896559	7.368739402160068E-5	4.003028316426627E-5	4.666016449370455E-5
-4.416731324563106	14.512870608922288	7.368285545490544E-5	4.0084764530876125E-5	4.667494012623316E-5
-4.329055028394281	14.412978776001905	7.369165160176465E-5	4.016726005200628E-5	4.670511708708441E-5
-4.19303203891211	14.248275933735142	7.36594765703861E-5	4.026946791931193E-5	4.673252771519035E-5
-4.178965322518646	14.23024927967746	7.365737679763886E-5	4.0282389243652526E-5	4.673755290122456E-5
-8.208595369810979	15.125877972768416	6.688775802006703E-5	3.8973283513450754E-5	4.476024233750449E-5
-8.250106284083648	14.883579494882824	6.647160192917287E-5	3.9082874015076496E-5	4.480687928929443E-5
-8.184763342662869	15.304083214581624	6.71962351252505E-5	3.889106602651854E-5	4.472074064945411E-5
-8.194040568253598	15.203367992185502	6.70333454540391E-5	3.894408117934787E-5	4.474680985680657E-5
-4.009503675450382	13.95499929048619	7.34657276265871E-5	4.042361311137137E-5	4.674453673984233E-5
-3.967321215997023	13.879167246534847	7.342086323229089E-5	4.047235706590934E-5	4.6756204660431686E-5
-3.8768075373306097	13.684183745503944	7.322276490490643E-5	4.055345012853829E-5	4.675461071412363E-5
-3.8285567068758617	13.577304042901428	7.311389205101104E-5	4.060162836082459E-5	4.675149628520827E-5
-3.679175518096213	13.165512678706849	7.262733442773513E-5	4.0757644156451435E-5	4.6736293763825854E-5
-3.5952780276413945	12.848827743115857	7.216043547644793E-5	4.082551073627866E-5	4.6708546380201676E-5
-3.8035301168690907	13.511178334388502	7.302287405647759E-5	4.061593763395135E-5	4.674208717423689E-5
-3.5706258476984103	12.751547870197772	7.204517620215659E-5	4.0870220945891554E-5	4.6711246196313404E-5
-3.536337058362929	12.508568926206657	7.167873228882069E-5	4.092153828659704E-5	4.670579740346282E-5
-3.4943523373487664	12.217884679130231	7.123805825159564E-5	4.098392093017893E-5	4.6694745658799894E-5
-3.476217738039166	12.051206781698731	7.09514571456451E-5	4.09834631103931E-5	4.6677845918211727E-5
-3.4381043775288846	11.707787309160882	7.050260013615825E-5	4.1094276616042724E-5	4.668887745561233E-5
-3.4175141432913065	11.442487558596586	7.006201182813257E-5	4.109555760918819E-5	4.6663676966976214E-5
-3.390535492772293	10.959938069747185	6.934067251512152E-5	4.113892204274111E-5	4.6647228327347144E-5
-3.391605607580326	10.637069694303245	6.883248083951785E-5	4.11229961419823E-5	4.663354283196547E-5
-3.3957072198915474	11.125983907025887	6.9623815368612E-5	4.115071361493028E-5	4.666340908285985E-5
-3.3933099091125833	10.454525891479044	6.857931571764815E-5	4.11453677034504E-5	4.6640505790994646E-5
-3.392748642497309	10.363320317554606	6.846182187430999E-5	4.115173966120448E-5	4.664138370946459E-5
-3.3881777990103163	10.052022617744685	6.800887294162747E-5	4.113920092526817E-5	4.661544403202944E-5
-3.379931059854188	9.65560915900371	6.741561315835031E-5	4.105976403429189E-5	4.655650338564123E-5
-3.38003327420144	9.645525660619372	6.739840214327976E-5	4.105662269016729E-5	4.6554666242137626E-5
-3.380411775956053	9.63612711841371	6.737958762583248E-5	4.1050370467271337E-5	4.655177892183387E-5
-3.4070943292007656	9.209820550583608	6.672283236051229E-5	4.095017637580975E-5	4.6512014097715784E-5
-3.4177904844649305	8.97279793026408	6.62705074436056E-5	4.080468657386768E-5	4.6422916449386896E-5
-4.670507470987797	6.528342318175511	6.0693566352407175E-5	3.9594782199298274E-5	4.57109673716325E-5
-4.472672713765167	6.53165408154053	6.097411882087818E-5	3.9535065207597616E-5	4.589690700479869E-5
-4.296096768007061	6.564113874181485	6.104277887906764E-5	3.938389230446688E-5	4.570088733756821E-5
-4.1907677441120486	6.6201318525786546	6.127517360458733E-5	3.9295898001937644E-5	4.579389159313827E-5
-3.42823364007561	8.77881073484247	6.600901644236979E-5	4.0741846762336926E-5	4.641287659940151E-5
-3.440421539484517	8.631632878187974	6.581191712827226E-5	4.062258251561961E-5	4.6400409664150865E-5
-3.510174069952668	8.051882576425108	6.500244532585768E-5	4.016073043013734E-5	4.633973260079504E-5
-3.4654247941708625	8.41479710425795	6.543449202996829E-5	4.041706294929999E-5	4.636032991351148E-5
-3.519325274558982	7.974355231943207	6.482626323264725E-5	4.006354514514149E-5	4.6282729386610167E-5
-3.8048036653298265	6.960169305120867	6.197136291321195E-5	3.87615549199645E-5	4.5478113643947064E-5
-3.942941641067294	6.809098812242506	6.167066442487929E-5	3.9061308851860324E-5	4.55544641053365E-5
-4.081244662082278	6.715380176995773	6.130921941889623E-5	3.8998484712589634E-5	4.563637783671765E-5
-3.557899482821399	7.6388476831782866	6.389641396414886E-5	3.913650155818699E-5	4.58519602479583E-5
-3.5506928691402093	7.692857622749482	6.426213121641113E-5	3.953334380674506E-5	4.6044251866641585E-5
-3.535122007221198	7.8370201875805385	6.454081935957992E-5	3.98257191999876E-5	4.613626012600019E-5
-3.5827478111781415	7.560437912809053	6.379543641102832E-5	3.9404293052744246E-5	4.5774960850013445E-5
-3.656557182300242	7.31345080673359	6.283244710282679E-5	3.904280484124252E-5	4.539974372533283E-5
-3.741595319822733	7.091603710798701	6.214015542606029E-5	3.853044271493116E-5	4.5391099989004E-5
-12.48823622079036	29.318127189803445	2.643928063588472	0.28125770259076494	1.157850317060221
-12.301573729696075	29.291730374054282	2.5848347373157017	0.29509047362876983	1.137084257399432
-12.904182385341631	29.37659805299116	2.7734316662628586	0.2435865465738213	1.1979739016843873
-12.704310573905445	29.35687813300677	2.71273252546835	0.2624969884132414	1.1797405327025552
-13.215739023882737	29.375039723105594	2.862083709532393	0.2133660101832234	1.213934037037445
-13.289816212405814	29.38416912499247	2.88336964249328	0.20561707538538415	1.2196077755112105
-13.628735756055638	29.408293625969595	2.9764730741946708	0.17591996651728103	1.2416084265418506
-13.761313265189306	29.420327221129604	3.0131587605907884	0.1637492763458689	1.250676861515659
-13.789831291953012	29.42263826529943	3.0197926160463266	0.16102631050555963	1.2524209402526385
-14.193507593470319	29.351006338599753	3.109280327186661	0.11811872296208963	1.259509366268286
-14.343065600888547	29.30623263263965	3.1360299847547113	0.1041020332036264	1.2586387935151893
-15.169871121939503	28.7024294022831	3.274122101897593	0.021840567964429024	1.2311325858056927
-15.025976096323706	28.826575538617305	3.251338968209123	0.03644455231431833	1.2369943479067116
-14.704342841257393	29.099582909420015	3.196635079575644	0.06855278453721808	1.2499035150313407
-14.77814405518191	29.048154888872233	3.209032013155267	0.062394013032739025	1.247031135845336
-15.194930389272562	28.670268692680192	3.2794971622744917	0.018393260764017844	1.229966562380891
-15.552436058935607	28.262388145106144	3.3460626325087865	-0.02985382621967949	1.2133371130012593
-15.65870487864321	28.128694460225432	3.3656424934480533	-0.043808439677905285	1.2061264623931636
-15.420870685895718	28.414489982476084	3.322428898535798	-0.01105898695909813	1.2200360921759583
-16.14669845066415	27.534817692946177	3.4211226132508656	-0.12169913995143106	1.1889755648427065
-16.18902508127296	27.487365967844962	3.4241244604883985	-0.13062877183369442	1.1883673682643423
-16.090879730623392	27.60512583812312	3.4158998710048594	-0.11243314156072381	1.1910784234060627
-15.906983759261689	27.83045491742547	3.400283698662416	-0.07926194753035865	1.2007309042032326
-15.78801336657089	27.974288039163056	3.3871917224983115	-0.061089549612843214	1.2027615688599664
-16.4224657835804	27.241242221715776	3.4097282509116527	-0.17374201373686687	1.1879254954359393
-16.636541644582238	27.015574682657572	3.378733853874772	-0.2074262689120369	1.1864324545439646
-16.701862721366762	26.948993088668995	3.363932353640711	-0.22298323695320296	1.1935404492029167
-16.98192097775023	26.67928029930171	3.268059600331288	-0.29564661337543	1.2310766150504864
-17.086567607533095	26.586911131348927	3.2290269034134393	-0.3288930185228782	1.2456860537115757
-16.810764952407226	26.84442366016748	3.3256513623796824	-0.25110980955792556	1.2074801463720544
-17.316197999609905	26.352544552541893	3.144456466040784	-0.4317989371917732	1.26975817004468
-17.45518464052986	26.210110438215963	3.0929477015146283	-0.48939064216196604	1.2805818941717075
-17.722095738557805	25.895382301413925	3.0247310758736243	-0.6131762443923093	1.3051796535528883
-17.72264017583542	25.894744071275742	3.0245828658535614	-0.6134369964973644	1.3052287553227344
-17.932597821946576	25.11386146747848	2.9245522983710033	-0.8775209036551456	1.2396906382578077
-17.907096306050956	25.00313633884308	2.910058585810681	-0.9056265542375561	1.214707934703787
-17.75267320881764	24.32471147247125	2.8216906619939133	-1.0802438342728842	1.059768486819692
-17.92944471255859	25.1306830888716	2.926780393684865	-0.872187345997295	1.2411653696583174
-17.722777975835573	25.894232143167198	3.024525623740405	-0.6136192481343319	1.3051801624179518
-17.728945142955695	25.871483784810497	3.0216153057802275	-0.6213090248443055	1.303278313368756
-17.700264955727473	24.192801294244298	2.8023707072516864	-1.1068166366870327	1.026323772871648
-17.492893227235577	23.675149455238873	2.719591638342587	-1.2247307830905245	0.8978714348328507
-17.219818972655105	23.051350814888384	2.6143160163771375	-1.3743226733747838	0.7471543379609301
-17.213682929786287	23.036984749786797	2.611572880949722	-1.3778905012574552	0.7437579376520231
-17.20651458505761	23.021889840621302	2.6083098241851994	-1.3814338157786317	0.7398564029294612
-16.72944438496599	22.0265670999435	2.3987487767582265	-1.5899894691060235	0.4863281103495528
-16.772330573218266	22.113599037757318	2.4162679821071325	-1.5734860313343617	0.5073230136380653
-16.97378539565523	22.529669064239176	2.506012508076779	-1.490945994912599	0.6097287452400875
-16.69878402350933	21.97001521221032	2.389211925885955	-1.6000282826286376	0.4726546336745008
-16.44523432072541	21.481646309928003	2.3015651168906093	-1.6928171101267784	0.3493614035746977
-16.38784636008633	21.382208809377225	2.28812239305144	-1.7087095052079568	0.32318613078537073
-16.10429654720809	20.90765006213037	2.2039537019308457	-1.777227418285804	0.1873442250392725
-15.229590069694847	19.59839917871314	2.0251577072336158	-1.8293892185888279	-0.21312671953042434
-15.573303162172023	20.08692966262294	2.087234639062141	-1.8324096241609173	-0.061785593660412697
-15.762739830454272	20.369577854236137	2.1292149911824443	-1.8254062799330668	0.02552625483899216
-15.676053214728174	20.229671015614727	2.106964715388127	-1.8340249774332855	-0.016602918716756856
-15.004965242227517	19.29705702264412	1.9826229046507367	-1.7919514346920138	-0.30989757780987276
-14.347740685004595	18.43237628944785	1.8101645564967863	-1.5692302199778974	-0.5546443791434195
-14.71316053352021	18.903140185799252	1.9169412210093788	-1.719391907719435	-0.4360657228914632
-14.112301424219844	18.14085757339455	1.7280693037928723	-1.4435109564448676	-0.6155502632683818
-13.786968016309958	17.746840232171802	1.5770984271991113	-1.236585553035663	-0.6422670870782179
-12.572484095421888	16.31238607204104	1.0341369070976734	-0.5504450496537835	-0.45253722991017487
-12.73923093656964	16.50237005974189	1.1063631245758403	-0.6376186567301578	-0.48788597129739253
-13.149721100590622	16.985383718836303	1.285126734281193	-0.8601204452289603	-0.5636152335893845
-13.560443943361147	17.474962802260926	1.4764303590303607	-1.1009427768082873	-0.6248727303554793
-12.433087863224218	16.142914163274668	0.9712372644913404	-0.48796733677228993	-0.4188138833758512
-11.67886765718853	15.130655135953049	0.6477368165085406	-0.19395486385523197	-0.24741939847837163
-11.370603754574383	14.616160191779192	0.5136169337397325	-0.09416793213854607	-0.19323442676300784
-11.928279318244115	15.521235666230787	0.7522503707021939	-0.2846626893124555	-0.29574773439741964
-11.098102119973685	14.067276715400904	0.4089443857894598	-0.03136739048563783	-0.15133151917375698
-10.94829922258624	13.75778922441979	0.3437718783780719	-2.6850718834685056E-4	-0.1270315024572879
-10.566136973193167	12.955069884045642	0.2251163170213855	0.025727050475939987	-0.08392599026992933
-10.528617101577506	12.869997651759531	0.21181388092223735	0.026992388504383357	-0.07884472649223906
-10.125844678960055	12.03212679724241	0.13349887880008124	0.02382948161958311	-0.056853408542582064
-10.205786830641387	12.200371242765215	0.14924396479612234	0.024390459609199614	-0.06127079389515778
-10.11776374681346	12.014636087480781	0.13242409044970196	0.023705804900855415	-0.05655419384238307
-9.799033203597945	11.32040592221854	0.08816948948034725	0.018578937896444502	-0.04462112489134323
-9.732454220074882	11.174895810343436	0.0791966315533761	0.017199065930240374	-0.04088435353898928
-10.081694286405995	11.938670646469957	0.1276433559782319	0.023118096405755763	-0.05522580586212131
-9.419861471494833	10.505758447346915	0.054212464821513595	0.010701281111002058	-0.03388008654357976
-9.39945834397536	10.463080013210769	0.05245403648005781	0.010230573378516121	-0.03317376362901917
-9.362989365785312	10.388561145610026	0.050203306163472815	0.009788139589238872	-0.03208689583745767
-9.15485933130238	9.94585479357356	0.03697680365270931	0.006765516817720434	-0.02600429931172813
-12.250739993292553	19.150604908283345	1.728378654710972	-1.5997178327683828	-0.43946958234763056
-12.385666050996104	19.229462944007324	1.7879420359991456	-1.6598964460711132	-0.5032658081432105
-12.018444755085756	18.995911937273455	1.6186878092334793	-1.4888847890255072	-0.3020412941352356
-11.827571680933026	18.805921238230237	1.5576198126399374	-1.4113035535224392	-0.26878759603031244
-11.71378598197753	18.69006222155872	1.519351907878663	-1.3625634113918672	-0.24160919182691437
-11.489121580415649	18.312221504949157	1.41009196105188	-1.2373883523772489	-0.17740540819468992
-11.42092816915265	18.202424829191397	1.3777157341531168	-1.2005609218581026	-0.16093766227004758
-11.137081940903064	17.673975351763787	1.1953662192645667	-0.9915647963836753	-0.10067306140654289
-11.050577560623434	17.52903972488271	1.1439466631858397	-0.933451368882267	-0.08477204793960644
-10.900173758069224	17.228821915447778	1.0321353319755575	-0.8096791889928764	-0.06661561139356104
-10.59407257662658	16.86993613536655	0.872378249593973	-0.6492673565414627	-0.034724793869747195
-10.4015251414116	16.663994998799538	0.782962990216057	-0.5667411892988384	-0.019544036314372692
-9.980308680915373	16.24426542990552	0.5957438954532038	-0.39855865839719146	0.003959068401998454
-10.52456597891735	16.788877057884427	0.8379389115615533	-0.6154580848058456	-0.026584940491140116
-9.215934750579713	15.702403997568886	0.3449436932909238	-0.20369158130885606	0.008641566551449945
-9.506635524164235	15.916651407254937	0.44048763095850024	-0.27584566429501584	0.01776083604648254
-9.713477904294042	16.0562870014233	0.5081484668583156	-0.32727814072573924	0.012873081845991965
-8.987328542896977	15.535943891824608	0.27148712220727517	-0.14802517198310103	0.002585298738938699
-7.038155536202357	2.4161328913912485	0.005762634564501089	0.005086819876787375	-0.002465763512719648
-7.218271698777633	2.47634434863711	0.0058022749993768535	0.0050243652346247236	-0.0026833302088789903
-7.402921517489648	2.596088343862585	0.005795943765452563	0.004894805706233917	-0.0029164314124813773
-5.610926604361966	2.56874897195521	0.00491453477741762	0.004762952895879198	-9.303758693948716E-4
-5.791192046184306	2.4885541575675454	0.005071469110946787	0.004874700569409381	-0.0010965932885531231
-6.090991914769232	2.367770791599311	0.005321659641452897	0.00504826017846725	-0.001381480272408603
-6.223300720670824	2.365865245728654	0.005392443849760996	0.005069135078397704	-0.0015275749756911623
-8.524776938151282	15.280293075065625	0.1688722895190601	-0.10382350651421918	-0.01016514252925832
-8.5390176621	15.301185889469425	0.1785258427483379	-0.10978349136530242	-0.010527423799941048
-8.574275941324595	15.320887483760043	0.18589754361360208	-0.11267587932932378	-0.009814429800547426
-5.2268760988311245	3.1984387632370352	0.004191876191084013	0.004097849857281555	-7.07328471717466E-4
-5.323022364028059	2.954304032548915	0.004449313265381176	0.00434483204959892	-7.473268859103261E-4
-5.411391041049513	2.8046470279535036	0.004619695497449548	0.004501536809684426	-7.975439151851563E-4
-5.361270108912003	2.863813885716368	0.004543634115086414	0.004434088879467636	-7.632759636277455E-4
-5.176470922340737	3.3654332504811606	0.004033887114446774	0.003944191091507771	-6.930930375977012E-4
-4.997438755280889	4.032636318053695	0.003423229791004124	0.0033478730416858764	-6.292774059743332E-4
-5.108994509801874	3.6116460899580636	0.0037918521633956417	0.0037086772213857176	-6.701491948881411E-4
-4.991774580661376	4.054261353979088	0.00340346630902518	0.0033286357727227447	-6.266072745356173E-4
-6.53602006808163	2.347293243898074	0.005559242723907825	0.005123414632037082	-0.0018703408657350167
-6.871423256057571	2.3759082864320638	0.005708079477113848	0.0051196877421283	-0.0022639297524404195
-6.725008134174486	2.363972974785624	0.005649782638664554	0.005125784757302884	-0.0020953306903994566
-7.498445287702315	2.6504749625169852	0.005793580151862667	0.004832017963534659	-0.0030330139159644976
-7.543394316053332	2.6908233254228815	0.005781532481558314	0.004787235404389631	-0.0030898210120607703
-7.714537633122486	2.9137762658493207	0.00567403325880504	0.004534930781814636	-0.0033037662285041744
-7.7891268079090406	3.0564766598021276	0.005594046354997629	0.004380191298521979	-0.0034007752547215615
-7.80527300412054	3.4063802626319237	0.005306958248865701	0.004010681540757373	-0.0034371677808862047
-7.804324521600502	3.2269612996167556	0.005458025590467501	0.004199592863322067	-0.0034277255813402203
-7.758877336072651	3.698244931275473	0.005054584632301452	0.003718228177302053	-0.003407021060862858
-7.751964178591711	3.7286102673963915	0.005026472820588072	0.0036872275758794365	-0.0034012654968747164
-4.868412953288395	4.489722570165323	0.0030174008669423243	0.0029617073209442747	-5.139895975771117E-4
-4.944274103721604	4.221530184777065	0.0032554815669486497	0.0031880961645441974	-5.834985412446008E-4
-4.861218645669248	4.514367912389247	0.0029942659280818695	0.0029398402908221237	-5.055271694326411E-4
-4.761328567585714	4.872867994409656	0.0026323407917721573	0.002596326065680276	-3.7819250908945724E-4
-7.7347878369548635	3.762505605967378	0.004993639308630713	0.0036556877494195866	-0.003387742414464176
-7.441188952293851	4.488511996506501	0.004398201737421988	0.003006243825351219	-0.0032091409247220356
-7.462522939780039	4.43043664258904	0.004441627639804332	0.0030576269057792046	-0.003219808813545688
-7.583988224902736	4.103803156183615	0.004663515865052325	0.003327418819466572	-0.00326538540272158
-7.428705960551779	4.562167039268793	0.004376678138780667	0.002945786985374835	-0.0032283023431726185
-7.367225146909923	5.0179675342064245	0.004250311488823651	0.002571780545010141	-0.003358010313320047
-7.395373926440531	5.510469499667041	0.004377287113569541	0.0022119379977872636	-0.003693254871539696
-7.396628687854849	5.543415335697084	0.004382315614905605	0.0021862502717520933	-0.0037128090361482078
-8.951906927477943	9.55517852325179	0.030889895773149403	0.005806892823019805	-0.022822223530182838
-8.732770861641235	9.107630277300872	0.023050477582008313	0.004020186402811043	-0.01826949973125279
-8.477149435408428	8.592840803667324	0.017503788033772484	0.0032875052471685526	-0.014310718245420309
-8.352048182285694	8.325615036227727	0.014842748372914584	0.0029329189828238064	-0.012510254520439629
-8.222367325804308	8.079901469599669	0.013190270952900257	0.0027063492070201504	-0.011245169085761095
-4.558078678429407	5.6727023718291845	0.0017026587106670744	0.001698284415806682	-8.409865225808563E-5
-4.661854211303943	5.2307881209663405	0.002240435271832889	0.0022231575667808648	-2.3645489965357463E-4
-4.6736829568741065	5.179041007331088	0.0022993776373405094	0.002279859755371777	-2.541116027119139E-4
-4.664862639408369	5.2157017440172675	0.0022584987626070667	0.0022407481761583395	-2.4035853433093267E-4
-7.642518454416541	6.7438038314408955	0.006100611495325411	0.001662144199079799	-0.005477562676362695
-7.72390205946121	6.960130553786359	0.006987683958016957	0.0017780279782381018	-0.006198475746336286
-7.960824009101229	7.5515457825414485	0.009336453041395425	0.002045847553594856	-0.008144476115660246
-7.398279738095727	5.568321714484634	0.004399914705658599	0.0021723328325493362	-0.0037354940402663716
-7.486554017062449	6.151026864151781	0.004898562805742888	0.0018335837617147193	-0.004342107708077401
-7.599533786520233	6.612688047526157	0.005841851584763133	0.001710238670002484	-0.0052444000766464485
-4.559353287845783	5.783205763653101	0.001550892842148237	0.0015472684306537612	-5.5693744471666E-5
-4.539973927898901	6.108340489734484	0.0011327162163818699	0.0011267533458015036	6.239184456068817E-5
-4.595870421128182	6.280367827388355	6.854788519494683E-4	6.727319506617175E-4	6.946321788582643E-5
-11.949523827617073	29.206895619841305	2.467645478683319	0.31815062704908376	1.0922611153546893
-11.807688642858182	29.154031813094953	2.4165628737527576	0.325182347649717	1.0715551590413288
-12.00330605669702	29.223330979102066	2.4852123355112483	0.3152548330362308	1.0993185414074993
-11.58017196199464	29.065937130844834	2.329952339025175	0.3322297100067926	1.0391739403486926
-11.41683712235142	28.96940271662765	2.2640676716425565	0.3337770184667165	1.0080204267535398
-11.219350371023808	28.853937987330728	2.1842047062213035	0.3349105093421548	0.9689906580031948
-11.063811648377435	28.68153300927144	2.1068863370272197	0.3190480428740312	0.92720947713262
-10.947486528223845	28.535037823889105	2.045281241733506	0.3050061706102886	0.8949858416463727
-10.899230615467399	28.323819733732066	1.970470140724729	0.2734379855439393	0.862574240775894
-10.868467577029437	28.194812621939796	1.9241834837026173	0.25343871028344717	0.8428247796999151
-10.876511202290695	28.109887068149042	1.8822168254238665	0.23326775966269092	0.8313210428258111
-10.899672074901286	27.854101802332053	1.7629607960282936	0.17609193118474076	0.792996058940878
-12.412266700730603	28.73183000599365	2.589680088154765	0.2622537478372132	1.0919021199912633
-12.004390987243811	28.644127827029816	2.4220916957835326	0.2750056367770326	1.040379509490856
-11.418956634563854	28.353076382645266	2.1202392690334793	0.25236267834204584	0.9404184396628763
-11.624144095082618	28.483083006210283	2.2380354309115447	0.26807084418029326	0.9795909893860507
-11.98757052088968	28.638168487186267	2.414332625343916	0.27501052510614526	1.037888455519172
-11.999455430555999	28.643021141499133	2.4200429544900497	0.2751505350453032	1.0397707383397075
-11.11438165555979	28.077094826076056	1.916353240373477	0.21070173625084004	0.8612982857271344
-11.390783517603357	28.330385589064328	2.102073383518726	0.24922013108069654	0.9338364773149866
-11.018694723095315	27.985290635821798	1.850050038369166	0.19595307963906794	0.8321443223919229
-13.471803069018005	28.77445563984976	2.9772768894763386	0.1972720507737573	1.182913275586678
-13.48260549035852	28.773788416678933	2.9810745582141704	0.19647932869687487	1.1835980292212134
-12.935354512904492	28.789110493383188	2.7854676481079244	0.23389829475086282	1.144859756568025
-12.730299209385468	28.768829272465172	2.7087868652148464	0.24607994608300268	1.1251474068559837
-14.231290469589101	28.525879619960573	3.2071162617638556	0.11750312058849616	1.1993295852317456
-14.010448775461906	28.63328583652027	3.1465696487371217	0.14354355526048568	1.200257840438705
-13.506471729136642	28.767317669153915	2.988524940949273	0.19416929015953768	1.1843196383253567
-14.460841527293365	28.39408003504012	3.267171812911726	0.08833733451131422	1.1954453563212526
-14.783683682753072	28.129965573228738	3.3393157008058223	0.04460955257451657	1.179893363901201
-14.975465100779633	27.963363652093868	3.375558430358707	0.017279826964919472	1.1693761128480262
-14.857377166814722	28.070482248494333	3.3547060354029545	0.03442986696117764	1.1768142229446044
-15.247091508969765	27.723494694946858	3.4246877673756	-0.02084195933982172	1.152963057410781
-15.438921475279523	27.548521108541188	3.453896626682367	-0.04968267691940545	1.1447245735629892
-15.777307067901031	27.23142152114181	3.48957103466933	-0.10661657915691787	1.1269939821804962
-15.505550048294694	27.4862002405047	3.4630246691687887	-0.059119114306432796	1.1415452904615742
-15.95882932927022	27.057658625283377	3.501876225346894	-0.14146482336047242	1.1173945057164205
-16.071627921968407	26.944874315391413	3.5009354619932695	-0.1666449626896831	1.112647759437485
-16.348879088595037	26.649360708813276	3.4705423147980476	-0.24394158571922644	1.100956373898866
-16.427997019937784	26.555959712111072	3.453320217031593	-0.27512996404663304	1.0994853175778052
-16.656844434007954	26.17623866269756	3.345221611781142	-0.4036939924564688	1.0863833820928437
-16.696536478621557	26.09508062700545	3.3176074985503057	-0.4340365396716622	1.0822605432719588
-16.835749776418716	25.686852448177994	3.1860042280795278	-0.5764215257309118	1.0469504094159787
-16.845061757485475	25.628453285604436	3.1672233051145215	-0.5958039426779156	1.0393707659965372
-16.850433340026893	25.176846057478727	3.0181796676479444	-0.7406355652416146	0.9555999421232175
-16.85038673364371	25.14105029551206	3.008480599459503	-0.7515448351938961	0.9489543726328333
-16.822804208812027	24.752145786172367	2.918674649439556	-0.8577860577404895	0.8728601586999534
-16.814022621155868	24.619664448408173	2.8878043813131784	-0.8940672877125007	0.8472072420412231
-16.812945472733826	24.6090037446475	2.885042921075175	-0.8969028038013506	0.8452962676331314
-16.723937840816944	24.10943746964462	2.7705748640751424	-1.0236337001443285	0.7474325265695028
-16.711672631053567	24.055094941481215	2.7561723830288583	-1.0386365047853496	0.7371725888293583
-16.289023552988983	22.907733919851253	2.4784295839880297	-1.3274828065413662	0.4819618225375897
-16.541701583590093	23.45604246001041	2.6172881511720316	-1.1910676627582912	0.60898759209968
-16.554803726644348	23.499372302025698	2.6276348243261594	-1.17848067146961	0.6177916920183641
-16.28488538521969	22.898119481008653	2.4753317303273503	-1.3298291667759539	0.4797490956234493
-16.26218103763534	22.856454352609262	2.4626601961832035	-1.3400647354683313	0.47102029958760955
-15.969194038819062	22.31634337785984	2.2994598256427077	-1.4741799085192795	0.35707774303612916
-15.890230123807179	22.1925020649246	2.267293944738633	-1.4989786628401713	0.3283108263131627
-15.611918811164477	21.76175729997115	2.1700366960511217	-1.5914252303204632	0.21987893908683181
-15.389654649869971	21.467446140267274	2.120677060781542	-1.6540070133261575	0.14489758965743094
-15.211472875440649	21.22502075941048	2.06703736575202	-1.6962930224127026	0.07852945082742335
-14.852605830718518	20.76860561637889	2.013510673773008	-1.7655279989085146	-0.05567703280773702
-14.818368111934701	20.727265125728813	2.0069609233143026	-1.7700733482201016	-0.06729931817365324
-14.010753868674147	19.956266747716498	1.925500628745246	-1.8077902539551962	-0.28886664559666553
-14.087441807327457	20.012526511232718	1.9307901338532618	-1.8094047530093222	-0.272206619301801
-14.468160486474938	20.371519812579944	1.9620738830072182	-1.7953784442186311	-0.16877768132224438
-14.161164464278139	20.08381166702931	1.9341593062592495	-1.8053328392142989	-0.25244243190222326
-14.781086333771103	20.690256417429	2.0019475217222014	-1.7732387739381976	-0.07851450994915732
-12.566775432145782	19.255877513320883	1.8061555122666118	-1.6846223839597716	-0.4966592504400065
-13.290339014836286	19.46305631769065	1.8705330373996036	-1.7691056747620149	-0.43110512995785594
-13.1729303124603	19.418787275288505	1.8614482598832895	-1.7564077897710402	-0.44646344151246603
-12.843245224742368	19.28971157894774	1.8367940673659024	-1.7209313325654352	-0.49096098078810024
-13.364979556612642	19.508469790386137	1.877487676466889	-1.7759394643680155	-0.418878421046662
-13.714991928392514	19.7215588672211	1.904956290138859	-1.8008669583580525	-0.359012841697167
-10.73275094914898	27.601566124654774	1.61656720817762	0.13714416216825	0.7293119173871834
-10.621312259153935	27.431657608134955	1.5202725215506536	0.11230786984130792	0.6848050858359953
-10.494472622804425	27.139762728691487	1.387951883416295	0.0703912815826309	0.6199735593817184
-10.440814811578786	26.97290839065918	1.3198080980154094	0.04463939343106452	0.5843209721731821
-10.340010025599554	26.46761329405222	1.1550989368543945	-0.03832789095528802	0.4775671262203276
-10.310942985096554	26.231506882359504	1.0900815053380961	-0.07791529453730858	0.4287606941641764
-10.254915889396067	25.788604694922874	0.9960980762059934	-0.15737021614006946	0.33455041887872233
-10.226478276469011	25.49740684588262	0.9393099509492449	-0.19868332408456085	0.2730396055472394
-10.15297056364784	24.454238785309386	0.8736396114641349	-0.3336892902858601	0.05589012279444588
-10.148816922605754	23.97207807587904	0.892958386261563	-0.41057280753292075	-0.04035183947491516
-10.1572747910747	24.735583520367605	0.8653348792346928	-0.29147714476770004	0.11448411144592503
-10.162097597121184	24.830116402868736	0.8727893658501943	-0.2770219180868108	0.13492702410573193
-10.162546766859359	23.84260305188515	0.9125352939385436	-0.43236260692523065	-0.06711730847496854
-10.199764060738538	23.17965757589045	0.9937903577648913	-0.5435524486130336	-0.1974761253378888
-10.264133457042867	22.925685144978395	1.0563127053383505	-0.6073852919974578	-0.2412685554907178
-10.334836167150385	22.416165687077918	1.1611125538541538	-0.706396559409094	-0.3281847754732975
-10.491992980100063	22.018023813554393	1.268816896732066	-0.8280940114803061	-0.3747415368168996
-11.549836964138185	20.072338696358347	1.636909206500922	-1.4084881006165768	-0.5530768216969997
-11.554967867880773	20.064003427239495	1.6385122056953605	-1.4106309812310909	-0.5538870874388343
-10.551136967279964	21.796553611972193	1.3164585059125464	-0.8788533656742255	-0.41159315922438544
-10.861109989919282	21.2561808403101	1.4414293309262847	-1.0596057526279734	-0.4675187421010652
-10.944210941660401	21.11696785294288	1.46834725284676	-1.10877385583953	-0.4765537462755497
-11.133323225905555	20.800917117156818	1.5290418513423687	-1.2139765558074498	-0.488823499125345
-11.346534801731305	20.436488911990164	1.5850561051070817	-1.3155286590372448	-0.515671046265552
-11.231518843805489	20.62710766906838	1.543349908153496	-1.2610442336091587	-0.5011772162958675
-11.741469854730147	19.77949816437784	1.6877800795620859	-1.4822328462375758	-0.5840872150329324
-11.841147224706019	19.661418434931374	1.7117738943029142	-1.5163674067208284	-0.5899218822482551
-11.973386913159729	19.52262481256701	1.7379962721221096	-1.5592309439667487	-0.5910836036664824
-12.17042537041236	19.353881967026794	1.7619091912824185	-1.605829930052116	-0.5735946071510472
-12.254791953417843	19.298450378205736	1.7716056496812755	-1.626844321439251	-0.546029638580128
-12.107678242949614	19.405561627556374	1.753193616032756	-1.5903129184496887	-0.5800437033157604
-4.288326386940742	5.8070230604936794	0.1159502382195511	0.11227122299029445	-0.010275108537469095
-4.307057605244767	5.526002436139832	0.16244833506971734	0.15588612227994902	-0.009836106517924327
-4.180171464701457	5.245978145694322	0.21229089487067115	0.20154558623771815	0.014852853394818512
-4.162615861022818	5.199209053922773	0.2199281265486217	0.20845955173036745	0.01848373944825141
-4.143652721141185	5.191949089536986	0.2214722265922177	0.20931931607786539	0.021473131442984218
-4.014987066173259	6.398560350145364	0.02549480848518708	0.022463018778538762	0.010513859978833522
-4.102160277057983	6.226155071234556	0.04981562028405717	0.04805694258307134	0.007428831814095467
-4.158587255864665	6.1200098173878565	0.06570834920538603	0.06478047763614309	0.0025700099800961187
-4.284793079351208	5.824858607178209	0.1127594696853124	0.10928424207689987	-0.009927000794018754
-3.6322745368198053	5.1479752237781815	0.2447575385968408	0.210228764841931	0.11037429434718773
-3.7520724673596213	5.133869891353276	0.24052322481165858	0.2142477893816947	0.08852290846909755
-4.068810461062704	5.185234828589743	0.22511659844447854	0.21018291241714218	0.03421039064093108
-3.4079134276844885	5.238028583704212	0.24446001367141051	0.19160530023205613	0.1487742069367988
-3.870611147185512	6.723331704642558	0.02384286837973271	-0.012453061085661864	0.013227344276844154
-3.93550508782948	6.569124366309313	0.031228748140529956	-6.554023132989591E-4	0.01585477665982257
-3.083077723553127	5.477621858005871	0.24905178558189067	0.14360128521707718	0.20116021578165072
-3.2016356353304536	5.395281637801698	0.24758141808919248	0.1624332027908993	0.18130165982755977
-2.9250367521464256	5.618751443255416	0.2681940511048775	0.11605328867233403	0.22695791957803035
-2.808073832376915	5.742408533499555	0.27903562120011083	0.09330856588040551	0.24413636617095877
-2.561109083068193	6.012828978318681	0.3368659181672606	0.0435364379930348	0.28578885940447485
-3.6562255957727294	7.214473650128381	0.06222707196773197	-0.05002683916385387	0.012378002555098832
-3.592522873141893	7.34008329807876	0.10471237815208106	-0.08344463372488709	0.017762944665588504
-3.54328167840365	7.470859406778205	0.11830034806412781	-0.09428489927780334	0.020063531119854098
-2.1477862434435124	6.617732931249476	0.4971563086387313	-0.08852201426554483	0.3654146017403148
-2.178221292733067	6.571855578800015	0.4828819369032259	-0.07703852126299485	0.36116940675032955
-2.0648331524982755	6.7576354797203635	0.53893677281179	-0.12406410535671628	0.37763165303740487
-1.8849213199230619	7.066868042911974	0.6302456692689283	-0.2012013746707668	0.40330495377584263
-2.4120263893614973	6.229400814325045	0.39187413918159786	-0.0015082046753131136	0.3151549213514313
-2.5361866250272955	6.047252036713077	0.3428039250797382	0.03853463928932691	0.2900474832580536
-3.935819787141531	17.984500048599497	2.744436765453316	-1.155872227600065	0.278330995340046
-3.78336958602557	17.993315823553566	2.729709566083813	-1.1633410666893869	0.27476548435190934
-3.427077741744119	7.766058137175304	0.27616827576139635	-0.21300381643537647	0.027409929912825322
-3.406569881135219	7.832445527304884	0.2998099317472329	-0.22865049619677325	0.027631301750974103
-3.395983191054093	7.883794864942119	0.3187897193595843	-0.23965339595811988	0.02829110456860835
-3.3371281060386737	8.150918617555703	0.42993711688565367	-0.29622023312842716	0.036007311878645316
-1.278169408830863	8.48437433428823	1.0632073609969241	-0.5267599697929304	0.47019248338255154
-1.4540629241815408	8.03470965362341	0.9240356554141289	-0.4274099708242001	0.4562313501260787
-1.8167261401452421	7.208011822579171	0.6715654937541637	-0.23688689526877185	0.41502168671041817
-1.5523830370140876	7.789776732269239	0.846027445921609	-0.36834459412632253	0.44332784360561556
-0.9410764433027281	9.405038530050247	1.3316515663844277	-0.7097790301395086	0.4892291020665319
-1.0329367331417418	9.151234284338832	1.2600335428773386	-0.6629686027630799	0.48551063367269737
-0.7679094447811552	9.95277965234512	1.4706881832343615	-0.7974573489885048	0.4945051687205808
-0.33002843814312044	12.134348277380695	1.9350810151079316	-1.085486293676514	0.4826901756818437
-0.3357764586920513	12.078843485378034	1.9249701630797769	-1.079337817544622	0.48369285364377745
-3.417433509638533	17.827381727176302	2.69493926234978	-1.1921886667758623	0.2808300980882631
-3.353382382951112	17.741842308688575	2.6868342602871005	-1.198912517881202	0.2843256341877789
-3.674832941632539	17.93323560833925	2.7214902543869828	-1.1695824471706149	0.27951686816496446
-3.5409307277999584	17.885907081965335	2.70923777479495	-1.1824880375272167	0.27948500079220195
-3.1860561960175433	17.549365365355296	2.665143220181573	-1.211871956884627	0.2890787258380644
-2.9981130641699174	17.395321314172424	2.6474231999227715	-1.2223767231256313	0.2929850790800232
-3.2165215628928006	17.57820816975883	2.6683263338284267	-1.2091132940723526	0.28899397674302013
-4.1137207324417435	17.95308223849858	2.768414546650983	-1.1440544775747423	0.27852543423936243
-4.160621080742889	17.795938972454014	2.7781171034283143	-1.1440787947105944	0.28582747166812744
-4.190763877417752	17.70804950350443	2.7851727824112458	-1.141632217853501	0.28904877216829916
-0.33050020850094985	12.145123827625998	1.9366963871739005	-1.0863388879662024	0.4823949293717221
-1.4343564303268679	16.31909273804294	2.486787348039708	-1.279362949254864	0.34019327331750704
-1.3066176526698219	16.0680303809159	2.4596154770577368	-1.283083469428879	0.34629211369306506
-1.1152979539279455	15.611202681804269	2.408469814703637	-1.2807215540643342	0.36077702775498477
-2.4474803932797915	17.1585224792057	2.6083212303357066	-1.2458487388890302	0.30716633868444754
-2.055761384167546	17.041296048986602	2.5770881480813763	-1.2611644089950458	0.31462825685386175
-1.9984998164489554	17.002629506016117	2.571352991344151	-1.2622119467343047	0.3175380416942622
-1.5724149375605685	16.580962567434636	2.5156451318989665	-1.278981346523134	0.3307313157824518
-2.9820955633715815	17.38344915169903	2.6460412963118305	-1.2231510489296742	0.29343527397573077
-2.724789042326286	17.256116533629893	2.6270305450664004	-1.2348852783936883	0.30021275231830397
-2.531457869203797	17.190304756335227	2.613972845800241	-1.243573319723727	0.30379809796420676
-4.183190145794866	17.56540290424019	2.7829183497242704	-1.1424371295051388	0.2937930262153027
-4.207099313692599	17.371866069837257	2.785742216136531	-1.1462676096905302	0.2989129986066331
-4.17345519997633	17.089831976884682	2.766956607857005	-1.1556615609053897	0.29925255646951743
-3.3148310309893363	8.423923301546052	0.54297165323274	-0.35986615092495655	0.037321477732782674
-3.3001926290874843	8.663118489326514	0.6289396389416789	-0.4124637184085576	0.03419687288657984
-3.2862287614074197	8.915212706658004	0.7192802787230774	-0.46439312827812207	0.03678821682979126
-3.2794829862540458	9.153166440048345	0.8120287384130453	-0.517357172134962	0.04117396529252548
-0.3805651487088481	12.953841366376702	2.0605127200285662	-1.1542246822223579	0.45794683147355497
-0.4307061904896281	13.36924122248353	2.1240944142447367	-1.1891529144084738	0.444316726677102
-0.5075965103225141	13.744646939005303	2.173538697872803	-1.2095704301633026	0.4315913604339775
-0.5977318219793605	14.096499370658435	2.222867981226438	-1.2325845626372445	0.41693780113801815
-3.2676731937878696	9.605726412719452	0.971262237484906	-0.603462941917212	0.053510418113813206
-3.256429234120413	10.042692132374542	1.1216632273463722	-0.683732969216055	0.06527939390988148
-3.268410707882346	10.416945356274994	1.2374853156700385	-0.7396423040651898	0.07529245916349558
-0.6591870284780542	10.31262568099423	1.5645022197478111	-0.8578812152791572	0.49774964285691814
-0.42285288091859907	11.258976825610697	1.775569550804788	-0.9884907184840388	0.49815633115149494
-0.42939644071267913	11.215805729165236	1.7663510851155781	-0.9824819133827454	0.4985594511713792
-0.6312573047807166	10.428088654680536	1.5929374439526884	-0.8766636261470644	0.4981563058763876
-3.2903234695987535	10.897386429199772	1.3956980773754721	-0.8194619061919138	0.08807756660843583
-2.987291544864133	17.386535233830127	2.6464956275650215	-1.2229448977361115	0.29326772907908
-4.164359810315925	17.031866286091535	2.762733862718953	-1.1568381687403164	0.2998342116023102
-0.7097934901376413	14.466809880080852	2.2729155145965385	-1.2527102742907725	0.40103251974564463
-0.8575672753041089	14.969271293498517	2.3321275329806443	-1.2665607077388747	0.38423891968219814
-0.9532329287786547	15.217415294466539	2.363953404003305	-1.2764210239895715	0.3728996630079396
-4.1386892518049425	16.602845789463966	2.7217662513483027	-1.1645148856681526	0.29312386746378327
-4.159558946386909	16.976159925336383	2.757503745947728	-1.156621785414179	0.30013266881179906
-4.083322820670365	16.225441788462653	2.673112112472257	-1.1692483580115522	0.28525643048878396
-4.075875945060494	16.183223288394085	2.667500416584692	-1.1694217762688752	0.2847978145376564
-3.9528003255732322	15.292784673108926	2.5111884892388585	-1.1661657158284973	0.24573512028137814
-3.9992067929440043	15.73055462668215	2.5929065984788684	-1.1723529577140193	0.2665079977960111
-4.068371905853679	16.139351008679608	2.6600294507988487	-1.168903009331095	0.28334664886891126
-3.903746688804401	14.691009127397303	2.3925092842706506	-1.1485745763746606	0.21671436115946396
-3.86987704440043	14.375574603567006	2.324830981141483	-1.1338129469667075	0.20450128383487734
-3.9256796422272324	14.820378173973397	2.419266858242765	-1.15200613225688	0.2223577293639344
-3.9497350317267026	15.228464150498013	2.4986614597008328	-1.1640574903125773	0.24276023156202906
-3.7268568443784513	13.894308007070336	2.2137529199773143	-1.1153869904338451	0.18696308099006517
-3.698215854277132	13.779058127098043	2.186797328038647	-1.1098979174864942	0.18293491393720004
-3.6779639093146645	13.673870011895303	2.160628542104808	-1.1019131828388211	0.1799751202309411
-3.571181750067259	13.33170586472178	2.0752315806696906	-1.0830049635775965	0.16756644829367384
-3.4835043026903465	12.977876322076302	1.983345579383233	-1.0535936306247844	0.15867145732201854
-3.404126025364066	12.339701968592273	1.8167319635277073	-1.0001884790775313	0.13284942670285987
-3.3488293333994186	11.895449310153229	1.6885634258059259	-0.9470683360571979	0.12008026817464498
-3.300315153385468	11.14083500028607	1.4714422111932433	-0.8561059483005709	0.09555194175346826
-3.9511621749674837	15.271050023970451	2.5070735962511472	-1.165660688161089	0.24493024935074956
-8.244373317370188	14.628658956740194	6.609875816964264E-5	3.923640520931068E-5	4.485648073517552E-5
-8.208489142862772	14.204433859089825	6.548933269181204E-5	3.945148056700556E-5	4.494075622009187E-5
-8.193734077492797	13.966873422743047	6.515438362078559E-5	3.958538036376473E-5	4.497939705160059E-5
-8.232676222944097	14.462837941075223	6.586351603077326E-5	3.932354305919785E-5	4.490155397311213E-5
-8.19035693955016	13.837323106092928	6.497422815581288E-5	3.9669671830921884E-5	4.4985971386695965E-5
-8.113167709168138	13.369167772280294	6.436852490803866E-5	3.988245880115233E-5	4.50665348148342E-5
-8.077142174814208	13.181783020574018	6.416728288658504E-5	3.9984172999711835E-5	4.508853719330588E-5
-7.967407351985131	12.816549861797377	6.379772042065503E-5	4.010207061633647E-5	4.518200576273352E-5
-7.4202031915344335	11.241546128091116	6.263459523090017E-5	4.046491090419734E-5	4.565647253772303E-5
-7.380855782333087	11.139150568907128	6.261400384087875E-5	4.051738023315788E-5	4.5690586493295245E-5
-7.603903539139292	11.751642921695533	6.293624553028859E-5	4.03523259146974E-5	4.548705088155844E-5
-7.696154479064555	11.994745340563997	6.310231646952679E-5	4.033226030639749E-5	4.5401285457261786E-5
-7.744684776673163	12.145936214046198	6.324601912242063E-5	4.030933261068148E-5	4.535895143232282E-5
-7.337783016568444	11.036160898112158	6.259500946518252E-5	4.055854957190571E-5	4.572655512683329E-5
-5.478513842259125	7.328297301269693	6.060846380110864E-5	3.951263098654719E-5	4.588509977110012E-5
-5.496335515484936	7.350666297835906	6.064857922602365E-5	3.9550537052650506E-5	4.5902170188053E-5
-5.513292533723025	7.373441024034741	6.066076935472127E-5	3.95596178181394E-5	4.591568947163652E-5
-5.7782594324877365	7.704138241466704	6.0931803232159743E-5	3.9843083794874744E-5	4.594652257725029E-5
-5.226288884072366	6.97442447090005	6.0581483735819144E-5	3.9653113626933113E-5	4.5724827948516656E-5
-5.1320395346395955	6.880771446866525	6.048113453198839E-5	3.9547231189583556E-5	4.568021200805026E-5
-4.981658732436152	6.746084424883188	6.056895114280143E-5	3.9610599872398854E-5	4.569237577171861E-5
-4.872230788355059	6.663668971542325	6.06220933646009E-5	3.96253070292681E-5	4.574386702413551E-5
-5.95993806317256	8.088641025459268	6.0976549438601875E-5	3.966110303671475E-5	4.6142542363767734E-5
-6.156106083074739	8.43849134717127	6.136434517905036E-5	4.0036675899506524E-5	4.6237044110368825E-5
-6.3622803987511345	8.893710900037291	6.153391475575607E-5	4.0038916651207425E-5	4.633059693299064E-5
-7.037730777065047	10.279206689455364	6.226019335630176E-5	4.058207304110841E-5	4.601240779583562E-5
-6.511291309796823	9.166024915663732	6.185635661956486E-5	4.042290847450001E-5	4.627281174926265E-5
-6.961309529005052	10.091919377967345	6.215630310352919E-5	4.056914876333565E-5	4.6066189131100086E-5
-6.976746835639336	10.11701394282087	6.218599376629728E-5	4.059620349663582E-5	4.606322343436357E-5
-11.149672852779776	19.026028297048256	0.4626192881835156	-0.06353642035251825	-0.13226904472157694
-11.177286946315288	19.099277703541333	0.466571799459562	-0.0655824377382125	-0.1324946585475255
-9.18227086019565	22.941744559833715	0.5059706960498309	-0.13144534790544532	-0.08620370140647428
-8.933979733519063	23.042297787756027	0.49504731271657804	-0.13277191320306525	-0.07944729798941792
-9.497726748011418	22.723004536194928	0.5133969391277503	-0.1276994524871663	-0.09317320944087353
-11.201816179455392	19.362671115833425	0.475636578052147	-0.07113486706478184	-0.13113027089849472
-11.022193536741858	18.71762456011473	0.445852095553427	-0.0557075414228769	-0.13125278584670833
-10.948655511422155	18.634752597804788	0.4382505520177239	-0.052804333194439765	-0.1297445102659543
-10.739200803101152	18.414265673982754	0.41775231918842526	-0.04600041458733633	-0.1255819000733845
-10.426129079411938	18.242868662510936	0.38918493807858073	-0.03880396615025	-0.11783802499545545
-10.351495060601314	18.19934593348884	0.3823478943934249	-0.03726932310142342	-0.11591233758353232
-10.276659955502009	18.164399203559437	0.3756563633492829	-0.0358699182459372	-0.11416222122467935
-10.051706148564318	18.092298620546728	0.35525809010128484	-0.0320748807804236	-0.1075944041054056
-11.220597943108505	19.547650220008503	0.482042386024394	-0.07498539949745875	-0.13003109181182096
-11.213232813518047	19.613678726955158	0.48366845777187956	-0.07584709962108303	-0.1296483267467721
-11.167862918473158	19.983763373685665	0.4924397861671431	-0.08294961965611608	-0.12634529584242385
-11.119734753615504	20.180895538942224	0.49659663454477254	-0.08563258880012271	-0.12511551481789354
-10.889962382093142	20.81510177874138	0.5063104382971135	-0.09561874231627598	-0.11888782365379133
-10.989883259185685	20.57314650704364	0.5026571460139616	-0.09244365836235251	-0.12091041831829397
-10.670647697607485	21.25443563231954	0.5115414223866829	-0.10277899636352059	-0.11413100043297361
-8.656589193032165	23.077778160673812	0.4789862813552624	-0.13166444668055488	-0.07312108196428456
-8.262164632393056	22.97490850022338	0.44725328816829824	-0.12516921298599598	-0.06211642991807352
-8.093510801985081	22.896766634500132	0.4323727020261776	-0.12160484258557115	-0.05866403538543673
-7.68989912608717	22.564207698669875	0.3912573363416041	-0.10729238356416776	-0.049109719731644075
-10.61906467426591	21.352055718189742	0.512849357628782	-0.10399289986829638	-0.1134172378312325
-9.936768220586934	22.310409278173573	0.5193247407874886	-0.12054302157164168	-0.10177197924200249
-9.627937960973474	22.62487940796674	0.5164319453353833	-0.12632843085660753	-0.09562286019794468
-9.573169961095976	22.676544366109272	0.5157743495061017	-0.12713882566445656	-0.09468119824850994
-10.134279956953314	22.058148587414195	0.5180079229600946	-0.11552174229552817	-0.10570761512974984
-10.304582249602808	21.836678921374176	0.5173395991408878	-0.11209614417775293	-0.10815849717458707
-10.555587977067566	21.45179651669559	0.5137352689496332	-0.10526770505495459	-0.11270441345969603
-9.871150253323467	18.04329134881533	0.3392504908322049	-0.029535503600308353	-0.10281584141707897
-9.4491510421968	17.986087424675254	0.2991504853323106	-0.024019338120408767	-0.08962158124900946
-9.39405468440286	17.97674307009461	0.29392428456497743	-0.023434327223115625	-0.08799736570270197
-9.318824933668623	17.968766098777905	0.28613948466318734	-0.02259006027357275	-0.08564420697667631
-8.866655676614846	17.930756511797174	0.24017927685876783	-0.018121295261292032	-0.07096532604737153
-7.460370084706861	22.326890903804703	0.36575553416183126	-0.09943784819139309	-0.045927862749808104
-7.181921823170052	22.004421546653404	0.3332996911001104	-0.0862036286987547	-0.042373277958466994
-6.980050576019263	21.793148493492453	0.3102679346000698	-0.07959640149775017	-0.04050633465371509
-6.576542696581086	21.409318391621486	0.26646670216486124	-0.06565966015536305	-0.03771397734221308
-8.591810565175942	17.924390418426363	0.20874001005425216	-0.014933923557963268	-0.06224190633809132
-8.160987566235585	17.895824611247768	0.1521977262648389	-0.008954989861653759	-0.04528935838469603
-8.427526747689353	17.911776804777684	0.18768339695354386	-0.012876250661208488	-0.055964064444501506
-8.540982568507179	17.920050757602066	0.20299181111889178	-0.01443369191930165	-0.06054555595656358
-5.864615339578987	20.755750631962357	0.1938744104091712	-0.045991366640204694	-0.02770562067797116
-5.543802938210256	20.38074487517408	0.15885792862157255	-0.03463956247171422	-0.022798931419601803
-6.504364858334945	21.34437545298176	0.259031152255546	-0.064024006714024	-0.0369856717777361
-5.970918121132899	20.87023242852833	0.20526571937514146	-0.04856641419636305	-0.0290093471951052
-5.171797381464162	19.89737251545445	0.11669095501027613	-0.024726232409315187	-0.017824280226058475
-5.0245480447987125	19.683822661130662	0.09960342341154821	-0.018729243446899982	-0.015351511864509716
-4.900152014728899	19.401774462066626	0.08095529533467025	-0.013179517328560758	-0.01458563731819504
-8.045165203849148	17.895237150670994	0.131980140156932	-0.007348745487724465	-0.03779976104350506
-7.828330068792466	17.887207984644846	0.09084064738666961	-0.005338355304513818	-0.023961091231183618
-7.588389628929521	17.819549385161938	0.02106257430821138	-3.918956336177831E-4	-0.006074056307048384
-4.683175416995011	18.92056128922509	0.05384442598600313	-0.004916896508931707	-0.010581802562362108
-4.557131527726211	18.533459102138394	0.03694080782261957	-0.002474860309691445	-0.008559271694647446
-4.377707594286538	17.57417867700677	0.00919081766974821	0.0038266619278917815	-0.006089643843758356
-4.375950900357417	17.526057226949376	0.00816712075304658	0.004154268995307854	-0.00613515295439131
-4.484941864981501	18.19838652331461	0.022407716980772853	0.001343279103231869	-0.007930876793689893
-4.372825752777866	17.497105804998277	0.00805608935328616	0.004283831351656949	-0.006241409920139026
-4.260063754969469	16.957122878843833	0.010820954848977908	0.005378245244393701	-0.004971814488274292
-4.2543796491463395	16.88173839584814	0.010997021797775421	0.00551899586408061	-0.005196041529047567
-4.172479120773178	16.325671413989923	0.011095120442147883	0.004938276918919357	-0.00458983822993068
-4.151871519508384	16.155447405066244	0.011269019363388496	0.0047975473180280085	-0.00441097581934421
-4.144035245207647	16.121454065378032	0.011155007930255376	0.004694647989346317	-0.004310139393293713
-4.072421898747817	15.289956430567175	0.008305827415742208	0.003759016450748757	-0.0027537437939559747
-4.095328121705499	15.489697359268533	0.009093548036794644	0.004005097505181285	-0.0031829846434427876
-4.118480058777639	15.68595857984359	0.009870757228020471	0.004076085816853169	-0.0035221111047590544
-4.140149876500907	16.06180723438685	0.010932621296150788	0.004590538092404518	-0.004184088971836772
-4.179593610389492	14.862900564725685	0.006712515181384158	0.0033075679289059573	-0.002815558907275361
-4.129583690004605	15.034457843656845	0.007603378182573955	0.003655321079953838	-0.003050054432412544
-4.332504046130264	14.727261534199787	0.0034371667148006477	0.0016157836130604268	-0.0013559518679785642
-6.864381120883843	17.824925970386563	7.231317121849958E-5	3.6845179658563244E-5	4.4579475422922894E-5
-7.111456277637915	17.862901719600874	7.167130507662969E-5	3.6706065509187136E-5	4.426955571796865E-5
-7.361730330183262	17.815658423143518	7.095680680669058E-5	3.673633162094426E-5	4.3970091551515596E-5
-6.699631952192596	17.790187728061333	7.273552217120431E-5	3.694468142929643E-5	4.4777415844278535E-5
-6.471535900809904	17.65611081898578	7.324571307230247E-5	3.722847775474862E-5	4.5059995851214686E-5
-6.01856299486931	16.965651538393175	7.375159907485687E-5	3.8155092254023434E-5	4.561485506757786E-5
-6.018217814642384	16.964954947243214	7.375179375216062E-5	3.8155935622233196E-5	4.561530889013272E-5
-6.192614293475787	17.31914560580889	7.367903365433017E-5	3.7744604961736884E-5	4.540490193801501E-5
-6.358826975092747	17.562077889890872	7.345809003815957E-5	3.7379248446986856E-5	4.519778651623841E-5
-6.018066056155799	16.964687362149334	7.37518936608944E-5	3.81562139004683E-5	4.5615515112978215E-5
-4.908304538333134	14.969355025422521	7.341222009456216E-5	3.971231706910359E-5	4.650839421226525E-5
-4.894965705707698	14.956384548239772	7.341978734219796E-5	3.972248332488645E-5	4.651446574521065E-5
-5.522668475480044	15.89108446419409	7.346980109133056E-5	3.9067784241815975E-5	4.6083293162945836E-5
-5.590293973325887	16.02332329799043	7.352132536207335E-5	3.8982287429754294E-5	4.603131367837737E-5
-5.62503595550961	16.102423683804165	7.35638151379456E-5	3.8926388237778704E-5	4.601227953168529E-5
-5.79838945170203	16.47567517825189	7.366730761091184E-5	3.862435771517284E-5	4.5844552216164726E-5
-5.818300420163335	16.518599132988257	7.368405354809145E-5	3.858890363048398E-5	4.583281276509726E-5
-6.016563718580136	16.961325465432818	7.37513483305537E-5	3.8159392476783954E-5	4.5617165199994005E-5
-4.911331118979538	14.97328547513143	7.341166245358947E-5	3.970949318164907E-5	4.6506346400734626E-5
-5.0735700023776875	15.16993664121582	7.337819199733235E-5	3.957705709709771E-5	4.6414270645131984E-5
-5.223708594183212	15.375437594116095	7.336743728566095E-5	3.942423383420704E-5	4.632196046143952E-5
-5.2244114000787105	15.376332166246335	7.336737804026922E-5	3.9423638631863814E-5	4.632159549059781E-5
-5.424504479191739	15.698092793846305	7.341568701144047E-5	3.920916819316549E-5	4.6174647864360936E-5
-5.22565127061393	15.37825402853767	7.336764166378843E-5	3.94223069543779E-5	4.6320852313148387E-5
-4.7077301313837365	14.774519111724057	7.352835252836191E-5	3.986908565157999E-5	4.6597703917771655E-5
-4.675015183440867	14.74800878513003	7.354901847100361E-5	3.989044500319249E-5	4.6604458590557824E-5
-3.7658512309524754	7.028045440845924	6.213962370854234E-5	3.868430521623714E-5	4.5501620605157146E-5
