# Supplementary material for: Thyroarytenoid muscle fiber orientation regulates the ability to modulate vocal fold vertical thickness
Source: PLoS One. 2025 Dec 4;20(12):e0337735. doi: 10.1371/journal.pone.0337735 (PMC12677544; doi:10.1371/journal.pone.0337735)
Supplement: S4 Data — (ZIP) [file pone.0337735.s004.zip › Male/contourA4TA11.csv]

% Model	Angle3.mph
% Version	COMSOL 6.1.0.357
% Date	Dec 13 2024, 23:15
% Dimension	2
% Nodes	720
% Expressions	3
% Description	Line
% cpl1x	cpl1y	Displacement magnitude	u	v
-11.968005616002486	39.650844643500406	3.994523838388145	5.343697953607302E-4	0.4201522214191732
-12.100925229184412	39.521184251215715	3.990416712080727	5.316697105441126E-4	0.4202209091409422
-11.810234379374002	39.74293127707726	3.9974355687618393	5.363017515271464E-4	0.4201021430365699
-11.76596306338081	39.775513356632324	3.998467852051296	5.369819376259143E-4	0.42008465917548515
-11.47739948826791	39.862189693672036	4.001211174219556	5.387981540359584E-4	0.4200346459761145
-11.258980847445656	39.857881496438054	4.001069083519034	5.387151871193686E-4	0.42003237635263324
-11.716143543792246	39.796222579001906	3.999122602984275	5.374181457920503E-4	0.4200731011407236
-11.163938214941039	39.85365079891891	4.0009356354549706	5.386216669203258E-4	0.4200325878989316
-10.796207435616262	39.85090503287166	4.000844969344873	5.385530750582825E-4	0.42002647223271883
-10.709496869932108	39.85039381204079	4.000827105812199	5.385383458233229E-4	0.4200249655700138
-10.37169574884199	39.850036177539195	4.000812450723939	5.385147945203288E-4	0.42001825213876315
-12.13512273325702	39.460672833157	3.9885006059815793	5.304113107304161E-4	0.42025239384063257
-12.240660142730178	39.24849072022055	3.9817837506574163	5.259981665995222E-4	0.42036249089043587
-12.227325367848685	39.08705965880899	3.976668786588088	5.226542327300921E-4	0.42044434976292033
-12.205740642978935	38.979124391808504	3.9732515195228886	5.204184019103723E-4	0.4204988220156938
-9.681369688821853	39.850002288818345	4.000795595684477	5.384875295874385E-4	0.42000420092075597
-9.209886193231677	39.8500022888185	4.0007948758594	5.384541887384587E-4	0.4199945912329558
-6.503691158131879	38.96454001876737	3.972708139106355	5.201610306886685E-4	0.42039065506847817
-6.587351156296421	39.29642873129991	3.9832248980470144	5.269975889786148E-4	0.4202232256106259
-6.771159512318912	39.57700815680421	3.9921111845438366	5.327868646148888E-4	0.4200839909538615
-6.814129999907874	39.651652838586976	3.9944765502430575	5.343256462476825E-4	0.42004682778221714
-7.229593906641747	39.84203493583536	4.00051112783926	5.382657972657093E-4	0.419958302081584
-7.181795837296288	39.83706132882147	4.000353325398038	5.38162605016636E-4	0.419959859580095
-7.033567159296577	39.76166368437849	3.997961475372686	5.366041034583669E-4	0.4199952519730465
-7.6946177519140235	39.85300356006798	4.000866071099659	5.38484887198952E-4	0.4199621883377014
-6.488283836647731	38.91091546805024	3.971010309257021	5.190503801022169E-4	0.4204176648822408
-10.243595360807257	39.850002288818345	4.000810622276385	5.385033927173841E-4	0.4200156600963342
-9.730298368089413	39.85000228881833	4.000796922852961	5.384889119414221E-4	0.4200051974420362
-9.743014193148053	39.85000228881833	4.000796939003692	5.38490028610186E-4	0.4200054561627948
-9.085341826788042	39.8500022888185	4.000792416524308	5.384510046665071E-4	0.4199920490191148
-7.779783738995952	39.851154726690396	4.000811423857231	5.384409957459052E-4	0.4199648693354975
-7.886706964608754	39.850916601280545	4.000801796156329	5.384428902860609E-4	0.41996717223797103
-8.209330570361047	39.849987794146756	4.000787336312152	5.384111272208846E-4	0.4199742128901577
-8.699211804792647	39.85004545472901	4.000797010855996	5.384209702355889E-4	0.4199841631037526
-8.427966558711145	39.8500350871401	4.000786970486404	5.384242897462587E-4	0.4199786373352288
-12.152615457473026	38.61822056218743	3.9618187002173384	5.12964319423875E-4	0.4206813556236335
-12.150457207342695	38.60568225439725	3.9614218519192055	5.127053549973384E-4	0.4206876904321019
-12.146591986235311	38.58859764700979	3.9608805696313962	5.123537735660604E-4	0.42069630381554
-12.074238696384148	38.24828133015453	3.950107089018987	5.053310599584535E-4	0.42086796557513173
-6.441829287929373	38.514252064367554	3.95845086210191	5.108652177473931E-4	0.4206188390100739
-6.4796557750756225	38.830935381536946	3.968475560603725	5.174021602738037E-4	0.42045824500857765
-6.431316994593285	38.355730965701305	3.953428816790853	5.076144392705522E-4	0.4206994053533284
-6.415000660473024	38.12021737547059	3.9459730400971544	5.027646302606855E-4	0.4208190735487168
-12.006552716049852	37.91928976266428	3.9396833546779577	4.985698817252405E-4	0.42103396788127323
-11.966773292852782	37.7322909897182	3.9337638914631303	4.947286825908964E-4	0.4211282939630847
-11.899335717233097	37.41624344712912	3.9237523433048587	4.8826618213449716E-4	0.4212877143444962
-11.86072968481382	37.23337054820751	3.9179641989698824	4.8451619200664577E-4	0.4213799648146442
-6.405495081109018	37.81045524455644	3.936159400618918	4.964194926175469E-4	0.4209767235278666
-6.3802834672144035	37.49850283645258	3.9262851285868514	4.90030045034645E-4	0.42113517176771953
-6.34327199449609	36.990127261889924	3.9101813381512063	4.796817080663918E-4	0.421393475588015
-6.3346776499635205	36.89181710192548	3.907071932061673	4.776770464556984E-4	0.4214433946356404
-6.327277488709939	36.80573234114482	3.904348136049026	4.7593796885185867E-4	0.4214871146607577
-11.839379859361392	37.12464213602315	3.9145186414096123	4.822949399982364E-4	0.42143484738970355
-11.66031709327127	36.191536938073696	3.8849740688771246	4.6333044373145823E-4	0.42190592389110293
-11.619905720758748	35.962379473002436	3.8777257945026258	4.5869182163644514E-4	0.4220216836465781
-11.730360249335298	36.58305483766412	3.8973825232469443	4.712483152613131E-4	0.4217081604791162
-6.248695444183289	35.88284413383002	3.875147795144888	4.572224272838168E-4	0.42195578097040964
-6.190644674951313	35.36621719878445	3.8587854499327126	4.469094844665047E-4	0.4222179095914439
-6.146329446134891	34.860882297696094	3.842794459686941	4.3674288627365315E-4	0.4224745105376648
-1.0600869276340483	18.316100001774196	3.3196286590352013	1.3416023363024178E-4	0.43081455749424014
-1.0459016161732135	18.37692181363064	3.3215476512349587	1.3520172024292516E-4	0.43078334110404654
-1.1744205707972624	18.153797557800345	3.3145041804554323	1.3138798750232913E-4	0.43089915270269746
-1.311326192584243	17.97535615877772	3.308872636338339	1.2833963894333774E-4	0.43099235203081676
-1.386335587551091	17.922671465764726	3.3072089292567703	1.2744356809706153E-4	0.43102045403692674
-1.650548821745367	17.757514160475903	3.302000216522549	1.2463348628431942E-4	0.43110904064878974
-0.9718149006219283	18.630446296863695	3.329554579321675	1.3954256454398712E-4	0.430652966253107
-0.9542349860686515	18.852537320770427	3.336564548596889	1.4335437446499826E-4	0.4305395545527776
-0.9467123425971604	18.932059856972355	3.339076891090684	1.4471988800283345E-4	0.43049892536902434
-0.9488912973033679	19.009058522305217	3.341507634442558	1.460455504617587E-4	0.43045974476736737
-0.9602591937381534	19.185733594449147	3.3470888894858115	1.490838825457087E-4	0.430369954230439
-1.0005126263859143	19.36574217623491	3.3527708272571406	1.521873345954102E-4	0.43027895453965703
-6.05347281998843	34.07388368729615	3.8179092893245805	4.211705882303323E-4	0.4228737237438439
-5.779746191862431	31.198536783186327	3.726909458313488	3.651799550989071E-4	0.42433361078933773
-5.81260308842713	31.6601371096856	3.7414914864110793	3.739849668868979E-4	0.42409899865404643
-5.898916358898413	32.61341104261303	3.7716859087388945	3.925146844379933E-4	0.4236149240472554
-5.976331308258205	33.33624786626052	3.79453615487144	4.065789340821633E-4	0.4232480766154737
-11.555172919712001	35.57995576034233	3.865618250992342	4.5103493751378086E-4	0.4222149180342088
-11.427224513094306	34.824469013294944	3.8417037157271783	4.3581046440603144E-4	0.4225966516182665
-11.302991741507174	34.01939293201957	3.816213385447945	4.198381861075793E-4	0.4230036705559874
-11.26269403333529	33.74326682230424	3.8074899302507967	4.14309726815638E-4	0.42314330842857795
-10.87492360433819	31.536162433666846	3.7376423291059027	3.711923446057575E-4	0.4242582849086308
-10.79808267178972	31.096982410679725	3.7237495063086072	3.629322810155304E-4	0.42448016526276827
-10.515617328365707	29.431210118152052	3.6710738561210685	3.3103112143685376E-4	0.42532189948528076
-11.095255333576779	32.78560916869341	3.7771497000534158	3.955977176029124E-4	0.42362712012315074
-10.374607869233792	28.677418549364212	3.64720535511695	3.171654179766442E-4	0.42570257742643725
-1.9007542873442729	17.670028077820447	3.2992390623989802	1.2315427931276808E-4	0.431157831269622
-2.0779141835942943	17.606247817656115	3.297228106581603	1.2207668308863642E-4	0.43119331538016714
-2.421704394542373	17.610906476909	3.297377407980325	1.2218200580158098E-4	0.43119675951526976
-2.5268901597962445	17.60827853304663	3.2972957047258706	1.2214549560848304E-4	0.43119987930301207
-1.0157099330243569	19.441588102125813	3.3551671311310116	1.5349619941955043E-4	0.43024058230182943
-1.1062328150339649	19.65851365771074	3.3620172914420166	1.5724438035436184E-4	0.43013163336731886
-1.0950141199455286	19.63861486947969	3.361388876761549	1.5689984485422673E-4	0.43014157774929795
-1.0936631912571904	19.634142492606518	3.361247559855084	1.5682239112563558E-4	0.43014383268588885
-1.2019485900933222	19.823967402584525	3.3672450403262904	1.6010731774284299E-4	0.43004898953141035
-1.2626663164006444	19.90610167368628	3.369838048729666	1.6152822970964625E-4	0.43000818463035473
-1.3479656887537845	20.02184186709379	3.373496514474439	1.635312630260116E-4	0.42995068122383184
-1.3818036936806772	20.069240413165744	3.374993319105883	1.643561108817151E-4	0.4299271144391287
-1.490043238491493	20.21081153288452	3.37946782623625	1.6680758051783068E-4	0.4298568421622882
-5.495158991359491	28.68268136418761	3.6472886022198043	3.1773757902375457E-4	0.4256102825072048
-5.507477156915547	28.790577524822243	3.6506932960384035	3.197126897102116E-4	0.42555552135071434
-5.640376413522405	29.93509919763994	3.686923309084351	3.411666696005492E-4	0.42497479378779435
-5.66674537726079	30.200894570944342	3.695318289296797	3.461179456347059E-4	0.424839827079286
-11.232964758328787	33.56280133293661	3.8017741041503763	4.1069790104884856E-4	0.4232345145276804
-9.890707351552885	26.584105713780335	3.580979014091315	2.7874861188755744E-4	0.4267581431888784
-9.499209611630052	25.463046361573806	3.545533505006108	2.588099219355425E-4	0.42732125834925183
-10.251371607480321	28.08873461337165	3.6285836024852474	3.0608268190113414E-4	0.42599962439263744
-9.949856872037069	26.81141811544305	3.5881704582978022	2.8295344917370036E-4	0.4266436314929437
-9.409620206466	25.28683176907262	3.5399484842506626	2.556371342877021E-4	0.42740928563504615
-8.975776833099328	24.413789608181347	3.5123952330350168	2.4037326373017469E-4	0.42784575409293846
-8.450931047688341	23.67686534172989	3.489049054149639	2.2744839746700941E-4	0.42821150470016517
-8.315280225053407	23.486682331666373	3.4830507133285513	2.2419017010377517E-4	0.428305952833472
-8.109310669822081	23.245736403988893	3.475423953961787	2.2005840881121359E-4	0.4284250555712243
-5.04821833795282	26.35030357792787	3.5735357372709533	2.7504011849522464E-4	0.4267907222669939
-5.072511135861281	26.457154341834364	3.5769066791426702	2.7691194817277675E-4	0.4267366918661052
-5.319014801988768	27.6151602307035	3.613525486565489	2.979889210046167E-4	0.42615105022440153
-5.298549699956672	27.508324942348306	3.6101519320277524	2.9608827737219353E-4	0.4262051338786568
-1.6547952866665352	20.435138707303928	3.386551453947789	1.707029164528396E-4	0.42974538032330434
-1.7068462026965912	20.505043732104994	3.388761239128531	1.7192014953119954E-4	0.42971066001741265
-1.8328638043067826	20.675856534446993	3.394156015820366	1.748935493857987E-4	0.42962580044257814
-1.9146876228856835	20.78271581099791	3.397534101370109	1.7674960544106127E-4	0.42957276288049484
-1.9589596542270868	20.838178803681924	3.3992851282708214	1.7770929157106668E-4	0.4295452639481201
-2.2267902915590323	21.173727916983232	3.409900659625949	1.8357201584596195E-4	0.42937890568524467
-2.4765836027203294	21.524027437877677	3.42095541897731	1.896880192572773E-4	0.4292047304153328
-2.510632075597485	21.56945277354053	3.4223930942169978	1.9048824242591465E-4	0.4291821761878546
-3.4170539347823667	18.323036770820913	3.3198697500972756	1.3444197953573639E-4	0.43085094724323447
-3.3613588547056894	18.26201824120377	3.317942884797411	1.3339372588079806E-4	0.43088108484012383
-2.8302006677410443	17.7685842180935	3.302356747529605	1.249105788917826E-4	0.4311233722600832
-3.0213186080937637	17.882690433716814	3.305961837061611	1.2687764112039683E-4	0.4310684911137526
-2.9853774190574067	17.85333337493745	3.30503566153264	1.263728689681157E-4	0.4310828370959941
-4.904236518511963	25.91960781073081	3.5598979447918655	2.673927803011113E-4	0.42700764300428085
-4.723668736196532	25.314951331292864	3.5407994044624846	2.565407760895962E-4	0.4273125116843564
-4.604679940346854	25.051089745874435	3.532441465835067	2.517837796980753E-4	0.42744482314050525
-4.281370486848969	24.383328411417228	3.5113671851016646	2.400127055056002E-4	0.4277793907347348
-3.2125741016240386	22.611557155864187	3.455325372580545	2.0875413462675718E-4	0.4286633867660304
-3.272014261258436	22.70654698603269	3.4583229263151853	2.1041118451936667E-4	0.428616022320416
-2.5518384799861815	21.63096481182497	3.424335837453016	1.9157654361263255E-4	0.42915155440435016
-2.8735384712196232	22.08009398368013	3.438539942442066	1.9943334096306009E-4	0.4289282903347055
-3.1756044296995665	22.556944434453374	3.453596837651428	2.0780749834724103E-4	0.42869057492854395
-4.545571876999899	19.652622560032107	3.3618707513963906	1.573960196873228E-4	0.4301931019280778
-4.424895516455141	19.524062222800467	3.3578099377270227	1.551806979828604E-4	0.43025654261293833
-3.958958611653594	19.00470136406695	3.3413991545584025	1.4618846089546302E-4	0.43051304004424096
-3.8782730930382083	18.915322300283425	3.338578618706473	1.44649150017029E-4	0.43055719863978725
-5.025563667731989	20.107549344377823	3.376264528205283	1.6532158033031187E-4	0.42996970825916414
-5.277731362781373	20.350988119887234	3.383941720147606	1.695250435891998E-4	0.4298499909047333
-5.606549304112775	20.6598148798465	3.3937168121373995	1.7493879718708614E-4	0.4296984511386517
-6.131048509468386	21.17349677678001	3.4099283121452206	1.8386564347653165E-4	0.42944579759763
-7.17416985769136	22.198608654304337	3.4423207520857413	2.0172321969933273E-4	0.42894180469093124
-7.6413332318231895	22.67125431062098	3.45729787355108	2.10012460477376E-4	0.4287093181084478
-6.9150129554945305	21.927639425126234	3.433779538769013	1.970619524591896E-4	0.4290753586311024
-6.31895859009996	21.343154735881807	3.415308745216074	1.8686278826110568E-4	0.4293627013797115
-6.618255579081206	21.642875823077	3.424758210960853	1.9212699672029333E-4	0.42921526838799173
-3.6680004015474728	23.30103040805593	3.477136090568319	2.2082221114029106E-4	0.42832003966321697
-3.83446762916781	23.580833568731567	3.485972980573373	2.25838166688836E-4	0.4281804330394071
-4.071443328978513	23.987709649252928	3.498845860828488	2.3291194024663937E-4	0.427977231395927
-7.640251545310057	17.586782544931808	7.289489842167412E-5	3.833758960545535E-5	4.544496737359264E-5
-7.509356374993602	17.79911102953117	7.299126742310703E-5	3.798289952934994E-5	4.5313751441533636E-5
-7.6989388334005735	17.4903691638282	7.283167190412858E-5	3.844038579594506E-5	4.550494151511258E-5
-7.762103216471637	17.30759444679789	7.264953117648362E-5	3.865371741524475E-5	4.5599505882207864E-5
-7.821162534822876	17.152686250634986	7.246675701685475E-5	3.880488179650427E-5	4.567880275116936E-5
-7.87221896818102	16.9473112831706	7.218878970916454E-5	3.900654920013395E-5	4.5762640589051456E-5
-7.921170402924522	16.753942907049066	7.193132912047427E-5	3.919011639450494E-5	4.5845110382493706E-5
-7.9783869673286425	16.470761822820492	7.150348358647694E-5	3.942196904559915E-5	4.59562890540282E-5
-8.003886469325913	16.357472230499454	7.13399508638777E-5	3.951926856468943E-5	4.600150182029684E-5
-8.041803974825056	16.197407590250943	7.105292474677554E-5	3.9628372323658755E-5	4.603964829743514E-5
-8.11957094103931	15.808141817188318	7.038597316420273E-5	3.9898123235708927E-5	4.6151755728043884E-5
-8.094241908274963	15.975737091845481	7.06789223165323E-5	3.979400828425915E-5	4.6108836581340084E-5
-8.149959289733443	15.594634263864748	7.003951429586987E-5	4.004008378729035E-5	4.621189606952515E-5
-4.487015489615116	14.591722761896559	7.619752427989042E-5	4.1351698301122185E-5	4.824474930969351E-5
-4.416731324563106	14.512870608922288	7.619171034846541E-5	4.140726679706623E-5	4.825964197146012E-5
-4.329055028394281	14.412978776001905	7.619928299214451E-5	4.149147628609693E-5	4.8290278285641344E-5
-4.19303203891211	14.248275933735142	7.616379562538964E-5	4.1595541663236505E-5	4.8317881660840735E-5
-4.178965322518646	14.23024927967746	7.616137082245636E-5	4.1608709317947164E-5	4.832298794809464E-5
-8.208595369810979	15.125877972768416	6.920463995165942E-5	4.0270114701212205E-5	4.631458989015609E-5
-8.250106284083648	14.883579494882824	6.877290937084277E-5	4.038086046229922E-5	4.6363106767636795E-5
-8.184763342662869	15.304083214581624	6.952455522672382E-5	4.018691869494296E-5	4.6273498981675344E-5
-8.194040568253598	15.203367992185502	6.935553307331187E-5	4.024066731236901E-5	4.6300534589814555E-5
-4.009503675450382	13.95499929048619	7.596021798544968E-5	4.175229929459378E-5	4.8329413226577736E-5
-3.967321215997023	13.879167246534847	7.591294256405564E-5	4.1801939773406963E-5	4.834121252283419E-5
-3.8768075373306097	13.684183745503944	7.570637196308635E-5	4.188421674011606E-5	4.833922833200615E-5
-3.8285567068758617	13.577304042901428	7.55928149236163E-5	4.1933147419936576E-5	4.833579860749061E-5
-3.679175518096213	13.165512678706849	7.508639886698776E-5	4.209125726427306E-5	4.8319510425146515E-5
-3.5952780276413945	12.848827743115857	7.460170782873471E-5	4.215937404059185E-5	4.8290719770652693E-5
-3.8035301168690907	13.511178334388502	7.549825079297245E-5	4.1947512625609316E-5	4.832603045435937E-5
-3.5706258476984103	12.751547870197772	7.448175961322147E-5	4.2204799359895893E-5	4.8293373737708126E-5
-3.536337058362929	12.508568926206657	7.410149605243204E-5	4.225626921771163E-5	4.8287715145688863E-5
-3.4943523373487664	12.217884679130231	7.364412843015653E-5	4.231886270144466E-5	4.827616844009512E-5
-3.476217738039166	12.051206781698731	7.33470829249453E-5	4.2317546818804566E-5	4.8258771916799683E-5
-3.4381043775288846	11.707787309160882	7.288076219938265E-5	4.242964828797584E-5	4.826994750556956E-5
-3.4175141432913065	11.442487558596586	7.242407515560468E-5	4.2429605502862134E-5	4.82439659807534E-5
-3.390535492772293	10.959938069747185	7.167599420036926E-5	4.247167159065228E-5	4.822698357161801E-5
-3.391605607580326	10.637069694303245	7.114942272932269E-5	4.245359018215843E-5	4.8212970635355015E-5
-3.3957072198915474	11.125983907025887	7.196937978751509E-5	4.248465102233244E-5	4.824367700849098E-5
-3.3933099091125833	10.454525891479044	7.088677871191113E-5	4.2475603963141146E-5	4.8220101942245236E-5
-3.392748642497309	10.363320317554606	7.076493812347145E-5	4.248167195085063E-5	4.822101289327873E-5
-3.3881777990103163	10.052022617744685	7.029541848754384E-5	4.246711690704577E-5	4.819414507410659E-5
-3.379931059854188	9.65560915900371	6.968094024693135E-5	4.238317744946757E-5	4.8133338798674236E-5
-3.38003327420144	9.645525660619372	6.966311948145137E-5	4.237989032992026E-5	4.813143941276428E-5
-3.380411775956053	9.63612711841371	6.964366251858028E-5	4.237340271472702E-5	4.812846093929763E-5
-3.4070943292007656	9.209820550583608	6.896358861588533E-5	4.226785894778169E-5	4.808727609519433E-5
-3.4177904844649305	8.97279793026408	6.849587329098175E-5	4.211676373821192E-5	4.7995311798828134E-5
-4.670507470987797	6.528342318175511	6.270710253395422E-5	4.08530641766638E-5	4.7260435619410855E-5
-4.472672713765167	6.53165408154053	6.300065430372547E-5	4.0792260508382524E-5	4.7450137083750386E-5
-4.296096768007061	6.564113874181485	6.30749231974244E-5	4.0637349074212526E-5	4.724585717940745E-5
-4.1907677441120486	6.6201318525786546	6.331803159138178E-5	4.0547865016049915E-5	4.734085812416971E-5
-3.42823364007561	8.77881073484247	6.822522053397475E-5	4.205091583101694E-5	4.798486795271997E-5
-3.440421539484517	8.631632878187974	6.802209410565866E-5	4.1927219300630925E-5	4.79720654154206E-5
-3.510174069952668	8.051882576425108	6.71885495941367E-5	4.144983948191394E-5	4.790891339194146E-5
-3.4654247941708625	8.41479710425795	6.763257474376429E-5	4.171447912425761E-5	4.793050949400218E-5
-3.519325274558982	7.974355231943207	6.700652041792615E-5	4.1349354615443225E-5	4.784960922866164E-5
-3.8048036653298265	6.960169305120867	6.405067771482131E-5	4.00043646650735E-5	4.7013757123373076E-5
-3.942941641067294	6.809098812242506	6.373456852875663E-5	4.031007383702183E-5	4.7092807245710234E-5
-4.081244662082278	6.715380176995773	6.335772353110937E-5	4.024350016641931E-5	4.717778676978994E-5
-3.557899482821399	7.6388476831782866	6.604988858595727E-5	4.039257217849592E-5	4.740079274809872E-5
-3.5506928691402093	7.692857622749482	6.642747889275177E-5	4.080309327668246E-5	4.760083001095231E-5
-3.535122007221198	7.8370201875805385	6.671363165769467E-5	4.110469149906429E-5	4.769714179589748E-5
-3.5827478111781415	7.560437912809053	6.594338124661779E-5	4.067052882750097E-5	4.7320370056263696E-5
-3.656557182300242	7.31345080673359	6.494269928530005E-5	4.0296212519931674E-5	4.6928815827714814E-5
-3.741595319822733	7.091603710798701	6.422762551316346E-5	3.976768903505422E-5	4.692170275132843E-5
-12.48823622079036	29.318127189803445	2.6731801613145167	0.30068680498453393	1.1644673538486816
-12.301573729696075	29.291730374054282	2.6135305750893725	0.314425539954829	1.142672994375892
-12.904182385341631	29.37659805299116	2.8038767076349753	0.26306447639127617	1.2066695998443278
-12.704310573905445	29.35687813300677	2.7426134432122495	0.28196945763760606	1.187432011319365
-13.215739023882737	29.375039723105594	2.893473494513021	0.23290436591227834	1.2239555964966986
-13.289816212405814	29.38416912499247	2.914991141135588	0.22513053836664287	1.2300468624423457
-13.628735756055638	29.408293625969595	3.009551823779027	0.1952985026822712	1.2543083194683202
-13.761313265189306	29.420327221129604	3.046807628474185	0.18306240173147093	1.2642725788493163
-13.789831291953012	29.42263826529943	3.053530824068808	0.18030955911785443	1.266204771553579
-14.193507593470319	29.351006338599753	3.1449657759386733	0.13591068403140816	1.2752517556673235
-14.343065600888547	29.30623263263965	3.1721964829161546	0.12137983779669104	1.2750165245824618
-15.169871121939503	28.7024294022831	3.3153260018158908	0.035509410044349723	1.2492239652009984
-15.025976096323706	28.826575538617305	3.291709495759856	0.05049474051203012	1.2549375850692353
-14.704342841257393	29.099582909420015	3.234588315362295	0.08401523944508703	1.2670435030198306
-14.77814405518191	29.048154888872233	3.2474104624852496	0.07756817399013582	1.2643025509309092
-15.194930389272562	28.670268692680192	3.320906695035652	0.03196268668167527	1.24822700477448
-15.552436058935607	28.262388145106144	3.3884397834148405	-0.018229236599719346	1.2298730247546534
-15.65870487864321	28.128694460225432	3.4083486720528913	-0.03256547798019121	1.2213785341509988
-15.420870685895718	28.414489982476084	3.3648031837252326	0.0011573489118295167	1.2383953398631706
-16.14669845066415	27.534817692946177	3.46617864385185	-0.10317843959574612	1.2057439481449017
-16.18902508127296	27.487365967844962	3.469701389023202	-0.11258208280739022	1.2054401898427738
-16.090879730623392	27.60512583812312	3.4604874813865485	-0.0943915015704557	1.2067595520690804
-15.906983759261689	27.83045491742547	3.44377689391714	-0.06382463364599819	1.2149286860679964
-15.78801336657089	27.974288039163056	3.4306979894094027	-0.047423673435547015	1.2159827352579606
-16.4224657835804	27.241242221715776	3.4592309243304102	-0.16448553947916006	1.2078734128279947
-16.636541644582238	27.015574682657572	3.430918883474113	-0.1987779621042935	1.2031685722389305
-16.701862721366762	26.948993088668995	3.417419922924298	-0.21431481448068176	1.2092428150955015
-16.98192097775023	26.67928029930171	3.324556707349659	-0.2841148428217625	1.2489204021143425
-17.086567607533095	26.586911131348927	3.285722432543209	-0.3175173623783665	1.265014493992398
-16.810764952407226	26.84442366016748	3.380099620484169	-0.24090617143621415	1.2238295019520555
-17.316197999609905	26.352544552541893	3.2007654710794	-0.4222233419813937	1.2914834295411683
-17.45518464052986	26.210110438215963	3.148187178693334	-0.48103125189657236	1.3022920403541995
-17.722095738557805	25.895382301413925	3.077807846459587	-0.606307446512593	1.3269531459873574
-17.72264017583542	25.894744071275742	3.07765508822005	-0.6065724889704962	1.32700315166796
-17.932597821946576	25.11386146747848	2.9766079521135587	-0.8764882361306693	1.2629246121029851
-17.907096306050956	25.00313633884308	2.962020133767767	-0.9055769207804151	1.237728492909971
-17.75267320881764	24.32471147247125	2.87325116440146	-1.0866508024001091	1.0815175169448352
-17.92944471255859	25.1306830888716	2.978867913378432	-0.87101253995323	1.2643771632264786
-17.722777975835573	25.894232143167198	3.0775977621196287	-0.6067588128390121	1.3269546232309481
-17.728945142955695	25.871483784810497	3.0746570372695707	-0.6146164081295608	1.32509466299072
-17.700264955727473	24.192801294244298	2.853734063261464	-1.1142786269986322	1.0477333907072413
-17.492893227235577	23.675149455238873	2.769854110521776	-1.2376733532469064	0.9184104344226387
-17.219818972655105	23.051350814888384	2.6627963427562253	-1.3943221281111757	0.7664359805807164
-17.213682929786287	23.036984749786797	2.659990020502311	-1.3980606028609903	0.7630123535626004
-17.20651458505761	23.021889840621302	2.65666109865668	-1.4017648453686362	0.7590681665572284
-16.72944438496599	22.0265670999435	2.4427063055510962	-1.6193647791946522	0.5030526176434789
-16.772330573218266	22.113599037757318	2.460537760625112	-1.6020949246197747	0.5241905468220417
-16.97378539565523	22.529669064239176	2.5521646444479957	-1.516302582177517	0.627202842404463
-16.69878402350933	21.97001521221032	2.4330445446133817	-1.6298274249149238	0.4892796514292606
-16.44523432072541	21.481646309928003	2.3451637962630807	-1.7274141944974313	0.36477441203709454
-16.38784636008633	21.382208809377225	2.3317705262743185	-1.744147463160659	0.33828268910890485
-16.10429654720809	20.90765006213037	2.2471586043541376	-1.8163800079660917	0.20006308380030574
-15.229590069694847	19.59839917871314	2.0689911660382765	-1.8730353344390864	-0.2097286935362957
-15.573303162172023	20.08692966262294	2.131024142979521	-1.8754702100320733	-0.05450627465970894
-15.762739830454272	20.369577854236137	2.1729792521080853	-1.8678144693807637	0.034963160823414025
-15.676053214728174	20.229671015614727	2.1507291105278767	-1.8769869904555723	-0.00812243840410642
-15.004965242227517	19.29705702264412	2.026263566558879	-1.835098591503241	-0.3090492878475555
-14.347740685004595	18.43237628944785	1.852366397248773	-1.6076814844130107	-0.5608289119729013
-14.71316053352021	18.903140185799252	1.960058643946729	-1.7607796578342594	-0.4384041949741
-14.112301424219844	18.14085757339455	1.769816816410176	-1.4793164788794184	-0.6239006305528559
-13.786968016309958	17.746840232171802	1.6167261736877598	-1.2673766632972077	-0.6526353018316353
-12.572484095421888	16.31238607204104	1.0640556821374836	-0.5644313103698254	-0.4618992763199274
-12.73923093656964	16.50237005974189	1.1377789073381477	-0.6537418463361282	-0.49766452212086176
-13.149721100590622	16.985383718836303	1.320284357269771	-0.8816628945863175	-0.5743824961607971
-13.560443943361147	17.474962802260926	1.5147136959491145	-1.128417589459018	-0.6357213816733314
-12.433087863224218	16.142914163274668	0.9995997736980493	-0.5003352015225314	-0.4277837718927081
-11.67886765718853	15.130655135953049	0.6675208150294186	-0.19900901944829308	-0.2537034563808658
-11.370603754574383	14.616160191779192	0.5293713647920869	-0.09656860208536976	-0.19845632550412362
-11.928279318244115	15.521235666230787	0.7751670444059588	-0.2923404689196506	-0.3028172659274472
-11.098102119973685	14.067276715400904	0.421365709009782	-0.03202550300749399	-0.15549523192469314
-10.94829922258624	13.75778922441979	0.35419790762987274	-1.4279064054793008E-4	-0.13049505125079355
-10.566136973193167	12.955069884045642	0.23190156150845437	0.02657296827618947	-0.08630549680513956
-10.528617101577506	12.869997651759531	0.21821218904744688	0.02784993690259516	-0.08109247088221981
-10.125844678960055	12.03212679724241	0.13748946065984755	0.02461731352673683	-0.05844030682067105
-10.205786830641387	12.200371242765215	0.15372030619723542	0.025189776543168802	-0.06299160984743321
-10.11776374681346	12.014636087480781	0.1363803735166272	0.02449003217186702	-0.05813159760504251
-9.799033203597945	11.32040592221854	0.09075567275899415	0.019184566709581075	-0.0458393385131599
-9.732454220074882	11.174895810343436	0.08151873696824842	0.017758912516361892	-0.041992265656483646
-10.081694286405995	11.938670646469957	0.13145264811237542	0.023882105991721872	-0.05676423888803785
-9.419861471494833	10.505758447346915	0.05576023311309388	0.011052151266126634	-0.03477815198226946
-9.39945834397536	10.463080013210769	0.05394979083081407	0.010566076003719308	-0.03405128721136374
-9.362989365785312	10.388561145610026	0.05163264190266563	0.01010843509270403	-0.03293408613277529
-9.15485933130238	9.94585479357356	0.03801092865287141	0.006981311510150249	-0.026679359097017033
-12.250739993292553	19.150604908283345	1.77091177031271	-1.6337669621949118	-0.4477765045926063
-12.385666050996104	19.229462944007324	1.8314306187855691	-1.6947684911904903	-0.5123135844233512
-12.018444755085756	18.995911937273455	1.6592574285863413	-1.521212847431086	-0.308282352416388
-11.827571680933026	18.805921238230237	1.5973172857302114	-1.442165568689099	-0.27560857887292756
-11.71378598197753	18.69006222155872	1.558367220353581	-1.3925907161300994	-0.24834954605239806
-11.489121580415649	18.312221504949157	1.4479346263694532	-1.2660192768086198	-0.1829856249946412
-11.42092816915265	18.202424829191397	1.4150961086760785	-1.2286735935705766	-0.16627619395196253
-11.137081940903064	17.673975351763787	1.2291179515510482	-1.0155214283766556	-0.10473242650304782
-11.050577560623434	17.52903972488271	1.1765363788626773	-0.9561928288757241	-0.08848317346811162
-10.900173758069224	17.228821915447778	1.0621370200877331	-0.8297659519143894	-0.07003989015374068
-10.59407257662658	16.86993613536655	0.8982794101881297	-0.6658295867184507	-0.037279266647978405
-10.4015251414116	16.663994998799538	0.806465965043383	-0.5814656120124102	-0.0215734801085112
-9.980308680915373	16.24426542990552	0.6140076272269004	-0.4093016582111485	0.0029626799995384734
-10.52456597891735	16.788877057884427	0.8629666047472763	-0.6313137601301202	-0.028926718741677866
-9.215934750579713	15.702403997568886	0.35571940746850383	-0.20933153360078854	0.008281931573840594
-9.506635524164235	15.916651407254937	0.4541149937782448	-0.2834075586258454	0.017462167101687538
-9.713477904294042	16.0562870014233	0.5237827849290929	-0.3361470304844249	0.012288520006752419
-8.987328542896977	15.535943891824608	0.28003087494127316	-0.1521425089141553	0.002182335898345239
-7.038155536202357	2.4161328913912485	0.005877597440479783	0.00518956205386935	-0.002514484983234572
-7.218271698777633	2.47634434863711	0.00591846595969735	0.0051258781543125085	-0.0027368515379233085
-7.402921517489648	2.596088343862585	0.005912455426394946	0.0049935796855548435	-0.0029752447204859384
-5.610926604361966	2.56874897195521	0.005009407342904632	0.004857553809099378	-9.460358377567843E-4
-5.791192046184306	2.4885541575675454	0.0051696551948916475	0.004971752197136331	-0.0011156279905358397
-6.090991914769232	2.367770791599311	0.005425424597010207	0.005149264853266388	-0.001406483083978094
-6.223300720670824	2.365865245728654	0.0054978546926554885	0.005170696352359404	-0.0015556511230125003
-8.524776938151282	15.280293075065625	0.17424000390815955	-0.10673782615333009	-0.010674301266223379
-8.5390176621	15.301185889469425	0.1841948866462866	-0.11286123473220346	-0.011059517186220398
-8.574275941324595	15.320887483760043	0.1917945669182183	-0.1158312620886626	-0.010344849255348273
-5.2268760988311245	3.1984387632370352	0.004272145771014901	0.004178514666293909	-7.188853144719841E-4
-5.323022364028059	2.954304032548915	0.004534690278206648	0.004430607693966118	-7.595209158290262E-4
-5.411391041049513	2.8046470279535036	0.004708544711012211	0.0045906170687086845	-8.106610881839677E-4
-5.361270108912003	2.863813885716368	0.004630895101395276	0.00452171568004585	-7.757212126265746E-4
-5.176470922340737	3.3654332504811606	0.004111154949910038	0.004021803995061706	-7.04513504405424E-4
-4.997438755280889	4.032636318053695	0.0034887369945277016	0.0034135436032086595	-6.399158638461263E-4
-5.108994509801874	3.6116460899580636	0.0038643752157632885	0.0037814767166597816	-6.812807715075712E-4
-4.991774580661376	4.054261353979088	0.0034685869365756274	0.003393915943464941	-6.372058613724321E-4
-6.53602006808163	2.347293243898074	0.005668731408615687	0.005226463482328606	-0.0019058211755188363
-6.871423256057571	2.3759082864320638	0.005821439989374956	0.0052229812977748254	-0.0023080866740893442
-6.725008134174486	2.363972974785624	0.005761605673017874	0.005229091763544223	-0.0021357597266062657
-7.498445287702315	2.6504749625169852	0.005910250698541844	0.00492945007348275	-0.0030944616970872514
-7.543394316053332	2.6908233254228815	0.005898041065871013	0.004883683850724602	-0.003152577261694354
-7.714537633122486	2.9137762658493207	0.005788511702867243	0.0046258408023423965	-0.0033712621988324807
-7.7891268079090406	3.0564766598021276	0.005706875792435817	0.004467652945596629	-0.0034704267867238553
-7.80527300412054	3.4063802626319237	0.005413444933577231	0.004090051934323159	-0.0035072944096272256
-7.804324521600502	3.2269612996167556	0.005567894376527367	0.004283132421422044	-0.0034978184895922085
-7.758877336072651	3.698244931275473	0.005155528794457654	0.003791375687044311	-0.0034761816336920047
-7.751964178591711	3.7286102673963915	0.005126782729705008	0.003759702120191568	-0.003470261570937953
-4.868412953288395	4.489722570165323	0.003075271972359212	0.003019798817287589	-5.227204576259208E-4
-4.944274103721604	4.221530184777065	0.0033178240114862534	0.003250625261949979	-5.933847458515663E-4
-4.861218645669248	4.514367912389247	0.003051712056229611	0.0029975156686274412	-5.141153687417366E-4
-4.761328567585714	4.872867994409656	0.0026828796625633314	0.00264719774579481	-3.8454337704256654E-4
-7.7347878369548635	3.762505605967378	0.00509324388008117	0.003727524511821591	-0.003456408641254123
-7.441188952293851	4.488511996506501	0.004485934102221074	0.003065597411608935	-0.0032736840004662375
-7.462522939780039	4.43043664258904	0.004530201815689422	0.0031179615914150843	-0.0032845881439691233
-7.583988224902736	4.103803156183615	0.004756128034524295	0.003392677394181334	-0.003331077336184739
-7.428705960551779	4.562167039268793	0.004464241687364012	0.003004065950090169	-0.00329338891401362
-7.367225146909923	5.0179675342064245	0.00433702039127098	0.0026234744231958818	-0.0034266162352007902
-7.395373926440531	5.510469499667041	0.004469974399682073	0.002257990203329192	-0.0037706448756646043
-7.396628687854849	5.543415335697084	0.004475304984711777	0.0022318686831000576	-0.003790719156016721
-8.951906927477943	9.55517852325179	0.03174395795684959	0.005987472041181429	-0.023413501663368225
-8.732770861641235	9.107630277300872	0.023675846109226732	0.004141430984765032	-0.01873565462882165
-8.477149435408428	8.592840803667324	0.017972465782468888	0.0033831834407988225	-0.014672117895976644
-8.352048182285694	8.325615036227727	0.015234933099334342	0.00301614484274798	-0.012823838760923639
-8.222367325804308	8.079901469599669	0.013535626506198453	0.002781959668365351	-0.011525439439110982
-4.558078678429407	5.6727023718291845	0.0017359064324796167	0.0017318885844328454	-8.499711494756874E-5
-4.661854211303943	5.2307881209663405	0.0022838206049396563	0.002266937623017249	-2.4042145390651618E-4
-4.6736829568741065	5.179041007331088	0.0023438569163116963	0.002324738138631058	-2.5839498158657933E-4
-4.664862639408369	5.2157017440172675	0.002302222227121815	0.0022848706144455878	-2.444065176677968E-4
-7.642518454416541	6.7438038314408955	0.006246047679996499	0.0017019850684040923	-0.005603312099251708
-7.72390205946121	6.960130553786359	0.007158428072594238	0.001822286529540914	-0.006343444704999899
-7.960824009101229	7.5515457825414485	0.009573372342843993	0.002100487430614506	-0.008341113670946672
-7.398279738095727	5.568321714484634	0.004493510822966456	0.0022177546797726147	-0.0038140491716259594
-7.486554017062449	6.151026864151781	0.005008605454857212	0.0018743318368645507	-0.004437063534977887
-7.599533786520233	6.612688047526157	0.005979620001035374	0.0017505071436677664	-0.0053640188998073995
-4.559353287845783	5.783205763653101	0.0015810353406701646	0.001577756275746436	-5.607598340590107E-5
-4.539973927898901	6.108340489734484	0.001154362698813855	0.0011487425446547474	6.405614378901573E-5
-4.595870421128182	6.280367827388355	6.988337575892909E-4	6.859492345465582E-4	7.13197916861219E-5
-11.949523827617073	29.206895619841305	2.495172923834873	0.3371752145693946	1.0958496917329559
-11.807688642858182	29.154031813094953	2.4435882835452807	0.3439713920991801	1.0743055358746973
-12.00330605669702	29.223330979102066	2.5128958966686628	0.3343599880347635	1.1032071123688514
-11.58017196199464	29.065937130844834	2.3560892221808616	0.3505836113320087	1.0405885291340047
-11.41683712235142	28.96940271662765	2.289551466470127	0.3515938147433797	1.0084339252542514
-11.219350371023808	28.853937987330728	2.208926156043335	0.35206202048024915	0.9681794273213324
-11.063811648377435	28.68153300927144	2.1309415676095793	0.3351858678636536	0.9253916791290395
-10.947486528223845	28.535037823889105	2.068814670267858	0.3202705480597331	0.8924172699886563
-10.899230615467399	28.323819733732066	1.9935167321913596	0.28734672353200263	0.8595200503582652
-10.868467577029437	28.194812621939796	1.9469181218955678	0.266513176702068	0.8394803903476786
-10.876511202290695	28.109887068149042	1.9046494390501054	0.24571264126100542	0.8279134530573411
-10.899672074901286	27.854101802332053	1.7846756621808022	0.1867772195358755	0.7895049460958155
-12.412266700730603	28.73183000599365	2.619964573467892	0.27895992918324863	1.0975621967699676
-12.004390987243811	28.644127827029816	2.4509331214502366	0.29122324146205325	1.0438246005075436
-11.418956634563854	28.353076382645266	2.145653918053084	0.2667577813707613	0.9404966712310417
-11.624144095082618	28.483083006210283	2.264797261384469	0.2834458993686488	0.9808254115413767
-11.98757052088968	28.638168487186267	2.443087414244407	0.2911997538835017	1.0412344664476343
-11.999455430555999	28.643021141499133	2.4488628353087294	0.2913647963914513	1.0431891050744744
-11.11438165555979	28.077094826076056	1.9394703070762271	0.22307092104035944	0.8593046543177116
-11.390783517603357	28.330385589064328	2.1272660914332837	0.26347968669926675	0.9337303032673396
-11.018694723095315	27.985290635821798	1.872526127284683	0.2075438350403183	0.8294317995820588
-13.471803069018005	28.77445563984976	3.012534410821432	0.21464800790936497	1.1934696980492552
-13.48260549035852	28.773788416678933	3.016386846834483	0.2138591964651465	1.1941973290353038
-12.935354512904492	28.789110493383188	2.817950330053249	0.25098535437469727	1.153107092224428
-12.730299209385468	28.768829272465172	2.740400853737623	0.26307060377480135	1.132412775135204
-14.231290469589101	28.525879619960573	3.2462962101618866	0.13387100695487822	1.2124871550160106
-14.010448775461906	28.63328583652027	3.1845399918015658	0.16029009671674638	1.2129282763815756
-13.506471729136642	28.767317669153915	3.023956559770256	0.21152953859720144	1.1950080728711896
-14.460841527293365	28.39408003504012	3.307986262332883	0.10431961876888637	1.209209729607955
-14.783683682753072	28.129965573228738	3.3828928106974145	0.059636087487234514	1.1940527621186743
-14.975465100779633	27.963363652093868	3.4201806450576155	0.031732945725757	1.183781336960628
-14.857377166814722	28.070482248494333	3.3987627992294214	0.049290779117588314	1.1911455533240969
-15.247091508969765	27.723494694946858	3.4707687291061347	-0.007281210299225089	1.1676329173976905
-15.438921475279523	27.548521108541188	3.501290381084657	-0.03709003058068517	1.1597144143697986
-15.777307067901031	27.23142152114181	3.540705063045314	-0.09513733099569346	1.143404766626186
-15.505550048294694	27.4862002405047	3.5110017629242045	-0.046680003340638584	1.1566904257744088
-15.95882932927022	27.057658625283377	3.5553130022792674	-0.13088588048690952	1.133962781222217
-16.071627921968407	26.944874315391413	3.5559981462622705	-0.15649309395837793	1.1292160545842096
-16.348879088595037	26.649360708813276	3.529947069316939	-0.2332862305363562	1.116943241896458
-16.427997019937784	26.555959712111072	3.5141649451948234	-0.26472235654664567	1.1153018380456654
-16.656844434007954	26.17623866269756	3.409881188902051	-0.3939549913332731	1.1020400520142204
-16.696536478621557	26.09508062700545	3.382577030677529	-0.4244938234073864	1.097682637026553
-16.835749776418716	25.686852448177994	3.2515299571626923	-0.5693788581531019	1.0629059209807425
-16.845061757485475	25.628453285604436	3.2326482216031347	-0.589102748507109	1.0552761171820944
-16.850433340026893	25.176846057478727	3.080244901563917	-0.7377860206834445	0.9700899640186732
-16.85038673364371	25.14105029551206	3.0703916456228146	-0.7490361145990981	0.9634398020847157
-16.822804208812027	24.752145786172367	2.977882535075784	-0.859554324388958	0.8870601650704151
-16.814022621155868	24.619664448408173	2.9460963026301292	-0.8972654873619046	0.8613336938353952
-16.812945472733826	24.6090037446475	2.94323450520983	-0.9001992333456454	0.8594335537631161
-16.723937840816944	24.10943746964462	2.824084902243138	-1.0319766198554352	0.7614841560656115
-16.711672631053567	24.055094941481215	2.809109648490896	-1.047637013430826	0.7512630532678277
-16.289023552988983	22.907733919851253	2.5260023889971177	-1.3497285722011465	0.4920410387429479
-16.541701583590093	23.45604246001041	2.666143571188326	-1.2071244870475815	0.621614425684884
-16.554803726644348	23.499372302025698	2.6766003555134232	-1.193766897402311	0.6305434747345061
-16.28488538521969	22.898119481008653	2.522795890312211	-1.3521360825659907	0.4897962387589228
-16.26218103763534	22.856454352609262	2.509760344022392	-1.3627772744216393	0.48120821314141715
-15.969194038819062	22.31634337785984	2.341840280667509	-1.5024569915862962	0.36884818640202915
-15.890230123807179	22.1925020649246	2.3082386622854534	-1.5274297452876182	0.3400178458192521
-15.611918811164477	21.76175729997115	2.2105311980130713	-1.6242058249101334	0.23035115518882443
-15.389654649869971	21.467446140267274	2.1623397954805736	-1.6911916382382544	0.15540455312220927
-15.211472875440649	21.22502075941048	2.108102070046109	-1.7356715166540486	0.0880644753997712
-14.852605830718518	20.76860561637889	2.055634724883772	-1.8085673022985458	-0.04979742577069825
-14.818368111934701	20.727265125728813	2.0491144022943484	-1.8133139067945943	-0.06167337554222465
-14.010753868674147	19.956266747716498	1.9674489833641329	-1.8505044492887617	-0.2893392017423713
-14.087441807327457	20.012526511232718	1.9727347566944182	-1.852328838416546	-0.2722132554997829
-14.468160486474938	20.371519812579944	2.004132749493078	-1.838797110658711	-0.16612399437407174
-14.161164464278139	20.08381166702931	1.9760198832265978	-1.848210496100617	-0.2520180560262671
-14.781086333771103	20.690256417429	2.0441525967756062	-1.8165546396761116	-0.07323517312073806
-12.566775432145782	19.255877513320883	1.849053314009745	-1.7204902552970176	-0.5047396336317729
-13.290339014836286	19.46305631769065	1.9126781500683037	-1.8088524005862041	-0.43632727781261116
-13.1729303124603	19.418787275288505	1.9036038605252223	-1.7954863601626116	-0.45201232674141756
-12.843245224742368	19.28971157894774	1.8789044706559257	-1.7581680966839137	-0.4976884737361228
-13.364979556612642	19.508469790386137	1.9195887436983727	-1.8160743033177198	-0.4236041990500826
-13.714991928392514	19.7215588672211	1.9470855568987373	-1.84269950146375	-0.3613122942547511
-10.73275094914898	27.601566124654774	1.6376386532648	0.1463633402373895	0.7247308696128919
-10.621312259153935	27.431657608134955	1.5408303232230387	0.1203353297397845	0.6792789600117485
-10.494472622804425	27.139762728691487	1.4078489852592115	0.07657832113013452	0.6135419096614811
-10.440814811578786	26.97290839065918	1.3394591997382619	0.04981842243297303	0.5775758520156281
-10.340010025599554	26.46761329405222	1.1752157375134853	-0.03577657668205282	0.4696065548845231
-10.310942985096554	26.231506882359504	1.1109225998860162	-0.076955110064837	0.42002967167279853
-10.254915889396067	25.788604694922874	1.0192712498835563	-0.15928618095062863	0.3241109560757105
-10.226478276469011	25.49740684588262	0.964616677844909	-0.20187544255554454	0.26237847472518777
-10.15297056364784	24.454238785309386	0.9077245012835748	-0.3397589567526646	0.04314149706343458
-10.148816922605754	23.97207807587904	0.9313657527746908	-0.41916943388466577	-0.05348342558452772
-10.1572747910747	24.735583520367605	0.8968138932152607	-0.2961523953518419	0.10215025915254261
-10.162097597121184	24.830116402868736	0.9036452111335567	-0.281472813727544	0.12282233814312998
-10.162546766859359	23.84260305188515	0.9517066216362216	-0.4417323239347537	-0.08044325638714378
-10.199764060738538	23.17965757589045	1.035887780967981	-0.5554481627212893	-0.2126959686674015
-10.264133457042867	22.925685144978395	1.099177636203466	-0.6206374876487157	-0.25625052358906103
-10.334836167150385	22.416165687077918	1.2074727101058982	-0.7230383895894862	-0.3434758596746743
-10.491992980100063	22.018023813554393	1.3189227213614272	-0.8473068063375999	-0.38946286030105814
-11.549836964138185	20.072338696358347	1.6855100474496805	-1.4381154137967986	-0.5632145996438276
-11.554967867880773	20.064003427239495	1.6870713775865094	-1.4402849709605594	-0.5640244948584464
-10.551136967279964	21.796553611972193	1.3681983315173265	-0.899373705303603	-0.4263196948646606
-10.861109989919282	21.2561808403101	1.4938676819402024	-1.0837785764492511	-0.48265084621065507
-10.944210941660401	21.11696785294288	1.5211007084369361	-1.1341056890592554	-0.49112766672252206
-11.133323225905555	20.800917117156818	1.581865015539492	-1.2428443201028887	-0.5015004238017733
-11.346534801731305	20.436488911990164	1.6359323730955337	-1.3447995335359528	-0.5265275167391672
-11.231518843805489	20.62710766906838	1.5953039073197557	-1.2897916231159412	-0.5130453325057125
-11.741469854730147	19.77949816437784	1.7348205066588571	-1.5133168176102338	-0.5941476605029149
-11.841147224706019	19.661418434931374	1.7580536067635055	-1.5479023265432055	-0.6001016468278798
-11.973386913159729	19.52262481256701	1.7830092941709204	-1.5911638921885007	-0.6011642469733218
-12.17042537041236	19.353881967026794	1.8060475344607427	-1.6391242559431118	-0.5830367215181909
-12.254791953417843	19.298450378205736	1.8155029163357215	-1.6607485682608412	-0.5553147453193145
-12.107678242949614	19.405561627556374	1.797549136907159	-1.6231298090618256	-0.5897112152668883
-4.288326386940742	5.8070230604936794	0.11735420188710645	0.11374152267502294	-0.009851606101832177
-4.307057605244767	5.526002436139832	0.16442157074780606	0.15789624750794712	-0.009326635322747311
-4.180171464701457	5.245978145694322	0.21487662950933611	0.20405406531097234	0.015765030006865605
-4.162615861022818	5.199209053922773	0.22260834762508114	0.21104595760568629	0.019458733896751092
-4.143652721141185	5.191949089536986	0.2241707720110229	0.21191061202982847	0.02249091874520254
-4.014987066173259	6.398560350145364	0.026176511929459086	0.022902250878277304	0.011050279441225398
-4.102160277057983	6.226155071234556	0.050675664265054696	0.04877371272616589	0.008005098461510098
-4.158587255864665	6.1200098173878565	0.06659503460988116	0.06567687163781062	0.0030971565676601977
-4.284793079351208	5.824858607178209	0.11412832317817992	0.11071960108990189	-0.009502772250205934
-3.6322745368198053	5.1479752237781815	0.24782790102339922	0.21262662864827278	0.11250042877600214
-3.7520724673596213	5.133869891353276	0.2434863135026537	0.21674482720134622	0.09040679994894958
-4.068810461062704	5.185234828589743	0.22786523509154052	0.2127555575650106	0.03538906473588708
-3.4079134276844885	5.238028583704212	0.24760075148819854	0.193697270413128	0.1513199998426475
-3.870611147185512	6.723331704642558	0.024196684319448245	-0.01239849618791673	0.013551622054398726
-3.93550508782948	6.569124366309313	0.031794592324567515	-4.140123829732296E-4	0.016313668624890903
-3.083077723553127	5.477621858005871	0.2524642828834589	0.14502942325317417	0.20417416686005546
-3.2016356353304536	5.395281637801698	0.2508716395600181	0.16411945986806326	0.18413880681606773
-2.9250367521464256	5.618751443255416	0.27191324011346213	0.11711347070597977	0.2301746319820423
-2.808073832376915	5.742408533499555	0.2829457629445401	0.09407273980129427	0.2474846785010898
-2.561109083068193	6.012828978318681	0.3414879268876175	0.043638469151543874	0.2894474219550458
-3.6562255957727294	7.214473650128381	0.06281900662012643	-0.05035741155031907	0.01263065511453651
-3.592522873141893	7.34008329807876	0.105570661325488	-0.08395621364469341	0.017896583504633815
-3.54328167840365	7.470859406778205	0.11926980465252297	-0.09486308874986428	0.020214328171725283
-2.1477862434435124	6.617732931249476	0.5035397658648593	-0.09005502854242851	0.36954250970151814
-2.178221292733067	6.571855578800015	0.4891199648048081	-0.07845589742533034	0.3652940882941369
-2.0648331524982755	6.7576354797203635	0.5457720148565844	-0.12598641259508236	0.38176584601825025
-1.8849213199230619	7.066868042911974	0.6380702930459311	-0.20394131522881773	0.40745171091718824
-2.4120263893614973	6.229400814325045	0.3971087770831776	-0.0019833036385184487	0.31900180098306086
-2.5361866250272955	6.047252036713077	0.34749815757902275	0.038568907523464036	0.29374004297635814
-3.935819787141531	17.984500048599497	2.787568477480102	-1.1635907055283858	0.27963297926308306
-3.78336958602557	17.993315823553566	2.7728090806484444	-1.1711613014936217	0.27610198734980973
-3.427077741744119	7.766058137175304	0.2788061632236531	-0.2144834608240347	0.027446533714410484
-3.406569881135219	7.832445527304884	0.3027725289521042	-0.23028944587347355	0.027650882382277184
-3.395983191054093	7.883794864942119	0.3220038290124006	-0.24138696287016725	0.02828202450576182
-3.3371281060386737	8.150918617555703	0.4347289662731789	-0.29853840177460234	0.035968768029241135
-1.278169408830863	8.48437433428823	1.0762719891238794	-0.5324242605903171	0.4740547145435021
-1.4540629241815408	8.03470965362341	0.9352810876366704	-0.432241085341054	0.46015752227814266
-1.8167261401452421	7.208011822579171	0.6798760484605004	-0.24003577837957754	0.419176027453615
-1.5523830370140876	7.789776732269239	0.8563186883514372	-0.37266289185774065	0.44730486321956464
-0.9410764433027281	9.405038530050247	1.3485482622927876	-0.7169151488159444	0.49303527888936427
-1.0329367331417418	9.151234284338832	1.275892661511818	-0.6697126365434213	0.48934241164092984
-0.7679094447811552	9.95277965234512	1.489795720444191	-0.8053262267293124	0.4982984883788205
-0.33002843814312044	12.134348277380695	1.9619749652539102	-1.095585064736611	0.48616452380477343
-0.3357764586920513	12.078843485378034	1.9516856542039662	-1.0893918093832091	0.4871811374883523
-3.417433509638533	17.827381727176302	2.737632404230218	-1.2004121144109743	0.28233942997220934
-3.353382382951112	17.741842308688575	2.729316078394284	-1.207222323692052	0.2858799118317297
-3.674832941632539	17.93323560833925	2.7645137610062744	-1.1774893322896185	0.28093930252784005
-3.5409307277999584	17.885907081965335	2.7521321472936373	-1.190563352043406	0.28095693703043945
-3.1860561960175433	17.549365365355296	2.7071072158053413	-1.2204104203036803	0.2906959708559161
-2.9981130641699174	17.395321314172424	2.688986295587069	-1.2311328349954251	0.29463999459693113
-3.2165215628928006	17.57820816975883	2.7103722080402295	-1.2176128544289258	0.29060814097084264
-4.1137207324417435	17.95308223849858	2.8116246758935812	-1.1516047073496516	0.2797813764680448
-4.160621080742889	17.795938972454014	2.82121068106853	-1.1515870886978279	0.2871703653754311
-4.190763877417752	17.70804950350443	2.828250577572127	-1.1491136448053831	0.290439372697709
-0.33050020850094985	12.145123827625998	1.963621690607924	-1.096442784960062	0.4858662674502143
-1.4343564303268679	16.31909273804294	2.5254104703096276	-1.289675759699564	0.3424045265545759
-1.3066176526698219	16.0680303809159	2.497583950980716	-1.2935610445754957	0.34857362934618
-1.1152979539279455	15.611202681804269	2.445161063002181	-1.2913672429071374	0.36314496051792156
-2.4474803932797915	17.1585224792057	2.6491693694563816	-1.2551481003727916	0.3089686239372985
-2.055761384167546	17.041296048986602	2.6175271884854636	-1.2708177536832057	0.3165159672046411
-1.9984998164489554	17.002629506016117	2.611705787513512	-1.2719141030479106	0.31946052396101393
-1.5724149375605685	16.580962567434636	2.5549186178955146	-1.2891587208193036	0.33282366385511497
-2.9820955633715815	17.38344915169903	2.6875739141437283	-1.2319247512017624	0.2950949092626572
-2.724789042326286	17.256116533629893	2.6681912043385205	-1.2439321038718743	0.3019402040581407
-2.531457869203797	17.190304756335227	2.6549160035200097	-1.2528061424496784	0.3055703256941117
-4.183190145794866	17.56540290424019	2.825842762341072	-1.1499333430254164	0.2952674598543518
-4.207099313692599	17.371866069837257	2.8284466499514114	-1.1537716033657226	0.3004672325492441
-4.17345519997633	17.089831976884682	2.8090981812682267	-1.1632962428708107	0.3008656112801857
-3.3148310309893363	8.423923301546052	0.5493573005374214	-0.36275913622057304	0.03723015121934427
-3.3001926290874843	8.663118489326514	0.6364816239569395	-0.415764804940038	0.03401433314095809
-3.2862287614074197	8.915212706658004	0.7280688367709023	-0.46808058597542557	0.03658334600118939
-3.2794829862540458	9.153166440048345	0.8221043768024348	-0.5214129655181916	0.04100480412189699
-0.3805651487088481	12.953841366376702	2.089804553821395	-1.164739285976462	0.46117401127075386
-0.4307061904896281	13.36924122248353	2.1545914782904414	-1.1998495180855246	0.44741085913932216
-0.5075965103225141	13.744646939005303	2.205083755821315	-1.2203623381423232	0.43454768716278364
-0.5977318219793605	14.096499370658435	2.2554087363344455	-1.2434697705608164	0.4197494855421401
-3.2676731937878696	9.605726412719452	0.9835610549349136	-0.6081186349175707	0.05334781432232495
-3.256429234120413	10.042692132374542	1.1360689799451207	-0.6889492700341417	0.06511105781836447
-3.268410707882346	10.416945356274994	1.2536287219689797	-0.7452755412096365	0.07514043346712033
-0.6591870284780542	10.31262568099423	1.5850856891820801	-0.8662528585209122	0.5015357147917429
-0.42285288091859907	11.258976825610697	1.7996508710366232	-0.9978841290745094	0.5018488370357164
-0.42939644071267913	11.215805729165236	1.7902812104224126	-0.9918322213921511	0.5022586592141416
-0.6312573047807166	10.428088654680536	1.6139720137269353	-0.8851828721120785	0.5019320761285294
-3.2903234695987535	10.897386429199772	1.4142069106990744	-0.8257032783522439	0.087954178229496
-2.987291544864133	17.386535233830127	2.6880368609651235	-1.2317133344505957	0.2949254264437443
-4.164359810315925	17.031866286091535	2.8047653491229774	-1.1644949817779513	0.30146073044027827
-0.7097934901376413	14.466809880080852	2.306492098975029	-1.2636177219539693	0.4037045135391164
-0.8575672753041089	14.969271293498517	2.3670689572788755	-1.277372044512927	0.38677686593699634
-0.9532329287786547	15.217415294466539	2.3995665133215596	-1.2872037686932478	0.37534377712744416
-4.1386892518049425	16.602845789463966	2.7627649292822962	-1.1723470192470065	0.29472025736799723
-4.159558946386909	16.976159925336383	2.799413528928096	-1.1642910429330509	0.3017704493749298
-4.083322820670365	16.225441788462653	2.713064549342202	-1.1772640338759175	0.2868122791852077
-4.075875945060494	16.183223288394085	2.7073383713013746	-1.1774572512084114	0.2863521963775981
-3.9528003255732322	15.292784673108926	2.5480679011484724	-1.1745019978983193	0.24692823331555241
-3.9992067929440043	15.73055462668215	2.631291688628614	-1.1805937912534379	0.2678880266031692
-4.068371905853679	16.139351008679608	2.6997286816454014	-1.1769517979964008	0.2848886402970262
-3.903746688804401	14.691009127397303	2.427290035652552	-1.1569548292165877	0.21761391385628326
-3.86987704440043	14.375574603567006	2.358453265878485	-1.1421479118658235	0.20529345526879603
-3.9256796422272324	14.820378173973397	2.454519054387318	-1.1603750860382593	0.22330964019842262
-3.9497350317267026	15.228464150498013	2.5353193964484335	-1.1723966593553392	0.24392311612007023
-3.7268568443784513	13.894308007070336	2.2454774419242582	-1.123697924702217	0.18760074177326652
-3.698215854277132	13.779058127098043	2.2180729821399168	-1.1181961025517662	0.18353776704932048
-3.6779639093146645	13.673870011895303	2.191479493596842	-1.1101645351016027	0.1805565026869817
-3.571181750067259	13.33170586472178	2.1046315714100507	-1.091166145683003	0.16804204706746395
-3.4835043026903465	12.977876322076302	2.011260255844336	-1.0615936796569718	0.15906049869027122
-3.404126025364066	12.339701968592273	1.8418708753293274	-1.0078250077372675	0.1330033742826847
-3.3488293333994186	11.895449310153229	1.7116889511555897	-0.9543174150933551	0.1201289614545124
-3.300315153385468	11.14083500028607	1.4910977585545986	-0.8626288859178725	0.09547309868231249
-3.9511621749674837	15.271050023970451	2.543879030619129	-1.174001041193724	0.24611478637053982
-8.244373317370188	14.628658956740194	6.838528507720295E-5	4.053647261942036E-5	4.641441664581931E-5
-8.208489142862772	14.204433859089825	6.775175390572264E-5	4.075419098973864E-5	4.650148226974848E-5
-8.193734077492797	13.966873422743047	6.740339609456568E-5	4.088989049319689E-5	4.654140527804798E-5
-8.232676222944097	14.462837941075223	6.814074526481851E-5	4.062475325273857E-5	4.64609503593677E-5
-8.19035693955016	13.837323106092928	6.721588010742028E-5	4.097543663718763E-5	4.6548257795059546E-5
-8.113167709168138	13.369167772280294	6.658523946789484E-5	4.119045823521765E-5	4.6631056616168643E-5
-8.077142174814208	13.181783020574018	6.637506267990871E-5	4.1293497584191846E-5	4.66535357865782E-5
-7.967407351985131	12.816549861797377	6.598903889742461E-5	4.141190645402431E-5	4.6749112805546163E-5
-7.4202031915344335	11.241546128091116	6.476680213793707E-5	4.177311827058546E-5	4.723373514659243E-5
-7.380855782333087	11.139150568907128	6.474381585903864E-5	4.182631105696923E-5	4.726849610824169E-5
-7.603903539139292	11.751642921695533	6.50855885925074E-5	4.16611791224142E-5	4.7060762753658554E-5
-7.696154479064555	11.994745340563997	6.526034629915651E-5	4.164236043905142E-5	4.697312213163573E-5
-7.744684776673163	12.145936214046198	6.541057901617664E-5	4.1619913622360473E-5	4.692983557724669E-5
-7.337783016568444	11.036160898112158	6.47225163867225E-5	4.1867928257559446E-5	4.7305167236087434E-5
-5.478513842259125	7.328297301269693	6.26228318498156E-5	4.076982026158485E-5	4.744912908004419E-5
-5.496335515484936	7.350666297835906	6.266435853149798E-5	4.080893756313251E-5	4.746700622097931E-5
-5.513292533723025	7.373441024034741	6.26771662190911E-5	4.081836365179127E-5	4.748116916490336E-5
-5.7782594324877365	7.704138241466704	6.295906902450236E-5	4.1111103170373727E-5	4.751650702460443E-5
-5.226288884072366	6.97442447090005	6.25912116274745E-5	4.091447430810441E-5	4.7280626703528016E-5
-5.1320395346395955	6.880771446866525	6.24876563927182E-5	4.080531486924933E-5	4.723356089326404E-5
-4.981658732436152	6.746084424883188	6.257786175234592E-5	4.087019505495736E-5	4.724449813581199E-5
-4.872230788355059	6.663668971542325	6.263284491133411E-5	4.0885007008344486E-5	4.729652914185021E-5
-5.95993806317256	8.088641025459268	6.301165301777825E-5	4.092503917976541E-5	4.772066948765651E-5
-6.156106083074739	8.43849134717127	6.341562630706753E-5	4.1313618134911274E-5	4.78203982584261E-5
-6.3622803987511345	8.893710900037291	6.359765895175889E-5	4.13184737007333E-5	4.79189233614431E-5
-7.037730777065047	10.279206689455364	6.436581507116276E-5	4.188672305955605E-5	4.7597041530619376E-5
-6.511291309796823	9.166024915663732	6.393267106240866E-5	4.171555152364824E-5	4.786048457757026E-5
-6.961309529005052	10.091919377967345	6.425593379660439E-5	4.187209553717997E-5	4.7651782188474935E-5
-6.976746835639336	10.11701394282087	6.428679174465175E-5	4.190009433751117E-5	4.7648827253713125E-5
-11.149672852779776	19.026028297048256	0.4747365960422497	-0.06398356220235363	-0.13400164081670776
-11.177286946315288	19.099277703541333	0.478839653131782	-0.0660622454503896	-0.13422522666352768
-9.18227086019565	22.941744559833715	0.5199666884493009	-0.13195861063699368	-0.08726547811659824
-8.933979733519063	23.042297787756027	0.5086474009849205	-0.13327989226857231	-0.0804438168414441
-9.497726748011418	22.723004536194928	0.5276693734462088	-0.1282266594833705	-0.09428298759332122
-11.201816179455392	19.362671115833425	0.4882767378561079	-0.07167573848638899	-0.13280042596406566
-11.022193536741858	18.71762456011473	0.4573530843848302	-0.05604096754641484	-0.1329920753601962
-10.948655511422155	18.634752597804788	0.4494880186199727	-0.05308626615723781	-0.1314582462296331
-10.739200803101152	18.414265673982754	0.42830739383958516	-0.04618244071515072	-0.12722566084743625
-10.426129079411938	18.242868662510936	0.3988393846961816	-0.03887729997041396	-0.11934154183013168
-10.351495060601314	18.19934593348884	0.39179013936849116	-0.037324448523800055	-0.11737955532752387
-10.276659955502009	18.164399203559437	0.38489555851059193	-0.035908168858347356	-0.11560026123577921
-10.051706148564318	18.092298620546728	0.3638837779319864	-0.03206587383011113	-0.10890452161866834
-11.220597943108505	19.547650220008503	0.49494624401609355	-0.07556994398546026	-0.1316531797252863
-11.213232813518047	19.613678726955158	0.49664156181418384	-0.0764291488776067	-0.1312586306254712
-11.167862918473158	19.983763373685665	0.5058061768301674	-0.08359248996287875	-0.12784656788735155
-11.119734753615504	20.180895538942224	0.5101419988835422	-0.08626553873368041	-0.12658615425969139
-10.889962382093142	20.81510177874138	0.5202977333712645	-0.09625000132477807	-0.12021783156491345
-10.989883259185685	20.57314650704364	0.5164815318125928	-0.0930960277836698	-0.12227815909635908
-10.670647697607485	21.25443563231954	0.5257495497861615	-0.10340287208530607	-0.11538066361821653
-8.656589193032165	23.077778160673812	0.4920380741950363	-0.13214392312895837	-0.07407384049359941
-8.262164632393056	22.97490850022338	0.4592329623473953	-0.125575516452419	-0.06296357988691959
-8.093510801985081	22.896766634500132	0.44385882783013053	-0.12197864065312676	-0.0594997380429869
-7.68989912608717	22.564207698669875	0.4014087058640738	-0.10754059154239021	-0.049892319461128626
-10.61906467426591	21.352055718189742	0.5271137171691777	-0.1046042412484751	-0.11466008192579737
-9.936768220586934	22.310409278173573	0.533821253840325	-0.12111143726346235	-0.10292267450777107
-9.627937960973474	22.62487940796674	0.530809904743921	-0.12687314557944995	-0.09674039660405138
-9.573169961095976	22.676544366109272	0.5301303439312344	-0.12767718766911682	-0.0957960374877942
-10.134279956953314	22.058148587414195	0.5324680911196124	-0.11608217867073756	-0.10689595969343374
-10.304582249602808	21.836678921374176	0.5317746298478963	-0.11268609479358654	-0.10935011522685799
-10.555587977067566	21.45179651669559	0.5280361051808272	-0.10586248055821287	-0.11394710008484825
-9.871150253323467	18.04329134881533	0.3474056361218678	-0.02950383587242939	-0.10404011764561194
-9.4491510421968	17.986087424675254	0.30615474344965304	-0.02394216441841221	-0.09060631231419092
-9.39405468440286	17.97674307009461	0.3007810569379633	-0.023356550010547164	-0.08895311256870392
-9.318824933668623	17.968766098777905	0.2927813251765019	-0.02251231681699906	-0.08656276796843283
-8.866655676614846	17.930756511797174	0.24555053924433978	-0.018060506613781124	-0.07164454732550687
-7.460370084706861	22.326890903804703	0.3750815389788772	-0.09966297082196644	-0.046722481510825094
-7.181921823170052	22.004421546653404	0.34159489864974224	-0.08630672463825693	-0.043209896458119595
-6.980050576019263	21.793148493492453	0.31784117685481955	-0.0796835305532458	-0.0413653543144511
-6.576542696581086	21.409318391621486	0.27265687020358226	-0.06565221740958042	-0.038668741605074566
-8.591810565175942	17.924390418426363	0.2132521301515213	-0.014861750626917093	-0.0628090439826745
-8.160987566235585	17.895824611247768	0.15522302684052286	-0.008871601267946347	-0.045602436698183244
-8.427526747689353	17.911776804777684	0.1916396829849325	-0.012805663379360987	-0.05643671054738243
-8.540982568507179	17.920050757602066	0.20734905261840253	-0.014363642412880743	-0.06108757690797062
-5.864615339578987	20.755750631962357	0.197887066146358	-0.04593116013706643	-0.02855079336966216
-5.543802938210256	20.38074487517408	0.16188635715525815	-0.03450031749027966	-0.02352974822300137
-6.504364858334945	21.34437545298176	0.2649937583710811	-0.06402427774532587	-0.03793873993680858
-5.970918121132899	20.87023242852833	0.20960366651467888	-0.04850252962565554	-0.029883272347243167
-5.171797381464162	19.89737251545445	0.1185820864347952	-0.02454223434202567	-0.018429392429533235
-5.0245480447987125	19.683822661130662	0.1010436439682764	-0.01848206813137024	-0.015888363613544516
-4.900152014728899	19.401774462066626	0.08194122580601237	-0.012877077880834704	-0.015078122628400196
-8.045165203849148	17.895237150670994	0.13454212239408464	-0.007274178026772009	-0.03801735652211552
-7.828330068792466	17.887207984644846	0.09246618791035317	-0.005314684734252012	-0.02401232604473374
-7.588389628929521	17.819549385161938	0.02142886278164752	-3.6596046552690487E-4	-0.00609278057773707
-4.683175416995011	18.92056128922509	0.0542582363461899	-0.0045776444676460595	-0.010937631175596676
-4.557131527726211	18.533459102138394	0.037126806247673144	-0.0021712630359256124	-0.008850021708029036
-4.377707594286538	17.57417867700677	0.009510636888181233	0.004099234660190748	-0.0063013395528098105
-4.375950900357417	17.526057226949376	0.008514066415785794	0.004428166551720725	-0.006347245944323085
-4.484941864981501	18.19838652331461	0.022398632533066322	0.0016703209916065602	-0.008192248558942839
-4.372825752777866	17.497105804998277	0.008429726336544239	0.004559521297595674	-0.006456153883710303
-4.260063754969469	16.957122878843833	0.011401242538790185	0.005622548271179009	-0.005141936608621207
-4.2543796491463395	16.88173839584814	0.011569750877068609	0.005766952202323084	-0.005372712244392753
-4.172479120773178	16.325671413989923	0.011587668951753567	0.0051449487439235815	-0.004749242139178268
-4.151871519508384	16.155447405066244	0.011739417333595212	0.0049923939286182955	-0.004565197562309271
-4.144035245207647	16.121454065378032	0.011618989294287917	0.004885074442554139	-0.0044614548573522214
-4.072421898747817	15.289956430567175	0.00860407788657393	0.0038955257299924666	-0.002856993867991621
-4.095328121705499	15.489697359268533	0.009428411976653617	0.004153464301133561	-0.003300215277481839
-4.118480058777639	15.68595857984359	0.010247006122641705	0.004231845290583307	-0.003652007857488331
-4.140149876500907	16.06180723438685	0.01138392655742435	0.004775734279342914	-0.0043318239602811535
-4.179593610389492	14.862900564725685	0.006943704149210609	0.003422864956135415	-0.002918431297337477
-4.129583690004605	15.034457843656845	0.007869757516927528	0.003784407547553558	-0.0031618328539472747
-4.332504046130264	14.727261534199787	0.0035564757768841134	0.001672884750657462	-0.001406706569634897
-6.864381120883843	17.824925970386563	7.483469357151318E-5	3.8100481789897485E-5	4.6117624676105E-5
-7.111456277637915	17.862901719600874	7.417028925447332E-5	3.795708734323776E-5	4.5798970795777463E-5
-7.361730330183262	17.815658423143518	7.342936078719406E-5	3.798813841890575E-5	4.549119459251134E-5
-6.699631952192596	17.790187728061333	7.527117457348408E-5	3.820263585076298E-5	4.6320804297002145E-5
-6.471535900809904	17.65611081898578	7.579678635675593E-5	3.849418009194223E-5	4.661080120940597E-5
-6.01856299486931	16.965651538393175	7.630630114956659E-5	3.94421306873199E-5	4.7178572105296366E-5
-6.018217814642384	16.964954947243214	7.630648855653874E-5	3.944299223226291E-5	4.717903650308026E-5
-6.192614293475787	17.31914560580889	7.623816954802074E-5	3.9022635966302115E-5	4.696398611186029E-5
-6.358826975092747	17.562077889890872	7.601433875526275E-5	3.864837471166108E-5	4.675191657765468E-5
-6.018066056155799	16.964687362149334	7.63065859109455E-5	3.944327529701949E-5	4.717924739528623E-5
-4.908304538333134	14.969355025422521	7.592026808168194E-5	4.1027558429477985E-5	4.80908855403666E-5
-4.894965705707698	14.956384548239772	7.592785021983615E-5	4.103791474131286E-5	4.8097062899848155E-5
-5.522668475480044	15.89108446419409	7.599558453888936E-5	4.037202383305639E-5	4.765697941333267E-5
-5.590293973325887	16.02332329799043	7.605102346202905E-5	4.028511584556826E-5	4.760390248623718E-5
-5.62503595550961	16.102423683804165	7.609620240818655E-5	4.022809275903286E-5	4.758458761810852E-5
-5.79838945170203	16.47567517825189	7.621000969347824E-5	3.9920798654400376E-5	4.7413245783292476E-5
-5.818300420163335	16.518599132988257	7.622803087024786E-5	3.9884575093932314E-5	4.74013290949911E-5
-6.016563718580136	16.961325465432818	7.630595880355102E-5	3.944651625448212E-5	4.7180933742606536E-5
-4.911331118979538	14.97328547513143	7.59197599680169E-5	4.102468672211137E-5	4.8088795130389825E-5
-5.0735700023776875	15.16993664121582	7.588854502362226E-5	4.089001273587408E-5	4.7994925522582464E-5
-5.223708594183212	15.375437594116095	7.588098175074701E-5	4.073439667701407E-5	4.790082176150718E-5
-5.2244114000787105	15.376332166246335	7.588093564655016E-5	4.073379105141628E-5	4.790045010938795E-5
-5.424504479191739	15.698092793846305	7.593627039321452E-5	4.051577184042412E-5	4.775038203760973E-5
-5.22565127061393	15.37825402853767	7.588124048654921E-5	4.073243545924767E-5	4.789969319078464E-5
-4.7077301313837365	14.774519111724057	7.60366782896169E-5	4.1187296098100354E-5	4.818170730947495E-5
-4.675015183440867	14.74800878513003	7.605753977015455E-5	4.120908027045636E-5	4.818847556957709E-5
-3.7658512309524754	7.028045440845924	6.422605067267243E-5	3.992574168112162E-5	4.7037514166757446E-5
