# Supplementary material for: Thyroarytenoid muscle fiber orientation regulates the ability to modulate vocal fold vertical thickness
Source: PLoS One. 2025 Dec 4;20(12):e0337735. doi: 10.1371/journal.pone.0337735 (PMC12677544; doi:10.1371/journal.pone.0337735)
Supplement: S4 Data — (ZIP) [file pone.0337735.s004.zip › Male/contourA4TA12.csv]

% Model	Angle3.mph
% Version	COMSOL 6.1.0.357
% Date	Dec 13 2024, 23:15
% Dimension	2
% Nodes	720
% Expressions	3
% Description	Line
% cpl1x	cpl1y	Displacement magnitude	u	v
-11.968005616002486	39.650844643500406	4.037225922140628	5.51779543849651E-4	0.4187421192679627
-12.100925229184412	39.521184251215715	4.033132413124907	5.489924670098081E-4	0.4188104355540988
-11.810234379374002	39.74293127707726	4.0401280212489175	5.537736873975627E-4	0.4186922628172509
-11.76596306338081	39.775513356632324	4.041156869174541	5.544757780817505E-4	0.4186748650742058
-11.47739948826791	39.862189693672036	4.043890985282428	5.563503851875812E-4	0.4186249677946272
-11.258980847445656	39.857881496438054	4.0437492913766935	5.562646173144838E-4	0.41862253872139027
-11.716143543792246	39.796222579001906	4.0418094442690915	5.549260170340119E-4	0.41866334739289246
-11.163938214941039	39.85365079891891	4.043616209723805	5.561680294310241E-4	0.41862267253595964
-10.796207435616262	39.85090503287166	4.043525644596592	5.56096992758675E-4	0.418616304378149
-10.709496869932108	39.85039381204079	4.043507803812131	5.560817210427314E-4	0.41861473880563027
-10.37169574884199	39.850036177539195	4.043493017343285	5.560571708062218E-4	0.41860780136342807
-12.13512273325702	39.460672833157	4.031222636524447	5.476935182458655E-4	0.4188417284312974
-12.240660142730178	39.24849072022055	4.024527914072122	5.431381412595235E-4	0.4189511430753694
-12.227325367848685	39.08705965880899	4.019429808204027	5.396864186277126E-4	0.4190324211480296
-12.205740642978935	38.979124391808504	4.016023748025207	5.373785056151145E-4	0.41908649666014214
-9.681369688821853	39.850002288818345	4.043475979567056	5.560284469485828E-4	0.4185932956788394
-9.209886193231677	39.8500022888185	4.043474966139489	5.559936564039624E-4	0.4185833757510529
-6.503691158131879	38.96454001876737	4.015479571841299	5.371104854114705E-4	0.41897454578212934
-6.587351156296421	39.29642873129991	4.02596171295622	5.441670433575141E-4	0.4188083385769364
-6.771159512318912	39.57700815680421	4.034818858392938	5.501425859427684E-4	0.4186702116786475
-6.814129999907874	39.651652838586976	4.037176454704658	5.51730884052841E-4	0.4186333392996974
-7.229593906641747	39.84203493583536	4.043191349825366	5.557978926292612E-4	0.4185457570135093
-7.181795837296288	39.83706132882147	4.043034042564613	5.556913626735653E-4	0.418547265523349
-7.033567159296577	39.76166368437849	4.040650031674176	5.540826878880527E-4	0.41858229503882327
-7.6946177519140235	39.85300356006798	4.043545305185439	5.560242394328688E-4	0.41854998738567906
-6.488283836647731	38.91091546805024	4.013787314725472	5.359641068755131E-4	0.41900135674939865
-10.243595360807257	39.850002288818345	4.043491119264097	5.560452962583177E-4	0.4186051248979379
-9.730298368089413	39.85000228881833	4.04347731579446	5.560299156711327E-4	0.4185943243701381
-9.743014193148053	39.85000228881833	4.043477340073069	5.560310788861178E-4	0.41859459144710776
-9.085341826788042	39.8500022888185	4.043472469730302	5.559902682528128E-4	0.418580751503849
-7.779783738995952	39.851154726690396	4.043490836093765	5.559789928046842E-4	0.4185527179376226
-7.886706964608754	39.850916601280545	4.043481334965574	5.559810101929342E-4	0.4185550903617774
-8.209330570361047	39.849987794146756	4.0434669160626076	5.55948452349974E-4	0.41856233954890376
-8.699211804792647	39.85004545472901	4.043476757834247	5.559589767375515E-4	0.4185726119288756
-8.427966558711145	39.8500350871401	4.04346671476412	5.559621836552104E-4	0.41856690769836125
-12.152615457473026	38.61822056218743	4.004628536867828	5.29684161799736E-4	0.4192677164478996
-12.150457207342695	38.60568225439725	4.004232987525106	5.294168491743863E-4	0.4192740053963504
-12.146591986235311	38.58859764700979	4.003693484016103	5.290539347809546E-4	0.41928255569586903
-12.074238696384148	38.24828133015453	3.992955308388523	5.21804889635304E-4	0.4194529637152996
-6.441829287929373	38.514252064367554	4.001269095985994	5.275155048131664E-4	0.4192011045080653
-6.4796557750756225	38.830935381536946	4.0112609233769385	5.342628386698883E-4	0.4190416498185792
-6.431316994593285	38.355730965701305	3.9962635611539437	5.24160049333847E-4	0.4192811062943047
-6.415000660473024	38.12021737547059	3.988832251171914	5.1915412903953E-4	0.4193999348232301
-12.006552716049852	37.91928976266428	3.982565859473718	5.148258345686143E-4	0.4196177557178187
-11.966773292852782	37.7322909897182	3.976665766711014	5.108608300256769E-4	0.41971139289717435
-11.899335717233097	37.41624344712912	3.9666870797512495	5.041900396404601E-4	0.41986964894578704
-11.86072968481382	37.23337054820751	3.960917872247442	5.003192002704038E-4	0.41996122590245366
-6.405495081109018	37.81045524455644	3.979050915127732	5.126046732445019E-4	0.4195564886384714
-6.3802834672144035	37.49850283645258	3.9692089706752096	5.060094367674154E-4	0.41971382276012986
-6.34327199449609	36.990127261889924	3.9531580908375483	4.95327739100871E-4	0.41997031378853217
-6.3346776499635205	36.89181710192548	3.950058822484539	4.932584935429457E-4	0.420019881249278
-6.327277488709939	36.80573234114482	3.9473439009084705	4.914633516722571E-4	0.4200632936875606
-11.839379859361392	37.12464213602315	3.957483660541548	4.980263850047494E-4	0.4200157091554552
-11.66031709327127	36.191536938073696	3.9280358314937684	4.784507171923703E-4	0.42048336106501694
-11.619905720758748	35.962379473002436	3.9208111466539126	4.736625659815084E-4	0.42059828204547367
-11.730360249335298	36.58305483766412	3.940403475409892	4.866237706900111E-4	0.42028703112048066
-6.248695444183289	35.88284413383002	3.918238980078695	4.7214482499755527E-4	0.4205286611564619
-6.190644674951313	35.36621719878445	3.9019301387045937	4.6149931394694074E-4	0.4207889357414597
-6.146329446134891	34.860882297696094	3.885991433234371	4.510051192226341E-4	0.42104372974775117
-1.0600869276340483	18.316100001774196	3.3645056413328946	1.3865684237667918E-4	0.42932264493158534
-1.0459016161732135	18.37692181363064	3.366418622532462	1.397319930545943E-4	0.42929163532832715
-1.1744205707972624	18.153797557800345	3.3593973178846928	1.3579497849858333E-4	0.4294067302315011
-1.311326192584243	17.97535615877772	3.353783491865897	1.326480912842362E-4	0.4294993751669595
-1.386335587551091	17.922671465764726	3.3521250539163736	1.3172305305776607E-4	0.42952733242170527
-1.650548821745367	17.757514160475903	3.3469327016859065	1.2882214039236042E-4	0.42961548119024984
-0.9718149006219283	18.630446296863695	3.3744002861372007	1.442131557470551E-4	0.4291621141851913
-0.9542349860686515	18.852537320770427	3.381388227850754	1.481481635071671E-4	0.42904947618663497
-0.9467123425971604	18.932059856972355	3.3838926255092114	1.495578147893309E-4	0.42900912337138664
-0.9488912973033679	19.009058522305217	3.386315715078511	1.5092631786940765E-4	0.4289702155157245
-0.9602591937381534	19.185733594449147	3.3918793496223407	1.540628435165814E-4	0.42888105436562385
-1.0005126263859143	19.36574217623491	3.397543430548703	1.5726657189959583E-4	0.42879071162743826
-6.05347281998843	34.07388368729615	3.861186954892089	4.3493052278107834E-4	0.421440115543976
-5.779746191862431	31.198536783186327	3.770483397817023	3.7713368527785387E-4	0.4228897161608923
-5.81260308842713	31.6601371096856	3.785018579713933	3.8622304040554696E-4	0.4226567474674541
-5.898916358898413	32.61341104261303	3.815114190811718	4.05350370867319E-4	0.42217608070743806
-5.976331308258205	33.33624786626052	3.8378906063723277	4.1986850490544655E-4	0.42181182426723174
-11.555172919712001	35.57995576034233	3.908743122694425	4.6575877594430776E-4	0.4207901183470481
-11.427224513094306	34.824469013294944	3.884906755976767	4.50043574813337E-4	0.4211690898750614
-11.302991741507174	34.01939293201957	3.8594996177522534	4.3355612701260744E-4	0.4215731728997421
-11.26269403333529	33.74326682230424	3.8508043980992728	4.2784945165413104E-4	0.42171180504421685
-10.87492360433819	31.536162433666846	3.7811840189581476	3.833411491080412E-4	0.42281870510665226
-10.79808267178972	31.096982410679725	3.7673359869694165	3.7481417397094334E-4	0.42303897899293863
-10.515617328365707	29.431210118152052	3.7148307978447384	3.418836295379668E-4	0.4238746250749649
-11.095255333576779	32.78560916869341	3.8205634521391096	4.0853387824545454E-4	0.42219211324689837
-10.374607869233792	28.677418549364212	3.691039551998704	3.2756986694594157E-4	0.4242525409078177
-1.9007542873442729	17.670028077820447	3.3441803002761157	1.2729512789217816E-4	0.4296641002427104
-2.0779141835942943	17.606247817656115	3.342175686662933	1.261827106469252E-4	0.42969945649021707
-2.421704394542373	17.610906476909	3.3423246210319464	1.2629147570902363E-4	0.42970310532293887
-2.5268901597962445	17.60827853304663	3.3422431944204907	1.262537982668046E-4	0.42970627349030494
-1.0157099330243569	19.441588102125813	3.3999321559832985	1.586177298875221E-4	0.42875261523217406
-1.1062328150339649	19.65851365771074	3.406760738446233	1.624869987686509E-4	0.42864448107210473
-1.0950141199455286	19.63861486947969	3.406134303954207	1.621313344458232E-4	0.4286543491093179
-1.0936631912571904	19.634142492606518	3.4059934345500733	1.6205137855352265E-4	0.4286565875297627
-1.2019485900933222	19.823967402584525	3.411971972132316	1.654424180706549E-4	0.4285624733652143
-1.2626663164006444	19.90610167368628	3.41455683214853	1.6690922369758668E-4	0.42852199139625713
-1.3479656887537845	20.02184186709379	3.4182037151168236	1.689769588079388E-4	0.42846494296707494
-1.3818036936806772	20.069240413165744	3.4196957987639096	1.6982843809840037E-4	0.428441561931392
-1.490043238491493	20.21081153288452	3.4241561520617934	1.723590827774282E-4	0.42837184825046437
-5.495158991359491	28.68268136418761	3.6911209225367396	3.281599197359424E-4	0.42415736573570695
-5.507477156915547	28.790577524822243	3.6945148001661563	3.301988801957662E-4	0.42410299123102657
-5.640376413522405	29.93509919763994	3.7306271235063733	3.5234539756482763E-4	0.4235263699206152
-5.66674537726079	30.200894570944342	3.738995239396751	3.5745666295973477E-4	0.42339235356777494
-11.232964758328787	33.56280133293661	3.8451073590970175	4.2412127282744733E-4	0.42180235203947763
-9.890707351552885	26.584105713780335	3.6250269613599806	2.879128737682731E-4	0.4253003839542316
-9.499209611630052	25.463046361573806	3.5896949982214217	2.673303761944541E-4	0.42585929216420726
-10.251371607480321	28.08873461337165	3.6724781048877047	3.161296625060288E-4	0.4245474225926537
-9.949856872037069	26.81141811544305	3.6321951316798646	2.922532718994305E-4	0.4251867145408675
-9.409620206466	25.28683176907262	3.5841281325610153	2.640553072411701E-4	0.425946642402486
-8.975776833099328	24.413789608181347	3.55666204571087	2.482985361968369E-4	0.4263797672896368
-8.450931047688341	23.67686534172989	3.5333911899717996	2.3495699283486904E-4	0.4267426094021273
-8.315280225053407	23.486682331666373	3.527411655316564	2.3159355071839964E-4	0.4268363086485
-8.109310669822081	23.245736403988893	3.5198092564462518	2.2732849236128646E-4	0.4269544447053135
-5.04821833795282	26.35030357792787	3.6176055401838267	2.8408420649748804E-4	0.42532934052224064
-5.072511135861281	26.457154341834364	3.6209658469171773	2.860165832835622E-4	0.42527569949287863
-5.319014801988768	27.6151602307035	3.657466812097718	3.0777385742032626E-4	0.42469427473076793
-5.298549699956672	27.508324942348306	3.654103975533021	3.058117372813988E-4	0.4247479710459105
-1.6547952866665352	20.435138707303928	3.43121746961336	1.763801920573331E-4	0.42826126788552293
-1.7068462026965912	20.505043732104994	3.4334202440868697	1.776367265797755E-4	0.4282268227136444
-1.8328638043067826	20.675856534446993	3.4387979923753345	1.807061131443539E-4	0.4281426347059154
-1.9146876228856835	20.78271581099791	3.442165365798518	1.8262210093574377E-4	0.42809001889333215
-1.9589596542270868	20.838178803681924	3.4439108885471543	1.836127806500692E-4	0.4280627397781163
-2.2267902915590323	21.173727916983232	3.4544925860150055	1.896647271352212E-4	0.4278977117691255
-2.4765836027203294	21.524027437877677	3.465512572586816	1.9597810574303997E-4	0.4277249087417388
-2.510632075597485	21.56945277354053	3.4669456437958863	1.9680414095619086E-4	0.42770253350291876
-3.4170539347823667	18.323036770820913	3.364746555281233	1.3894802533660094E-4	0.4293603508860346
-3.3613588547056894	18.26201824120377	3.3628257134342987	1.3786587152537518E-4	0.4293902428942768
-2.8302006677410443	17.7685842180935	3.3472884678632298	1.2910832917701506E-4	0.4296304981168435
-3.0213186080937637	17.882690433716814	3.3508822770937043	1.3113901989402635E-4	0.42957612407828966
-2.9853774190574067	17.85333337493745	3.3499589759821817	1.3061792189502186E-4	0.4295903469186785
-4.904236518511963	25.91960781073081	3.604011797765781	2.7619001609959924E-4	0.42554466392870255
-4.723668736196532	25.314951331292864	3.5849742464397854	2.649877524331067E-4	0.4258473009443877
-4.604679940346854	25.051089745874435	3.5766434079332656	2.6007740452589303E-4	0.42597861512364393
-4.281370486848969	24.383328411417228	3.555635835101218	2.479262680868822E-4	0.42631064972879174
-3.2125741016240386	22.611557155864187	3.499773353342506	2.1565933329957762E-4	0.42718780519433297
-3.272014261258436	22.70654698603269	3.5027614610680655	2.1736987395202403E-4	0.4271408084370241
-2.5518384799861815	21.63096481182497	3.4688822292583557	1.97927533927267E-4	0.42767215145160564
-2.8735384712196232	22.08009398368013	3.483041083355243	2.060378705647711E-4	0.42745064826182494
-3.1756044296995665	22.556944434453374	3.4980503456510617	2.1468213621250758E-4	0.42721478053735995
-4.545571876999899	19.652622560032107	3.40661541592915	1.6264447491713091E-4	0.4287078186943578
-4.424895516455141	19.524062222800467	3.4025673359419413	1.6035751226925826E-4	0.42877074022280326
-3.958958611653594	19.00470136406695	3.3862083159558147	1.5107446497430972E-4	0.42902514726518637
-3.8782730930382083	18.915322300283425	3.383396571053847	1.4948537092557767E-4	0.42906894660914263
-5.025563667731989	20.107549344377823	3.420963414306712	1.7082617652855768E-4	0.4284862972018699
-5.277731362781373	20.350988119887234	3.4286167283539757	1.7516549705092082E-4	0.42836757620015137
-5.606549304112775	20.6598148798465	3.4383606016268584	1.8075401027112898E-4	0.42821731083026726
-6.131048509468386	21.17349677678001	3.4545213403726764	1.8996902335725017E-4	0.4279667584972972
-7.17416985769136	22.198608654304337	3.4868113505576086	2.0840243558129749E-4	0.42746696557227726
-7.6413332318231895	22.67125431062098	3.5017402607666024	2.1695872526021176E-4	0.42723641193152295
-6.9150129554945305	21.927639425126234	3.4782967402775453	2.0359081174885788E-4	0.42759941981703653
-6.31895859009996	21.343154735881807	3.4598843839337983	1.9306275541923108E-4	0.42788436735582486
-6.618255579081206	21.642875823077	3.4693043058599455	1.9849662701549778E-4	0.42773815984119673
-3.6680004015474728	23.30103040805593	3.521514375872946	2.2811685788870216E-4	0.42684714127998763
-3.83446762916781	23.580833568731567	3.530323137357341	2.332944267962845E-4	0.4267086146553978
-4.071443328978513	23.987709649252928	3.543154851443955	2.4059655456036213E-4	0.4265069776899575
-7.640251545310057	17.586782544931808	7.478500799682474E-5	3.930148259889396E-5	4.661982074067458E-5
-7.509356374993602	17.79911102953117	7.488517425229812E-5	3.8939771232688526E-5	4.64847386818367E-5
-7.6989388334005735	17.4903691638282	7.47195625361163E-5	3.9405639454116034E-5	4.668171372608486E-5
-7.762103216471637	17.30759444679789	7.453192759521033E-5	3.9622565100981886E-5	4.677900887585353E-5
-7.821162534822876	17.152686250634986	7.434364129860432E-5	3.977572941793464E-5	4.686076113843748E-5
-7.87221896818102	16.9473112831706	7.405765125143747E-5	3.9980629156518286E-5	4.69470616386227E-5
-7.921170402924522	16.753942907049066	7.379246041462086E-5	4.0166720323649315E-5	4.703182125200209E-5
-7.9783869673286425	16.470761822820492	7.335239283920015E-5	4.040179200436806E-5	4.7146241978494776E-5
-8.003886469325913	16.357472230499454	7.31839965969061E-5	4.050029142954502E-5	4.719269408424366E-5
-8.041803974825056	16.197407590250943	7.288896364281337E-5	4.061063825565287E-5	4.723215151544052E-5
-8.11957094103931	15.808141817188318	7.220331259030886E-5	4.088368547686572E-5	4.734774381687998E-5
-8.094241908274963	15.975737091845481	7.250443520637121E-5	4.077839244415967E-5	4.730347632334411E-5
-8.149959289733443	15.594634263864748	7.184684728550966E-5	4.102709603351989E-5	4.7409583500838514E-5
-4.487015489615116	14.591722761896559	7.812503899947615E-5	4.235849256684094E-5	4.946477473396902E-5
-4.416731324563106	14.512870608922288	7.811807497919405E-5	4.241480851548583E-5	4.94796860614633E-5
-4.329055028394281	14.412978776001905	7.812448819581739E-5	4.250021747041268E-5	4.95105826569947E-5
-4.19303203891211	14.248275933735142	7.808611504553947E-5	4.260552539931259E-5	4.9538195387573714E-5
-4.178965322518646	14.23024927967746	7.808340342856926E-5	4.261886124075978E-5	4.9543349007431994E-5
-8.208595369810979	15.125877972768416	7.098851581974379E-5	4.125877363702902E-5	4.7515421069734495E-5
-8.250106284083648	14.883579494882824	7.054458492983766E-5	4.137014228852192E-5	4.7565426082201784E-5
-8.184763342662869	15.304083214581624	7.131738764069245E-5	4.1175014574011124E-5	4.747308126566701E-5
-8.194040568253598	15.203367992185502	7.114355467660019E-5	4.1229218384011823E-5	4.7500870782249126E-5
-4.009503675450382	13.95499929048619	7.78744603006674E-5	4.276396907652408E-5	4.954917637349843E-5
-3.967321215997023	13.879167246534847	7.782519895444631E-5	4.281421102152662E-5	4.956103149000215E-5
-3.8768075373306097	13.684183745503944	7.761181379778346E-5	4.289718878245548E-5	4.9558657122080825E-5
-3.8285567068758617	13.577304042901428	7.749449115129452E-5	4.294658237415059E-5	4.955493726665241E-5
-3.679175518096213	13.165512678706849	7.69722263733318E-5	4.310586184716998E-5	4.953766441766368E-5
-3.5952780276413945	12.848827743115857	7.647346475411236E-5	4.317384817021614E-5	4.950798983966658E-5
-3.8035301168690907	13.511178334388502	7.739711024203026E-5	4.2960924284199655E-5	4.954487015457086E-5
-3.5706258476984103	12.751547870197772	7.634978388272071E-5	4.3219715369456374E-5	4.951058122267085E-5
-3.536337058362929	12.508568926206657	7.595862596766952E-5	4.327104982954556E-5	4.950472138102491E-5
-3.4943523373487664	12.217884679130231	7.54880998082774E-5	4.333350459155897E-5	4.949274602035535E-5
-3.476217738039166	12.051206781698731	7.51828565138544E-5	4.3331367155495564E-5	4.94749479693782E-5
-3.4381043775288846	11.707787309160882	7.470272338206839E-5	4.3444085347211794E-5	4.948618047710464E-5
-3.4175141432913065	11.442487558596586	7.423339915759212E-5	4.344276185757507E-5	4.945957307862336E-5
-3.390535492772293	10.959938069747185	7.346428154409403E-5	4.348332951560849E-5	4.944213433272844E-5
-3.391605607580326	10.637069694303245	7.292329488269784E-5	4.3463261973436895E-5	4.942785600690166E-5
-3.3957072198915474	11.125983907025887	7.376569251195137E-5	4.3497385175337365E-5	4.945923156549455E-5
-3.3933099091125833	10.454525891479044	7.265319283500702E-5	4.348480579628139E-5	4.943510638725548E-5
-3.392748642497309	10.363320317554606	7.252792520804087E-5	4.349054172611944E-5	4.9436036090701966E-5
-3.3881777990103163	10.052022617744685	7.204538213622583E-5	4.347411411748974E-5	4.9408435032101067E-5
-3.379931059854188	9.65560915900371	7.141424474427417E-5	4.338630508523657E-5	4.934616974266282E-5
-3.38003327420144	9.645525660619372	7.139594714686557E-5	4.3382895991892096E-5	4.9344222254799174E-5
-3.380411775956053	9.63612711841371	7.137599003997535E-5	4.337621862992505E-5	4.9341173885927244E-5
-3.4070943292007656	9.209820550583608	7.067766305753635E-5	4.3266118372564065E-5	4.929889744278372E-5
-3.4177904844649305	8.97279793026408	7.019795639907988E-5	4.31104805701219E-5	4.9204734500495295E-5
-4.670507470987797	6.528342318175511	6.424545942534597E-5	4.1802565056943826E-5	4.845357948080761E-5
-4.472672713765167	6.53165408154053	6.45488913465143E-5	4.1740940724091144E-5	4.86458590377196E-5
-4.296096768007061	6.564113874181485	6.462737198058836E-5	4.158322509239459E-5	4.843500364083173E-5
-4.1907677441120486	6.6201318525786546	6.487871285653527E-5	4.149269366609609E-5	4.853136537120247E-5
-3.42823364007561	8.77881073484247	6.992011530986167E-5	4.304211526865677E-5	4.919397425985121E-5
-3.440421539484517	8.631632878187974	6.971227911622072E-5	4.2914866863933665E-5	4.918091042302988E-5
-3.510174069952668	8.051882576425108	6.885996970430656E-5	4.2425004363473315E-5	4.911585152541048E-5
-3.4654247941708625	8.41479710425795	6.931336391643845E-5	4.269637510466525E-5	4.9138226052266074E-5
-3.519325274558982	7.974355231943207	6.86734126008818E-5	4.232191231749282E-5	4.905477852350401E-5
-3.8048036653298265	6.960169305120867	6.563946286116297E-5	4.09427645381005E-5	4.819504888146304E-5
-3.942941641067294	6.809098812242506	6.531143087827185E-5	4.1252770181049854E-5	4.827636622332011E-5
-4.081244662082278	6.715380176995773	6.492281077193483E-5	4.1183179796029256E-5	4.8363881387493275E-5
-3.557899482821399	7.6388476831782866	6.76962531936524E-5	4.1342071082421604E-5	4.859203353208964E-5
-3.5506928691402093	7.692857622749482	6.808291764233988E-5	4.176312500351606E-5	4.879804150006584E-5
-3.535122007221198	7.8370201875805385	6.837480469694808E-5	4.2071908347364696E-5	4.889768822943551E-5
-3.5827478111781415	7.560437912809053	6.758531619078585E-5	4.162771757808445E-5	4.850898061563601E-5
-3.656557182300242	7.31345080673359	6.655541688677299E-5	4.124323382690589E-5	4.8104843390426533E-5
-3.741595319822733	7.091603710798701	6.582281399084553E-5	4.0702057813706355E-5	4.809899806919827E-5
-12.48823622079036	29.318127189803445	2.694664004643114	0.31584339173566917	1.1687998707384002
-12.301573729696075	29.291730374054282	2.6346345920316008	0.32948025049828356	1.1462097731019307
-12.904182385341631	29.37659805299116	2.826158859713972	0.27831827281838417	1.2125973567286845
-12.704310573905445	29.35687813300677	2.7645164113065235	0.2971851672256826	1.1925836097594482
-13.215739023882737	29.375039723105594	2.9163960809237985	0.24828623012096762	1.2309058080333117
-13.289816212405814	29.38416912499247	2.9380765268291773	0.2405046309702164	1.237334378970414
-13.628735756055638	29.408293625969595	3.0337244627753996	0.21061037305962366	1.2634717386759287
-13.761313265189306	29.420327221129604	3.0714056503874554	0.19834091608541746	1.2741803333774653
-13.789831291953012	29.42263826529943	3.0781899145271305	0.19556737544875358	1.2762700468169383
-14.193507593470319	29.351006338599753	3.171087095635724	0.14992433635209318	1.2869600432702202
-14.343065600888547	29.30623263263965	3.1986293251955358	0.13496607881460781	1.2872687141501082
-15.169871121939503	28.7024294022831	3.34547168987036	0.046153880833024	1.263014153093999
-15.025976096323706	28.826575538617305	3.3212653140061263	0.06142010837054465	1.2685718849125345
-14.704342841257393	29.099582909420015	3.262322732728876	0.0960922797459682	1.279905137004953
-14.77814405518191	29.048154888872233	3.2754558179038296	0.08941309229756098	1.2772767441139203
-15.194930389272562	28.670268692680192	3.351191210335555	0.04250972398848225	1.2621841782140586
-15.552436058935607	28.262388145106144	3.4188658068720503	-0.009531503991535153	1.242269257561691
-15.65870487864321	28.128694460225432	3.438828282972148	-0.024255367631006962	1.2325712730554998
-15.420870685895718	28.414489982476084	3.395555893288181	0.010412961670135503	1.2524891483118596
-16.14669845066415	27.534817692946177	3.4977247215550116	-0.08731363241608225	1.2183314004185168
-16.18902508127296	27.487365967844962	3.501560026701177	-0.0970633181638232	1.2183412665966995
-16.090879730623392	27.60512583812312	3.4917004718868094	-0.07903797211823801	1.2182821717659553
-15.906983759261689	27.83045491742547	3.4744246236693237	-0.05142612254479996	1.2247823350699063
-15.78801336657089	27.974288039163056	3.4615762493872406	-0.036689407335228914	1.2250814992786103
-16.4224657835804	27.241242221715776	3.494390546633043	-0.15767623851773505	1.2240258353986386
-16.636541644582238	27.015574682657572	3.4683605616596096	-0.1930654562441978	1.2163967856201605
-16.701862721366762	26.948993088668995	3.4560283727840564	-0.20859783095449044	1.2211851501253426
-16.98192097775023	26.67928029930171	3.3662917057799167	-0.2756333824766416	1.2620323979012071
-17.086567607533095	26.586911131348927	3.3278475151368374	-0.30904384522676254	1.2792859366596976
-16.810764952407226	26.84442366016748	3.4197458116989807	-0.23367750933026527	1.2360743068815427
-17.316197999609905	26.352544552541893	3.2428617395968917	-0.4146637647667868	1.30773388765374
-17.45518464052986	26.210110438215963	3.189528671247262	-0.4742381780741966	1.3183589972039214
-17.722095738557805	25.895382301413925	3.1173495587842566	-0.6003666430712961	1.3426483702603345
-17.72264017583542	25.894744071275742	3.1171929499462667	-0.6006346200220858	1.3426985183596294
-17.932597821946576	25.11386146747848	3.015453933455803	-0.8743615812674783	1.2797576694415307
-17.907096306050956	25.00313633884308	3.0008229126651838	-0.9041867568381249	1.2544711323059083
-17.75267320881764	24.32471147247125	2.91193553234148	-1.0901550124895154	1.0977445195901547
-17.92944471255859	25.1306830888716	3.017735458278728	-0.8687906353564425	1.281190318384914
-17.722777975835573	25.894232143167198	3.1171355889162995	-0.6008238736174591	1.3426497630541356
-17.728945142955695	25.871483784810497	3.114173983663017	-0.6087905382509622	1.340822262842602
-17.700264955727473	24.192801294244298	2.8922616030702204	-1.118598588954402	1.0637321559620223
-17.492893227235577	23.675149455238873	2.8075100579106538	-1.2462975662996723	0.9339087322348973
-17.219818972655105	23.051350814888384	2.699031763826353	-1.4084471545671482	0.7811661258036513
-17.213682929786287	23.036984749786797	2.6961741495346074	-1.4123189518449135	0.7777259072406173
-17.20651458505761	23.021889840621302	2.692792483430361	-1.4161495489921199	0.7737525179856988
-16.72944438496599	22.0265670999435	2.475243649567227	-1.640807985034837	0.5160685406227081
-16.772330573218266	22.113599037757318	2.4933288413988035	-1.6229332140370454	0.5372952752013862
-16.97378539565523	22.529669064239176	2.586540029096942	-1.5346549520723547	0.6406613951492036
-16.69878402350933	21.97001521221032	2.4654675039957077	-1.6515860213790787	0.5022337700689607
-16.44523432072541	21.481646309928003	2.3773291886147088	-1.7528197386696196	0.37694501490023113
-16.38784636008633	21.382208809377225	2.363966239971767	-1.7701904759892106	0.3502474072955013
-16.10429654720809	20.90765006213037	2.2790945168385743	-1.8453523939009409	0.2103318856245716
-15.229590069694847	19.59839917871314	2.1016141104394457	-1.9055146516728647	-0.2066445965169778
-15.573303162172023	20.08692966262294	2.1635648684361586	-1.9075159649455022	-0.04838440326785333
-15.762739830454272	20.369577854236137	2.2054603233780257	-1.8993539580307452	0.042762182110838085
-15.676053214728174	20.229671015614727	2.1832446408306287	-1.908970853039933	-0.0010658044047121655
-15.004965242227517	19.29705702264412	2.058746717806454	-1.8671860451742601	-0.3079072180311557
-14.347740685004595	18.43237628944785	1.8839203966295228	-1.6363099006978108	-0.5650536052204742
-14.71316053352021	18.903140185799252	1.9921789157877097	-1.7915345395071522	-0.43967661498044336
-14.112301424219844	18.14085757339455	1.8011322113030401	-1.5060282342041333	-0.6298038085174278
-13.786968016309958	17.746840232171802	1.6465862048105468	-1.2903828789592222	-0.6601723236645252
-12.572484095421888	16.31238607204104	1.0867595436072626	-0.5749141827693984	-0.46890924860064975
-12.73923093656964	16.50237005974189	1.1616062343531914	-0.6658211097608819	-0.5049638008394395
-13.149721100590622	16.985383718836303	1.346923550413205	-0.8977850502365877	-0.5823758586457997
-13.560443943361147	17.474962802260926	1.5436152654593887	-1.1489563198854436	-0.6436767104645944
-12.433087863224218	16.142914163274668	1.0211228065051667	-0.5096053248456207	-0.43451012942541856
-11.67886765718853	15.130655135953049	0.6825192053062449	-0.20280746430327345	-0.25845010863335044
-11.370603754574383	14.616160191779192	0.5412973600537533	-0.098367945694807	-0.20240745790892395
-11.928279318244115	15.521235666230787	0.792558532998579	-0.2981119738509831	-0.30815196275747186
-11.098102119973685	14.067276715400904	0.43074718403724266	-0.03251459059342598	-0.15863973663771652
-10.94829922258624	13.75778922441979	0.36206262105558407	-4.214523114446159E-5	-0.13310776405531227
-10.566136973193167	12.955069884045642	0.23700347823315368	0.027212198118607766	-0.08809544121172636
-10.528617101577506	12.869997651759531	0.2230216198699107	0.028497369331287048	-0.0827835389354257
-10.125844678960055	12.03212679724241	0.14048023440034252	0.025211938646939654	-0.059631309966785756
-10.205786830641387	12.200371242765215	0.15707811701955035	0.025793069891638848	-0.06428403667086109
-10.11776374681346	12.014636087480781	0.13934519406894258	0.025081919572154558	-0.05931526286572461
-9.799033203597945	11.32040592221854	0.09268753929431417	0.019641787710122066	-0.04675013775239881
-9.732454220074882	11.174895810343436	0.08325274880636846	0.01818120333885063	-0.04282039730568882
-10.081694286405995	11.938670646469957	0.1343067637446101	0.02445870501484027	-0.057918387642958424
-9.419861471494833	10.505758447346915	0.05691306572050561	0.011315682164923093	-0.035447792079981354
-9.39945834397536	10.463080013210769	0.05506383826648035	0.010817948043511967	-0.0347057383542538
-9.362989365785312	10.388561145610026	0.05269715612639156	0.010348801144437947	-0.03356600964152248
-9.15485933130238	9.94585479357356	0.038780544345057	0.007142587475236974	-0.027183233669048772
-12.250739993292553	19.150604908283345	1.8029607138926274	-1.658860465337208	-0.45394280299901235
-12.385666050996104	19.229462944007324	1.8642313981093868	-1.720454169703423	-0.518998247077652
-12.018444755085756	18.995911937273455	1.6897548324276308	-1.545052876296252	-0.31297311069871847
-11.827571680933026	18.805921238230237	1.6271732622549577	-1.4649377887597383	-0.2808013836124592
-11.71378598197753	18.69006222155872	1.5877020122259293	-1.414760437846568	-0.25350000050557536
-11.489121580415649	18.312221504949157	1.4764599214496559	-1.287263009241022	-0.18727495822017765
-11.42092816915265	18.202424829191397	1.4432843839493028	-1.249551269625372	-0.17039138415462707
-11.137081940903064	17.673975351763787	1.2546209632624972	-1.0333689531220291	-0.10788326673759724
-11.050577560623434	17.52903972488271	1.2011671678708558	-0.9731443961674403	-0.09137155927213267
-10.900173758069224	17.228821915447778	1.0848349970988667	-0.844766327796935	-0.07271258837750824
-10.59407257662658	16.86993613536655	0.9178891495869388	-0.6782274592922849	-0.03928764999971364
-10.4015251414116	16.663994998799538	0.8242631239006714	-0.592499954543215	-0.023181021462960572
-9.980308680915373	16.24426542990552	0.6278437097211669	-0.4173772301090597	0.002154680851189252
-10.52456597891735	16.788877057884427	0.8819170612595674	-0.6431895959569784	-0.03077487844488237
-9.215934750579713	15.702403997568886	0.36387804392648604	-0.21358088377004159	0.007978501396675804
-9.506635524164235	15.916651407254937	0.46443616877731253	-0.2891019465540188	0.017196536434557885
-9.713477904294042	16.0562870014233	0.5356255160956782	-0.3428198438794593	0.011801166943834342
-8.987328542896977	15.535943891824608	0.28649763703736997	-0.15524822192307278	0.001853206839302169
-7.038155536202357	2.4161328913912485	0.005964516275889981	0.005267215955326582	-0.00255125156066239
-7.218271698777633	2.47634434863711	0.0060062782381970214	0.005202600715245377	-0.0027772137836136242
-7.402921517489648	2.596088343862585	0.0060004730427108376	0.0050682427934122705	-0.003019560105345388
-5.610926604361966	2.56874897195521	0.00508139010252309	0.004929162674558727	-9.579942478725838E-4
-5.791192046184306	2.4885541575675454	0.00524412548746505	0.005045200378542345	-0.0011301293931279975
-6.090991914769232	2.367770791599311	0.005504064947426548	0.005225670308581498	-0.0014254704731830117
-6.223300720670824	2.365865245728654	0.00557772110633492	0.0052475141939179355	-0.0015769502226422373
-8.524776938151282	15.280293075065625	0.17830198794110821	-0.10893941255915818	-0.01107283422193533
-8.5390176621	15.301185889469425	0.18848486891525132	-0.11518633931623863	-0.0114761864020886
-8.574275941324595	15.320887483760043	0.19625714784185616	-0.11821469706479364	-0.010760904512843733
-5.2268760988311245	3.1984387632370352	0.004333121485481996	0.0042396379036106	-7.277428991963E-4
-5.323022364028059	2.954304032548915	0.004599521761420925	0.0044955794112224706	-7.688624635218905E-4
-5.411391041049513	2.8046470279535036	0.004775991644844409	0.004658073676172681	-8.207001714102731E-4
-5.361270108912003	2.863813885716368	0.004697148030979665	0.0045880807970945965	-7.852540422868504E-4
-5.176470922340737	3.3654332504811606	0.0041698568869727405	0.004080622815025163	-7.132632013409166E-4
-4.997438755280889	4.032636318053695	0.003538540153664341	0.0034633522094497876	-6.48058374869134E-4
-5.108994509801874	3.6116460899580636	0.003919491190248357	0.0038366685301292796	-6.898072929168373E-4
-4.991774580661376	4.054261353979088	0.0035180978465897943	0.0034434302155222484	-6.45317796645913E-4
-6.53602006808163	2.347293243898074	0.005751621829119528	0.0053043788019096535	-0.0019326760656313423
-6.871423256057571	2.3759082864320638	0.005907187557195352	0.005301059434052903	-0.0023414417801709934
-6.725008134174486	2.363972974785624	0.005846220742505534	0.005307188154791537	-0.0021663229982468984
-7.498445287702315	2.6504749625169852	0.0059983706266799105	0.005003104612470694	-0.0031407458513341884
-7.543394316053332	2.6908233254228815	0.005986031163665019	0.004956601438684131	-0.0031998372123273294
-7.714537633122486	2.9137762658493207	0.005874952354353832	0.004694608541970069	-0.0034220681927921793
-7.7891268079090406	3.0564766598021276	0.005792070858453863	0.004533842238217343	-0.0035228443358428516
-7.80527300412054	3.4063802626319237	0.005493889736734741	0.004150183068109039	-0.003560089368713208
-7.804324521600502	3.2269612996167556	0.005650869179776234	0.0043463831189597055	-0.003550576299584986
-7.758877336072651	3.698244931275473	0.005231824645448642	0.0038468370990377507	-0.003528276368828447
-7.751964178591711	3.7286102673963915	0.005202604723988646	0.003814659189103389	-0.00352223601436426
-4.868412953288395	4.489722570165323	0.0031192841736420213	0.0030638786325430096	-5.293985699184261E-4
-4.944274103721604	4.221530184777065	0.0033652276539988127	0.0032980597044253873	-6.009496328537845E-4
-4.861218645669248	4.514367912389247	0.003095400862815823	0.003041279809391104	-5.206838224021195E-4
-4.761328567585714	4.872867994409656	0.0027213284769082003	0.0026858153589038583	-3.894003264750757E-4
-7.7347878369548635	3.762505605967378	0.005168537372441605	0.003782000819808948	-0.0035081391064461266
-7.441188952293851	4.488511996506501	0.00455228587548702	0.0031106234737495768	-0.0033223696266171786
-7.462522939780039	4.43043664258904	0.004597189082065779	0.003163730798094992	-0.003333448032592706
-7.583988224902736	4.103803156183615	0.0048261753919608035	0.0034421897023153656	-0.0033806087775972785
-7.428705960551779	4.562167039268793	0.004530453565138119	0.0030482732657588	-0.0033424807912708888
-7.367225146909923	5.0179675342064245	0.004402515871415575	0.0026626636134858364	-0.003478349095917126
-7.395373926440531	5.510469499667041	0.004539830318768648	0.002292840402976885	-0.0038289483100178018
-7.396628687854849	5.543415335697084	0.004545379776561725	0.0022663876125601297	-0.003849411221886189
-8.951906927477943	9.55517852325179	0.03237933889940733	0.0061221231556362	-0.023854719496178386
-8.732770861641235	9.107630277300872	0.024141104235500675	0.004231521829096024	-0.019083742706784985
-8.477149435408428	8.592840803667324	0.018321470906152625	0.0034540890082232134	-0.014942319192040043
-8.352048182285694	8.325615036227727	0.015527054107341249	0.0030778172237572467	-0.01305828495436123
-8.222367325804308	8.079901469599669	0.013792881326918983	0.0028380180487319173	-0.011734954085099293
-4.558078678429407	5.6727023718291845	0.0017611947749144841	0.0017574008837354736	-8.56903905434681E-5
-4.661854211303943	5.2307881209663405	0.002316819800233749	0.0023001704472126526	-2.434473584881787E-4
-4.6736829568741065	5.179041007331088	0.0023776884528932877	0.002358803792978316	-2.6166303815845424E-4
-4.664862639408369	5.2157017440172675	0.002335478637738917	0.002318363048899307	-2.474941484433528E-4
-7.642518454416541	6.7438038314408955	0.00635489472723637	0.0017318282908594532	-0.005697640921824023
-7.72390205946121	6.960130553786359	0.007286099185118893	0.0018553688851298527	-0.0064521397785844824
-7.960824009101229	7.5515457825414485	0.00975014427815717	0.0021411711216362183	-0.00848831852813944
-7.398279738095727	5.568321714484634	0.004564029744122924	0.0022521188242700264	-0.0038732195098020315
-7.486554017062449	6.151026864151781	0.005091257641674916	0.0019050387340429852	-0.004508474987725516
-7.599533786520233	6.612688047526157	0.006082779053361653	0.0017807094205409936	-0.005453765679969018
-4.559353287845783	5.783205763653101	0.0016039733348948264	0.0016009122903063522	-5.637358661044443E-5
-4.539973927898901	6.108340489734484	0.0011708633669736592	0.0011654588794282976	6.533284993469194E-5
-4.595870421128182	6.280367827388355	7.090242706594455E-4	6.96002670665227E-4	7.274513806639627E-5
-11.949523827617073	29.206895619841305	2.5154759801720714	0.35195731145814346	1.0978471022632215
-11.807688642858182	29.154031813094953	2.463553691637199	0.3585636349222239	1.07565773227159
-12.00330605669702	29.223330979102066	2.5333040547411882	0.34921033465770024	1.105433324385444
-11.58017196199464	29.065937130844834	2.375444649147875	0.36483521769852206	1.0409082538842156
-11.41683712235142	28.96940271662765	2.3084726066548216	0.3654262513727128	1.007986689104103
-11.219350371023808	28.853937987330728	2.2273406542383247	0.3653751798266392	0.9667992712638303
-11.063811648377435	28.68153300927144	2.148930582843563	0.34773481825748265	0.9232570247964318
-10.947486528223845	28.535037823889105	2.086469219505442	0.3321544305544002	0.8897168779459839
-10.899230615467399	28.323819733732066	2.0108717975765487	0.29819558718002154	0.8564488183062958
-10.868467577029437	28.194812621939796	1.9640779909592285	0.2767265074673098	0.8361872521843527
-10.876511202290695	28.109887068149042	1.9216105188989352	0.2554447975582511	0.8245712886833148
-10.899672074901286	27.854101802332053	1.8011835292858125	0.1951885746794497	0.7861233200235134
-12.412266700730603	28.73183000599365	2.642249204592863	0.2919196413294064	1.1011912234583212
-12.004390987243811	28.644127827029816	2.4722695046036502	0.30377370684192806	1.0457549124148209
-11.418956634563854	28.353076382645266	2.1646285329420505	0.2779619483329996	0.9398507355841397
-11.624144095082618	28.483083006210283	2.2846808338957283	0.2953836407376264	0.9810597967998913
-11.98757052088968	28.638168487186267	2.464363387222938	0.3037295793904399	1.0430880217341114
-11.999455430555999	28.643021141499133	2.470184268925318	0.3039130666397091	1.0450988015908136
-11.11438165555979	28.077094826076056	1.9569009763310263	0.23277578531863455	0.8570719408684784
-11.390783517603357	28.330385589064328	2.146088991446757	0.2745887489733369	0.9329428721487757
-11.018694723095315	27.985290635821798	1.8895346794685595	0.21664140017972827	0.826639467696847
-13.471803069018005	28.77445563984976	3.0384502302875163	0.22829848252798912	1.2008829980938678
-13.48260549035852	28.773788416678933	3.0423431032900448	0.22751519517385646	1.201643742143186
-12.935354512904492	28.789110493383188	2.8418239493747524	0.2643161700076481	1.1587425209419295
-12.730299209385468	28.768829272465172	2.7636507439013704	0.2762959706083524	1.137291601925016
-14.231290469589101	28.525879619960573	3.2749398052175707	0.14672780350809106	1.2220074902902458
-14.010448775461906	28.63328583652027	3.212395928942253	0.1734772515257419	1.2220639331205985
-13.506471729136642	28.767317669153915	3.0499967146698554	0.22517178841196583	1.202526252413407
-14.460841527293365	28.39408003504012	3.337790175791791	0.1168678980540287	1.219248070740947
-14.783683682753072	28.129965573228738	3.414554242358116	0.0712964642160887	1.204463557022391
-14.975465100779633	27.963363652093868	3.452384364878336	0.04284927036959221	1.1944708189833024
-14.857377166814722	28.070482248494333	3.4307288540081613	0.06080394331915431	1.2017190987803887
-15.247091508969765	27.723494694946858	3.5036557289748935	0.0029604609933090976	1.1786718417632969
-15.438921475279523	27.548521108541188	3.5348786467280258	-0.027747287976064697	1.1710387126365365
-15.777307067901031	27.23142152114181	3.5768983328955537	-0.08684646417936795	1.156184280001452
-15.505550048294694	27.4862002405047	3.54494488144279	-0.037508422735091876	1.168167271051968
-15.95882932927022	27.057658625283377	3.5931607536802623	-0.12342234447817099	1.1469969160571352
-16.071627921968407	26.944874315391413	3.5951304179379044	-0.1494088866843293	1.142271305777725
-16.348879088595037	26.649360708813276	3.5727527483421353	-0.22540855410231653	1.129579763253779
-16.427997019937784	26.555959712111072	3.558240831068226	-0.25690397913343105	1.127763454590326
-16.656844434007954	26.17623866269756	3.457628191452905	-0.3863116893884308	1.1139170695998966
-16.696536478621557	26.09508062700545	3.4306981496771396	-0.41690006971571464	1.1092844577013645
-16.835749776418716	25.686852448177994	3.300918922746978	-0.5632193596411891	1.0747325965127148
-16.845061757485475	25.628453285604436	3.2820549743820324	-0.5831885508918986	1.0670259089952898
-16.850433340026893	25.176846057478727	3.127452722034826	-0.7345254524033915	0.9807026009366921
-16.85038673364371	25.14105029551206	3.117496569267669	-0.746008721662299	0.9740588829573325
-16.822804208812027	24.752145786172367	3.0230241962394717	-0.8598026130945793	0.897583500424913
-16.814022621155868	24.619664448408173	2.99057271351582	-0.8986061319161173	0.8718401561098701
-16.812945472733826	24.6090037446475	2.987634359483777	-0.9016147975488875	0.8699538389080695
-16.723937840816944	24.10943746964462	2.8646961449595136	-1.037283264740991	0.7719643805319576
-16.711672631053567	24.055094941481215	2.849244680517309	-1.0534239186379533	0.7617954730462645
-16.289023552988983	22.907733919851253	2.5617664351191345	-1.365820413950689	0.49934420534304064
-16.541701583590093	23.45604246001041	2.702854480793845	-1.2183526668656477	0.6311236166638519
-16.554803726644348	23.499372302025698	2.7133818058281305	-1.2043596985722058	0.6401578752364135
-16.28488538521969	22.898119481008653	2.5584670020251417	-1.3682668891136052	0.4970765594992831
-16.26218103763534	22.856454352609262	2.5451297747550305	-1.379228925795301	0.4886429638594761
-15.969194038819062	22.31634337785984	2.373297681299223	-1.5233030516816657	0.37810616897335003
-15.890230123807179	22.1925020649246	2.338445393188347	-1.54828167927521	0.3492822194912974
-15.611918811164477	21.76175729997115	2.240281099578743	-1.6483201445252966	0.23879611225361697
-15.389654649869971	21.467446140267274	2.193105469851967	-1.718778911795535	0.1640355174869784
-15.211472875440649	21.22502075941048	2.1384720934881996	-1.7649737243800074	0.09595278077763611
-14.852605830718518	20.76860561637889	2.0869975490565196	-1.840793529632505	-0.044808855347875653
-14.818368111934701	20.727265125728813	2.0805140995164426	-1.8456973003642925	-0.056884963661035653
-14.010753868674147	19.956266747716498	1.9985224976570848	-1.882096744223659	-0.2894622928124063
-14.087441807327457	20.012526511232718	2.003822243960551	-1.8841133866955087	-0.2719896001922759
-14.468160486474938	20.371519812579944	2.0354252975605718	-1.8711737338250902	-0.1637178869055339
-14.161164464278139	20.08381166702931	2.007070577249975	-1.880001109065315	-0.2514662375994192
-14.781086333771103	20.690256417429	2.075584653831719	-1.8489761029420277	-0.06872044920697916
-12.566775432145782	19.255877513320883	1.8812935506259283	-1.7469070226105696	-0.5106410049453151
-13.290339014836286	19.46305631769065	1.9440119990829658	-1.83815151478144	-0.4399646083175752
-13.1729303124603	19.418787275288505	1.934983830356228	-1.8242797472534191	-0.4559025148596036
-12.843245224742368	19.28971157894774	1.9103735060941691	-1.7855893596129693	-0.5024953712096882
-13.364979556612642	19.508469790386137	1.9508658844950653	-1.8456641475797224	-0.42685212222609586
-13.714991928392514	19.7215588672211	1.9783181123028204	-1.8735807813641947	-0.3627024898416464
-10.73275094914898	27.601566124654774	1.6537954002013495	0.15368320553501175	0.7205349478044469
-10.621312259153935	27.431657608134955	1.556676283776874	0.12674293072811832	0.6743351343881405
-10.494472622804425	27.139762728691487	1.4233182552832617	0.08158973896974672	0.6078993340943017
-10.440814811578786	26.97290839065918	1.3548350589474867	0.05406260206977425	0.5717263968848079
-10.340010025599554	26.46761329405222	1.191194405539783	-0.033524803899962693	0.46290923559714436
-10.310942985096554	26.231506882359504	1.127544312223821	-0.07592705658843885	0.4127552116603287
-10.254915889396067	25.788604694922874	1.0377950596040122	-0.16042504714205474	0.31559528398383385
-10.226478276469011	25.49740684588262	0.9848757749616985	-0.20397513164090003	0.253790764072534
-10.15297056364784	24.454238785309386	0.9345682845217731	-0.34391348507741903	0.03268269470218775
-10.148816922605754	23.97207807587904	0.9613845107196897	-0.4253083060714804	-0.06438888586031982
-10.1572747910747	24.735583520367605	0.9217231904547902	-0.29918314146958774	0.09213284579402718
-10.162097597121184	24.830116402868736	0.9281177723884995	-0.2843827408337663	0.11300508535736656
-10.162546766859359	23.84260305188515	0.9822964159647939	-0.44856241020089305	-0.09145190431634123
-10.199764060738538	23.17965757589045	1.0685708958504385	-0.5647406477183774	-0.2243472759565517
-10.264133457042867	22.925685144978395	1.1321426107433818	-0.6308466758678131	-0.26763421472018056
-10.334836167150385	22.416165687077918	1.242375374804521	-0.7354886148806752	-0.35455148291483785
-10.491992980100063	22.018023813554393	1.3564261091149383	-0.8612923721731793	-0.4003945996351881
-11.549836964138185	20.072338696358347	1.7224817251593365	-1.4601573526931209	-0.5706454973625426
-11.554967867880773	20.064003427239495	1.724010262724717	-1.462345571081658	-0.5714531818264333
-10.551136967279964	21.796553611972193	1.4069848413945967	-0.9144278365943839	-0.4375156086863558
-10.861109989919282	21.2561808403101	1.5337404124927587	-1.1021172479397592	-0.4939856789800354
-10.944210941660401	21.11696785294288	1.5612370715514574	-1.1532431980875815	-0.5020115262175493
-11.133323225905555	20.800917117156818	1.621983777162672	-1.2643346671624398	-0.5109087667422154
-11.346534801731305	20.436488911990164	1.6746393783306979	-1.3666181882457369	-0.5346693972863816
-11.231518843805489	20.62710766906838	1.6348617960386267	-1.3112465154810722	-0.5218932498768146
-11.741469854730147	19.77949816437784	1.7705393712862112	-1.5363355986948068	-0.6013850393927187
-11.841147224706019	19.661418434931374	1.7931335648348197	-1.5711994077673812	-0.6073805271805972
-11.973386913159729	19.52262481256701	1.8170782317953202	-1.6146714978513255	-0.6084301410948196
-12.17042537041236	19.353881967026794	1.8394737678677222	-1.663653287415939	-0.589955209413487
-12.254791953417843	19.298450378205736	1.8486871359431896	-1.685721314222726	-0.5621383978971299
-12.107678242949614	19.405561627556374	1.831140267869635	-1.6473103944627203	-0.5967384115079151
-4.288326386940742	5.8070230604936794	0.11839653615933304	0.11483205749513813	-0.009531925007531916
-4.307057605244767	5.526002436139832	0.16588517071138403	0.1593861199232041	-0.008942097772691305
-4.180171464701457	5.245978145694322	0.21679290691748704	0.2059111911826	0.016448943302621026
-4.162615861022818	5.199209053922773	0.2245945524939815	0.212960586798393	0.020189389756994258
-4.143652721141185	5.191949089536986	0.22617052552290112	0.21382875903790813	0.023253313137231644
-4.014987066173259	6.398560350145364	0.02669008821268938	0.02323185043827601	0.011450227183989116
-4.102160277057983	6.226155071234556	0.05132074386628306	0.04930821529757786	0.008436174835847032
-4.158587255864665	6.1200098173878565	0.06725726474079388	0.06634357664034506	0.003492370548771843
-4.284793079351208	5.824858607178209	0.11514485574207911	0.1117843548412956	-0.009182617379968547
-3.6322745368198053	5.1479752237781815	0.25010265127356696	0.21439823027224508	0.11408142179375616
-3.7520724673596213	5.133869891353276	0.2456816240711014	0.2185905642201	0.09180949524471825
-4.068810461062704	5.185234828589743	0.22990195760039145	0.21465938965740639	0.03627035895708734
-3.4079134276844885	5.238028583704212	0.2499276460122722	0.19524138624149995	0.1532099204786256
-3.870611147185512	6.723331704642558	0.02445994145852002	-0.01235418344952174	0.013791047768841947
-3.93550508782948	6.569124366309313	0.03221718774310502	-2.3016216156812944E-4	0.016653440607638757
-3.083077723553127	5.477621858005871	0.2549930607416969	0.14608215682017275	0.20640688696826048
-3.2016356353304536	5.395281637801698	0.25330949449084406	0.16536313422448473	0.18624214559120808
-2.9250367521464256	5.618751443255416	0.2746688235211776	0.11789380033631196	0.23255548419859362
-2.808073832376915	5.742408533499555	0.2858427979220072	0.09463404183336911	0.24996161561307004
-2.561109083068193	6.012828978318681	0.34491056835759426	0.04370880037693773	0.292150051589245
-3.6562255957727294	7.214473650128381	0.06325401419533001	-0.05059474063052469	0.012815586864001473
-3.592522873141893	7.34008329807876	0.106202482254312	-0.08432660566492975	0.017989909342027238
-3.54328167840365	7.470859406778205	0.11998345818653815	-0.0952817130666184	0.02031962262287186
-2.1477862434435124	6.617732931249476	0.5082623052985241	-0.091192427609501	0.37258079269469063
-2.178221292733067	6.571855578800015	0.4937351049627079	-0.079508511452352	0.3683308874757653
-2.0648331524982755	6.7576354797203635	0.5508283251109417	-0.12740970686939845	0.3848060241247505
-1.8849213199230619	7.066868042911974	0.643857871678709	-0.2059647553209551	0.41049539706721105
-2.4120263893614973	6.229400814325045	0.40098356187247763	-0.0023398387830454864	0.3218398218397732
-2.5361866250272955	6.047252036713077	0.3509741772836106	0.03858886579899248	0.29646748773733117
-3.935819787141531	17.984500048599497	2.819820054479922	-1.1691890058788834	0.28052040838942227
-3.78336958602557	17.993315823553566	2.80503932640488	-1.176834519734189	0.2770171582312918
-3.427077741744119	7.766058137175304	0.28075941419577166	-0.21556325525207812	0.0274633582520901
-3.406569881135219	7.832445527304884	0.30496779562362875	-0.23148687068025522	0.027654635676938506
-3.395983191054093	7.883794864942119	0.3243858898578508	-0.24265346410500166	0.028263950717252954
-3.3371281060386737	8.150918617555703	0.4382839823915208	-0.3002336663683253	0.035924730799951385
-1.278169408830863	8.48437433428823	1.0859448854860778	-0.5365908804177689	0.4768689437913193
-1.4540629241815408	8.03470965362341	0.943602896617376	-0.4357970994431031	0.46302340625585026
-1.8167261401452421	7.208011822579171	0.6860232872444952	-0.2423602316296043	0.4222226277323592
-1.5523830370140876	7.789776732269239	0.8639330195923836	-0.37584373206777527	0.4502118772167293
-0.9410764433027281	9.405038530050247	1.3610741892585672	-0.7221601546547554	0.4958009756351235
-1.0329367331417418	9.151234284338832	1.2876456177253481	-0.674670041943706	0.49212861751552806
-0.7679094447811552	9.95277965234512	1.5039730634245543	-0.8111088569892229	0.5010518553482585
-0.33002843814312044	12.134348277380695	1.9819853214594474	-1.102998604433492	0.48867430345084645
-0.3357764586920513	12.078843485378034	1.971562010154285	-1.0967726633653188	0.48970137843872125
-3.417433509638533	17.827381727176302	2.769559580626633	-1.2063819241355314	0.28338641214481497
-3.353382382951112	17.741842308688575	2.761084068261219	-1.213255599843038	0.2869606725792582
-3.674832941632539	17.93323560833925	2.7966873804610715	-1.183226060042238	0.2819192148694428
-3.5409307277999584	17.885907081965335	2.784209564972887	-1.1964240320745323	0.28197501565777494
-3.1860561960175433	17.549365365355296	2.738485102972916	-1.226612866302373	0.29182449742255573
-2.9981130641699174	17.395321314172424	2.720061741397831	-1.2374971271661843	0.29579719518929254
-3.2165215628928006	17.57820816975883	2.741811790300163	-1.2237865650747266	0.2917341000204603
-4.1137207324417435	17.95308223849858	2.8439308982490488	-1.1570786940590256	0.2806323892292671
-4.160621080742889	17.795938972454014	2.8534248603907475	-1.1570288659442254	0.28808495164797077
-4.190763877417752	17.70804950350443	2.860449894723516	-1.1545351299436253	0.29138889222438985
-0.33050020850094985	12.145123827625998	1.9836556516042356	-1.103860026751854	0.488373806482118
-1.4343564303268679	16.31909273804294	2.5542713010000138	-1.2972063861667795	0.34397756788704126
-1.3066176526698219	16.0680303809159	2.5259498526664985	-1.3012161441828782	0.35019942939825527
-1.1152979539279455	15.611202681804269	2.4725605581740266	-1.2991507558749413	0.3648339553335091
-2.4474803932797915	17.1585224792057	2.679706256109542	-1.2619175816718582	0.31023623783573306
-2.055761384167546	17.041296048986602	2.6477580112561787	-1.2778518014014164	0.3178473800430987
-1.9984998164489554	17.002629506016117	2.64187175973433	-1.278984943854441	0.32081776078968316
-1.5724149375605685	16.580962567434636	2.584271066374992	-1.2965863961260373	0.33430798674492224
-2.9820955633715815	17.38344915169903	2.7186263574049168	-1.2383021468459856	0.2962556585523059
-2.724789042326286	17.256116533629893	2.6989631725527254	-1.2505131653102768	0.30315177720850955
-2.531457869203797	17.190304756335227	2.6855244550448854	-1.2595258141914105	0.3068156906628358
-4.183190145794866	17.56540290424019	2.857923996135501	-1.1553650668487063	0.29627936076590644
-4.207099313692599	17.371866069837257	2.8603576269149915	-1.1592076417965091	0.3015381644528685
-4.17345519997633	17.089831976884682	2.840581617919833	-1.1688277039078516	0.30198122198037636
-3.3148310309893363	8.423923301546052	0.5540964853861815	-0.36487519048666217	0.037144141165145736
-3.3001926290874843	8.663118489326514	0.6420804326505335	-0.4181786846956114	0.03385845691812918
-3.2862287614074197	8.915212706658004	0.7345949682203878	-0.4707757728947771	0.03640912399906543
-3.2794829862540458	9.153166440048345	0.8295878241458974	-0.5243758285388131	0.0408553758203363
-0.3805651487088481	12.953841366376702	2.111619657693449	-1.1724531117992396	0.46350016334833494
-0.4307061904896281	13.36924122248353	2.177313926480456	-1.2076936048274847	0.449638069503702
-0.5075965103225141	13.744646939005303	2.228596888678614	-1.2282744474122431	0.4366719578256154
-0.5977318219793605	14.096499370658435	2.279672589617169	-1.2514474767425914	0.42176626708073883
-3.2676731937878696	9.605726412719452	0.9926991982311044	-0.6115162110134147	0.053199222283732424
-3.256429234120413	10.042692132374542	1.1467755856926631	-0.6927529523992637	0.06495448849174514
-3.268410707882346	10.416945356274994	1.2656313204835115	-0.7493818543209225	0.07499316898486541
-0.6591870284780542	10.31262568099423	1.6003651457667887	-0.8724042321860312	0.5042819462471447
-0.42285288091859907	11.258976825610697	1.8175493047300708	-1.0047827992003369	0.5045224693231618
-0.42939644071267913	11.215805729165236	1.8080663599528861	-0.9986994994059811	0.504937335080985
-0.6312573047807166	10.428088654680536	1.6295886197739062	-0.8914422417886527	0.5046700761699251
-3.2903234695987535	10.897386429199772	1.4279729908892207	-0.8302511468438102	0.08782456496453234
-2.987291544864133	17.386535233830127	2.7190957951288253	-1.238086798239232	0.29608472464083496
-4.164359810315925	17.031866286091535	2.836165172505547	-1.170042614790944	0.302586552561044
-0.7097934901376413	14.466809880080852	2.3315374287827617	-1.2716075190681944	0.4056178548386081
-0.8575672753041089	14.969271293498517	2.393145734810324	-1.2852850303684558	0.38859085729094056
-0.9532329287786547	15.217415294466539	2.426150366645887	-1.2950925770205473	0.37708865051018037
-4.1386892518049425	16.602845789463966	2.793382449742145	-1.178023430112942	0.2958257713471647
-4.159558946386909	16.976159925336383	2.830721168386417	-1.1698478595490487	0.30290484579229854
-4.083322820670365	16.225441788462653	2.7428923567302728	-1.1830767429479245	0.28789022548480664
-4.075875945060494	16.183223288394085	2.737079794308781	-1.1832847370845148	0.2874293240806522
-3.9528003255732322	15.292784673108926	2.575584038190748	-1.180555208851229	0.24774382161467604
-3.9992067929440043	15.73055462668215	2.65993946094697	-1.1865745472321738	0.2688390326301876
-4.068371905853679	16.139351008679608	2.729365738793815	-1.1827893350087242	0.2859568729224704
-3.903746688804401	14.691009127397303	2.453230274004522	-1.163044079770131	0.21821601169995203
-3.86987704440043	14.375574603567006	2.3835247519399294	-1.148205990310629	0.2058180878783133
-3.9256796422272324	14.820378173973397	2.4808131334905172	-1.1664551856598777	0.22394956385714362
-3.9497350317267026	15.228464150498013	2.5626692115861287	-1.1784523933046493	0.2447167058123274
-3.7268568443784513	13.894308007070336	2.2691259174530543	-1.1297418464812141	0.18801406281609595
-3.698215854277132	13.779058127098043	2.241385024062321	-1.1242315887372525	0.18392603065692792
-3.6779639093146645	13.673870011895303	2.2144735294255447	-1.116166362722083	0.1809294881857251
-3.571181750067259	13.33170586472178	2.126538593968073	-1.097104258116721	0.1683391424002687
-3.4835043026903465	12.977876322076302	2.03205565128853	-1.0674168448106534	0.15929552553669551
-3.404126025364066	12.339701968592273	1.8605888601166853	-1.0133854292066597	0.13306878989871407
-3.3488293333994186	11.895449310153229	1.728902349322858	-0.9595971733090126	0.12011900764163547
-3.300315153385468	11.14083500028607	1.5057194810272603	-0.8673812439083268	0.09537473546565867
-3.9511621749674837	15.271050023970451	2.571339591317592	-1.1800574028026882	0.2469241399410857
-8.244373317370188	14.628658956740194	7.014529818463414E-5	4.1527053467119584E-5	4.761805143072252E-5
-8.208489142862772	14.204433859089825	6.949272411197494E-5	4.174632481162592E-5	4.770724070816609E-5
-8.193734077492797	13.966873422743047	6.913376916119809E-5	4.1883132410958126E-5	4.7748144289088724E-5
-8.232676222944097	14.462837941075223	6.989341426421778E-5	4.161602676603828E-5	4.766569852638642E-5
-8.19035693955016	13.837323106092928	6.894042977668616E-5	4.1969485137716435E-5	4.7755214940514734E-5
-8.113167709168138	13.369167772280294	6.829000142308756E-5	4.218569462945897E-5	4.7839668707589106E-5
-8.077142174814208	13.181783020574018	6.807268769695364E-5	4.228953218880705E-5	4.786248329380018E-5
-7.967407351985131	12.816549861797377	6.767348640282798E-5	4.240793690185238E-5	4.795956930179042E-5
-7.4202031915344335	11.241546128091116	6.640345246851777E-5	4.2766191406699874E-5	4.8451385039378535E-5
-7.380855782333087	11.139150568907128	6.637845118643967E-5	4.28198193775919E-5	4.8486595199832525E-5
-7.603903539139292	11.751642921695533	6.673619066017972E-5	4.265530289584695E-5	4.82758971682636E-5
-7.696154479064555	11.994745340563997	6.691798492328628E-5	4.263769774892061E-5	4.818692118240898E-5
-7.744684776673163	12.145936214046198	6.707345148868816E-5	4.26157785756797E-5	4.814295389272476E-5
-7.337783016568444	11.036160898112158	6.635520812555357E-5	4.286166217775973E-5	4.852375392178242E-5
-5.478513842259125	7.328297301269693	6.416333754802443E-5	4.171954365906794E-5	4.8654476797769065E-5
-5.496335515484936	7.350666297835906	6.420597424422433E-5	4.175961304634481E-5	4.8672993840061934E-5
-5.513292533723025	7.373441024034741	6.42192903278536E-5	4.176932938870814E-5	4.8687669139662255E-5
-5.7782594324877365	7.704138241466704	6.450997040899197E-5	4.206953672740119E-5	4.872678543156829E-5
-5.226288884072366	6.97442447090005	6.412752218897132E-5	4.1866942564871153E-5	4.847936081538984E-5
-5.1320395346395955	6.880771446866525	6.402136662744218E-5	4.175516043372984E-5	4.843029969955678E-5
-4.981658732436152	6.746084424883188	6.411314035707332E-5	4.182101185853189E-5	4.844009962176471E-5
-4.872230788355059	6.663668971542325	6.416936385791132E-5	4.183578333859883E-5	4.849239166410869E-5
-5.95993806317256	8.088641025459268	6.456922093907969E-5	4.1880814096564086E-5	4.893737885249869E-5
-6.156106083074739	8.43849134717127	6.498602817777917E-5	4.2279719048306655E-5	4.904132446786041E-5
-6.3622803987511345	8.893710900037291	6.517831878659518E-5	4.2287099450252074E-5	4.914387687981496E-5
-7.037730777065047	10.279206689455364	6.598056084649507E-5	4.287601839349601E-5	4.8819900933692905E-5
-6.511291309796823	9.166024915663732	6.552325464941794E-5	4.2694455243708814E-5	4.908509323813482E-5
-6.961309529005052	10.091919377967345	6.586580296016057E-5	4.285988882681378E-5	4.887529310294251E-5
-6.976746835639336	10.11701394282087	6.58975869791506E-5	4.288863258661243E-5	4.887236145972085E-5
-11.149672852779776	19.026028297048256	0.4839170964573242	-0.06428218591907851	-0.13527204000155227
-11.177286946315288	19.099277703541333	0.48813564509523233	-0.066384884834086	-0.1354939676384259
-9.18227086019565	22.941744559833715	0.5305974090958167	-0.13225607932178374	-0.08804371707099384
-8.933979733519063	23.042297787756027	0.5189747695989688	-0.13357251695028852	-0.08117556125915659
-9.497726748011418	22.723004536194928	0.5385117684495075	-0.12853769204631738	-0.09509397872886678
-11.201816179455392	19.362671115833425	0.49785901842994174	-0.07204185800070437	-0.13402293244619062
-11.022193536741858	18.71762456011473	0.46606144636478036	-0.05625665062379294	-0.13426812271569377
-10.948655511422155	18.634752597804788	0.4579948454308657	-0.053263891076832194	-0.13271516740748432
-10.739200803101152	18.414265673982754	0.436293126054773	-0.04628730908066002	-0.1284303276116938
-10.426129079411938	18.242868662510936	0.40613852359270364	-0.03890305847966064	-0.12044138096982474
-10.351495060601314	18.19934593348884	0.39892760862130017	-0.037337249452411375	-0.11845222287706691
-10.276659955502009	18.164399203559437	0.39187844176606373	-0.03590895701392213	-0.11665124070428765
-10.051706148564318	18.092298620546728	0.37039976477311976	-0.03203296940663718	-0.1098596830281467
-11.220597943108505	19.547650220008503	0.5047313092877843	-0.0759672391181921	-0.13283890678492485
-11.213232813518047	19.613678726955158	0.5064799091793516	-0.07682376394261535	-0.13243542808849043
-11.167862918473158	19.983763373685665	0.5159478366728344	-0.08402918836193222	-0.12894034381806652
-11.119734753615504	20.180895538942224	0.5204214938833186	-0.08669223025929337	-0.12765687454136312
-10.889962382093142	20.81510177874138	0.5309184439181762	-0.09666734061321308	-0.12118289141845537
-10.989883259185685	20.57314650704364	0.5269765344352195	-0.09353252207968835	-0.12327127465077432
-10.670647697607485	21.25443563231954	0.536540608407196	-0.10380884308596092	-0.1162861925790146
-8.656589193032165	23.077778160673812	0.5019461069435822	-0.1324154451495253	-0.07477557087658815
-8.262164632393056	22.97490850022338	0.468320666587965	-0.12579536331214514	-0.0635900971153083
-8.093510801985081	22.896766634500132	0.45256922630547536	-0.12217605583235537	-0.060119614342383054
-7.68989912608717	22.564207698669875	0.4090988012851957	-0.10765146472972761	-0.05047718135931794
-10.61906467426591	21.352055718189742	0.5379481846877396	-0.10499940797413576	-0.11556081476107836
-9.936768220586934	22.310409278173573	0.5448348915288304	-0.12146022438582463	-0.10375958324661158
-9.627937960973474	22.62487940796674	0.5417328786833931	-0.12719891572666311	-0.09755572078283596
-9.573169961095976	22.676544366109272	0.5410366263457133	-0.1279973628036748	-0.0966099226226993
-10.134279956953314	22.058148587414195	0.5434537693682661	-0.11642844074994962	-0.10775958958610518
-10.304582249602808	21.836678921374176	0.5427406809718228	-0.11305820717692075	-0.11021449168884115
-10.555587977067566	21.45179651669559	0.5388987466079243	-0.10624363157904718	-0.11484824501833615
-9.871150253323467	18.04329134881533	0.3535637887691476	-0.029455468818107206	-0.10493126415666951
-9.4491510421968	17.986087424675254	0.3114385541242606	-0.023863379595394033	-0.09131896675267896
-9.39405468440286	17.97674307009461	0.30595288327538744	-0.023277858286590736	-0.0896441807108257
-9.318824933668623	17.968766098777905	0.29779012334654265	-0.022434477896850706	-0.08722639126097707
-8.866655676614846	17.930756511797174	0.24959572889109677	-0.018000517940487543	-0.07213130288146784
-7.460370084706861	22.326890903804703	0.382141068063065	-0.09976254848800445	-0.0473186777073366
-7.181921823170052	22.004421546653404	0.34786725538474317	-0.0863214404153263	-0.04384116061521269
-6.980050576019263	21.793148493492453	0.3235629938202734	-0.07969128182279467	-0.04201487226960613
-6.576542696581086	21.409318391621486	0.27732352086051704	-0.06559683046431848	-0.03939398058185752
-8.591810565175942	17.924390418426363	0.21664597957749374	-0.014795577491127053	-0.06321446392622138
-8.160987566235585	17.895824611247768	0.15749229893032365	-0.008801691412629719	-0.04582131872445443
-8.427526747689353	17.911776804777684	0.19461296011660817	-0.012742489071607277	-0.056772699513396994
-8.540982568507179	17.920050757602066	0.2106255366146158	-0.014299575932255788	-0.06147454500447111
-5.864615339578987	20.755750631962357	0.20089640899771827	-0.04584919071969993	-0.029195153504119806
-5.543802938210256	20.38074487517408	0.1641484014995644	-0.0343645296848198	-0.024086745697278086
-6.504364858334945	21.34437545298176	0.26948710777072515	-0.06397623818864825	-0.03866295915496956
-5.970918121132899	20.87023242852833	0.2128600674587771	-0.04841578390757792	-0.03054958136989901
-5.171797381464162	19.89737251545445	0.11998226752608776	-0.02437803891980078	-0.018891016343611296
-5.0245480447987125	19.683822661130662	0.10210243221998629	-0.018272479340926285	-0.016298057265601358
-4.900152014728899	19.401774462066626	0.0826567746934625	-0.012628322646404587	-0.015453745423397083
-8.045165203849148	17.895237150670994	0.1364630178651	-0.007212108311582532	-0.038166902486120494
-7.828330068792466	17.887207984644846	0.09368324803147907	-0.005293476714315763	-0.024041472737964042
-7.588389628929521	17.819549385161938	0.021703062148537858	-3.4560338148761487E-4	-0.006104613479375775
-4.683175416995011	18.92056128922509	0.05454547040843394	-0.0043063277205677595	-0.011209219606989177
-4.557131527726211	18.533459102138394	0.037252539891362374	-0.001929978239067137	-0.009072042183227639
-4.377707594286538	17.57417867700677	0.009775652126938447	0.0043112112058627285	-0.006463405598185992
-4.375950900357417	17.526057226949376	0.008802755835353783	0.004640940771669353	-0.006509619677683083
-4.484941864981501	18.19838652331461	0.022384166620691516	0.0019270139885710718	-0.008391703173337301
-4.372825752777866	17.497105804998277	0.008738585801357128	0.004773595473728359	-0.006620540715943337
-4.260063754969469	16.957122878843833	0.011851907504785071	0.005810944466736363	-0.005272329840639837
-4.2543796491463395	16.88173839584814	0.012013820954149877	0.005958101711436918	-0.005508074218799703
-4.172479120773178	16.325671413989923	0.011967414988018074	0.005304010863725163	-0.004871421598148605
-4.151871519508384	16.155447405066244	0.01210121534745866	0.005142242653278243	-0.004683417625279432
-4.144035245207647	16.121454065378032	0.011975792682095667	0.0050315238684024	-0.004577462925457238
-4.072421898747817	15.289956430567175	0.008832595121209484	0.004000189473310668	-0.0029362974325022172
-4.095328121705499	15.489697359268533	0.00968515277606726	0.004267289380622241	-0.0033902058827749927
-4.118480058777639	15.68595857984359	0.010535725360563639	0.004351456231090895	-0.00375173307070913
-4.140149876500907	16.06180723438685	0.01173091916859533	0.0049181428015923866	-0.004445106351440716
-4.179593610389492	14.862900564725685	0.0071206347537893025	0.003511146318434874	-0.002997352743483023
-4.129583690004605	15.034457843656845	0.008073720922178878	0.003883290543437805	-0.0032476048574856696
-4.332504046130264	14.727261534199787	0.0036478095486999164	0.001716622900710354	-0.0014456695570190291
-6.864381120883843	17.824925970386563	7.677761721721168E-5	3.90602057423651E-5	4.7304655572208064E-5
-7.111456277637915	17.862901719600874	7.609612281119125E-5	3.8913569343128386E-5	4.69795289837096E-5
-7.361730330183262	17.815658423143518	7.533499859106739E-5	3.8945180921186304E-5	4.6665621184258296E-5
-6.699631952192596	17.790187728061333	7.722477779955529E-5	3.916434791618884E-5	4.751169259013315E-5
-6.471535900809904	17.65611081898578	7.776186935740605E-5	3.946168360968666E-5	4.7807156799420587E-5
-6.01856299486931	16.965651538393175	7.827280425400413E-5	4.0425219002136216E-5	4.8384331166167497E-5
-6.018217814642384	16.964954947243214	7.827298478754204E-5	4.042609369323638E-5	4.838480328069653E-5
-6.192614293475787	17.31914560580889	7.820872731408601E-5	3.999920756354806E-5	4.816639443422927E-5
-6.358826975092747	17.562077889890872	7.798316280019596E-5	3.961838813214151E-5	4.795070233254055E-5
-6.018066056155799	16.964687362149334	7.827307965178891E-5	4.042638010023814E-5	4.838501756928391E-5
-4.908304538333134	14.969355025422521	7.784714784299935E-5	4.203006197894019E-5	4.9309756556452765E-5
-4.894965705707698	14.956384548239772	7.785470965922161E-5	4.20405489846743E-5	4.931600054717277E-5
-5.522668475480044	15.89108446419409	7.793794590030479E-5	4.136712211553424E-5	4.8869801304154834E-5
-5.590293973325887	16.02332329799043	7.799663239996081E-5	4.127927428069985E-5	4.881596167826755E-5
-5.62503595550961	16.102423683804165	7.804401350567944E-5	4.122146906442911E-5	4.8796472269717906E-5
-5.79838945170203	16.47567517825189	7.816641764963192E-5	4.091055710352468E-5	4.8622563448521127E-5
-5.818300420163335	16.518599132988257	7.818549335286481E-5	4.087378631829945E-5	4.861053353369391E-5
-6.016563718580136	16.961325465432818	7.82723837069307E-5	4.042966516140366E-5	4.838672994869921E-5
-4.911331118979538	14.97328547513143	7.78466862062917E-5	4.2027158157934655E-5	4.9307636940832855E-5
-5.0735700023776875	15.16993664121582	7.781763413329442E-5	4.189098963894745E-5	4.9212573065515196E-5
-5.223708594183212	15.375437594116095	7.781295334981799E-5	4.173346317166174E-5	4.911726410662038E-5
-5.2244114000787105	15.376332166246335	7.781291924827186E-5	4.1732850533446495E-5	4.911688811019364E-5
-5.424504479191739	15.698092793846305	7.78742799502322E-5	4.1512465709843334E-5	4.896465807527864E-5
-5.22565127061393	15.37825402853767	7.781325955706941E-5	4.173147868886206E-5	4.911612206748996E-5
-4.7077301313837365	14.774519111724057	7.796329299973079E-5	4.219184956201275E-5	4.940151971338662E-5
-4.675015183440867	14.74800878513003	7.798423426576438E-5	4.221392938047641E-5	4.9408264557468874E-5
-3.7658512309524754	7.028045440845924	6.582035441847017E-5	4.086320096838209E-5	4.8218935172095745E-5
