# Supplementary material for: Thyroarytenoid muscle fiber orientation regulates the ability to modulate vocal fold vertical thickness
Source: PLoS One. 2025 Dec 4;20(12):e0337735. doi: 10.1371/journal.pone.0337735 (PMC12677544; doi:10.1371/journal.pone.0337735)
Supplement: S4 Data — (ZIP) [file pone.0337735.s004.zip › Male/contourA4TA13.csv]

% Model	Angle3.mph
% Version	COMSOL 6.1.0.357
% Date	Dec 13 2024, 23:15
% Dimension	2
% Nodes	720
% Expressions	3
% Description	Line
% cpl1x	cpl1y	Displacement magnitude	u	v
-11.968005616002486	39.650844643500406	4.070601010441404	5.657539997080083E-4	0.4175155894882416
-12.100925229184412	39.521184251215715	4.06651940306663	5.628972007171583E-4	0.4175835783194701
-11.810234379374002	39.74293127707726	4.073494689084921	5.677979833168479E-4	0.41746593203444105
-11.76596306338081	39.775513356632324	4.074520535559636	5.685176296267557E-4	0.41744861078899403
-11.47739948826791	39.862189693672036	4.077246613375811	5.7043902934225E-4	0.4173988262752252
-11.258980847445656	39.857881496438054	4.077105270512165	5.703510105753024E-4	0.41739626838036437
-11.716143543792246	39.796222579001906	4.075171209147397	5.689791130654852E-4	0.4174371301984168
-11.163938214941039	39.85365079891891	4.076972514869077	5.702519610257618E-4	0.41739633890633165
-10.796207435616262	39.85090503287166	4.0768820519654145	5.701789532636873E-4	0.4173897676914634
-10.709496869932108	39.85039381204079	4.0768642333962175	5.701632435387635E-4	0.4173881547727387
-10.37169574884199	39.850036177539195	4.076849344700267	5.701378810464264E-4	0.4173810376576955
-12.13512273325702	39.460672833157	4.0646151602168965	5.615657522786332E-4	0.4176147035618871
-12.240660142730178	39.24849072022055	4.057939793314986	5.568963759238739E-4	0.41772352255417944
-12.227325367848685	39.08705965880899	4.052856428691915	5.533582607348965E-4	0.4178042980437765
-12.205740642978935	38.979124391808504	4.049460173236753	5.50992573437718E-4	0.41785803077861755
-9.681369688821853	39.850002288818345	4.076832161386319	5.70107961914477E-4	0.4173661676254616
-9.209886193231677	39.8500022888185	4.076830913166446	5.700719917458052E-4	0.41735599898791853
-6.503691158131879	38.96454001876737	4.048915476349294	5.507159300661202E-4	0.417743043116466
-6.587351156296421	39.29642873129991	4.059367343035625	5.579487949405456E-4	0.4175778917574514
-6.771159512318912	39.57700815680421	4.068198995180975	5.640736100511729E-4	0.4174407171623917
-6.814129999907874	39.651652838586976	4.070549795593571	5.657015904170435E-4	0.41740409499565356
-7.229593906641747	39.84203493583536	4.076547465149256	5.69870266247427E-4	0.41731731259611327
-7.181795837296288	39.83706132882147	4.076390592674847	5.697610607480492E-4	0.4173187806964273
-7.033567159296577	39.76166368437849	4.074013439057063	5.681121759836473E-4	0.4173535020443617
-7.6946177519140235	39.85300356006798	4.076900544697302	5.701024361513329E-4	0.4173218213267205
-6.488283836647731	38.91091546805024	4.047228094127371	5.495409192248289E-4	0.41776968239423196
-10.243595360807257	39.850002288818345	4.076847391209348	5.701256224836747E-4	0.4173782935021119
-9.730298368089413	39.85000228881833	4.0768335048277615	5.701095016560491E-4	0.4173672221062739
-9.743014193148053	39.85000228881833	4.076833535606498	5.701107026867124E-4	0.417367495882274
-9.085341826788042	39.8500022888185	4.07682838716273	5.700684357283377E-4	0.41735330897855544
-7.779783738995952	39.851154726690396	4.0768462323953365	5.700561052277636E-4	0.4173245911775496
-7.886706964608754	39.850916601280545	4.076836834388052	5.700582240287621E-4	0.4173270192772164
-8.209330570361047	39.849987794146756	4.076822455098435	5.700250373050489E-4	0.41733443541504245
-8.699211804792647	39.85004545472901	4.076832429961635	5.700361228184982E-4	0.41734496606675553
-8.427966558711145	39.8500350871401	4.076822385042334	5.700392311036196E-4	0.4173391187732972
-12.152615457473026	38.61822056218743	4.0380978544536585	5.431056631550177E-4	0.4180381146537984
-12.150457207342695	38.60568225439725	4.037703441802421	5.428316595108282E-4	0.4180443639657876
-12.146591986235311	38.58859764700979	4.037165494208175	5.424596619977182E-4	0.4180528597795432
-12.074238696384148	38.24828133015453	4.026458209011306	5.350292171045982E-4	0.41822218476292056
-6.441829287929373	38.514252064367554	4.034745942063532	5.408811939596655E-4	0.41796819583385075
-6.4796557750756225	38.830935381536946	4.044709010358363	5.477971376494404E-4	0.4178097270218707
-6.431316994593285	38.355730965701305	4.029754848825969	5.374418488726462E-4	0.4180477087280132
-6.415000660473024	38.12021737547059	4.022344943233757	5.323108194519078E-4	0.4181658101844695
-12.006552716049852	37.91928976266428	4.016098746867946	5.278755422538965E-4	0.4183859311449708
-11.966773292852782	37.7322909897182	4.010215605458316	5.238113117096456E-4	0.41847897321869965
-11.899335717233097	37.41624344712912	4.000265666637892	5.16973586668069E-4	0.41863622346362594
-11.86072968481382	37.23337054820751	3.994513031325541	5.13005892031502E-4	0.41872721859628775
-6.405495081109018	37.81045524455644	4.012591858783629	5.255976210216459E-4	0.4183214142977252
-6.3802834672144035	37.49850283645258	4.002778203711682	5.188374612742478E-4	0.41847778382279155
-6.34327199449609	36.990127261889924	3.986773607884345	5.078886054162449E-4	0.4187327051674039
-6.3346776499635205	36.89181710192548	3.983683214984294	5.05767601133362E-4	0.4187819682573234
-6.327277488709939	36.80573234114482	3.9809760638513105	5.039275282197792E-4	0.41882511439863557
-11.839379859361392	37.12464213602315	3.9910887417820398	5.106557236008747E-4	0.4187813568198146
-11.66031709327127	36.191536938073696	3.961725570314082	4.905902429197492E-4	0.4192460495997247
-11.619905720758748	35.962379473002436	3.954521542257435	4.8568225393500034E-4	0.4193602456679307
-11.730360249335298	36.58305483766412	3.974057518581069	4.9896780434421E-4	0.41905095850393836
-6.248695444183289	35.88284413383002	3.9519546615517385	4.841257693287686E-4	0.41928762593862967
-6.190644674951313	35.36621719878445	3.9356926509411014	4.732137398468649E-4	0.41954629589509396
-6.146329446134891	34.860882297696094	3.9197997065961365	4.6245701735761594E-4	0.4197995256107083
-1.0600869276340483	18.316100001774196	3.3997877358775694	1.4228733616657274E-4	0.42802564711859753
-1.0459016161732135	18.37692181363064	3.4016954264554964	1.4338943540731278E-4	0.42799481723108634
-1.1744205707972624	18.153797557800345	3.3946936213857746	1.393537332645659E-4	0.42810928639655554
-1.311326192584243	17.97535615877772	3.3890953825742156	1.3612796595296108E-4	0.4282014459394697
-1.386335587551091	17.922671465764726	3.3874415767171	1.3517974036941535E-4	0.4282292750407875
-1.650548821745367	17.757514160475903	3.382263621549095	1.3220612113282106E-4	0.4283170348232036
-0.9718149006219283	18.630446296863695	3.4096548727677964	1.4798292547812437E-4	0.42786603859821615
-0.9542349860686515	18.852537320770427	3.416623434960909	1.5201655664015293E-4	0.4277540717385424
-0.9467123425971604	18.932059856972355	3.4191208481372612	1.5346154190536853E-4	0.42771395870068685
-0.9488912973033679	19.009058522305217	3.4215372059461213	1.548643410086103E-4	0.42767528713448344
-0.9602591937381534	19.185733594449147	3.4270853470056437	1.5807947473902304E-4	0.42758667101086273
-1.0005126263859143	19.36574217623491	3.4327337189115816	1.613634793867469E-4	0.4274968961448257
-6.05347281998843	34.07388368729615	3.8950659220886665	4.459798937618025E-4	0.4201934645455796
-5.779746191862431	31.198536783186327	3.804621822882903	3.867357559911676E-4	0.42163416047964497
-5.81260308842713	31.6601371096856	3.8191159157444883	3.9605294543503336E-4	0.4214026149709661
-5.898916358898413	32.61341104261303	3.8491250435805817	4.156591221733667E-4	0.4209248984462084
-5.976331308258205	33.33624786626052	3.871836747368822	4.305409634878717E-4	0.42056288463391517
-11.555172919712001	35.57995576034233	3.942488115029649	4.7758058942788217E-4	0.4195508735652814
-11.427224513094306	34.824469013294944	3.9187201662481392	4.614721134836531E-4	0.41992745777850593
-11.302991741507174	34.01939293201957	3.893385859542733	4.4457181422012746E-4	0.42032900275000423
-11.26269403333529	33.74326682230424	3.884715380147171	4.387223177623288E-4	0.42046676537881406
-10.87492360433819	31.536162433666846	3.8152940002852187	3.9309944589873227E-4	0.4215666852124436
-10.79808267178972	31.096982410679725	3.8014852404622284	3.8435860946526895E-4	0.4217855706307209
-10.515617328365707	29.431210118152052	3.7491294332026595	3.506032972588074E-4	0.4226159544131365
-11.095255333576779	32.78560916869341	3.854561330157125	4.1892310250913744E-4	0.42094404555609566
-10.374607869233792	28.677418549364212	3.725405897286515	3.3593061214839677E-4	0.4229914832431654
-1.9007542873442729	17.670028077820447	3.3795189150841356	1.3064084514067439E-4	0.4283654961541311
-2.0779141835942943	17.606247817656115	3.3775198803198303	1.2950055770675578E-4	0.4284007351889583
-2.421704394542373	17.610906476909	3.3776684836117443	1.2961208746541558E-4	0.4284045489968803
-2.5268901597962445	17.60827853304663	3.377587299072953	1.2957347865450678E-4	0.42840775528814334
-1.0157099330243569	19.441588102125813	3.4351157823907754	1.6274849568912125E-4	0.4274590382504071
-1.1062328150339649	19.65851365771074	3.4419253880553997	1.6671470257129201E-4	0.4273516069128037
-1.0950141199455286	19.63861486947969	3.441300694938716	1.6635012888027684E-4	0.4273614091945858
-1.0936631912571904	19.634142492606518	3.4411602188459196	1.6626816980590636E-4	0.4273636333507548
-1.2019485900933222	19.823967402584525	3.4471221024892835	1.6974415968884423E-4	0.42727014702007104
-1.2626663164006444	19.90610167368628	3.449699794624949	1.7124770559960383E-4	0.4272299427164452
-1.3479656887537845	20.02184186709379	3.453336497446329	1.7336723854312138E-4	0.42717328549430933
-1.3818036936806772	20.069240413165744	3.454824430143867	1.7424003858030452E-4	0.4271500642068855
-1.490043238491493	20.21081153288452	3.459272342314314	1.7683406746726464E-4	0.42708083070406927
-5.495158991359491	28.68268136418761	3.7254857226945486	3.3653512732160546E-4	0.42289400132076255
-5.507477156915547	28.790577524822243	3.7288701002571947	3.3862523689256313E-4	0.42283996148143005
-5.640376413522405	29.93509919763994	3.764879322365491	3.613265473483801E-4	0.422266894036352
-5.66674537726079	30.200894570944342	3.773223863505807	3.665659903974152E-4	0.4221337004026631
-11.232964758328787	33.56280133293661	3.8790347743339355	4.349009003265481E-4	0.4205567426496026
-9.890707351552885	26.584105713780335	3.6595807001682332	2.952802647765427E-4	0.42403265560763254
-9.499209611630052	25.463046361573806	3.6243483731632113	2.7418224192168764E-4	0.4245879344150882
-10.251371607480321	28.08873461337165	3.706897295436211	3.242040497373296E-4	0.42328449420954506
-9.949856872037069	26.81141811544305	3.666728473613486	2.997292371328108E-4	0.42391971350567187
-9.409620206466	25.28683176907262	3.618797411564696	2.7082527329052653E-4	0.4246747015300347
-8.975776833099328	24.413789608181347	3.591407921965526	2.546738857429242E-4	0.4251049460434121
-8.450931047688341	23.67686534172989	3.5682031101378264	2.4099877907255722E-4	0.42546528783943516
-8.315280225053407	23.486682331666373	3.5622401198996005	2.375511205891951E-4	0.42555834320275054
-8.109310669822081	23.245736403988893	3.5546591066477435	2.3317937404537326E-4	0.42567564919019596
-5.04821833795282	26.35030357792787	3.652178602740208	2.913554988251581E-4	0.4240586561723282
-5.072511135861281	26.457154341834364	3.655529559923911	2.9333636046156484E-4	0.4240053517397071
-5.319014801988768	27.6151602307035	3.6919271738344577	3.15638491477545E-4	0.4234275725514397
-5.298549699956672	27.508324942348306	3.6885737517043244	3.136271349904785E-4	0.4234809338992767
-1.6547952866665352	20.435138707303928	3.466314039943322	1.8095586654732435E-4	0.42697100828252754
-1.7068462026965912	20.505043732104994	3.468510654411377	1.8224386543968035E-4	0.4269367996614621
-1.8328638043067826	20.675856534446993	3.473873431860309	1.853900965458341E-4	0.42685318908387154
-1.9146876228856835	20.78271581099791	3.4772313923964666	1.8735406378721432E-4	0.42680093580610695
-1.9589596542270868	20.838178803681924	3.4789720735956564	1.8836955500554754E-4	0.42677384558957554
-2.2267902915590323	21.173727916983232	3.4895240587964835	1.9457299158912104E-4	0.4266099607119008
-2.4765836027203294	21.524027437877677	3.5005134627857255	2.0104438379610446E-4	0.4264383378572914
-2.510632075597485	21.56945277354053	3.5019424932126837	2.0189108493299008E-4	0.4264161164939844
-3.4170539347823667	18.323036770820913	3.400028450337341	1.4258613360037547E-4	0.42806440849965127
-3.3613588547056894	18.26201824120377	3.3981129111250064	1.4147684061913902E-4	0.4280940896833407
-2.8302006677410443	17.7685842180935	3.382618686466803	1.3249962268909414E-4	0.42833260302312737
-3.0213186080937637	17.882690433716814	3.3862025670764373	1.3458125482969762E-4	0.4282786615475811
-2.9853774190574067	17.85333337493745	3.385281798538713	1.3404708673476728E-4	0.42829277896530343
-4.904236518511963	25.91960781073081	3.63862348014991	2.832636497496166E-4	0.42427260050604687
-4.723668736196532	25.314951331292864	3.6196394658593083	2.7178090394685693E-4	0.4245733101074842
-4.604679940346854	25.051089745874435	3.611332375309824	2.667477593995191E-4	0.42470376443771063
-4.281370486848969	24.383328411417228	3.590383421857184	2.54292319045961E-4	0.4250336156949875
-3.2125741016240386	22.611557155864187	3.534678337241292	2.2121806364612306E-4	0.42590488212403604
-3.272014261258436	22.70654698603269	3.537658139384102	2.2297142729140094E-4	0.4258582018500554
-2.5518384799861815	21.63096481182497	3.5038736680241573	2.0304257377658436E-4	0.42638594069391555
-2.8735384712196232	22.08009398368013	3.517992782649859	2.1135589003496848E-4	0.42616595183012607
-3.1756044296995665	22.556944434453374	3.532960181604286	2.2021640169768978E-4	0.4259316743702541
-4.545571876999899	19.652622560032107	3.4417810828996687	1.66876960857265E-4	0.4274164395812571
-4.424895516455141	19.524062222800467	3.4377442077787173	1.6453264401041314E-4	0.4274789155464533
-3.958958611653594	19.00470136406695	3.4214307022863606	1.5501676682477486E-4	0.4277315280897539
-3.8782730930382083	18.915322300283425	3.418626698677977	1.5338781729716262E-4	0.42777501900961595
-5.025563667731989	20.107549344377823	3.4560888698904595	1.752637408232367E-4	0.4271965228875326
-5.277731362781373	20.350988119887234	3.4637211543278976	1.7971182312796367E-4	0.42707865623578056
-5.606549304112775	20.6598148798465	3.4734376200888857	1.8544025547344062E-4	0.4269294830714978
-6.131048509468386	21.17349677678001	3.4895536909606903	1.9488595833667483E-4	0.4266807325712997
-7.17416985769136	22.198608654304337	3.5217536762564343	2.1378032807208448E-4	0.426184540918785
-7.6413332318231895	22.67125431062098	3.5366403017504178	2.2255039177579173E-4	0.4259556449154823
-6.9150129554945305	21.927639425126234	3.5132624883903367	2.0884836003726655E-4	0.4263160516318121
-6.31895859009996	21.343154735881807	3.494901489269904	1.9805701996576425E-4	0.42659894543351606
-6.618255579081206	21.642875823077	3.5042954121312344	2.036267135372087E-4	0.4264537888478639
-3.6680004015474728	23.30103040805593	3.5563581765829806	2.3398737397841752E-4	0.4255665268837369
-3.83446762916781	23.580833568731567	3.5651422366768437	2.3929434451409705E-4	0.4254289300493735
-4.071443328978513	23.987709649252928	3.5779378154615604	2.467792806449759E-4	0.4252286404807474
-7.640251545310057	17.586782544931808	7.629915707818823E-5	4.00684831835482E-5	4.7562396717568684E-5
-7.509356374993602	17.79911102953117	7.640241809194777E-5	3.970124352246082E-5	4.7424178413710345E-5
-7.6989388334005735	17.4903691638282	7.623191529914723E-5	4.0173680268459696E-5	4.7625849434763236E-5
-7.762103216471637	17.30759444679789	7.603982735579104E-5	4.0393405529967806E-5	4.7725352350681585E-5
-7.821162534822876	17.152686250634986	7.584708286254555E-5	4.054809733758479E-5	4.7809095126962963E-5
-7.87221896818102	16.9473112831706	7.555460120449498E-5	4.075550034635763E-5	4.789738818686498E-5
-7.921170402924522	16.753942907049066	7.528315099456444E-5	4.0943523117181446E-5	4.798399886993165E-5
-7.9783869673286425	16.470761822820492	7.483319751806623E-5	4.118105253741366E-5	4.810104102722493E-5
-8.003886469325913	16.357472230499454	7.466086375174922E-5	4.128045909462744E-5	4.814849496435262E-5
-8.041803974825056	16.197407590250943	7.435936386337302E-5	4.139173156068842E-5	4.8189020663493386E-5
-8.11957094103931	15.808141817188318	7.365859775511005E-5	4.1667253216208275E-5	4.830743950100965E-5
-8.094241908274963	15.975737091845481	7.396632904030685E-5	4.1561086377347085E-5	4.8262079098764654E-5
-8.149959289733443	15.594634263864748	7.329403056455053E-5	4.181172782035216E-5	4.837065336617845E-5
-4.487015489615116	14.591722761896559	7.966600501210672E-5	4.315843524168624E-5	5.04421976665099E-5
-4.416731324563106	14.512870608922288	7.965804439248254E-5	4.321531520343505E-5	5.045709771461993E-5
-4.329055028394281	14.412978776001905	7.966343145548503E-5	4.330163779793531E-5	5.0488168164852535E-5
-4.19303203891211	14.248275933735142	7.962259749741296E-5	4.340786838912643E-5	5.0515737610054375E-5
-4.178965322518646	14.23024927967746	7.961963989969879E-5	4.342133056406526E-5	5.052092357449947E-5
-8.208595369810979	15.125877972768416	7.241671954364212E-5	4.204452460351727E-5	4.8479037212742634E-5
-8.250106284083648	14.883579494882824	7.19629136979208E-5	4.2156286120653463E-5	4.853024991265873E-5
-8.184763342662869	15.304083214581624	7.275283702173454E-5	4.1960388814072665E-5	4.843568619492358E-5
-8.194040568253598	15.203367992185502	7.257510857929992E-5	4.2014914326361207E-5	4.846408403165775E-5
-4.009503675450382	13.95499929048619	7.9404248195277E-5	4.356753775645838E-5	5.0526211781844805E-5
-3.967321215997023	13.879167246534847	7.935333909918291E-5	4.361822703519422E-5	5.05380950811643E-5
-3.8768075373306097	13.684183745503944	7.913436938188369E-5	4.370168629955909E-5	5.053537679676197E-5
-3.8285567068758617	13.577304042901428	7.901396116788217E-5	4.375140640201904E-5	5.053140778708136E-5
-3.679175518096213	13.165512678706849	7.847876181613317E-5	4.3911455820531175E-5	5.0513294390618934E-5
-3.5952780276413945	12.848827743115857	7.796857428904324E-5	4.3979218144724764E-5	5.048288520513895E-5
-3.8035301168690907	13.511178334388502	7.89142871390195E-5	4.376570504760456E-5	5.0521093650677775E-5
-3.5706258476984103	12.751547870197772	7.784185164489331E-5	4.402539820662319E-5	5.048541688303568E-5
-3.536337058362929	12.508568926206657	7.744186379581106E-5	4.4076530966775E-5	5.047938295173235E-5
-3.4943523373487664	12.217884679130231	7.696067199791486E-5	4.413876339535973E-5	5.0467048313915765E-5
-3.476217738039166	12.051206781698731	7.664880014864465E-5	4.413590981129331E-5	5.0448922945880667E-5
-3.4381043775288846	11.707787309160882	7.61574540930009E-5	4.424898288834912E-5	5.046018222891181E-5
-3.4175141432913065	11.442487558596586	7.567791205234393E-5	4.424653912096697E-5	5.0433065899686786E-5
-3.390535492772293	10.959938069747185	7.48917686928342E-5	4.428572513519072E-5	5.041524627364691E-5
-3.391605607580326	10.637069694303245	7.433913577751008E-5	4.4263949071117356E-5	5.0400750745725506E-5
-3.3957072198915474	11.125983907025887	7.519966178094653E-5	4.4300700883706534E-5	5.043266989783797E-5
-3.3933099091125833	10.454525891479044	7.406299802803634E-5	4.4285045448176466E-5	5.040809216397446E-5
-3.392748642497309	10.363320317554606	7.393495486035654E-5	4.4290479705200744E-5	5.0409034158618274E-5
-3.3881777990103163	10.052022617744685	7.344187878525426E-5	4.427243648632533E-5	5.038083782442017E-5
-3.379931059854188	9.65560915900371	7.279727750449711E-5	4.418138290844695E-5	5.031739403057518E-5
-3.38003327420144	9.645525660619372	7.277859524799997E-5	4.417787264265363E-5	5.0315407893384686E-5
-3.380411775956053	9.63612711841371	7.275823563827893E-5	4.417104029240107E-5	5.031230358269933E-5
-3.4070943292007656	9.209820550583608	7.204517912034968E-5	4.4057131870031024E-5	5.026914879043679E-5
-3.4177904844649305	8.97279793026408	7.155581832127628E-5	4.3897774328489244E-5	5.0173225164614034E-5
-4.670507470987797	6.528342318175511	6.547184408563575E-5	4.255335157509053E-5	4.9409497978484994E-5
-4.472672713765167	6.53165408154053	6.578316021026059E-5	4.249107769550472E-5	4.960370888279336E-5
-4.296096768007061	6.564113874181485	6.586498537743766E-5	4.233114755893321E-5	4.938749292770399E-5
-4.1907677441120486	6.6201318525786546	6.612292958951039E-5	4.223981984727297E-5	4.948486944404775E-5
-3.42823364007561	8.77881073484247	7.127217235877653E-5	4.382731976680374E-5	5.0162206399830195E-5
-3.440421539484517	8.631632878187974	7.10605468439724E-5	4.369717680173491E-5	5.014892864033533E-5
-3.510174069952668	8.051882576425108	7.019315868331517E-5	4.319713488440165E-5	5.008232194688813E-5
-3.4654247941708625	8.41479710425795	7.065408536735429E-5	4.3474010705197766E-5	5.010533787663925E-5
-3.519325274558982	7.974355231943207	7.00029674350243E-5	4.309193080899936E-5	5.001982854385619E-5
-3.8048036653298265	6.960169305120867	6.69062578424289E-5	4.1685011351424823E-5	4.914095913867091E-5
-3.942941641067294	6.809098812242506	6.656862978172281E-5	4.199833325878958E-5	4.9224173464225875E-5
-4.081244662082278	6.715380176995773	6.617059817290436E-5	4.192626899841611E-5	4.931379265788364E-5
-3.557899482821399	7.6388476831782866	6.900945400353072E-5	4.209357779632843E-5	4.954587331901793E-5
-3.5506928691402093	7.692857622749482	6.940335192636671E-5	4.252307081899219E-5	4.9756679874275045E-5
-3.535122007221198	7.8370201875805385	6.969980512726401E-5	4.283763196483735E-5	4.985902075035442E-5
-3.5827478111781415	7.560437912809053	6.889487382059627E-5	4.238533522204778E-5	4.946070589502376E-5
-3.656557182300242	7.31345080673359	6.784144556468228E-5	4.199258263620392E-5	4.904644601184715E-5
-3.741595319822733	7.091603710798701	6.70948048028129E-5	4.1441184807537985E-5	4.904164824021114E-5
-12.48823622079036	29.318127189803445	2.711320019936239	0.32796635131304064	1.171829672753356
-12.301573729696075	29.291730374054282	2.651012202934133	0.34150591408989367	1.1486003851407791
-12.904182385341631	29.37659805299116	2.843394674821017	0.29054874629692984	1.216896020441597
-12.704310573905445	29.35687813300677	2.7814752985243736	0.30936889523165934	1.1962620179947328
-13.215739023882737	29.375039723105594	2.9341012357238743	0.26066393099254836	1.236016540949226
-13.289816212405814	29.38416912499247	2.9559033631844587	0.2528835612490744	1.2427205327294
-13.628735756055638	29.408293625969595	3.0523988015980072	0.22296642081627455	1.2704284263800116
-13.761313265189306	29.420327221129604	3.0904112984138394	0.21068123341111866	1.2817599733026652
-13.789831291953012	29.42263826529943	3.0972401491554717	0.2078920975446737	1.2839815244428214
-14.193507593470319	29.351006338599753	3.1912725797917263	0.16120308043949547	1.2960497345286748
-14.343065600888547	29.30623263263965	3.2190290959266283	0.14589159838388724	1.2968079432949868
-15.169871121939503	28.7024294022831	3.3685579635932763	0.05468241881989266	1.2738407090348913
-15.025976096323706	28.826575538617305	3.3439493740389006	0.07016988775829655	1.2792644833448665
-14.704342841257393	29.099582909420015	3.2836799389262765	0.10577769180352461	1.28994933142091
-14.77814405518191	29.048154888872233	3.297045412094788	0.09891258244397638	1.2874134756440234
-15.194930389272562	28.670268692680192	3.374374060610431	0.05094899150133471	1.2731573281002124
-15.552436058935607	28.262388145106144	3.4418820988046557	-0.0027107673536544063	1.2521720276263224
-15.65870487864321	28.128694460225432	3.461798922169666	-0.017788016466515778	1.2415592108212063
-15.420870685895718	28.414489982476084	3.418940161304091	0.017795386927085963	1.2636112673802875
-16.14669845066415	27.534817692946177	3.5214632386176095	-0.0750772415098188	1.2284132179443616
-16.18902508127296	27.487365967844962	3.525507748780221	-0.08508818367187757	1.2286562391203217
-16.090879730623392	27.60512583812312	3.51516056282909	-0.06718596468416199	1.227515876984837
-15.906983759261689	27.83045491742547	3.497398418350573	-0.04195838665836078	1.2325630946795276
-15.78801336657089	27.974288039163056	3.484773540970631	-0.02838588382313554	1.2323998764319344
-16.4224657835804	27.241242221715776	3.520931099859711	-0.1527569854454578	1.2371206288864278
-16.636541644582238	27.015574682657572	3.4968372318469947	-0.18914021883216328	1.2269888759434013
-16.701862721366762	26.948993088668995	3.485460748830387	-0.204675374852098	1.2305577571080266
-16.98192097775023	26.67928029930171	3.398689634612696	-0.26932140886101796	1.2719754278155397
-17.086567607533095	26.586911131348927	3.3607308274670538	-0.30269857485379315	1.2901411451198843
-16.810764952407226	26.84442366016748	3.4501893809717066	-0.22844455699042665	1.2455270423493954
-17.316197999609905	26.352544552541893	3.2759312953295545	-0.4086900478741523	1.3201739368096872
-17.45518464052986	26.210110438215963	3.222042750755565	-0.46871396637035134	1.3305634204067274
-17.722095738557805	25.895382301413925	3.148368383696325	-0.5953060346086473	1.3544650147607218
-17.72264017583542	25.894744071275742	3.148208562799138	-0.5955760447024839	1.354515379147038
-17.932597821946576	25.11386146747848	3.0459281773045994	-0.8719762445506074	1.2925376830632431
-17.907096306050956	25.00313633884308	3.0312757187932986	-0.9023819652513938	1.2672304891883464
-17.75267320881764	24.32471147247125	2.9423715722031893	-1.0922421831738713	1.1104105140796792
-17.92944471255859	25.1306830888716	3.0482258391161707	-0.8663374545609281	1.2939517469159152
-17.722777975835573	25.894232143167198	3.1481511886180056	-0.5957676395839067	1.3544663949645503
-17.728945142955695	25.871483784810497	3.145173164782615	-0.6038103372678518	1.3526662346265066
-17.700264955727473	24.192801294244298	2.9225767585479643	-1.121339517443482	1.0762479006932832
-17.492893227235577	23.675149455238873	2.8371281698633535	-1.2525595373600407	0.9461392644321368
-17.219818972655105	23.051350814888384	2.7275124521314464	-1.4192024285686546	0.7928872119797218
-17.213682929786287	23.036984749786797	2.724611909581029	-1.4231816008903955	0.789435805761589
-17.20651458505761	23.021889840621302	2.7211856287228096	-1.427113174700196	0.7854406239418474
-16.72944438496599	22.0265670999435	2.500530705246176	-1.657380700430439	0.5265454025221088
-16.772330573218266	22.113599037757318	2.5188308863429008	-1.6390171321612539	0.5478304189956951
-16.97378539565523	22.529669064239176	2.613418288969345	-1.548795873740166	0.6514110611504159
-16.69878402350933	21.97001521221032	2.490651054577513	-1.6684012410420335	0.5126717538510926
-16.44523432072541	21.481646309928003	2.4022484393398496	-1.772485221974391	0.38686955624632274
-16.38784636008633	21.382208809377225	2.3889122737346566	-1.7903624094821606	0.36003519444544485
-16.10429654720809	20.90765006213037	2.3039336225891995	-1.8679473340865296	0.2188294130751115
-15.229590069694847	19.59839917871314	2.127165798255889	-1.93093830325703	-0.20399041313182667
-15.573303162172023	20.08692966262294	2.1890231187321563	-1.9326184567653846	-0.04324231590625874
-15.762739830454272	20.369577854236137	2.2308373581028227	-1.9240480221052758	0.04927527221184855
-15.676053214728174	20.229671015614727	2.20867634732349	-1.9340341806297936	0.004836494166316442
-15.004965242227517	19.29705702264412	2.084188658911686	-1.89227978599099	-0.30678832005676043
-14.347740685004595	18.43237628944785	1.90871212764967	-1.658700102063106	-0.5682044012401294
-14.71316053352021	18.903140185799252	2.0173458529516046	-1.8155575225207918	-0.4404636702282339
-14.112301424219844	18.14085757339455	1.8257813137849208	-1.5269422034913307	-0.6342958727096436
-13.786968016309958	17.746840232171802	1.6701478317336231	-1.3084029031724504	-0.666002448910584
-12.572484095421888	16.31238607204104	1.104732614144813	-0.5831441726391682	-0.47440620232554165
-12.73923093656964	16.50237005974189	1.1804660237040856	-0.6752999664581524	-0.5106793984932996
-13.149721100590622	16.985383718836303	1.3680074490112004	-0.9104285115337517	-0.5886206020297643
-13.560443943361147	17.474962802260926	1.5664443351961836	-1.1650492077907784	-0.6498560195804599
-12.433087863224218	16.142914163274668	1.0381591970883082	-0.5168848561782916	-0.439787925661682
-11.67886765718853	15.130655135953049	0.6943736007392893	-0.20579920173657623	-0.26218811753192417
-11.370603754574383	14.616160191779192	0.5507102527154433	-0.09978258958593486	-0.20552116206150373
-11.928279318244115	15.521235666230787	0.8063167083627254	-0.30265530264212254	-0.3123514080785202
-11.098102119973685	14.067276715400904	0.43813762643264875	-0.03289676523716085	-0.1611123050200542
-10.94829922258624	13.75778922441979	0.3682509237281776	4.1195950418976106E-5	-0.13515869270367875
-10.566136973193167	12.955069884045642	0.24100695806096184	0.027717072387014822	-0.08949495710496963
-10.528617101577506	12.869997651759531	0.22679434558959802	0.029008425946303377	-0.08410544881883202
-10.125844678960055	12.03212679724241	0.1428209323999724	0.025680653011535208	-0.06056056604244821
-10.205786830641387	12.200371242765215	0.15970788913491443	0.026268727373648326	-0.06529297628508952
-10.11776374681346	12.014636087480781	0.14166543122652656	0.025548460226084722	-0.06023866300164604
-9.799033203597945	11.32040592221854	0.0941952401383089	0.02000242336812526	-0.047458774063244245
-9.732454220074882	11.174895810343436	0.08460557074646034	0.018514018871498797	-0.04346443927970697
-10.081694286405995	11.938670646469957	0.13653998775640774	0.024913183209028196	-0.058818606380273766
-9.419861471494833	10.505758447346915	0.05781041226991798	0.011522467726511122	-0.03596791747276454
-9.39945834397536	10.463080013210769	0.05593094846919808	0.011015490956948789	-0.03521416386927172
-9.362989365785312	10.388561145610026	0.05352564850730971	0.010537251564752067	-0.034057013247495264
-9.15485933130238	9.94585479357356	0.03937909038684745	0.007268539431615928	-0.027575154560704883
-12.250739993292553	19.150604908283345	1.8282770886429531	-1.6783580456467984	-0.4587726378206898
-12.385666050996104	19.229462944007324	1.8901695491274855	-1.7404130026769022	-0.5242087687355126
-12.018444755085756	18.995911937273455	1.7137946530543613	-1.5635900923705894	-0.31668148146700204
-11.827571680933026	18.805921238230237	1.6507035518164723	-1.4826485178990025	-0.28493570153314335
-11.71378598197753	18.69006222155872	1.610815846779981	-1.432012400564901	-0.25761324143675846
-11.489121580415649	18.312221504949157	1.4989684416249414	-1.3038538923192733	-0.19071658056192037
-11.42092816915265	18.202424829191397	1.4655299764531409	-1.2658652729997237	-0.17369746448872367
-11.137081940903064	17.673975351763787	1.2747656224600845	-1.0473469724540618	-0.11041985023103848
-11.050577560623434	17.52903972488271	1.2206211633413	-0.9864244359851725	-0.09370007753730196
-10.900173758069224	17.228821915447778	1.1027693338791347	-0.8565314941052297	-0.07486812125058277
-10.59407257662658	16.86993613536655	0.9333859537069292	-0.6879675007180278	-0.040912999483134586
-10.4015251414116	16.663994998799538	0.8383270607378608	-0.6011752317900718	-0.024487206023996407
-9.980308680915373	16.24426542990552	0.6387781561867486	-0.4237413166009767	0.0014892407163391427
-10.52456597891735	16.788877057884427	0.8968926530227783	-0.6525231320917063	-0.03227353063202758
-9.215934750579713	15.702403997568886	0.3703195422197809	-0.2169363123133659	0.007722234179927228
-9.506635524164235	15.916651407254937	0.4725896284487626	-0.29359664922630707	0.016966353717965503
-9.713477904294042	16.0562870014233	0.5449829260828224	-0.3480831463026825	0.011393508872785209
-8.987328542896977	15.535943891824608	0.291600599670079	-0.15770338613988577	0.0015800465033952412
-7.038155536202357	2.4161328913912485	0.0060328652157169375	0.005328277939606882	-0.0025801076293989356
-7.218271698777633	2.47634434863711	0.0060753128283843535	0.005262929819844258	-0.002808881885460612
-7.402921517489648	2.596088343862585	0.006069650848942685	0.005126957610684884	-0.003054314655553802
-5.610926604361966	2.56874897195521	0.005138117759578044	0.004985521635608963	-9.674270250036596E-4
-5.791192046184306	2.4885541575675454	0.005302800221095314	0.005102999248111026	-0.0011415584370365003
-6.090991914769232	2.367770791599311	0.005565995457817879	0.005285780108397225	-0.0014404161746704393
-6.223300720670824	2.365865245728654	0.005640606354088893	0.005307944235567068	-0.001593708089821785
-8.524776938151282	15.280293075065625	0.18150797343782166	-0.11068218345522494	-0.011396456289929583
-8.5390176621	15.301185889469425	0.1918708306073867	-0.1170269547345055	-0.011814671574407297
-8.574275941324595	15.320887483760043	0.1997792218749361	-0.12010128027849504	-0.011099116386116435
-5.2268760988311245	3.1984387632370352	0.004381206134956557	0.004287772058757667	-7.347330295876087E-4
-5.323022364028059	2.954304032548915	0.004650637478781387	0.0045467339837190444	-7.76235822456604E-4
-5.411391041049513	2.8046470279535036	0.00482916043063163	0.0047111768260737	-8.286230739347984E-4
-5.361270108912003	2.863813885716368	0.00474938093700351	0.0046403289139751724	-7.927791190272663E-4
-5.176470922340737	3.3654332504811606	0.004216149808147738	0.004126944732654017	-7.201656219989929E-4
-4.997438755280889	4.032636318053695	0.00357782482221145	0.003502590821588624	-6.544746102893327E-4
-5.108994509801874	3.6116460899580636	0.003962962313230632	0.0038801416528286697	-6.965312050149074E-4
-4.991774580661376	4.054261353979088	0.003557152470034494	0.0034824375180292546	-6.517097806625564E-4
-6.53602006808163	2.347293243898074	0.005816856348449352	0.005365659604845924	-0.0019537837112289097
-6.871423256057571	2.3759082864320638	0.005974634829783101	0.005362458383976048	-0.002367633323847488
-6.725008134174486	2.363972974785624	0.00591279165165778	0.005368604773275473	-0.0021903312351454264
-7.498445287702315	2.6504749625169852	0.006067620481276648	0.005061029351325388	-0.0031770381683687682
-7.543394316053332	2.6908233254228815	0.006055175250185117	0.005013949639939496	-0.003236890810935661
-7.714537633122486	2.9137762658493207	0.005942870143692576	0.004748710590394631	-0.0034618934178035398
-7.7891268079090406	3.0564766598021276	0.00585900845457125	0.004585928957710668	-0.0035639287156965923
-7.80527300412054	3.4063802626319237	0.005557109378976778	0.004197530819410192	-0.003601478574403419
-7.804324521600502	3.2269612996167556	0.005716067753253678	0.004396170442961018	-0.0035919311182350823
-7.758877336072651	3.698244931275473	0.005291797177900403	0.003890526583383262	-0.003569127584114697
-7.751964178591711	3.7286102673963915	0.005262206823284764	0.0038579538490276268	-0.003562994352333657
-4.868412953288395	4.489722570165323	0.0031540032281076277	0.00309860865416847	-5.346545699372341E-4
-4.944274103721604	4.221530184777065	0.003402620722561483	0.0033354299751244525	-6.06908126142248E-4
-4.861218645669248	4.514367912389247	0.003129864568196755	0.0030757609663417487	-5.258529013839264E-4
-4.761328567585714	4.872867994409656	0.0027516627484659396	0.0027162465766504638	-3.932167678627161E-4
-7.7347878369548635	3.762505605967378	0.005227725339220263	0.0038249177201776243	-0.003548707541338915
-7.441188952293851	4.488511996506501	0.004604443098786522	0.0031460960331839544	-0.0033605665599964287
-7.462522939780039	4.43043664258904	0.0046498469685463395	0.0031997890093279874	-0.0033717809932327135
-7.583988224902736	4.103803156183615	0.004881251077372169	0.003481204706992002	-0.0034194671938981456
-7.428705960551779	4.562167039268793	0.004582492584399223	0.003083098463700268	-0.0033809928372135426
-7.367225146909923	5.0179675342064245	0.004453944597354873	0.0026935212344348773	-0.0035189163093639216
-7.395373926440531	5.510469499667041	0.004594594814724313	0.002320250653515489	-0.0038746325738604993
-7.396628687854849	5.543415335697084	0.004600310821928376	0.002293535827263213	-0.0038953979059985705
-8.951906927477943	9.55517852325179	0.032873341608407484	0.006227092382652559	-0.024197957878965046
-8.732770861641235	9.107630277300872	0.02450276888707298	0.004301541829668114	-0.01935473214425315
-8.477149435408428	8.592840803667324	0.018592917147815698	0.0035090659324100845	-0.015152874883637297
-8.352048182285694	8.325615036227727	0.015754298364071353	0.003125637381173068	-0.01324100109169234
-8.222367325804308	8.079901469599669	0.013993007731212984	0.0028814999677530895	-0.011898233963013396
-4.558078678429407	5.6727023718291845	0.0017811424391312644	0.0017775036053301876	-8.622210892315674E-5
-4.661854211303943	5.2307881209663405	0.0023428496817166286	0.002326355440883564	-2.458136610623204E-4
-4.6736829568741065	5.179041007331088	0.002404375220678168	0.0023856448940358585	-2.6422047895343433E-4
-4.664862639408369	5.2157017440172675	0.002361711454085364	0.002344752515111763	-2.499088806477462E-4
-7.642518454416541	6.7438038314408955	0.0064398248138264344	0.0017551446482510869	-0.0057713301450061615
-7.72390205946121	6.960130553786359	0.007385662889531996	0.0018811770434135591	-0.0065370256744192775
-7.960824009101229	7.5515457825414485	0.009887813499388791	0.0021728250159646465	-0.008603160921734711
-7.398279738095727	5.568321714484634	0.004619301951753488	0.0022791421248137805	-0.003919576805349939
-7.486554017062449	6.151026864151781	0.00515590152214315	0.001929124600266142	-0.004564358858254507
-7.599533786520233	6.612688047526157	0.006163297464421493	0.001804326082475314	-0.005523885760384819
-4.559353287845783	5.783205763653101	0.0016220731185919192	0.0016191632743389008	-5.659311078381684E-5
-4.539973927898901	6.108340489734484	0.0011838999382532698	0.001178643183068785	6.636013796826266E-5
-4.595870421128182	6.280367827388355	7.170844332046197E-4	7.039367619233033E-4	7.388760422820426E-5
-11.949523827617073	29.206895619841305	2.531267060773681	0.36374441149511766	1.0990104629295274
-11.807688642858182	29.154031813094953	2.4791028553118255	0.37019458630251734	1.0763068815315988
-12.00330605669702	29.223330979102066	2.5491707896860776	0.36105615534662244	1.1067779872733527
-11.58017196199464	29.065937130844834	2.3905473696923396	0.37619153080995954	1.0407309991157512
-11.41683712235142	28.96940271662765	2.3232657696945918	0.37644402784327985	1.0071984004327095
-11.219350371023808	28.853937987330728	2.241772276170561	0.3759725654646308	0.9652700069640338
-11.063811648377435	28.68153300927144	2.163070607427298	0.3577302506101207	0.9211388056996188
-10.947486528223845	28.535037823889105	2.1003781381854005	0.34162112614454265	0.8871539611449153
-10.899230615467399	28.323819733732066	2.0245819215669623	0.30683829670474383	0.8535913550122889
-10.868467577029437	28.194812621939796	1.9776562510779563	0.28486393565765505	0.8331531882814495
-10.876511202290695	28.109887068149042	1.9350493876703543	0.2631959709123244	0.8214990633313762
-10.899672074901286	27.854101802332053	1.8143195971938133	0.20190022904942273	0.783041723739019
-12.412266700730603	28.73183000599365	2.6595401211499645	0.3022226120750698	1.1036815705434802
-12.004390987243811	28.644127827029816	2.48889883697818	0.313734422262326	1.046895990186419
-11.418956634563854	28.353076382645266	2.1795189696207466	0.28687669036417535	0.9389441197374808
-11.624144095082618	28.483083006210283	2.300226856514322	0.3048714531734193	0.9808483376846314
-11.98757052088968	28.638168487186267	2.480947787262559	0.3136744988562662	1.0441674281307192
-11.999455430555999	28.643021141499133	2.4868025492555335	0.3138723884746745	1.0462233745398775
-11.11438165555979	28.077094826076056	1.9706824110137375	0.24052766412587284	0.8548971299392305
-11.390783517603357	28.330385589064328	2.1608687372824704	0.283433430750425	0.9319235205055667
-11.018694723095315	27.985290635821798	1.903019901129912	0.2238979623839921	0.8240144193866319
-13.471803069018005	28.77445563984976	3.05855968399827	0.23926002838128593	1.2063704924651129
-13.48260549035852	28.773788416678933	3.062484169199639	0.23848272184434832	1.2071573416352628
-12.935354512904492	28.789110493383188	2.8603500684774628	0.2749690432816715	1.1628352293435744
-12.730299209385468	28.768829272465172	2.7816957556773985	0.2868431317754222	1.1407850846407268
-14.231290469589101	28.525879619960573	3.297099711181649	0.15704618682804522	1.2292263348799761
-14.010448775461906	28.63328583652027	3.2340074781337815	0.1840843124355741	1.228981214255085
-13.506471729136642	28.767317669153915	3.0702016659572453	0.2361292820824124	1.2080986699958014
-14.460841527293365	28.39408003504012	3.3608213551806503	0.12693729549197158	1.2268956286614143
-14.783683682753072	28.129965573228738	3.4389012802910632	0.08056033951061	1.2124588995781154
-14.975465100779633	27.963363652093868	3.4769826301922055	0.051605934195232545	1.202773073501605
-14.857377166814722	28.070482248494333	3.455276762171273	0.06993868728405046	1.209865010608953
-15.247091508969765	27.723494694946858	3.528486412866533	0.010881944185517923	1.1874034374861924
-15.438921475279523	27.548521108541188	3.5600134006456687	-0.020664702226073545	1.180016834018057
-15.777307067901031	27.23142152114181	3.60387906148899	-0.08075955833710027	1.1664203062926304
-15.505550048294694	27.4862002405047	3.570286446296469	-0.03060726703568454	1.1772847151771524
-15.95882932927022	27.057658625283377	3.6214248585678397	-0.11809178958532185	1.1574846192550012
-16.071627921968407	26.944874315391413	3.6244580428950997	-0.1444067073238144	1.1527727979789946
-16.348879088595037	26.649360708813276	3.6052893539430086	-0.2194545480795679	1.1397658140353855
-16.427997019937784	26.555959712111072	3.5919314229894352	-0.250912691452062	1.1377950485890476
-16.656844434007954	26.17623866269756	3.494746100876559	-0.38031236313879424	1.1231599346414722
-16.696536478621557	26.09508062700545	3.468220643236998	-0.4108957781370715	1.1182610999015699
-16.835749776418716	25.686852448177994	3.33991151274163	-0.558084570293839	1.083825698749069
-16.845061757485475	25.628453285604436	3.3211176313506083	-0.5782160310705442	1.0760430730499775
-16.850433340026893	25.176846057478727	3.164985282098445	-0.7314853836142714	0.9888213419345643
-16.85038673364371	25.14105029551206	3.1549454654083138	-0.7431432729205388	0.9821958431621194
-16.822804208812027	24.752145786172367	3.0588987177417453	-0.8595514368833828	0.9057550553666256
-16.814022621155868	24.619664448408173	3.025913323886137	-0.8992230911950908	0.8800370610399733
-16.812945472733826	24.6090037446475	3.0229131416418253	-0.902290625513641	0.8781638634952017
-16.723937840816944	24.10943746964462	2.8968569638041965	-1.0410439174660047	0.7802164395870526
-16.711672631053567	24.055094941481215	2.8810152579075012	-1.0575587447826225	0.7701074002399274
-16.289023552988983	22.907733919851253	2.5900195532677595	-1.3783894104613081	0.5048613981461427
-16.541701583590093	23.45604246001041	2.731848295841755	-1.2269389520139407	0.6386500737834899
-16.554803726644348	23.499372302025698	2.742421275310689	-1.212409865205629	0.6477745716797776
-16.28488538521969	22.898119481008653	2.58663947280403	-1.3808589391581083	0.5025751685323346
-16.26218103763534	22.856454352609262	2.573047362829231	-1.3920753461181887	0.49429415375557845
-15.969194038819062	22.31634337785984	2.3978913207677017	-1.5395924529119231	0.38559223549042493
-15.890230123807179	22.1925020649246	2.3619149749158406	-1.5644556441428699	0.35680931847446584
-15.611918811164477	21.76175729997115	2.2632253948900805	-1.6669595100990384	0.24572932796485225
-15.389654649869971	21.467446140267274	2.2169746760242894	-1.740297885454836	0.17125916792332968
-15.211472875440649	21.22502075941048	2.162098906320491	-1.7879068501384627	0.10259591020876906
-14.852605830718518	20.76860561637889	2.1115629675834606	-1.8661374709736753	-0.0405653172406508
-14.818368111934701	20.727265125728813	2.105121998797035	-1.8711708924961625	-0.05280540050304939
-14.010753868674147	19.956266747716498	2.0228100447081445	-1.9067540306435746	-0.2895053708127388
-14.087441807327457	20.012526511232718	2.028128925992783	-1.9089454799546508	-0.2717512007888451
-14.468160486474938	20.371519812579944	2.059956946936375	-1.8966001865053763	-0.16163942889627753
-14.161164464278139	20.08381166702931	2.031368861092634	-1.9048714860900713	-0.2509682691086925
-14.781086333771103	20.690256417429	2.1002146086650697	-1.8744704641945522	-0.06486560635050131
-12.566775432145782	19.255877513320883	1.9067532841029655	-1.7674373779942552	-0.5152396599277855
-13.290339014836286	19.46305631769065	1.9685533571889873	-1.8609181975014573	-0.4427173703558481
-13.1729303124603	19.418787275288505	1.9595953677799145	-1.8466556962358576	-0.4588639393175181
-12.843245224742368	19.28971157894774	1.935141208459495	-1.806897998383218	-0.5062184034685338
-13.364979556612642	19.508469790386137	1.9753500455444626	-1.8686619759126109	-0.4292933712630005
-13.714991928392514	19.7215588672211	2.002737146433709	-1.8976159739482363	-0.36370195973228814
-10.73275094914898	27.601566124654774	1.6667364576477053	0.1595582821137448	0.7168382550871106
-10.621312259153935	27.431657608134955	1.569401760315789	0.13188850249858786	0.6700257947744237
-10.494472622804425	27.139762728691487	1.4357803227096095	0.08562839451307647	0.6030204021812882
-10.440814811578786	26.97290839065918	1.36727732248892	0.05749141243558213	0.5667136837236204
-10.340010025599554	26.46761329405222	1.2042811801531363	-0.031703794872344315	0.45726200748711127
-10.310942985096554	26.231506882359504	1.1411989824009376	-0.07507300683412596	0.40667012010345527
-10.254915889396067	25.788604694922874	1.0530193931559275	-0.16127239131647877	0.3085807175677086
-10.226478276469011	25.49740684588262	1.001462561943181	-0.20557461574014219	0.2467481119107403
-10.15297056364784	24.454238785309386	0.9561436076943272	-0.3469413237140492	0.02400558030405996
-10.148816922605754	23.97207807587904	0.9852741372322544	-0.42966759792814335	-0.0735632843615283
-10.1572747910747	24.735583520367605	0.9419281828243908	-0.30151896255021016	0.08391358547834932
-10.162097597121184	24.830116402868736	0.9479763281046808	-0.2866200041840029	0.1049589786896328
-10.162546766859359	23.84260305188515	1.006582068403262	-0.45341855212460763	-0.10070177189986992
-10.199764060738538	23.17965757589045	1.0950117377860387	-0.5722064694275673	-0.23374917768517328
-10.264133457042867	22.925685144978395	1.1590394791464667	-0.6393314156413936	-0.2769170264446187
-10.334836167150385	22.416165687077918	1.270997222499357	-0.7459461008868259	-0.36325098230913183
-10.491992980100063	22.018023813554393	1.386435038614464	-0.8726590682406112	-0.4086805050309877
-11.549836964138185	20.072338696358347	1.7518658120330948	-1.4774984269821534	-0.5763419189875579
-11.554967867880773	20.064003427239495	1.7533670229697893	-1.4796994540667323	-0.5771471557091691
-10.551136967279964	21.796553611972193	1.4377253926725153	-0.9265987620250941	-0.4460789033201139
-10.861109989919282	21.2561808403101	1.5653213743025391	-1.1168228264962634	-0.5028610892437657
-10.944210941660401	21.11696785294288	1.5929892108464667	-1.1684770516758063	-0.5104946469744704
-11.133323225905555	20.800917117156818	1.6538173666675133	-1.2812633851399784	-0.5181923626626053
-11.346534801731305	20.436488911990164	1.7053859209578333	-1.3837959972629235	-0.5409726743261084
-11.231518843805489	20.62710766906838	1.666323916458079	-1.3281857293448098	-0.5287880894505124
-11.741469854730147	19.77949816437784	1.7988625449937765	-1.5543125787202272	-0.6068749194331549
-11.841147224706019	19.661418434931374	1.8209897439832412	-1.5894077316135549	-0.6129113034892362
-11.973386913159729	19.52262481256701	1.8441986545156845	-1.6330636184909304	-0.6140098912763209
-12.17042537041236	19.353881967026794	1.866069981646874	-1.6828397286432857	-0.5953553927444972
-12.254791953417843	19.298450378205736	1.8750212323300999	-1.7051890404124528	-0.5674765668022457
-12.107678242949614	19.405561627556374	1.8578751807970684	-1.6662216450688039	-0.6022059888264145
-4.288326386940742	5.8070230604936794	0.11921033459055541	0.11568283681250235	-0.00927933057825652
-4.307057605244767	5.526002436139832	0.16702704759508175	0.16054781357600653	-0.008638266508678823
-4.180171464701457	5.245978145694322	0.21828697372275185	0.2073579891867542	0.016986725560056735
-4.162615861022818	5.199209053922773	0.22614308150611975	0.2144520709591401	0.02076372453065751
-4.143652721141185	5.191949089536986	0.22772959910486287	0.21532292347844506	0.023852406915717012
-4.014987066173259	6.398560350145364	0.027095334146721044	0.023491254766811014	0.01176338570029006
-4.102160277057983	6.226155071234556	0.05182817795442486	0.04972691691675786	0.008774538996773527
-4.158587255864665	6.1200098173878565	0.06777661821882047	0.06686480344510617	0.003803097265565424
-4.284793079351208	5.824858607178209	0.11593866709834111	0.11261510134415735	-0.008929691443240052
-3.6322745368198053	5.1479752237781815	0.25187575211035373	0.21577627198331245	0.11531706059308343
-3.7520724673596213	5.133869891353276	0.24739284666054032	0.22002677688707467	0.09290685377048065
-4.068810461062704	5.185234828589743	0.23148975858262102	0.21614210450314486	0.03696195334504544
-3.4079134276844885	5.238028583704212	0.2517413645847659	0.19644160768265845	0.15468518078060867
-3.870611147185512	6.723331704642558	0.02466579590010274	-0.012317357078558609	0.013977133318005585
-3.93550508782948	6.569124366309313	0.032548548840350626	-8.390002839467857E-5	0.016918088977947436
-3.083077723553127	5.477621858005871	0.2569644098322568	0.14689962391673045	0.20814696106228175
-3.2016356353304536	5.395281637801698	0.2552098018271993	0.16632925666934525	0.18788232163241242
-2.9250367521464256	5.618751443255416	0.2768167110658335	0.11849905466735405	0.23440979395677772
-2.808073832376915	5.742408533499555	0.2881009253686039	0.09506873182383338	0.251889987869816
-2.561109083068193	6.012828978318681	0.34757734054116646	0.04376054173248913	0.29425186924825464
-3.6562255957727294	7.214473650128381	0.0635910367223939	-0.05077526228812685	0.012958311565921955
-3.592522873141893	7.34008329807876	0.10669275329401881	-0.08461034967238043	0.018059267733171118
-3.54328167840365	7.470859406778205	0.12053722429098249	-0.0956024097108571	0.020397867359718665
-2.1477862434435124	6.617732931249476	0.5119393653028472	-0.09207990000969167	0.37493705144183526
-2.178221292733067	6.571855578800015	0.497328640267204	-0.08033042017663805	0.370686525275575
-2.0648331524982755	6.7576354797203635	0.554765020167989	-0.1285185250656786	0.3871621258641175
-1.8849213199230619	7.066868042911974	0.6483636098064978	-0.20753803940003063	0.41285079692271764
-2.4120263893614973	6.229400814325045	0.4040017627327028	-0.0026203956061655494	0.324044713551251
-2.5361866250272955	6.047252036713077	0.3536824803893822	0.03860124008986973	0.2985884260825231
-3.935819787141531	17.984500048599497	2.8451363012758932	-1.1734823554904306	0.28116486722488915
-3.78336958602557	17.993315823553566	2.830340435223863	-1.1811859841333354	0.27768452882001593
-3.427077741744119	7.766058137175304	0.28228162581680855	-0.21639546208784527	0.02747027840128112
-3.406569881135219	7.832445527304884	0.30667950793907794	-0.23241052896506104	0.027651071460978154
-3.395983191054093	7.883794864942119	0.3262434886962101	-0.24363036294682053	0.02824302638491675
-3.3371281060386737	8.150918617555703	0.4410583281342363	-0.3015421752800338	0.03588110596526039
-1.278169408830863	8.48437433428823	1.0934812186437182	-0.5398210036900546	0.4790343895285868
-1.4540629241815408	8.03470965362341	0.950084111439536	-0.43855517217616125	0.4652317048118635
-1.8167261401452421	7.208011822579171	0.690809180976991	-0.24416697369852453	0.4245786947069726
-1.5523830370140876	7.789776732269239	0.8698624088622792	-0.3783121576547464	0.45245428373007296
-0.9410764433027281	9.405038530050247	1.37084262924992	-0.7262237949367346	0.4979242909176086
-1.0329367331417418	9.151234284338832	1.2968090298591048	-0.678511200503082	0.49426886682335863
-0.7679094447811552	9.95277965234512	1.5150366844397456	-0.8155884795120925	0.5031638091496622
-0.33002843814312044	12.134348277380695	1.9976338403622527	-1.1087370714009912	0.49059179609746684
-0.3357764586920513	12.078843485378034	1.9871050139037127	-1.1024859398242428	0.49162711257240865
-3.417433509638533	17.827381727176302	2.794623261521405	-1.2109632698139974	0.2841587943935073
-3.353382382951112	17.741842308688575	2.7860221211632936	-1.2178861003031067	0.28775968255301865
-3.674832941632539	17.93323560833925	2.8219441538723253	-1.1876266115209906	0.2826376962931066
-3.5409307277999584	17.885907081965335	2.8093910344021698	-1.200920696196136	0.28272413960028175
-3.1860561960175433	17.549365365355296	2.763115266512222	-1.2313750447573009	0.29266144225151947
-2.9981130641699174	17.395321314172424	2.7444529505843653	-1.2423857711654114	0.2966569856609334
-3.2165215628928006	17.57820816975883	2.766490652260387	-1.2285264016246327	0.29256886729570303
-4.1137207324417435	17.95308223849858	2.8692877051394645	-1.1612753487249459	0.2812470816066896
-4.160621080742889	17.795938972454014	2.878706539020463	-1.1611997306788076	0.2887486914800853
-4.190763877417752	17.70804950350443	2.885718094909221	-1.1586899369433512	0.2920796107539674
-0.33050020850094985	12.145123827625998	1.9993227945142984	-1.109601323004676	0.4902895452582246
-1.4343564303268679	16.31909273804294	2.5769145321502065	-1.303011648207994	0.34516385671782424
-1.3066176526698219	16.0680303809159	2.5482013844289684	-1.3071198404972797	0.35142728506046944
-1.1152979539279455	15.611202681804269	2.4940467819942476	-1.305156821058182	0.3661106304798455
-2.4474803932797915	17.1585224792057	2.7036724272833297	-1.2671235683535087	0.3111829073144274
-2.055761384167546	17.041296048986602	2.671483833788165	-1.2832653281986561	0.31884411870662477
-1.9984998164489554	17.002629506016117	2.6655464579676975	-1.2844275157718321	0.3218346700176271
-1.5724149375605685	16.580962567434636	2.607303346534121	-1.3023098765694252	0.3354247319903952
-2.9820955633715815	17.38344915169903	2.7429993867289557	-1.243201043289574	0.29711824910211365
-2.724789042326286	17.256116533629893	2.7231146816467335	-1.255571542144686	0.30405437070213437
-2.531457869203797	17.190304756335227	2.7095471032596343	-1.2646926839542587	0.3077450176520424
-4.183190145794866	17.56540290424019	2.8830974959462226	-1.159527412844378	0.2970188646804556
-4.207099313692599	17.371866069837257	2.885394089735592	-1.163372479792569	0.30232362836889676
-4.17345519997633	17.089831976884682	2.865278557690664	-1.1730660557088084	0.30280217762575057
-3.3148310309893363	8.423923301546052	0.5577958830883889	-0.3665086809951813	0.037066053520891006
-3.3001926290874843	8.663118489326514	0.6464516457382103	-0.42004165791766185	0.03372450301978254
-3.2862287614074197	8.915212706658004	0.7396912868424378	-0.47285513222258174	0.036259759149575375
-3.2794829862540458	9.153166440048345	0.835432620789421	-0.5266608035343936	0.040724293895543356
-0.3805651487088481	12.953841366376702	2.1286917972276482	-1.1784210438739775	0.4652741367217791
-0.4307061904896281	13.36924122248353	2.1951019443554776	-1.2137603715675584	0.45133464751026714
-0.5075965103225141	13.744646939005303	2.2470097428691096	-1.2343927156527479	0.4382877504394487
-0.5977318219793605	14.096499370658435	2.2986784063703247	-1.2576147935219675	0.4232980355190035
-3.2676731937878696	9.605726412719452	0.9998383607652581	-0.6141343367018668	0.05306635783174844
-3.256429234120413	10.042692132374542	1.1551418313724136	-0.6956822183388203	0.06481314724278252
-3.268410707882346	10.416945356274994	1.2750128878152536	-0.7525433156340902	0.07485739375675948
-0.6591870284780542	10.31262568099423	1.6122929314897614	-0.877169087092933	0.5063872310050755
-0.42285288091859907	11.258976825610697	1.8315348467456427	-1.0101244574917438	0.5065690967549524
-0.42939644071267913	11.215805729165236	1.821962844523632	-1.0040170066365859	0.5069879454057087
-0.6312573047807166	10.428088654680536	1.6417809452244463	-0.8962904810194321	0.506768569083201
-3.2903234695987535	10.897386429199772	1.4387356883261373	-0.8337514791935177	0.08770037828989233
-2.987291544864133	17.386535233830127	2.7434739478862737	-1.2429826127003558	0.296946174204168
-4.164359810315925	17.031866286091535	2.8607957137714735	-1.1742934313684303	0.30341561249915006
-0.7097934901376413	14.466809880080852	2.351160795162137	-1.2777816721404982	0.4070689802345688
-0.8575672753041089	14.969271293498517	2.4135852035834517	-1.2913959946896136	0.3899644629167127
-0.9532329287786547	15.217415294466539	2.4469907387615253	-1.3011829279893976	0.3784085913861297
-4.1386892518049425	16.602845789463966	2.8173930158188343	-1.1823739071577624	0.29664023891524344
-4.159558946386909	16.976159925336383	2.855278650757695	-1.1741058051396491	0.30374073028388
-4.083322820670365	16.225441788462653	2.7662786790467138	-1.1875335926991186	0.2886847167665404
-4.075875945060494	16.183223288394085	2.7603978472112556	-1.1877531622049446	0.28822334247382886
-3.9528003255732322	15.292784673108926	2.597147651587816	-1.1852011754031693	0.24833775266299746
-3.9992067929440043	15.73055462668215	2.6823947595114435	-1.191163047914027	0.2695366309775292
-4.068371905853679	16.139351008679608	2.7526014930960487	-1.187265699950862	0.2867441336648573
-3.903746688804401	14.691009127397303	2.473552957278333	-1.1677201490559983	0.2186460130536463
-3.86987704440043	14.375574603567006	2.4031640234386664	-1.1528591655101632	0.20618899664496063
-3.9256796422272324	14.820378173973397	2.5014143429824682	-1.1711236661799846	0.22440845434578324
-3.9497350317267026	15.228464150498013	2.5841018469822177	-1.183100549300728	0.24529373627031162
-3.7268568443784513	13.894308007070336	2.287645861105226	-1.1343861412552925	0.18830016637446345
-3.698215854277132	13.779058127098043	2.259640414273968	-1.1288699040887995	0.1841930552956867
-3.6779639093146645	13.673870011895303	2.2324790431453883	-1.1207790587268307	0.18118499308036373
-3.571181750067259	13.33170586472178	2.1436896586984004	-1.101669129973811	0.16853703112327034
-3.4835043026903465	12.977876322076302	2.0483335675618806	-1.0718947531790293	0.15944632155970162
-3.404126025364066	12.339701968592273	1.8752350728465887	-1.0176624601809323	0.13309020813134417
-3.3488293333994186	11.895449310153229	1.7423680996237216	-0.9636592381182927	0.12008330231440856
-3.300315153385468	11.14083500028607	1.517152736091273	-0.8710385312282628	0.09527383149067921
-3.9511621749674837	15.271050023970451	2.592859426203534	-1.1847059028545832	0.24751328578743853
-8.244373317370188	14.628658956740194	7.155415261171264E-5	4.231411576404516E-5	4.8583931017301657E-5
-8.208489142862772	14.204433859089825	7.08860998716121E-5	4.253443944499974E-5	4.867481482896799E-5
-8.193734077492797	13.966873422743047	7.051852847911489E-5	4.2672023613553076E-5	4.8716502621833584E-5
-8.232676222944097	14.462837941075223	7.129629943247724E-5	4.240356944328E-5	4.863246662862243E-5
-8.19035693955016	13.837323106092928	7.032045075846071E-5	4.275895854113344E-5	4.872375009248622E-5
-8.113167709168138	13.369167772280294	6.965390074056496E-5	4.2975909472636085E-5	4.880950581056456E-5
-8.077142174814208	13.181783020574018	6.943075137058293E-5	4.308029895413914E-5	4.883257692064412E-5
-7.967407351985131	12.816549861797377	6.902076625259878E-5	4.319854607647027E-5	4.893082721431966E-5
-7.4202031915344335	11.241546128091116	6.771142886072074E-5	4.355378393396547E-5	4.942815833398556E-5
-7.380855782333087	11.139150568907128	6.768473750549687E-5	4.360771400950075E-5	4.946370844356222E-5
-7.603903539139292	11.751642921695533	6.805567861655772E-5	4.344394644510798E-5	4.925074266253794E-5
-7.696154479064555	11.994745340563997	6.82432622066152E-5	4.34274085131355E-5	4.9160739563262536E-5
-7.744684776673163	12.145936214046198	6.840301328772909E-5	4.3405971818345315E-5	4.911624741943677E-5
-7.337783016568444	11.036160898112158	6.76598638439931E-5	4.3649692738309006E-5	4.950123661797021E-5
-5.478513842259125	7.328297301269693	6.539204704376331E-5	4.247092357066334E-5	4.962057801813787E-5
-5.496335515484936	7.350666297835906	6.543558176652386E-5	4.251176281589097E-5	4.963961543848755E-5
-5.513292533723025	7.373441024034741	6.544931814130841E-5	4.252172057777588E-5	4.9654707799533904E-5
-5.7782594324877365	7.704138241466704	6.574718264036849E-5	4.282802821395552E-5	4.969697384476189E-5
-5.226288884072366	6.97442447090005	6.535261095786273E-5	4.262034388468261E-5	4.9440052344438965E-5
-5.1320395346395955	6.880771446866525	6.524432253138586E-5	4.2506422888859594E-5	4.938934843304653E-5
-4.981658732436152	6.746084424883188	6.533724620172347E-5	4.257297622860336E-5	4.9398158808446784E-5
-4.872230788355059	6.663668971542325	6.539439395068623E-5	4.2587665824323563E-5	4.9450596138375733E-5
-5.95993806317256	8.088641025459268	6.581204255331464E-5	4.263735613110988E-5	4.9912779901507944E-5
-6.156106083074739	8.43849134717127	6.623927777447883E-5	4.30446437643623E-5	5.0020177370839017E-5
-6.3622803987511345	8.893710900037291	6.644006278781657E-5	4.3054234530886124E-5	5.012603075476413E-5
-7.037730777065047	10.279206689455364	6.727036919352844E-5	4.36601977419598E-5	4.9800663935873284E-5
-6.511291309796823	9.166024915663732	6.679303659595571E-5	4.3469892160193744E-5	5.006702915825299E-5
-6.961309529005052	10.091919377967345	6.715159144005311E-5	4.364279471662543E-5	4.9856543926353074E-5
-6.976746835639336	10.11701394282087	6.718412794778041E-5	4.3672141261078306E-5	4.98536364694601E-5
-11.149672852779776	19.026028297048256	0.49119647441596953	-0.06449502613586501	-0.13625599954429632
-11.177286946315288	19.099277703541333	0.49550745329116463	-0.06661636288991915	-0.13647656349096682
-9.18227086019565	22.941744559833715	0.539040518824082	-0.13243911542669753	-0.08864619060298387
-8.933979733519063	23.042297787756027	0.5271750855216379	-0.1337512876136486	-0.08174281444298354
-9.497726748011418	22.723004536194928	0.5471243473813934	-0.12873315462648768	-0.09572040718531288
-11.201816179455392	19.362671115833425	0.5054602986429821	-0.0723062640482208	-0.13496861940206922
-11.022193536741858	18.71762456011473	0.4729633924918762	-0.05640552686937418	-0.135256811473398
-10.948655511422155	18.634752597804788	0.46473584922339367	-0.053383129390668055	-0.1336887758406631
-10.739200803101152	18.414265673982754	0.44261848116490987	-0.04635054987188224	-0.12936282093980292
-10.426129079411938	18.242868662510936	0.41191683362332965	-0.038905486124215266	-0.1212914050511007
-10.351495060601314	18.19934593348884	0.4045771724520917	-0.03732989929905808	-0.11928085293288614
-10.276659955502009	18.164399203559437	0.39740496580615037	-0.035892543072356224	-0.11746288154184958
-10.051706148564318	18.092298620546728	0.3755547616668496	-0.03199112179179463	-0.11059586923234038
-11.220597943108505	19.547650220008503	0.5124951365242875	-0.07625530106688388	-0.13375523526717636
-11.213232813518047	19.613678726955158	0.5142864500060653	-0.07710925387266562	-0.13334467524709157
-11.167862918473158	19.983763373685665	0.5239979805529509	-0.08434583043797875	-0.12978350122449392
-11.119734753615504	20.180895538942224	0.5285821901771626	-0.08699952642117148	-0.12848182710758096
-10.889962382093142	20.81510177874138	0.5393532520715733	-0.09696267191735389	-0.1219244891931729
-10.989883259185685	20.57314650704364	0.5353104189566626	-0.09384483195240093	-0.1240348424155653
-10.670647697607485	21.25443563231954	0.5451120747383221	-0.10409190582010776	-0.116981281702936
-8.656589193032165	23.077778160673812	0.5098113545083041	-0.13257784999151578	-0.07532077040021518
-8.262164632393056	22.97490850022338	0.47553034314375353	-0.12591911395452712	-0.0640783441298245
-8.093510801985081	22.896766634500132	0.4594776104644975	-0.12228335253332051	-0.060603725902891245
-7.68989912608717	22.564207698669875	0.41519255824865997	-0.10769532138568569	-0.05093643777195596
-10.61906467426591	21.352055718189742	0.5465545000336585	-0.1052731634703703	-0.11625230058649616
-9.936768220586934	22.310409278173573	0.5535845707965321	-0.1216893470328135	-0.10440372301986094
-9.627937960973474	22.62487940796674	0.5504098515262748	-0.12740689588006926	-0.09818471999100817
-9.573169961095976	22.676544366109272	0.5497002829015575	-0.12820046324514878	-0.09723811758252557
-10.134279956953314	22.058148587414195	0.552181209409389	-0.11665754459228547	-0.10842393538937689
-10.304582249602808	21.836678921374176	0.5514523868078871	-0.11330980366029378	-0.11087846954275517
-10.555587977067566	21.45179651669559	0.5475276546957952	-0.1065054384664878	-0.11554034750912286
-9.871150253323467	18.04329134881533	0.3584342019125484	-0.029402400457046087	-0.1056172061396313
-9.4491510421968	17.986087424675254	0.31561412729589067	-0.023788686811491024	-0.09186496005515006
-9.39405468440286	17.97674307009461	0.3100395019803653	-0.023203576526256313	-0.09017325479903712
-9.318824933668623	17.968766098777905	0.3017473502843718	-0.022361378484104678	-0.08773410716436124
-8.866655676614846	17.930756511797174	0.2527882377117235	-0.017944639024435764	-0.0725012489633967
-7.460370084706861	22.326890903804703	0.3877316578410358	-0.09980115736743742	-0.04778811421672324
-7.181921823170052	22.004421546653404	0.35282990725394037	-0.08629728079517517	-0.044340144715441746
-6.980050576019263	21.793148493492453	0.3280870157915781	-0.0796646509484622	-0.04252894266294141
-6.576542696581086	21.409318391621486	0.2810065116728189	-0.06552513786011623	-0.03996962477598296
-8.591810565175942	17.924390418426363	0.21932177735786937	-0.014736275737896744	-0.06352195090577434
-8.160987566235585	17.895824611247768	0.1592776518832862	-0.00874233177563168	-0.04598430228128857
-8.427526747689353	17.911776804777684	0.1969556438406715	-0.012686660148769933	-0.057026366632048825
-8.540982568507179	17.920050757602066	0.21320825873870894	-0.014242248218038076	-0.06176772664472362
-5.864615339578987	20.755750631962357	0.2032609930990031	-0.04576419353323418	-0.02970743140051211
-5.543802938210256	20.38074487517408	0.1659196814860383	-0.0342403107712528	-0.024529083335794503
-6.504364858334945	21.34437545298176	0.27303216943813685	-0.06391125233854313	-0.03923790425488191
-5.970918121132899	20.87023242852833	0.21542085447362722	-0.048325854421255976	-0.031079426777295766
-5.171797381464162	19.89737251545445	0.12107034594369766	-0.024234330127776017	-0.019257516730073195
-5.0245480447987125	19.683822661130662	0.1029201316223196	-0.01809414222623522	-0.016623192785686396
-4.900152014728899	19.401774462066626	0.08320308391322216	-0.012420414313394364	-0.015751608630668483
-8.045165203849148	17.895237150670994	0.13797378042756983	-0.007159645253385052	-0.03827667715621351
-7.828330068792466	17.887207984644846	0.09463943551770143	-0.0052747693565739495	-0.02405909417800641
-7.588389628929521	17.819549385161938	0.02191846987313004	-3.2905027713632214E-4	-0.00611264956296274
-4.683175416995011	18.92056128922509	0.05475568480270161	-0.004083531311908623	-0.011424329275065277
-4.557131527726211	18.533459102138394	0.037341899341764045	-0.0017326584179155197	-0.009247837594212736
-4.377707594286538	17.57417867700677	0.009998764705114897	0.004482144243185555	-0.00659209192802235
-4.375950900357417	17.526057226949376	0.009046684808853922	0.004812403192590873	-0.0066385838243367915
-4.484941864981501	18.19838652331461	0.02236741532756833	0.0021352942991402428	-0.008549549087512227
-4.372825752777866	17.497105804998277	0.008998374500540404	0.004946059527790865	-0.006751118602383785
-4.260063754969469	16.957122878843833	0.012215691324727947	0.00596197948522318	-0.005376062385439951
-4.2543796491463395	16.88173839584814	0.01237181946549719	0.006111325307851129	-0.005615778128399133
-4.172479120773178	16.325671413989923	0.01227232382398068	0.005431391977490798	-0.004968758979907977
-4.151871519508384	16.155447405066244	0.012391219145581132	0.0052621931801359835	-0.004777642522691686
-4.144035245207647	16.121454065378032	0.012261760775550154	0.005148753316536039	-0.004669934548880256
-4.072421898747817	15.289956430567175	0.009015251158579084	0.004083813284454342	-0.0029996544335260562
-4.095328121705499	15.489697359268533	0.009890468745769699	0.004358265995690677	-0.0034620649905436045
-4.118480058777639	15.68595857984359	0.010766770362956807	0.004447113383054276	-0.0038313553091233283
-4.140149876500907	16.06180723438685	0.01200898718053137	0.005032128079744829	-0.004535421159570031
-4.179593610389492	14.862900564725685	0.0072619145610422296	0.0035816322849029853	-0.0030603943534791575
-4.129583690004605	15.034457843656845	0.008236652047264563	0.003962259108732759	-0.0033161176261296502
-4.332504046130264	14.727261534199787	0.003720753452087444	0.0017515513427262186	-0.0014768046516000063
-6.864381120883843	17.824925970386563	7.833394544562611E-5	3.982395983804176E-5	4.825670823409659E-5
-7.111456277637915	17.862901719600874	7.76388611957839E-5	3.9674746701136686E-5	4.792648296093413E-5
-7.361730330183262	17.815658423143518	7.686160536288687E-5	3.9706793878899355E-5	4.760775898126687E-5
-6.699631952192596	17.790187728061333	7.878958078444218E-5	3.9929671863789115E-5	4.846677194389684E-5
-6.471535900809904	17.65611081898578	7.933569869205911E-5	4.023157977384215E-5	4.8766528193354045E-5
-6.01856299486931	16.965651538393175	7.98471378951656E-5	4.120726700170424E-5	4.935102421454697E-5
-6.018217814642384	16.964954947243214	7.984731232756635E-5	4.120815188553011E-5	4.93515023404509E-5
-6.192614293475787	17.31914560580889	7.978660744984998E-5	4.077619984387364E-5	4.9130490791353215E-5
-6.358826975092747	17.562077889890872	7.95598789056994E-5	4.039024299425944E-5	4.891197100719882E-5
-6.018066056155799	16.964687362149334	7.984740495182587E-5	4.120844082665658E-5	4.935171926899756E-5
-4.908304538333134	14.969355025422521	7.938804081739896E-5	4.282675124030764E-5	5.02864262472665E-5
-4.894965705707698	14.956384548239772	7.939557209348043E-5	4.2837336746262456E-5	5.0292718031466166E-5
-5.522668475480044	15.89108446419409	7.949206873150561E-5	4.2158301637398326E-5	4.984190647858093E-5
-5.590293973325887	16.02332329799043	7.955346355641896E-5	4.2069758563165115E-5	4.978748815014927E-5
-5.62503595550961	16.102423683804165	7.960266931745064E-5	4.201135844822233E-5	4.97678757120213E-5
-5.79838945170203	16.47567517825189	7.973226440037434E-5	4.169772252175811E-5	4.9591996965151087E-5
-5.818300420163335	16.518599132988257	7.975221850604653E-5	4.166053046463927E-5	4.957988573554931E-5
-6.016563718580136	16.961325465432818	7.984665111893108E-5	4.121175965399528E-5	4.9353451739487675E-5
-4.911331118979538	14.97328547513143	7.938762015730014E-5	4.2823823569176404E-5	5.028428460258225E-5
-5.0735700023776875	15.16993664121582	7.936049187794784E-5	4.268654806723841E-5	5.018833478237107E-5
-5.223708594183212	15.375437594116095	7.935831259022064E-5	4.252758602640535E-5	5.009212781968464E-5
-5.2244114000787105	15.376332166246335	7.935828895297458E-5	4.25269681672101E-5	5.009174864745487E-5
-5.424504479191739	15.698092793846305	7.942475653965372E-5	4.230483346922469E-5	4.993787984872748E-5
-5.22565127061393	15.37825402853767	7.935865937341138E-5	4.252558415071514E-5	5.0090975861423316E-5
-4.7077301313837365	14.774519111724057	7.950375843633616E-5	4.299008730554354E-5	5.03788596047837E-5
-4.675015183440867	14.74800878513003	7.952473163283614E-5	4.3012391585678746E-5	5.038557304626757E-5
-3.7658512309524754	7.028045440845924	6.709159590024413E-5	4.1604744226467945E-5	4.916492158875627E-5
