# Supplementary material for: Thyroarytenoid muscle fiber orientation regulates the ability to modulate vocal fold vertical thickness
Source: PLoS One. 2025 Dec 4;20(12):e0337735. doi: 10.1371/journal.pone.0337735 (PMC12677544; doi:10.1371/journal.pone.0337735)
Supplement: S4 Data — (ZIP) [file pone.0337735.s004.zip › Male/contourA4TA14.csv]

% Model	Angle3.mph
% Version	COMSOL 6.1.0.357
% Date	Dec 13 2024, 23:15
% Dimension	2
% Nodes	720
% Expressions	3
% Description	Line
% cpl1x	cpl1y	Displacement magnitude	u	v
-11.968005616002486	39.650844643500406	4.097644398379824	5.773009917169787E-4	0.4164465578340814
-12.100925229184412	39.521184251215715	4.093573196179563	5.743866729273834E-4	0.416514259158855
-11.810234379374002	39.74293127707726	4.100530713811144	5.793860918261473E-4	0.41639707687324423
-11.76596306338081	39.775513356632324	4.101553936827333	5.801202210304193E-4	0.4163798230986673
-11.47739948826791	39.862189693672036	4.104272991335046	5.820802198085384E-4	0.4163301431997009
-11.258980847445656	39.857881496438054	4.104131957606626	5.819903400655144E-4	0.41632747842925144
-11.716143543792246	39.796222579001906	4.102202948091956	5.805909805098981E-4	0.4163683758775041
-11.163938214941039	39.85365079891891	4.103999490130028	5.81889257489792E-4	0.4163274961659694
-10.796207435616262	39.85090503287166	4.10390912415419	5.818146153866444E-4	0.4163207570277183
-10.709496869932108	39.85039381204079	4.1038913262556544	5.817985420391876E-4	0.4163191049723285
-10.37169574884199	39.850036177539195	4.103876355007388	5.817725012056091E-4	0.41631183955154283
-12.13512273325702	39.460672833157	4.0916737922187485	5.730284122715144E-4	0.4165452379991543
-12.240660142730178	39.24849072022055	4.085015353346919	5.68264985979998E-4	0.41665353716285636
-12.227325367848685	39.08705965880899	4.079944880257166	5.646555968490852E-4	0.41673387639127535
-12.205740642978935	38.979124391808504	4.076557202094511	5.622422453707884E-4	0.4167873118708451
-9.681369688821853	39.850002288818345	4.103859051966512	5.817415780045876E-4	0.4162966688782167
-9.209886193231677	39.8500022888185	4.103857610360743	5.817046220339522E-4	0.4162862950249435
-6.503691158131879	38.96454001876737	4.0760121441674215	5.619584322630741E-4	0.41666981657234053
-6.587351156296421	39.29642873129991	4.086437533177797	5.693367334557096E-4	0.4165055807436036
-6.771159512318912	39.57700815680421	4.095246884533856	5.755846834584843E-4	0.41636922938592485
-6.814129999907874	39.651652838586976	4.097591740608575	5.772453978471973E-4	0.4163328236437809
-7.229593906641747	39.84203493583536	4.103574338066	5.814979426530853E-4	0.4162467266649921
-7.181795837296288	39.83706132882147	4.103417846791898	5.813865295930582E-4	0.41624816075961546
-7.033567159296577	39.76166368437849	4.101046691341749	5.797044743943145E-4	0.41628261776551867
-7.6946177519140235	39.85300356006798	4.103926645271509	5.817349207910789E-4	0.41625146652589823
-6.488283836647731	38.91091546805024	4.074329026221824	5.60759802293432E-4	0.4166963070227757
-10.243595360807257	39.850002288818345	4.103874356030417	5.817599221542982E-4	0.4163090395369121
-9.730298368089413	39.85000228881833	4.103860401349316	5.817431775621084E-4	0.4162977446383495
-9.743014193148053	39.85000228881833	4.103860437482009	5.817444101573968E-4	0.4162980239419258
-9.085341826788042	39.8500022888185	4.103855059981466	5.817009246072536E-4	0.4162835507546572
-7.779783738995952	39.851154726690396	4.103872470687599	5.816876963993554E-4	0.41625426855366965
-7.886706964608754	39.850916601280545	4.1038631587145895	5.816899010005789E-4	0.4162567425583941
-8.209330570361047	39.849987794146756	4.103848816343749	5.816562004887792E-4	0.4162642963178257
-8.699211804792647	39.85004545472901	4.103858900543276	5.816677590644063E-4	0.4162750400741925
-8.427966558711145	39.8500350871401	4.10384885415616	5.816707805493171E-4	0.41626907473966973
-12.152615457473026	38.61822056218743	4.065223652198476	5.541964700480292E-4	0.4169664102569787
-12.150457207342695	38.60568225439725	4.064830234082283	5.539169463650611E-4	0.41697262518868733
-12.146591986235311	38.58859764700979	4.064293647449671	5.535374555012804E-4	0.4169810737621402
-12.074238696384148	38.24828133015453	4.053613387066715	5.459573597273073E-4	0.4171494596343719
-6.441829287929373	38.514252064367554	4.06187842384704	5.519259176672902E-4	0.41689374901419807
-6.4796557750756225	38.830935381536946	4.071816332939806	5.589809508116572E-4	0.4167361359726769
-6.431316994593285	38.355730965701305	4.05689996255971	5.484173707966363E-4	0.41697283733843826
-6.415000660473024	38.12021737547059	4.04950878116435	5.43183136877517E-4	0.41709030741173747
-12.006552716049852	37.91928976266428	4.0432801527233995	5.386596306996121E-4	0.4173122992909011
-11.966773292852782	37.7322909897182	4.03741184305725	5.34513542270951E-4	0.4174048253419078
-11.899335717233097	37.41624344712912	4.027487052601234	5.275381050923634E-4	0.41756120344345543
-11.86072968481382	37.23337054820751	4.021748917447177	5.234905096006806E-4	0.41765169406333824
-6.405495081109018	37.81045524455644	4.039780405936543	5.363348655235292E-4	0.41724508652855
-6.3802834672144035	37.49850283645258	4.029991502420929	5.294386575363614E-4	0.41740061847497245
-6.34327199449609	36.990127261889924	4.0140273928067485	5.182694225207569E-4	0.4176541767350831
-6.3346776499635205	36.89181710192548	4.010944767676698	5.161057218762515E-4	0.4177031755503604
-6.327277488709939	36.80573234114482	4.008244417777366	5.142285852042599E-4	0.41774609046620415
-11.839379859361392	37.12464213602315	4.018333305629734	5.210930289600006E-4	0.4177055330663073
-11.66031709327127	36.191536938073696	3.9890442039143874	5.00623490921312E-4	0.418167659511857
-11.619905720758748	35.962379473002436	3.98185825710171	4.956166454487882E-4	0.41828122681598917
-11.730360249335298	36.58305483766412	4.0013449300094255	5.091697519311513E-4	0.41797364293608874
-6.248695444183289	35.88284413383002	3.979296099244181	4.940282137155815E-4	0.41820612224770615
-6.190644674951313	35.36621719878445	3.963075068692699	4.8289634227463454E-4	0.4184633991921948
-6.146329446134891	34.860882297696094	3.947222166835342	4.719230722872977E-4	0.4187152706834911
-1.0600869276340483	18.316100001774196	3.428501756455174	1.4530626622319116E-4	0.4268956235854168
-1.0459016161732135	18.37692181363064	3.4304048010089128	1.464305665852664E-4	0.4268649501198208
-1.1744205707972624	18.153797557800345	3.4234201141503955	1.4231356349295009E-4	0.42697887309445226
-1.311326192584243	17.97535615877772	3.417835559290303	1.3902281349542555E-4	0.4270706082153022
-1.386335587551091	17.922671465764726	3.4161858180819773	1.3805548672484846E-4	0.4270983244957794
-1.650548821745367	17.757514160475903	3.4110205043801063	1.350219738143567E-4	0.4271857411122729
-0.9718149006219283	18.630446296863695	3.438344747695876	1.511165961902472E-4	0.4267368180634059
-0.9542349860686515	18.852537320770427	3.445296296076221	1.5523147831881845E-4	0.42662543465994585
-0.9467123425971604	18.932059856972355	3.4477875803046754	1.5670557393929524E-4	0.42658553009750444
-0.9488912973033679	19.009058522305217	3.450198029188107	1.581366287010376E-4	0.4265470637861973
-0.9602591937381534	19.185733594449147	3.455732572955063	1.6141652503051315E-4	0.42645892097753835
-1.0005126263859143	19.36574217623491	3.4613671541404196	1.6476666749394648E-4	0.42636963870696365
-6.05347281998843	34.07388368729615	3.9225502808145825	4.551139315435087E-4	0.41910708555610365
-5.779746191862431	31.198536783186327	3.8323333002979147	3.946761522606835E-4	0.4205400500814752
-5.81260308842713	31.6601371096856	3.846791389756655	4.0418123264240505E-4	0.4203097405088423
-5.898916358898413	32.61341104261303	3.876724841196264	4.2418231689827146E-4	0.41983458558244346
-5.976331308258205	33.33624786626052	3.8993798679639586	4.3936413035667774E-4	0.41947451873605024
-11.555172919712001	35.57995576034233	3.96985510771075	4.8735175614608657E-4	0.4184708065264443
-11.427224513094306	34.824469013294944	3.9461470283250595	4.7091887117855006E-4	0.41884531995176755
-11.302991741507174	34.01939293201957	3.9208764625617745	4.53678030205911E-4	0.4192446631271624
-11.26269403333529	33.74326682230424	3.9122276471238697	4.477107253326971E-4	0.4193816713961473
-10.87492360433819	31.536162433666846	3.8429804698516024	4.011685984834986E-4	0.42047553670615
-10.79808267178972	31.096982410679725	3.8292061136401876	3.9225140327662654E-4	0.4206932177686333
-10.515617328365707	29.431210118152052	3.776981126253254	3.578159514459942E-4	0.42151903685890646
-11.095255333576779	32.78560916869341	3.882149633885808	4.275126242853758E-4	0.4198563250910841
-10.374607869233792	28.677418549364212	3.7533168914899226	3.428473618101327E-4	0.4218924953539279
-1.9007542873442729	17.670028077820447	3.4082825504735483	1.334251801390444E-4	0.4272340604840553
-2.0779141835942943	17.606247817656115	3.4062884130430406	1.3226193646560398E-4	0.42726919419042586
-2.421704394542373	17.610906476909	3.4064367211877165	1.3237575211888955E-4	0.4272731445668227
-2.5268901597962445	17.60827853304663	3.4063557484564906	1.3233637878050855E-4	0.4272763819092914
-1.0157099330243569	19.441588102125813	3.463743371929803	1.6617957938357163E-4	0.426331987731593
-1.1062328150339649	19.65851365771074	3.4705363212859037	1.702256523383616E-4	0.4262251652472031
-1.0950141199455286	19.63861486947969	3.469913156543493	1.69853738228874E-4	0.4262349106196231
-1.0936631912571904	19.634142492606518	3.469773025530182	1.6977012870465218E-4	0.42623712240911077
-1.2019485900933222	19.823967402584525	3.475720294751543	1.7331610896280353E-4	0.426144179426812
-1.2626663164006444	19.90610167368628	3.478291694547022	1.7484992453035704E-4	0.42610421517361924
-1.3479656887537845	20.02184186709379	3.481919465613227	1.7701213338696726E-4	0.4260478961657397
-1.3818036936806772	20.069240413165744	3.483403755475918	1.779025001010788E-4	0.42602481300590067
-1.490043238491493	20.21081153288452	3.4878407514687195	1.8054875055449856E-4	0.42595599456789446
-5.495158991359491	28.68268136418761	3.7533954164424346	3.4346391645774814E-4	0.4217931118908598
-5.507477156915547	28.790577524822243	3.7567714624507516	3.455961959613681E-4	0.4217393625933503
-5.640376413522405	29.93509919763994	3.792690413731413	3.687549323418671E-4	0.4211693803113711
-5.66674537726079	30.200894570944342	3.8010142913364904	3.7410006442032155E-4	0.4210369010043672
-11.232964758328787	33.56280133293661	3.90656141540182	4.4381240312461726E-4	0.41947115445583083
-9.890707351552885	26.584105713780335	3.6876558449267423	3.013781548115196E-4	0.42292788376586704
-9.499209611630052	25.463046361573806	3.6525108466544935	2.798552997100373E-4	0.4234800180604911
-10.251371607480321	28.08873461337165	3.7348545668018827	3.3088470509004954E-4	0.4221838840545907
-9.949856872037069	26.81141811544305	3.6947857554134247	3.05916625962137E-4	0.42281557216764953
-9.409620206466	25.28683176907262	3.6469738095838817	2.7643083855853634E-4	0.423566280492753
-8.975776833099328	24.413789608181347	3.619651517214967	2.599543202995552E-4	0.4239940317503642
-8.450931047688341	23.67686534172989	3.5965045624343515	2.460044015861873E-4	0.4243522121585144
-8.315280225053407	23.486682331666373	3.590556096361289	2.424873720519052E-4	0.42444471087145663
-8.109310669822081	23.245736403988893	3.582993832308072	2.3802774685589514E-4	0.4245612998386922
-5.04821833795282	26.35030357792787	3.6802707629077167	2.973743023005095E-4	0.422951415640604
-5.072511135861281	26.457154341834364	3.6836135158033803	2.993951199131309E-4	0.4228984031950836
-5.319014801988768	27.6151602307035	3.719920575078847	3.221463615819008E-4	0.4223237865802802
-5.298549699956672	27.508324942348306	3.7165754097681902	3.200944232681812E-4	0.4223768572843788
-1.6547952866665352	20.435138707303928	3.4948652288263573	1.8475350793942198E-4	0.4258468274282468
-1.7068462026965912	20.505043732104994	3.497056439655602	1.8606743127613714E-4	0.42581282330396963
-1.8328638043067826	20.675856534446993	3.502406079646703	1.8927697556650095E-4	0.4257297119324707
-1.9146876228856835	20.78271581099791	3.5057557827333063	1.912804732476372E-4	0.42567777202449314
-1.9589596542270868	20.838178803681924	3.5074922139213873	1.9231640579077055E-4	0.42565084505826883
-2.2267902915590323	21.173727916983232	3.5180181440562235	1.9864466076140034E-4	0.4254879480929179
-2.4765836027203294	21.524027437877677	3.528980704373187	2.0524624273178416E-4	0.42531734568772706
-2.510632075597485	21.56945277354053	3.5304061927161796	2.0610997231052412E-4	0.42529525734184964
-3.4170539347823667	18.323036770820913	3.4287422718752283	1.4561139112990716E-4	0.4269352555171029
-3.3613588547056894	18.26201824120377	3.4268313898155354	1.4447973854441322E-4	0.4269647546234365
-2.8302006677410443	17.7685842180935	3.4113749380679774	1.3532152822612372E-4	0.427201765045643
-3.0213186080937637	17.882690433716814	3.4149500996558184	1.3744513294056712E-4	0.4271481956328081
-2.9853774190574067	17.85333337493745	3.41403155658667	1.3690019635341556E-4	0.4271622221612303
-4.904236518511963	25.91960781073081	3.666749470940175	2.891195710995251E-4	0.4231641646257399
-4.723668736196532	25.314951331292864	3.6478123914610467	2.7740566952791937E-4	0.4234632032130851
-4.604679940346854	25.051089745874435	3.6395260975195427	2.7227132572167265E-4	0.42359291287623235
-4.281370486848969	24.383328411417228	3.6186285690526265	2.595651372355326E-4	0.4239208735906248
-3.2125741016240386	22.611557155864187	3.563061459198517	2.258256715081956E-4	0.4247870447325114
-3.272014261258436	22.70654698603269	3.5660339723660432	2.2761431711346597E-4	0.4247406382515556
-2.5518384799861815	21.63096481182497	3.5323326211933734	2.0728461211795386E-4	0.4252652599202689
-2.8735384712196232	22.08009398368013	3.5464168872112998	2.157651691860441E-4	0.4250465803885207
-3.1756044296995665	22.556944434453374	3.5613475573612154	2.2480385391574842E-4	0.42481367862652
-4.545571876999899	19.652622560032107	3.4703928799915555	1.7039195097253516E-4	0.4262912288935032
-4.424895516455141	19.524062222800467	3.4663658430005864	1.6800037927721425E-4	0.4263533201098544
-3.958958611653594	19.00470136406695	3.4500922813980965	1.5829265830756637E-4	0.4266043828290921
-3.8782730930382083	18.915322300283425	3.447295078038112	1.5663087137792608E-4	0.4266476073665776
-5.025563667731989	20.107549344377823	3.4846653998219037	1.7894771573363118E-4	0.4260726968836657
-5.277731362781373	20.350988119887234	3.4922792095574287	1.8348540672227912E-4	0.4259555675518135
-5.606549304112775	20.6598148798465	3.5019716459396233	1.893291326932968E-4	0.4258073366869879
-6.131048509468386	21.17349677678001	3.518048496956811	1.9896489917579148E-4	0.42556014126156144
-7.17416985769136	22.198608654304337	3.5501694980724836	2.1823903017769038E-4	0.4250670575491605
-7.6413332318231895	22.67125431062098	3.5650190734360327	2.271852145042044E-4	0.424839592248919
-6.9150129554945305	21.927639425126234	3.5416988829155884	2.1320793219647039E-4	0.425197753655735
-6.31895859009996	21.343154735881807	3.5233829409379642	2.0219968014585678E-4	0.4254788750788088
-6.618255579081206	21.642875823077	3.532754034894997	2.0788127739815884E-4	0.4253346255378012
-3.6680004015474728	23.30103040805593	3.5846876584556915	2.3885186979589885E-4	0.4244506862893954
-3.83446762916781	23.580833568731567	3.593450057944989	2.442654746652562E-4	0.42431389393736474
-4.071443328978513	23.987709649252928	3.6062139581113746	2.5190102205104243E-4	0.42411477035493983
-7.640251545310057	17.586782544931808	7.755052382289421E-5	4.069796801422677E-5	4.8342602173415365E-5
-7.509356374993602	17.79911102953117	7.765638885101529E-5	4.03262627576758E-5	4.8201758506522485E-5
-7.6989388334005735	17.4903691638282	7.748178192864659E-5	4.08039774891582E-5	4.8407361939961786E-5
-7.762103216471637	17.30759444679789	7.728596318291913E-5	4.1025933884668796E-5	4.8508702886980685E-5
-7.821162534822876	17.152686250634986	7.708949525594887E-5	4.1181816550743685E-5	4.859410682832593E-5
-7.87221896818102	16.9473112831706	7.679158538977069E-5	4.139120169901496E-5	4.868405690171409E-5
-7.921170402924522	16.753942907049066	7.651489950128522E-5	4.158073490820761E-5	4.877220591748752E-5
-7.9783869673286425	16.470761822820492	7.605668386183717E-5	4.182017970024685E-5	4.889142409940048E-5
-8.003886469325913	16.357472230499454	7.588105713857161E-5	4.1920286538999835E-5	4.8939709632370586E-5
-8.041803974825056	16.197407590250943	7.557416326584639E-5	4.2032260356258484E-5	4.8981127134648916E-5
-8.11957094103931	15.808141817188318	7.486077677980305E-5	4.230967410948609E-5	4.9101895478950346E-5
-8.094241908274963	15.975737091845481	7.517402769828332E-5	4.220284882295353E-5	4.9055628206697325E-5
-8.149959289733443	15.594634263864748	7.448943375888731E-5	4.2454942391805126E-5	4.916624721245328E-5
-4.487015489615116	14.591722761896559	8.093674370472103E-5	4.381388817077755E-5	5.125005325490005E-5
-4.416731324563106	14.512870608922288	8.092789926746658E-5	4.387120693202138E-5	5.126492530646367E-5
-4.329055028394281	14.412978776001905	8.093236106521741E-5	4.395824809952936E-5	5.1296114947088284E-5
-4.19303203891211	14.248275933735142	8.08893748527877E-5	4.406518479705199E-5	5.132361279758178E-5
-4.178965322518646	14.23024927967746	8.088620117434473E-5	4.407874495965632E-5	5.1328821603635285E-5
-8.208595369810979	15.125877972768416	7.35962612865393E-5	4.26884872798829E-5	4.9276738419354004E-5
-8.250106284083648	14.883579494882824	7.31342004065494E-5	4.280047789621458E-5	4.93289539068414E-5
-8.184763342662869	15.304083214581624	7.393843328514374E-5	4.260410700883852E-5	4.9232550158527946E-5
-8.194040568253598	15.203367992185502	7.375744624491323E-5	4.2658860211043385E-5	4.9261449814375636E-5
-4.009503675450382	13.95499929048619	8.066531606766832E-5	4.422577022367403E-5	5.133362314845384E-5
-3.967321215997023	13.879167246534847	8.061300089049896E-5	4.427680294822379E-5	5.134551861861538E-5
-3.8768075373306097	13.684183745503944	8.038931869464283E-5	4.43605995643104E-5	5.134249585826502E-5
-3.8285567068758617	13.577304042901428	8.02663068675483E-5	4.44105555100987E-5	5.133831013316845E-5
-3.679175518096213	13.165512678706849	7.972023589338003E-5	4.457111511620409E-5	5.1319470800307296E-5
-3.5952780276413945	12.848827743115857	7.920049026064442E-5	4.4638603489245923E-5	5.128844058840981E-5
-3.8035301168690907	13.511178334388502	8.016470955974366E-5	4.442479962361855E-5	5.13277873112931E-5
-3.5706258476984103	12.751547870197772	7.907121532658701E-5	4.468501175874687E-5	5.1290917685438096E-5
-3.536337058362929	12.508568926206657	7.86638564813374E-5	4.473591052165859E-5	5.1284735077757716E-5
-3.4943523373487664	12.217884679130231	7.817376018342059E-5	4.4797877907184766E-5	5.127209735361664E-5
-3.476217738039166	12.051206781698731	7.785636691881179E-5	4.4794390712056857E-5	5.12537004363733E-5
-3.4381043775288846	11.707787309160882	7.735564955045331E-5	4.4907658382925986E-5	5.126497474271671E-5
-3.4175141432913065	11.442487558596586	7.686759776573602E-5	4.490422211823769E-5	5.1237437156669206E-5
-3.390535492772293	10.959938069747185	7.606726542432529E-5	4.4942140966285754E-5	5.121930046206689E-5
-3.391605607580326	10.637069694303245	7.550494343984534E-5	4.491887350300986E-5	5.120462774680085E-5
-3.3957072198915474	11.125983907025887	7.63805514345837E-5	4.4957917502236495E-5	5.123699301565372E-5
-3.3933099091125833	10.454525891479044	7.522377712136142E-5	4.493955178952282E-5	5.121204451385173E-5
-3.392748642497309	10.363320317554606	7.50934204875744E-5	4.494471307153043E-5	5.121299632755317E-5
-3.3881777990103163	10.052022617744685	7.459157369740126E-5	4.492525706139639E-5	5.118430778826549E-5
-3.379931059854188	9.65560915900371	7.393576943477824E-5	4.483142728013348E-5	5.111988992953368E-5
-3.38003327420144	9.645525660619372	7.391676758200649E-5	4.4827831107899274E-5	5.111787193153505E-5
-3.380411775956053	9.63612711841371	7.389607427144053E-5	4.482086875710506E-5	5.1114721571715016E-5
-3.4070943292007656	9.209820550583608	7.317077928805396E-5	4.4703710481966786E-5	5.107084478342252E-5
-3.4177904844649305	8.97279793026408	7.267341249750924E-5	4.45412279160901E-5	5.0973470281206536E-5
-4.670507470987797	6.528342318175511	6.648063603210844E-5	4.316596824555861E-5	5.019966804898596E-5
-4.472672713765167	6.53165408154053	6.679845382199991E-5	4.3103162654583355E-5	5.039539163034511E-5
-4.296096768007061	6.564113874181485	6.688302389111027E-5	4.2941422875540894E-5	5.0174689666078855E-5
-4.1907677441120486	6.6201318525786546	6.714643259492207E-5	4.2849463719633706E-5	5.027285789372317E-5
-3.42823364007561	8.77881073484247	7.238494163707839E-5	4.4469000407572885E-5	5.0962237479851814E-5
-3.440421539484517	8.631632878187974	7.217017785328068E-5	4.433643505488284E-5	5.0948782274576036E-5
-3.510174069952668	8.051882576425108	7.129031362416995E-5	4.382787050356108E-5	5.088089179402225E-5
-3.4654247941708625	8.41479710425795	7.17574732561775E-5	4.41093646965917E-5	5.0904444058615466E-5
-3.519325274558982	7.974355231943207	7.109711676106734E-5	4.3720906855673876E-5	5.0817223619678904E-5
-3.8048036653298265	6.960169305120867	6.794845553454703E-5	4.229079169104167E-5	4.9922543074026125E-5
-3.942941641067294	6.809098812242506	6.760286956536864E-5	4.260677533038837E-5	5.000737501595851E-5
-4.081244662082278	6.715380176995773	6.719707938114162E-5	4.253263254606309E-5	5.009877735056961E-5
-3.557899482821399	7.6388476831782866	7.009016547018008E-5	4.270723814975264E-5	5.033397809327374E-5
-3.5506928691402093	7.692857622749482	7.049001094399732E-5	4.3143703437391056E-5	5.054875810296526E-5
-3.535122007221198	7.8370201875805385	7.0790213323487E-5	4.346305078377131E-5	5.065333731596918E-5
-3.5827478111781415	7.560437912809053	6.997250878969367E-5	4.300401326132442E-5	5.0247059515296596E-5
-3.656557182300242	7.31345080673359	6.88995645367899E-5	4.26043515681381E-5	4.982441143511676E-5
-3.741595319822733	7.091603710798701	6.814133973902878E-5	4.204445597021505E-5	4.9820501377432526E-5
-12.48823622079036	29.318127189803445	2.7247530871639913	0.3381221095830713	1.1740478876463307
-12.301573729696075	29.291730374054282	2.664234940378077	0.35157238954057113	1.1502933141912381
-12.904182385341631	29.37659805299116	2.857265051398768	0.3008171963781993	1.2201527643783412
-12.704310573905445	29.35687813300677	2.795137122542749	0.319586423222726	1.1990068290262772
-13.215739023882737	29.375039723105594	2.948324631342733	0.27108578364269353	1.2399464880266393
-13.289816212405814	29.38416912499247	2.9702195203340107	0.26331119839848055	1.2468836853066327
-13.628735756055638	29.408293625969595	3.0673956005116185	0.2333845829529656	1.2759485173310396
-13.761313265189306	29.420327221129604	3.1056733209079046	0.2210900792702505	1.2878181024976338
-13.789831291953012	29.42263826529943	3.112535543122464	0.21828764774609066	1.2901526613205394
-14.193507593470319	29.351006338599753	3.207480500778668	0.17068887121854073	1.303404767038884
-14.343065600888547	29.30623263263965	3.2353898168118516	0.15507623475878468	1.3045426565368996
-15.169871121939503	28.7024294022831	3.386927480154651	0.061834206040801795	1.282670691351878
-15.025976096323706	28.826575538617305	3.3620393828757793	0.0775074953154382	1.2879832356747438
-14.704342841257393	29.099582909420015	3.30077672832172	0.11390667300317572	1.2981239340824582
-14.77814405518191	29.048154888872233	3.3143228388017727	0.106886569142866	1.295665882925417
-15.194930389272562	28.670268692680192	3.392815180791974	0.05802041986505719	1.2821158912756108
-15.552436058935607	28.262388145106144	3.460034150493572	0.0029544548090110305	1.2604294516882355
-15.65870487864321	28.128694460225432	3.4798668199126466	-0.012436852734226584	1.2491328642847914
-15.420870685895718	28.414489982476084	3.4374372448628643	0.024014675935806078	1.272718254288053
-16.14669845066415	27.534817692946177	3.540232727973037	-0.06551617912917965	1.2368401646610696
-16.18902508127296	27.487365967844962	3.5444411356391115	-0.07573524304853359	1.2372458030071254
-16.090879730623392	27.60512583812312	3.5336846422695656	-0.05789854273447322	1.2352805103559699
-15.906983759261689	27.83045491742547	3.5154301261703234	-0.03449007780760685	1.2391199689376609
-15.78801336657089	27.974288039163056	3.502989910311477	-0.02170145431718356	1.2386825950928682
-16.4224657835804	27.241242221715776	3.541978493678097	-0.1489872742850118	1.2479664251688751
-16.636541644582238	27.015574682657572	3.5196069088752964	-0.1861352214594429	1.2356832573708485
-16.701862721366762	26.948993088668995	3.5090335005921953	-0.2016620627819832	1.2381642288917691
-16.98192097775023	26.67928029930171	3.4250343008863604	-0.26421928535518785	1.2798635258721134
-17.086567607533095	26.586911131348927	3.387597862244209	-0.2975438088528397	1.2987893497935483
-16.810764952407226	26.84442366016748	3.474725225319517	-0.22429539673516458	1.2531122835676902
-17.316197999609905	26.352544552541893	3.3030963645553815	-0.40361873397723125	1.3301520788422125
-17.45518464052986	26.210110438215963	3.248774641795344	-0.4639131747771331	1.3403074914332072
-17.722095738557805	25.895382301413925	3.1738172736747834	-0.5907590569955106	1.3638699643181427
-17.72264017583542	25.894744071275742	3.173654691919219	-0.5910305564101198	1.3639206513376927
-17.932597821946576	25.11386146747848	3.0708687802311494	-0.8693885708936386	1.3028106230003977
-17.907096306050956	25.00313633884308	3.0562016309538675	-0.9002835829324484	1.2775268024998985
-17.75267320881764	24.32471147247125	2.9672988380295937	-1.0934394457626218	1.1208818368276896
-17.92944471255859	25.1306830888716	3.073179978203674	-0.8636986164019681	1.3042069677901933
-17.722777975835573	25.894232143167198	3.1735972537059998	-0.5912240934283048	1.363871509076229
-17.728945142955695	25.871483784810497	3.1706039351855835	-0.5993220943697016	1.3620959203071452
-17.700264955727473	24.192801294244298	2.9474120629178033	-1.123112186717971	1.0866111537326584
-17.492893227235577	23.675149455238873	2.8613618662818485	-1.2573727583534513	0.9562902779755953
-17.219818972655105	23.051350814888384	2.7507825149720864	-1.4278530385280586	0.8026269629159977
-17.213682929786287	23.036984749786797	2.7478448126424753	-1.4319214832000813	0.7991672199490419
-17.20651458505761	23.021889840621302	2.7443804591754772	-1.435936007794872	0.7951535855884586
-16.72944438496599	22.0265670999435	2.52095871333404	-1.6706703836367423	0.5352172122663897
-16.772330573218266	22.113599037757318	2.539451273555113	-1.6519163289232766	0.5565524878381629
-16.97378539565523	22.529669064239176	2.635276340325752	-1.560185743204511	0.6603275429882463
-16.69878402350933	21.97001521221032	2.510985130356027	-1.6818792410030665	0.5213213541882202
-16.44523432072541	21.481646309928003	2.422333355749085	-1.7882479485809095	0.3951902701809194
-16.38784636008633	21.382208809377225	2.4090238948487386	-1.8065460090728158	0.3682591123341025
-16.10429654720809	20.90765006213037	2.3240329996800106	-1.8862284400840155	0.22604289322475563
-15.229590069694847	19.59839917871314	2.1479393014863124	-1.9516088383016879	-0.20166868792432235
-15.573303162172023	20.08692966262294	2.209708639174685	-1.9530336630138039	-0.038837293750039754
-15.762739830454272	20.369577854236137	2.2514412497494622	-1.944118351811546	0.05482898163138991
-15.676053214728174	20.229671015614727	2.229340389808288	-1.9544243447494254	0.00987386854812739
-15.004965242227517	19.29705702264412	2.104880808391525	-1.9126794229418977	-0.3057270100270282
-14.347740685004595	18.43237628944785	1.9289491646578218	-1.6769383731042522	-0.5706531543531234
-14.71316053352021	18.903140185799252	2.0378337479365443	-1.8350897161758843	-0.4409581560896416
-14.112301424219844	18.14085757339455	1.8459482525755446	-1.5440116008977856	-0.6378637291659367
-13.786968016309958	17.746840232171802	1.6894750972319723	-1.323133897368667	-0.6707053453076912
-12.572484095421888	16.31238607204104	1.1195112027700398	-0.589899477125372	-0.4789204495721684
-12.73923093656964	16.50237005974189	1.1959746837115253	-0.6830740659115927	-0.5153653274721254
-13.149721100590622	16.985383718836303	1.385350734055705	-0.9207874025411489	-0.5937266340357386
-13.560443943361147	17.474962802260926	1.585190552803808	-1.1782139503208717	-0.6548704019724556
-12.433087863224218	16.142914163274668	1.0521651978857776	-0.5228636949208348	-0.4441256831402129
-11.67886765718853	15.130655135953049	0.7041019876368098	-0.20827174508476753	-0.2652735743862026
-11.370603754574383	14.616160191779192	0.5584223193510385	-0.1009526525626443	-0.20809211645682896
-11.928279318244115	15.521235666230787	0.8176184354516564	-0.30640221826968994	-0.31581563280079905
-11.098102119973685	14.067276715400904	0.44418006757210765	-0.03321598272286116	-0.16314815610436367
-10.94829922258624	13.75778922441979	0.37330390524460544	1.0663547527402489E-4	-0.13684322350286796
-10.566136973193167	12.955069884045642	0.24426770608330117	0.02812885577202395	-0.09063838230499717
-10.528617101577506	12.869997651759531	0.22986619562794414	0.029425356707690677	-0.08518506854621413
-10.125844678960055	12.03212679724241	0.14472330444394188	0.02606427540427107	-0.06131644313098832
-10.205786830641387	12.200371242765215	0.161846387250032	0.026657738698813476	-0.06611458546942653
-10.11776374681346	12.014636087480781	0.14355106894130523	0.025930291884283425	-0.06098965003543563
-9.799033203597945	11.32040592221854	0.09541750932611266	0.020297823511822816	-0.048032863527408765
-9.732454220074882	11.174895810343436	0.08570193326219182	0.018786480095484066	-0.04398579998309921
-10.081694286405995	11.938670646469957	0.13835464131373615	0.025285140632354777	-0.05955054173569954
-9.419861471494833	10.505758447346915	0.058536341935978994	0.011691071261175644	-0.036388287503483295
-9.39945834397536	10.463080013210769	0.056632402013434	0.011176486176088402	-0.035625139301319435
-9.362989365785312	10.388561145610026	0.05419582300285116	0.010690785305724888	-0.034453954948715435
-9.15485933130238	9.94585479357356	0.03986297601810952	0.007370768439212494	-0.027892216692615393
-12.250739993292553	19.150604908283345	1.8491045753078934	-1.6942071158179748	-0.4627522096503668
-12.385666050996104	19.229462944007324	1.9115169116826696	-1.7566274489213092	-0.5284762918977542
-12.018444755085756	18.995911937273455	1.7335136243865312	-1.5786506740651611	-0.3197595501732403
-11.827571680933026	18.805921238230237	1.670002015960449	-1.4970428746871791	-0.28838242782855017
-11.71378598197753	18.69006222155872	1.6297660304191033	-1.4460392345988002	-0.2610494349480451
-11.489121580415649	18.312221504949157	1.5174374271955355	-1.3173789807436536	-0.19360750575068067
-11.42092816915265	18.202424829191397	1.483785028142526	-1.2791715237530632	-0.1764793995973501
-11.137081940903064	17.673975351763787	1.2913062717828807	-1.0587735475114155	-0.11256897859737022
-11.050577560623434	17.52903972488271	1.2365943338236813	-0.9972863143716115	-0.09567735737673787
-10.900173758069224	17.228821915447778	1.1175000317463117	-0.8661690572775022	-0.07670022351619407
-10.59407257662658	16.86993613536655	0.9461157905499898	-0.6959623076590155	-0.042301137037637646
-10.4015251414116	16.663994998799538	0.8498789292657717	-0.608302681680309	-0.025608395741062075
-9.980308680915373	16.24426542990552	0.6477581771527006	-0.42898426612653306	9.064444198916212E-4
-10.52456597891735	16.788877057884427	0.9091940111014989	-0.6601878570913159	-0.033556165310681514
-9.215934750579713	15.702403997568886	0.3756031527950056	-0.21970844193697725	0.00749007881903115
-9.506635524164235	15.916651407254937	0.4792819733163743	-0.2973070025734249	0.0167509839569999
-9.713477904294042	16.0562870014233	0.5526656977506221	-0.35242440168833533	0.011028379415433295
-8.987328542896977	15.535943891824608	0.2957833253473078	-0.15973506128450643	0.0013379991050320149
-7.038155536202357	2.4161328913912485	0.006088601519209826	0.0053780699320796	-0.002603606154436531
-7.218271698777633	2.47634434863711	0.006131597556412168	0.005312123736376639	-0.0028346637048987378
-7.402921517489648	2.596088343862585	0.006126040755085876	0.005174838370026573	-0.0030825991994331723
-5.610926604361966	2.56874897195521	0.005184454376571388	0.00503151074236472	-9.751407036027516E-4
-5.791192046184306	2.4885541575675454	0.005350719234678312	0.005150158519244856	-0.0011508977626398305
-6.090991914769232	2.367770791599311	0.005616555046895459	0.005334814663123247	-0.0014526161131620786
-6.223300720670824	2.365865245728654	0.005691938761960046	0.005357237386878235	-0.0016073822362482277
-8.524776938151282	15.280293075065625	0.18413926918551315	-0.11212637608866066	-0.011674562103871433
-8.5390176621	15.301185889469425	0.19464987677941156	-0.11855225682788964	-0.01210569918886669
-8.574275941324595	15.320887483760043	0.20266954966239928	-0.12166453216324072	-0.0113902451549705
-5.2268760988311245	3.1984387632370352	0.004420502457900426	0.004327067407517682	-7.404528558312193E-4
-5.323022364028059	2.954304032548915	0.004692404853581404	0.004588488554747567	-7.822695887962824E-4
-5.411391041049513	2.8046470279535036	0.004872599725245329	0.004754516880211749	-8.351054431979204E-4
-5.361270108912003	2.863813885716368	0.004792058929391371	0.004682973797523709	-7.989373287123624E-4
-5.176470922340737	3.3654332504811606	0.00425398283050409	0.004164762308446805	-7.258122406902241E-4
-4.997438755280889	4.032636318053695	0.0036099369280178377	0.0035346341322621488	-6.597196364290182E-4
-5.108994509801874	3.6116460899580636	0.003998493246253466	0.003915638442594735	-7.020305144776588E-4
-4.991774580661376	4.054261353979088	0.0035890768600809336	0.0035142923165079366	-6.569349077773819E-4
-6.53602006808163	2.347293243898074	0.005870086597856028	0.005415638653370609	-0.001970992808908618
-6.871423256057571	2.3759082864320638	0.006029648131137445	0.005412527363315027	-0.0023889706101008464
-6.725008134174486	2.363972974785624	0.005967099272874261	0.005418690353104591	-0.002209895826080873
-7.498445287702315	2.6504749625169852	0.006124063756979085	0.005108267688308609	-0.0032065700347478072
-7.543394316053332	2.6908233254228815	0.006111529918954939	0.005060719727678764	-0.0032670395668190372
-7.714537633122486	2.9137762658493207	0.005998219756838846	0.004792844421752129	-0.0034942914441065424
-7.7891268079090406	3.0564766598021276	0.005913558361686288	0.004628427296635132	-0.003597348249592017
-7.80527300412054	3.4063802626319237	0.00560863893566328	0.004236180878319636	-0.0036351518502635368
-7.804324521600502	3.2269612996167556	0.005769204108223184	0.004436801090038194	-0.003625573020649757
-7.758877336072651	3.698244931275473	0.005340689142698378	0.003926202477253969	-0.0036023704399959053
-7.751964178591711	3.7286102673963915	0.00531079815830476	0.0038933089285791587	-0.0035961625921866634
-4.868412953288395	4.489722570165323	0.0031823851191898345	0.003126973477107732	-5.389477416083133E-4
-4.944274103721604	4.221530184777065	0.003433187472809914	0.003365949027015685	-6.117775726764145E-4
-4.861218645669248	4.514367912389247	0.003158037567958799	0.0031039224537264434	-5.300747281164814E-4
-4.761328567585714	4.872867994409656	0.0027764626092862997	0.002741103658004022	-3.96330887915239E-4
-7.7347878369548635	3.762505605967378	0.005275979972797829	0.003859964954638572	-0.0035817222339973314
-7.441188952293851	4.488511996506501	0.004646966504666549	0.0031750646260188696	-0.003391663470807527
-7.462522939780039	4.43043664258904	0.004692779104557065	0.003229235965967777	-0.003402988059539752
-7.583988224902736	4.103803156183615	0.004926161214089732	0.0035130711417050544	-0.003451100216687114
-7.428705960551779	4.562167039268793	0.004624914695288666	0.00311153693479555	-0.0034123442881930687
-7.367225146909923	5.0179675342064245	0.004495841255452948	0.0027187108286811324	-0.00355193215659636
-7.395373926440531	5.510469499667041	0.004639155921101238	0.0023426066655100218	-0.003911793417264833
-7.396628687854849	5.543415335697084	0.004645004402239702	0.0023156771918141357	-0.003932803558044595
-8.951906927477943	9.55517852325179	0.033272628683926664	0.006312127767134889	-0.024475663082682255
-8.732770861641235	9.107630277300872	0.024795047111102992	0.004358086836224144	-0.01957408623082444
-8.477149435408428	8.592840803667324	0.018812412514504114	0.0035533582936148464	-0.015323463847082539
-8.352048182285694	8.325615036227727	0.015938092388271055	0.0031641631296313185	-0.013389052034496468
-8.222367325804308	8.079901469599669	0.014154872527696736	0.00291654352591543	-0.012030529746973181
-4.558078678429407	5.6727023718291845	0.0017974477637366342	0.0017939229796431356	-8.664968385551897E-5
-4.661854211303943	5.2307881209663405	0.0023641271781151985	0.0023477422399847585	-2.4773833178800257E-4
-4.6736829568741065	5.179041007331088	0.002426189920421154	0.002407567516928163	-2.663015374610001E-4
-4.664862639408369	5.2157017440172675	0.0023831548739247075	0.0023663062729652293	-2.5187299891761946E-4
-7.642518454416541	6.7438038314408955	0.006508681002853892	0.0017740578333910325	-0.005831137284851262
-7.72390205946121	6.960130553786359	0.0074663523373074935	0.0019020852315961504	-0.006605909313152934
-7.960824009101229	7.5515457825414485	0.009999267538604207	0.0021984119043400034	-0.008696285389206386
-7.398279738095727	5.568321714484634	0.004664268698133756	0.002301179488553113	-0.003957281362179099
-7.486554017062449	6.151026864151781	0.005208407492435311	0.0019487254284124237	-0.0046097750354486735
-7.599533786520233	6.612688047526157	0.0062285933284098	0.0018234961949499513	-0.005580801937989626
-4.559353287845783	5.783205763653101	0.0016368715686330398	0.0016340731137644273	-5.676522682331957E-5
-4.539973927898901	6.108340489734484	0.0011945680183295458	0.0011894187823412216	6.721098327972366E-5
-4.595870421128182	6.280367827388355	7.236851627951642E-4	7.104234953688365E-4	7.483178614672281E-5
-11.949523827617073	29.206895619841305	2.544042284679466	0.37360302916295896	1.099697079616901
-11.807688642858182	29.154031813094953	2.4916978018114975	0.3799218427870608	1.0765706281318228
-12.00330605669702	29.223330979102066	2.562002763379859	0.37096584257252574	1.1076130627243113
-11.58017196199464	29.065937130844834	2.402801547614324	0.3856912978616934	1.0403124030644804
-11.41683712235142	28.96940271662765	2.335288409154665	0.38566020869549983	1.0062742061857919
-11.219350371023808	28.853937987330728	2.25352330091272	0.38483517139672285	0.9637337143678189
-11.063811648377435	28.68153300927144	2.174610944631022	0.366096973363067	0.9191247635378524
-10.947486528223845	28.535037823889105	2.111750610995167	0.3495497872477467	0.8847771106039954
-10.899230615467399	28.323819733732066	2.0358182849401247	0.31408640448495584	0.850975152779583
-10.868467577029437	28.194812621939796	1.9887999536579632	0.29169480987819507	0.8303929999104749
-10.876511202290695	28.109887068149042	1.9460934031390749	0.2697053399067625	0.8187106956494062
-10.899672074901286	27.854101802332053	1.825159520665471	0.20756019550493068	0.7802648812803072
-12.412266700730603	28.73183000599365	2.673478067378701	0.3108350478573413	1.1054765088060083
-12.004390987243811	28.644127827029816	2.502354934381685	0.3220679308097984	1.0475937291158297
-11.418956634563854	28.353076382645266	2.191641203913845	0.294332793879447	0.9379482237255571
-11.624144095082618	28.483083006210283	2.312842925781411	0.3127956677513561	0.980418853716602
-11.98757052088968	28.638168487186267	2.494369215299373	0.32199463926521116	1.0448137556380845
-11.999455430555999	28.643021141499133	2.500250256611127	0.3222050020667287	1.0469075159176675
-11.11438165555979	28.077094826076056	1.9819815501058597	0.24704958525590068	0.8528531728022282
-11.390783517603357	28.330385589064328	2.1729070222482254	0.2908353274833845	0.930835049961716
-11.018694723095315	27.985290635821798	1.9141070646635252	0.23000457507537325	0.8215997745188592
-13.471803069018005	28.77445563984976	3.074756704886653	0.2484629477067519	1.210613040142362
-13.48260549035852	28.773788416678933	3.0787065055198974	0.24769118738883278	1.2114213865131742
-12.935354512904492	28.789110493383188	2.87532176211973	0.2839016071970463	1.1659365069062064
-12.730299209385468	28.768829272465172	2.7962664327776903	0.29567501073801133	1.1434015560644593
-14.231290469589101	28.525879619960573	3.3149162024063323	0.165710270351913	1.2349478805816076
-14.010448775461906	28.63328583652027	3.2514172550292995	0.1930061024863245	1.2344527490500823
-13.506471729136642	28.767317669153915	3.086474987902455	0.2453299380992595	1.2124128627098587
-14.460841527293365	28.39408003504012	3.379318575291226	0.13539009540661556	1.2329797618636862
-14.783683682753072	28.129965573228738	3.45837331903692	0.08826311705191242	1.2188771888894818
-14.975465100779633	27.963363652093868	3.496541776773052	0.05883051845916533	1.2095112024898325
-14.857377166814722	28.070482248494333	3.4748861771952058	0.07752323336878943	1.2164230200255817
-15.247091508969765	27.723494694946858	3.548026456532072	0.01730963032814544	1.1946158775283986
-15.438921475279523	27.548521108541188	3.5796318077911233	-0.015027089609701434	1.1874420553086604
-15.777307067901031	27.23142152114181	3.6248925842546305	-0.07600698026777318	1.174925713277285
-15.505550048294694	27.4862002405047	3.590023055904423	-0.025148295307804637	1.1848319332989834
-15.95882932927022	27.057658625283377	3.64351991224996	-0.11400486954994749	1.1662224503985803
-16.071627921968407	26.944874315391413	3.6474979791891746	-0.14059039649178057	1.1615022877844081
-16.348879088595037	26.649360708813276	3.631273567556831	-0.21458920470618423	1.1482659499468295
-16.427997019937784	26.555959712111072	3.6189898075711815	-0.24595840028055843	1.1461721594332384
-16.656844434007954	26.17623866269756	3.524972704465224	-0.3752824181098266	1.13070385724781
-16.696536478621557	26.09508062700545	3.498845404046057	-0.40583805313751986	1.1255643337433479
-16.835749776418716	25.686852448177994	3.3719931300904973	-0.5535875710066479	1.0912153643918312
-16.845061757485475	25.628453285604436	3.3532738999080816	-0.5738310605657705	1.0833562821713376
-16.850433340026893	25.176846057478727	3.1957854761567184	-0.7285310711859424	0.9953698877198213
-16.85038673364371	25.14105029551206	3.1856664039613376	-0.7403268034193673	0.9887678911573062
-16.822804208812027	24.752145786172367	3.0883675442981424	-0.8589593923164223	0.9124390185290934
-16.814022621155868	24.619664448408173	3.0549583927874733	-0.8993695816998525	0.8867711172829714
-16.812945472733826	24.6090037446475	3.0519062629964204	-0.9024862213371834	0.8849074506115554
-16.723937840816944	24.10943746964462	2.9233096858047	-1.0438418308812407	0.7870787043581562
-16.711672631053567	24.055094941481215	2.907156439452746	-1.0606653250490319	0.7770218777806422
-16.289023552988983	22.907733919851253	2.6132306211775944	-1.3887483816691872	0.509423937241603
-16.541701583590093	23.45604246001041	2.755665748344164	-1.2339618681605422	0.6449865473951949
-16.554803726644348	23.499372302025698	2.7662732681208007	-1.2189702252340557	0.6541799627620847
-16.28488538521969	22.898119481008653	2.6097778622429875	-1.3912304497383767	0.5071212654347979
-16.26218103763534	22.856454352609262	2.595957430669359	-1.4026399907360798	0.4989655498700204
-15.969194038819062	22.31634337785984	2.417809434611684	-1.5527486288406043	0.39175161801953284
-15.890230123807179	22.1925020649246	2.380818010932624	-1.5774104616595441	0.36305762750665804
-15.611918811164477	21.76175729997115	2.281651491636351	-1.6817802170151297	0.2516238941052845
-15.389654649869971	21.467446140267274	2.2362096241652387	-1.7575789747868091	0.17740511548429422
-15.211472875440649	21.22502075941048	2.1811744362377588	-1.8064667076872976	0.10826046104879808
-14.852605830718518	20.76860561637889	2.1315373130195336	-1.8868081845331532	-0.036899985952065326
-14.818368111934701	20.727265125728813	2.125139560548703	-1.8919540884943413	-0.04927713523843136
-14.010753868674147	19.956266747716498	2.0425340493856345	-1.926746171539895	-0.289511887855232
-14.087441807327457	20.012526511232718	2.0478719844720437	-1.9290905468793391	-0.27152547357719736
-14.468160486474938	20.371519812579944	2.0799267436378237	-1.9173254031606173	-0.15981410814429248
-14.161164464278139	20.08381166702931	2.051115653786445	-1.9250669356265577	-0.250527797396089
-14.781086333771103	20.690256417429	2.12024880382755	-1.895265186280547	-0.06152395976814033
-12.566775432145782	19.255877513320883	1.9276842339388267	-1.784117863200535	-0.5190023214960474
-13.290339014836286	19.46305631769065	1.988562080926007	-1.8793707816455028	-0.44491736126157094
-13.1729303124603	19.418787275288505	1.9796869773616024	-1.8647981739353778	-0.46123837587280236
-12.843245224742368	19.28971157894774	1.9554247730582732	-1.824187254321426	-0.5092318913900767
-13.364979556612642	19.508469790386137	1.9952978531927534	-1.8872996388116878	-0.43123097396133464
-13.714991928392514	19.7215588672211	2.022581084027692	-1.9170851179883805	-0.36445429961165676
-10.73275094914898	27.601566124654774	1.6774601650482188	0.1645565013065644	0.71360038174426
-10.621312259153935	27.431657608134955	1.579939452218539	0.1362801176795544	0.6662853943817757
-10.494472622804425	27.139762728691487	1.4460463221112394	0.0891063812266816	0.5988170054847579
-10.440814811578786	26.97290839065918	1.3775421056041242	0.06045663450376124	0.5624462937048846
-10.340010025599554	26.46761329405222	1.215194976020102	-0.03014579430491284	0.45250165429735567
-10.310942985096554	26.231506882359504	1.1526234899347423	-0.07426956828559103	0.40159144904315003
-10.254915889396067	25.788604694922874	1.065807458435354	-0.16186626213263178	0.3028833240129417
-10.226478276469011	25.49740684588262	1.0151587256515047	-0.2068262215478527	0.24092528579757216
-10.15297056364784	24.454238785309386	0.973215854886211	-0.3489011386814407	0.017193344851554278
-10.148816922605754	23.97207807587904	1.0042887608716473	-0.43223749938313455	-0.08100459550256967
-10.1572747910747	24.735583520367605	0.9579695640881584	-0.30340038905545014	0.07747516052893254
-10.162097597121184	24.830116402868736	0.9637116178749305	-0.2883170577542245	0.0986749499913735
-10.162546766859359	23.84260305188515	1.025844839290427	-0.45631534413883607	-0.10812184387000787
-10.199764060738538	23.17965757589045	1.1163329153447732	-0.5779746980758992	-0.24118369595028977
-10.264133457042867	22.925685144978395	1.1809879851552174	-0.6461836483735441	-0.28448171942642486
-10.334836167150385	22.416165687077918	1.2942415138605923	-0.7544807713033905	-0.37049121724444967
-10.491992980100063	22.018023813554393	1.410764865965466	-0.8820115830392363	-0.41553087055878146
-11.549836964138185	20.072338696358347	1.7761056630741583	-1.4916140582736466	-0.581125103279787
-11.554967867880773	20.064003427239495	1.7775847804109548	-1.493825407207399	-0.5819282001074945
-10.551136967279964	21.796553611972193	1.4627186738839744	-0.9366979240297884	-0.45314637420796233
-10.861109989919282	21.2561808403101	1.5910643926821046	-1.1287243803437303	-0.5102914263397613
-10.944210941660401	21.11696785294288	1.6189481898912657	-1.1807695047035691	-0.5176770251682944
-11.133323225905555	20.800917117156818	1.6800406210895122	-1.2950686930357354	-0.5243794040917414
-11.346534801731305	20.436488911990164	1.7307116496042543	-1.397797889809479	-0.5462761874681451
-11.231518843805489	20.62710766906838	1.6922841328314007	-1.34203535615287	-0.534643204207456
-11.741469854730147	19.77949816437784	1.8222833666743363	-1.5689903802134177	-0.6114427664957814
-11.841147224706019	19.661418434931374	1.8440804043936474	-1.604328172619216	-0.6175117066607858
-11.973386913159729	19.52262481256701	1.86673350897542	-1.6481775343987934	-0.6186585495036275
-12.17042537041236	19.353881967026794	1.8880802023037413	-1.6985260631236165	-0.5998945994770943
-12.254791953417843	19.298450378205736	1.8967916230658108	-1.7210882695139267	-0.5719274126233587
-12.107678242949614	19.405561627556374	1.8800546569898695	-1.681731918852786	-0.6067925721021383
-4.288326386940742	5.8070230604936794	0.11986922191630668	0.11637126617880833	-0.009072839340888782
-4.307057605244767	5.526002436139832	0.16795100752855388	0.16148740159176925	-0.008389895863121269
-4.180171464701457	5.245978145694322	0.2194952633099958	0.20852734063045367	0.01742464278927979
-4.162615861022818	5.199209053922773	0.22739537573765903	0.21565746356560037	0.02123127279551218
-4.143652721141185	5.191949089536986	0.22899040884668215	0.2165304432373977	0.024339985939555858
-4.014987066173259	6.398560350145364	0.02742619313233419	0.023702647565940645	0.012017561514675434
-4.102160277057983	6.226155071234556	0.05224146218848784	0.05006683941425325	0.009049700046066582
-4.158587255864665	6.1200098173878565	0.06819862041098818	0.06728728566302179	0.004056110316352971
-4.284793079351208	5.824858607178209	0.1165814745002323	0.1132873729557774	-0.008722956705593815
-3.6322745368198053	5.1479752237781815	0.25330945280282047	0.21688869128581847	0.11631833581980044
-3.7520724673596213	5.133869891353276	0.2487765262670725	0.22118647372623162	0.0937967673178183
-4.068810461062704	5.185234828589743	0.23277374488147504	0.21734018044539216	0.03752420821281896
-3.4079134276844885	5.238028583704212	0.2532079192640771	0.19740994084559624	0.15587944810583515
-3.870611147185512	6.723331704642558	0.02483265169471061	-0.01228606730094443	0.014127285055841732
-3.93550508782948	6.569124366309313	0.03281773956453088	3.6315455462530843E-5	0.017131999127193175
-3.083077723553127	5.477621858005871	0.25855862899988763	0.14755866961148018	0.20955383240309652
-3.2016356353304536	5.395281637801698	0.2567464560213571	0.1671083767852254	0.189209021901271
-2.9250367521464256	5.618751443255416	0.27855350613935115	0.11898659758900029	0.2359082557647451
-2.808073832376915	5.742408533499555	0.289926843398058	0.09541847358249612	0.253447810316124
-2.561109083068193	6.012828978318681	0.3497329433030368	0.04380050235124357	0.2959483596625855
-3.6562255957727294	7.214473650128381	0.06386221615748094	-0.05091834846640565	0.013072862212637676
-3.592522873141893	7.34008329807876	0.10708776785726118	-0.08483661223381998	0.01811333515406784
-3.54328167840365	7.470859406778205	0.12098339460402208	-0.09585814114983975	0.020458856452143178
-2.1477862434435124	6.617732931249476	0.5149097941144245	-0.09279788570023119	0.3768347056277175
-2.178221292733067	6.571855578800015	0.500231671426331	-0.08099573254908823	0.3725840142322117
-2.0648331524982755	6.7576354797203635	0.5579449935599174	-0.12941449997646365	0.38905862332677665
-1.8849213199230619	7.066868042911974	0.6520029737241744	-0.20880739684625202	0.41474456724488373
-2.4120263893614973	6.229400814325045	0.4064408178174667	-0.002848816540388828	0.32582298161708306
-2.5361866250272955	6.047252036713077	0.3558716095447786	0.038609305543107375	0.30030023592375465
-3.935819787141531	17.984500048599497	2.865714171413516	-1.1769075147920327	0.2816568596550606
-3.78336958602557	17.993315823553566	2.8509070315938834	-1.1846579433390072	0.27819584781215445
-3.427077741744119	7.766058137175304	0.2835121780126476	-0.21706232634979683	0.027472224161200466
-3.406569881135219	7.832445527304884	0.3080638003977303	-0.23315117677530528	0.027644363541121993
-3.395983191054093	7.883794864942119	0.32774590153377653	-0.24441366994625593	0.028222079287360896
-3.3371281060386737	8.150918617555703	0.44330341370227944	-0.30259189640861517	0.0358403290666542
-1.278169408830863	8.48437433428823	1.0995717292107838	-0.5424210911029249	0.4807675900444677
-1.4540629241815408	8.03470965362341	0.9553204599783546	-0.4407761242074666	0.46700118747525243
-1.8167261401452421	7.208011822579171	0.6946748956949398	-0.24562431995617845	0.4264719858533003
-1.5523830370140876	7.789776732269239	0.8746524483664009	-0.38030073532303665	0.45425263156331014
-0.9410764433027281	9.405038530050247	1.3787426828002605	-0.7294931838220949	0.49962070096920674
-1.0329367331417418	9.151234284338832	1.3042184167650197	-0.6816018210143624	0.4959795651573663
-0.7679094447811552	9.95277965234512	1.5239887345265228	-0.8191921626787624	0.5048499206829846
-0.33002843814312044	12.134348277380695	2.0103164420864883	-1.1133503669682305	0.4921178158381537
-0.3357764586920513	12.078843485378034	1.9997016417862339	-1.10707905803394	0.4931598489773849
-3.417433509638533	17.827381727176302	2.8149972283516203	-1.2146202470504732	0.2847564171851834
-3.353382382951112	17.741842308688575	2.806293567803013	-1.2215826207985785	0.28837901776045727
-3.674832941632539	17.93323560833925	2.8424748080636966	-1.1911379912957347	0.2831907359939415
-3.5409307277999584	17.885907081965335	2.829860631707075	-1.2045094562329803	0.2833025068505648
-3.1860561960175433	17.549365365355296	2.783135428153486	-1.2351779089017103	0.2933118817084603
-2.9981130641699174	17.395321314172424	2.7642779285002925	-1.2462910802506986	0.29732619505862234
-3.2165215628928006	17.57820816975883	2.7865505631799237	-1.2323112377559802	0.2932174356513389
-4.1137207324417435	17.95308223849858	2.889897059164962	-1.1646224750456295	0.2817141497241852
-4.160621080742889	17.795938972454014	2.89925302730769	-1.1645255853746421	0.2892550945226549
-4.190763877417752	17.70804950350443	2.906252492355269	-1.1620026640320158	0.2926076671195452
-0.33050020850094985	12.145123827625998	2.012020594662205	-1.1142168688311287	0.4918141428543809
-1.4343564303268679	16.31909273804294	2.5953127519792036	-1.307662861053352	0.34609833636833864
-1.3066176526698219	16.0680303809159	2.566279195853073	-1.3118515615802	0.3523956317336022
-1.1152979539279455	15.611202681804269	2.5114982594936865	-1.3099728033618312	0.3671181261601952
-2.4474803932797915	17.1585224792057	2.7231505265063407	-1.2712864001927187	0.3119228208013868
-2.055761384167546	17.041296048986602	2.6907665327773578	-1.2875967887156419	0.31962468205246264
-1.9984998164489554	17.002629506016117	2.684787467949877	-1.288782694868527	0.32263155851029024
-1.5724149375605685	16.580962567434636	2.6260197852449276	-1.3068939618065576	0.3363027650650825
-2.9820955633715815	17.38344915169903	2.7628095113631836	-1.247114666029091	0.29778974247095985
-2.724789042326286	17.256116533629893	2.742743917060478	-1.2596145633174143	0.3047584267845424
-2.531457869203797	17.190304756335227	2.729071292552179	-1.2688237042545398	0.30847091927617026
-4.183190145794866	17.56540290424019	2.9035536641977773	-1.1628459633707513	0.29758646137561207
-4.207099313692599	17.371866069837257	2.905736749383335	-1.1666925083728743	0.30292834997138274
-4.17345519997633	17.089831976884682	2.885342782742625	-1.1764449839631612	0.30343600948251315
-3.3148310309893363	8.423923301546052	0.5607900620300069	-0.3678192008502733	0.036996356339439006
-3.3001926290874843	8.663118489326514	0.6499900316835956	-0.42153600041303885	0.03360877494613253
-3.2862287614074197	8.915212706658004	0.7438172998705627	-0.47452257149213456	0.036130900820312756
-3.2794829862540458	9.153166440048345	0.8401651573513014	-0.5284925431660075	0.04060958693734264
-0.3805651487088481	12.953841366376702	2.142535967789806	-1.1832168304251747	0.4666839195753781
-0.4307061904896281	13.36924122248353	2.2095303162261795	-1.2186342918761905	0.45268170346016995
-0.5075965103225141	13.744646939005303	2.2619486520218235	-1.2393072670159904	0.4395691627726807
-0.5977318219793605	14.096499370658435	2.314101625947398	-1.2625676288800283	0.42451138546368405
-3.2676731937878696	9.605726412719452	1.005620155496767	-0.6162317558972362	0.052948722830317804
-3.256429234120413	10.042692132374542	1.1619184529863855	-0.6980277051284856	0.06468728037710109
-3.268410707882346	10.416945356274994	1.2826135310273186	-0.7550741225162795	0.0747349975812045
-0.6591870284780542	10.31262568099423	1.6219467586748086	-0.8810019404344146	0.508067246794601
-0.42285288091859907	11.258976825610697	1.8428624546274897	-1.0144199096344504	0.5082003908607384
-0.42939644071267913	11.215805729165236	1.8332179811248954	-1.0082931413376464	0.5086224908963599
-0.6312573047807166	10.428088654680536	1.651649718303545	-0.9001902292127751	0.5084428548053379
-3.2903234695987535	10.897386429199772	1.447456960666485	-0.8365528041270935	0.0875860301343329
-2.987291544864133	17.386535233830127	2.7632882543613104	-1.2468937327258187	0.2976167393853405
-4.164359810315925	17.031866286091535	2.88080548862313	-1.177682351095785	0.30405608729368555
-0.7097934901376413	14.466809880080852	2.367088595889001	-1.2827383387550102	0.40821715110424983
-0.8575672753041089	14.969271293498517	2.4301804614930074	-1.296299399155477	0.39104994752348454
-0.9532329287786547	15.217415294466539	2.463913684817917	-1.306068507873771	0.37945084695637626
-4.1386892518049425	16.602845789463966	2.836895139016839	-1.1858429684046055	0.2972696995536207
-4.159558946386909	16.976159925336383	2.8752286018016164	-1.1775004735307133	0.30438681104541554
-4.083322820670365	16.225441788462653	2.7852706538018386	-1.1910887600199365	0.28929898433344564
-4.075875945060494	16.183223288394085	2.7793340401195223	-1.191317727092426	0.2888373322044535
-3.9528003255732322	15.292784673108926	2.61465292785825	-1.188910361931232	0.24879236626229706
-3.9992067929440043	15.73055462668215	2.7006269736688004	-1.194825106622099	0.2700738625871592
-4.068371905853679	16.139351008679608	2.7714705538754316	-1.1908367544184455	0.2873527709494592
-3.903746688804401	14.691009127397303	2.4900470980791587	-1.1714550185440913	0.21896966968137138
-3.86987704440043	14.375574603567006	2.4191017426521735	-1.156576463151123	0.2064656898388456
-3.9256796422272324	14.820378173973397	2.518135366163674	-1.1748520954955677	0.22475509104026892
-3.9497350317267026	15.228464150498013	2.6015003937588426	-1.1868116548473528	0.245734843009484
-3.7268568443784513	13.894308007070336	2.3026722996455034	-1.1380976937891305	0.18850951654035564
-3.698215854277132	13.779058127098043	2.2744515237556677	-1.132577017498634	0.184387262247262
-3.6779639093146645	13.673870011895303	2.247086888483967	-1.1244658691866651	0.18137012792105073
-3.571181750067259	13.33170586472178	2.157602241903546	-1.1053185015660318	0.1686765411646791
-3.4835043026903465	12.977876322076302	2.0615360848924658	-1.0754755558387465	0.1595485549181777
-3.404126025364066	12.339701968592273	1.887110671282715	-1.0210834633058394	0.13308961089341456
-3.3488293333994186	11.895449310153229	1.7532845686025493	-0.9669089523013734	0.12003752287206369
-3.300315153385468	11.14083500028607	1.5264183594350385	-0.8739651550433651	0.09517764302937276
-3.9511621749674837	15.271050023970451	2.610329021167434	-1.1884171892464468	0.24796407790289957
-8.244373317370188	14.628658956740194	7.271749470075133E-5	4.29589718996632E-5	4.9383501423072996E-5
-8.208489142862772	14.204433859089825	7.203645449575872E-5	4.318001793423429E-5	4.9475766606715035E-5
-8.193734077492797	13.966873422743047	7.166165114864663E-5	4.3318159667036314E-5	4.951809342140521E-5
-8.232676222944097	14.462837941075223	7.245463261650991E-5	4.304876353190723E-5	4.94327634752857E-5
-8.19035693955016	13.837323106092928	7.145959489716339E-5	4.3405529503470294E-5	4.9525484596779694E-5
-8.113167709168138	13.369167772280294	7.07794895551948E-5	4.362293921341743E-5	4.961228348126774E-5
-8.077142174814208	13.181783020574018	7.055141781869931E-5	4.3727723043574954E-5	4.9635552441798614E-5
-7.967407351985131	12.816549861797377	7.013232709122613E-5	4.3845729350202233E-5	4.9734720426220214E-5
-7.4202031915344335	11.241546128091116	6.878967523143631E-5	4.419802271309189E-5	5.023639604412729E-5
-7.380855782333087	11.139150568907128	6.876152685251364E-5	4.425217077127267E-5	5.027221131535175E-5
-7.603903539139292	11.751642921695533	6.9143711069173E-5	4.4089199130207546E-5	5.005746044276655E-5
-7.696154479064555	11.994745340563997	6.933620263198368E-5	4.4073608769729664E-5	4.99666438439085E-5
-7.744684776673163	12.145936214046198	6.949957146706263E-5	4.405261325117584E-5	4.9921736892267765E-5
-7.337783016568444	11.036160898112158	6.873524840398984E-5	4.429423198748137E-5	5.031002865166029E-5
-5.478513842259125	7.328297301269693	6.640314585169613E-5	4.308428512979048E-5	5.041941667806616E-5
-5.496335515484936	7.350666297835906	6.644742790725148E-5	4.3125764704893156E-5	5.0438888990694814E-5
-5.513292533723025	7.373441024034741	6.646152031040438E-5	4.3135927450537315E-5	5.04543302747967E-5
-5.7782594324877365	7.704138241466704	6.676541594309278E-5	4.34473466472337E-5	5.0499278052162294E-5
-5.226288884072366	6.97442447090005	6.636054501029127E-5	4.3235266304485E-5	5.023435029740333E-5
-5.1320395346395955	6.880771446866525	6.62504642848073E-5	4.3119555436721226E-5	5.0182261215776076E-5
-4.981658732436152	6.746084424883188	6.634427127626333E-5	4.318664182336751E-5	5.019020470280353E-5
-4.872230788355059	6.663668971542325	6.640214035784875E-5	4.32012335850892E-5	5.024272224164938E-5
-5.95993806317256	8.088641025459268	6.68350992831995E-5	4.3255176468897355E-5	5.0719431727584414E-5
-6.156106083074739	8.43849134717127	6.727105085337609E-5	4.366945861689412E-5	5.082973103534703E-5
-6.3622803987511345	8.893710900037291	6.747905410967316E-5	4.368099496145813E-5	5.093836413191785E-5
-7.037730777065047	10.279206689455364	6.833311705185292E-5	4.4301357024739384E-5	5.0612056198845595E-5
-6.511291309796823	9.166024915663732	6.78387306081589E-5	4.410355412533721E-5	5.087922307287937E-5
-6.961309529005052	10.091919377967345	6.821092850224068E-5	4.428285448928325E-5	5.0668312652104364E-5
-6.976746835639336	10.11701394282087	6.82440950052923E-5	4.43127030292727E-5	5.0665429296008576E-5
-11.149672852779776	19.026028297048256	0.49714888077202524	-0.06465205231247764	-0.13704043846825675
-11.177286946315288	19.099277703541333	0.501536097008685	-0.0667882648916153	-0.1372598217733914
-9.18227086019565	22.941744559833715	0.5459619874646209	-0.13254744850621514	-0.08912668137985784
-8.933979733519063	23.042297787756027	0.5338969400537736	-0.13385566063572651	-0.08219590774022062
-9.497726748011418	22.723004536194928	0.5541847541029096	-0.12885311449817577	-0.0962187676343023
-11.201816179455392	19.362671115833425	0.5116786188654222	-0.07250374201198373	-0.1357215023791176
-11.022193536741858	18.71762456011473	0.47860476044026456	-0.05651180544574147	-0.1360454266257674
-10.948655511422155	18.634752597804788	0.4702448021481119	-0.05346564091208149	-0.1344652074433978
-10.739200803101152	18.414265673982754	0.4477857738353084	-0.046388649267681666	-0.13010607900450288
-10.426129079411938	18.242868662510936	0.41663511659009794	-0.038895348096576875	-0.12196805410804223
-10.351495060601314	18.19934593348884	0.40918981823619305	-0.03731214491389235	-0.11994019648735031
-10.276659955502009	18.164399203559437	0.40191671069351953	-0.03586772196357584	-0.11810855833116055
-10.051706148564318	18.092298620546728	0.3797619516411561	-0.03194643280263512	-0.11118048124243873
-11.220597943108505	19.547650220008503	0.5188478121086948	-0.07647119507704307	-0.13448395606750302
-11.213232813518047	19.613678726955158	0.5206744732306248	-0.07732267569853071	-0.13406761093251843
-11.167862918473158	19.983763373685665	0.5305878689477943	-0.08458279116341211	-0.13045225832540014
-11.119734753615504	20.180895538942224	0.5352636666077266	-0.08722768009959898	-0.12913578923385455
-10.889962382093142	20.81510177874138	0.5462624299725997	-0.09717722798689772	-0.12251080648725984
-10.989883259185685	20.57314650704364	0.5421357678840119	-0.094074753248951	-0.12463884640708311
-10.670647697607485	21.25443563231954	0.5521349458600211	-0.10429370590534763	-0.1175302642778433
-8.656589193032165	23.077778160673812	0.5162578549056345	-0.13266895650372995	-0.07575732769224376
-8.262164632393056	22.97490850022338	0.4814375824718507	-0.12598017233692962	-0.06447061457047601
-8.093510801985081	22.896766634500132	0.4651370893998874	-0.12233188981080353	-0.06099358466904936
-7.68989912608717	22.564207698669875	0.42018195257912094	-0.1076957347115711	-0.05130848319538963
-10.61906467426591	21.352055718189742	0.5536063563285041	-0.10546673887907101	-0.11679851904438732
-9.936768220586934	22.310409278173573	0.5607567568286675	-0.12183990812390938	-0.10491414906571445
-9.627937960973474	22.62487940796674	0.5575229271535453	-0.1275377968729247	-0.09868445049473275
-9.573169961095976	22.676544366109272	0.5568025632611125	-0.12832700304693784	-0.0977374769845925
-10.134279956953314	22.058148587414195	0.5593345614725216	-0.11680975957771518	-0.10895000731636076
-10.304582249602808	21.836678921374176	0.5585922011101137	-0.11348203614166202	-0.11140340592548048
-10.555587977067566	21.45179651669559	0.5545983850084107	-0.10668856054767456	-0.11608732935192256
-9.871150253323467	18.04329134881533	0.3624082176050897	-0.029349273596529682	-0.10616128450118378
-9.4491510421968	17.986087424675254	0.31901924979292556	-0.023719599348463846	-0.09229619324458396
-9.39405468440286	17.97674307009461	0.31337181476495934	-0.02313505629357414	-0.0905908473948792
-9.318824933668623	17.968766098777905	0.30497381977878024	-0.022294166473172877	-0.08813459754305256
-8.866655676614846	17.930756511797174	0.25538925668390533	-0.01789357466929516	-0.0727913124221987
-7.460370084706861	22.326890903804703	0.3923072040376452	-0.09979999269945516	-0.04816958675083416
-7.181921823170052	22.004421546653404	0.3568891121052869	-0.086248174602714	-0.044747426357350684
-6.980050576019263	21.793148493492453	0.3317858317707327	-0.079615787262636	-0.0429492582537175
-6.576542696581086	21.409318391621486	0.28401417955567154	-0.06544324821267339	-0.040442058650123326
-8.591810565175942	17.924390418426363	0.22150023612278416	-0.01468338999896192	-0.0637626704881754
-8.160987566235585	17.895824611247768	0.16072891406733972	-0.008691266273506448	-0.04610968002865739
-8.427526747689353	17.911776804777684	0.19886199603271956	-0.012637322578342611	-0.05722410353181734
-8.540982568507179	17.920050757602066	0.21531062136318777	-0.014191175476476846	-0.061997026441123225
-5.864615339578987	20.755750631962357	0.20518660080280657	-0.04567746286237836	-0.030129542298395106
-5.543802938210256	20.38074487517408	0.16735891828658736	-0.03412434125331651	-0.024893911145832563
-6.504364858334945	21.34437545298176	0.2759266041492975	-0.06383551415126704	-0.03970993080294272
-5.970918121132899	20.87023242852833	0.21750730345591984	-0.04823418422974256	-0.03151591109991747
-5.171797381464162	19.89737251545445	0.12195018485994648	-0.02410505660036491	-0.019560340719081668
-5.0245480447987125	19.683822661130662	0.10357863720710841	-0.017937742112898763	-0.016892131053736683
-4.900152014728899	19.401774462066626	0.08363966804599429	-0.012241124813045545	-0.0159979930018146
-8.045165203849148	17.895237150670994	0.13920158006560734	-0.007114645883134282	-0.03835985778642269
-7.828330068792466	17.887207984644846	0.0954159921747265	-0.005258222468685395	-0.024069359772830402
-7.588389628929521	17.819549385161938	0.02209339367254337	-3.152528598954774E-4	-0.006118235834232592
-4.683175416995011	18.92056128922509	0.054918936954869255	-0.003894534882207318	-0.011602702573480984
-4.557131527726211	18.533459102138394	0.03741089262423333	-0.0015658960487021124	-0.009393745560570677
-4.377707594286538	17.57417867700677	0.010191106724850407	0.0046245927458261615	-0.006698884242005972
-4.375950900357417	17.526057226949376	0.009257352024024307	0.004955180585052575	-0.006745572799395284
-4.484941864981501	18.19838652331461	0.02235244801027788	0.0023098785895675988	-0.008680471229020366
-4.372825752777866	17.497105804998277	0.00922190037532684	0.005089628091696351	-0.006859414614782586
-4.260063754969469	16.957122878843833	0.012517903765753268	0.006087179015807819	-0.005462085378522497
-4.2543796491463395	16.88173839584814	0.012669010592659354	0.006238297199536662	-0.005705026858784338
-4.172479120773178	16.325671413989923	0.012524575563003206	0.005536813920412719	-0.005049337869598177
-4.151871519508384	16.155447405066244	0.012630782231355228	0.005361407115218222	-0.00485561375274684
-4.144035245207647	16.121454065378032	0.01249796254471347	0.005245716388310429	-0.004746460455170284
-4.072421898747817	15.289956430567175	0.009165776832711438	0.004152824218422068	-0.0030520868691763505
-4.095328121705499	15.489697359268533	0.010059738605910614	0.0044333808616609394	-0.003521518944702773
-4.118480058777639	15.68595857984359	0.01095734698303621	0.004526147918829047	-0.0038972523548535857
-4.140149876500907	16.06180723438685	0.012238637664809409	0.005126399189780082	-0.0046101652647632975
-4.179593610389492	14.862900564725685	0.007378277125789768	0.0036397328717949237	-0.0031124858863000276
-4.129583690004605	15.034457843656845	0.008370884373084949	0.004027376683578577	-0.003372748733415113
-4.332504046130264	14.727261534199787	0.003780843159033676	0.00178035039966331	-0.001502545100390368
-6.864381120883843	17.824925970386563	7.961994197005408E-5	4.045086226651125E-5	4.9044444926723977E-5
-7.111456277637915	17.862901719600874	7.891375783189616E-5	4.029954323619312E-5	4.871010451324826E-5
-7.361730330183262	17.815658423143518	7.812325728681904E-5	4.033193400368279E-5	4.8387506793667846E-5
-6.699631952192596	17.790187728061333	8.008248556769011E-5	4.055784920396338E-5	4.9256942711141874E-5
-6.471535900809904	17.65611081898578	8.063588283647313E-5	4.0863464412950104E-5	4.956015416821127E-5
-6.01856299486931	16.965651538393175	8.114716501864616E-5	4.184886579022586E-5	5.015051400461612E-5
-6.018217814642384	16.964954947243214	8.114733388869625E-5	4.184975877044397E-5	5.015099695518288E-5
-6.192614293475787	17.31914560580889	8.108982524065857E-5	4.141378060345783E-5	4.992790642685623E-5
-6.358826975092747	17.562077889890872	8.086234272251695E-5	4.102369665984225E-5	4.9707117907565707E-5
-6.018066056155799	16.964687362149334	8.11474244529358E-5	4.185004967834517E-5	5.015121600009283E-5
-4.908304538333134	14.969355025422521	8.065906446541924E-5	4.3479658788693345E-5	5.1093782069552646E-5
-4.894965705707698	14.956384548239772	8.066655927322531E-5	4.349032085957839E-5	5.110010939028701E-5
-5.522668475480044	15.89108446419409	8.077467901235778E-5	4.2807004032269E-5	5.0645687811226106E-5
-5.590293973325887	16.02332329799043	8.083839680271025E-5	4.2717935912844875E-5	5.059081375375219E-5
-5.62503595550961	16.102423683804165	8.088915918283028E-5	4.265907316265206E-5	5.057111113076542E-5
-5.79838945170203	16.47567517825189	8.102494452518352E-5	4.234334067829417E-5	5.0393667619370327E-5
-5.818300420163335	16.518599132988257	8.104565250639556E-5	4.23058168874339E-5	5.03814960698319E-5
-6.016563718580136	16.961325465432818	8.114662049653454E-5	4.1853394967698996E-5	5.015296449343208E-5
-4.911331118979538	14.97328547513143	8.065868059037185E-5	4.347671288704219E-5	5.1091623172225176E-5
-5.0735700023776875	15.16993664121582	8.063329202232756E-5	4.3338594290953536E-5	5.0994990836194105E-5
-5.223708594183212	15.375437594116095	8.063333154173627E-5	4.317852326806483E-5	5.089808910714146E-5
-5.2244114000787105	15.376332166246335	8.063331722211369E-5	4.317790141705888E-5	5.089770752455946E-5
-5.424504479191739	15.698092793846305	8.070422620096735E-5	4.29544413530468E-5	5.0742549747708595E-5
-5.22565127061393	15.37825402853767	8.063371387471243E-5	4.317650805874947E-5	5.089692956312333E-5
-4.7077301313837365	14.774519111724057	8.077425914240027E-5	4.3644201197912407E-5	5.118670966865382E-5
-4.675015183440867	14.74800878513003	8.079523308350423E-5	4.36666811907872E-5	5.119338798822928E-5
-3.7658512309524754	7.028045440845924	6.813748465840949E-5	4.220997422384927E-5	4.9946551150039825E-5
