# Supplementary material for: Thyroarytenoid muscle fiber orientation regulates the ability to modulate vocal fold vertical thickness
Source: PLoS One. 2025 Dec 4;20(12):e0337735. doi: 10.1371/journal.pone.0337735 (PMC12677544; doi:10.1371/journal.pone.0337735)
Supplement: S4 Data — (ZIP) [file pone.0337735.s004.zip › Male/contourA4TA15.csv]

% Model	Angle3.mph
% Version	COMSOL 6.1.0.357
% Date	Dec 13 2024, 23:15
% Dimension	2
% Nodes	720
% Expressions	3
% Description	Line
% cpl1x	cpl1y	Displacement magnitude	u	v
-11.968005616002486	39.650844643500406	4.120128907813688	5.870781415122143E-4	0.4154956836567859
-12.100925229184412	39.521184251215715	4.1160669834384125	5.841151899538026E-4	0.41556312762009545
-11.810234379374002	39.74293127707726	4.12300865673015	5.891980048696811E-4	0.4154463620537289
-11.76596306338081	39.775513356632324	4.1240295409714856	5.899443791230128E-4	0.41542916891196374
-11.47739948826791	39.862189693672036	4.1267423363751075	5.919370101632984E-4	0.4153795869907786
-11.258980847445656	39.857881496438054	4.126601580073005	5.918455539057771E-4	0.4153768313648814
-11.716143543792246	39.796222579001906	4.124677070101897	5.90422981103609E-4	0.4154177521823982
-11.163938214941039	39.85365079891891	4.126469371917635	5.917427506783003E-4	0.41537680399418986
-10.796207435616262	39.85090503287166	4.1263790981563835	5.916667202287051E-4	0.4153699225457438
-10.709496869932108	39.85039381204079	4.126361319662308	5.916503376102054E-4	0.4153682373375158
-10.37169574884199	39.850036177539195	4.12634628002967	5.916237166275673E-4	0.4153608464611294
-12.13512273325702	39.460672833157	4.114171894805064	5.827342593888705E-4	0.4155939760126176
-12.240660142730178	39.24849072022055	4.107528554493415	5.778913127596568E-4	0.4157018122901397
-12.227325367848685	39.08705965880899	4.1024695791112284	5.742216609834511E-4	0.415781764869551
-12.205740642978935	38.979124391808504	4.099089552956426	5.717680088062833E-4	0.4158349371235458
-9.681369688821853	39.850002288818345	4.126328876184937	5.9159192993865E-4	0.4153454215490628
-9.209886193231677	39.8500022888185	4.126327271162769	5.915541301951753E-4	0.41533487415958326
-6.503691158131879	38.96454001876737	4.098544245813558	5.714780885468576E-4	0.4157153197183785
-6.587351156296421	39.29642873129991	4.108946018389245	5.789793438803819E-4	0.41555189453515373
-6.771159512318912	39.57700815680421	4.117735475328263	5.85331393646028E-4	0.415416270139518
-6.814129999907874	39.651652838586976	4.120075028883894	5.870197818807441E-4	0.4153800556087722
-7.229593906641747	39.84203493583536	4.126044177729719	5.913432334522915E-4	0.41529455913945135
-7.181795837296288	39.83706132882147	4.1258880271818335	5.912299536855446E-4	0.415295963932808
-7.033567159296577	39.76166368437849	4.123522222451467	5.895198548376741E-4	0.4153301891269034
-7.6946177519140235	39.85300356006798	4.126395791106921	5.915842803855629E-4	0.4152994956439893
-6.488283836647731	38.91091546805024	4.096864931892925	5.702594904212284E-4	0.41574167842711685
-10.243595360807257	39.850002288818345	4.126344242748852	5.91610863603085E-4	0.415357999205185
-9.730298368089413	39.85000228881833	4.1263302305665555	5.915935810649314E-4	0.4153465153034677
-9.743014193148053	39.85000228881833	4.126330271223673	5.915948406481162E-4	0.4153467992813721
-9.085341826788042	39.8500022888185	4.126324700224627	5.915503108383912E-4	0.4153320840054254
-7.779783738995952	39.851154726690396	4.1263417397430615	5.915363014261139E-4	0.415302324676494
-7.886706964608754	39.850916601280545	4.126332501395126	5.91538580314449E-4	0.4153048374719278
-8.209330570361047	39.849987794146756	4.1263181934298885	5.915044494427727E-4	0.41531250749904125
-8.699211804792647	39.85004545472901	4.1263283696702615	5.915164162327908E-4	0.41532343146226436
-8.427966558711145	39.8500350871401	4.126318322247356	5.915193599341519E-4	0.4153173663114279
-12.152615457473026	38.61822056218743	4.087781664241653	5.635879139416805E-4	0.41601316250311765
-12.150457207342695	38.60568225439725	4.087389133477186	5.63303723070965E-4	0.4160193469843856
-12.146591986235311	38.58859764700979	4.086853760863206	5.629178967106914E-4	0.4160277537330793
-12.074238696384148	38.24828133015453	4.0761976110341855	5.552112732860147E-4	0.41619530807705074
-6.441829287929373	38.514252064367554	4.084442474356268	5.612783664699245E-4	0.41593817080762324
-6.4796557750756225	38.830935381536946	4.0943579380513615	5.684509899580462E-4	0.4157813162100597
-6.431316994593285	38.355730965701305	4.079475281022532	5.577113146838694E-4	0.4160168826939141
-6.415000660473024	38.12021737547059	4.072100803454528	5.523898289802136E-4	0.4161337929855402
-12.006552716049852	37.91928976266428	4.065887771455373	5.477917513146047E-4	0.416357344835752
-11.966773292852782	37.7322909897182	4.060032695326054	5.435764543994016E-4	0.41644941397807905
-11.899335717233097	37.41624344712912	4.050130339619029	5.364845879911257E-4	0.4166050198466448
-11.86072968481382	37.23337054820751	4.04440514227205	5.323694396409715E-4	0.4166950637440767
-6.405495081109018	37.81045524455644	4.062394467741074	5.454273642675734E-4	0.41628784044212364
-6.3802834672144035	37.49850283645258	4.052627648260103	5.384161372617852E-4	0.4164426298481625
-6.34327199449609	36.990127261889924	4.036699654549723	5.270605911865128E-4	0.4166949796145366
-6.3346776499635205	36.89181710192548	4.033623961689922	5.248607941265138E-4	0.4167437441548849
-6.327277488709939	36.80573234114482	4.030929681867103	5.229523232939405E-4	0.4167864540862512
-11.839379859361392	37.12464213602315	4.0409972703651755	5.299319595973883E-4	0.41674863777180354
-11.66031709327127	36.191536938073696	4.011774255216857	5.091208197977291E-4	0.41720849153113365
-11.619905720758748	35.962379473002436	4.004604446612556	5.040303985102949E-4	0.417321501956356
-11.730360249335298	36.58305483766412	4.024047130948203	5.178097014590037E-4	0.4170154266162871
-6.248695444183289	35.88284413383002	4.002046577901812	5.024149650918895E-4	0.4172442875617436
-6.190644674951313	35.36621719878445	3.9858621148919147	4.910972445603716E-4	0.41750032980537266
-6.146329446134891	34.860882297696094	3.9700449430368696	4.799409122603313E-4	0.4177509972500185
-1.0600869276340483	18.316100001774196	3.452478354303626	1.4787718181082397E-4	0.4258908317931592
-1.0459016161732135	18.37692181363064	3.4543772414721086	1.4902023049614255E-4	0.42586029728979236
-1.1744205707972624	18.153797557800345	3.4474078683739635	1.4483457148571505E-4	0.425973733828465
-1.311326192584243	17.97535615877772	3.4418355552465543	1.4148894611267266E-4	0.4260650903908265
-1.386335587551091	17.922671465764726	3.4401894489444236	1.4050548984507712E-4	0.42609270545050987
-1.650548821745367	17.757514160475903	3.4350354459569115	1.37421401543128E-4	0.42617981363250407
-0.9718149006219283	18.630446296863695	3.462299747113752	1.5378440807724335E-4	0.4257327398776817
-0.9542349860686515	18.852537320770427	3.469236074298795	1.5796790605480617E-4	0.42562187426707937
-0.9467123425971604	18.932059856972355	3.4717218774418535	1.5946658553794193E-4	0.42558215473674627
-0.9488912973033679	19.009058522305217	3.474127040730121	1.6092150265964095E-4	0.42554387045303327
-0.9602591937381534	19.185733594449147	3.47964942333828	1.6425609150559034E-4	0.4254561472985979
-1.0005126263859143	19.36574217623491	3.485271667238988	1.6766208839649087E-4	0.42536730134137013
-6.05347281998843	34.07388368729615	3.9454283172188127	4.628511030917377E-4	0.41814092953868065
-5.779746191862431	31.198536783186327	3.855414054633931	4.014043920166837E-4	0.4195670404671997
-5.81260308842713	31.6601371096856	3.869839982990265	4.1106827822732063E-4	0.4193378267147454
-5.898916358898413	32.61341104261303	3.8997059083544627	4.314031493681719E-4	0.41886494261264773
-5.976331308258205	33.33624786626052	3.9223103247958475	4.468385228149494E-4	0.4185066015397101
-11.555172919712001	35.57995576034233	3.99262831740195	4.956275194636288E-4	0.4175101532711603
-11.427224513094306	34.824469013294944	3.9689736606323653	4.789203793469076E-4	0.4178828325694923
-11.302991741507174	34.01939293201957	3.9437599786751116	4.613916575826248E-4	0.4182802253823321
-11.26269403333529	33.74326682230424	3.9351305052381047	4.553247603577416E-4	0.4184165654019739
-10.87492360433819	31.536162433666846	3.866038820183852	4.0800560799823744E-4	0.41950506830834716
-10.79808267178972	31.096982410679725	3.8522951902288494	3.9893936128038295E-4	0.4197216826727419
-10.515617328365707	29.431210118152052	3.8001870092438397	3.639290768598018E-4	0.4205434586761291
-11.095255333576779	32.78560916869341	3.9051203391445366	4.347894929160711E-4	0.41888889283767317
-10.374607869233792	28.677418549364212	3.7765757260428634	3.4871045716153217E-4	0.42091508359522745
-1.9007542873442729	17.670028077820447	3.432303530789193	1.3579799588943068E-4	0.4262280032539313
-2.0779141835942943	17.606247817656115	3.430313774244767	1.3461536949521823E-4	0.42626304081818306
-2.421704394542373	17.610906476909	3.430461814947255	1.347311221494084E-4	0.4262671070625729
-2.5268901597962445	17.60827853304663	3.4303810311425496	1.3469110541087023E-4	0.42627037033445836
-1.0157099330243569	19.441588102125813	3.487642657405443	1.690985589646214E-4	0.425329833669518
-1.1062328150339649	19.65851365771074	3.4944207081321874	1.7321208075334767E-4	0.4252235498465123
-1.0950141199455286	19.63861486947969	3.4937989104364435	1.728339674169342E-4	0.425233244912844
-1.0936631912571904	19.634142492606518	3.4936590879887444	1.7274896400370167E-4	0.42523544575387057
-1.2019485900933222	19.823967402584525	3.4995932871884294	1.7635405338370714E-4	0.4251429830564423
-1.2626663164006444	19.90610167368628	3.5021590579453026	1.779134321058669E-4	0.42510323079664714
-1.3479656887537845	20.02184186709379	3.5057788423345624	1.8011168193590634E-4	0.42504721047530447
-1.3818036936806772	20.069240413165744	3.5072598741404115	1.8101688466299568E-4	0.42502424931450383
-1.490043238491493	20.21081153288452	3.5116871084964774	1.8370723732981945E-4	0.42495579737831657
-5.495158991359491	28.68268136418761	3.776653131475529	3.493372654185291E-4	0.42081409356753896
-5.507477156915547	28.790577524822243	3.7800217298466676	3.515051780031552E-4	0.42076060180242925
-5.640376413522405	29.93509919763994	3.8158600946554015	3.750504565206457E-4	0.42019335405248315
-5.66674537726079	30.200894570944342	3.824165509227753	3.8048490433817325E-4	0.42006150797572234
-11.232964758328787	33.56280133293661	3.929477095578238	4.5136142822404103E-4	0.4185056107128199
-9.890707351552885	26.584105713780335	3.7110612753742136	3.065494027019535E-4	0.4219453508838932
-9.499209611630052	25.463046361573806	3.6759943029944013	2.846677118340492E-4	0.4224947029243127
-10.251371607480321	28.08873461337165	3.758154720003152	3.3654829710829336E-4	0.4212050357652793
-9.949856872037069	26.81141811544305	3.7181752360675784	3.111634885247256E-4	0.42183359743630916
-9.409620206466	25.28683176907262	3.670469696285905	2.8118624168909734E-4	0.4225805192325876
-8.975776833099328	24.413789608181347	3.6432074873110967	2.644351474289362E-4	0.4230060662588807
-8.450931047688341	23.67686534172989	3.6201122051648245	2.502531574916377E-4	0.42336233808955787
-8.315280225053407	23.486682331666373	3.6141767328685677	2.466775554729864E-4	0.42345434522326336
-8.109310669822081	23.245736403988893	3.6066312243066623	2.4214373290419258E-4	0.42357030145087726
-5.04821833795282	26.35030357792787	3.7036914561863408	3.024788225188109E-4	0.4219667707047658
-5.072511135861281	26.457154341834364	3.707026871858016	3.045333894262815E-4	0.42191401689237945
-5.319014801988768	27.6151602307035	3.743253044787678	3.2766405445729786E-4	0.421342201705264
-5.298549699956672	27.508324942348306	3.7399152605213573	3.2557783330908543E-4	0.42139501491147824
-1.6547952866665352	20.435138707303928	3.5186961830624344	1.8798205540843425E-4	0.4248472089437533
-1.7068462026965912	20.505043732104994	3.5208825626960296	1.8931787350024538E-4	0.42481338540778707
-1.8328638043067826	20.675856534446993	3.526220453461593	1.925808882887682E-4	0.4247307148947802
-1.9146876228856835	20.78271581099791	3.5295627736248796	1.946177707055507E-4	0.42467905168847614
-1.9589596542270868	20.838178803681924	3.531295402915525	1.9567096576875712E-4	0.42465226884602875
-2.2267902915590323	21.173727916983232	3.541798044596561	2.0210463768990635E-4	0.4244902440435825
-2.4765836027203294	21.524027437877677	3.5527365931552755	2.088161695327384E-4	0.4243205429368509
-2.510632075597485	21.56945277354053	3.5541589164724416	2.096942814516262E-4	0.4242985720512509
-3.4170539347823667	18.323036770820913	3.452718673343502	1.4818769353068507E-4	0.42593119975129357
-3.3613588547056894	18.26201824120377	3.4508119590569386	1.4703715763153218E-4	0.4259605382079035
-2.8302006677410443	17.7685842180935	3.4353893031380824	1.3772609015896893E-4	0.4261962237166654
-3.0213186080937637	17.882690433716814	3.4389566625882133	1.398851440654821E-4	0.4261429813923708
-2.9853774190574067	17.85333337493745	3.4380401119861768	1.3933111300555654E-4	0.4261569278516914
-4.904236518511963	25.91960781073081	3.690200377259364	2.940865151667239E-4	0.42217846163124473
-4.723668736196532	25.314951331292864	3.6713052406519466	2.821773542313569E-4	0.42247602083354063
-4.604679940346854	25.051089745874435	3.663037514937664	2.769575273669914E-4	0.422605071849491
-4.281370486848969	24.383328411417228	3.6421859667546057	2.6403955896319657E-4	0.42293136066608594
-3.2125741016240386	22.611557155864187	3.5867421469517	2.2973827408860557E-4	0.4237930289096255
-3.272014261258436	22.70654698603269	3.58970814094007	2.315567156695306E-4	0.42374686436385983
-2.5518384799861815	21.63096481182497	3.556081101360374	2.108884748504513E-4	0.42426873221218564
-2.8735384712196232	22.08009398368013	3.570134218622488	2.1951027489997232E-4	0.4240512090940498
-3.1756044296995665	22.556944434453374	3.5850320464920444	2.286994354478386E-4	0.42381952291335906
-4.545571876999899	19.652622560032107	3.4942780169680177	1.7338187270753825E-4	0.4252906524523626
-4.424895516455141	19.524062222800467	3.4902597823577333	1.7095039186234147E-4	0.42535240424555
-3.958958611653594	19.00470136406695	3.474021945955865	1.610806386960719E-4	0.42560209952055506
-3.8782730930382083	18.915322300283425	3.4712308292219136	1.593911189007721E-4	0.4256450890140694
-5.025563667731989	20.107549344377823	3.508519010621132	1.820803688260611E-4	0.42507334115659123
-5.277731362781373	20.350988119887234	3.516116283162803	1.8669373733354983E-4	0.42495686195364313
-5.606549304112775	20.6598148798465	3.5257872449231202	1.9263484455429232E-4	0.42480946172543105
-6.131048509468386	21.17349677678001	3.541829004348509	2.0243112388285985E-4	0.42456363752574966
-7.17416985769136	22.198608654304337	3.573879378464202	2.2202595481042814E-4	0.4240732941985472
-7.6413332318231895	22.67125431062098	3.588695859058923	2.311208700905729E-4	0.42384709051127456
-6.9150129554945305	21.927639425126234	3.5654271757639115	2.169111573687857E-4	0.4242032717799278
-6.31895859009996	21.343154735881807	3.547151522344624	2.0571972397699886E-4	0.4244828304473257
-6.618255579081206	21.642875823077	3.5565021895213293	2.1149582592915902E-4	0.4243393807440864
-3.6680004015474728	23.30103040805593	3.6083204103523254	2.4298142300047712E-4	0.42345843456161997
-3.83446762916781	23.580833568731567	3.617063449179626	2.484850965927256E-4	0.42332235317110034
-4.071443328978513	23.987709649252928	3.6297990407220913	2.56247832107694E-4	0.42312426016930205
-7.640251545310057	17.586782544931808	7.860724838736767E-5	4.122617435351292E-5	4.900238315086225E-5
-7.509356374993602	17.79911102953117	7.871533595755722E-5	4.0850767882316154E-5	4.885929511244949E-5
-7.6989388334005735	17.4903691638282	7.853723279162477E-5	4.133283719313873E-5	4.906826089790785E-5
-7.762103216471637	17.30759444679789	7.833823226930089E-5	4.155662240017006E-5	4.917116474334494E-5
-7.821162534822876	17.152686250634986	7.813859625187265E-5	4.171346260075123E-5	4.925798382853149E-5
-7.87221896818102	16.9473112831706	7.783606032314035E-5	4.192446337369619E-5	4.934934083798131E-5
-7.921170402924522	16.753942907049066	7.755491132464793E-5	4.2115214249234794E-5	4.943879536358735E-5
-7.9783869673286425	16.470761822820492	7.708965592651446E-5	4.235619897539578E-5	4.955985795953105E-5
-8.003886469325913	16.357472230499454	7.691122192854098E-5	4.245686400127806E-5	4.960884827442101E-5
-8.041803974825056	16.197407590250943	7.659973898243676E-5	4.256938772827538E-5	4.9651024745448335E-5
-8.11957094103931	15.808141817188318	7.587560594330016E-5	4.284829762681503E-5	4.9773785802364556E-5
-8.094241908274963	15.975737091845481	7.619355838138786E-5	4.2740958496452287E-5	4.972675055333265E-5
-8.149959289733443	15.594634263864748	7.54984849612509E-5	4.2994179277414225E-5	4.983909935167979E-5
-4.487015489615116	14.591722761896559	8.200792013779711E-5	4.436319900624447E-5	5.19324675227137E-5
-4.416731324563106	14.512870608922288	8.199828867845414E-5	4.4420871051357675E-5	5.1947304986742515E-5
-4.329055028394281	14.412978776001905	8.200191710933618E-5	4.4508495989501106E-5	5.1978580953046564E-5
-4.19303203891211	14.248275933735142	8.195703370521615E-5	4.461599358153491E-5	5.20059975851299E-5
-4.178965322518646	14.23024927967746	8.195366898772721E-5	4.462963247146283E-5	5.201122343554331E-5
-8.208595369810979	15.125877972768416	7.459179402251697E-5	4.32282393477179E-5	4.9951370517076286E-5
-8.250106284083648	14.883579494882824	7.41226953586482E-5	4.3340360347454636E-5	5.000443476572615E-5
-8.184763342662869	15.304083214581624	7.493912568975894E-5	4.3143696699285486E-5	4.990647482426563E-5
-8.194040568253598	15.203367992185502	7.47553592638281E-5	4.31986169609679E-5	4.993579730865305E-5
-4.009503675450382	13.95499929048619	8.172803516311953E-5	4.477729194695232E-5	5.2015590947246875E-5
-3.967321215997023	13.879167246534847	8.167450313474612E-5	4.482859831764018E-5	5.2027490499541694E-5
-3.8768075373306097	13.684183745503944	8.144677735775456E-5	4.491264252264801E-5	5.20241999416891E-5
-3.8285567068758617	13.577304042901428	8.132153137526755E-5	4.496277652809416E-5	5.201982544141295E-5
-3.679175518096213	13.165512678706849	8.076616072552644E-5	4.512368959553188E-5	5.200035748931269E-5
-3.5952780276413945	12.848827743115857	8.02382696825803E-5	4.519089309691797E-5	5.1968797199272214E-5
-3.8035301168690907	13.511178334388502	8.121829148942669E-5	4.497696310730607E-5	5.20091241861179E-5
-3.5706258476984103	12.751547870197772	8.01068147159101E-5	4.523747567190131E-5	5.197122587377458E-5
-3.536337058362929	12.508568926206657	7.969318567588546E-5	4.5288136967204963E-5	5.1964916927804984E-5
-3.4943523373487664	12.217884679130231	7.919551346003887E-5	4.5349831956394864E-5	5.195202188867709E-5
-3.476217738039166	12.051206781698731	7.887343113907566E-5	4.534578520737218E-5	5.193339634523727E-5
-3.4381043775288846	11.707787309160882	7.836473599211609E-5	4.5459159284114896E-5	5.194468179999635E-5
-3.4175141432913065	11.442487558596586	7.78694587242048E-5	4.545484616225391E-5	5.191678991623537E-5
-3.390535492772293	10.959938069747185	7.705707423611105E-5	4.549162288099701E-5	5.1898387145179904E-5
-3.391605607580326	10.637069694303245	7.648653382076694E-5	4.5467050889058514E-5	5.1883567711801714E-5
-3.3957072198915474	11.125983907025887	7.737493550647037E-5	4.550809894262784E-5	5.1916305413089346E-5
-3.3933099091125833	10.454525891479044	7.620109780011809E-5	4.5487348513475654E-5	5.189104906427698E-5
-3.392748642497309	10.363320317554606	7.606877642874526E-5	4.549226593013951E-5	5.189200929396319E-5
-3.3881777990103163	10.052022617744685	7.555948515178683E-5	4.5471572792324746E-5	5.186290582592149E-5
-3.379931059854188	9.65560915900371	7.489417744577093E-5	4.537534498677519E-5	5.179766577677512E-5
-3.38003327420144	9.645525660619372	7.487490474433913E-5	4.537167496493711E-5	5.179562092609146E-5
-3.380411775956053	9.63612711841371	7.485392906885128E-5	4.5364601736786465E-5	5.179243176508815E-5
-3.4070943292007656	9.209820550583608	7.411826327134855E-5	4.524464065027972E-5	5.1747946961765354E-5
-3.4177904844649305	8.97279793026408	7.361412055791554E-5	4.507948984040495E-5	5.164934839635523E-5
-4.670507470987797	6.528342318175511	6.732933165764066E-5	4.367778302844373E-5	5.0867199033293806E-5
-4.472672713765167	6.53165408154053	6.765264096831257E-5	4.361453075218918E-5	5.106414937580807E-5
-4.296096768007061	6.564113874181485	6.773952157306909E-5	4.34512739233216E-5	5.0839620999142705E-5
-4.1907677441120486	6.6201318525786546	6.800755621631696E-5	4.335879735195008E-5	5.0938428768951895E-5
-3.42823364007561	8.77881073484247	7.332156079245242E-5	4.5005738720081356E-5	5.163793390779217E-5
-3.440421539484517	8.631632878187974	7.310414606541017E-5	4.487111001116944E-5	5.162432711645836E-5
-3.510174069952668	8.051882576425108	7.221375079436588E-5	4.435528563919258E-5	5.1555343178460506E-5
-3.4654247941708625	8.41479710425795	7.268616916536793E-5	4.464071848804264E-5	5.1579356793736796E-5
-3.519325274558982	7.974355231943207	7.201801482441039E-5	4.424682748411684E-5	5.149068057223346E-5
-3.8048036653298265	6.960169305120867	6.882540496797555E-5	4.2796965421067255E-5	5.058261817023536E-5
-3.942941641067294	6.809098812242506	6.847307476408728E-5	4.311514932561968E-5	5.0668849807313505E-5
-4.081244662082278	6.715380176995773	6.806073877111519E-5	4.303922835364867E-5	5.0761786817662684E-5
-3.557899482821399	7.6388476831782866	7.099977140518134E-5	4.322021032492733E-5	5.099955689131653E-5
-3.5506928691402093	7.692857622749482	7.140462161677209E-5	4.366256720193517E-5	5.1217703336214716E-5
-3.535122007221198	7.8370201875805385	7.170797029849908E-5	4.398596353492065E-5	5.132418532620658E-5
-3.5827478111781415	7.560437912809053	7.087946928969777E-5	4.352120788047717E-5	5.091115392260557E-5
-3.656557182300242	7.31345080673359	6.978998327982793E-5	4.3115660844353316E-5	5.0481392861262585E-5
-3.741595319822733	7.091603710798701	6.902198342950506E-5	4.254855267782466E-5	5.04782432623653E-5
-12.48823622079036	29.318127189803445	2.7358979356228734	0.34681529720461823	1.1757223890674688
-12.301573729696075	29.291730374054282	2.675214525715631	0.36018114669388385	1.1515184017133393
-12.904182385341631	29.37659805299116	2.8687499155346337	0.3096171311576406	1.2227104099580226
-12.704310573905445	29.35687813300677	2.8064589185369107	0.3283380415156385	1.2011270351188987
-13.215739023882737	29.375039723105594	2.9600858984943392	0.280034935672397	1.2430755815581875
-13.289816212405814	29.38416912499247	2.9820545017321036	0.27226823515767384	1.2502128584792551
-13.628735756055638	29.408293625969595	3.079796274945095	0.24234294683770125	1.280468484233874
-13.761313265189306	29.420327221129604	3.1182938141501193	0.23004428242859276	1.29280931655429
-13.789831291953012	29.42263826529943	3.12518211582773	0.22723034254496755	1.2952428822012265
-14.193507593470319	29.351006338599753	3.2208794246954002	0.17882237995915745	1.3095319409737203
-14.343065600888547	29.30623263263965	3.2488999834047636	0.16294562150115222	1.3109963462344534
-15.169871121939503	28.7024294022831	3.4019781347352804	0.0679384490988642	1.2900728672681443
-15.025976096323706	28.826575538617305	3.3768919590802344	0.08377178671083041	1.2952891938698416
-14.704342841257393	29.099582909420015	3.3148647993108318	0.12085586800818607	1.3049617153813782
-14.77814405518191	29.048154888872233	3.3285552025780394	0.11370305754562245	1.3025699647506523
-15.194930389272562	28.670268692680192	3.4079218615645925	0.06404992298671189	1.2896316319195857
-15.552436058935607	28.262388145106144	3.4748135468856836	0.007743434763854038	1.2674594171504596
-15.65870487864321	28.128694460225432	3.494553818111225	-0.007927542375448777	1.2556306852804677
-15.420870685895718	28.414489982476084	3.4525224841595445	0.02932908550646456	1.2803742924672625
-16.14669845066415	27.534817692946177	3.555608331492581	-0.057829613715906975	1.2439876205703508
-16.18902508127296	27.487365967844962	3.5599572511581488	-0.06821170286942894	1.2445088735686265
-16.090879730623392	27.60512583812312	3.54883959640504	-0.050415866649321864	1.2419044449706347
-15.906983759261689	27.83045491742547	3.530093057757842	-0.028430333763332514	1.244753490656254
-15.78801336657089	27.974288039163056	3.5177928978579596	-0.016197084039616134	1.2441535436920843
-16.4224657835804	27.241242221715776	3.5592686383138075	-0.1459279217416158	1.2570829856113914
-16.636541644582238	27.015574682657572	3.538434310892906	-0.18365411658339514	1.242983020959473
-16.701862721366762	26.948993088668995	3.52854454708686	-0.1991614850522698	1.2445192865051178
-16.98192097775023	26.67928029930171	3.447024043415798	-0.25992062400854593	1.2863669875182504
-17.086567607533095	26.586911131348927	3.4100897837922277	-0.2931949234602025	1.30592465533836
-16.810764952407226	26.84442366016748	3.495106200318622	-0.22082079148341488	1.2594063607929762
-17.316197999609905	26.352544552541893	3.325888872711187	-0.3992282586013515	1.3383828936723285
-17.45518464052986	26.210110438215963	3.271215304079813	-0.459686869479333	1.348306724488893
-17.722095738557805	25.895382301413925	3.195143365097317	-0.5866303992689738	1.3715265004512736
-17.72264017583542	25.894744071275742	3.1949783965709564	-0.5869030136139151	1.3715774874391247
-17.932597821946576	25.11386146747848	3.09180039375621	-0.866739472187001	1.3113101436065295
-17.907096306050956	25.00313633884308	3.0771220642133676	-0.8980536479827036	1.2860760164745082
-17.75267320881764	24.32471147247125	2.9882284678274473	-1.094051255881272	1.1297701471972583
-17.92944471255859	25.1306830888716	3.094122790803286	-0.8610093255423478	1.312689877765518
-17.722777975835573	25.894232143167198	3.1949209087987076	-0.5870981058738082	1.3715282273544602
-17.728945142955695	25.871483784810497	3.19191569352938	-0.5952375644070789	1.3697765338404115
-17.700264955727473	24.192801294244298	2.968261582440085	-1.1242400268375499	1.0954283090484866
-17.492893227235577	23.675149455238873	2.881665623596483	-1.2611820701602432	0.9649887506864023
-17.219818972655105	23.051350814888384	2.7702201695243307	-1.43501622726506	0.8109873126106241
-17.213682929786287	23.036984749786797	2.767249426373347	-1.439162319185141	0.8075199716857988
-17.20651458505761	23.021889840621302	2.763752318302471	-1.4432468709837178	0.8034887426724372
-16.72944438496599	22.0265670999435	2.537897325188206	-1.6816297052029818	0.5424957978354615
-16.772330573218266	22.113599037757318	2.5565725760786506	-1.662573002834193	0.563891459991619
-16.97378539565523	22.529669064239176	2.653524563331199	-1.5696889081940073	0.6679095961153196
-16.69878402350933	21.97001521221032	2.5278469313463607	-1.6929923592415466	0.5285855203971146
-16.44523432072541	21.481646309928003	2.4390522692268397	-1.8013158980636812	0.40217403800438717
-16.38784636008633	21.382208809377225	2.4257601716278843	-1.8199651760912894	0.3751549687362761
-16.10429654720809	20.90765006213037	2.340712847952272	-1.9013726869774874	0.23213199874438661
-15.229590069694847	19.59839917871314	2.165246470577837	-1.9688382049695943	-0.19962949553212847
-15.573303162172023	20.08692966262294	2.2269021697544096	-1.9700218749899239	-0.03503415170379465
-15.762739830454272	20.369577854236137	2.2685535850571306	-1.96079911810106	0.059583791354782735
-15.676053214728174	20.229671015614727	2.2465036285020896	-1.9713812606894634	0.014209579026032237
-15.004965242227517	19.29705702264412	2.1221233551291308	-1.9296761707976757	-0.30474801115706496
-14.347740685004595	18.43237628944785	1.9458540492738936	-1.6921417301943151	-0.5726295425363357
-14.71316053352021	18.903140185799252	2.054923710326128	-1.8513617274688752	-0.44129695630337284
-14.112301424219844	18.14085757339455	1.8628195255011093	-1.5582550438215288	-0.6407850295450798
-13.786968016309958	17.746840232171802	1.705676688171283	-1.3354447955516557	-0.6745932125798688
-12.572484095421888	16.31238607204104	1.1319291694623506	-0.5955699307312312	-0.4827008996586947
-12.73923093656964	16.50237005974189	1.2090056978073933	-0.6895939975185361	-0.5192849177370544
-13.149721100590622	16.985383718836303	1.3999240182520465	-0.9294641029606129	-0.5979885667509623
-13.560443943361147	17.474962802260926	1.600917851512417	-1.189223870669342	-0.6590313297950814
-12.433087863224218	16.142914163274668	1.0639331703427186	-0.5278854143660836	-0.447760684356266
-11.67886765718853	15.130655135953049	0.7122635811917097	-0.21035844675186038	-0.2678676811784565
-11.370603754574383	14.616160191779192	0.5648827410094721	-0.10194019388401665	-0.21025310727301832
-11.928279318244115	15.521235666230787	0.827107485257621	-0.30955889184334506	-0.318726575201183
-11.098102119973685	14.067276715400904	0.44923300207400363	-0.033487231327811326	-0.16485508366782414
-10.94829922258624	13.75778922441979	0.37752437267973465	1.6009146831888563E-4	-0.13825212455871583
-10.566136973193167	12.955069884045642	0.24698503126324853	0.0284729336941652	-0.09158988649266742
-10.528617101577506	12.869997651759531	0.23242528358405112	0.02977381942136489	-0.08608302935286252
-10.125844678960055	12.03212679724241	0.14630518206065468	0.026385620815267734	-0.06194287962143481
-10.205786830641387	12.200371242765215	0.16362560647141827	0.02698342218937002	-0.06679617483918356
-10.11776374681346	12.014636087480781	0.14511894833825512	0.026250126994066487	-0.061611944363076175
-9.799033203597945	11.32040592221854	0.09643112831486594	0.020545493399518583	-0.048506826187393666
-9.732454220074882	11.174895810343436	0.08661077461261227	0.01901478822012997	-0.04441580328439272
-10.081694286405995	11.938670646469957	0.13986325186509896	0.025596705839062664	-0.06015689320930844
-9.419861471494833	10.505758447346915	0.059136785370322915	0.011831785413168601	-0.036734555868517885
-9.39945834397536	10.463080013210769	0.05721256018083527	0.011310790716188472	-0.035963708100416235
-9.362989365785312	10.388561145610026	0.05475004920469184	0.01081882324744818	-0.03478099179654452
-9.15485933130238	9.94585479357356	0.04026273175286206	0.007455708250630388	-0.028153582609063102
-12.250739993292553	19.150604908283345	1.8665719249867485	-1.70739149175887	-0.4660427955398133
-12.385666050996104	19.229462944007324	1.9294269515757572	-1.7701150687572427	-0.5319860566247758
-12.018444755085756	18.995911937273455	1.7500404195661443	-1.5911853402727703	-0.32234416478841116
-11.827571680933026	18.805921238230237	1.6861749811066369	-1.5090281389716047	-0.29128132159816156
-11.71378598197753	18.69006222155872	1.6456454389842818	-1.4577228947585623	-0.26394779497297055
-11.489121580415649	18.312221504949157	1.5329198697580062	-1.328660519921097	-0.19606248615486804
-11.42092816915265	18.202424829191397	1.4990902042208505	-1.29027575766311	-0.17884513621764242
-11.137081940903064	17.673975351763787	1.3051853357637526	-1.0683296420715926	-0.11440681006060788
-11.050577560623434	17.52903972488271	1.249997900620071	-1.0063743822082558	-0.0973703576592207
-10.900173758069224	17.228821915447778	1.1298645047884188	-0.8742426777855842	-0.07826993086650727
-10.59407257662658	16.86993613536655	0.9568020657404309	-0.7026712803769909	-0.043495559747950566
-10.4015251414116	16.663994998799538	0.8595758287890517	-0.6142884958795911	-0.0265765666020766
-9.980308680915373	16.24426542990552	0.6552959195176835	-0.4333980114970372	3.964143020861854E-4
-10.52456597891735	16.788877057884427	0.9195205026281417	-0.6666223697667222	-0.03466166006074896
-9.215934750579713	15.702403997568886	0.380033271721786	-0.2220477461231808	0.007282036818280062
-9.506635524164235	15.916651407254937	0.4848968556947265	-0.30043597976979475	0.01655465014445774
-9.713477904294042	16.0562870014233	0.559113146123669	-0.3560828599474865	0.010704227696763326
-8.987328542896977	15.535943891824608	0.2992881028159599	-0.16145197018206073	0.001123728606427694
-7.038155536202357	2.4161328913912485	0.0061346280541895205	0.0054192040321879974	-0.002622976884604432
-7.218271698777633	2.47634434863711	0.006178075070354823	0.005352764061779321	-0.0028559191654069344
-7.402921517489648	2.596088343862585	0.00617260260516567	0.005214394427181671	-0.0031059200509205237
-5.610926604361966	2.56874897195521	0.0052227336025250926	0.005069505198755856	-9.81480211869847E-4
-5.791192046184306	2.4885541575675454	0.005390303474851846	0.005189119198606923	-0.001158579410236967
-6.090991914769232	2.367770791599311	0.005658316975983988	0.005375323814977869	-0.0014626597658669606
-6.223300720670824	2.365865245728654	0.005734337489633796	0.00539795999425184	-0.0016186428587946669
-8.524776938151282	15.280293075065625	0.18634655037804532	-0.11334848100921101	-0.011916354726093707
-8.5390176621	15.301185889469425	0.19698113627536568	-0.11984303297763599	-0.012358833797499425
-8.574275941324595	15.320887483760043	0.20509384052116011	-0.12298729593466222	-0.011643616515637395
-5.2268760988311245	3.1984387632370352	0.004452968573960903	0.004359532995763427	-7.451452828449611E-4
-5.323022364028059	2.954304032548915	0.004726911888647336	0.0046229855383456645	-7.87221424814174E-4
-5.411391041049513	2.8046470279535036	0.004908487396371196	0.0047903235326182	-8.404279379269381E-4
-5.361270108912003	2.863813885716368	0.004827318204783546	0.004718206340360006	-8.039920611205149E-4
-5.176470922340737	3.3654332504811606	0.004285239800527644	0.004196006784213545	-7.304443833495305E-4
-4.997438755280889	4.032636318053695	0.0036364661116007023	0.0035611067299033804	-6.640215018904057E-4
-5.108994509801874	3.6116460899580636	0.004027847882335607	0.0039449651195973216	-7.06541264905615E-4
-4.991774580661376	4.054261353979088	0.0036154508899454343	0.0035406090918358593	-6.612204042381889E-4
-6.53602006808163	2.347293243898074	0.005914049344331535	0.005456927568346861	-0.0019851719018537106
-6.871423256057571	2.3759082864320638	0.006075079669219146	0.005453890380702344	-0.0024065574456219605
-6.725008134174486	2.363972974785624	0.006011949458971537	0.005460066971230841	-0.002226019197967069
-7.498445287702315	2.6504749625169852	0.006170668697102305	0.005147293488980125	-0.003230920501272277
-7.543394316053332	2.6908233254228815	0.006158061027478096	0.0050993588784850104	-0.003291899166918228
-7.714537633122486	2.9137762658493207	0.00604391862711082	0.004829307249950544	-0.003521007470509329
-7.7891268079090406	3.0564766598021276	0.005958595375311789	0.004663539633397313	-0.0036249072734315714
-7.80527300412054	3.4063802626319237	0.005651179889350984	0.0042681154217597585	-0.0036629204500057866
-7.804324521600502	3.2269612996167556	0.005813072972961386	0.004470371335357803	-0.0036533155915215837
-7.758877336072651	3.698244931275473	0.005381050344853842	0.003955680503034943	-0.00362978367877118
-7.751964178591711	3.7286102673963915	0.005350910898372296	0.0039225219303905805	-0.0036235142240792747
-4.868412953288395	4.489722570165323	0.0032058323346690694	0.003150406000412571	-5.424653054437324E-4
-4.944274103721604	4.221530184777065	0.003458439804530636	0.003391161876738411	-6.157699917054806E-4
-4.861218645669248	4.514367912389247	0.003181312229967148	0.00312718696692878	-5.335334669258224E-4
-4.761328567585714	4.872867994409656	0.002796951194463165	0.002761637863123759	-3.988767985771002E-4
-7.7347878369548635	3.762505605967378	0.005315814266154635	0.003888923528667615	-0.0036089468594921363
-7.441188952293851	4.488511996506501	0.004682060167974895	0.003198999069373729	-0.003417301402692784
-7.462522939780039	4.43043664258904	0.004728211121485739	0.00325356584130818	-0.003428717359391132
-7.583988224902736	4.103803156183615	0.004963231058703526	0.0035394015218992553	-0.0034771832884797904
-7.428705960551779	4.562167039268793	0.004659923162859762	0.003135033266498665	-0.0034381914474920033
-7.367225146909923	5.0179675342064245	0.004530408965180085	0.0027395233671085838	-0.0035791497068349987
-7.395373926440531	5.510469499667041	0.004675917277041416	0.002361081369388279	-0.003942430227436013
-7.396628687854849	5.543415335697084	0.004681874703491456	0.002333974881990845	-0.003963642253765436
-8.951906927477943	9.55517852325179	0.033602349421828555	0.006382642890791924	-0.024704638193992236
-8.732770861641235	9.107630277300872	0.02503623065965991	0.004404818998193534	-0.01975497804744393
-8.477149435408428	8.592840803667324	0.01899355348570885	0.0035898578915941337	-0.015464216545504198
-8.352048182285694	8.325615036227727	0.016089753547395957	0.0031958977852459057	-0.01351121071750093
-8.222367325804308	8.079901469599669	0.014288415564585887	0.0029454096992505142	-0.012139675107054625
-4.558078678429407	5.6727023718291845	0.0018109216260294308	0.0018074875089530342	-8.698186486535006E-5
-4.661854211303943	5.2307881209663405	0.0023817067016398434	0.002365409325801166	-2.4930429641556505E-4
-4.6736829568741065	5.179041007331088	0.0024442130840766603	0.0024256772426378623	-2.6799629025464286E-4
-4.664862639408369	5.2157017440172675	0.0024008714127627495	0.0023841112562916584	-2.534714396891872E-4
-7.642518454416541	6.7438038314408955	0.006565477518658506	0.001789668459866703	-0.00588045883541635
-7.72390205946121	6.960130553786359	0.0075329281092765665	0.0019193379764132854	-0.006662733091347779
-7.960824009101229	7.5515457825414485	0.010091226530813945	0.002219518713637455	-0.008773113477597448
-7.398279738095727	5.568321714484634	0.0047013636244409565	0.0023193906522586843	-0.003988366387666358
-7.486554017062449	6.151026864151781	0.00525172055323664	0.0019649197749423727	-0.004647226024267648
-7.599533786520233	6.612688047526157	0.006282450660301045	0.0018393213866523352	-0.005627736933230833
-4.559353287845783	5.783205763653101	0.0016491010991373225	0.0016463910219739622	-5.688731029068237E-5
-4.539973927898901	6.108340489734484	0.0012033871433500456	0.0011983224034729043	6.79318813519798E-5
-4.595870421128182	6.280367827388355	7.291487028631448E-4	7.157860243468324E-4	7.562811171819305E-5
-11.949523827617073	29.206895619841305	2.554668988479163	0.38202165222289314	1.100070050316449
-11.807688642858182	29.154031813094953	2.502184544910109	0.3882255865810701	1.0765864419032867
-12.00330605669702	29.223330979102066	2.5726732318195924	0.3794305839402333	1.108110706253072
-11.58017196199464	29.065937130844834	2.4130164985156113	0.3937995728079132	1.0397500495116567
-11.41683712235142	28.96940271662765	2.3453217666772868	0.39352441942325544	1.005282203799487
-11.219350371023808	28.853937987330728	2.2633423766049963	0.3923949544806866	0.9622234925192412
-11.063811648377435	28.68153300927144	2.1842708637847084	0.37323720323296444	0.9172151423962003
-10.947486528223845	28.535037823889105	2.1212836097543395	0.3563160578119504	0.8825638446797395
-10.899230615467399	28.323819733732066	2.045254162957454	0.3202725069246649	0.8485568237723118
-10.868467577029437	28.194812621939796	1.998168244871489	0.29752580775032034	0.8278521312031327
-10.876511202290695	28.109887068149042	1.9553849637893443	0.2752602155463949	0.8161459708814203
-10.899672074901286	27.854101802332053	1.834300280347902	0.21239514565228362	0.7777342059557163
-12.412266700730603	28.73183000599365	2.6850484041644096	0.31817927269207585	1.106802085070099
-12.004390987243811	28.644127827029816	2.513561494812301	0.32916552569627916	1.0479918674719968
-11.418956634563854	28.353076382645266	2.201772934100372	0.3006892497326684	0.9369176031026873
-11.624144095082618	28.483083006210283	2.3233635647221673	0.31954383989221946	0.9798628375615239
-11.98757052088968	28.638168487186267	2.5055475800763887	0.32908091390766925	1.0451680682313766
-11.999455430555999	28.643021141499133	2.511450058957172	0.3293020630906846	1.0472941076279394
-11.11438165555979	28.077094826076056	1.9914727422575234	0.25262826817583944	0.8509325529636603
-11.390783517603357	28.330385589064328	2.182972031883406	0.2971486016628954	0.9297259027390898
-11.018694723095315	27.985290635821798	1.9234369470794856	0.23522330703171213	0.8193608099946252
-13.471803069018005	28.77445563984976	3.0881963681731364	0.25635570201222113	1.2140075881731454
-13.48260549035852	28.773788416678933	3.0921672471317163	0.2555892979465207	1.214834012983753
-12.935354512904492	28.789110493383188	2.88774959478161	0.2915398894576874	1.1683752589523233
-12.730299209385468	28.768829272465172	2.8083642662820254	0.303217102347068	1.1454309085721042
-14.231290469589101	28.525879619960573	3.329647829152301	0.1731190360052326	1.239618653305619
-14.010448775461906	28.63328583652027	3.2658513755059584	0.20065340116772043	1.2389137172480265
-13.506471729136642	28.767317669153915	3.099976964749061	0.2532212177087364	1.215868650036633
-14.460841527293365	28.39408003504012	3.394595602889935	0.14261112416121072	1.237966374417407
-14.783683682753072	28.129965573228738	3.4743885926471516	0.09478076870322281	1.224175012464919
-14.975465100779633	27.963363652093868	3.512558449579238	0.06490762680534529	1.215126554731863
-14.857377166814722	28.070482248494333	3.490996494054226	0.08393107962826045	1.2218484868641895
-15.247091508969765	27.723494694946858	3.563907841139647	0.02265246511685346	1.2007205392650264
-15.438921475279523	27.548521108541188	3.595517179229515	-0.010392463154835364	1.193729873573013
-15.777307067901031	27.23142152114181	3.6419355846234573	-0.072125491854502	1.1821240975345852
-15.505550048294694	27.4862002405047	3.6059864668007924	-0.02067673158928935	1.1912237365978153
-15.95882932927022	27.057658625283377	3.6615158111914425	-0.11068404426714795	1.1736226809190007
-16.071627921968407	26.944874315391413	3.666339302890336	-0.1374806096222611	1.1688818451807985
-16.348879088595037	26.649360708813276	3.6527449255120956	-0.21045929755526543	1.1554896557409702
-16.427997019937784	26.555959712111072	3.6414202368914754	-0.24173498770727617	1.153300185641443
-16.656844434007954	26.17623866269756	3.550220617807765	-0.3709631485086804	1.137024885474903
-16.696536478621557	26.09508062700545	3.5244643041988977	-0.40148250893865295	1.1316769901215706
-16.835749776418716	25.686852448177994	3.3990100757067236	-0.5495970045088546	1.0973766095130135
-16.845061757485475	25.628453285604436	3.3803672361425114	-0.5699188416284551	1.089442992182211
-16.850433340026893	25.176846057478727	3.2218051583398917	-0.7256887562447	1.0008525150496639
-16.85038673364371	25.14105029551206	3.211624502758903	-0.7375917259463753	0.9942734743536081
-16.822804208812027	24.752145786172367	3.1132640706203465	-0.858147602663806	0.9180381550998011
-16.814022621155868	24.619664448408173	3.0794966838985287	-0.899196330371434	0.8924114845484623
-16.812945472733826	24.6090037446475	3.0764015689129347	-0.9023560386855232	0.8905575718119301
-16.723937840816944	24.10943746964462	2.945550785754748	-1.0459283489355073	0.7928840780955736
-16.711672631053567	24.055094941481215	2.929100037512464	-1.062994000486336	0.7828746327959049
-16.289023552988983	22.907733919851253	2.6329400500111446	-1.3976961465675983	0.5135786250016282
-16.541701583590093	23.45604246001041	2.775442851779405	-1.239803686693497	0.6504093603512824
-16.554803726644348	23.499372302025698	2.7860673888008294	-1.2243981935316997	0.6596648956842959
-16.28488538521969	22.898119481008653	2.6294262874237946	-1.400189781280942	0.5112642246658713
-16.26218103763534	22.856454352609262	2.6153775471014393	-1.411715273240802	0.5031825583007806
-15.969194038819062	22.31634337785984	2.434221353169447	-1.563438940968598	0.3967787827532146
-15.890230123807179	22.1925020649246	2.3963573610228037	-1.5878682250134017	0.3682450588781103
-15.611918811164477	21.76175729997115	2.2969594366763273	-1.6939006463393709	0.2567260768103778
-15.389654649869971	21.467446140267274	2.252158937643302	-1.7717739991103956	0.18267099227522973
-15.211472875440649	21.22502075941048	2.1969515914470814	-1.8217685492034188	0.11314225067142447
-14.852605830718518	20.76860561637889	2.1481766498510355	-1.904053512027343	-0.03370020117036871
-14.818368111934701	20.727265125728813	2.1418126380083318	-1.9093001198521902	-0.04620203481704616
-14.010753868674147	19.956266747716498	2.0589159319239654	-1.9433246006683265	-0.28951614004516063
-14.087441807327457	20.012526511232718	2.064267212813333	-1.9457976455373382	-0.27134328629660964
-14.468160486474938	20.371519812579944	2.0965611405467737	-1.9346170410721122	-0.15823684203251098
-14.161164464278139	20.08381166702931	2.067521096375865	-1.9418292959534271	-0.2501623042438796
-14.781086333771103	20.690256417429	2.1369383054826443	-1.9126205199025328	-0.05860935832455678
-12.566775432145782	19.255877513320883	1.945227697386821	-1.7979819773839325	-0.5221024195488457
-13.290339014836286	19.46305631769065	2.0052564241694144	-1.8946895650125768	-0.4467092474255471
-13.1729303124603	19.418787275288505	1.9964636459831964	-1.8798621572718328	-0.46317863524593783
-12.843245224742368	19.28971157894774	1.972394779126986	-1.8385460222998662	-0.5117161356698384
-13.364979556612642	19.508469790386137	2.011933461074894	-1.9027722237688423	-0.4328022335345747
-13.714991928392514	19.7215588672211	2.039096252178942	-1.9332447832621877	-0.3650369816452895
-10.73275094914898	27.601566124654774	1.6865374567661162	0.16882710556203467	0.7106863006094344
-10.621312259153935	27.431657608134955	1.5888716735315014	0.14003425710882259	0.662919268988299
-10.494472622804425	27.139762728691487	1.45480390596275	0.09209732889132319	0.5950608271585532
-10.440814811578786	26.97290839065918	1.3863461059989395	0.06302455561806063	0.5586535650136464
-10.340010025599554	26.46761329405222	1.2246404125331012	-0.02874115245158059	0.44834788199400116
-10.310942985096554	26.231506882359504	1.1625095964062977	-0.0735206451185626	0.39716036507313335
-10.254915889396067	25.788604694922874	1.0768076471659829	-0.16231019592132745	0.2979496430533265
-10.226478276469011	25.49740684588262	1.0269976851761924	-0.2078821631209536	0.23596651544148192
-10.15297056364784	24.454238785309386	0.9877171090297712	-0.3505783555909936	0.011231264082058205
-10.148816922605754	23.97207807587904	1.0205107874585662	-0.4347648200503607	-0.08759141249379157
-10.1572747910747	24.735583520367605	0.9715176041749221	-0.30478334816994535	0.07190636782718512
-10.162097597121184	24.830116402868736	0.9770783431394501	-0.2896007276703464	0.09324458693101831
-10.162546766859359	23.84260305188515	1.042211007413298	-0.4590805903582209	-0.11465833615147576
-10.199764060738538	23.17965757589045	1.1342784633464722	-0.582967920067718	-0.2475700056086903
-10.264133457042867	22.925685144978395	1.1995401723188193	-0.6520906261072656	-0.2909866627530834
-10.334836167150385	22.416165687077918	1.313807520264294	-0.7617232715639015	-0.3766478100311652
-10.491992980100063	22.018023813554393	1.431226876327201	-0.89012933920318	-0.42131525987683316
-11.549836964138185	20.072338696358347	1.7965400525220798	-1.503393172278451	-0.5851862366723033
-11.554967867880773	20.064003427239495	1.7980035213689876	-1.50561606897193	-0.5859878270226956
-10.551136967279964	21.796553611972193	1.483703327716379	-0.9454615519915128	-0.4589561764140054
-10.861109989919282	21.2561808403101	1.6127147574572522	-1.1388518009799489	-0.5162734464434648
-10.944210941660401	21.11696785294288	1.640768462482351	-1.1911678447116676	-0.5235397407989867
-11.133323225905555	20.800917117156818	1.702018730155097	-1.3064917408118637	-0.5296420161901945
-11.346534801731305	20.436488911990164	1.7520253530480543	-1.409451709224143	-0.5508165805645162
-11.231518843805489	20.62710766906838	1.7141401423195788	-1.353552761626629	-0.5396847506197076
-11.741469854730147	19.77949816437784	1.8420758632363814	-1.5812996140393296	-0.6152385675908004
-11.841147224706019	19.661418434931374	1.863591883184328	-1.6168463323088764	-0.6213228438948895
-11.973386913159729	19.52262481256701	1.8857439174602535	-1.6608250337943553	-0.6225225994869593
-12.17042537041236	19.353881967026794	1.9065937806023183	-1.7116147180705303	-0.6036397197554553
-12.254791953417843	19.298450378205736	1.915089615667554	-1.7343452224309674	-0.575589397733046
-12.107678242949614	19.405561627556374	1.8987466114033815	-1.6947041710454052	-0.6105816794660087
-4.288326386940742	5.8070230604936794	0.1204167950400222	0.11694305933806994	-0.008900078063401309
-4.307057605244767	5.526002436139832	0.16871852710222457	0.16226754418598668	-0.008182087202220058
-4.180171464701457	5.245978145694322	0.22049854220584317	0.20949773498764523	0.017790056171491115
-4.162615861022818	5.199209053922773	0.2284351688918675	0.21665772145748413	0.021621333938816004
-4.143652721141185	5.191949089536986	0.23003726416296058	0.21753244084449605	0.024746684640185725
-4.014987066173259	6.398560350145364	0.027702864768798297	0.023879191703611174	0.01222904223646205
-4.102160277057983	6.226155071234556	0.0525864734443511	0.05034990921491528	0.009279001849764192
-4.158587255864665	6.1200098173878565	0.06855030934404849	0.06763866254626422	0.004267170393192729
-4.284793079351208	5.824858607178209	0.1171157523181845	0.11384578061090778	-0.008550009329310741
-3.6322745368198053	5.1479752237781815	0.2544996071525755	0.21781092816968203	0.11715079974782461
-3.7520724673596213	5.133869891353276	0.24992520946122695	0.22214812342826332	0.09453709239531939
-4.068810461062704	5.185234828589743	0.23383979179737466	0.21833421283407492	0.03799282078170528
-3.4079134276844885	5.238028583704212	0.2544252791720224	0.19821233799489174	0.1568716081642152
-3.870611147185512	6.723331704642558	0.02497145072910494	-0.012259152275680793	0.01425161507206168
-3.93550508782948	6.569124366309313	0.03304202202497792	1.3734164961337267E-4	0.017309379972568446
-3.083077723553127	5.477621858005871	0.25988200036884673	0.14810441106529804	0.21072143454035216
-3.2016356353304536	5.395281637801698	0.2580220043799515	0.1677537249120507	0.1903104905401734
-2.9250367521464256	5.618751443255416	0.27999513057044373	0.11939000549203446	0.2371513514599659
-2.808073832376915	5.742408533499555	0.29144244284111037	0.09570754624114337	0.2547398149128156
-2.561109083068193	6.012828978318681	0.3515218397015472	0.043832272878062926	0.2973543740524659
-3.6562255957727294	7.214473650128381	0.06408649629139715	-0.05103521749665954	0.01316718507705917
-3.592522873141893	7.34008329807876	0.10741490279905139	-0.08502240450669148	0.018156577354182163
-3.54328167840365	7.470859406778205	0.12135289296503132	-0.09606813277015515	0.020507630089287077
-2.1477862434435124	6.617732931249476	0.5173740730919328	-0.09339441213216246	0.3784044901449893
-2.178221292733067	6.571855578800015	0.5026400535588993	-0.08154875558753305	0.37415390045765434
-2.0648331524982755	6.7576354797203635	0.5605830692514359	-0.1301581392131229	0.3906267176904467
-1.8849213199230619	7.066868042911974	0.6550221603804838	-0.20985957137501615	0.4163088541447349
-2.4120263893614973	6.229400814325045	0.40846466184331376	-0.0030396688307419498	0.32729578138080995
-2.5361866250272955	6.047252036713077	0.35768831121986994	0.03861454924246913	0.30171886780048285
-3.935819787141531	17.984500048599497	2.882880828448197	-1.1797220511424364	0.28204184102405394
-3.78336958602557	17.993315823553566	2.8680649649207073	-1.1875112133941665	0.27859746276082364
-3.427077741744119	7.766058137175304	0.28453402713398346	-0.21761203567595344	0.027470739389561592
-3.406569881135219	7.832445527304884	0.3092136798908888	-0.23376203565954698	0.027635528575874705
-3.395983191054093	7.883794864942119	0.3289940008189273	-0.24505968541885642	0.02820125871561599
-3.3371281060386737	8.150918617555703	0.4451693292329866	-0.30345796264158387	0.035801860536769065
-1.278169408830863	8.48437433428823	1.1046274915241734	-0.5445722657871301	0.48219354738142794
-1.4540629241815408	8.03470965362341	0.9596660139770921	-0.44261416534538756	0.46845847875372126
-1.8167261401452421	7.208011822579171	0.6978819734407811	-0.24683205198428187	0.4280351609526906
-1.5523830370140876	7.789776732269239	0.8786271871004749	-0.3819470286137292	0.45573480570277347
-0.9410764433027281	9.405038530050247	1.3853047340219788	-0.7321970969476421	0.5010140434598241
-1.0329367331417418	9.151234284338832	1.3103719025834304	-0.6841580235834008	0.4973852312851071
-0.7679094447811552	9.95277965234512	1.531427856412931	-0.822172349408664	0.5062338419618351
-0.33002843814312044	12.134348277380695	2.020870402241782	-1.1171636633753286	0.4933664392633489
-0.3357764586920513	12.078843485378034	2.0101837328479917	-1.1108757202298833	0.494414095897652
-3.417433509638533	17.827381727176302	2.8319946173087063	-1.2176265208751162	0.2852307613727709
-3.353382382951112	17.741842308688575	2.823205135458969	-1.2246215715817985	0.2888715400830312
-3.674832941632539	17.93323560833925	2.8596027777575195	-1.1940237964709932	0.2836272954003818
-3.5409307277999584	17.885907081965335	2.846937741323016	-1.2074592748631514	0.28376051154945087
-3.1860561960175433	17.549365365355296	2.7998366373516266	-1.238305020551194	0.2938305947933179
-2.9981130641699174	17.395321314172424	2.7808156308208467	-1.2495033377585008	0.29786076917187115
-3.2165215628928006	17.57820816975883	2.803285048255101	-1.235423412757117	0.2937345082011997
-4.1137207324417435	17.95308223849858	2.907088979389349	-1.1673723074037512	0.2820777941611703
-4.160621080742889	17.795938972454014	2.916391223443289	-1.1672574340164141	0.289651165389694
-4.190763877417752	17.70804950350443	2.9233797865114335	-1.1647234884215023	0.29302159665361477
-0.33050020850094985	12.145123827625998	2.0225872761729633	-1.118032010001847	0.49306158059616845
-1.4343564303268679	16.31909273804294	2.6106558866899032	-1.311497415971492	0.34685458552602233
-1.3066176526698219	16.0680303809159	2.5813536238804593	-1.3157535412969623	0.3531802420782834
-1.1152979539279455	15.611202681804269	2.5260472298317795	-1.3139456834856618	0.367935141280448
-2.4474803932797915	17.1585224792057	2.7393978421720178	-1.2747130329606309	0.3125165990948266
-2.055761384167546	17.041296048986602	2.7068507687426018	-1.291163955028644	0.3202524438332438
-1.9984998164489554	17.002629506016117	2.7008368188120317	-1.2923697042339226	0.32327290551942167
-1.5724149375605685	16.580962567434636	2.641629792840867	-1.3106721499822855	0.33701193160255505
-2.9820955633715815	17.38344915169903	2.779334768152392	-1.2503338391487377	0.29832623259933533
-2.724789042326286	17.256116533629893	2.7591176743127828	-1.2629414389854714	0.30532219277650663
-2.531457869203797	17.190304756335227	2.745357193786959	-1.2722238100051118	0.3090530428233046
-4.183190145794866	17.56540290424019	2.9206147876227107	-1.1655714008800513	0.2980332940770633
-4.207099313692599	17.371866069837257	2.9227016751667563	-1.1694187592457868	0.303405982757869
-4.17345519997633	17.089831976884682	2.902073696687281	-1.1792197024070963	0.3039381280963131
-3.3148310309893363	8.423923301546052	0.5632789154366322	-0.36890048332175485	0.03693300702691955
-3.3001926290874843	8.663118489326514	0.6529315822507618	-0.42276875598612823	0.03350650510128335
-3.2862287614074197	8.915212706658004	0.7472478427343507	-0.47589782286539334	0.036017159113801434
-3.2794829862540458	9.153166440048345	0.8441003789734188	-0.5300029334827554	0.04050704118309434
-0.3805651487088481	12.953841366376702	2.1540620502652117	-1.1871797174457195	0.46783573487187824
-0.4307061904896281	13.36924122248353	2.2215453872891855	-1.2226609185588377	0.4537812430250938
-0.5075965103225141	13.744646939005303	2.2743914838108634	-1.2433670047312542	0.4406138928070824
-0.5977318219793605	14.096499370658435	2.3269501215890447	-1.266658280750402	0.4254994317411599
-3.2676731937878696	9.605726412719452	1.0104287341820613	-0.6179603253073234	0.052842557715725144
-3.256429234120413	10.042692132374542	1.167555160996052	-0.6999599476674716	0.06457317610780557
-3.268410707882346	10.416945356274994	1.2889367812546095	-0.7571586597037034	0.07462294493055188
-0.6591870284780542	10.31262568099423	1.6299708773422668	-0.8841714869160466	0.5094455518364948
-0.42285288091859907	11.258976825610697	1.8522837206921632	-1.0179711730580785	0.5095371772239694
-0.42939644071267913	11.215805729165236	1.842578730158684	-1.0118284991936397	0.5099620066680559
-0.6312573047807166	10.428088654680536	1.6598530962518878	-0.903414985724009	0.5098162140723512
-3.2903234695987535	10.897386429199772	1.4547136720605938	-0.8388596843109999	0.08747958248471739
-2.987291544864133	17.386535233830127	2.7798170123355392	-1.250110821464246	0.29815245310990623
-4.164359810315925	17.031866286091535	2.897490636722181	-1.1804652912745912	0.30456379154779223
-0.7097934901376413	14.466809880080852	2.380359861776803	-1.2868310838296941	0.4091510008928873
-0.8575672753041089	14.969271293498517	2.4440113963764967	-1.3003465228474294	0.39193162119531155
-0.9532329287786547	15.217415294466539	2.4780192667286403	-1.310100090205158	0.380296672693468
-4.1386892518049425	16.602845789463966	2.8531541971730583	-1.188692044096939	0.297768857459401
-4.159558946386909	16.976159925336383	2.8918635320594093	-1.180288161987486	0.3048992379939875
-4.083322820670365	16.225441788462653	2.801102220592469	-1.1940093052426533	0.2897862539523895
-4.075875945060494	16.183223288394085	2.795118867586078	-1.1942460902870977	0.2893244514522276
-3.9528003255732322	15.292784673108926	2.629240684093765	-1.1919593311143966	0.2491490071418583
-3.9992067929440043	15.73055462668215	2.715822647423944	-1.1978345899763188	0.27049817969022144
-4.068371905853679	16.139351008679608	2.787199211817493	-1.1937705428672418	0.2878355325548959
-3.903746688804401	14.691009127397303	2.5037896123816297	-1.174526095855306	0.21921879957374202
-3.86987704440043	14.375574603567006	2.4323794239877885	-1.15963352388389	0.20667646102350895
-3.9256796422272324	14.820378173973397	2.532067492010262	-1.1779176444301276	0.22502300978181292
-3.9497350317267026	15.228464150498013	2.615998927103728	-1.1898623042269076	0.24608039142000188
-3.7268568443784513	13.894308007070336	2.315188753802938	-1.1411508710509983	0.18866535943493065
-3.698215854277132	13.779058127098043	2.286788138948953	-1.1356267551367607	0.18453075976218897
-3.6779639093146645	13.673870011895303	2.259253823040674	-1.1274990080533185	0.18150628891352683
-3.571181750067259	13.33170586472178	2.169188670120663	-1.108321329393804	0.16877559526114116
-3.4835043026903465	12.977876322076302	2.0725299154667045	-1.078422570204889	0.15961732325198114
-3.404126025364066	12.339701968592273	1.896997152451587	-1.0238994658046847	0.13307441920247182
-3.3488293333994186	11.895449310153229	1.7623711944333937	-0.9695843619725326	0.11998565143228349
-3.300315153385468	11.14083500028607	1.5341286928200053	-0.8763750269934993	0.09508573743421828
-3.9511621749674837	15.271050023970451	2.624886943530207	-1.1914679319328254	0.24831758355976433
-8.244373317370188	14.628658956740194	7.36991998069704E-5	4.349935395861892E-5	5.0059709068853386E-5
-8.208489142862772	14.204433859089825	7.300705443936845E-5	4.3720915271470764E-5	5.015312674644971E-5
-8.193734077492797	13.966873422743047	7.262606553523531E-5	4.3859473799716564E-5	5.019598617407327E-5
-8.232676222944097	14.462837941075223	7.343205447030027E-5	4.3589392610572354E-5	5.0109578847324434E-5
-8.19035693955016	13.837323106092928	7.242060533461329E-5	4.394718182962991E-5	5.020349640394271E-5
-8.113167709168138	13.369167772280294	7.172889015315698E-5	4.416488227960072E-5	5.029115283047555E-5
-8.077142174814208	13.181783020574018	7.149659201975849E-5	4.426996124166155E-5	5.031457882540669E-5
-7.967407351985131	12.816549861797377	7.106967706786927E-5	4.4387696364488324E-5	5.041449139068259E-5
-7.4202031915344335	11.241546128091116	6.969832099465627E-5	4.473723506190648E-5	5.0919695267546726E-5
-7.380855782333087	11.139150568907128	6.966890130891847E-5	4.479154885067719E-5	5.095572412440259E-5
-7.603903539139292	11.751642921695533	7.006080712217197E-5	4.4629353420103413E-5	5.073952422535794E-5
-7.696154479064555	11.994745340563997	7.025752725580236E-5	4.4614601766659354E-5	5.064804343079584E-5
-7.744684776673163	12.145936214046198	7.04240042567505E-5	4.45940043541675E-5	5.060279878412901E-5
-7.337783016568444	11.036160898112158	6.96413983291018E-5	4.483366288586226E-5	5.0993775363277135E-5
-5.478513842259125	7.328297301269693	6.725402368539894E-5	4.359688244673686E-5	5.1094424273586914E-5
-5.496335515484936	7.350666297835906	6.729894017046166E-5	4.363890548912967E-5	5.11142669604602E-5
-5.513292533723025	7.373441024034741	6.7313338600995E-5	4.3649244483939565E-5	5.113000555211789E-5
-5.7782594324877365	7.704138241466704	6.762238315382031E-5	4.396502194976112E-5	5.117726488259611E-5
-5.226288884072366	6.97442447090005	6.720864091339766E-5	4.374911855255774E-5	5.090547964078334E-5
-5.1320395346395955	6.880771446866525	6.70970285453457E-5	4.363188166616857E-5	5.0852203720810356E-5
-4.981658732436152	6.746084424883188	6.719154238572296E-5	4.36993901356823E-5	5.0859385492185565E-5
-4.872230788355059	6.663668971542325	6.72499956870524E-5	4.371388022582935E-5	5.091194676737915E-5
-5.95993806317256	8.088641025459268	6.769626104753311E-5	4.377164867762315E-5	5.140111532257062E-5
-6.156106083074739	8.43849134717127	6.813963581264194E-5	4.4191877277502945E-5	5.151389491395599E-5
-6.3622803987511345	8.893710900037291	6.835386309054588E-5	4.42051229000729E-5	5.16249073157205E-5
-7.037730777065047	10.279206689455364	6.92283520431386E-5	4.483782127522969E-5	5.1297929647317345E-5
-6.511291309796823	9.166024915663732	6.871923575480754E-5	4.463353389463947E-5	5.156567139756666E-5
-6.961309529005052	10.091919377967345	6.910322401664339E-5	4.481836328669912E-5	5.13544872153237E-5
-6.976746835639336	10.11701394282087	6.913692772746649E-5	4.484863789039272E-5	5.135162664472703E-5
-11.149672852779776	19.026028297048256	0.5021343157898078	-0.06477250175640181	-0.13768743350858378
-11.177286946315288	19.099277703541333	0.5065858007787161	-0.06692097984222298	-0.13790581304504693
-9.18227086019565	22.941744559833715	0.5517713886778087	-0.13261376140850623	-0.08952331086359584
-8.933979733519063	23.042297787756027	0.5395385247569195	-0.13391841265545762	-0.08257032043928442
-9.497726748011418	22.723004536194928	0.5601106232289174	-0.1289299797864493	-0.09662946099453926
-11.201816179455392	19.362671115833425	0.5168884842211589	-0.07265715981303258	-0.13634197126902792
-11.022193536741858	18.71762456011473	0.48332818419191137	-0.05659059292735144	-0.13669600445375935
-10.948655511422155	18.634752597804788	0.47485681189748125	-0.05352478417832986	-0.13510561644451938
-10.739200803101152	18.414265673982754	0.45211052517120853	-0.046411386568759906	-0.1307188325568654
-10.426129079411938	18.242868662510936	0.42058274017643144	-0.03887859506787703	-0.12252532653067
-10.351495060601314	18.19934593348884	0.4130487404552551	-0.03728924355856467	-0.12048304318634448
-10.276659955502009	18.164399203559437	0.4056909424985309	-0.03583911685236008	-0.11864005276372822
-10.051706148564318	18.092298620546728	0.38328061869998326	-0.03190178156721196	-0.1116610809538635
-11.220597943108505	19.547650220008503	0.5241711204430483	-0.07663954313555618	-0.1350841195188025
-11.213232813518047	19.613678726955158	0.5260276559858514	-0.07748875233856649	-0.13466293477162145
-11.167862918473158	19.983763373685665	0.5361118620740095	-0.08476755561197322	-0.13100212365286013
-11.119734753615504	20.180895538942224	0.5408651521548464	-0.08740443085558837	-0.12967331189960946
-10.889962382093142	20.81510177874138	0.5520570432492256	-0.09734051038766224	-0.12299191667636575
-10.989883259185685	20.57314650704364	0.5478592837008104	-0.0942517200840091	-0.1251346306661693
-10.670647697607485	21.25443563231954	0.5580261752814824	-0.10444481770604173	-0.11798044828097204
-8.656589193032165	23.077778160673812	0.5216679682804226	-0.13272068977744966	-0.07611866633459204
-8.262164632393056	22.97490850022338	0.4863939328074999	-0.12600767511832076	-0.06479604640526494
-8.093510801985081	22.896766634500132	0.4698850048442356	-0.12234945788430544	-0.061317504782965035
-7.68989912608717	22.564207698669875	0.42436593959537305	-0.10767520140779495	-0.051618816432143076
-10.61906467426591	21.352055718189742	0.5595222055668739	-0.10561062219045059	-0.1172464824801252
-9.936768220586934	22.310409278173573	0.5667758123789076	-0.1219441423295346	-0.10533365538371717
-9.627937960973474	22.62487940796674	0.5634928656102389	-0.1276242242994213	-0.09909589966997553
-9.573169961095976	22.676544366109272	0.5627635462389852	-0.12840956881237564	-0.0981487675427946
-10.134279956953314	22.058148587414195	0.5653372939797077	-0.11691629701912835	-0.10938216607330888
-10.304582249602808	21.836678921374176	0.564583065031489	-0.11360625732855123	-0.11183416491951824
-10.555587977067566	21.45179651669559	0.5605303347557872	-0.10682330521137302	-0.11653606917523483
-9.871150253323467	18.04329134881533	0.36573128772311403	-0.02929803184886537	-0.10660816920472702
-9.4491510421968	17.986087424675254	0.3218653490457559	-0.02365615082241973	-0.09264930057338111
-9.39405468440286	17.97674307009461	0.3161568827656413	-0.023072236542720333	-0.0909326182059731
-9.318824933668623	17.968766098777905	0.30767020639356735	-0.022232674977117377	-0.08846222625568842
-8.866655676614846	17.930756511797174	0.25756166443870926	-0.017847014005299533	-0.07302757740384498
-7.460370084706861	22.326890903804703	0.39614295075522266	-0.09977974338366265	-0.048488373902391226
-7.181921823170052	22.004421546653404	0.36029041897544234	-0.08618974436079169	-0.04508871641518357
-6.980050576019263	21.793148493492453	0.33488414376716175	-0.0795588938018032	-0.043301783417033834
-6.576542696581086	21.409318391621486	0.28653131069188725	-0.06536089418865071	-0.040839145692877464
-8.591810565175942	17.924390418426363	0.22331866631761527	-0.01463599098390596	-0.06395852487658943
-8.160987566235585	17.895824611247768	0.1619388272394304	-0.008646698905071155	-0.04621040251091016
-8.427526747689353	17.911776804777684	0.20045268515286963	-0.012593388514430245	-0.057384489988920304
-8.540982568507179	17.920050757602066	0.21706531756782263	-0.014145431128280013	-0.062183458458452225
-5.864615339578987	20.755750631962357	0.20679477953579578	-0.045594537443580156	-0.03048513131074107
-5.543802938210256	20.38074487517408	0.16855888004437675	-0.034018558813129325	-0.025201356101756073
-6.504364858334945	21.34437545298176	0.27834860142673246	-0.06375870015883511	-0.040106745002129456
-5.970918121132899	20.87023242852833	0.2192504695822466	-0.04814660256623494	-0.03188358324238103
-5.171797381464162	19.89737251545445	0.12268108871914818	-0.02398962533016516	-0.01981580361517385
-5.0245480447987125	19.683822661130662	0.10412397082033528	-0.017800277265735777	-0.01711915235283092
-4.900152014728899	19.401774462066626	0.08399907048004022	-0.01208526619122148	-0.01620597509078435
-8.045165203849148	17.895237150670994	0.140225011784273	-0.0070754739078989284	-0.03842598547924543
-7.828330068792466	17.887207984644846	0.09606291735472769	-0.005243498642116328	-0.02407578513477119
-7.588389628929521	17.819549385161938	0.02223911266782058	-3.035166120935867E-4	-0.006122391943839719
-4.683175416995011	18.92056128922509	0.05505032179227272	-0.003732036979202709	-0.011753520838263833
-4.557131527726211	18.533459102138394	0.037466381884604064	-0.0014228783571509857	-0.009517186391919384
-4.377707594286538	17.57417867700677	0.010358739487181787	0.0047455499758870005	-0.0067892345514351535
-4.375950900357417	17.526057226949376	0.009441220186630721	0.005076349499154598	-0.006836071624316222
-4.484941864981501	18.19838652331461	0.022339445584943385	0.002458742785307046	-0.008791175986619685
-4.372825752777866	17.497105804998277	0.009416418356833257	0.005211442709581481	-0.006951001979245773
-4.260063754969469	16.957122878843833	0.012774050264013822	0.006193077561995146	-0.00553483448854778
-4.2543796491463395	16.88173839584814	0.012920755180060967	0.006345671381337972	-0.005780467377140605
-4.172479120773178	16.325671413989923	0.012737708014029943	0.005625883820270177	-0.005117408742697538
-4.151871519508384	16.155447405066244	0.012832969954477177	0.005445197062008438	-0.004921465294113819
-4.144035245207647	16.121454065378032	0.01269729613249317	0.005327605230271882	-0.004811094665547829
-4.072421898747817	15.289956430567175	0.009292597838710304	0.004211015433728394	-0.0030963785990808196
-4.095328121705499	15.489697359268533	0.010202394770097902	0.004496739975761435	-0.003571732290549007
-4.118480058777639	15.68595857984359	0.011118019433653575	0.004592845534156215	-0.003952917601514857
-4.140149876500907	16.06180723438685	0.012432426554825283	0.005206009509952677	-0.0046732969373796006
-4.179593610389492	14.862900564725685	0.007476271381483975	0.0036886851472439468	-0.003156446155205106
-4.129583690004605	15.034457843656845	0.008483951351079447	0.00408225542196056	-0.0034205501348855403
-4.332504046130264	14.727261534199787	0.00383145410193725	0.0018046191786043689	-0.0015242751957589657
-6.864381120883843	17.824925970386563	8.070574436408161E-5	4.097695683182263E-5	4.971038727995124E-5
-7.111456277637915	17.862901719600874	7.999027764431785E-5	4.082387492111659E-5	4.9372634729495066E-5
-7.361730330183262	17.815658423143518	7.918865216537912E-5	4.085654451561579E-5	4.9046834183405895E-5
-6.699631952192596	17.790187728061333	8.117405553914806E-5	4.10850052828745E-5	4.992489742714287E-5
-6.471535900809904	17.65611081898578	8.173347454816881E-5	4.139370340736475E-5	5.023096752721244E-5
-6.01856299486931	16.965651538393175	8.224422913985112E-5	4.238708836502804E-5	5.0826160639973204E-5
-6.018217814642384	16.964954947243214	8.224439295573771E-5	4.238798796326272E-5	5.08266475749048E-5
-6.192614293475787	17.31914560580889	8.218976180914549E-5	4.194871706878835E-5	5.06018465154438E-5
-6.358826975092747	17.562077889890872	8.196178595983448E-5	4.1555227241044034E-5	5.037918536002029E-5
-6.018066056155799	16.964687362149334	8.224448163698035E-5	4.2388280446320986E-5	5.082686836589901E-5
-4.908304538333134	14.969355025422521	8.173071322238899E-5	4.4026911176352795E-5	5.177584649184542E-5
-4.894965705707698	14.956384548239772	8.173816973294139E-5	4.403763483071833E-5	5.178220150609244E-5
-5.522668475480044	15.89108446419409	8.185654989042077E-5	4.335093135695771E-5	5.132484920574519E-5
-5.590293973325887	16.02332329799043	8.192228632393764E-5	4.326145227926101E-5	5.126960348865271E-5
-5.62503595550961	16.102423683804165	8.197439607484728E-5	4.320221789269458E-5	5.124983150304026E-5
-5.79838945170203	16.47567517825189	8.211557693932666E-5	4.288481749038145E-5	5.1071104644488224E-5
-5.818300420163335	16.518599132988257	8.213694057272944E-5	4.284702441584117E-5	5.1058886335118E-5
-6.016563718580136	16.961325465432818	8.22436337954982E-5	4.239164711888975E-5	5.082863003509379E-5
-4.911331118979538	14.97328547513143	8.173036235476514E-5	4.402395082847575E-5	5.177367357590268E-5
-5.0735700023776875	15.16993664121582	8.170654272383944E-5	4.388516615307332E-5	5.167649365514081E-5
-5.223708594183212	15.375437594116095	8.170855739195353E-5	4.3724208640042665E-5	5.157903289491273E-5
-5.2244114000787105	15.376332166246335	8.170855138836968E-5	4.3723583625463104E-5	5.157864940166135E-5
-5.424504479191739	15.698092793846305	8.178335907182383E-5	4.349908295288548E-5	5.1422441322197106E-5
-5.22565127061393	15.37825402853767	8.170897109854326E-5	4.372218284586906E-5	5.1577867303664384E-5
-4.7077301313837365	14.774519111724057	8.1845352857742E-5	4.419242561781336E-5	5.1869156509733885E-5
-4.675015183440867	14.74800878513003	8.186631010865896E-5	4.4215047773800265E-5	5.187579972636806E-5
-3.7658512309524754	7.028045440845924	6.901756485388036E-5	4.271570230219473E-5	5.06066536263486E-5
