# Supplementary material for: Thyroarytenoid muscle fiber orientation regulates the ability to modulate vocal fold vertical thickness
Source: PLoS One. 2025 Dec 4;20(12):e0337735. doi: 10.1371/journal.pone.0337735 (PMC12677544; doi:10.1371/journal.pone.0337735)
Supplement: S4 Data — (ZIP) [file pone.0337735.s004.zip › Male/contourA4TA16.csv]

% Model	Angle4_movie.mph
% Version	COMSOL 6.1.0.357
% Date	Feb 21 2025, 16:58
% Dimension	2
% Nodes	241
% Expressions	4
% Description	Arrow surface
% cpl1x	cpl1y	0	v	u	v
-6.726043886987073	2.889999407873238	0.0021987369319100337	-0.0010993331361966302	0.0021987369319100337	-0.0010993331361966302
-5.563139557237099	2.889999407873238	0.002170361342335954	-5.55543198725629E-4	0.002170361342335954	-5.55543198725629E-4
-6.726043886987073	3.961480934993072	0.0017475735982068457	-0.0012042042964509015	0.0017475735982068457	-0.0012042042964509018
-5.563139557237099	3.961480934993072	0.0017444263755375397	-6.432448560937323E-4	0.0017444263755375397	-6.432448560937324E-4
-6.726043886987073	5.032962462112907	0.001320134340969646	-0.0013239190175687169	0.001320134340969646	-0.0013239190175687169
-5.563139557237099	5.032962462112907	0.0013255316655671244	-6.874805844369338E-4	0.0013255316655671244	-6.874805844369338E-4
-6.726043886987073	6.104443989232742	9.220219532302343E-4	-0.0014474587385556825	9.220219532302343E-4	-0.0014474587385556827
-5.563139557237099	6.104443989232742	7.559525693008305E-4	-6.247436296839436E-4	7.559525693008306E-4	-6.247436296839436E-4
-3.2373308977371504	6.104443989232742	0.029195266102094945	0.05282434876741267	0.029195266102094945	0.05282434876741267
-6.726043886987073	7.175925516352576	7.398861205045555E-4	-0.0014574532002067633	7.398861205045556E-4	-0.0014574532002067633
-5.563139557237099	7.175925516352576	1.3469813463253802E-4	-1.470479858590845E-4	1.3469813463253802E-4	-1.470479858590845E-4
-4.400235227487125	7.175925516352576	8.795505813022851E-6	1.2379942395476708E-5	8.795505813022851E-6	1.2379942395476708E-5
-3.2373308977371504	7.175925516352576	-0.04321197489944561	0.03921113911716833	-0.043211974899445615	0.03921113911716833
-2.074426567987178	7.175925516352576	-0.0825457059389532	0.16546124724821643	-0.0825457059389532	0.16546124724821643
-7.888948216737045	8.24740704347241	9.795495386452932E-4	-0.003611048870811109	9.795495386452932E-4	-0.0036110488708111094
-6.726043886987073	8.24740704347241	6.660696860543821E-4	-0.0011597981980700717	6.660696860543822E-4	-0.001159798198070072
-5.563139557237099	8.24740704347241	9.291480472736932E-6	1.2687845304495724E-5	9.291480472736934E-6	1.2687845304495724E-5
-4.400235227487125	8.24740704347241	9.215642615386213E-6	1.266012547380864E-5	9.215642615386214E-6	1.2660125473808641E-5
-3.2373308977371504	8.24740704347241	-0.16946973039231325	0.03060649366498223	-0.16946973039231325	0.03060649366498223
-2.074426567987178	8.24740704347241	-0.19883953365049836	0.1582360010624887	-0.1988395336504984	0.1582360010624887
-7.888948216737045	9.318888570592247	0.0015037404628517592	-0.00407205438159062	0.0015037404628517592	-0.00407205438159062
-6.726043886987073	9.318888570592247	2.497071096317823E-4	-3.5171620245842537E-4	2.4970710963178233E-4	-3.5171620245842537E-4
-5.563139557237099	9.318888570592247	9.614740216057616E-6	1.2752531255943758E-5	9.614740216057616E-6	1.2752531255943758E-5
-4.400235227487125	9.318888570592247	9.64833137946961E-6	1.2672368584124952E-5	9.648331379469612E-6	1.2672368584124952E-5
-3.2373308977371504	9.318888570592247	-0.2904484880110715	0.029874495285016858	-0.2904484880110715	0.02987449528501686
-2.074426567987178	9.318888570592247	-0.3147892338052602	0.15297610055178143	-0.31478923380526025	0.15297610055178146
-9.05185254648702	10.39037009771208	0.0027263679861701286	-0.00983118488504345	0.002726367986170129	-0.009831184885043451
-7.888948216737045	10.39037009771208	0.0018956946917333998	-0.00378746161038016	0.0018956946917334	-0.0037874616103801603
-6.726043886987073	10.39037009771208	9.918730178906261E-6	1.2720876673372253E-5	9.918730178906263E-6	1.2720876673372253E-5
-5.563139557237099	10.39037009771208	9.832999503218233E-6	1.275101708528055E-5	9.832999503218233E-6	1.275101708528055E-5
-4.400235227487125	10.39037009771208	9.90350987070633E-6	1.2644552490611554E-5	9.90350987070633E-6	1.2644552490611554E-5
-3.2373308977371504	10.39037009771208	-0.3928581027169253	0.04665708970573709	-0.3928581027169253	0.04665708970573709
-2.074426567987178	10.39037009771208	-0.4154885015923589	0.15361008617355534	-0.4154885015923589	0.15361008617355534
-0.9115222382372039	10.39037009771208	-0.4273187029509729	0.24385654823541658	-0.4273187029509729	0.2438565482354166
-9.05185254648702	11.461851624831915	0.005247495629384114	-0.009904388729472422	0.005247495629384114	-0.009904388729472424
-7.888948216737045	11.461851624831915	0.0016920653352059107	-0.0021260449080493446	0.001692065335205911	-0.002126044908049345
-6.726043886987073	11.461851624831915	1.0006453422589777E-5	1.2684541837065503E-5	1.0006453422589777E-5	1.2684541837065503E-5
-5.563139557237099	11.461851624831915	9.984205491551985E-6	1.2721632545544915E-5	9.984205491551987E-6	1.2721632545544915E-5
-4.400235227487125	11.461851624831915	1.0074892071974907E-5	1.2612499442422014E-5	1.0074892071974909E-5	1.2612499442422016E-5
-3.2373308977371504	11.461851624831915	-0.47659113531642466	0.06844300617739413	-0.4765911353164247	0.06844300617739413
-2.074426567987178	11.461851624831915	-0.4984950910443666	0.15724696398095106	-0.4984950910443667	0.1572469639809511
-0.9115222382372039	11.461851624831915	-0.5063930639343766	0.23321839094052446	-0.5063930639343766	0.23321839094052446
-10.214756876236994	12.533333151951748	0.007252899516073025	-0.02192364401404927	0.007252899516073026	-0.021923644014049275
-9.05185254648702	12.533333151951748	0.007363142619287058	-0.006379458993741503	0.007363142619287058	-0.006379458993741504
-7.888948216737045	12.533333151951748	1.2619087791630634E-4	-5.255817825592176E-5	1.2619087791630634E-4	-5.255817825592177E-5
-6.726043886987073	12.533333151951748	1.0053833823873056E-5	1.2650544949900319E-5	1.0053833823873056E-5	1.2650544949900319E-5
-5.563139557237099	12.533333151951748	1.0080374770741631E-5	1.2676407867838684E-5	1.0080374770741633E-5	1.2676407867838686E-5
-4.400235227487125	12.533333151951748	1.0194152791767749E-5	1.2590193491207628E-5	1.019415279176775E-5	1.259019349120763E-5
-3.2373308977371504	12.533333151951748	-0.5443782553040305	0.09214953201556254	-0.5443782553040305	0.09214953201556254
-2.074426567987178	12.533333151951748	-0.5656612261750518	0.16282127288221482	-0.5656612261750518	0.16282127288221485
-0.9115222382372039	12.533333151951748	-0.5707107464362604	0.22470881629488534	-0.5707107464362605	0.22470881629488537
-10.214756876236994	13.604814679071584	0.007659178412874396	-0.019126550676148088	0.007659178412874397	-0.019126550676148088
-9.05185254648702	13.604814679071584	0.006065368161848686	3.579003506385335E-4	0.006065368161848687	3.579003506385335E-4
-7.888948216737045	13.604814679071584	1.011437754245733E-5	1.2533944528085441E-5	1.011437754245733E-5	1.2533944528085443E-5
-6.726043886987073	13.604814679071584	1.0078595327678777E-5	1.2607666537830272E-5	1.0078595327678778E-5	1.2607666537830273E-5
-5.563139557237099	13.604814679071584	1.014480295596134E-5	1.2635934863056942E-5	1.014480295596134E-5	1.2635934863056942E-5
-4.400235227487125	13.604814679071584	1.0277619505056173E-5	1.2577772196671284E-5	1.0277619505056175E-5	1.2577772196671284E-5
-3.2373308977371504	13.604814679071584	-0.5986964523135501	0.11531649389387445	-0.5986964523135502	0.11531649389387445
-2.074426567987178	13.604814679071584	-0.6173686205317013	0.16756821033929364	-0.6173686205317013	0.16756821033929364
-0.9115222382372039	13.604814679071584	-0.6195000157313962	0.216678676737772	-0.6195000157313962	0.216678676737772
-11.377661205986968	14.67629620619142	-0.025439038426182458	-0.06331814981231038	-0.02543903842618246	-0.06331814981231038
-10.214756876236994	14.67629620619142	-0.013697869419384763	-0.012080340602468815	-0.013697869419384764	-0.012080340602468815
-9.05185254648702	14.67629620619142	-0.007453448745014367	0.0037011547559610957	-0.007453448745014368	0.003701154755961096
-7.888948216737045	14.67629620619142	1.0062472712593252E-5	1.2489089295574419E-5	1.0062472712593252E-5	1.248908929557442E-5
-6.726043886987073	14.67629620619142	1.0077935001936437E-5	1.2558936837813686E-5	1.0077935001936439E-5	1.2558936837813686E-5
-5.563139557237099	14.67629620619142	1.0174064747528971E-5	1.2602537297712943E-5	1.0174064747528971E-5	1.2602537297712943E-5
-4.400235227487125	14.67629620619142	2.9954004374607723E-4	-2.404965838773866E-4	2.9954004374607723E-4	-2.4049658387738663E-4
-3.2373308977371504	14.67629620619142	-0.6371863997245032	0.1345061621924842	-0.6371863997245033	0.1345061621924842
-2.074426567987178	14.67629620619142	-0.6530589609872564	0.17117202444293317	-0.6530589609872564	0.17117202444293317
-0.9115222382372039	14.67629620619142	-0.6541323802462644	0.20737339904479948	-0.6541323802462644	0.20737339904479948
-11.377661205986968	15.747777733311253	-0.07912198588252883	-0.056427739743032786	-0.07912198588252883	-0.056427739743032786
-10.214756876236994	15.747777733311253	-0.0641048491974164	-0.0027132137936046923	-0.0641048491974164	-0.0027132137936046927
-7.888948216737045	15.747777733311253	9.996839628133766E-6	1.2411309682807759E-5	9.996839628133768E-6	1.241130968280776E-5
-6.726043886987073	15.747777733311253	1.0036640521440161E-5	1.2500656920015612E-5	1.0036640521440161E-5	1.2500656920015612E-5
-5.563139557237099	15.747777733311253	1.015365031814793E-5	1.257554635418984E-5	1.015365031814793E-5	1.2575546354189842E-5
-4.400235227487125	15.747777733311253	8.174170093169861E-4	-7.492266834807968E-4	8.174170093169862E-4	-7.492266834807969E-4
-3.2373308977371504	15.747777733311253	-0.6579255473007707	0.14866395536923785	-0.6579255473007707	0.14866395536923785
-2.074426567987178	15.747777733311253	-0.6725973482278337	0.17212181853767974	-0.6725973482278337	0.17212181853767974
-12.54056553573694	16.81925926043109	-0.2022413473883983	-0.145740669224483	-0.20224134738839833	-0.145740669224483
-11.377661205986968	16.81925926043109	-0.17103981800532636	-0.05213645039928544	-0.1710398180053264	-0.052136450399285446
-7.888948216737045	16.81925926043109	9.85008218368792E-6	1.2286362910646825E-5	9.85008218368792E-6	1.2286362910646825E-5
-6.726043886987073	16.81925926043109	9.912185708231605E-6	1.2422818402141577E-5	9.912185708231605E-6	1.2422818402141577E-5
-5.563139557237099	16.81925926043109	1.503436256488436E-4	-9.995328512806057E-4	1.503436256488436E-4	-9.995328512806057E-4
-4.400235227487125	16.81925926043109	7.750734126821848E-4	-0.0013473347159164543	7.750734126821848E-4	-0.0013473347159164543
-3.2373308977371504	16.81925926043109	-0.6632077973661094	0.15823871286670244	-0.6632077973661095	0.15823871286670244
-2.074426567987178	16.81925926043109	-0.6777234444126677	0.16965079081559822	-0.6777234444126677	0.16965079081559825
-13.703469865486914	17.89074078755092	-0.3578337623912307	-0.21250204901434064	-0.35783376239123077	-0.21250204901434064
-12.54056553573694	17.89074078755092	-0.318580503981001	-0.14332678617177577	-0.318580503981001	-0.14332678617177577
-11.377661205986968	17.89074078755092	-0.2873683607265776	-0.04348472604027941	-0.2873683607265777	-0.04348472604027942
-6.726043886987073	17.89074078755092	-6.775073128252023E-4	-0.0013464484393475942	-6.775073128252023E-4	-0.0013464484393475944
-5.563139557237099	17.89074078755092	-0.0020684537024513337	-0.0033379343168473824	-0.002068453702451334	-0.0033379343168473824
-2.074426567987178	17.89074078755092	1.8235022350906713E-5	0.2732590050753402	1.8235022350906713E-5	0.2732590050753402
-13.703469865486914	18.962222314670758	-0.46354520432529983	-0.17603102608861096	-0.4635452043252999	-0.17603102608861096
-12.54056553573694	18.962222314670758	-0.43136023880830987	-0.15579680551122974	-0.4313602388083099	-0.15579680551122974
-10.214756876236994	18.962222314670758	-0.022684719124792016	-0.04229604498428754	-0.02268471912479202	-0.04229604498428754
-9.05185254648702	18.962222314670758	-0.01647772856663069	-0.03138889324662603	-0.016477728566630694	-0.03138889324662603
-7.888948216737045	18.962222314670758	-0.0095108543545572	-0.021092466803117337	-0.0095108543545572	-0.021092466803117337
-6.726043886987073	18.962222314670758	-0.00842721215607212	-0.01311397334402418	-0.00842721215607212	-0.01311397334402418
-5.563139557237099	18.962222314670758	-0.0076441942803144175	-0.006400193770097773	-0.0076441942803144175	-0.006400193770097774
-3.2373308977371504	18.962222314670758	2.1112560871666934E-5	0.273043344133885	2.1112560871666934E-5	0.273043344133885
-2.074426567987178	18.962222314670758	2.1101268016551718E-5	0.2730402351207845	2.1101268016551718E-5	0.2730402351207845
-14.866374195236887	20.03370384179059	-0.5110763138444125	-0.08602314470151694	-0.5110763138444125	-0.08602314470151694
-13.703469865486914	20.03370384179059	-0.49945060087754617	-0.11090705473346137	-0.4994506008775462	-0.11090705473346138
-12.54056553573694	20.03370384179059	-0.46261697949038605	-0.12549065077884206	-0.4626169794903861	-0.12549065077884206
-10.214756876236994	20.03370384179059	-0.031171154402291096	-0.04182735509676094	-0.0311711544022911	-0.04182735509676094
-9.05185254648702	20.03370384179059	-0.025522468103519862	-0.03229742393120121	-0.025522468103519866	-0.03229742393120122
-7.888948216737045	20.03370384179059	-0.020290992959546235	-0.023614764028691133	-0.02029099295954624	-0.023614764028691136
-6.726043886987073	20.03370384179059	-0.017916073492402974	-0.015201152869947701	-0.017916073492402977	-0.015201152869947703
-5.563139557237099	20.03370384179059	-0.015087931312443391	-0.006622376390295564	-0.015087931312443391	-0.006622376390295565
-4.400235227487125	20.03370384179059	2.400935179513864E-5	0.27282771648115206	2.400935179513864E-5	0.27282771648115206
-3.2373308977371504	20.03370384179059	2.398988639174327E-5	0.2728245903215642	2.398988639174327E-5	0.2728245903215642
-2.074426567987178	20.03370384179059	2.3991303677305505E-5	0.27282145454637957	2.399130367730551E-5	0.27282145454637957
-16.02927852498686	21.105185368910426	-0.5201630442228347	0.03756738171951456	-0.5201630442228347	0.03756738171951456
-14.866374195236887	21.105185368910426	-0.4932329105496392	-0.009743201135134428	-0.4932329105496392	-0.009743201135134428
-13.703469865486914	21.105185368910426	-0.4731796079654725	-0.03190356529423325	-0.4731796079654725	-0.03190356529423325
-12.54056553573694	21.105185368910426	-0.4254553990631738	-0.05186629667315258	-0.42545539906317387	-0.05186629667315258
-11.377661205986968	21.105185368910426	-0.3493419674949468	-0.09572102769016955	-0.3493419674949468	-0.09572102769016956
-10.214756876236994	21.105185368910426	-0.04109023785605877	-0.04234322713272355	-0.04109023785605877	-0.04234322713272356
-9.05185254648702	21.105185368910426	-0.03632583561609474	-0.03269771590632581	-0.036325835616094745	-0.03269771590632581
-7.888948216737045	21.105185368910426	-0.032136776574943536	-0.02297413739514257	-0.032136776574943536	-0.02297413739514257
-6.726043886987073	21.105185368910426	-0.02882693740889173	-0.013463454497946324	-0.028826937408891733	-0.013463454497946324
-5.563139557237099	21.105185368910426	2.6929674563516064E-5	0.272612118834684	2.6929674563516064E-5	0.27261211883468406
-4.400235227487125	21.105185368910426	2.6897797352215927E-5	0.272608985453237	2.689779735221593E-5	0.272608985453237
-3.2373308977371504	21.105185368910426	2.689859938515782E-5	0.27260582067217703	2.6898599385157822E-5	0.27260582067217703
-16.02927852498686	22.17666689603026	-0.47673358289489776	0.10465545786124253	-0.4767335828948978	0.10465545786124253
-14.866374195236887	22.17666689603026	-0.45285206236143316	0.06935460396718286	-0.45285206236143316	0.06935460396718286
-13.703469865486914	22.17666689603026	-0.4266131355702625	0.049933277744930844	-0.42661313557026254	0.04993327774493085
-12.54056553573694	22.17666689603026	-0.37497782722243345	0.028766740222599323	-0.3749778272224335	0.028766740222599323
-11.377661205986968	22.17666689603026	-0.2999145170274552	-0.00453472262995489	-0.29991451702745525	-0.004534722629954891
-9.05185254648702	22.17666689603026	-0.04846873200069214	-0.03288861282871888	-0.04846873200069214	-0.03288861282871888
-7.888948216737045	22.17666689603026	-0.04493917822115008	-0.0215425548593977	-0.04493917822115009	-0.021542554859397704
-6.726043886987073	22.17666689603026	2.9866296669810878E-5	0.2723965361623741	2.9866296669810878E-5	0.2723965361623741
-5.563139557237099	22.17666689603026	2.9826966272527207E-5	0.27239341034020553	2.9826966272527207E-5	0.27239341034020553
-4.400235227487125	22.17666689603026	2.982393834226094E-5	0.2723902323020358	2.9823938342260943E-5	0.2723902323020358
-3.2373308977371504	22.17666689603026	2.9852829155534E-5	0.27238702240966217	2.9852829155534E-5	0.27238702240966217
-17.192182854736835	23.248148423150095	-0.4729825298322489	0.2367617403276478	-0.472982529832249	0.23676174032764782
-16.02927852498686	23.248148423150095	-0.42536309664533983	0.1787852700185383	-0.4253630966453399	0.1787852700185383
-14.866374195236887	23.248148423150095	-0.39936763938910824	0.14981774822509122	-0.3993676393891083	0.14981774822509125
-13.703469865486914	23.248148423150095	-0.3692242790574648	0.13154460482574484	-0.36922427905746485	0.13154460482574484
-12.54056553573694	23.248148423150095	-0.3190607871549545	0.11196253872495676	-0.3190607871549545	0.11196253872495676
-11.377661205986968	23.248148423150095	-0.2488215948343943	0.08467449939364118	-0.24882159483439434	0.08467449939364118
-10.214756876236994	23.248148423150095	-0.1669250973219077	0.048987981520448615	-0.1669250973219077	0.04898798152044862
-7.888948216737045	23.248148423150095	3.28094636161238E-5	0.2721809677347873	3.28094636161238E-5	0.2721809677347873
-6.726043886987073	23.248148423150095	3.277400267994005E-5	0.2721778476028586	3.277400267994006E-5	0.2721778476028586
-5.563139557237099	23.248148423150095	3.276329535467767E-5	0.2721746706515652	3.276329535467767E-5	0.2721746706515652
-4.400235227487125	23.248148423150095	3.2787235633737094E-5	0.2721714460850776	3.2787235633737094E-5	0.2721714460850776
-17.192182854736835	24.31962995026993	-0.4144879079432224	0.30752746843213175	-0.4144879079432224	0.30752746843213175
-16.02927852498686	24.31962995026993	-0.36753628729388627	0.2564717088845476	-0.3675362872938863	0.2564717088845476
-14.866374195236887	24.31962995026993	-0.33837902668871495	0.22958191087782495	-0.33837902668871495	0.22958191087782495
-13.703469865486914	24.31962995026993	-0.3070035249681127	0.21226539429223865	-0.3070035249681127	0.21226539429223867
-12.54056553573694	24.31962995026993	-0.2602627710568478	0.19569907617591928	-0.2602627710568478	0.19569907617591928
-11.377661205986968	24.31962995026993	-0.19738896512259474	0.17398546675351415	-0.19738896512259474	0.17398546675351415
-10.214756876236994	24.31962995026993	-0.1216681434128422	0.14567694809682477	-0.12166814341284221	0.1456769480968248
-7.888948216737045	24.31962995026993	3.57353950434561E-5	0.27196231376325414	3.57353950434561E-5	0.27196231376325414
-6.726043886987073	24.31962995026993	3.572542809136543E-5	0.27195913135875205	3.572542809136544E-5	0.27195913135875205
-5.563139557237099	24.31962995026993	3.573925081106369E-5	0.2719558990692489	3.5739250811063695E-5	0.2719558990692489
-4.400235227487125	24.31962995026993	3.578594928532662E-5	0.27195262621244853	3.5785949285326626E-5	0.27195262621244853
-17.192182854736835	25.391111477389764	-0.35320096056103567	0.3795089535802198	-0.3532009605610357	0.37950895358021985
-16.02927852498686	25.391111477389764	-0.3076186040467357	0.337464751379993	-0.3076186040467357	0.337464751379993
-14.866374195236887	25.391111477389764	-0.2745466314751847	0.3093128046437807	-0.2745466314751847	0.3093128046437807
-13.703469865486914	25.391111477389764	-0.24206508963878848	0.29227757529199766	-0.2420650896387885	0.2922775752919977
-12.54056553573694	25.391111477389764	-0.2003313392862983	0.2794701994810321	-0.2003313392862983	0.27947019948103213
-11.377661205986968	25.391111477389764	-0.14598959169191608	0.2633464817043435	-0.14598959169191608	0.2633464817043435
-10.214756876236994	25.391111477389764	-0.07765304285395004	0.23952330427079818	-0.07765304285395006	0.2395233042707982
-9.05185254648702	25.391111477389764	3.871336104103475E-5	0.27174681553426866	3.871336104103475E-5	0.27174681553426866
-7.888948216737045	25.391111477389764	3.8713046696451224E-5	0.2717436312402475	3.8713046696451224E-5	0.27174363124024753
-6.726043886987073	25.391111477389764	3.872296743126177E-5	0.27174038868632516	3.8722967431261775E-5	0.27174038868632516
-5.563139557237099	25.391111477389764	3.874798116244892E-5	0.2717371033214857	3.874798116244892E-5	0.27173710332148576
-17.192182854736835	26.4625930045096	-0.2956696162402261	0.44781402593894704	-0.2956696162402261	0.4478140259389471
-16.02927852498686	26.4625930045096	-0.24674920148224427	0.42387515862311687	-0.2467492014822443	0.4238751586231169
-14.866374195236887	26.4625930045096	-0.2122782515636186	0.39266775012622906	-0.21227825156361863	0.39266775012622906
-13.703469865486914	26.4625930045096	-0.1794768946819362	0.375079034554858	-0.1794768946819362	0.3750790345548581
-12.54056553573694	26.4625930045096	-0.14258601270486262	0.3654043442151819	-0.14258601270486262	0.3654043442151819
-11.377661205986968	26.4625930045096	-0.09605742158928061	0.3534481231853274	-0.09605742158928063	0.3534481231853275
-9.05185254648702	26.4625930045096	4.1727558636901714E-5	0.2715281685348206	4.1727558636901714E-5	0.27152816853482065
-7.888948216737045	26.4625930045096	4.173962090705676E-5	0.2715249213650361	4.173962090705677E-5	0.27152492136503614
-6.726043886987073	26.4625930045096	4.175782123856312E-5	0.27152162866861573	4.175782123856313E-5	0.27152162866861573
-5.563139557237099	26.4625930045096	4.17840064858531E-5	0.2715182888506611	4.17840064858531E-5	0.2715182888506611
-16.02927852498686	27.534074531629436	-0.19825100529556247	0.49602664781673195	-0.1982510052955625	0.496026647816732
-14.866374195236887	27.534074531629436	-0.15764405617653693	0.479659970258631	-0.15764405617653696	0.47965997025863105
-13.703469865486914	27.534074531629436	-0.12429043544551012	0.45951413615539016	-0.12429043544551012	0.45951413615539016
-12.54056553573694	27.534074531629436	-0.08956073359877044	0.4517468406695809	-0.08956073359877045	0.4517468406695809
-11.377661205986968	27.534074531629436	-0.048860243879158986	0.4440310180352767	-0.048860243879158986	0.4440310180352767
-9.05185254648702	27.534074531629436	4.479404955646964E-5	0.2713095044934135	4.4794049556469644E-5	0.2713095044934135
-7.888948216737045	27.534074531629436	4.480751390835304E-5	0.2713062015398042	4.480751390835304E-5	0.2713062015398042
-6.726043886987073	27.534074531629436	4.482827362273833E-5	0.2713028521345258	4.482827362273833E-5	0.2713028521345258
-5.563139557237099	27.534074531629436	4.485933390999413E-5	0.27129946006551453	4.485933390999413E-5	0.27129946006551453
-14.866374195236887	28.60555605874927	-0.12809003850274442	0.5364776632415036	-0.12809003850274442	0.5364776632415036
-13.703469865486914	28.60555605874927	-0.08124397294310166	0.5404154856975538	-0.08124397294310166	0.5404154856975538
-12.54056553573694	28.60555605874927	-0.043510804892325734	0.5318779891970772	-0.043510804892325734	0.5318779891970773
-11.377661205986968	28.60555605874927	-0.005404608054540129	0.5213652512886034	-0.005404608054540129	0.5213652512886034
-10.214756876236994	28.60555605874927	4.7882347184046635E-5	0.27109414909683216	4.788234718404664E-5	0.27109414909683216
-9.05185254648702	28.60555605874927	4.7902858784019005E-5	0.2710908280669389	4.7902858784019005E-5	0.2710908280669389
-7.888948216737045	28.60555605874927	4.792046770407971E-5	0.2710874712278556	4.792046770407971E-5	0.2710874712278556
-6.726043886987073	28.60555605874927	4.794173322486E-5	0.271084070319501	4.794173322486E-5	0.271084070319501
-5.563139557237099	28.60555605874927	4.7972418845605735E-5	0.2710806195145705	4.797241884560574E-5	0.2710806195145705
-10.214756876236994	29.677037585869105	5.104172381740599E-5	0.270875512850247	5.104172381740599E-5	0.270875512850247
-9.05185254648702	29.677037585869105	5.1063145753901064E-5	0.2708721344445575	5.106314575390107E-5	0.27087213444455754
-7.888948216737045	29.677037585869105	5.1080425005345206E-5	0.2708687250245349	5.108042500534521E-5	0.27086872502453496
-6.726043886987073	29.677037585869105	5.110226930575733E-5	0.2708652728755706	5.1102269305757334E-5	0.2708652728755706
-10.214756876236994	30.748519112988937	5.424853523010007E-5	0.27065685629979014	5.424853523010007E-5	0.27065685629979014
-9.05185254648702	30.748519112988937	5.426881165413027E-5	0.2706534278373262	5.426881165413027E-5	0.2706534278373262
-7.888948216737045	30.748519112988937	5.428014585918792E-5	0.2706499666184235	5.428014585918792E-5	0.2706499666184235
-6.726043886987073	30.748519112988937	5.429607924837879E-5	0.27064647038510775	5.429607924837879E-5	0.27064647038510775
-10.214756876236994	31.820000640108773	5.749357350559743E-5	0.2704381867353674	5.7493573505597436E-5	0.2704381867353674
-9.05185254648702	31.820000640108773	5.751153885317272E-5	0.27043470994896385	5.751153885317272E-5	0.27043470994896385
-7.888948216737045	31.820000640108773	5.7521410936169126E-5	0.2704312040256285	5.752141093616913E-5	0.2704312040256285
-6.726043886987073	31.820000640108773	5.753435635258131E-5	0.2704276659238864	5.7534356352581315E-5	0.2704276659238864
-10.214756876236994	32.89148216722861	6.0775664505115775E-5	0.27021950608361567	6.0775664505115775E-5	0.2702195060836157
-9.05185254648702	32.89148216722861	6.0791445489249244E-5	0.2702159822502692	6.079144548924925E-5	0.2702159822502692
-7.888948216737045	32.89148216722861	6.080148325663287E-5	0.2702124310620685	6.0801483256632874E-5	0.2702124310620685
-6.726043886987073	32.89148216722861	6.081371975250734E-5	0.2702088577662083	6.0813719752507345E-5	0.2702088577662083
-10.214756876236994	33.962963694348446	6.40957601694504E-5	0.27000081456001795	6.40957601694504E-5	0.27000081456001795
-9.05185254648702	33.962963694348446	6.410959810836513E-5	0.26999724395631913	6.410959810836513E-5	0.26999724395631913
-7.888948216737045	33.962963694348446	6.411817213223435E-5	0.2699936523567088	6.411817213223435E-5	0.2699936523567088
-6.726043886987073	33.962963694348446	6.412815327275486E-5	0.26999004556221196	6.412815327275487E-5	0.26999004556221196
-11.377661205986968	35.03444522146828	6.743949947200647E-5	0.26978570223397075	6.743949947200648E-5	0.26978570223397075
-10.214756876236994	35.03444522146828	6.745934599761694E-5	0.26978210907288175	6.745934599761694E-5	0.26978210907288175
-9.05185254648702	35.03444522146828	6.746877694818352E-5	0.2697784970820537	6.746877694818352E-5	0.2697784970820537
-7.888948216737045	35.03444522146828	6.747263935854219E-5	0.2697748724988306	6.747263935854219E-5	0.2697748724988306
-6.726043886987073	35.03444522146828	6.747871486542663E-5	0.2697712303692053	6.747871486542663E-5	0.2697712303692053
-11.377661205986968	36.10592674858812	7.083763317192015E-5	0.26956702427147433	7.083763317192017E-5	0.26956702427147433
-10.214756876236994	36.10592674858812	7.085201449062871E-5	0.2695633884444504	7.085201449062871E-5	0.26956338844445044
-9.05185254648702	36.10592674858812	7.085759027411843E-5	0.2695597423580731	7.085759027411845E-5	0.2695597423580731
-7.888948216737045	36.10592674858812	7.085987896070124E-5	0.26955608435829964	7.085987896070124E-5	0.2695560843582997
-6.726043886987073	36.10592674858812	7.086540423920725E-5	0.26955241011930686	7.086540423920725E-5	0.26955241011930686
-11.377661205986968	37.17740827570795	7.42659077712918E-5	0.26934833256629354	7.426590777129182E-5	0.26934833256629354
-10.214756876236994	37.17740827570795	7.427680160418706E-5	0.2693446589866996	7.427680160418706E-5	0.2693446589866997
-9.05185254648702	37.17740827570795	7.427884947252824E-5	0.2693409792569831	7.427884947252824E-5	0.26934097925698314
-7.888948216737045	37.17740827570795	7.427985740625251E-5	0.26933729048929916	7.427985740625251E-5	0.26933729048929916
-6.726043886987073	37.17740827570795	7.428372411112401E-5	0.26933358744860814	7.428372411112401E-5	0.26933358744860814
-11.377661205986968	38.24888980282778	7.772338773239803E-5	0.2691296271153928	7.772338773239803E-5	0.2691296271153928
-10.214756876236994	38.24888980282778	7.77286020237081E-5	0.2691259190364715	7.772860202370812E-5	0.2691259190364715
-9.05185254648702	38.24888980282778	7.7729187426581E-5	0.2691222084306432	7.7729187426581E-5	0.2691222084306432
-7.888948216737045	38.24888980282778	7.773028957111309E-5	0.26911849097766555	7.773028957111309E-5	0.2691184909776656
-6.726043886987073	38.24888980282778	7.773563891821066E-5	0.2691147625838132	7.773563891821066E-5	0.2691147625838132
-11.377661205986968	39.32037132994762	8.120512867907051E-5	0.2689109083227074	8.120512867907052E-5	0.2689109083227075
-10.214756876236994	39.32037132994762	8.120722770820083E-5	0.26890716735837833	8.120722770820084E-5	0.26890716735837833
-9.05185254648702	39.32037132994762	8.120611527858778E-5	0.26890342702337905	8.120611527858778E-5	0.26890342702337905
-7.888948216737045	39.32037132994762	8.120802031800914E-5	0.26889968373198636	8.120802031800914E-5	0.26889968373198636
-6.726043886987073	39.32037132994762	8.121458647272807E-5	0.2688959320606318	8.121458647272807E-5	0.2688959320606318
