# Supplementary material for: Thyroarytenoid muscle fiber orientation regulates the ability to modulate vocal fold vertical thickness
Source: PLoS One. 2025 Dec 4;20(12):e0337735. doi: 10.1371/journal.pone.0337735 (PMC12677544; doi:10.1371/journal.pone.0337735)
Supplement: S4 Data — (ZIP) [file pone.0337735.s004.zip › Male/contourA4TA2.csv]

% Model	Angle3.mph
% Version	COMSOL 6.1.0.357
% Date	Dec 13 2024, 23:15
% Dimension	2
% Nodes	720
% Expressions	3
% Description	Line
% cpl1x	cpl1y	Displacement magnitude	u	v
-11.968005616002486	39.650844643500406	1.6691662892326393	8.227580004193286E-5	0.26884535291255296
-12.100925229184412	39.521184251215715	1.6665831986490107	8.185130525321428E-5	0.2688722479794916
-11.810234379374002	39.74293127707726	1.670996828350877	8.257982747516511E-5	0.2688260466964285
-11.76596306338081	39.775513356632324	1.6716463359718947	8.268681918623382E-5	0.2688192529253813
-11.47739948826791	39.862189693672036	1.673373444522033	8.297311808570528E-5	0.2688006258962827
-11.258980847445656	39.857881496438054	1.6732848388715411	8.296092201674235E-5	0.2688007992620632
-11.716143543792246	39.796222579001906	1.6720581530348444	8.275551987165004E-5	0.26881486433020163
-11.163938214941039	39.85365079891891	1.6732022297419629	8.294665432054211E-5	0.2688013557688604
-10.796207435616262	39.85090503287166	1.6731482280923282	8.293766219074238E-5	0.2688007273236827
-10.709496869932108	39.85039381204079	1.6731374619374466	8.293587879180161E-5	0.26880055210063647
-10.37169574884199	39.850036177539195	1.673130972736233	8.293406432876917E-5	0.2687995334478498
-12.13512273325702	39.460672833157	1.6653784767752338	8.16534688825669E-5	0.26888470937933623
-12.240660142730178	39.24849072022055	1.6611567680215233	8.095993218610083E-5	0.26892835697371137
-12.227325367848685	39.08705965880899	1.6579413491414197	8.04343992244137E-5	0.2689612635594769
-12.205740642978935	38.979124391808504	1.65579448383646	8.008311313578196E-5	0.26898322436052263
-9.681369688821853	39.850002288818345	1.6731230199401836	8.29343074048516E-5	0.2687973124492146
-9.209886193231677	39.8500022888185	1.6731274682575557	8.293213780793643E-5	0.26879579010028387
-6.503691158131879	38.96454001876737	1.6554893796959695	8.005981242170429E-5	0.2689678886314727
-6.587351156296421	39.29642873129991	1.662099576790362	8.113723839982585E-5	0.2689003733942592
-6.771159512318912	39.57700815680421	1.6676831006384043	8.204973648401523E-5	0.26884366248912267
-6.814129999907874	39.651652838586976	1.6691695246514198	8.229223584982859E-5	0.2688285559566872
-7.229593906641747	39.84203493583536	1.672959911011055	8.291256524465244E-5	0.268791019769644
-7.181795837296288	39.83706132882147	1.6728610978535816	8.289643815939553E-5	0.26879188056171677
-7.033567159296577	39.76166368437849	1.671357933782602	8.265101776400601E-5	0.26880679899745474
-7.6946177519140235	39.85300356006798	1.6731806205132589	8.294556795359099E-5	0.26879028265507354
-6.488283836647731	38.91091546805024	1.6544225459379989	7.988472037659802E-5	0.2689787905879116
-10.243595360807257	39.850002288818345	1.6731310258938805	8.293313932161757E-5	0.2687991273494277
-9.730298368089413	39.85000228881833	1.673123742187299	8.293420027597244E-5	0.26879747033054086
-9.743014193148053	39.85000228881833	1.673123616669783	8.293428806905955E-5	0.26879751129782775
-9.085341826788042	39.8500022888185	1.6731264688917395	8.29324261239324E-5	0.26879538716478135
-7.779783738995952	39.851154726690396	1.673146631747338	8.293825690292398E-5	0.26879093612769034
-7.886706964608754	39.850916601280545	1.673138808412249	8.293803251612178E-5	0.2687913307069982
-8.209330570361047	39.849987794146756	1.673131102475732	8.293140480556817E-5	0.2687925619411517
-8.699211804792647	39.85004545472901	1.6731345147109242	8.293012321131444E-5	0.26879413222341997
-8.427966558711145	39.8500350871401	1.673127973636711	8.293228263286695E-5	0.2687932574113647
-12.152615457473026	38.61822056218743	1.6486093249772538	7.891133184766453E-5	0.2690567169971098
-12.150457207342695	38.60568225439725	1.6483600811735584	7.887063311514051E-5	0.26905926918693496
-12.146591986235311	38.58859764700979	1.6480199578026162	7.881536009618476E-5	0.26906274387349455
-12.074238696384148	38.24828133015453	1.6412524241959705	7.771113860939458E-5	0.26913197157054924
-6.441829287929373	38.514252064367554	1.6465314108195361	7.859512907966182E-5	0.26905965203415794
-6.4796557750756225	38.830935381536946	1.6528290825014322	7.962502177582104E-5	0.26899509754652146
-6.431316994593285	38.355730965701305	1.6433757232484592	7.808318907322609E-5	0.2690919941260942
-6.415000660473024	38.12021737547059	1.638691507434776	7.731915630908277E-5	0.26914003998052455
-12.006552716049852	37.91928976266428	1.6347017078237553	7.664758954412291E-5	0.2691989037414003
-11.966773292852782	37.7322909897182	1.6309842012313336	7.60435379507196E-5	0.269236943387115
-11.899335717233097	37.41624344712912	1.624694558574412	7.502698482984468E-5	0.2693012341375799
-11.86072968481382	37.23337054820751	1.6210596086538078	7.443708098970444E-5	0.2693384352539383
-6.405495081109018	37.81045524455644	1.632523880054334	7.631983719145018E-5	0.2692032732684436
-6.3802834672144035	37.49850283645258	1.6263225589112205	7.531387579869073E-5	0.2692669034347807
-6.34327199449609	36.990127261889924	1.6162046641116028	7.368461792872E-5	0.26937061255312794
-6.3346776499635205	36.89181710192548	1.6142529643970251	7.336907825609111E-5	0.26939066283491014
-6.327277488709939	36.80573234114482	1.612543687504557	7.309548992089505E-5	0.26940822108820434
-11.839379859361392	37.12464213602315	1.6188940090609718	7.408742777946082E-5	0.2693605587737163
-11.66031709327127	36.191536938073696	1.6003394348302966	7.110278015240866E-5	0.2695504346975724
-11.619905720758748	35.962379473002436	1.5957912359892803	7.037289863013407E-5	0.26959707667514804
-11.730360249335298	36.58305483766412	1.6081363101560324	7.23491442252984E-5	0.269470748724337
-6.248695444183289	35.88284413383002	1.5942103137826438	7.014906071242693E-5	0.2695964509862654
-6.190644674951313	35.36621719878445	1.5839384959875096	6.852646037608899E-5	0.2697017844649236
-6.146329446134891	34.860882297696094	1.5738983188125197	6.692569838572828E-5	0.2698048475756681
-1.0600869276340483	18.316100001774196	1.2465640709783812	1.9366689765825556E-5	0.2731694497599181
-1.0459016161732135	18.37692181363064	1.2477589016269808	1.952974788380691E-5	0.27315699308616903
-1.1744205707972624	18.153797557800345	1.2433709121839815	1.8932765008517872E-5	0.2732028937876707
-1.311326192584243	17.97535615877772	1.2398626872271157	1.845558324248138E-5	0.2732396936126302
-1.386335587551091	17.922671465764726	1.238825436775595	1.831532681707897E-5	0.27325065070685467
-1.650548821745367	17.757514160475903	1.235582170397406	1.7875362077814123E-5	0.27328507650155365
-0.9718149006219283	18.630446296863695	1.2527496429963456	2.0209241252995197E-5	0.273105029558254
-0.9542349860686515	18.852537320770427	1.2571169033352494	2.0806102476061837E-5	0.27305963431244706
-0.9467123425971604	18.932059856972355	1.2586835506814147	2.1019863119481164E-5	0.273043376681336
-0.9488912973033679	19.009058522305217	1.260198574183566	2.122746780123394E-5	0.2730276600421061
-0.9602591937381534	19.185733594449147	1.263678195304999	2.1703246018942003E-5	0.27299161521009363
-1.0005126263859143	19.36574217623491	1.267218794546323	2.2189419642444702E-5	0.2729549665660385
-6.05347281998843	34.07388368729615	1.5582939187908202	6.447567279743088E-5	0.26996529039005207
-5.779746191862431	31.198536783186327	1.5012088676988131	5.566341794806395E-5	0.2705516883641859
-5.81260308842713	31.6601371096856	1.510338221962798	5.704822788362904E-5	0.2704575105678825
-5.898916358898413	32.61341104261303	1.5292924925045073	5.996548828893836E-5	0.2702630887409059
-5.976331308258205	33.33624786626052	1.5436117719326705	6.217804773551788E-5	0.2701156979295254
-11.555172919712001	35.57995576034233	1.5881919352893559	6.916799273344673E-5	0.2696749218771436
-11.427224513094306	34.824469013294944	1.5731776850682042	6.677151694299251E-5	0.26982870541574044
-11.302991741507174	34.01939293201957	1.5571800409175292	6.425800157714584E-5	0.2699926187604116
-11.26269403333529	33.74326682230424	1.5517103566720478	6.338766668864302E-5	0.27004884397554973
-10.87492360433819	31.536162433666846	1.5078965845044507	5.659991642638182E-5	0.27049806966999923
-10.79808267178972	31.096982410679725	1.4991958122553715	5.530061531996058E-5	0.2705874603895012
-10.515617328365707	29.431210118152052	1.4661816849096438	5.027793622064506E-5	0.2709265376302281
-11.095255333576779	32.78560916869341	1.5326638054763313	6.0441559183168424E-5	0.270243765929509
-10.374607869233792	28.677418549364212	1.451228033041064	4.8097533869701306E-5	0.27107993875894365
-1.9007542873442729	17.670028077820447	1.2338611977783458	1.7643680435118237E-5	0.27330360558337696
-2.0779141835942943	17.606247817656115	1.2326085486154224	1.74748489796744E-5	0.27331710041905843
-2.421704394542373	17.610906476909	1.2326998886718048	1.7490912078776017E-5	0.2733170637474748
-2.5268901597962445	17.60827853304663	1.2326488018952608	1.7485051326695914E-5	0.27331788045935906
-1.0157099330243569	19.441588102125813	1.2687133537438764	2.239442705290903E-5	0.27293952006009675
-1.1062328150339649	19.65851365771074	1.272983641599121	2.2981767178474037E-5	0.27289546742762005
-1.0950141199455286	19.63861486947969	1.272591848399901	2.292776506651616E-5	0.2728995006164484
-1.0936631912571904	19.634142492606518	1.2725036841559985	2.291562894861924E-5	0.27290041022844136
-1.2019485900933222	19.823967402584525	1.2762440092382465	2.3430439376758227E-5	0.27286193890811894
-1.2626663164006444	19.90610167368628	1.277860104486955	2.3653184328793964E-5	0.2728453295300122
-1.3479656887537845	20.02184186709379	1.2801425977247767	2.3967105731744902E-5	0.2728219237710219
-1.3818036936806772	20.069240413165744	1.2810760811312667	2.4096490384447155E-5	0.2728123357449369
-1.490043238491493	20.21081153288452	1.2838673819669792	2.4480803639263886E-5	0.272783716631079
-5.495158991359491	28.68268136418761	1.4512975548475149	4.819855718480287E-5	0.27106466093923226
-5.507477156915547	28.790577524822243	1.4534251653175247	4.8508971527516656E-5	0.2710426597872086
-5.640376413522405	29.93509919763994	1.4761384194308613	5.188446299160607E-5	0.27080930614151133
-5.66674537726079	30.200894570944342	1.4813904614020204	5.266298447513734E-5	0.2707550974145085
-11.232964758328787	33.56280133293661	1.548119031033751	6.281854348109626E-5	0.2700855814648025
-9.890707351552885	26.584105713780335	1.409750814181434	4.2050736817180835E-5	0.2715056887592999
-9.499209611630052	25.463046361573806	1.3875793400917962	3.891472293607919E-5	0.2717333483154827
-10.251371607480321	28.08873461337165	1.4395572440090871	4.6352008303950266E-5	0.2711997009158111
-9.949856872037069	26.81141811544305	1.4142569119210295	4.2713355385991315E-5	0.2714594741006859
-9.409620206466	25.28683176907262	1.3840786139571044	3.841493255864319E-5	0.27176905654501815
-8.975776833099328	24.413789608181347	1.3668746700226095	3.601651287416575E-5	0.2719460246474338
-8.450931047688341	23.67686534172989	1.3522597395981701	3.398243114913957E-5	0.2720949784226258
-8.315280225053407	23.486682331666373	1.3485198585670082	3.3471075332766153E-5	0.27213342893065623
-8.109310669822081	23.245736403988893	1.3437533796813588	3.282228339084316E-5	0.27218205443069393
-5.04821833795282	26.35030357792787	1.405125038708693	4.148097605847886E-5	0.27153972733730525
-5.072511135861281	26.457154341834364	1.407228772641846	4.1774743199359303E-5	0.2715179711171215
-5.319014801988768	27.6151602307035	1.4301506277868326	4.5090672319560556E-5	0.27128217429620427
-5.298549699956672	27.508324942348306	1.4280429725929311	4.479222223811729E-5	0.27130393704210787
-1.6547952866665352	20.435138707303928	1.2882840401426114	2.509175109146148E-5	0.27273835082322595
-1.7068462026965912	20.505043732104994	1.2896633062621181	2.528265271720576E-5	0.2727242159000455
-1.8328638043067826	20.675856534446993	1.2930282898640089	2.5749127897509485E-5	0.27268967451153314
-1.9146876228856835	20.78271581099791	1.2951365935667758	2.6040165050479318E-5	0.2726680734976097
-1.9589596542270868	20.838178803681924	1.2962280906595949	2.6190592094134106E-5	0.2726568667598006
-2.2267902915590323	21.173727916983232	1.302858516503953	2.711045518560248E-5	0.27258906707298125
-2.4765836027203294	21.524027437877677	1.3097514735716556	2.8070300141026877E-5	0.27251820934654436
-2.510632075597485	21.56945277354053	1.3106501725347854	2.819597787673391E-5	0.2725090257964864
-3.4170539347823667	18.323036770820913	1.2467060834550232	1.9406992638989398E-5	0.27317431401399633
-3.3613588547056894	18.26201824120377	1.245506658259019	1.92430939516222E-5	0.27318662490838475
-2.8302006677410443	17.7685842180935	1.2357985400325213	1.7917164837142977E-5	0.27328595649089943
-3.0213186080937637	17.882690433716814	1.2380432030802009	1.8224605917695585E-5	0.27326316641734616
-2.9853774190574067	17.85333337493745	1.2374672607368553	1.814568995315488E-5	0.27326906533199913
-4.904236518511963	25.91960781073081	1.3965860945453947	4.027838184377484E-5	0.2716272849045699
-4.723668736196532	25.314951331292864	1.3846447740846153	3.857183797105777E-5	0.2717502596326402
-4.604679940346854	25.051089745874435	1.3794083495321643	3.7822883137510466E-5	0.2718038076498337
-4.281370486848969	24.383328411417228	1.3662500046072	3.5974406211797E-5	0.27193927990403927
-3.2125741016240386	22.611557155864187	1.3312130454109168	3.1063641231537754E-5	0.27229813652543305
-3.272014261258436	22.70654698603269	1.3330829717672357	3.132359786155465E-5	0.27227890186775594
-2.5518384799861815	21.63096481182497	1.311863025905557	2.8366997692101503E-5	0.27249657778307235
-2.8735384712196232	22.08009398368013	1.3207353768342762	2.959980378163482E-5	0.2724057385600942
-3.1756044296995665	22.556944434453374	1.3301328296847617	3.091517501758851E-5	0.27230918848331914
-4.545571876999899	19.652622560032107	1.2728830159651763	2.299344067168771E-5	0.27290588894665474
-4.424895516455141	19.524062222800467	1.2703534406515602	2.2647313374775174E-5	0.27293181664190813
-3.958958611653594	19.00470136406695	1.2601206375208025	2.124235039288701E-5	0.2730365928492095
-3.8782730930382083	18.915322300283425	1.2583653466564788	2.1001778822886592E-5	0.2730546272472103
-5.025563667731989	20.107549344377823	1.2818699934677495	2.4232468322110368E-5	0.2728143170181666
-5.277731362781373	20.350988119887234	1.286648162315815	2.488956581042549E-5	0.2727652868827614
-5.606549304112775	20.6598148798465	1.2927561173382212	2.573747406874145E-5	0.2727031422686006
-6.131048509468386	21.17349677678001	1.3028574917315707	2.713565646013351E-5	0.27259967837279375
-7.17416985769136	22.198608654304337	1.3230729755331163	2.9938443825208488E-5	0.2723932375149865
-7.6413332318231895	22.67125431062098	1.3324439660368128	3.124207423524978E-5	0.27229803622293336
-6.9150129554945305	21.927639425126234	1.317753384366677	2.920686322898967E-5	0.27244786027750467
-6.31895859009996	21.343154735881807	1.3062254599155894	2.7606359148908828E-5	0.27256556315064207
-6.618255579081206	21.642875823077	1.312114299579083	2.8433356938767616E-5	0.2725051922681604
-3.6680004015474728	23.30103040805593	1.3448445651960055	3.29576737520912E-5	0.2721585931162953
-3.83446762916781	23.580833568731567	1.3503664600405383	3.374719517492299E-5	0.2721019222241065
-4.071443328978513	23.987709649252928	1.3584129300977974	3.485746872816015E-5	0.2720194808363384
-7.640251545310057	17.586782544931808	1.906409792392437E-5	9.682008981014042E-6	1.217578677485552E-5
-7.509356374993602	17.79911102953117	1.9100935679783474E-5	9.605506641603649E-6	1.2134588223784078E-5
-7.6989388334005735	17.4903691638282	1.904357152804955E-5	9.706080151517447E-6	1.2193757679770367E-5
-7.762103216471637	17.30759444679789	1.8983570273550493E-5	9.751312427412146E-6	1.2221201717765003E-5
-7.821162534822876	17.152686250634986	1.8928090786781385E-5	9.784707150455929E-6	1.224410584133124E-5
-7.87221896818102	16.9473112831706	1.8842666238636224E-5	9.824643173757366E-6	1.226863394565345E-5
-7.921170402924522	16.753942907049066	1.8766123210766784E-5	9.863540921004872E-6	1.2294118004962858E-5
-7.9783869673286425	16.470761822820492	1.8637347148498876E-5	9.907241301101886E-6	1.232636412960086E-5
-8.003886469325913	16.357472230499454	1.858954115556161E-5	9.927345502519549E-6	1.234078485639472E-5
-8.041803974825056	16.197407590250943	1.8505659749591662E-5	9.946050426582693E-6	1.2353285309122438E-5
-8.11957094103931	15.808141817188318	1.8308087704939673E-5	9.991560304149848E-6	1.2387889022311217E-5
-8.094241908274963	15.975737091845481	1.839563148450406E-5	9.975582085306467E-6	1.2375234432383028E-5
-8.149959289733443	15.594634263864748	1.8205552455902076E-5	1.0016180435782111E-5	1.240701269954272E-5
-4.487015489615116	14.591722761896559	1.9436417487748024E-5	1.0311464603490385E-5	1.2584510320724474E-5
-4.416731324563106	14.512870608922288	1.942022206097068E-5	1.0318285199981323E-5	1.257822886660424E-5
-4.329055028394281	14.412978776001905	1.940389116514181E-5	1.0330717278161624E-5	1.257369936208496E-5
-4.19303203891211	14.248275933735142	1.9364426427245704E-5	1.0341666986929735E-5	1.2560669034907973E-5
-4.178965322518646	14.23024927967746	1.936059707728318E-5	1.0343336576508469E-5	1.2559911429591882E-5
-8.208595369810979	15.125877972768416	1.7958074384757885E-5	1.0046247359695772E-5	1.2438925147818036E-5
-8.250106284083648	14.883579494882824	1.7832091880240874E-5	1.006061318751497E-5	1.2455916417762497E-5
-8.184763342662869	15.304083214581624	1.805272725807808E-5	1.00359001324076E-5	1.2426266165661322E-5
-8.194040568253598	15.203367992185502	1.80021717933833E-5	1.0043559169422196E-5	1.2434366454515231E-5
-4.009503675450382	13.95499929048619	1.9262432378325234E-5	1.035201203726513E-5	1.2535007537825262E-5
-3.967321215997023	13.879167246534847	1.923817123352887E-5	1.0357132252004837E-5	1.2531501927875347E-5
-3.8768075373306097	13.684183745503944	1.915311011447722E-5	1.0356398430357062E-5	1.2514800874836083E-5
-3.8285567068758617	13.577304042901428	1.910716262728727E-5	1.0357309560059165E-5	1.2505846048839012E-5
-3.679175518096213	13.165512678706849	1.89132058557801E-5	1.0350412973726302E-5	1.2473784684263717E-5
-3.5952780276413945	12.848827743115857	1.8739380303927555E-5	1.032813409016307E-5	1.2447069168709578E-5
-3.8035301168690907	13.511178334388502	1.907215141305161E-5	1.0353144050954425E-5	1.2498439746844823E-5
-3.5706258476984103	12.751547870197772	1.8694450707852812E-5	1.0328125324994907E-5	1.2442763475746896E-5
-3.536337058362929	12.508568926206657	1.8561062198486332E-5	1.0309110566056577E-5	1.2430200388906804E-5
-3.4943523373487664	12.217884679130231	1.840233781413725E-5	1.0287493833724428E-5	1.2415340014141058E-5
-3.476217738039166	12.051206781698731	1.8301252960822827E-5	1.0263906456621674E-5	1.2403730016913806E-5
-3.4381043775288846	11.707787309160882	1.8132474558123377E-5	1.0245873127810894E-5	1.2393912001732558E-5
-3.4175141432913065	11.442487558596586	1.7976375531582446E-5	1.0207512576339194E-5	1.2377712453760023E-5
-3.390535492772293	10.959938069747185	1.7713503037189124E-5	1.0146349487703118E-5	1.2357131349570164E-5
-3.391605607580326	10.637069694303245	1.7531009755815417E-5	1.009063362315233E-5	1.2344696782838397E-5
-3.3957072198915474	11.125983907025887	1.7812356654551553E-5	1.0174558768375839E-5	1.2365854732182172E-5
-3.3933099091125833	10.454525891479044	1.7438397824400187E-5	1.006838661280764E-5	1.2342901336852267E-5
-3.392748642497309	10.363320317554606	1.7393081870238065E-5	1.0054914383588885E-5	1.2340416194746461E-5
-3.3881777990103163	10.052022617744685	1.7226822985749442E-5	1.0000917351012467E-5	1.2326168105177626E-5
-3.379931059854188	9.65560915900371	1.7006808227795847E-5	9.911940094176945E-6	1.2298460633446727E-5
-3.38003327420144	9.645525660619372	1.7000798923439432E-5	9.909411123225944E-6	1.2297810552819999E-5
-3.380411775956053	9.63612711841371	1.699442444340355E-5	9.906073303597556E-6	1.2296897412873816E-5
-3.4070943292007656	9.209820550583608	1.6759644849853013E-5	9.804960345622049E-6	1.2282423756354722E-5
-3.4177904844649305	8.97279793026408	1.6603608582910774E-5	9.721896432554347E-6	1.225537385951091E-5
-4.670507470987797	6.528342318175511	1.5238437589184742E-5	8.901327825182756E-6	1.2350965670838177E-5
-4.472672713765167	6.53165408154053	1.5229899768291562E-5	8.875449877436235E-6	1.2355877974165049E-5
-4.296096768007061	6.564113874181485	1.5179152152436814E-5	8.833280476300657E-6	1.2270806250079242E-5
-4.1907677441120486	6.6201318525786546	1.5193958478049463E-5	8.813463585519607E-6	1.226508702417208E-5
-3.42823364007561	8.77881073484247	1.6504482144747517E-5	9.670333861696538E-6	1.2249799979906118E-5
-3.440421539484517	8.631632878187974	1.6423687182812422E-5	9.610806197991606E-6	1.2242548496755477E-5
-3.510174069952668	8.051882576425108	1.609669763761025E-5	9.360673235354655E-6	1.2222885848993585E-5
-3.4654247941708625	8.41479710425795	1.6289206945694406E-5	9.513845115208165E-6	1.223243162012045E-5
-3.519325274558982	7.974355231943207	1.6040503429581072E-5	9.318681648306892E-6	1.2211967937380482E-5
-3.8048036653298265	6.960169305120867	1.5218472120880536E-5	8.707816911201363E-6	1.2061678113561221E-5
-3.942941641067294	6.809098812242506	1.5193149262343864E-5	8.77005377669212E-6	1.2128358543972882E-5
-4.081244662082278	6.715380176995773	1.5155406316999336E-5	8.741628592701274E-6	1.2191184647257935E-5
-3.557899482821399	7.6388476831782866	1.5738961508267795E-5	9.007178894026668E-6	1.2126308586567695E-5
-3.5506928691402093	7.692857622749482	1.58350772440233E-5	9.113529733111704E-6	1.216633891633497E-5
-3.535122007221198	7.8370201875805385	1.5936206909039067E-5	9.22085775801771E-6	1.2182766021604302E-5
-3.5827478111781415	7.560437912809053	1.570377399537398E-5	9.033517727783553E-6	1.2113201555458085E-5
-3.656557182300242	7.31345080673359	1.545763224831212E-5	8.872289229266333E-6	1.2048095842857234E-5
-3.741595319822733	7.091603710798701	1.5257634421204818E-5	8.674238024572734E-6	1.2037685157334837E-5
-12.48823622079036	29.318127189803445	1.1548716662665142	-0.042190830393093	0.5650439783431902
-12.301573729696075	29.291730374054282	1.1335672374677386	-0.03534274478720864	0.5621600934802427
-12.904182385341631	29.37659805299116	1.200964343211536	-0.0595461349229064	0.5693465294860646
-12.704310573905445	29.35687813300677	1.1793200266842185	-0.051266959265253334	0.567586827137625
-13.215739023882737	29.375039723105594	1.2308480589625619	-0.07211787634716033	0.5681107838112821
-13.289816212405814	29.38416912499247	1.2382883289303832	-0.07517453308153699	0.5685070497967544
-13.628735756055638	29.408293625969595	1.269010825833796	-0.08765564153960442	0.5687566811337664
-13.761313265189306	29.420327221129604	1.2811348980978186	-0.09266433059173987	0.5689192217692993
-13.789831291953012	29.42263826529943	1.283196201953827	-0.09376013766018183	0.5688680617270923
-14.193507593470319	29.351006338599753	1.3081954175857649	-0.10813198078803885	0.5636708258634592
-14.343065600888547	29.30623263263965	1.3144124503125256	-0.11270561748756056	0.5605966558313397
-15.169871121939503	28.7024294022831	1.3298119637801482	-0.13906248177422353	0.5393080567534562
-15.025976096323706	28.826575538617305	1.328633955216386	-0.13393210229114139	0.5432935733443665
-14.704342841257393	29.099582909420015	1.3246869348464068	-0.12333044636798969	0.5523961732462149
-14.77814405518191	29.048154888872233	1.3262752130464348	-0.1250494032558643	0.5503035680729604
-15.194930389272562	28.670268692680192	1.3296871638601866	-0.14048751314237837	0.5383038032100399
-15.552436058935607	28.262388145106144	1.326610210198059	-0.16049187751309574	0.5253809090687154
-15.65870487864321	28.128694460225432	1.3245474375478183	-0.16663997489479873	0.520831575695681
-15.420870685895718	28.414489982476084	1.3291329603009139	-0.15209547705463225	0.5303936019035952
-16.14669845066415	27.534817692946177	1.3002306525998235	-0.20309143581371542	0.4962631960898709
-16.18902508127296	27.487365967844962	1.2976418447501887	-0.20649904479493375	0.4940164201593295
-16.090879730623392	27.60512583812312	1.303338140036714	-0.19877615293100948	0.49932270457050787
-15.906983759261689	27.83045491742547	1.3140877861376885	-0.1843800607898798	0.5092547141915342
-15.78801336657089	27.974288039163056	1.3202030617736165	-0.1754410414605781	0.5150925663315445
-16.4224657835804	27.241242221715776	1.278887870642663	-0.22640208052721847	0.4825411881890381
-16.636541644582238	27.015574682657572	1.260555728870824	-0.2446235660530059	0.4710535304765605
-16.701862721366762	26.948993088668995	1.254070979339983	-0.2507483276837302	0.4677332799072114
-16.98192097775023	26.67928029930171	1.2255126270150494	-0.2755422307594145	0.45582899960590956
-17.086567607533095	26.586911131348927	1.215272267582703	-0.28475087773984065	0.452571391981902
-16.810764952407226	26.84442366016748	1.243036950333095	-0.2603585913512877	0.4631674682660464
-17.316197999609905	26.352544552541893	1.1930991307630086	-0.3080745778984708	0.44523813842747284
-17.45518464052986	26.210110438215963	1.1789463923797796	-0.3209911855148832	0.44138305581422443
-17.722095738557805	25.895382301413925	1.1584681152226504	-0.3511866434679279	0.43435894648081425
-17.72264017583542	25.894744071275742	1.1584219087500682	-0.3512488105161293	0.434343612922802
-17.932597821946576	25.11386146747848	1.1148855184706765	-0.4031197842847641	0.39877135911070044
-17.907096306050956	25.00313633884308	1.1080463711660773	-0.4083493848598052	0.3910732820598731
-17.75267320881764	24.32471147247125	1.0659927633753072	-0.44051448545932537	0.3433416794536444
-17.92944471255859	25.1306830888716	1.1158085578586692	-0.4020887126479238	0.39947560355535444
-17.722777975835573	25.894232143167198	1.1583956237743878	-0.35128646560677385	0.4343156046622726
-17.728945142955695	25.871483784810497	1.1571304610687303	-0.35279857392410263	0.4332819218621372
-17.700264955727473	24.192801294244298	1.0556143023965454	-0.44521164885435816	0.3311028022457607
-17.492893227235577	23.675149455238873	1.014446362497435	-0.4649654100990084	0.2833561091748635
-17.219818972655105	23.051350814888384	0.9590384167319187	-0.484050235835744	0.22584749314429303
-17.213682929786287	23.036984749786797	0.9577309910417372	-0.4845418142507739	0.2245389544524459
-17.20651458505761	23.021889840621302	0.9562591542055981	-0.48499710526957385	0.2231256546934043
-16.72944438496599	22.0265670999435	0.86143211431838	-0.5101705485043779	0.1311908277419378
-16.772330573218266	22.113599037757318	0.8693708776601398	-0.5084271856048663	0.13898184307783548
-16.97378539565523	22.529669064239176	0.9096747942076968	-0.4984892726820914	0.17727990525050663
-16.69878402350933	21.97001521221032	0.8565709493086533	-0.5110966388233908	0.12625555785839
-16.44523432072541	21.481646309928003	0.8115799598843707	-0.5204766231383541	0.08296222685026133
-16.38784636008633	21.382208809377225	0.8035988681677367	-0.5218238966559166	0.07411586919794802
-16.10429654720809	20.90765006213037	0.7602021724091906	-0.5283361416826905	0.02952593937626362
-15.229590069694847	19.59839917871314	0.6475208027320323	-0.517717569078372	-0.0978844577055537
-15.573303162172023	20.08692966262294	0.6872762657682429	-0.5256636470270623	-0.050550045423665826
-15.762739830454272	20.369577854236137	0.7128056877974388	-0.5282776179133803	-0.022742683586644816
-15.676053214728174	20.229671015614727	0.699981203774883	-0.5280660463169836	-0.03637955508180499
-15.004965242227517	19.29705702264412	0.6240191987974886	-0.5028046997880479	-0.1266659129481673
-14.347740685004595	18.43237628944785	0.5493823270766067	-0.43476961074552384	-0.19699890208110277
-14.71316053352021	18.903140185799252	0.5903482129792995	-0.47946386579683853	-0.16501657435608216
-14.112301424219844	18.14085757339455	0.5178884419518544	-0.3990652987156724	-0.21303206247329154
-13.786968016309958	17.746840232171802	0.4705963833310921	-0.3422252704113945	-0.21887538552243696
-12.572484095421888	16.31238607204104	0.297296853241692	-0.14761818268721294	-0.15536400686911794
-12.73923093656964	16.50237005974189	0.3197715269462307	-0.1724709641178881	-0.1673038635394975
-13.149721100590622	16.985383718836303	0.37614109798329887	-0.2360436850660233	-0.1917438252254811
-13.560443943361147	17.474962802260926	0.43675537552812194	-0.30404072529776177	-0.2123216754190636
-12.433087863224218	16.142914163274668	0.27788771630358244	-0.13038436757131047	-0.14273465145169936
-11.67886765718853	15.130655135953049	0.17956699438355858	-0.04960953685835811	-0.08174552890114854
-11.370603754574383	14.616160191779192	0.14117984575886874	-0.024195124624299187	-0.06316232248178913
-11.928279318244115	15.521235666230787	0.2097725490435463	-0.07157903691485594	-0.0997454294039791
-11.098102119973685	14.067276715400904	0.11220041860027255	-0.008805958595304371	-0.05001941657771055
-10.94829922258624	13.75778922441979	0.09427657451948696	-6.320195228603902E-4	-0.04333588828695821
-10.566136973193167	12.955069884045642	0.061063010540490854	0.005676647837172055	-0.029282631595454318
-10.528617101577506	12.869997651759531	0.05733061187422356	0.006144477625669841	-0.027779572982134678
-10.125844678960055	12.03212679724241	0.036095359789344514	0.0050840388219287845	-0.020532954524966663
-10.205786830641387	12.200371242765215	0.04036530591132885	0.005279771974976023	-0.021994875459731292
-10.11776374681346	12.014636087480781	0.035811658687678084	0.005055889011893476	-0.020417212508011436
-9.799033203597945	11.32040592221854	0.02432856299017631	0.004083824636198941	-0.016049730408932882
-9.732454220074882	11.174895810343436	0.02198420510100749	0.0037747882209008955	-0.014954146410778293
-10.081694286405995	11.938670646469957	0.03457051526034461	0.004941464441048369	-0.019935418395148338
-9.419861471494833	10.505758447346915	0.015593641681558294	0.0023341249447560897	-0.012122604831875472
-9.39945834397536	10.463080013210769	0.015145697846949663	0.0022313303342786023	-0.011899842545066486
-9.362989365785312	10.388561145610026	0.014558409217596826	0.0021416440970584063	-0.011536224053889745
-9.15485933130238	9.94585479357356	0.011132072693034307	0.0015264608203354483	-0.009444334465699722
-12.250739993292553	19.150604908283345	0.47652634246143494	-0.4412202692375984	-0.13770300533498367
-12.385666050996104	19.229462944007324	0.49420609392466086	-0.45934147461807406	-0.1583499582821316
-12.018444755085756	18.995911937273455	0.4459753504608183	-0.40860200992929807	-0.09527380914410892
-11.827571680933026	18.805921238230237	0.4276405377054708	-0.38633513179945433	-0.0807285953447899
-11.71378598197753	18.69006222155872	0.41649336630041844	-0.37244391137956767	-0.06978746816920936
-11.489121580415649	18.312221504949157	0.380867026295148	-0.3329036209307869	-0.04932496372882354
-11.42092816915265	18.202424829191397	0.3703524348097559	-0.32126113836191567	-0.04409503690974045
-11.137081940903064	17.673975351763787	0.31675896933860637	-0.2610268626780566	-0.025753880069533046
-11.050577560623434	17.52903972488271	0.30182941356852927	-0.2442166600641042	-0.02091569737452755
-10.900173758069224	17.228821915447778	0.27041751263528313	-0.20939282069776285	-0.014585328613004787
-10.59407257662658	16.86993613536655	0.22620267426775986	-0.1641846927140609	-0.005273903780788189
-10.4015251414116	16.663994998799538	0.2015520914302497	-0.14104452271341614	-0.0017376072925677224
-9.980308680915373	16.24426542990552	0.15162236004965401	-0.09609127492799174	0.0033047144077585832
-10.52456597891735	16.788877057884427	0.21640068331236348	-0.154309546215482	-0.0030331089767532556
-9.215934750579713	15.702403997568886	0.08674877296002456	-0.047536741449796034	0.003851662328810219
-9.506635524164235	15.916651407254937	0.11134792161025514	-0.06530932741400482	0.0064510881441365
-9.713477904294042	16.0562870014233	0.12904456233293543	-0.07830290655096861	0.0055326230185245625
-8.987328542896977	15.535943891824608	0.06823249271151201	-0.034209830876954644	0.002404099949930111
-7.038155536202357	2.4161328913912485	0.0027776200164080457	0.0024160728413692573	-0.001193303495004842
-7.218271698777633	2.47634434863711	0.002780110960324062	0.002385001866756489	-0.0012826288177669553
-7.402921517489648	2.596088343862585	0.002760816208212647	0.0023279175552519044	-0.0013729281124576981
-5.610926604361966	2.56874897195521	0.002503259819201218	0.0023139458240533867	-5.405913866420357E-4
-5.791192046184306	2.4885541575675454	0.002567356004001227	0.0023610458439822586	-6.171978975937331E-4
-6.090991914769232	2.367770791599311	0.0026603338833220847	0.002429139887751978	-7.424754133398213E-4
-6.223300720670824	2.365865245728654	0.0026842669442006576	0.002435021809396168	-8.074693093178381E-4
-8.524776938151282	15.280293075065625	0.04054325831958022	-0.02353646716104116	-0.0011056262969695045
-8.5390176621	15.301185889469425	0.04288703427580076	-0.024932233853778945	-0.0011057234683578688
-8.574275941324595	15.320887483760043	0.04489729824249315	-0.025634679631234596	-8.936026966179241E-4
-5.2268760988311245	3.1984387632370352	0.002176985764559942	0.002018980860327848	-4.3172473192999803E-4
-5.323022364028059	2.954304032548915	0.002297284470241414	0.002130121681333046	-4.5286104010950967E-4
-5.411391041049513	2.8046470279535036	0.0023733387166650424	0.0021987693427840994	-4.7727250688725525E-4
-5.361270108912003	2.863813885716368	0.0023408145544833543	0.002169942441578633	-4.614255758674045E-4
-5.176470922340737	3.3654332504811606	0.0020987689865511637	0.0019466787651109274	-4.218626378613958E-4
-4.997438755280889	4.032636318053695	0.0018002746551481843	0.0016700377782031572	-3.805070202882696E-4
-5.108994509801874	3.6116460899580636	0.0019829316174507844	0.0018398386279164214	-4.075890911485857E-4
-4.991774580661376	4.054261353979088	0.0017907609630111124	0.0016612605186308237	-3.789124526735028E-4
-6.53602006808163	2.347293243898074	0.002733494323996247	0.0024478709938937078	-9.528140649256887E-4
-6.871423256057571	2.3759082864320638	0.002770329209721076	0.0024353566284352223	-0.001114510502636357
-6.725008134174486	2.363972974785624	0.002757206088601554	0.0024422758453187263	-0.0010458490723602905
-7.498445287702315	2.6504749625169852	0.0027516804317939576	0.0023003843249037397	-0.001418319131987253
-7.543394316053332	2.6908233254228815	0.0027429684928283616	0.0022820242452591586	-0.0014394461137477669
-7.714537633122486	2.9137762658493207	0.0026868440053033306	0.0021779275090856327	-0.0015254098527502382
-7.7891268079090406	3.0564766598021276	0.0026507491938286944	0.0021169409073574395	-0.0015639308983487572
-7.80527300412054	3.4063802626319237	0.002536414072389405	0.001966787891433964	-0.0015901098900366537
-7.804324521600502	3.2269612996167556	0.0025949864810378034	0.002042306271342731	-0.0015801266495224149
-7.758877336072651	3.698244931275473	0.0024359174345156783	0.0018425218745624873	-0.0015896930349678033
-7.751964178591711	3.7286102673963915	0.002425246953891954	0.001829761625662192	-0.0015888293343031502
-4.868412953288395	4.489722570165323	0.0015946727629812336	0.0014857884484753352	-3.1230233340057265E-4
-4.944274103721604	4.221530184777065	0.001715584224020799	0.0015940127308856902	-3.533455354787166E-4
-4.861218645669248	4.514367912389247	0.0015823817351227308	0.001474789392420076	-3.072742617467847E-4
-4.761328567585714	4.872867994409656	0.0013978382733532172	0.0013093541958965065	-2.3455852917044558E-4
-7.7347878369548635	3.762505605967378	0.0024118556685030976	0.0018153355844392034	-0.0015849919759223403
-7.441188952293851	4.488511996506501	0.0021435589512706086	0.0014975966738686524	-0.0015334934391204574
-7.462522939780039	4.43043664258904	0.0021636701498564856	0.001522899981932723	-0.0015364488719061325
-7.583988224902736	4.103803156183615	0.0022726343476173407	0.0016621213575452433	-0.0015494584343346517
-7.428705960551779	4.562167039268793	0.0021281108306255457	0.0014653496521134697	-0.0015406613408603144
-7.367225146909923	5.0179675342064245	0.0020360841182951303	0.001264269273911445	-0.0015927809651816963
-7.395373926440531	5.510469499667041	0.002022245166889958	0.0010498868911102085	-0.0017166366486989896
-7.396628687854849	5.543415335697084	0.0020202543432870017	0.001035497152015512	-0.0017236673947752456
-8.951906927477943	9.55517852325179	0.009431902730869333	0.001349523029001025	-0.008200770535943883
-8.732770861641235	9.107630277300872	0.007344809519283893	9.740910651141476E-4	-0.0066788868625094755
-8.477149435408428	8.592840803667324	0.00577380339118437	8.433253177810665E-4	-0.005345182479634827
-8.352048182285694	8.325615036227727	0.0049968088508856616	7.875558044890437E-4	-0.004687011968389999
-8.222367325804308	8.079901469599669	0.0044941807244861355	7.545115553920425E-4	-0.004229278146550144
-4.558078678429407	5.6727023718291845	9.005336953309701E-4	8.546381609998298E-4	-7.011769208633265E-5
-4.661854211303943	5.2307881209663405	0.0011866372269307241	0.0011194121379406472	-1.5036269267726328E-4
-4.6736829568741065	5.179041007331088	0.0012179945130402058	0.0011477536631173506	-1.6041496244999915E-4
-4.664862639408369	5.2157017440172675	0.0011962388919611745	0.0011282107626869428	-1.523600819288895E-4
-7.642518454416541	6.7438038314408955	0.002431116768491171	6.443192010009594E-4	-0.002299423555727488
-7.72390205946121	6.960130553786359	0.00269247040746979	6.486064070133583E-4	-0.002548848759934955
-7.960824009101229	7.5515457825414485	0.0033737167158834572	6.497053893588442E-4	-0.003201763294404114
-7.398279738095727	5.568321714484634	0.0020222978773674592	0.0010262371376951389	-0.0017301100852618785
-7.486554017062449	6.151026864151781	0.0021177832209087243	8.033930580373701E-4	-0.0019348224705969925
-7.599533786520233	6.612688047526157	0.0023597693452319843	6.835841239368074E-4	-0.002216330153917607
-4.559353287845783	5.783205763653101	8.250063538493128E-4	7.826520235984137E-4	-5.3283066984709444E-5
-4.539973927898901	6.108340489734484	6.137935733887866E-4	5.757289492294479E-4	1.7721747724817808E-5
-4.595870421128182	6.280367827388355	3.6759126054112607E-4	3.4265753689477534E-4	2.3490471675817328E-5
-11.949523827617073	29.206895619841305	1.0918706857437408	-0.02189470819049278	0.5553781976975302
-11.807688642858182	29.154031813094953	1.0735271323099111	-0.016490544444645434	0.5516123061274973
-12.00330605669702	29.223330979102066	1.0982795562224998	-0.023816119322997945	0.5565504524970735
-11.58017196199464	29.065937130844834	1.0419615357684124	-0.008858074290841561	0.5455306452150936
-11.41683712235142	28.96940271662765	1.0179012184418215	-0.003238575841067974	0.5380231501848126
-11.219350371023808	28.853937987330728	0.9883852195051341	0.003191230994632215	0.528615878056099
-11.063811648377435	28.68153300927144	0.959265938434889	0.005224022891412849	0.5166791859982057
-10.947486528223845	28.535037823889105	0.9357975408057595	0.006320274502173754	0.5069623713695772
-10.899230615467399	28.323819733732066	0.9053982722296035	0.0029234831560105727	0.49419756181315844
-10.868467577029437	28.194812621939796	0.8865869038464034	6.044124251845036E-4	0.486285384927024
-10.876511202290695	28.109887068149042	0.8690245974021821	-0.003684515866754662	0.4804218387499061
-10.899672074901286	27.854101802332053	0.818827294199122	-0.015065241883555944	0.46129940804350333
-12.412266700730603	28.73183000599365	1.1205158377240052	-0.034065200143123975	0.5393776202471644
-12.004390987243811	28.644127827029816	1.0592718423867253	-0.02306994174411561	0.5312880928156125
-11.418956634563854	28.353076382645266	0.9509048910382697	-0.013702000077690252	0.5072252495095835
-11.624144095082618	28.483083006210283	0.9925637784413603	-0.0155913608312235	0.5176080622183787
-11.98757052088968	28.638168487186267	1.0564830092310329	-0.02267443793400671	0.5307822862203483
-11.999455430555999	28.643021141499133	1.058540683652118	-0.022933413920558886	0.5311897576281214
-11.11438165555979	28.077094826076056	0.8783486812703082	-0.013668676511478926	0.4840765582850556
-11.390783517603357	28.330385589064328	0.9446046982043739	-0.013596723678076867	0.5053994993793023
-11.018694723095315	27.985290635821798	0.8531714176870686	-0.01419315391717419	0.47474449755306275
-13.471803069018005	28.77445563984976	1.2538861103837438	-0.06865841754066936	0.5497386816370663
-13.48260549035852	28.773788416678933	1.2551383454064746	-0.06902237078247196	0.5497587390281905
-12.935354512904492	28.789110493383188	1.1897295749702939	-0.050663932077678116	0.5464784004355959
-12.730299209385468	28.768829272465172	1.1629897604704449	-0.043883859080612014	0.5442145719742976
-14.231290469589101	28.525879619960573	1.3195098830424699	-0.1007191833789009	0.5430366996750572
-14.010448775461906	28.63328583652027	1.3053558695871534	-0.08990015771346553	0.5464288224053409
-13.506471729136642	28.767317669153915	1.2573560483925221	-0.06998367648019616	0.549604410926732
-14.460841527293365	28.39408003504012	1.3321579337340603	-0.11171586857580805	0.5377638092422716
-14.783683682753072	28.129965573228738	1.3357342863821156	-0.13060982777673438	0.5260608940481923
-14.975465100779633	27.963363652093868	1.3345638739072876	-0.14294048399371717	0.5186235598551905
-14.857377166814722	28.070482248494333	1.3365485436789382	-0.13499591381788795	0.5234740369637381
-15.247091508969765	27.723494694946858	1.3307235337024301	-0.16055143314796663	0.5075466659440073
-15.438921475279523	27.548521108541188	1.3248763519380948	-0.17398547599648878	0.49950285206051787
-15.777307067901031	27.23142152114181	1.309585447858049	-0.1987962718761791	0.48346597369147304
-15.505550048294694	27.4862002405047	1.322443422021986	-0.17861251558565341	0.4964746828466977
-15.95882932927022	27.057658625283377	1.299815113748041	-0.21273610252327188	0.4742668734774045
-16.071627921968407	26.944874315391413	1.291799357223493	-0.22235520405716686	0.4679997850467924
-16.348879088595037	26.649360708813276	1.2706498142698253	-0.24753031231970613	0.4506840421944941
-16.427997019937784	26.555959712111072	1.2632144992329875	-0.2558841096696962	0.4451457686917838
-16.656844434007954	26.17623866269756	1.2315797994292117	-0.28669232681795354	0.421275519211486
-16.696536478621557	26.09508062700545	1.2246305654856082	-0.2932995160446827	0.4159289170515692
-16.835749776418716	25.686852448177994	1.1885807364907879	-0.3219629267890434	0.3882967927366881
-16.845061757485475	25.628453285604436	1.1832324725587622	-0.32581033278517146	0.3839059895988519
-16.850433340026893	25.176846057478727	1.1409931269233502	-0.35150766888834517	0.3491450237308844
-16.85038673364371	25.14105029551206	1.1377030302021145	-0.3535192869580565	0.3463148185477102
-16.822804208812027	24.752145786172367	1.1006157377361894	-0.37343530169752137	0.31682114876456036
-16.814022621155868	24.619664448408173	1.0879057202053217	-0.3802468428999632	0.30678383717830016
-16.812945472733826	24.6090037446475	1.0868487700489367	-0.3807776137174629	0.3059929643202745
-16.723937840816944	24.10943746964462	1.0365261347180954	-0.4035821799896303	0.2650992521048711
-16.711672631053567	24.055094941481215	1.0308381988452309	-0.40596081678862206	0.2607649100442437
-16.289023552988983	22.907733919851253	0.9015420179351057	-0.44895461524563823	0.16415479216368703
-16.541701583590093	23.45604246001041	0.966463258366173	-0.4302391855738255	0.21144508501414172
-16.554803726644348	23.499372302025698	0.9713689717380634	-0.4283807975137971	0.214942778260642
-16.28488538521969	22.898119481008653	0.9003509561564914	-0.4493192916436116	0.16332201964450838
-16.26218103763534	22.856454352609262	0.8954580142043275	-0.450633700339213	0.1595526473830086
-15.969194038819062	22.31634337785984	0.8330646682131775	-0.4674941259482892	0.11091359270842113
-15.890230123807179	22.1925020649246	0.8198997491634299	-0.4708163486395343	0.09975428145713457
-15.611918811164477	21.76175729997115	0.7714426806937384	-0.4823290056293423	0.060368849158120116
-15.389654649869971	21.467446140267274	0.7409685599686011	-0.4886143325445204	0.032522364606810836
-15.211472875440649	21.22502075941048	0.7146362697248347	-0.4937162248466253	0.009203461915347187
-14.852605830718518	20.76860561637889	0.6709138133607581	-0.5011254197145706	-0.03512574617093694
-14.818368111934701	20.727265125728813	0.666536275246483	-0.501684327247385	-0.039245246820488126
-14.010753868674147	19.956266747716498	0.5941671512684781	-0.502623680066744	-0.11303713609924229
-14.087441807327457	20.012526511232718	0.599402216345443	-0.5035509576396802	-0.10838667904782248
-14.468160486474938	20.371519812579944	0.6312994450754047	-0.5040182317675523	-0.0741643826669989
-14.161164464278139	20.08381166702931	0.6048944668590683	-0.5036595914142178	-0.1019612729160123
-14.781086333771103	20.690256417429	0.6623915381802414	-0.5019513809207425	-0.043033108894670276
-12.566775432145782	19.255877513320883	0.5050697186139466	-0.4663525260873763	-0.15970613018466345
-13.290339014836286	19.46305631769065	0.5459566600475001	-0.4900217488260353	-0.1506284586290321
-13.1729303124603	19.418787275288505	0.539618425227572	-0.48665997016148665	-0.15420896731688352
-12.843245224742368	19.28971157894774	0.522726786578817	-0.4772400413777564	-0.16408763746684274
-13.364979556612642	19.508469790386137	0.5510221438041855	-0.49191552183901543	-0.14750150596688993
-13.714991928392514	19.7215588672211	0.5730921101581985	-0.4994786957003722	-0.13293741496252448
-10.73275094914898	27.601566124654774	0.7517407826794303	-0.020157885495558105	0.43779221183281863
-10.621312259153935	27.431657608134955	0.708653759113956	-0.022410233546816306	0.4216462876492969
-10.494472622804425	27.139762728691487	0.6502853104343009	-0.026229889431758878	0.39571268963294115
-10.440814811578786	26.97290839065918	0.6202892488489664	-0.028845662351684606	0.3808521849468939
-10.340010025599554	26.46761329405222	0.539546538154478	-0.04244919970138286	0.3355804710549209
-10.310942985096554	26.231506882359504	0.5039808150266313	-0.04906490652054242	0.3142499039129889
-10.254915889396067	25.788604694922874	0.43999704319283095	-0.06391834139843901	0.2749567585527146
-10.226478276469011	25.49740684588262	0.3985967962597432	-0.07381734166888684	0.24864588590026587
-10.15297056364784	24.454238785309386	0.2731301388707822	-0.11174515371338807	0.15580441054906838
-10.148816922605754	23.97207807587904	0.22936175175973428	-0.13083540513244668	0.1125466932491616
-10.1572747910747	24.735583520367605	0.3009533493159857	-0.10068525457819714	0.18095773366270942
-10.162097597121184	24.830116402868736	0.3125330775167139	-0.09720645390394964	0.18941889306358756
-10.162546766859359	23.84260305188515	0.23269155940020503	-0.13738537151380614	0.1013017911942244
-10.199764060738538	23.17965757589045	0.20808438160919468	-0.16822359623103145	0.042037957373711965
-10.264133457042867	22.925685144978395	0.22363442846030013	-0.1840133448194935	0.02134181547055523
-10.334836167150385	22.416165687077918	0.2304400800557823	-0.2108715693933937	-0.023046409948750676
-10.491992980100063	22.018023813554393	0.2567528551646984	-0.24140396465616876	-0.05344486706286781
-11.549836964138185	20.072338696358347	0.43672598778750865	-0.39929069598219114	-0.1741848249747603
-11.554967867880773	20.064003427239495	0.4373617662038837	-0.39985435117491314	-0.17455013851384504
-10.551136967279964	21.796553611972193	0.2689327529934579	-0.25589818987853324	-0.07197626076979959
-10.861109989919282	21.2561808403101	0.32531268757016685	-0.3038894625559766	-0.10793356542492179
-10.944210941660401	21.11696785294288	0.3395740972625403	-0.3169086130375265	-0.11735040304633815
-11.133323225905555	20.800917117156818	0.3734757706660245	-0.34361495673872455	-0.13570939939623666
-11.346534801731305	20.436488911990164	0.4071715103124005	-0.372957329267251	-0.15532799665839422
-11.231518843805489	20.62710766906838	0.3883274990760879	-0.3583537278094766	-0.1455090992067508
-11.741469854730147	19.77949816437784	0.46235686942449034	-0.4209765791817046	-0.18794031223078925
-11.841147224706019	19.661418434931374	0.4711427191673315	-0.43026870209055346	-0.19028564020648647
-11.973386913159729	19.52262481256701	0.483486441500274	-0.44288631341895546	-0.1921737717783054
-12.17042537041236	19.353881967026794	0.4904020672684721	-0.452899527097579	-0.18659498563940796
-12.254791953417843	19.298450378205736	0.4909198512356703	-0.45554439683442827	-0.1748339049639826
-12.107678242949614	19.405561627556374	0.48782428292842356	-0.44927640819944886	-0.18814127953304538
-4.288326386940742	5.8070230604936794	0.0544960149833415	0.04853661508951341	-0.016907463083262228
-4.307057605244767	5.526002436139832	0.07512815118637485	0.06762643435041876	-0.018318394020086004
-4.180171464701457	5.245978145694322	0.09681977145834994	0.08867046129383288	-0.009459268611899892
-4.162615861022818	5.199209053922773	0.1001917108775889	0.09183193171753591	-0.008227693546783385
-4.143652721141185	5.191949089536986	0.10088856981945346	0.09231321943015057	-0.007037636112185404
-4.014987066173259	6.398560350145364	0.010173767158290815	0.007906917590712706	-0.005608163640978768
-4.102160277057983	6.226155071234556	0.022902358319320186	0.02000095861836648	-0.008163602064369415
-4.158587255864665	6.1200098173878565	0.03133227796119952	0.027771131925633023	-0.010328448157652988
-4.284793079351208	5.824858607178209	0.053085429880876125	0.04720922993266673	-0.01669045573805455
-3.6322745368198053	5.1479752237781815	0.10881248436114078	0.09646262615109802	0.030749377840303876
-3.7520724673596213	5.133869891353276	0.10845534491648977	0.09727607633573862	0.020951427664135696
-4.068810461062704	5.185234828589743	0.10230287243736311	0.0932144184790818	-0.0016411529420170008
-3.4079134276844885	5.238028583704212	0.10665113966945401	0.08977190046659367	0.048208263382770844
-3.870611147185512	6.723331704642558	0.010307096152976949	-0.009001953695411536	5.974376747990134E-4
-3.93550508782948	6.569124366309313	0.012534823643146615	-0.004218022423441391	-8.666089571582546E-4
-3.083077723553127	5.477621858005871	0.10270184105571216	0.07064778709953014	0.07417413974175177
-3.2016356353304536	5.395281637801698	0.10485816011813633	0.07813676852293473	0.06434035529478008
-2.9250367521464256	5.618751443255416	0.1086049574826842	0.05935162218363815	0.08772218668637898
-2.808073832376915	5.742408533499555	0.11159362307479508	0.04986809966353396	0.09680768673975856
-2.561109083068193	6.012828978318681	0.13622722161496414	0.028948930863018144	0.11903782111223517
-3.6562255957727294	7.214473650128381	0.030857818574991848	-0.026053169889221843	0.0012383504007766827
-3.592522873141893	7.34008329807876	0.055643256994260155	-0.04568994426833561	0.00570728962373937
-3.54328167840365	7.470859406778205	0.06286611244856848	-0.051623637221460066	0.0064467884591805375
-2.1477862434435124	6.617732931249476	0.21142745523027742	-0.028161927765973885	0.16316617592170504
-2.178221292733067	6.571855578800015	0.20436105453045614	-0.022814407961881028	0.16035876946962307
-2.0648331524982755	6.7576354797203635	0.23154823729585788	-0.04417270388182324	0.17125489466155883
-1.8849213199230619	7.066868042911974	0.2756109684311392	-0.07941988312154895	0.18831843585771668
-2.4120263893614973	6.229400814325045	0.1618154035046603	0.009710593626362746	0.1350521684336723
-2.5361866250272955	6.047252036713077	0.13883562458147702	0.0268217172207566	0.12128552431909312
-3.935819787141531	17.984500048599497	1.1763886242979475	-0.6453063183717652	0.14901870613315749
-3.78336958602557	17.993315823553566	1.1666123407539413	-0.6479906517682302	0.1466353549115781
-3.427077741744119	7.766058137175304	0.1438047900739583	-0.11567823214696389	0.013556178383363971
-3.406569881135219	7.832445527304884	0.1545551629001241	-0.12344619646528081	0.01420117150543784
-3.395983191054093	7.883794864942119	0.16288980184279747	-0.12903607288171956	0.015000570233745871
-3.3371281060386737	8.150918617555703	0.20984612758169113	-0.156146684254735	0.018914536018994142
-1.278169408830863	8.48437433428823	0.4781639617679101	-0.24310957840487207	0.24100437746868006
-1.4540629241815408	8.03470965362341	0.4147535391803746	-0.19103242663619005	0.2294350991289931
-1.8167261401452421	7.208011822579171	0.2948564745339896	-0.09544846415347696	0.1960264057549074
-1.5523830370140876	7.789776732269239	0.37855833248597304	-0.1611302665837539	0.2194045180132136
-0.9410764433027281	9.405038530050247	0.5970588644535622	-0.3415744908267042	0.25620937295558505
-1.0329367331417418	9.151234284338832	0.5654550293473479	-0.31657275761944137	0.2528658976279391
-0.7679094447811552	9.95277965234512	0.6562138364011368	-0.38873329978696625	0.26031239962697733
-0.33002843814312044	12.134348277380695	0.8519609716581507	-0.5469859659402605	0.25856584228106666
-0.3357764586920513	12.078843485378034	0.8477546741639292	-0.5435379045068685	0.25900550533168776
-3.417433509638533	17.827381727176302	1.1478967630436734	-0.6582855112120518	0.14881027974277278
-3.353382382951112	17.741842308688575	1.145466587749258	-0.6609434166846684	0.15051081310152442
-3.674832941632539	17.93323560833925	1.161691587008832	-0.6500722001685868	0.14866499815592962
-3.5409307277999584	17.885907081965335	1.1548058217178903	-0.6550771002747928	0.14814610138027062
-3.1860561960175433	17.549365365355296	1.1381001030128224	-0.665012673826662	0.1529441074597894
-2.9981130641699174	17.395321314172424	1.1313872966534915	-0.6679030483984185	0.15529404724262133
-3.2165215628928006	17.57820816975883	1.1390863079709936	-0.6639285711079042	0.15283579885048018
-4.1137207324417435	17.95308223849858	1.191620328533861	-0.6409429898702352	0.14891866323186803
-4.160621080742889	17.795938972454014	1.1991996431399718	-0.6414657454273872	0.15164163511083134
-4.190763877417752	17.70804950350443	1.2034307456953288	-0.6400951665070214	0.15259992087753282
-0.33050020850094985	12.145123827625998	0.8526042499384812	-0.5474850603767885	0.25841309219898834
-1.4343564303268679	16.31909273804294	1.0611823361209634	-0.6776255688253643	0.18016483579763842
-1.3066176526698219	16.0680303809159	1.0517746757018867	-0.6771540707571748	0.18353047515158355
-1.1152979539279455	15.611202681804269	1.034639127989939	-0.6723038334968277	0.1922738718160861
-2.4474803932797915	17.1585224792057	1.1136724359928398	-0.6735463002013017	0.16316061295358153
-2.055761384167546	17.041296048986602	1.097865648985117	-0.6773843901022923	0.16721170851653022
-1.9984998164489554	17.002629506016117	1.0950711081769169	-0.6772113773848456	0.1686430155414102
-1.5724149375605685	16.580962567434636	1.071945022293424	-0.6798689530115026	0.1754644712010466
-2.9820955633715815	17.38344915169903	1.1308416870044933	-0.668091342504788	0.15554236964440257
-2.724789042326286	17.256116533629893	1.1225177189166968	-0.6708798148070645	0.15934175497281391
-2.531457869203797	17.190304756335227	1.116362063812334	-0.6732432693073123	0.16130717983745657
-4.183190145794866	17.56540290424019	1.2031335402588414	-0.6398914440290544	0.15416100221384937
-4.207099313692599	17.371866069837257	1.206891060715889	-0.6417902929416759	0.15584026039314508
-4.17345519997633	17.089831976884682	1.2009009947738776	-0.6447499372760255	0.15497096353772238
-3.3148310309893363	8.423923301546052	0.2578731230987285	-0.18850542493677874	0.019927194846547834
-3.3001926290874843	8.663118489326514	0.29644063253592207	-0.2166964615526869	0.0194261081589868
-3.2862287614074197	8.915212706658004	0.3360416443389999	-0.24421008040446746	0.021403763524500807
-3.2794829862540458	9.153166440048345	0.37631229070823424	-0.2726565483356953	0.023369655217403872
-0.3805651487088481	12.953841366376702	0.9023713206460579	-0.5870349728540977	0.2458090332372218
-0.4307061904896281	13.36924122248353	0.9282038329476205	-0.6078432545166772	0.23866118761685612
-0.5075965103225141	13.744646939005303	0.9469729109703173	-0.6204927778875187	0.23198757848718043
-0.5977318219793605	14.096499370658435	0.9663778178626697	-0.634777629456957	0.22424028189438128
-3.2676731937878696	9.605726412719452	0.4464212352302448	-0.3188879073738773	0.030942934005057474
-3.256429234120413	10.042692132374542	0.5125534011909701	-0.36191674486181197	0.03860252153638885
-3.268410707882346	10.416945356274994	0.5624092916544919	-0.3917390676880871	0.04471176828089541
-0.6591870284780542	10.31262568099423	0.696287705963611	-0.4211715863214562	0.26287788710528154
-0.42285288091859907	11.258976825610697	0.785554327104773	-0.49255807933031776	0.2653042241373291
-0.42939644071267913	11.215805729165236	0.7815941231173963	-0.48921729565361655	0.26543044080657396
-0.6312573047807166	10.428088654680536	0.7084883795483771	-0.4313879897245581	0.2633958162894525
-3.2903234695987535	10.897386429199772	0.6303137732939436	-0.43384912590602664	0.05228345522832977
-2.987291544864133	17.386535233830127	1.131039081736053	-0.6680513183919774	0.15545412294083594
-4.164359810315925	17.031866286091535	1.1993029906270416	-0.6449253995400518	0.15516151052096944
-0.7097934901376413	14.466809880080852	0.9857908385509699	-0.648247436457588	0.2155080674459513
-0.8575672753041089	14.969271293498517	1.00696782975587	-0.6594596344291458	0.2058151638031149
-0.9532329287786547	15.217415294466539	1.019224783150533	-0.6667583140708465	0.19957625413913618
-4.1386892518049425	16.602845789463966	1.1847025439318317	-0.6453561201165794	0.15147221856312543
-4.159558946386909	16.976159925336383	1.1972738882230176	-0.6443679058877883	0.1551834463547488
-4.083322820670365	16.225441788462653	1.1659334849289857	-0.6440677217164521	0.14741731971641603
-4.075875945060494	16.183223288394085	1.163670663620628	-0.6437039545024082	0.147207541301569
-3.9528003255732322	15.292784673108926	1.1005452269249452	-0.633702407207954	0.12865418401976766
-3.9992067929440043	15.73055462668215	1.1338530871500707	-0.6407210808932685	0.1387356023536946
-4.068371905853679	16.139351008679608	1.1605882763071989	-0.6429996391950173	0.14651254611183165
-3.903746688804401	14.691009127397303	1.0511152198887521	-0.6196763691903256	0.11523230665336723
-3.86987704440043	14.375574603567006	1.0226815040745065	-0.6100002708764756	0.10936913092240283
-3.9256796422272324	14.820378173973397	1.0622266231016946	-0.6224597300437795	0.11785681849749283
-3.9497350317267026	15.228464150498013	1.0953224189672592	-0.6320815905203753	0.12726680412457633
-3.7268568443784513	13.894308007070336	0.976012606860732	-0.5972803883173097	0.10107555687186348
-3.698215854277132	13.779058127098043	0.9645166463596011	-0.5936493141104464	0.09914895458035633
-3.6779639093146645	13.673870011895303	0.953287317539318	-0.5889721101063865	0.0976536779135944
-3.571181750067259	13.33170586472178	0.9177193522077333	-0.577489634922616	0.09181087453100514
-3.4835043026903465	12.977876322076302	0.8784362646088579	-0.5603256137076074	0.08796144427126266
-3.404126025364066	12.339701968592273	0.8089747374444627	-0.5302724581832796	0.07571746459268175
-3.3488293333994186	11.895449310153229	0.7540876324939761	-0.5013592645545532	0.06947655523379304
-3.300315153385468	11.14083500028607	0.663005196111565	-0.45331920944789317	0.05624391050925125
-3.9511621749674837	15.271050023970451	1.0988422984487543	-0.6332407582659375	0.128290778794606
-8.244373317370188	14.628658956740194	1.771168483156971E-5	1.0083007853346552E-5	1.2469285637312499E-5
-8.208489142862772	14.204433859089825	1.7511535774704535E-5	1.0106219329021787E-5	1.2489898462974902E-5
-8.193734077492797	13.966873422743047	1.7402445932605858E-5	1.0122966242424863E-5	1.2500565775227665E-5
-8.232676222944097	14.462837941075223	1.7634586682043205E-5	1.0093579096449245E-5	1.24807346370402E-5
-8.19035693955016	13.837323106092928	1.7343922204913335E-5	1.0134272377774886E-5	1.2503066526457552E-5
-8.113167709168138	13.369167772280294	1.713879089870143E-5	1.0148409456523893E-5	1.252085623149896E-5
-8.077142174814208	13.181783020574018	1.706802603894336E-5	1.0157476739190223E-5	1.2525164629805793E-5
-7.967407351985131	12.816549861797377	1.6933541664366798E-5	1.0152221833858913E-5	1.2544043539372114E-5
-7.4202031915344335	11.241546128091116	1.6470926496370248E-5	1.0067583157848346E-5	1.2632558036063847E-5
-7.380855782333087	11.139150568907128	1.6456509800462675E-5	1.0069011255656527E-5	1.2639133321018385E-5
-7.603903539139292	11.751642921695533	1.6597863058723928E-5	1.0098196092541582E-5	1.2599239503032657E-5
-7.696154479064555	11.994745340563997	1.666578934478253E-5	1.012257639098014E-5	1.2583393405209137E-5
-7.744684776673163	12.145936214046198	1.6718935809617228E-5	1.01332214455087E-5	1.2575304373532628E-5
-7.337783016568444	11.036160898112158	1.6441625488525938E-5	1.0066015509789037E-5	1.2645124391707851E-5
-5.478513842259125	7.328297301269693	1.5499204111880916E-5	9.119165368956539E-6	1.251853352013082E-5
-5.496335515484936	7.350666297835906	1.5514484102629048E-5	9.135188554038885E-6	1.2524548203652585E-5
-5.513292533723025	7.373441024034741	1.552187695404158E-5	9.142994662394216E-6	1.2529561987234835E-5
-5.7782594324877365	7.704138241466704	1.566214356532879E-5	9.303285073675947E-6	1.2563685657904841E-5
-5.226288884072366	6.97442447090005	1.5411619465643158E-5	9.052035626879592E-6	1.2448096861249402E-5
-5.1320395346395955	6.880771446866525	1.535241250987158E-5	8.994527753882444E-6	1.2422665744750378E-5
-4.981658732436152	6.746084424883188	1.5322776568019996E-5	8.972519162182308E-6	1.240213899489859E-5
-4.872230788355059	6.663668971542325	1.529461372915412E-5	8.951067878806769E-6	1.239481389818667E-5
-5.95993806317256	8.088641025459268	1.5717335502520858E-5	9.341141451360066E-6	1.2632526726941691E-5
-6.156106083074739	8.43849134717127	1.5860742790505946E-5	9.513002070134488E-6	1.267453354645555E-5
-6.3622803987511345	8.893710900037291	1.5949678692609592E-5	9.598808320533422E-6	1.2718707804836087E-5
-7.037730777065047	10.279206689455364	1.628287612359818E-5	9.966952916152039E-6	1.2697817771312266E-5
-6.511291309796823	9.166024915663732	1.6068301007167782E-5	9.750033278516385E-6	1.2721092283263681E-5
-6.961309529005052	10.091919377967345	1.6237777288649546E-5	9.937624342100704E-6	1.270631529048662E-5
-6.976746835639336	10.11701394282087	1.6249086194860172E-5	9.948792015611417E-6	1.270723313995032E-5
-11.149672852779776	19.026028297048256	0.13639941798889954	-0.027451071021969264	-0.051288751827667636
-11.177286946315288	19.099277703541333	0.13724844093893876	-0.02817400494663694	-0.05141297563133191
-9.18227086019565	22.941744559833715	0.14477128407668585	-0.05861694340081167	-0.034189882152798654
-8.933979733519063	23.042297787756027	0.1423132260320657	-0.05929435804200153	-0.03143345516042678
-9.497726748011418	22.723004536194928	0.1463577803433849	-0.056746145004923844	-0.03716744516749979
-11.201816179455392	19.362671115833425	0.13903630720673715	-0.03031933170728183	-0.05119499727728817
-11.022193536741858	18.71762456011473	0.13266170739482708	-0.024611512297597317	-0.050751323913984236
-10.948655511422155	18.634752597804788	0.13086897424006294	-0.023622247800014696	-0.050210965959133935
-10.739200803101152	18.414265673982754	0.1258532682780219	-0.021163552477177897	-0.048722715528615027
-10.426129079411938	18.242868662510936	0.1185421359651133	-0.018589744769579655	-0.046035830021854206
-10.351495060601314	18.19934593348884	0.11677068566325109	-0.018005753811657796	-0.045378514815689594
-10.276659955502009	18.164399203559437	0.11500562577883938	-0.01747487299525096	-0.044755532794688614
-10.051706148564318	18.092298620546728	0.10960197066496613	-0.016047340378117853	-0.04254646354140809
-11.220597943108505	19.547650220008503	0.14029693059644083	-0.03179637722038776	-0.051016524532702764
-11.213232813518047	19.613678726955158	0.14060225823837905	-0.03220945648938227	-0.05091966361288142
-11.167862918473158	19.983763373685665	0.1421432840851406	-0.035072898891254665	-0.05012357659597387
-11.119734753615504	20.180895538942224	0.14291762874434855	-0.03637688810030901	-0.049760781764815507
-10.889962382093142	20.81510177874138	0.14461427205438965	-0.04100963189978364	-0.04780794881534826
-10.989883259185685	20.57314650704364	0.1439544224067757	-0.03939515526054889	-0.04849456574088936
-10.670647697607485	21.25443563231954	0.14564984485446103	-0.04439634064402737	-0.04612297150351305
-8.656589193032165	23.077778160673812	0.13847521335400975	-0.059000177956278765	-0.02872457006519328
-8.262164632393056	22.97490850022338	0.13074021887475373	-0.05651180797162563	-0.024239933206277528
-8.093510801985081	22.896766634500132	0.12706027020007463	-0.055088747233535	-0.022675870490999943
-7.68989912608717	22.564207698669875	0.11661876897748871	-0.0493193885267733	-0.01852024410193958
-10.61906467426591	21.352055718189742	0.14590455173213415	-0.04504810358921803	-0.04583588533107861
-9.936768220586934	22.310409278173573	0.14754703112336845	-0.05309891069722812	-0.040963445991789
-9.627937960973474	22.62487940796674	0.14704691203509665	-0.055977336037308985	-0.03827612722507587
-9.573169961095976	22.676544366109272	0.14689900702186437	-0.05640234909644412	-0.037848030295869715
-10.134279956953314	22.058148587414195	0.1471357531512142	-0.05079314777712384	-0.04256805453182659
-10.304582249602808	21.836678921374176	0.14694390063846957	-0.04898550407824996	-0.043704587567185246
-10.555587977067566	21.45179651669559	0.1460943570656511	-0.04575805858930875	-0.045500398323468444
-9.871150253323467	18.04329134881533	0.10528444057420486	-0.015028269253566566	-0.04088946184522645
-9.4491510421968	17.986087424675254	0.0943161481075601	-0.012806253565691693	-0.03635225656262346
-9.39405468440286	17.97674307009461	0.09286763479758091	-0.012539062705228378	-0.035789135686886624
-9.318824933668623	17.968766098777905	0.090682825677421	-0.012146905876614662	-0.034946559911200784
-8.866655676614846	17.930756511797174	0.077825404663068	-0.009967861975220685	-0.029757255377051775
-7.460370084706861	22.326890903804703	0.11014545555983099	-0.045852923419569654	-0.016898114105609527
-7.181921823170052	22.004421546653404	0.10177306033743519	-0.0405530246767391	-0.014880150481011403
-6.980050576019263	21.793148493492453	0.09581288019655337	-0.037589137489064464	-0.013775862658742762
-6.576542696581086	21.409318391621486	0.08453767755691974	-0.031717881148197	-0.011623174262208583
-8.591810565175942	17.924390418426363	0.06894799136380277	-0.008522875357753259	-0.026480150034037846
-8.160987566235585	17.895824611247768	0.052698021802541864	-0.0057137805717060244	-0.020389705067109996
-8.427526747689353	17.911776804777684	0.0628966780303288	-0.007514934780825634	-0.024221529032063836
-8.540982568507179	17.920050757602066	0.06730828368210534	-0.00826713567551229	-0.02586291250197528
-5.864615339578987	20.755750631962357	0.06516035249379912	-0.022724037905384315	-0.0073850952491644525
-5.543802938210256	20.38074487517408	0.055354077341278056	-0.017809128184464538	-0.005705461008408116
-6.504364858334945	21.34437545298176	0.08258362126717948	-0.030892005230132222	-0.011266938617810295
-5.970918121132899	20.87023242852833	0.06830946307330543	-0.02399055819795212	-0.007843252120880724
-5.171797381464162	19.89737251545445	0.04321132742944894	-0.013254130510649676	-0.004195289333123591
-5.0245480447987125	19.683822661130662	0.038229607706863754	-0.010782160121541214	-0.0034859467808422504
-4.900152014728899	19.401774462066626	0.03247704059473289	-0.008506607927711669	-0.003464401773720432
-8.045165203849148	17.895237150670994	0.04643143179906871	-0.0047844244922148485	-0.017558217130483028
-7.828330068792466	17.887207984644846	0.033673595539774406	-0.003240552310668144	-0.012248765889776539
-7.588389628929521	17.819549385161938	0.007960676516944014	-4.831915200987947E-4	-0.0030753252571384415
-4.683175416995011	18.92056128922509	0.023586371970468034	-0.004788593787166436	-0.0025651679993667735
-4.557131527726211	18.533459102138394	0.017395547288064014	-0.0033538782725252123	-0.002059381301462983
-4.377707594286538	17.57417867700677	0.004929126051714141	-6.767786790260521E-5	-0.0014690607865773318
-4.375950900357417	17.526057226949376	0.00436413862695272	8.268912918988807E-5	-0.0014917310893168485
-4.484941864981501	18.19838652331461	0.011949075417531353	-0.0016810832684631227	-0.001972505089333195
-4.372825752777866	17.497105804998277	0.004137365663572258	1.3084665435804946E-4	-0.0015247610101128755
-4.260063754969469	16.957122878843833	0.001892740281570004	8.730542283353967E-4	-0.0012454468987000442
-4.2543796491463395	16.88173839584814	0.0017846589477343972	9.123905047412451E-4	-0.0013037087289392154
-4.172479120773178	16.325671413989923	0.001976452943602857	9.233862397566576E-4	-0.0011197779948047086
-4.151871519508384	16.155447405066244	0.002070308403938609	9.385362072364357E-4	-0.0010658993459767836
-4.144035245207647	16.121454065378032	0.0020540084684343746	9.207464354326454E-4	-0.0010374178041846996
-4.072421898747817	15.289956430567175	0.0018677657853301735	8.461627509698098E-4	-6.127819896032469E-4
-4.095328121705499	15.489697359268533	0.001984578359550333	8.823150160581327E-4	-7.228997832479276E-4
-4.118480058777639	15.68595857984359	0.002058384028055261	8.66930043691444E-4	-8.010393764929084E-4
-4.140149876500907	16.06180723438685	0.002036935068664923	9.074453088423553E-4	-0.0010009748473836099
-4.179593610389492	14.862900564725685	0.001584209633361232	7.757352075125166E-4	-6.368722985231315E-4
-4.129583690004605	15.034457843656845	0.0017612506972433616	8.465568937887095E-4	-6.899959501042907E-4
-4.332504046130264	14.727261534199787	8.055469944550988E-4	3.738890335925607E-4	-2.9803235389980025E-4
-6.864381120883843	17.824925970386563	1.947469830425506E-5	9.640687219105284E-6	1.2282158842585104E-5
-7.111456277637915	17.862901719600874	1.9343410910268696E-5	9.606185332464254E-6	1.2222847750433234E-5
-7.361730330183262	17.815658423143518	1.9191139761257278E-5	9.6090854308282E-6	1.2167193682043467E-5
-6.699631952192596	17.790187728061333	1.95643482843208E-5	9.667390451093031E-6	1.2321180694828594E-5
-6.471535900809904	17.65611081898578	1.9668327449756833E-5	9.737043297995353E-6	1.2378925913108332E-5
-6.01856299486931	16.965651538393175	1.9745783652454104E-5	9.959864588595935E-6	1.249690891082097E-5
-6.018217814642384	16.964954947243214	1.9745792000956844E-5	9.960067333890663E-6	1.2497006914610619E-5
-6.192614293475787	17.31914560580889	1.974966472659672E-5	9.864159366190921E-6	1.2452456919824871E-5
-6.358826975092747	17.562077889890872	1.9712703346332046E-5	9.775949685756874E-6	1.2408242364287972E-5
-6.018066056155799	16.964687362149334	1.9745803474461394E-5	9.960137316571174E-6	1.2497052192350575E-5
-4.908304538333134	14.969355025422521	1.9440097504278374E-5	1.0257590078459853E-5	1.2601395501340677E-5
-4.894965705707698	14.956384548239772	1.9439565510149327E-5	1.0259238309656273E-5	1.2601154846394E-5
-5.522668475480044	15.89108446419409	1.9582884737050315E-5	1.014996405235069E-5	1.2570672662829625E-5
-5.590293973325887	16.02332329799043	1.961129939535992E-5	1.0135781033243072E-5	1.2565697978696595E-5
-5.62503595550961	16.102423683804165	1.963053213741596E-5	1.0126477212818518E-5	1.2564792624895338E-5
-5.79838945170203	16.47567517825189	1.968847441138035E-5	1.0063377958643365E-5	1.2538220020029366E-5
-5.818300420163335	16.518599132988257	1.9696776789748602E-5	1.0056688986544366E-5	1.2537095782475874E-5
-6.016563718580136	16.961325465432818	1.9745423720485485E-5	9.960841046654685E-6	1.2497357816748245E-5
-4.911331118979538	14.97328547513143	1.9440584857734613E-5	1.0257133881558128E-5	1.2601271504583119E-5
-5.0735700023776875	15.16993664121582	1.9465185809601874E-5	1.0237277253547285E-5	1.259953090098202E-5
-5.223708594183212	15.375437594116095	1.9493231202492977E-5	1.0211841867723888E-5	1.2595030145020761E-5
-5.2244114000787105	15.376332166246335	1.949336026978126E-5	1.021175328018802E-5	1.259502985989686E-5
-5.424504479191739	15.698092793846305	1.9548692432430743E-5	1.0176568429426154E-5	1.2582791880765614E-5
-5.22565127061393	15.37825402853767	1.9493687846231627E-5	1.0211534683818607E-5	1.2594991989054742E-5
-4.7077301313837365	14.774519111724057	1.943307573446228E-5	1.0283601899279824E-5	1.2597585770605812E-5
-4.675015183440867	14.74800878513003	1.9432850897136564E-5	1.0287041951998756E-5	1.2595035054558932E-5
-3.7658512309524754	7.028045440845924	1.525321652204446E-5	8.698380654501725E-6	1.2059368629816626E-5
