# Supplementary material for: Thyroarytenoid muscle fiber orientation regulates the ability to modulate vocal fold vertical thickness
Source: PLoS One. 2025 Dec 4;20(12):e0337735. doi: 10.1371/journal.pone.0337735 (PMC12677544; doi:10.1371/journal.pone.0337735)
Supplement: S4 Data — (ZIP) [file pone.0337735.s004.zip › Male/contourA4TA3.csv]

% Model	Angle3.mph
% Version	COMSOL 6.1.0.357
% Date	Dec 13 2024, 23:15
% Dimension	2
% Nodes	720
% Expressions	3
% Description	Line
% cpl1x	cpl1y	Displacement magnitude	u	v
-11.968005616002486	39.650844643500406	2.470760292835741	1.6401322850323108E-4	0.36273848254535807
-12.100925229184412	39.521184251215715	2.467246077577484	1.6317419614489853E-4	0.3627881445239901
-11.810234379374002	39.74293127707726	2.473250960532253	1.646140027270768E-4	0.36270280854656245
-11.76596306338081	39.775513356632324	2.4741345085675817	1.6482544318320707E-4	0.3626902594904086
-11.47739948826791	39.862189693672036	2.4764837454884647	1.6539082946772493E-4	0.3626557856359486
-11.258980847445656	39.857881496438054	2.476363114619751	1.6536616066375957E-4	0.362656018283222
-11.716143543792246	39.796222579001906	2.474694779736181	1.649611658427622E-4	0.3626821446114146
-11.163938214941039	39.85365079891891	2.476250368306426	1.653376399430039E-4	0.3626570068211483
-10.796207435616262	39.85090503287166	2.476176180249172	1.653185929562567E-4	0.36265570094067656
-10.709496869932108	39.85039381204079	2.4761614432164567	1.653146900309297E-4	0.36265534324876564
-10.37169574884199	39.850036177539195	2.476151963158839	1.65309752431601E-4	0.3626533298869866
-12.13512273325702	39.460672833157	2.4656069967335656	1.627831633195864E-4	0.36281114357458144
-12.240660142730178	39.24849072022055	2.4598626732992384	1.6141217286296143E-4	0.3628916946884687
-12.227325367848685	39.08705965880899	2.4554878242398375	1.6037336531569626E-4	0.36295238644428657
-12.205740642978935	38.979124391808504	2.4525663871013212	1.5967891939613188E-4	0.36299288505699834
-9.681369688821853	39.850002288818345	2.476140764168273	1.6530704805912095E-4	0.3626489592771461
-9.209886193231677	39.8500022888185	2.4761455369945637	1.653005391967054E-4	0.3626459643547074
-6.503691158131879	38.96454001876737	2.4521432608657	1.5962147002209637E-4	0.36296235351266376
-6.587351156296421	39.29642873129991	2.461137296997279	1.6174892443088023E-4	0.3628378459191418
-6.771159512318912	39.57700815680421	2.46873489712229	1.6355067311245446E-4	0.3627333079270377
-6.814129999907874	39.651652838586976	2.4707574545068525	1.6402951764662866E-4	0.3627054589442126
-7.229593906641747	39.84203493583536	2.4759153352570644	1.6525491032795913E-4	0.3626363829783758
-7.181795837296288	39.83706132882147	2.4757807973822135	1.652229702148226E-4	0.362637951913687
-7.033567159296577	39.76166368437849	2.4737355808195307	1.6473821331394354E-4	0.3626654122539985
-7.6946177519140235	39.85300356006798	2.4762161173036636	1.653210896367375E-4	0.3626352066188945
-6.488283836647731	38.91091546805024	2.4506915981228836	1.5927575291015998E-4	0.36298245742051666
-10.243595360807257	39.850002288818345	2.476151733523609	1.653072945918829E-4	0.36265252994435454
-9.730298368089413	39.85000228881833	2.4761417497058	1.6530706252037457E-4	0.36264926986535156
-9.743014193148053	39.85000228881833	2.4761416143898254	1.6530729988949806E-4	0.3626493504687035
-9.085341826788042	39.8500022888185	2.4761440827756998	1.653005582231319E-4	0.3626451717515148
-7.779783738995952	39.851154726690396	2.476169698239438	1.653068994676793E-4	0.3626364456710529
-7.886706964608754	39.850916601280545	2.476159564298107	1.65306839765293E-4	0.36263721579338104
-8.209330570361047	39.849987794146756	2.476148413753769	1.6529480753702113E-4	0.36263961408945194
-8.699211804792647	39.85004545472901	2.4761536026763027	1.6529423991251224E-4	0.36264270416597777
-8.427966558711145	39.8500350871401	2.476144959732056	1.652974024745105E-4	0.36264098324654026
-12.152615457473026	38.61822056218743	2.4427897241701384	1.573629936427747E-4	0.36312842306355214
-12.150457207342695	38.60568225439725	2.442450528520273	1.5728254879288997E-4	0.3631331297769261
-12.146591986235311	38.58859764700979	2.4419877100990792	1.5717331546894159E-4	0.3631395373904013
-12.074238696384148	38.24828133015453	2.4327781935798245	1.5499113075254962E-4	0.36326720079363917
-6.441829287929373	38.514252064367554	2.4399536297667583	1.567290547094384E-4	0.3631315979976406
-6.4796557750756225	38.830935381536946	2.448523564250231	1.587629187424934E-4	0.3630125342576818
-6.431316994593285	38.355730965701305	2.4356595431285744	1.5571799518435266E-4	0.3631912529761746
-6.415000660473024	38.12021737547059	2.429285324905522	1.5420917304483808E-4	0.36327987292365327
-12.006552716049852	37.91928976266428	2.4238646644611106	1.5288976335053712E-4	0.3633906322105337
-11.966773292852782	37.7322909897182	2.4188053923068127	1.5169615828257936E-4	0.3634607815009424
-11.899335717233097	37.41624344712912	2.410246339700008	1.4968778471769487E-4	0.3635793408239707
-11.86072968481382	37.23337054820751	2.405299388902577	1.4852230669109556E-4	0.36364794395066363
-6.405495081109018	37.81045524455644	2.42089312066057	1.5223565149018571E-4	0.36339651090535124
-6.3802834672144035	37.49850283645258	2.412453550504939	1.5024877841921034E-4	0.3635138748519542
-6.34327199449609	36.990127261889924	2.3986851641898435	1.4703111277582595E-4	0.36370516501563493
-6.3346776499635205	36.89181710192548	2.396028649075933	1.4640787569384113E-4	0.36374214687874434
-6.327277488709939	36.80573234114482	2.3937019265740775	1.458674632937464E-4	0.3637745325277572
-11.839379859361392	37.12464213602315	2.4023527435730907	1.4783169140670464E-4	0.3636887430095594
-11.66031709327127	36.191536938073696	2.377100978115156	1.4193655590308748E-4	0.3640389036919002
-11.619905720758748	35.962379473002436	2.370909752189677	1.4049489832819407E-4	0.36412492007305386
-11.730360249335298	36.58305483766412	2.3877107524988603	1.4439797783902069E-4	0.36389194820634946
-6.248695444183289	35.88284413383002	2.3687494457917984	1.4004866299815322E-4	0.3641217155352018
-6.190644674951313	35.36621719878445	2.354768246843772	1.368442346310331E-4	0.3643159952303679
-6.146329446134891	34.860882297696094	2.341103122061374	1.3368344692238707E-4	0.3645060910790879
-1.0600869276340483	18.316100001774196	1.8951030121554904	3.9821270950214587E-5	0.3707108410646426
-1.0459016161732135	18.37692181363064	1.8967335431927144	4.014322764716791E-5	0.37068785836743623
-1.1744205707972624	18.153797557800345	1.890746307143688	3.896445301912316E-5	0.3707725709799065
-1.311326192584243	17.97535615877772	1.8859594161433437	3.802224636822998E-5	0.3708404986675052
-1.386335587551091	17.922671465764726	1.884544397876938	3.77453148017417E-5	0.37086073539039655
-1.650548821745367	17.757514160475903	1.8801183036676061	3.6876699172343804E-5	0.3709243261090293
-0.9718149006219283	18.630446296863695	1.9035421192287343	4.148495656130132E-5	0.3705919801450843
-0.9542349860686515	18.852537320770427	1.9095007940384092	4.266344703137915E-5	0.3705082367007367
-0.9467123425971604	18.932059856972355	1.9116377735462744	4.308555106668725E-5	0.37047824484681496
-0.9488912973033679	19.009058522305217	1.9137045742376289	4.349546061127986E-5	0.37044925412455015
-0.9602591937381534	19.185733594449147	1.9184511968212503	4.4434884240580864E-5	0.3703827684264382
-1.0005126263859143	19.36574217623491	1.9232815711934654	4.5394742851454706E-5	0.3703151784997126
-6.05347281998843	34.07388368729615	2.3198572800605506	1.2884549122626853E-4	0.36480201402891377
-5.779746191862431	31.198536783186327	2.242140636940209	1.1145040524188445E-4	0.36588360100319234
-5.81260308842713	31.6601371096856	2.2545762497462056	1.1418392444794296E-4	0.3657098891245899
-5.898916358898413	32.61341104261303	2.280376389139372	1.1994170458341853E-4	0.3653512845783977
-5.976331308258205	33.33624786626052	2.2998761944184247	1.2430984151378998E-4	0.3650794312494188
-11.555172919712001	35.57995576034233	2.3605657165450715	1.3811541305133298E-4	0.36426848213084456
-11.427224513094306	34.824469013294944	2.3401303304313767	1.333829129200095E-4	0.3645520897681338
-11.302991741507174	34.01939293201957	2.318353882535602	1.2841984455722936E-4	0.36485438362711964
-11.26269403333529	33.74326682230424	2.3109067575373885	1.267013344154239E-4	0.36495807652778006
-10.87492360433819	31.536162433666846	2.2512575086931714	1.1330336203415608E-4	0.36578653802014544
-10.79808267178972	31.096982410679725	2.2394064588453224	1.1073940101064576E-4	0.36595139331245763
-10.515617328365707	29.431210118152052	2.1944490736563447	1.0082854142009774E-4	0.3665767259672916
-11.095255333576779	32.78560916869341	2.2849814426554853	1.2088643820543574E-4	0.3653175520032597
-10.374607869233792	28.677418549364212	2.1740824582427583	9.652655150262587E-5	0.3668596285835879
-1.9007542873442729	17.670028077820447	1.8777702370413065	3.641939406103796E-5	0.37095858849087143
-2.0779141835942943	17.606247817656115	1.8760608996424342	3.608618312057419E-5	0.37098354035948433
-2.421704394542373	17.610906476909	1.8761859701066768	3.611830520187121E-5	0.37098358673033505
-2.5268901597962445	17.60827853304663	1.8761162777636011	3.6106868719181995E-5	0.37098512816795703
-1.0157099330243569	19.441588102125813	1.9253200618939241	4.5799517453520224E-5	0.3702866904382285
-1.1062328150339649	19.65851365771074	1.9311452145029935	4.695904630555954E-5	0.3702054596782341
-1.0950141199455286	19.63861486947969	1.9306107889715807	4.6852440228518425E-5	0.3702128956879576
-1.0936631912571904	19.634142492606518	1.9304905498833365	4.6828480075636945E-5	0.3702145731357008
-1.2019485900933222	19.823967402584525	1.9355921456224299	4.784480886245244E-5	0.37014364380262005
-1.2626663164006444	19.90610167368628	1.9377967704457089	4.828451883526326E-5	0.3701130257645089
-1.3479656887537845	20.02184186709379	1.9409096040881786	4.890426662064909E-5	0.3700698791391719
-1.3818036936806772	20.069240413165744	1.9421827829873752	4.915964004243359E-5	0.37005220404782446
-1.490043238491493	20.21081153288452	1.9459896288710654	4.9918297744693835E-5	0.36999944821523484
-5.495158991359491	28.68268136418761	2.174174867594883	9.671965039246194E-5	0.3668297446941007
-5.507477156915547	28.790577524822243	2.1770745916333167	9.733223106965146E-5	0.3667891648586237
-5.640376413522405	29.93509919763994	2.208003454937652	1.0399286581576263E-4	0.36635876090851993
-5.66674537726079	30.200894570944342	2.215159136366451	1.0552925305047867E-4	0.3662587747037107
-11.232964758328787	33.56280133293661	2.3060196841702205	1.2557796292903976E-4	0.3650258285022218
-9.890707351552885	26.584105713780335	2.1175864335135746	8.45997269768466E-5	0.3676447678020647
-9.499209611630052	25.463046361573806	2.087375505867312	7.841450525108583E-5	0.36806456314747016
-10.251371607480321	28.08873461337165	2.158189157227552	9.30832449092692E-5	0.36708048890939743
-9.949856872037069	26.81141811544305	2.1237233434853953	8.590636238389046E-5	0.36755954411402186
-9.409620206466	25.28683176907262	2.082608045956411	7.742910998504449E-5	0.36813039823781574
-8.975776833099328	24.413789608181347	2.059154277473196	7.269756625651118E-5	0.3684566812788967
-8.450931047688341	23.67686534172989	2.039243428710748	6.868681486749485E-5	0.36873126313259025
-8.315280225053407	23.486682331666373	2.034142748018844	6.767774472185231E-5	0.36880214434417047
-8.109310669822081	23.245736403988893	2.02764587554029	6.639764884612443E-5	0.3688917721580208
-5.04821833795282	26.35030357792787	2.1112760716294288	8.34671817629532E-5	0.3677059143194047
-5.072511135861281	26.457154341834364	2.114144448526317	8.404693995295273E-5	0.3676657899423314
-5.319014801988768	27.6151602307035	2.1453713038325355	9.058836550330803E-5	0.36723091552834664
-5.298549699956672	27.508324942348306	2.142498484341137	8.999941553928666E-5	0.3672710530731834
-1.6547952866665352	20.435138707303928	1.9520139313478686	5.112421939086721E-5	0.3699158195783924
-1.7068462026965912	20.505043732104994	1.953894689824672	5.150104404629404E-5	0.3698897631991035
-1.8328638043067826	20.675856534446993	1.958483950278527	5.2421763621206495E-5	0.36982608878040124
-1.9146876228856835	20.78271581099791	1.9613588858306163	5.299629471306714E-5	0.36978626995236286
-1.9589596542270868	20.838178803681924	1.962847774988306	5.329329712095197E-5	0.36976561214264203
-2.2267902915590323	21.173727916983232	1.9718871764394255	5.510899180944978E-5	0.36964063507544487
-2.4765836027203294	21.524027437877677	1.9812886682940416	5.700354017110176E-5	0.3695100101823896
-2.510632075597485	21.56945277354053	1.982513583305997	5.725155569847525E-5	0.36949308117121776
-3.4170539347823667	18.323036770820913	1.8952985967523226	3.990436678053287E-5	0.3707205945050231
-3.3613588547056894	18.26201824120377	1.8936616728037978	3.958055884808676E-5	0.3707432855355137
-2.8302006677410443	17.7685842180935	1.8804150180412114	3.696073113032588E-5	0.37092634053437123
-3.0213186080937637	17.882690433716814	1.8834781833890133	3.756820911925491E-5	0.37088436430453037
-2.9853774190574067	17.85333337493745	1.8826919412791026	3.741229625585745E-5	0.370895233880761
-4.904236518511963	25.91960781073081	2.099643663303398	8.109505055445667E-5	0.367867377857945
-4.723668736196532	25.314951331292864	2.0833706093259488	7.772832287852196E-5	0.36809415990283595
-4.604679940346854	25.051089745874435	2.0762384337101802	7.625123025835534E-5	0.3681928961623768
-4.281370486848969	24.383328411417228	2.0582996431397587	7.260295704306592E-5	0.3684426861294911
-3.2125741016240386	22.611557155864187	2.010548759384046	6.291166027248225E-5	0.36910429549583884
-3.272014261258436	22.70654698603269	2.0130987798802202	6.342489917029692E-5	0.36906883379724603
-2.5518384799861815	21.63096481182497	1.9841672248156197	5.758902249167706E-5	0.36947013263831174
-2.8735384712196232	22.08009398368013	1.9962626246043909	6.0022672999702966E-5	0.3693026724596533
-3.1756044296995665	22.556944434453374	2.009076319842417	6.261855690010793E-5	0.3691246704121697
-4.545571876999899	19.652622560032107	1.9310095949470047	4.699258206223027E-5	0.37022581603651883
-4.424895516455141	19.524062222800467	1.927558197268246	4.630845192741191E-5	0.3702736047748235
-3.958958611653594	19.00470136406695	1.913600519532416	4.3531511379723615E-5	0.37046672658557434
-3.8782730930382083	18.915322300283425	1.9112048884886499	4.3056099571009216E-5	0.3704999675602197
-5.025563667731989	20.107549344377823	1.943263207473619	4.9441407684361344E-5	0.3700570556014303
-5.277731362781373	20.350988119887234	1.949783883966555	5.074014577609515E-5	0.3699666930827465
-5.606549304112775	20.6598148798465	1.9581099771499264	5.2415088947599264E-5	0.36985216661705966
-6.131048509468386	21.17349677678001	1.971890307826866	5.517700439453916E-5	0.36966148183319614
-7.17416985769136	22.198608654304337	1.9994555802083276	6.0709520134682894E-5	0.369281014196073
-7.6413332318231895	22.67125431062098	2.0122245197010904	6.328099155147377E-5	0.36910555805843437
-6.9150129554945305	21.927639425126234	1.9921980155324193	5.926562827648304E-5	0.36938168918039316
-6.31895859009996	21.343154735881807	1.976479065225999	5.610604509995179E-5	0.3695986136484905
-6.618255579081206	21.642875823077	1.9845118565480586	5.7738144037209584E-5	0.3694873495963692
-3.6680004015474728	23.30103040805593	2.0291287779530647	6.665057021633183E-5	0.3688470372521094
-3.83446762916781	23.580833568731567	2.0366552303747065	6.820795256453222E-5	0.3687425548250227
-4.071443328978513	23.987709649252928	2.047622265533771	7.039939636756356E-5	0.3685905574545745
-7.640251545310057	17.586782544931808	3.16109982846482E-5	1.6366901751567445E-5	2.00041587964902E-5
-7.509356374993602	17.79911102953117	3.166192996861815E-5	1.6228394888468815E-5	1.9940058743443438E-5
-7.6989388334005735	17.4903691638282	3.158083130162378E-5	1.641018369494819E-5	2.003220238807854E-5
-7.762103216471637	17.30759444679789	3.149047448116867E-5	1.6493548004241082E-5	2.0075739470591768E-5
-7.821162534822876	17.152686250634986	3.140490165328533E-5	1.6555031398547983E-5	2.0111823299888744E-5
-7.87221896818102	16.9473112831706	3.127266024418874E-5	1.6631087679355608E-5	2.015040807313138E-5
-7.921170402924522	16.753942907049066	3.115348050348683E-5	1.6703837613414978E-5	2.019001834663203E-5
-7.9783869673286425	16.470761822820492	3.095251390568455E-5	1.6789801193317194E-5	2.0240772630887786E-5
-8.003886469325913	16.357472230499454	3.0877530798443525E-5	1.6828077449638122E-5	2.026292270043917E-5
-8.041803974825056	16.197407590250943	3.0745111355334016E-5	1.6867059336543748E-5	2.0281512216239615E-5
-8.11957094103931	15.808141817188318	3.043456035679722E-5	1.6962218626499098E-5	2.0334412396675286E-5
-8.094241908274963	15.975737091845481	3.0571845887615394E-5	1.6927015463912874E-5	2.0314837788967967E-5
-8.149959289733443	15.594634263864748	3.0273773046405494E-5	1.701359455414305E-5	2.0363591619443822E-5
-4.487015489615116	14.591722761896559	3.260822452702707E-5	1.755467036824665E-5	2.092680525568058E-5
-4.416731324563106	14.512870608922288	3.25926391443689E-5	1.7571917597847008E-5	2.0923745130881695E-5
-4.329055028394281	14.412978776001905	3.257983443765644E-5	1.760014581021932E-5	2.0925455699812595E-5
-4.19303203891211	14.248275933735142	3.253748859014883E-5	1.763089623750883E-5	2.0918505013059676E-5
-4.178965322518646	14.23024927967746	3.2533615705720825E-5	1.7635068363847762E-5	2.0918789159527604E-5
-8.208595369810979	15.125877972768416	2.9884587898413345E-5	1.7087231338974796E-5	2.0412136658757905E-5
-8.250106284083648	14.883579494882824	2.9685283631249632E-5	1.7122519396920326E-5	2.0437130102769725E-5
-8.184763342662869	15.304083214581624	3.003362879452547E-5	1.7061185232465208E-5	2.0392789818832444E-5
-8.194040568253598	15.203367992185502	2.9954442517469894E-5	1.7078961365953365E-5	2.0405369405301736E-5
-4.009503675450382	13.95499929048619	3.2405224399194714E-5	1.7671270811790392E-5	2.0896645265307235E-5
-3.967321215997023	13.879167246534847	3.237414540956279E-5	1.768586420214275E-5	2.0895711037475706E-5
-3.8768075373306097	13.684183745503944	3.2256245457196775E-5	1.770124522191638E-5	2.087964132443088E-5
-3.8285567068758617	13.577304042901428	3.2192248980735436E-5	1.771163825951684E-5	2.087062813111068E-5
-3.679175518096213	13.165512678706849	3.191645873476418E-5	1.773598454162568E-5	2.0837679892709546E-5
-3.5952780276413945	12.848827743115857	3.1662593091970605E-5	1.7728190508224874E-5	2.0807141562304602E-5
-3.8035301168690907	13.511178334388502	3.2141696682860195E-5	1.7710464632993092E-5	2.086176906110671E-5
-3.5706258476984103	12.751547870197772	3.159830791610154E-5	1.773709116902483E-5	2.080378061353369E-5
-3.536337058362929	12.508568926206657	3.140211413821752E-5	1.7729316128477487E-5	2.0791176481633125E-5
-3.4943523373487664	12.217884679130231	3.1167832849586654E-5	1.7721194170683853E-5	2.0775474108151454E-5
-3.476217738039166	12.051206781698731	3.101711472406891E-5	1.7698705254672654E-5	2.0761370379904684E-5
-3.4381043775288846	11.707787309160882	3.07723725645759E-5	1.7703926014721266E-5	2.075512769245097E-5
-3.4175141432913065	11.442487558596586	3.054013091466871E-5	1.7667886683006205E-5	2.0735345829960372E-5
-3.390535492772293	10.959938069747185	3.0153516203167658E-5	1.7619060520815785E-5	2.071382985324065E-5
-3.391605607580326	10.637069694303245	2.9883315809808844E-5	1.756361557992758E-5	2.0700236454815294E-5
-3.3957072198915474	11.125983907025887	3.0301440487618145E-5	1.7648050458830908E-5	2.0724852265471026E-5
-3.3933099091125833	10.454525891479044	2.9747473369662873E-5	1.7547319890637223E-5	2.070055508402211E-5
-3.392748642497309	10.363320317554606	2.968214040573173E-5	1.753605528431941E-5	2.069868999332878E-5
-3.3881777990103163	10.052022617744685	2.943801208461133E-5	1.7483010686835885E-5	2.0681274668451473E-5
-3.379931059854188	9.65560915900371	2.911555254586117E-5	1.7384104371309763E-5	2.064492271642957E-5
-3.38003327420144	9.645525660619372	2.9106545177908255E-5	1.738110733290723E-5	2.0643987427298474E-5
-3.380411775956053	9.63612711841371	2.9096859039433917E-5	1.737673564300953E-5	2.0642594537436704E-5
-3.4070943292007656	9.209820550583608	2.8748123524758506E-5	1.7262600071111333E-5	2.0623148404767478E-5
-3.4177904844649305	8.97279793026408	2.85125044327755E-5	1.7156066536664348E-5	2.0581246854997135E-5
-4.670507470987797	6.528342318175511	2.6170705116571368E-5	1.6164978724800372E-5	2.0544215063749566E-5
-4.472672713765167	6.53165408154053	2.621368457707067E-5	1.6128079720213987E-5	2.0590616503701657E-5
-4.296096768007061	6.564113874181485	2.6175034679414487E-5	1.6057253986926833E-5	2.047623866422931E-5
-4.1907677441120486	6.6201318525786546	2.623171813657374E-5	1.6019202577995435E-5	2.049295739375754E-5
-3.42823364007561	8.77881073484247	2.8367971597465217E-5	1.70955934672269E-5	2.0575072991258327E-5
-3.440421539484517	8.631632878187974	2.8251881182647437E-5	1.7016331610589314E-5	2.0566579199681095E-5
-3.510174069952668	8.051882576425108	2.7778279528957534E-5	1.6688508281541862E-5	2.0540932589656836E-5
-3.4654247941708625	8.41479710425795	2.8049764269363272E-5	1.6884550260869862E-5	2.0550687094017653E-5
-3.519325274558982	7.974355231943207	2.7690530929443145E-5	1.662989691758645E-5	2.0520768671666052E-5
-3.8048036653298265	6.960169305120867	2.6371270352468923E-5	1.5798063360264335E-5	2.0245913629060525E-5
-3.942941641067294	6.809098812242506	2.6297306852457752E-5	1.592377583933583E-5	2.0321606473622777E-5
-4.081244662082278	6.715380176995773	2.619559329995195E-5	1.588826968884395E-5	2.0394595450723994E-5
-3.557899482821399	7.6388476831782866	2.721353373292386E-5	1.6152224805170028E-5	2.036612462427631E-5
-3.5506928691402093	7.692857622749482	2.737561964175452E-5	1.6328017544880317E-5	2.0437538507739663E-5
-3.535122007221198	7.8370201875805385	2.7530565317224228E-5	1.6488189553717024E-5	2.046769963971412E-5
-3.5827478111781415	7.560437912809053	2.7166105929251787E-5	1.6227011666559326E-5	2.0342864148170745E-5
-3.656557182300242	7.31345080673359	2.676108442511925E-5	1.6008371690373937E-5	2.022190144542959E-5
-3.741595319822733	7.091603710798701	2.6437359496271528E-5	1.5718465643879193E-5	2.0210527281786265E-5
-12.48823622079036	29.318127189803445	1.7265857505440776	0.002981907247315237	0.8185362260181905
-12.301573729696075	29.291730374054282	1.6917446722800595	0.013116428268069325	0.8126527183572824
-12.904182385341631	29.37659805299116	1.8021669865164016	-0.02295549521521456	0.8283111466045846
-12.704310573905445	29.35687813300677	1.766692364626809	-0.0104405315415594	0.8241484537740382
-13.215739023882737	29.375039723105594	1.8518493344200544	-0.04212606375338226	0.8282581177203128
-13.289816212405814	29.38416912499247	1.8640644818544343	-0.046888132190236395	0.8293023058196731
-13.628735756055638	29.408293625969595	1.9146741668676936	-0.06567695469755226	0.8314655770280353
-13.761313265189306	29.420327221129604	1.9346514925478988	-0.07327483459903388	0.8324720721345352
-13.789831291953012	29.42263826529943	1.9381035535338262	-0.07492673919625449	0.8325846511052266
-14.193507593470319	29.351006338599753	1.9806713367042952	-0.09722924378042289	0.8264279932028075
-14.343065600888547	29.30623263263965	1.9919013175722151	-0.10429569324092565	0.8225456156436011
-15.169871121939503	28.7024294022831	2.028562805068582	-0.1460057709044753	0.7954898108043906
-15.025976096323706	28.826575538617305	2.0242324790216335	-0.1378480036711073	0.8004599168286334
-14.704342841257393	29.099582909420015	2.0126356466536466	-0.12093055900892281	0.8119398157931925
-14.77814405518191	29.048154888872233	2.016170332379504	-0.12372467970165761	0.8092115804697978
-15.194930389272562	28.670268692680192	2.029013691115437	-0.14821593185414492	0.7942499077369102
-15.552436058935607	28.262388145106144	2.0324161084256565	-0.17953993158356996	0.7789624563644141
-15.65870487864321	28.128694460225432	2.0317697388313594	-0.18928324593302476	0.773460040860444
-15.420870685895718	28.414489982476084	2.0332908478327747	-0.16659035955912863	0.7847505542915348
-16.14669845066415	27.534817692946177	2.002955492014273	-0.24646492265058204	0.7461207066419303
-16.18902508127296	27.487365967844962	1.9992996616352183	-0.2518975142825513	0.7436897581940494
-16.090879730623392	27.60512583812312	2.0069297248824256	-0.23962803232475124	0.7496270335295696
-15.906983759261689	27.83045491742547	2.020946699328408	-0.2168336636157388	0.7607307930542082
-15.78801336657089	27.974288039163056	2.0278076578047126	-0.20301114514454188	0.7671704428419097
-16.4224657835804	27.241242221715776	1.9704529797063768	-0.2832354614947443	0.7321815378750696
-16.636541644582238	27.015574682657572	1.9405917216521105	-0.3128158139665179	0.7206265742258675
-16.701862721366762	26.948993088668995	1.9296705492862973	-0.32302163300679393	0.7177853845196627
-16.98192097775023	26.67928029930171	1.8800118745696963	-0.3661239449826636	0.7081481588172435
-17.086567607533095	26.586911131348927	1.8621512684409094	-0.38232259907683674	0.7058215378372513
-16.810764952407226	26.84442366016748	1.9103951413108637	-0.3397261326029781	0.7141211763770929
-17.316197999609905	26.352544552541893	1.823815111754005	-0.42466894427408997	0.7004503954271544
-17.45518464052986	26.210110438215963	1.800333086242936	-0.4481574372839545	0.697767427937829
-17.722095738557805	25.895382301413925	1.7672330066912725	-0.5026056457763296	0.6931476207192655
-17.72264017583542	25.894744071275742	1.7671588286451956	-0.5027183471271653	0.6931370102609274
-17.932597821946576	25.11386146747848	1.7022474335043083	-0.6016552667173591	0.6410186737739689
-17.907096306050956	25.00313633884308	1.6922929745299307	-0.6119148527444591	0.6283774185166577
-17.75267320881764	24.32471147247125	1.6311836055611855	-0.675277470931536	0.5499307287405426
-17.92944471255859	25.1306830888716	1.7036175125052146	-0.5996921840596039	0.6420733422256685
-17.722777975835573	25.894232143167198	1.7671190980159108	-0.5027900191190684	0.6930961247087061
-17.728945142955695	25.871483784810497	1.7652324661687875	-0.5056729313999939	0.6915825429815042
-17.700264955727473	24.192801294244298	1.6163610646610973	-0.6847939503208664	0.5302367007937954
-17.492893227235577	23.675149455238873	1.5568874911256538	-0.7249990596206205	0.4533809649996167
-17.219818972655105	23.051350814888384	1.478366647023509	-0.7669397383374219	0.36242417700156976
-17.213682929786287	23.036984749786797	1.4764878023912853	-0.7679894427769434	0.36035433573174935
-17.20651458505761	23.021889840621302	1.474349274395857	-0.7690078938982635	0.3581159713417654
-16.72944438496599	22.0265670999435	1.3374165514451466	-0.8284348715212274	0.21237721686136257
-16.772330573218266	22.113599037757318	1.3488859238205484	-0.8240075150619361	0.2247143330999395
-16.97378539565523	22.529669064239176	1.4074338160388251	-0.8001879792085582	0.28520307459601546
-16.69878402350933	21.97001521221032	1.3305070030010955	-0.8309957027047188	0.20452809810951325
-16.44523432072541	21.481646309928003	1.2659543947081635	-0.8550323731056534	0.13553662083647974
-16.38784636008633	21.382208809377225	1.2549010471971243	-0.8589177571306765	0.12133425480565276
-16.10429654720809	20.90765006213037	1.193469251145456	-0.8768243237301647	0.04964829826605187
-15.229590069694847	19.59839917871314	1.0429401916196424	-0.8747638001915441	-0.15621040698176575
-15.573303162172023	20.08692966262294	1.0949670711672463	-0.8829983793297693	-0.07934342189863941
-15.762739830454272	20.369577854236137	1.1292150447520442	-0.8841909994285313	-0.03457958920192504
-15.676053214728174	20.229671015614727	1.1116274128338537	-0.8855233246682878	-0.05645481648197733
-15.004965242227517	19.29705702264412	1.0110570020591019	-0.8522161585338417	-0.20390119814294883
-14.347740685004595	18.43237628944785	0.9020668743313398	-0.7409324064607643	-0.3211686348150732
-14.71316053352021	18.903140185799252	0.9646216524760791	-0.8152886823080793	-0.26718368472714865
-14.112301424219844	18.14085757339455	0.8530852820378119	-0.6805848389090575	-0.3482217103266372
-13.786968016309958	17.746840232171802	0.774877975117472	-0.5838329824010624	-0.35773142726047
-12.572484095421888	16.31238607204104	0.48811340363035627	-0.25494364952684406	-0.2507234750477858
-12.73923093656964	16.50237005974189	0.5255929782092227	-0.29696510319140756	-0.270528484013144
-13.149721100590622	16.985383718836303	0.6188698690102515	-0.40442088600167436	-0.3116563864685008
-13.560443943361147	17.474962802260926	0.7196067729746474	-0.5192799079896145	-0.34642452092014253
-12.433087863224218	16.142914163274668	0.4561905267023539	-0.2256316775233478	-0.23032749918392348
-11.67886765718853	15.130655135953049	0.29531916271777486	-0.08736575600524825	-0.13120803991070534
-11.370603754574383	14.616160191779192	0.23242945156311157	-0.042541506833304835	-0.10091094729735317
-11.928279318244115	15.521235666230787	0.34475730070968175	-0.12636734388025261	-0.1599677368826379
-11.098102119973685	14.067276715400904	0.1848123611616173	-0.015144650358972235	-0.0790693918795384
-10.94829922258624	13.75778922441979	0.15515642645552064	-8.196053702093486E-4	-0.06753270947475504
-10.566136973193167	12.955069884045642	0.10079928878009298	0.010326127480510705	-0.04467332005785919
-10.528617101577506	12.869997651759531	0.09465506790790032	0.011079677217053106	-0.04215298757648834
-10.125844678960055	12.03212679724241	0.05963658203894246	0.009325974098043689	-0.030794351010544486
-10.205786830641387	12.200371242765215	0.06667650847474324	0.009648122681943644	-0.03308063539785691
-10.11776374681346	12.014636087480781	0.05916537524853259	0.009273552124429237	-0.03062436961717169
-9.799033203597945	11.32040592221854	0.039903079932363486	0.007390846518472601	-0.024095891383840322
-9.732454220074882	11.174895810343436	0.03595621475367662	0.006834343340773015	-0.022318740869685282
-10.081694286405995	11.938670646469957	0.05708433405639435	0.009053871776039333	-0.029900628909749226
-9.419861471494833	10.505758447346915	0.025217189438237912	0.004210487622217618	-0.01826704462256175
-9.39945834397536	10.463080013210769	0.024456950299050817	0.00402325907538593	-0.01791920786569432
-9.362989365785312	10.388561145610026	0.023471473751910252	0.0038563278214765076	-0.017361534283260364
-9.15485933130238	9.94585479357356	0.017713559955075578	0.0027129348002375145	-0.01419005967028239
-12.250739993292553	19.150604908283345	0.8156707835379675	-0.762469986896682	-0.23321920486020872
-12.385666050996104	19.229462944007324	0.8469725561533229	-0.793373801327366	-0.2677838668925875
-12.018444755085756	18.995911937273455	0.7601766084984474	-0.7069490250293358	-0.16170833517261568
-11.827571680933026	18.805921238230237	0.7285738809279074	-0.6692160230256003	-0.13827912024908562
-11.71378598197753	18.69006222155872	0.7091477675578649	-0.6454993429964471	-0.12065598316285847
-11.489121580415649	18.312221504949157	0.649386120815838	-0.5794243460156463	-0.08616599622165194
-11.42092816915265	18.202424829191397	0.6318366398198316	-0.5600059764914789	-0.07726754787906115
-11.137081940903064	17.673975351763787	0.5406437441260157	-0.45770217931156476	-0.045860875283150006
-11.050577560623434	17.52903972488271	0.5153389573212204	-0.4292305306655924	-0.03754169652240148
-10.900173758069224	17.228821915447778	0.46163467714507134	-0.36970313604372934	-0.026792343663633506
-10.59407257662658	16.86993613536655	0.3862049109038199	-0.29230447611534915	-0.010656899646123081
-10.4015251414116	16.663994998799538	0.34435776998881856	-0.25252126708017386	-0.004115053596284796
-9.980308680915373	16.24426542990552	0.25899336646829785	-0.17409508309621247	0.0052298277767123015
-10.52456597891735	16.788877057884427	0.36964106697669996	-0.27554679166182294	-0.006688900574708369
-9.215934750579713	15.702403997568886	0.14808502966637122	-0.08738575597121133	0.006126682969151465
-9.506635524164235	15.916651407254937	0.19021636787532364	-0.11928697465936533	0.010749427916363397
-9.713477904294042	16.0562870014233	0.22034712184362282	-0.14242968944997175	0.009048014871988315
-8.987328542896977	15.535943891824608	0.11618162685346299	-0.06326458781186686	0.0033645614702153266
-7.038155536202357	2.4161328913912485	0.003864646903826194	0.003375656013737308	-0.0016589593825832296
-7.218271698777633	2.47634434863711	0.003874874442134848	0.0033328084300071922	-0.0017891609338975011
-7.402921517489648	2.596088343862585	0.0038544271721567217	0.0032513330840263513	-0.0019232069773928765
-5.610926604361966	2.56874897195521	0.0034243807896864064	0.003213180230841023	-7.172867025218717E-4
-5.791192046184306	2.4885541575675454	0.0035193069562490754	0.0032812567243726276	-8.252917457725942E-4
-6.090991914769232	2.367770791599311	0.0036612476489159963	0.0033818725586985897	-0.001004303235388929
-6.223300720670824	2.365865245728654	0.0036991258047509327	0.003391618476704642	-0.0010968063859299096
-8.524776938151282	15.280293075065625	0.07057081938009338	-0.04399155382725379	-0.0029755905759008346
-8.5390176621	15.301185889469425	0.07464806553107833	-0.046568713751090056	-0.003042080347650047
-8.574275941324595	15.320887483760043	0.07794188619613183	-0.04783775013236564	-0.0026650868221753206
-5.2268760988311245	3.1984387632370352	0.0029594674546632267	0.0027928422894122826	-5.658243412175338E-4
-5.323022364028059	2.954304032548915	0.003128810643206376	0.0029505867021831665	-5.946983843879951E-4
-5.411391041049513	2.8046470279535036	0.003237506469196537	0.0030487695366532867	-6.287047329307599E-4
-5.361270108912003	2.863813885716368	0.003190318044057179	0.0030072553089877576	-6.063488587548432E-4
-5.176470922340737	3.3654332504811606	0.0028512903587251093	0.0026914487951391047	-5.53146763278221E-4
-4.997438755280889	4.032636318053695	0.002437462177478001	0.0023019303762407224	-4.993426500106875E-4
-5.108994509801874	3.6116460899580636	0.002689700369760551	0.0025400988176861386	-5.343891850141537E-4
-4.991774580661376	4.054261353979088	0.002424223568460239	0.0022895147443320325	-4.972338436432566E-4
-6.53602006808163	2.347293243898074	0.0037810822082809687	0.0034145353597247294	-0.001306636635586993
-6.871423256057571	2.3759082864320638	0.0038468453095460873	0.00340118747635307	-0.001542282990688274
-6.725008134174486	2.363972974785624	0.003822328834709073	0.003409288581366259	-0.0014419398873440797
-7.498445287702315	2.6504749625169852	0.0038449072783935745	0.0032119987445906524	-0.001990489650759885
-7.543394316053332	2.6908233254228815	0.0038339019264719055	0.003185218530494768	-0.002022279213880918
-7.714537633122486	2.9137762658493207	0.0037573681048772745	0.0030337012998875607	-0.0021484777951592854
-7.7891268079090406	3.0564766598021276	0.003706048545386728	0.0029436132025684285	-0.0022052493327796466
-7.80527300412054	3.4063802626319237	0.003537487957722442	0.0027238980257711966	-0.0022384079414287795
-7.804324521600502	3.2269612996167556	0.003624576520447467	0.0028349726937832004	-0.0022265792539281257
-7.758877336072651	3.698244931275473	0.0033893812448483633	0.002544469321668332	-0.0022324013473266967
-7.751964178591711	3.7286102673963915	0.003373419162421748	0.0025258682969715746	-0.0022304646917724507
-4.868412953288395	4.489722570165323	0.002155251855005228	0.0020445126603746006	-4.091952878636719E-4
-4.944274103721604	4.221530184777065	0.0023211103958245905	0.0021956333287098035	-4.634625759027094E-4
-4.861218645669248	4.514367912389247	0.002138606531894416	0.0020293692922457723	-4.0256149200435486E-4
-4.761328567585714	4.872867994409656	0.0018860267494350174	0.0017990067585928586	-3.057290714791249E-4
-7.7347878369548635	3.762505605967378	0.003353845845486764	0.0025054741019936745	-0.0022240756870827044
-7.441188952293851	4.488511996506501	0.0029726617092837074	0.002064522222379001	-0.0021385016508941
-7.462522939780039	4.43043664258904	0.003001031507848497	0.002099578700969425	-0.002143515492395474
-7.583988224902736	4.103803156183615	0.0031524245536046695	0.0022901531695518947	-0.0021654714990477462
-7.428705960551779	4.562167039268793	0.002952848185895244	0.00202075954093314	-0.0021490901557593266
-7.367225146909923	5.0179675342064245	0.0028348803622286955	0.0017484001873098263	-0.002224518259557072
-7.395373926440531	5.510469499667041	0.002840873994415029	0.0014650094509596257	-0.0024095705336773113
-7.396628687854849	5.543415335697084	0.002839590590962219	0.0014457119125975157	-0.0024201642627223368
-8.951906927477943	9.55517852325179	0.014955565657453034	0.0023754538928952565	-0.012373548477835502
-8.732770861641235	9.107630277300872	0.011477392634479503	0.0016896352124815474	-0.010029573123460804
-8.477149435408428	8.592840803667324	0.008918090920158137	0.0014332862584567011	-0.007973042424302862
-8.352048182285694	8.325615036227727	0.007672860480860905	0.0013176696631749733	-0.0069877128547231205
-8.222367325804308	8.079901469599669	0.006878257596863757	0.0012451872728485819	-0.006299305732141887
-4.558078678429407	5.6727023718291845	0.0012145427390184609	0.0011745030177054412	-8.593895963686944E-5
-4.661854211303943	5.2307881209663405	0.0016010439900370863	0.0015384053643723585	-1.9463040197846993E-4
-4.6736829568741065	5.179041007331088	0.001643469083213656	0.0015774673639846336	-2.0801655760491149E-4
-4.664862639408369	5.2157017440172675	0.0016140282918000013	0.0015505265720394679	-1.9735387793455773E-4
-7.642518454416541	6.7438038314408955	0.003551755448355688	9.521377543621028E-4	-0.0033175689912136592
-7.72390205946121	6.960130553786359	0.003970240576058904	9.763134440907254E-4	-0.0036985803594997034
-7.960824009101229	7.5515457825414485	0.005069659806316291	0.0010233602251372618	-0.004707455575640503
-7.398279738095727	5.568321714484634	0.002844690806329279	0.0014337701811970678	-0.002430726115269232
-7.486554017062449	6.151026864151781	0.003025959057556136	0.0011453625880822784	-0.00274595256647196
-7.599533786520233	6.612688047526157	0.003435349539062558	0.0010008379031267811	-0.0031919201032980255
-4.559353287845783	5.783205763653101	0.0011110606459962457	0.0010741595304580283	-6.377091769406807E-5
-4.539973927898901	6.108340489734484	8.227919349121835E-4	7.882065891132199E-4	2.952909380486189E-5
-4.595870421128182	6.280367827388355	4.93988993749019E-4	4.6948981265612855E-4	3.64599153223146E-5
-11.949523827617073	29.206895619841305	1.6234326104027406	0.03248355230936839	0.7989197090331202
-11.807688642858182	29.154031813094953	1.5935507431235978	0.03999200912240747	0.791750063570295
-12.00330605669702	29.223330979102066	1.6338867246273217	0.029756534405426874	0.8012042618530747
-11.58017196199464	29.065937130844834	1.542500491681634	0.050030959497769714	0.7804322175751173
-11.41683712235142	28.96940271662765	1.5037041858288718	0.05699660387895143	0.7672787975154652
-11.219350371023808	28.853937987330728	1.4562382090900712	0.0648834271915658	0.7507754945155749
-11.063811648377435	28.68153300927144	1.4096428377003685	0.06493962210581637	0.7306149874925203
-10.947486528223845	28.535037823889105	1.3722166021617892	0.06418842006776587	0.7145186068120138
-10.899230615467399	28.323819733732066	1.3243975597686357	0.0554714989213861	0.6948660410903919
-10.868467577029437	28.194812621939796	1.294819077659132	0.049730391042472226	0.6827480668511552
-10.876511202290695	28.109887068149042	1.2674863171942425	0.0415970020267957	0.6743194244524877
-10.899672074901286	27.854101802332053	1.1890756442790642	0.01943789639032863	0.6463310539123438
-12.412266700730603	28.73183000599365	1.676409285815218	0.011109069807378927	0.7788539616743215
-12.004390987243811	28.644127827029816	1.5765910676161563	0.025464654280794453	0.7627664398797092
-11.418956634563854	28.353076382645266	1.4010719929115112	0.032627171934635844	0.721265333692443
-11.624144095082618	28.483083006210283	1.4687158161467242	0.03277385816796075	0.7387745561450024
-11.98757052088968	28.638168487186267	1.5720600458355287	0.02590656692092187	0.7618508645605505
-11.999455430555999	28.643021141499133	1.5753940599230465	0.02563852691325907	0.7625736000903554
-11.11438165555979	28.077094826076056	1.2832330258145788	0.026324597293803268	0.6828864892548421
-11.390783517603357	28.330385589064328	1.3907674906471637	0.032245992247388194	0.7182010163005694
-11.018694723095315	27.985290635821798	1.243175829397157	0.023511534181266707	0.6677977294268034
-13.471803069018005	28.77445563984976	1.8969267451132064	-0.038231782715571795	0.8018880416205874
-13.48260549035852	28.773788416678933	1.8990169406941342	-0.03876865952853056	0.8019938957243165
-12.935354512904492	28.789110493383188	1.790401441365721	-0.01200077977163012	0.7937657564508878
-12.730299209385468	28.768829272465172	1.7462261610877117	-0.0024928960227942314	0.7886656456121595
-14.231290469589101	28.525879619960573	2.008331628850282	-0.0882555187282722	0.7955339115618612
-14.010448775461906	28.63328583652027	1.9833192267022501	-0.07126655468078978	0.7996754229159428
-13.506471729136642	28.767317669153915	1.9027603590946875	-0.04024721660462056	0.8018874456248585
-14.460841527293365	28.39408003504012	2.0309560067621426	-0.10612671100534268	0.7887680111549382
-14.783683682753072	28.129965573228738	2.0425779211557167	-0.13585858436209927	0.7735004193911107
-14.975465100779633	27.963363652093868	2.0445656958907574	-0.15518085120761058	0.763959137347013
-14.857377166814722	28.070482248494333	2.0452322520466018	-0.14275444707391438	0.7701276814690751
-15.247091508969765	27.723494694946858	2.043938729298498	-0.18286336179661627	0.7498843564883856
-15.438921475279523	27.548521108541188	2.0386243790068654	-0.20376293501114823	0.7403727513211302
-15.777307067901031	27.23142152114181	2.019638740733507	-0.24316226064392676	0.7212973412571277
-15.505550048294694	27.4862002405047	2.0359736442165626	-0.21107054739677955	0.7367346685758549
-15.95882932927022	27.057658625283377	2.006051929568109	-0.26579050472098287	0.7105868969328893
-16.071627921968407	26.944874315391413	1.9940981412257295	-0.2816301648620124	0.7034170373390174
-16.348879088595037	26.649360708813276	1.9593745976848158	-0.3249342886614891	0.6832962810531762
-16.427997019937784	26.555959712111072	1.9466437537935244	-0.33966904162100187	0.6770166701784675
-16.656844434007954	26.17623866269756	1.89116312828714	-0.3967163230616888	0.6465607801679512
-16.696536478621557	26.09508062700545	1.8787647917430923	-0.40925847665027476	0.6396183562301176
-16.835749776418716	25.686852448177994	1.8181442897293834	-0.46392061663055867	0.6004026591149507
-16.845061757485475	25.628453285604436	1.8092350246543805	-0.47142440795679513	0.5939266279548097
-16.850433340026893	25.176846057478727	1.7403705391983255	-0.522271392284513	0.540096169985773
-16.85038673364371	25.14105029551206	1.73517597314315	-0.5261896959897762	0.5357105812398594
-16.822804208812027	24.752145786172367	1.6796834435029462	-0.5645896946193293	0.4894111369596914
-16.814022621155868	24.619664448408173	1.6606494394036846	-0.5777439264388199	0.47367204985012534
-16.812945472733826	24.6090037446475	1.6590658860513352	-0.5787715229851805	0.4724379543811141
-16.723937840816944	24.10943746964462	1.5868070249008266	-0.6234752939759383	0.4090449412686466
-16.711672631053567	24.055094941481215	1.5784153120662003	-0.6281951937641224	0.40234075054266083
-16.289023552988983	22.907733919851253	1.391712236465905	-0.7175205774596913	0.2525815753039726
-16.541701583590093	23.45604246001041	1.4863365916854188	-0.6769139467387946	0.32612499060217576
-16.554803726644348	23.499372302025698	1.4934242705582526	-0.6731894565478154	0.3315258285504337
-16.28488538521969	22.898119481008653	1.389930614520212	-0.7182935657017919	0.251289314996102
-16.26218103763534	22.856454352609262	1.382573499172444	-0.721282314158966	0.2454166092869451
-15.969194038819062	22.31634337785984	1.2886557204948335	-0.7598020881945465	0.16954980618064136
-15.890230123807179	22.1925020649246	1.26940766794502	-0.7678400270602251	0.15208740567528736
-15.611918811164477	21.76175729997115	1.198829252372894	-0.794749704845076	0.09048352751037914
-15.389654649869971	21.467446140267274	1.156429055378961	-0.810669313539755	0.04659204048416915
-15.211472875440649	21.22502075941048	1.1192352633192577	-0.8232070977345933	0.009851973524499064
-14.852605830718518	20.76860561637889	1.063055078739499	-0.8427840933314378	-0.060589856119578914
-14.818368111934701	20.727265125728813	1.057292984077555	-0.8442797265622153	-0.06706875429263179
-14.010753868674147	19.956266747716498	0.9705793503405832	-0.8558986010131878	-0.1855826429014254
-14.087441807327457	20.012526511232718	0.9766065285694041	-0.856808229967684	-0.17783015777639133
-14.468160486474938	20.371519812579944	1.0134358095386928	-0.8528458686845675	-0.1224873959174619
-14.161164464278139	20.08381166702931	0.9826327789823107	-0.8560092823429443	-0.16736558950166797
-14.781086333771103	20.690256417429	1.0520701619080068	-0.8452203366310143	-0.07305163870706263
-12.566775432145782	19.255877513320883	0.8617931124287286	-0.8041921127351412	-0.26905894583040657
-13.290339014836286	19.46305631769065	0.9142469030892779	-0.8404845259896617	-0.24891562299384642
-13.1729303124603	19.418787275288505	0.9065343707290212	-0.8353759587449582	-0.2556660238707205
-12.843245224742368	19.28971157894774	0.8861670327452125	-0.8211045107244233	-0.27445601069748526
-13.364979556612642	19.508469790386137	0.9204606555006074	-0.8431879737343532	-0.2435676308491047
-13.714991928392514	19.7215588672211	0.9465823052549865	-0.8531841575992227	-0.21855444276985278
-10.73275094914898	27.601566124654774	1.088488431873153	0.007611424514172143	0.6100781974666072
-10.621312259153935	27.431657608134955	1.0233963309090224	0.0014316273872767406	0.5850765216479308
-10.494472622804425	27.139762728691487	0.9346716449699966	-0.009350019987016182	0.5451572463999801
-10.440814811578786	26.97290839065918	0.888841721675873	-0.01640241810832533	0.5224551839669951
-10.340010025599554	26.46761329405222	0.7676857245501758	-0.04584229100894824	0.45445104776244416
-10.310942985096554	26.231506882359504	0.7148082479073903	-0.059822828120267596	0.4229417771729287
-10.254915889396067	25.788604694922874	0.6229039800153064	-0.0893844782408976	0.3651185490303316
-10.226478276469011	25.49740684588262	0.5634651851161652	-0.10804127450830889	0.32585077182580974
-10.15297056364784	24.454238785309386	0.4001176914728896	-0.17520887908925453	0.18683608864079806
-10.148816922605754	23.97207807587904	0.35051544087476405	-0.20871188791888617	0.12219229212451814
-10.1572747910747	24.735583520367605	0.4321692104853406	-0.1560237479912889	0.22470568802703772
-10.162097597121184	24.830116402868736	0.4474313777263573	-0.14970895291765177	0.23746972740828376
-10.162546766859359	23.84260305188515	0.35761709988064655	-0.22000186042506525	0.10528268109858252
-10.199764060738538	23.17965757589045	0.34667578375507246	-0.273234900295313	0.01821118346661424
-10.264133457042867	22.925685144978395	0.3740661080534944	-0.30087095714320017	-0.01196987586982251
-10.334836167150385	22.416165687077918	0.3988972057863012	-0.3460282695860474	-0.07681879421456676
-10.491992980100063	22.018023813554393	0.44646550355719816	-0.40029217969963027	-0.12045425743957075
-11.549836964138185	20.072338696358347	0.7416758959669134	-0.6815717381676616	-0.29191071164818994
-11.554967867880773	20.064003427239495	0.7428053620264435	-0.6825819238388648	-0.2924749494837339
-10.551136967279964	21.796553611972193	0.4688023766544137	-0.425435272863629	-0.1479088163641704
-10.861109989919282	21.2561808403101	0.5622962208419143	-0.512002989479835	-0.1981860681375602
-10.944210941660401	21.11696785294288	0.5847445252874908	-0.5353499256983854	-0.2110671912012362
-11.133323225905555	20.800917117156818	0.6399914729265823	-0.5834771449375017	-0.23629882209067757
-11.346534801731305	20.436488911990164	0.6940545889802365	-0.6352974213256731	-0.2639259038446079
-11.231518843805489	20.62710766906838	0.6621906006070031	-0.6094794931098522	-0.24965654069246868
-11.741469854730147	19.77949816437784	0.7853461762710494	-0.7193985463749921	-0.31379333528023706
-11.841147224706019	19.661418434931374	0.8024088118542971	-0.7365569217006296	-0.31773296838482623
-11.973386913159729	19.52262481256701	0.8251995276839235	-0.7597706756890614	-0.3204141374878635
-12.17042537041236	19.353881967026794	0.8401656589877116	-0.779055771138405	-0.3113977332421733
-12.254791953417843	19.298450378205736	0.8416124089267407	-0.7846857575007875	-0.2935876462143838
-12.107678242949614	19.405561627556374	0.8347063673839259	-0.7721879925629488	-0.31423888110127773
-4.288326386940742	5.8070230604936794	0.07794859059302435	0.07229974551351098	-0.017648124970310815
-4.307057605244767	5.526002436139832	0.1084941080007039	0.10074935091992929	-0.018840214572044097
-4.180171464701457	5.245978145694322	0.14095452623095905	0.13160280884126702	-0.004519458228352938
-4.162615861022818	5.199209053922773	0.14595377078990834	0.13624410828915584	-0.0024787535722621923
-4.143652721141185	5.191949089536986	0.1469778274404076	0.13690498509444401	-6.360106222467771E-4
-4.014987066173259	6.398560350145364	0.012850894621679548	0.012455649157391169	-0.0018704672973351773
-4.102160277057983	6.226155071234556	0.0310942741232536	0.02993370653039667	-0.005100959028341696
-4.158587255864665	6.1200098173878565	0.04376182311434338	0.041267089325039946	-0.00835295334781887
-4.284793079351208	5.824858607178209	0.07583180634459162	0.07032794198034117	-0.017359026261435675
-3.6322745368198053	5.1479752237781815	0.16016169281454035	0.14105562560545615	0.056633325055136366
-3.7520724673596213	5.133869891353276	0.15868566571819825	0.14279545909831134	0.04206226093623469
-4.068810461062704	5.185234828589743	0.14920234473600014	0.13796940823789428	0.007546658456111642
-3.4079134276844885	5.238028583704212	0.1582204918429284	0.13025230278742517	0.08242183408188641
-3.870611147185512	6.723331704642558	0.014970532770041182	-0.011650208990712634	0.004467174735629566
-3.93550508782948	6.569124366309313	0.018120256439338282	-0.004447223441366094	0.003964975403127487
-3.083077723553127	5.477621858005871	0.15626627886606667	0.10051212555631858	0.11954195391313913
-3.2016356353304536	5.395281637801698	0.15766172161420985	0.11218528366274938	0.10547716590207709
-2.9250367521464256	5.618751443255416	0.16691891768019648	0.08315245655653945	0.13845240393077948
-2.808073832376915	5.742408533499555	0.17262859935706742	0.06867500829901257	0.1511113927736703
-2.561109083068193	6.012828978318681	0.2100514315107386	0.03694547569070822	0.1818881077318356
-3.6562255957727294	7.214473650128381	0.043819826360273983	-0.0368586342334736	0.0048916359708821525
-3.592522873141893	7.34008329807876	0.07714453077359489	-0.06337487957463342	0.010922985645369252
-3.54328167840365	7.470859406778205	0.08715768779291999	-0.07160584958711927	0.012338652139823172
-2.1477862434435124	6.617732931249476	0.3190128830565214	-0.04869951182150603	0.24223874347213756
-2.178221292733067	6.571855578800015	0.3090087683557699	-0.04086208982502926	0.23861384810212422
-2.0648331524982755	6.7576354797203635	0.34775319364886365	-0.07238706130397435	0.2526892404286567
-1.8849213199230619	7.066868042911974	0.410625352259679	-0.12430593166155464	0.27468204653502115
-2.4120263893614973	6.229400814325045	0.24726084226770834	0.007989672746856883	0.2039046246316789
-2.5361866250272955	6.047252036713077	0.2139424234749652	0.03374221135434899	0.18500444270804878
-3.935819787141531	17.984500048599497	1.7165308162021162	-0.875433301919196	0.2081378821439742
-3.78336958602557	17.993315823553566	1.7041026643209616	-0.8799214977102761	0.20482612963311836
-3.427077741744119	7.766058137175304	0.199318499912783	-0.160243854218913	0.020660003271068414
-3.406569881135219	7.832445527304884	0.21480115532007107	-0.17124450940415462	0.021213694302943287
-3.395983191054093	7.883794864942119	0.22707913704826582	-0.17910175283694482	0.02220567985647951
-3.3371281060386737	8.150918617555703	0.29719952826061213	-0.2177698554748823	0.028334013287049226
-1.278169408830863	8.48437433428823	0.7010860537233097	-0.3559377352373524	0.3386984503562225
-1.4540629241815408	8.03470965362341	0.609699433581515	-0.28358166093782566	0.3250978257278362
-1.8167261401452421	7.208011822579171	0.4383897222340366	-0.14792734773773905	0.2846689705671228
-1.5523830370140876	7.789776732269239	0.557625365130995	-0.2413226629587716	0.31283664168659303
-0.9410764433027281	9.405038530050247	0.873205714421964	-0.4910870374570383	0.3564619869088415
-1.0329367331417418	9.151234284338832	0.8274366433976311	-0.45675803351626365	0.3526899287976132
-0.7679094447811552	9.95277965234512	0.9595409992911264	-0.555535979485617	0.36118949176141096
-0.33002843814312044	12.134348277380695	1.2448685217065403	-0.7701720340027337	0.35592168745985003
-0.3357764586920513	12.078843485378034	1.2387364020355078	-0.7655338155275471	0.3565787281755809
-3.417433509638533	17.827381727176302	1.6793580803919164	-0.8970149388948703	0.20795960121170132
-3.353382382951112	17.741842308688575	1.6754732365397018	-0.9011911889079762	0.2103656130439828
-3.674832941632539	17.93323560833925	1.6978380675601144	-0.8835350607710835	0.20774777590677473
-3.5409307277999584	17.885907081965335	1.6888527028092786	-0.8915097153272332	0.207130895798705
-3.1860561960175433	17.549365365355296	1.6642260480785436	-0.9081748848097937	0.21370989706923138
-2.9981130641699174	17.395321314172424	1.6544686152259283	-0.9133975839433445	0.21674185491831613
-3.2165215628928006	17.57820816975883	1.6657780777944462	-0.9064880393710391	0.21361202989517203
-4.1137207324417435	17.95308223849858	1.736297246506496	-0.8683085652574487	0.20845127249470863
-4.160621080742889	17.795938972454014	1.7460616947274443	-0.8688754838387511	0.2129696080297417
-4.190763877417752	17.70804950350443	1.7519408765386664	-0.8670480471011089	0.21474423694075934
-0.33050020850094985	12.145123827625998	1.2458144436619716	-0.7708330368713565	0.3557098311407984
-1.4343564303268679	16.31909273804294	1.5557704746842376	-0.9361799558976747	0.2501228955724122
-1.3066176526698219	16.0680303809159	1.541465745741943	-0.9366680849010385	0.2545476561362382
-1.1152979539279455	15.611202681804269	1.5151241552174866	-0.9317326167056768	0.26598992739449717
-2.4474803932797915	17.1585224792057	1.6301498516560686	-0.9242575650745681	0.22716566214524006
-2.055761384167546	17.041296048986602	1.6086961698731517	-0.9314925638503248	0.23250907291146142
-1.9984998164489554	17.002629506016117	1.6048804570209936	-0.9315816815237283	0.23450067757877321
-1.5724149375605685	16.580962567434636	1.5717086062223762	-0.9381201838717821	0.24364286865036475
-2.9820955633715815	17.38344915169903	1.6536892480449663	-0.9137579616745307	0.2170732127964124
-2.724789042326286	17.256116533629893	1.6421906362636836	-0.9191509289197881	0.22209963993767734
-2.531457869203797	17.190304756335227	1.6337997675316078	-0.9234343910316883	0.22467545118209437
-4.183190145794866	17.56540290424019	1.7516423330585578	-0.8671946510248012	0.21737679217204814
-4.207099313692599	17.371866069837257	1.7565733600953246	-0.8700671757199276	0.22028955459919197
-4.17345519997633	17.089831976884682	1.7477041746497415	-0.875394040934	0.2195880555183933
-3.3148310309893363	8.423923301546052	0.3686498875450871	-0.26307051176620383	0.0297870148914925
-3.3001926290874843	8.663118489326514	0.42456223417068506	-0.30187905648371227	0.02836446369099174
-3.2862287614074197	8.915212706658004	0.4826409938709332	-0.34017273290956956	0.03079395330466048
-3.2794829862540458	9.153166440048345	0.5419894893207949	-0.37966943957534627	0.03366246323327932
-0.3805651487088481	12.953841366376702	1.3188156003872233	-0.8233459419313465	0.33817454125471436
-0.4307061904896281	13.36924122248353	1.3565467850441575	-0.8508188083878616	0.32830675214037486
-0.5075965103225141	13.744646939005303	1.3844359703315559	-0.8672172973438901	0.3191932975676638
-0.5977318219793605	14.096499370658435	1.4129726024520035	-0.8858047213878217	0.3085878656696968
-3.2676731937878696	9.605726412719452	0.6443290428757478	-0.44367819881381665	0.043779611555864684
-3.256429234120413	10.042692132374542	0.740921778088246	-0.503290827906033	0.05378117639298759
-3.268410707882346	10.416945356274994	0.8139092117661058	-0.5444803761369118	0.06193019646257858
-0.6591870284780542	10.31262568099423	1.0179880093770162	-0.5999385334459943	0.3640998845493478
-0.42285288091859907	11.258976825610697	1.1480804062546257	-0.6969742339922373	0.3660169080438367
-0.42939644071267913	11.215805729165236	1.1423474112417522	-0.6924529846217378	0.36625083589136753
-0.6312573047807166	10.428088654680536	1.0357230102051738	-0.6138697416389723	0.3646062359834184
-3.2903234695987535	10.897386429199772	0.913530485882571	-0.6029341908925591	0.07214536433248772
-2.987291544864133	17.386535233830127	1.6539652879252495	-0.9136713459046746	0.216954089578916
-4.164359810315925	17.031866286091535	1.7454538487050362	-0.8759066755212924	0.21989956266069793
-0.7097934901376413	14.466809880080852	1.4416156950847434	-0.9029899751638332	0.2967906414667262
-0.8575672753041089	14.969271293498517	1.4735967202819436	-0.9165963756862856	0.2839707358377786
-0.9532329287786547	15.217415294466539	1.4916861508456765	-0.9256602667406564	0.2755325766592136
-4.1386892518049425	16.602845789463966	1.7239479303566867	-0.8786470824779039	0.21482887090601288
-4.159558946386909	16.976159925336383	1.7425440641161396	-0.8753933574331656	0.21999058450052947
-4.083322820670365	16.225441788462653	1.6964628719827666	-0.8789483861660269	0.20907353908036208
-4.075875945060494	16.183223288394085	1.6931945136786315	-0.8786894047202306	0.20875431752185822
-3.9528003255732322	15.292784673108926	1.6007626498553447	-0.869422350185295	0.18191267253402216
-3.9992067929440043	15.73055462668215	1.6495193637957692	-0.8770307298612532	0.19635919572476462
-4.068371905853679	16.139351008679608	1.6887194861625974	-0.8779475011888699	0.20775011079524786
-3.903746688804401	14.691009127397303	1.5287927332122377	-0.8526873384065141	0.1623522972920366
-3.86987704440043	14.375574603567006	1.487398013708515	-0.8403976270130555	0.15389701008289744
-3.9256796422272324	14.820378173973397	1.5450014897708924	-0.8559903885527195	0.1661932086361567
-3.9497350317267026	15.228464150498013	1.5931614557956322	-0.8674655893912347	0.17990263253963398
-3.7268568443784513	13.894308007070336	1.419434291727465	-0.8244949804027827	0.1418262848611819
-3.698215854277132	13.779058127098043	1.4027664933269257	-0.8198793578677438	0.13903825316474114
-3.6779639093146645	13.673870011895303	1.3864798199055248	-0.8136888052360642	0.136921541011376
-3.571181750067259	13.33170586472178	1.3343941423712418	-0.7986982190939642	0.1283819733343475
-3.4835043026903465	12.977876322076302	1.2772732616819293	-0.7758660747609301	0.12256953215400127
-3.404126025364066	12.339701968592273	1.1753027650247427	-0.7355025924492136	0.10488059315276616
-3.3488293333994186	11.895449310153229	1.0952483366342634	-0.6960548463002004	0.09598262848636115
-3.300315153385468	11.14083500028607	0.9612441817235193	-0.6298087838597484	0.07764590124532121
-3.9511621749674837	15.271050023970451	1.598281004666956	-0.8688896657074578	0.18137973131227375
-8.244373317370188	14.628658956740194	2.9500719969533738E-5	1.7175375537063097E-5	2.0459138280486086E-5
-8.208489142862772	14.204433859089825	2.919527993482946E-5	1.7241353792481846E-5	2.049417167080825E-5
-8.193734077492797	13.966873422743047	2.9028485777674038E-5	1.7284668637211597E-5	2.0511364484126326E-5
-8.232676222944097	14.462837941075223	2.9382933355392588E-5	1.720308600906534E-5	2.047846209381609E-5
-8.19035693955016	13.837323106092928	2.8939184948897365E-5	1.7312761776529904E-5	2.051479948967609E-5
-8.113167709168138	13.369167772280294	2.8630479284086806E-5	1.7370096895007752E-5	2.0546676417316747E-5
-8.077142174814208	13.181783020574018	2.8526018935088517E-5	1.7399779161258795E-5	2.0554900595106215E-5
-7.967407351985131	12.816549861797377	2.832942462332709E-5	1.7419481154641056E-5	2.0590878313196978E-5
-7.4202031915344335	11.241546128091116	2.7679097468731678E-5	1.741774457382298E-5	2.0768325752989394E-5
-7.380855782333087	11.139150568907128	2.7662760440544986E-5	1.743004504193443E-5	2.0781426473686298E-5
-7.603903539139292	11.751642921695533	2.7852978980790633E-5	1.7422217739376812E-5	2.0703076180867687E-5
-7.696154479064555	11.994745340563997	2.7947441920338822E-5	1.7440320351067893E-5	2.0671072927055683E-5
-7.744684776673163	12.145936214046198	2.8024621771598382E-5	1.7445354846044414E-5	2.065515989814063E-5
-7.337783016568444	11.036160898112158	2.7646285683805035E-5	1.743590721469877E-5	2.0794341514697128E-5
-5.478513842259125	7.328297301269693	2.6398806939459348E-5	1.634802553551103E-5	2.0722480180400104E-5
-5.496335515484936	7.350666297835906	2.642111791614108E-5	1.637056390506563E-5	2.0731122609692803E-5
-5.513292533723025	7.373441024034741	2.6430431778897903E-5	1.637966305324883E-5	2.0738257673407124E-5
-5.7782594324877365	7.704138241466704	2.6616067518821274E-5	1.658663386307529E-5	2.0771996552563616E-5
-5.226288884072366	6.97442447090005	2.6313032347235124E-5	1.6313160870355263E-5	2.0628713601360433E-5
-5.1320395346395955	6.880771446866525	2.6236833882399672E-5	1.6238347682270123E-5	2.059749757022975E-5
-4.981658732436152	6.746084424883188	2.6226229928058665E-5	1.623160028146215E-5	2.0582950589876413E-5
-4.872230788355059	6.663668971542325	2.6210308187739504E-5	1.6215716719785036E-5	2.0588200369617603E-5
-5.95993806317256	8.088641025459268	2.6671920730797515E-5	1.6585117325271543E-5	2.0873634997018266E-5
-6.156106083074739	8.43849134717127	2.6881709141650833E-5	1.682066664450349E-5	2.092949931546481E-5
-6.3622803987511345	8.893710900037291	2.69938020294853E-5	1.6900306070031567E-5	2.0988056330579425E-5
-7.037730777065047	10.279206689455364	2.7438758878250076E-5	1.7350229652031226E-5	2.090165668545036E-5
-6.511291309796823	9.166024915663732	2.7168399965956688E-5	1.7118229492902876E-5	2.0978139915443297E-5
-6.961309529005052	10.091919377967345	2.7377601534193417E-5	1.7320680608480724E-5	2.092058107832207E-5
-6.976746835639336	10.11701394282087	2.739406482415675E-5	1.7336551803781228E-5	2.0920835556273805E-5
-11.149672852779776	19.026028297048256	0.22491537853108337	-0.04166896770508128	-0.07968110704021819
-11.177286946315288	19.099277703541333	0.22643024562747158	-0.042817034429115566	-0.0798631296004349
-9.18227086019565	22.941744559833715	0.24044222980555996	-0.08886454620764343	-0.05291004342501102
-8.933979733519063	23.042297787756027	0.23612476607253982	-0.08986962346442587	-0.048658844894780826
-9.497726748011418	22.723004536194928	0.24326028834224067	-0.08607262459574226	-0.05746071607010257
-11.201816179455392	19.362671115833425	0.22969921654586856	-0.0461662355676487	-0.07943442020823166
-11.022193536741858	18.71762456011473	0.21830933658818966	-0.03718295873532791	-0.07888958239476412
-10.948655511422155	18.634752597804788	0.21518890961077253	-0.0356001206719076	-0.078037851394992
-10.739200803101152	18.414265673982754	0.20653654081170558	-0.031712023639188174	-0.07569002375559017
-10.426129079411938	18.242868662510936	0.19406502397494396	-0.027631574422078385	-0.07142309876161963
-10.351495060601314	18.19934593348884	0.19105168949117304	-0.026717146949116553	-0.07037522312556516
-10.276659955502009	18.164399203559437	0.18806197157377944	-0.0258853715778514	-0.06939054546079451
-10.051706148564318	18.092298620546728	0.17891650684595192	-0.02364304364346687	-0.0658566349502721
-11.220597943108505	19.547650220008503	0.2320050345851588	-0.04847514653654455	-0.07908450987904922
-11.213232813518047	19.613678726955158	0.23257267097012135	-0.0490967055891014	-0.07891926614758843
-11.167862918473158	19.983763373685665	0.23549110279464658	-0.05353230163620741	-0.07754359650172214
-11.119734753615504	20.180895538942224	0.23693551055984463	-0.05549052466193631	-0.07694835803473671
-10.889962382093142	20.81510177874138	0.24016847560318638	-0.0624974803579405	-0.07378494915155928
-10.989883259185685	20.57314650704364	0.23892331092532437	-0.060091093640385784	-0.07487830092879312
-10.670647697607485	21.25443563231954	0.24207697419754487	-0.06760112257194324	-0.07112465660639788
-8.656589193032165	23.077778160673812	0.22947597573640682	-0.08936193775499032	-0.04451913392608384
-8.262164632393056	22.97490850022338	0.21614752395340744	-0.08545334187960296	-0.03759460344149511
-8.093510801985081	22.896766634500132	0.20982420072738564	-0.08323652386861666	-0.035226577437906886
-7.68989912608717	22.564207698669875	0.1920158303910658	-0.0742693672976915	-0.028884122201033282
-10.61906467426591	21.352055718189742	0.24254709164914717	-0.06856388147411871	-0.07068262159630073
-9.936768220586934	22.310409278173573	0.2454005667033352	-0.08063849753625899	-0.0632263208474088
-9.627937960973474	22.62487940796674	0.24446669323562337	-0.08494405468537146	-0.05913814032202898
-9.573169961095976	22.676544366109272	0.24420812586422483	-0.08557415394944322	-0.058491326715860686
-10.134279956953314	22.058148587414195	0.24471472804259875	-0.07714927708827568	-0.06569502847057856
-10.304582249602808	21.836678921374176	0.24438713648043026	-0.07447032282799326	-0.0674042562707893
-10.555587977067566	21.45179651669559	0.2428897636664197	-0.06960746441182858	-0.07018031770702471
-9.871150253323467	18.04329134881533	0.17164000001121688	-0.02206198443687902	-0.06322238984301884
-9.4491510421968	17.986087424675254	0.1532051687783859	-0.018611096498062824	-0.055986797077161546
-9.39405468440286	17.97674307009461	0.15077818001331095	-0.018205766203259734	-0.05509052963635124
-9.318824933668623	17.968766098777905	0.14712597192747615	-0.01761209973691271	-0.05375575948552211
-8.866655676614846	17.930756511797174	0.12561113645911098	-0.014334688582648747	-0.045509652245058624
-7.460370084706861	22.326890903804703	0.18096251246360995	-0.06896391736346488	-0.02648381996075643
-7.181921823170052	22.004421546653404	0.16672372169846977	-0.06072019058832402	-0.02354821802834311
-6.980050576019263	21.793148493492453	0.1565785545686425	-0.056205512037365	-0.02196417736282565
-6.576542696581086	21.409318391621486	0.13736594483603762	-0.04717639929870884	-0.018992853540173615
-8.591810565175942	17.924390418426363	0.11078787120838507	-0.012148398572120613	-0.040357898392205535
-8.160987566235585	17.895824611247768	0.08372357245467021	-0.007925647123035926	-0.030678551530935003
-8.427526747689353	17.911776804777684	0.10071403849380414	-0.010644333395610118	-0.03677159529958111
-8.540982568507179	17.920050757602066	0.10805658919513958	-0.011769179322328587	-0.039381906433092
-5.864615339578987	20.755750631962357	0.10459366150359939	-0.03358759198408469	-0.012616206851552292
-5.543802938210256	20.38074487517408	0.08818931976445368	-0.02612459860278475	-0.010003563898698671
-6.504364858334945	21.34437545298176	0.1340497113027404	-0.04594519133874582	-0.018469806002817966
-5.970918121132899	20.87023242852833	0.10987827412926202	-0.03547154916538494	-0.01332403501066122
-5.171797381464162	19.89737251545445	0.06800145819403437	-0.019320761725865727	-0.007546700857000528
-5.0245480447987125	19.683822661130662	0.05973646901796473	-0.01554683045194089	-0.006376719782605049
-4.900152014728899	19.401774462066626	0.05032058453342361	-0.012065272767168832	-0.006251151581564568
-8.045165203849148	17.895237150670994	0.0734460860433103	-0.006597015887721512	-0.026215897111590482
-7.828330068792466	17.887207984644846	0.05250091061179381	-0.004489570300194721	-0.017867685140608297
-7.588389628929521	17.819549385161938	0.012341045116891875	-6.104053367050519E-4	-0.004486778348331841
-4.683175416995011	18.92056128922509	0.03594210692625119	-0.006466547977910647	-0.004636989657619912
-4.557131527726211	18.533459102138394	0.026123412263698607	-0.00440450993268339	-0.003745117018540355
-4.377707594286538	17.57417867700677	0.006795610358040257	4.018560900155909E-4	-0.0026419825748554156
-4.375950900357417	17.526057226949376	0.00594198231634203	6.257045195294317E-4	-0.0026706663093553225
-4.484941864981501	18.19838652331461	0.017523853161409017	-0.0018838041392885063	-0.0035420452599936123
-4.372825752777866	17.497105804998277	0.0056138138534595145	7.010299902531116E-4	-0.002722401767140075
-4.260063754969469	16.957122878843833	0.0032987876751402576	0.0017550973639869284	-0.002192814288598756
-4.2543796491463395	16.88173839584814	0.0032846904178445266	0.001819770837890348	-0.0022894905682488555
-4.172479120773178	16.325671413989923	0.0037261405110635302	0.0017567385600884432	-0.001974168133258731
-4.151871519508384	16.155447405066244	0.003928631864277261	0.0017564504138818874	-0.0018812170479032698
-4.144035245207647	16.121454065378032	0.0038968203333662266	0.0017215279823176667	-0.0018330917956039196
-4.072421898747817	15.289956430567175	0.0033243128948673975	0.0015112432267572796	-0.0011043337335697903
-4.095328121705499	15.489697359268533	0.0035645640037509	0.0015868142800082334	-0.0012950695875704184
-4.118480058777639	15.68595857984359	0.0037495695104242614	0.0015768892171200805	-0.0014357813537313588
-4.140149876500907	16.06180723438685	0.0038492143328876928	0.0016920573041854976	-0.00177154334358365
-4.179593610389492	14.862900564725685	0.00278103770665344	0.0013667074124198205	-0.001138922392280671
-4.129583690004605	15.034457843656845	0.003108489460069126	0.0014976436890747598	-0.0012345681534074039
-4.332504046130264	14.727261534199787	0.0014167936661116632	6.614946112915139E-4	-5.382187898323479E-4
-6.864381120883843	17.824925970386563	3.2336420717064455E-5	1.6283394137079974E-5	2.022577490696654E-5
-7.111456277637915	17.862901719600874	3.2095836107395704E-5	1.622448488617104E-5	2.01116836846189E-5
-7.361730330183262	17.815658423143518	3.1823539302995894E-5	1.6232849637343906E-5	2.0003306365223217E-5
-6.699631952192596	17.790187728061333	3.249911831270805E-5	1.63282036738695E-5	2.0300337364124723E-5
-6.471535900809904	17.65611081898578	3.269320775664119E-5	1.644909111507863E-5	2.040916718603884E-5
-6.01856299486931	16.965651538393175	3.2874246784827895E-5	1.6843971366910757E-5	2.0631713033865556E-5
-6.018217814642384	16.964954947243214	3.287430536269652E-5	1.684433219225964E-5	2.0631897139681842E-5
-6.192614293475787	17.31914560580889	3.2857442217906025E-5	1.6671685200818722E-5	2.054697371211076E-5
-6.358826975092747	17.562077889890872	3.277682289021125E-5	1.6516217009240827E-5	2.046400781512319E-5
-6.018066056155799	16.964687362149334	3.287434151307085E-5	1.6844456115297997E-5	2.063198181463275E-5
-4.908304538333134	14.969355025422521	3.255322306167037E-5	1.7439508878742805E-5	2.0912245364920194E-5
-4.894965705707698	14.956384548239772	3.255436871582916E-5	1.7443123159487724E-5	2.0913236313840127E-5
-5.522668475480044	15.89108446419409	3.268518934219407E-5	1.720737531158886E-5	2.079714598436178E-5
-5.590293973325887	16.02332329799043	3.271994004332399E-5	1.717677284418039E-5	2.0781855951014548E-5
-5.62503595550961	16.102423683804165	3.274512504187593E-5	1.7157045300567366E-5	2.0776960091146022E-5
-5.79838945170203	16.47567517825189	3.2813006756654385E-5	1.7036006631956466E-5	2.0717632089046226E-5
-5.818300420163335	16.518599132988257	3.282343898332704E-5	1.702277483290196E-5	2.0714101499375116E-5
-6.016563718580136	16.961325465432818	3.2873941522482986E-5	1.6845761345820886E-5	2.063260728343227E-5
-4.911331118979538	14.97328547513143	3.25535166570251E-5	1.7438502242899242E-5	2.091171429241239E-5
-5.0735700023776875	15.16993664121582	3.256747424996438E-5	1.739288036803619E-5	2.089147396850149E-5
-5.223708594183212	15.375437594116095	3.258880026037465E-5	1.7338056031346093E-5	2.086847431682056E-5
-5.2244114000787105	15.376332166246335	3.2588898125500904E-5	1.7337852617910092E-5	2.086840009131165E-5
-5.424504479191739	15.698092793846305	3.264570811706775E-5	1.7261248057129026E-5	2.0827104825307796E-5
-5.22565127061393	15.37825402853767	3.2589230134703025E-5	1.733737959083438E-5	2.086821234751703E-5
-4.7077301313837365	14.774519111724057	3.257185813979671E-5	1.7495784774093726E-5	2.0926589744855075E-5
-4.675015183440867	14.74800878513003	3.257597232210955E-5	1.750331774129834E-5	2.0925540921284256E-5
-3.7658512309524754	7.028045440845924	2.6434868364284025E-5	1.577219800051027E-5	2.024967497036575E-5
