# Supplementary material for: Thyroarytenoid muscle fiber orientation regulates the ability to modulate vocal fold vertical thickness
Source: PLoS One. 2025 Dec 4;20(12):e0337735. doi: 10.1371/journal.pone.0337735 (PMC12677544; doi:10.1371/journal.pone.0337735)
Supplement: S4 Data — (ZIP) [file pone.0337735.s004.zip › Male/contourA4TA4.csv]

% Model	Angle3.mph
% Version	COMSOL 6.1.0.357
% Date	Dec 13 2024, 23:15
% Dimension	2
% Nodes	720
% Expressions	3
% Description	Line
% cpl1x	cpl1y	Displacement magnitude	u	v
-11.968005616002486	39.650844643500406	2.994373851885901	2.481222706265805E-4	0.40428531513302285
-12.100925229184412	39.521184251215715	2.990439736815698	2.4685927425280475E-4	0.4043475771453249
-11.810234379374002	39.74293127707726	2.997162369934457	2.4902643791403865E-4	0.40424048971358506
-11.76596306338081	39.775513356632324	2.9981514034688486	2.4934468457340553E-4	0.4042247394484948
-11.47739948826791	39.862189693672036	3.0007808506655937	2.501952786087177E-4	0.4041812015873489
-11.258980847445656	39.857881496438054	3.0006456468925404	2.5015759719575583E-4	0.4041811406247701
-11.716143543792246	39.796222579001906	2.998778618434013	2.4954891353215817E-4	0.4042145201895706
-11.163938214941039	39.85365079891891	3.0005190461381037	2.5011437355236077E-4	0.4041822226984865
-10.796207435616262	39.85090503287166	3.000435168797982	2.500845117591358E-4	0.4041799990450062
-10.709496869932108	39.85039381204079	3.000418553868285	2.5007828098588884E-4	0.40417941290530673
-10.37169574884199	39.850036177539195	3.0004071956517744	2.50069586944829E-4	0.4041763541030303
-12.13512273325702	39.460672833157	2.9886047051895095	2.4627065487500545E-4	0.4043763671313538
-12.240660142730178	39.24849072022055	2.982173187964019	2.442067296530051E-4	0.40447717652321524
-12.227325367848685	39.08705965880899	2.9772751864306457	2.4264291583896527E-4	0.40455298312000765
-12.205740642978935	38.979124391808504	2.9740039694275056	2.4159743635923761E-4	0.40460354708835267
-9.681369688821853	39.850002288818345	3.0003940624475565	2.5006249351462083E-4	0.40416978516305047
-9.209886193231677	39.8500022888185	3.0003980117017925	2.5005063001585956E-4	0.4041652863844444
-6.503691158131879	38.96454001876737	2.9735206298617407	2.4149965168511885E-4	0.4045562985032277
-6.587351156296421	39.29642873129991	2.983590490110288	2.447003049624549E-4	0.4044008505635389
-6.771159512318912	39.57700815680421	2.992097407693148	2.474108826914325E-4	0.4042705172379292
-6.814129999907874	39.651652838586976	2.994361982833456	2.481312895169645E-4	0.40423578670079235
-7.229593906641747	39.84203493583536	3.0001375050957373	2.4997526616677497E-4	0.4041501390777881
-7.181795837296288	39.83706132882147	2.9999867724276763	2.499271233420113E-4	0.4041520227268589
-7.033567159296577	39.76166368437849	2.997696902294298	2.491976962139019E-4	0.4041860981613642
-7.6946177519140235	39.85300356006798	3.0004748714728184	2.500758332096229E-4	0.40414941451837866
-6.488283836647731	38.91091546805024	2.971895229454669	2.409795691343242E-4	0.4045813949128282
-10.243595360807257	39.850002288818345	3.0004066024610903	2.500653025642627E-4	0.40417514904737545
-9.730298368089413	39.85000228881833	3.000395184426114	2.500627314823743E-4	0.4041702516990592
-9.743014193148053	39.85000228881833	3.0003950715512966	2.5006314800180387E-4	0.4041703727875712
-9.085341826788042	39.8500022888185	3.0003962523269876	2.5005013325808873E-4	0.40416409590941127
-7.779783738995952	39.851154726690396	3.000422758031662	2.5005474027073034E-4	0.4041510995817872
-7.886706964608754	39.850916601280545	3.0004119403082283	2.5005500279011135E-4	0.404152233545531
-8.209330570361047	39.849987794146756	3.000398909332137	2.500379616591569E-4	0.40415574703752477
-8.699211804792647	39.85004545472901	3.0004054025908506	2.5003899057956147E-4	0.4041603935709195
-8.427966558711145	39.8500350871401	3.000395890400408	2.5004266919044976E-4	0.40415780795810863
-12.152615457473026	38.61822056218743	2.9630575851909806	2.381112764972595E-4	0.4047728024327995
-12.150457207342695	38.60568225439725	2.962677753537024	2.3799017586488292E-4	0.4047786794899884
-12.146591986235311	38.58859764700979	2.962159542373039	2.3782575117253928E-4	0.40478667893256715
-12.074238696384148	38.24828133015453	2.9518471061637364	2.3454108407105313E-4	0.4049460644229543
-6.441829287929373	38.514252064367554	2.9598718550311993	2.3714793189001464E-4	0.4047676815039194
-6.4796557750756225	38.830935381536946	2.9694679491845477	2.4020799813684356E-4	0.4046189642411746
-6.431316994593285	38.355730965701305	2.955063814976958	2.3562660947695419E-4	0.40484220798713744
-6.415000660473024	38.12021737547059	2.947926466770438	2.3335647647049126E-4	0.4049529178933472
-12.006552716049852	37.91928976266428	2.9418670185492535	2.313783936207951E-4	0.40510017064641857
-11.966773292852782	37.7322909897182	2.9362015411327183	2.295818250165428E-4	0.4051877508496627
-11.899335717233097	37.41624344712912	2.9266176475299446	2.2655911976400122E-4	0.4053357701853045
-11.86072968481382	37.23337054820751	2.9210779225655306	2.248050248653413E-4	0.4054214205143521
-6.405495081109018	37.81045524455644	2.9385301633681364	2.3038701236801327E-4	0.4050986498983674
-6.3802834672144035	37.49850283645258	2.9290793821717758	2.2739723624835243E-4	0.40524526406199574
-6.34327199449609	36.990127261889924	2.913662647340951	2.2255547065627246E-4	0.4054842357624697
-6.3346776499635205	36.89181710192548	2.9106874726440517	2.2161760285554501E-4	0.4055304333090715
-6.327277488709939	36.80573234114482	2.908081502408632	2.2080429063187909E-4	0.4055708900036332
-11.839379859361392	37.12464213602315	2.9177787741713677	2.2376578278481888E-4	0.4054723605054191
-11.66031709327127	36.191536938073696	2.8895012416347825	2.1489444294763601E-4	0.40590956224225105
-11.619905720758748	35.962379473002436	2.8825668743424435	2.1272487413679668E-4	0.40601696562713097
-11.730360249335298	36.58305483766412	2.9013810088423773	2.185983311024315E-4	0.4057260688923243
-6.248695444183289	35.88284413383002	2.8801374737105996	2.1204842555735856E-4	0.40600459330680205
-6.190644674951313	35.36621719878445	2.864479458002633	2.0722605328452653E-4	0.4062472710675542
-6.146329446134891	34.860882297696094	2.8491760648532996	2.0247005250074987E-4	0.4064847385210492
-1.0600869276340483	18.316100001774196	2.349296907461107	6.118806759895974E-5	0.4142309087311269
-1.0459016161732135	18.37692181363064	2.35112651880248	6.167315332509049E-5	0.4142021723183935
-1.1744205707972624	18.153797557800345	2.3444090772396624	5.989703962473283E-5	0.4143081947694585
-1.311326192584243	17.97535615877772	2.3390383228338187	5.847737844353205E-5	0.41439325549547323
-1.386335587551091	17.922671465764726	2.337450982146591	5.806010725597954E-5	0.4144186421844964
-1.650548821745367	17.757514160475903	2.3324844462563616	5.6751393769751803E-5	0.41449845402228125
-0.9718149006219283	18.630446296863695	2.358764562392197	6.369480516018339E-5	0.41408227091129984
-0.9542349860686515	18.852537320770427	2.3654498271642206	6.547036732883636E-5	0.41397760765269076
-0.9467123425971604	18.932059856972355	2.367846896222269	6.610636881277365E-5	0.4139401219612318
-0.9488912973033679	19.009058522305217	2.3701654803816017	6.672393774980696E-5	0.41390390011201267
-0.9602591937381534	19.185733594449147	2.3754900540933876	6.813929455824819E-5	0.413820839670334
-1.0005126263859143	19.36574217623491	2.3809091435528718	6.958529655115259E-5	0.4137364380995321
-6.05347281998843	34.07388368729615	2.825376236005831	1.9518945326294532E-4	0.40685437282981596
-5.779746191862431	31.198536783186327	2.738324061877702	1.6901440750556672E-4	0.40820547763268517
-5.81260308842713	31.6601371096856	2.7522596109563553	1.7312811443489603E-4	0.4079884595524344
-5.898916358898413	32.61341104261303	2.7811546377664995	1.8179148313631906E-4	0.4075404894756184
-5.976331308258205	33.33624786626052	2.803001757039297	1.8836498909357985E-4	0.4072009059428834
-11.555172919712001	35.57995576034233	2.8709817867410985	2.0914411421194386E-4	0.4061962269647734
-11.427224513094306	34.824469013294944	2.848096162210587	2.020227966072376E-4	0.40655035849648585
-11.302991741507174	34.01939293201957	2.8237064752734633	1.9455432431829257E-4	0.4069278411989877
-11.26269403333529	33.74326682230424	2.815364069561816	1.919684666103845E-4	0.40705732837701275
-10.87492360433819	31.536162433666846	2.748549048469776	1.71809284860801E-4	0.40809178515943306
-10.79808267178972	31.096982410679725	2.7352694162594466	1.6795106906606068E-4	0.40829763317550666
-10.515617328365707	29.431210118152052	2.6849015012519777	1.5303959662663747E-4	0.4090784730124719
-11.095255333576779	32.78560916869341	2.786329170362408	1.832193443605131E-4	0.40750618883252704
-10.374607869233792	28.677418549364212	2.6620813257225286	1.4656559615600206E-4	0.40943171115314136
-1.9007542873442729	17.670028077820447	2.3298502097613243	5.60624561976123E-5	0.41454160051512084
-2.0779141835942943	17.606247817656115	2.327932311034941	5.556050755672156E-5	0.4145730157816203
-2.421704394542373	17.610906476909	2.3280731119639606	5.5609227327336015E-5	0.41457353365442295
-2.5268901597962445	17.60827853304663	2.3279949566091265	5.559210584303867E-5	0.41457560056046927
-1.0157099330243569	19.441588102125813	2.383195624852072	7.019510676262489E-5	0.4137008618496652
-1.1062328150339649	19.65851365771074	2.3897301215352265	7.194178905827944E-5	0.413599483188396
-1.0950141199455286	19.63861486947969	2.389130636454873	7.17812099889254E-5	0.4136087596269185
-1.0936631912571904	19.634142492606518	2.388995779293975	7.174511602074057E-5	0.4136108538298736
-1.2019485900933222	19.823967402584525	2.39471806174024	7.327604293530896E-5	0.4135223710450895
-1.2626663164006444	19.90610167368628	2.3971912513702303	7.393834121945271E-5	0.41348419420936355
-1.3479656887537845	20.02184186709379	2.4006824973271725	7.487187674425372E-5	0.4134303956062322
-1.3818036936806772	20.069240413165744	2.4021105617132905	7.525647323986827E-5	0.41340835550382127
-1.490043238491493	20.21081153288452	2.406380291428776	7.639916759379393E-5	0.4133425804971308
-5.495158991359491	28.68268136418761	2.662181039954058	1.468480180583958E-4	0.40938733392680127
-5.507477156915547	28.790577524822243	2.665431901754438	1.4776999325268248E-4	0.40933664372425077
-5.640376413522405	29.93509919763994	2.700081376628285	1.5779283148480443E-4	0.40879901814549907
-5.66674537726079	30.200894570944342	2.7081015013456224	1.6010500128270033E-4	0.40867411534959963
-11.232964758328787	33.56280133293661	2.80989194518445	1.902784543412994E-4	0.4071419298351198
-9.890707351552885	26.584105713780335	2.5987748954180874	1.286205103736702E-4	0.41041192740380456
-9.499209611630052	25.463046361573806	2.564912406520347	1.1931274184902325E-4	0.4109358550018155
-10.251371607480321	28.08873461337165	2.6442750727285094	1.413853268995681E-4	0.4097074621242803
-9.949856872037069	26.81141811544305	2.6056508387178505	1.3058603368867777E-4	0.4103055377891389
-9.409620206466	25.28683176907262	2.559571141080304	1.1783029605520057E-4	0.4110179822398678
-8.975776833099328	24.413789608181347	2.533272117084886	1.1070837524472404E-4	0.4114250380999164
-8.450931047688341	23.67686534172989	2.510958316749921	1.0467310238388743E-4	0.41176738319926975
-8.315280225053407	23.486682331666373	2.5052369669926193	1.0315378126047204E-4	0.41185576162318777
-8.109310669822081	23.245736403988893	2.497953246273302	1.0122650588626208E-4	0.4119674703253424
-5.04821833795282	26.35030357792787	2.5916935423222416	1.269058333349429E-4	0.41048153779553376
-5.072511135861281	26.457154341834364	2.594910262404314	1.2777867420173404E-4	0.410431432226473
-5.319014801988768	27.6151602307035	2.6299057720042116	1.3762224889370177E-4	0.40988837380150284
-5.298549699956672	27.508324942348306	2.626684861266824	1.3673568210803946E-4	0.4099385006108746
-1.6547952866665352	20.435138707303928	2.4131378348480954	7.821533491967451E-5	0.4132383048380969
-1.7068462026965912	20.505043732104994	2.415247011240266	7.878286280873236E-5	0.4132058165458129
-1.8328638043067826	20.675856534446993	2.4203943758774997	8.016941949660211E-5	0.41312642252163234
-1.9146876228856835	20.78271581099791	2.4236185328261866	8.1034735892809E-5	0.41307677743132454
-1.9589596542270868	20.838178803681924	2.4252887301445987	8.148208922019581E-5	0.41305102403870575
-2.2267902915590323	21.173727916983232	2.435424390243428	8.421638614439442E-5	0.4128952204368709
-2.4765836027203294	21.524027437877677	2.4459699482279658	8.706920749119316E-5	0.4127323350217696
-2.510632075597485	21.56945277354053	2.4473431583570946	8.74426187943464E-5	0.41271122763858714
-3.4170539347823667	18.323036770820913	2.3495185184071596	6.13160640308732E-5	0.4142462512055758
-3.3613588547056894	18.26201824120377	2.3476816301873438	6.0828033054930085E-5	0.41427453019363325
-2.8302006677410443	17.7685842180935	2.3328189761944267	5.6879186371544434E-5	0.41450254988768853
-3.0213186080937637	17.882690433716814	2.3362561137263325	5.7794847987440435E-5	0.4144503550012849
-2.9853774190574067	17.85333337493745	2.3353736298806442	5.755985638113981E-5	0.41446388899965103
-4.904236518511963	25.91960781073081	2.578657824055453	1.2333590215324506E-4	0.4106830981864066
-4.723668736196532	25.314951331292864	2.5604162227867153	1.1826910744360973E-4	0.41096622417993567
-4.604679940346854	25.051089745874435	2.552424789867665	1.1604663990450567E-4	0.41108943417524924
-4.281370486848969	24.383328411417228	2.5323096151106665	1.1055429980198173E-4	0.41140111785223354
-3.2125741016240386	22.611557155864187	2.478780139766127	9.596495118922151E-5	0.41222637076692975
-3.272014261258436	22.70654698603269	2.481640146867159	9.673783098844154E-5	0.4121821401639994
-2.5518384799861815	21.63096481182497	2.4491975093407548	8.795063530355583E-5	0.41268260846127447
-2.8735384712196232	22.08009398368013	2.4627595204340995	9.161544441702577E-5	0.4124737941142655
-3.1756044296995665	22.556944434453374	2.4771293308815534	9.552353331387665E-5	0.41225178048900485
-4.545571876999899	19.652622560032107	2.3895802516831854	7.200110954632887E-5	0.41362953225336274
-4.424895516455141	19.524062222800467	2.3857079099766243	7.096982885298616E-5	0.4136890856300608
-3.958958611653594	19.00470136406695	2.3700514782589135	6.678370818779458E-5	0.41392976629700007
-3.8782730930382083	18.915322300283425	2.367363082758102	6.60671078949657E-5	0.4139711945861425
-5.025563667731989	20.107549344377823	2.4033211083979715	7.569221745811391E-5	0.4134193135086999
-5.277731362781373	20.350988119887234	2.410638356737974	7.76497497570217E-5	0.41330673808810753
-5.606549304112775	20.6598148798465	2.4199733180248337	8.017332798523238E-5	0.4131640849964079
-6.131048509468386	21.17349677678001	2.4354329776825514	8.433440238836216E-5	0.41292652285406206
-7.17416985769136	22.198608654304337	2.466346418108137	9.26655761295123E-5	0.4124525385985933
-7.6413332318231895	22.67125431062098	2.4806581650358193	9.6536026999888E-5	0.4122339477834096
-6.9150129554945305	21.927639425126234	2.4582037178954805	9.049138821583597E-5	0.4125779851907313
-6.31895859009996	21.343154735881807	2.4405757038453264	8.573328704272859E-5	0.41284822701102786
-6.618255579081206	21.642875823077	2.449586929508265	8.819046327598202E-5	0.41270960890400793
-3.6680004015474728	23.30103040805593	2.4996102500107984	1.0159487125784484E-4	0.4119055336632284
-3.83446762916781	23.580833568731567	2.5080483771378943	1.039383766333988E-4	0.41177520772422405
-4.071443328978513	23.987709649252928	2.520343191159672	1.0723799381373387E-4	0.41158559959079277
-7.640251545310057	17.586782544931808	4.195620366518612E-5	2.196568419493645E-5	2.637988566729215E-5
-7.509356374993602	17.79911102953117	4.201436498940499E-5	2.176771425840397E-5	2.62999857013336E-5
-7.6989388334005735	17.4903691638282	4.1919614622583354E-5	2.2027143281265417E-5	2.6415028020557564E-5
-7.762103216471637	17.30759444679789	4.180869672277027E-5	2.2147912583692333E-5	2.647058605568614E-5
-7.821162534822876	17.152686250634986	4.170116048905763E-5	2.223676871628336E-5	2.651639847448482E-5
-7.87221896818102	16.9473112831706	4.153486643231188E-5	2.2349396070544708E-5	2.656541210993876E-5
-7.921170402924522	16.753942907049066	4.1384087672278084E-5	2.2455673829208794E-5	2.6615187516367826E-5
-7.9783869673286425	16.470761822820492	4.112963592321134E-5	2.2585504668707772E-5	2.6679849734902003E-5
-8.003886469325913	16.357472230499454	4.103423141151219E-5	2.2642041834444672E-5	2.670745479326101E-5
-8.041803974825056	16.197407590250943	4.0864815467815216E-5	2.2702865076139087E-5	2.6729914841360762E-5
-8.11957094103931	15.808141817188318	4.046921565526548E-5	2.285171962580039E-5	2.6795666713592307E-5
-8.094241908274963	15.975737091845481	4.064373031273888E-5	2.279510569096881E-5	2.6771046400585832E-5
-8.149959289733443	15.594634263864748	4.026485235896715E-5	2.2931856530304004E-5	2.6831943243740443E-5
-4.487015489615116	14.591722761896559	4.3671009769726575E-5	2.370578727174055E-5	2.785805607492246E-5
-4.416731324563106	14.512870608922288	4.366121113162946E-5	2.373479603498189E-5	2.7861052258514285E-5
-4.329055028394281	14.412978776001905	4.3657995200809286E-5	2.3780085682889412E-5	2.7872165570794468E-5
-4.19303203891211	14.248275933735142	4.3624035218392684E-5	2.383379055259683E-5	2.7876931497989734E-5
-4.178965322518646	14.23024927967746	4.36212779433191E-5	2.3840759416181848E-5	2.787877598390398E-5
-8.208595369810979	15.125877972768416	3.976929940183346E-5	2.3056556887820326E-5	2.6892204373890213E-5
-8.250106284083648	14.883579494882824	3.951452290606722E-5	2.3116820868559283E-5	2.692216060476055E-5
-8.184763342662869	15.304083214581624	3.9959227151428866E-5	2.3011826091996204E-5	2.6868107056495072E-5
-8.194040568253598	15.203367992185502	3.98587668195442E-5	2.3041185392676717E-5	2.6884037925774174E-5
-4.009503675450382	13.95499929048619	4.348374635142364E-5	2.3911006400325418E-5	2.7867446825941782E-5
-3.967321215997023	13.879167246534847	4.3451240327213975E-5	2.393657178617042E-5	2.7870791780027203E-5
-3.8768075373306097	13.684183745503944	4.331663798030107E-5	2.39735936841576E-5	2.7860208007837423E-5
-3.8285567068758617	13.577304042901428	4.324325267626072E-5	2.3996335610771835E-5	2.785365728482979E-5
-3.679175518096213	13.165512678706849	4.2920273830634046E-5	2.4064338634940332E-5	2.7828328376109567E-5
-3.5952780276413945	12.848827743115857	4.2615266703432496E-5	2.4082655998619257E-5	2.780001432965808E-5
-3.8035301168690907	13.511178334388502	4.318319478109581E-5	2.400048418767448E-5	2.7845016672638427E-5
-3.5706258476984103	12.751547870197772	4.2539482067523236E-5	2.410328448259575E-5	2.779890923826927E-5
-3.536337058362929	12.508568926206657	4.2302030408243E-5	2.411603943258387E-5	2.7789154827874643E-5
-3.4943523373487664	12.217884679130231	4.201771043341148E-5	2.4132338927068833E-5	2.777589458357691E-5
-3.476217738039166	12.051206781698731	4.183310915404991E-5	2.4118520020570433E-5	2.776145874103054E-5
-3.4381043775288846	11.707787309160882	4.154046693796062E-5	2.4159340041559015E-5	2.7761464336809597E-5
-3.4175141432913065	11.442487558596586	4.125645736457037E-5	2.4137902502744795E-5	2.7740921848409408E-5
-3.390535492772293	10.959938069747185	4.078809449355522E-5	2.4123055127166205E-5	2.7722299247837993E-5
-3.391605607580326	10.637069694303245	4.0458725264366736E-5	2.40841594238703E-5	2.770940743416566E-5
-3.3957072198915474	11.125983907025887	4.096990487496197E-5	2.4144621474566048E-5	2.7734317614054973E-5
-3.3933099091125833	10.454525891479044	4.0294488948956157E-5	2.408197004610911E-5	2.7712153581430493E-5
-3.392748642497309	10.363320317554606	4.021664033221633E-5	2.407733068710278E-5	2.7711338816311154E-5
-3.3881777990103163	10.052022617744685	3.992123729690172E-5	2.4041070576316586E-5	2.769264620648313E-5
-3.379931059854188	9.65560915900371	3.953154582271714E-5	2.395478335002373E-5	2.7651317712981022E-5
-3.38003327420144	9.645525660619372	3.952045899491726E-5	2.3951916827683493E-5	2.7650164502096364E-5
-3.380411775956053	9.63612711841371	3.950839850047216E-5	2.3947178730912076E-5	2.7648379872115033E-5
-3.4070943292007656	9.209820550583608	3.9082222184285994E-5	2.384493837423015E-5	2.762464328538062E-5
-3.4177904844649305	8.97279793026408	3.879033342762721E-5	2.373185153671424E-5	2.757037402784992E-5
-4.670507470987797	6.528342318175511	3.5615881655647E-5	2.2741921576200157E-5	2.7334586733901457E-5
-4.472672713765167	6.53165408154053	3.5721369105674836E-5	2.2697693280447068E-5	2.742766547811814E-5
-4.296096768007061	6.564113874181485	3.57092160293766E-5	2.260242493836129E-5	2.7297430973548806E-5
-4.1907677441120486	6.6201318525786546	3.5810735531822004E-5	2.2547421741683032E-5	2.7339902170131004E-5
-3.42823364007561	8.77881073484247	3.8616572772793913E-5	2.367451684756398E-5	2.7563892659496397E-5
-3.440421539484517	8.631632878187974	3.8478922359737504E-5	2.358689670191229E-5	2.7554801135512605E-5
-3.510174069952668	8.051882576425108	3.791405303931409E-5	2.323015686119222E-5	2.752260762651864E-5
-3.4654247941708625	8.41479710425795	3.822997512106865E-5	2.3438203221417845E-5	2.753313795816807E-5
-3.519325274558982	7.974355231943207	3.7802681289837386E-5	2.316214015461396E-5	2.749326923589285E-5
-3.8048036653298265	6.960169305120867	3.608337504990739E-5	2.2218692445719073E-5	2.7085285368161575E-5
-3.942941641067294	6.809098812242506	3.5955998599586014E-5	2.240236638514064E-5	2.715719822066192E-5
-4.081244662082278	6.715380176995773	3.578708876735675E-5	2.2364123295700308E-5	2.7228715183851774E-5
-3.557899482821399	7.6388476831782866	3.7195969458639396E-5	2.2563412159781308E-5	2.7271649122127866E-5
-3.5506928691402093	7.692857622749482	3.741398858558808E-5	2.279808095143724E-5	2.7373097888601193E-5
-3.535122007221198	7.8370201875805385	3.760530807016703E-5	2.2993779754292895E-5	2.7417225988464374E-5
-3.5827478111781415	7.560437912809053	3.7139529922080315E-5	2.2690864836419406E-5	2.7235878466871538E-5
-3.656557182300242	7.31345080673359	3.659567914551167E-5	2.2439897195870054E-5	2.705408210606276E-5
-3.741595319822733	7.091603710798701	3.617230919023422E-5	2.2091274109852708E-5	2.7040951378959146E-5
-12.48823622079036	29.318127189803445	2.085253620762564	0.06583217777676278	0.9668709177876509
-12.301573729696075	29.291730374054282	2.0407679380101045	0.07793968338886206	0.9576781585782081
-12.904182385341631	29.37659805299116	2.182133167621066	0.03443692912346029	0.9831610776574089
-12.704310573905445	29.35687813300677	2.1366835834147655	0.049765689292475004	0.9760598903267372
-13.215739023882737	29.375039723105594	2.246667640305271	0.010670913956413074	0.9856706352933462
-13.289816212405814	29.38416912499247	2.2623924736126835	0.004679321273925174	0.9875617440248416
-13.628735756055638	29.408293625969595	2.328265219824993	-0.018433130515951253	0.9927067102237441
-13.761313265189306	29.420327221129604	2.354259896770636	-0.027825534922927143	0.9949800892122442
-13.789831291953012	29.42263826529943	2.3588304041303587	-0.029862626639533842	0.9953532442446789
-14.193507593470319	29.351006338599753	2.4164216963967866	-0.05810679322011772	0.990076879271697
-14.343065600888547	29.30623263263965	2.4323839230287776	-0.06707850018932633	0.9861476245862048
-15.169871121939503	28.7024294022831	2.495636407495403	-0.11981057441188975	0.9566011997694489
-15.025976096323706	28.826575538617305	2.4866778369436715	-0.10964040689671875	0.962021221959295
-14.704342841257393	29.099582909420015	2.4644351335122043	-0.08840400596197132	0.9746043405653546
-14.77814405518191	29.048154888872233	2.4702848731383775	-0.09205242431581927	0.9715920836970593
-15.194930389272562	28.670268692680192	2.497196298301518	-0.12245687249665775	0.9552952066076206
-15.552436058935607	28.262388145106144	2.5146364053456027	-0.16009716437581867	0.9399051818581374
-15.65870487864321	28.128694460225432	2.5180972651120133	-0.1717851689589328	0.9342541250584327
-15.420870685895718	28.414489982476084	2.510485360287626	-0.14480762539160577	0.9455587155810496
-16.14669845066415	27.534817692946177	2.500234081287409	-0.240360124481669	0.9103572658988617
-16.18902508127296	27.487365967844962	2.496791982746574	-0.24692884389249428	0.9084426477986426
-16.090879730623392	27.60512583812312	2.5033206316051886	-0.23212786540011515	0.9135933754984182
-15.906983759261689	27.83045491742547	2.5147330044634577	-0.20440773166182152	0.9235024824668294
-15.78801336657089	27.974288039163056	2.5184251826625674	-0.1880476444025937	0.9290267688498635
-16.4224657835804	27.241242221715776	2.463908076834755	-0.283739064186094	0.9004577086270007
-16.636541644582238	27.015574682657572	2.426970142401534	-0.3197418453987487	0.8936130157795514
-16.701862721366762	26.948993088668995	2.412766010161954	-0.33270866533968746	0.8931704372463551
-16.98192097775023	26.67928029930171	2.344177027576599	-0.39048151112042934	0.8929971148002067
-17.086567607533095	26.586911131348927	2.319192471934004	-0.4126847716809916	0.8937151251206923
-16.810764952407226	26.84442366016748	2.3860387226105293	-0.3551625606421535	0.8931836988756561
-17.316197999609905	26.352544552541893	2.2658890666620586	-0.47301546075574963	0.8944829882647664
-17.45518464052986	26.210110438215963	2.2341785617955394	-0.5065232266895793	0.8951089641648368
-17.722095738557805	25.895382301413925	2.1908126752203736	-0.583308255964827	0.8969301116063356
-17.72264017583542	25.894744071275742	2.1907162200431585	-0.5834677956783323	0.896932584656081
-17.932597821946576	25.11386146747848	2.1120756788588997	-0.7289988449796321	0.8345574307644003
-17.907096306050956	25.00313633884308	2.100306510117372	-0.7440695285221949	0.8177628994032164
-17.75267320881764	24.32471147247125	2.0280884491707436	-0.8372719073724448	0.7135032509804831
-17.92944471255859	25.1306830888716	2.1137360112196757	-0.7261184581457267	0.8358463154254616
-17.722777975835573	25.894232143167198	2.190667782890439	-0.5835722992902035	0.8968847173214853
-17.728945142955695	25.871483784810497	2.188381783393696	-0.5878123973040584	0.8950738008024437
-17.700264955727473	24.192801294244298	2.0111628039922786	-0.8513193300696837	0.6883822745112957
-17.492893227235577	23.675149455238873	1.942265649522533	-0.9111836996314562	0.5904454940443267
-17.219818972655105	23.051350814888384	1.8528763770934753	-0.9780590681851089	0.47565556320806723
-17.213682929786287	23.036984749786797	1.850698686556522	-0.9796975240276218	0.4730472448047309
-17.20651458505761	23.021889840621302	1.8481688829838852	-0.9813175295677902	0.4701997105211752
-16.72944438496599	22.0265670999435	1.6863658460833537	-1.0775547158148822	0.28460894680944404
-16.772330573218266	22.113599037757318	1.6999664396112042	-1.07017901822835	0.30028554369258614
-16.97378539565523	22.529669064239176	1.7694818615700971	-1.0314218175437235	0.37700035130337567
-16.69878402350933	21.97001521221032	1.6783285832758421	-1.08194942109557	0.27456388781388946
-16.44523432072541	21.481646309928003	1.602722579337706	-1.122095069112049	0.18593684374217745
-16.38784636008633	21.382208809377225	1.5901457120150324	-1.128755841024916	0.16758743300416182
-16.10429654720809	20.90765006213037	1.518510674358014	-1.1585540118765203	0.07476709231551121
-15.229590069694847	19.59839917871314	1.3510689251851562	-1.1679296998314024	-0.1917897763454442
-15.573303162172023	20.08692966262294	1.4083317418649681	-1.1754225425932416	-0.091988776720418
-15.762739830454272	20.369577854236137	1.4466376099175868	-1.1747359770371437	-0.034163605471396796
-15.676053214728174	20.229671015614727	1.4266649021466948	-1.1777853869652328	-0.06236413449379458
-15.004965242227517	19.29705702264412	1.3145997697655822	-1.1398814727130422	-0.25440801038044447
-14.347740685004595	18.43237628944785	1.1819634013110207	-0.9933201836258112	-0.4091482292325735
-14.71316053352021	18.903140185799252	1.2607170248719273	-1.0920779750395209	-0.3371348862540854
-14.112301424219844	18.14085757339455	1.120070220186046	-0.9124206039167966	-0.44529753031231145
-13.786968016309958	17.746840232171802	1.0169518518945087	-0.7822944436029164	-0.4577473292436809
-12.572484095421888	16.31238607204104	0.6432252967798816	-0.3442895956685958	-0.3177466875952368
-12.73923093656964	16.50237005974189	0.6921745036878855	-0.4001500923512492	-0.3433633679018836
-13.149721100590622	16.985383718836303	0.8135328103769641	-0.5429359295418228	-0.39711307085142533
-13.560443943361147	17.474962802260926	0.9454076951703849	-0.696103871981373	-0.4427926613465177
-12.433087863224218	16.142914163274668	0.6017469871772387	-0.30505723377884886	-0.29211462518432185
-11.67886765718853	15.130655135953049	0.3923728852515972	-0.11945873034881033	-0.16664935687685142
-11.370603754574383	14.616160191779192	0.30952540726612465	-0.058162249835358885	-0.1281704805707447
-11.928279318244115	15.521235666230787	0.4572910412816899	-0.1733428269700648	-0.2025633122117279
-11.098102119973685	14.067276715400904	0.24638379426258555	-0.020362917568771843	-0.10000433456295593
-10.94829922258624	13.75778922441979	0.20689328379224198	-9.014288519092026E-4	-0.08467787059603958
-10.566136973193167	12.955069884045642	0.13489499476171357	0.014543774625649682	-0.0555294406522573
-10.528617101577506	12.869997651759531	0.1267379422706851	0.01550064247887233	-0.05223270373936062
-10.125844678960055	12.03212679724241	0.07989888943668695	0.013277583208125329	-0.037932085550034564
-10.205786830641387	12.200371242765215	0.08931245043570274	0.013682249207953488	-0.04080547147604364
-10.11776374681346	12.014636087480781	0.07926511972178116	0.013204073911647124	-0.03772805925248587
-9.799033203597945	11.32040592221854	0.05318073456752337	0.01044788593125341	-0.02975027459580369
-9.732454220074882	11.174895810343436	0.0478345925672455	0.009666098109534551	-0.02743110054734488
-10.081694286405995	11.938670646469957	0.0764461027439406	0.012884544103782654	-0.03684002781625322
-9.419861471494833	10.505758447346915	0.033232338640962096	0.005965005388892634	-0.022627262094990018
-9.39945834397536	10.463080013210769	0.032195612785245756	0.0056998667421317515	-0.022182991896089396
-9.362989365785312	10.388561145610026	0.030860827589978896	0.005459099465386095	-0.021480543011076058
-9.15485933130238	9.94585479357356	0.023049884990843476	0.0038131153184371596	-0.017521783484257022
-12.250739993292553	19.150604908283345	1.0958184381402143	-1.0285570248871962	-0.3037565517696829
-12.385666050996104	19.229462944007324	1.1377062690955957	-1.0698588444989017	-0.34894296216875675
-12.018444755085756	18.995911937273455	1.0206568202971598	-0.9542774380319594	-0.209446486952997
-11.827571680933026	18.805921238230237	0.9785076335129056	-0.9036896231246384	-0.1800518235243591
-11.71378598197753	18.69006222155872	0.9525313896861276	-0.8717681517773872	-0.15802399180170063
-11.489121580415649	18.312221504949157	0.874309814151444	-0.7845859925122405	-0.11315851437982391
-11.42092816915265	18.202424829191397	0.851411074101312	-0.7590493826888108	-0.10152665047646695
-11.137081940903064	17.673975351763787	0.7302650689221339	-0.6223682682964394	-0.06042454884855177
-11.050577560623434	17.52903972488271	0.6966799993057764	-0.5844366352534839	-0.04956838300196315
-10.900173758069224	17.228821915447778	0.6248241834166214	-0.5046042911391408	-0.03593845272500247
-10.59407257662658	16.86993613536655	0.5238937062255317	-0.40097347116333315	-0.014833709716625901
-10.4015251414116	16.663994998799538	0.4679105521428968	-0.3476550134183024	-0.005857477742838226
-9.980308680915373	16.24426542990552	0.3528319035967444	-0.2413828045671188	0.0070169189824632544
-10.52456597891735	16.788877057884427	0.5018893325865663	-0.37871976200140023	-0.009547131828988
-9.215934750579713	15.702403997568886	0.20233044337628908	-0.12206017429724356	0.008022482079150097
-9.506635524164235	15.916651407254937	0.2595916825901564	-0.166067245950299	0.014382464702847972
-9.713477904294042	16.0562870014233	0.300362597084472	-0.19783101210242093	0.012037140746317478
-8.987328542896977	15.535943891824608	0.15874910787070384	-0.08856264503930633	0.004030521319229936
-7.038155536202357	2.4161328913912485	0.004448921468140519	0.003901152882730213	-0.0019078315741593043
-7.218271698777633	2.47634434863711	0.004467848910582374	0.003852259000996795	-0.0020642867961569323
-7.402921517489648	2.596088343862585	0.004451233241585426	0.0037561871750825026	-0.002227934498705181
-5.610926604361966	2.56874897195521	0.0038830732706324304	0.003691419318884164	-7.865849748945177E-4
-5.791192046184306	2.4885541575675454	0.0039976689508990455	0.0037726128270997236	-9.124820611819231E-4
-6.090991914769232	2.367770791599311	0.004173377591289065	0.003894975182844396	-0.0011237808382900285
-6.223300720670824	2.365865245728654	0.004221484108568657	0.003907933086651354	-0.0012325627096834288
-8.524776938151282	15.280293075065625	0.09758795504836912	-0.06185617950921449	-0.0047543420594268835
-8.5390176621	15.301185889469425	0.10321208860172268	-0.06545237188766992	-0.0048894873953380085
-8.574275941324595	15.320887483760043	0.1076161980532275	-0.0672086872880467	-0.00437263741973346
-5.2268760988311245	3.1984387632370352	0.0033373996922518917	0.003196494318842575	-6.12239744777265E-4
-5.323022364028059	2.954304032548915	0.0035342659209328187	0.003381538139644973	-6.44884493813827E-4
-5.411391041049513	2.8046470279535036	0.0036622237699914157	0.0034975338653887877	-6.84078142186657E-4
-5.361270108912003	2.863813885716368	0.003606016145245674	0.0034481802017157495	-6.580006681272008E-4
-5.176470922340737	3.3654332504811606	0.0032135669147140026	0.0030788927890208436	-5.988138995409026E-4
-4.997438755280889	4.032636318053695	0.002738374556414897	0.002625359817777313	-5.41068141843606E-4
-5.108994509801874	3.6116460899580636	0.0030269822081575816	0.0029016593896552287	-5.784542853991271E-4
-4.991774580661376	4.054261353979088	0.002723113922584733	0.002610840205556656	-5.387641416330916E-4
-6.53602006808163	2.347293243898074	0.004329475073057924	0.00393993076943289	-0.0014825597282839076
-6.871423256057571	2.3759082864320638	0.0044202799050155105	0.003929095784815251	-0.0017656826188021273
-6.725008134174486	2.363972974785624	0.004385552594876021	0.003936717735856294	-0.0016448226838054023
-7.498445287702315	2.6504749625169852	0.004443713951328353	0.0037097683570666328	-0.0023099760710975346
-7.543394316053332	2.6908233254228815	0.004432278875105344	0.003677564336840592	-0.0023492328595178026
-7.714537633122486	2.9137762658493207	0.0043459790935318505	0.003495709310753873	-0.002501824316622091
-7.7891268079090406	3.0564766598021276	0.004285787299648366	0.0033861693929672617	-0.0025706994713890698
-7.80527300412054	3.4063802626319237	0.004081337150675393	0.0031212066077779058	-0.0026052050459531018
-7.804324521600502	3.2269612996167556	0.0041877463314322575	0.0032557631412066905	-0.0025938977108198487
-7.758877336072651	3.698244931275473	0.003901637402282602	0.0029073818078556406	-0.0025922180597323964
-7.751964178591711	3.7286102673963915	0.0038820181866493332	0.0028850249857938237	-0.002589167526581157
-4.868412953288395	4.489722570165323	0.0024174491050430536	0.0023278572420450112	-4.426387471221556E-4
-4.944274103721604	4.221530184777065	0.002605938992019233	0.0025024194688011226	-5.019150177998173E-4
-4.861218645669248	4.514367912389247	0.0023987683931703833	0.0023106053606562825	-4.3540894297969235E-4
-4.761328567585714	4.872867994409656	0.002112291420513743	0.0020452312186053753	-3.288295349216467E-4
-7.7347878369548635	3.762505605967378	0.0038584119223653885	0.002861189660565381	-0.0025806394513291507
-7.441188952293851	4.488511996506501	0.003410576267364372	0.0023548937971832637	-0.0024665999669320694
-7.462522939780039	4.43043664258904	0.003443682172652197	0.002395080774400877	-0.002473378220887217
-7.583988224902736	4.103803156183615	0.003617768008922798	0.0026109553685910248	-0.0025029525668583104
-7.428705960551779	4.562167039268793	0.003389683171726881	0.002305751965459737	-0.0024794662333798515
-7.367225146909923	5.0179675342064245	0.0032655377220771	0.002000535935411064	-0.0025695013489372286
-7.395373926440531	5.510469499667041	0.003301731229166996	0.0016910613384597732	-0.002796643385145323
-7.396628687854849	5.543415335697084	0.003301976725809195	0.001669663668849278	-0.0028097382038447987
-8.951906927477943	9.55517852325179	0.019388971009413586	0.0033145322691581682	-0.015328944244123252
-8.732770861641235	9.107630277300872	0.01470575094470171	0.002332553099985717	-0.0123731844730361
-8.477149435408428	8.592840803667324	0.011317599424569353	0.0019496210846889784	-0.009779825604144223
-8.352048182285694	8.325615036227727	0.00968500950521263	0.001770932849589009	-0.008567040349999598
-8.222367325804308	8.079901469599669	0.008655143859526515	0.0016566684502331435	-0.007716500420639028
-4.558078678429407	5.6727023718291845	0.0013607122455549171	0.001335524985542943	-8.594670702366107E-5
-4.661854211303943	5.2307881209663405	0.0017937265471159476	0.0017493720388587408	-2.077415881011527E-4
-4.6736829568741065	5.179041007331088	0.001841295910852342	0.001793920081465917	-2.2247486041908495E-4
-4.664862639408369	5.2157017440172675	0.0018082825799678355	0.0017631893252941365	-2.1081381703108278E-4
-7.642518454416541	6.7438038314408955	0.004286991808722481	0.0011589411914633913	-0.003950707991933195
-7.72390205946121	6.960130553786359	0.0048341784437578176	0.0012075923599520607	-0.0044273526467362816
-7.960824009101229	7.5515457825414485	0.006279211075748143	0.0013137542544193355	-0.005701123086963346
-7.398279738095727	5.568321714484634	0.0033104351228626446	0.0016569815970046704	-0.002823679051169305
-7.486554017062449	6.151026864151781	0.0035760572410966337	0.001349589780041337	-0.0032205372539864524
-7.599533786520233	6.612688047526157	0.0041321916593704995	0.0012083119254743086	-0.0037947760048101043
-4.559353287845783	5.783205763653101	0.0012429159642156247	0.0012198099048711653	-6.184725097383581E-5
-4.539973927898901	6.108340489734484	9.161029779504767E-4	8.928264281810863E-4	3.937568720489115E-5
-4.595870421128182	6.280367827388355	5.513573547103206E-4	5.321974693142659E-4	4.611763094495942E-5
-11.949523827617073	29.206895619841305	1.953344957563166	0.10035419877610019	0.9365829252534367
-11.807688642858182	29.154031813094953	1.9152334961343853	0.108662120435794	0.9260287888723088
-12.00330605669702	29.223330979102066	1.9666496232709787	0.09724852038332857	0.9400128726437912
-11.58017196199464	29.065937130844834	1.8504027597044157	0.119180526052331	0.9095141641043603
-11.41683712235142	28.96940271662765	1.8011995166474555	0.1258169446807317	0.8913932904296411
-11.219350371023808	28.853937987330728	1.741151333922088	0.1332254579294365	0.8686319147644403
-11.063811648377435	28.68153300927144	1.682466209223684	0.1299007039274801	0.8418244358485663
-10.947486528223845	28.535037823889105	1.6354641656850695	0.12630329802592524	0.8207105798473252
-10.899230615467399	28.323819733732066	1.5762895770803969	0.11185337776186363	0.7964321549080392
-10.868467577029437	28.194812621939796	1.5396951198102315	0.10248630464433847	0.7815265076737883
-10.876511202290695	28.109887068149042	1.5061699521953393	0.09091258885771626	0.7716895866728046
-10.899672074901286	27.854101802332053	1.409965457182769	0.058821777378256855	0.7387252140747976
-12.412266700730603	28.73183000599365	2.0277028329291418	0.07039024422119719	0.91767138036758
-12.004390987243811	28.644127827029816	1.9006923214220925	0.08575026473445149	0.8931492736671224
-11.418956634563854	28.353076382645266	1.677501854183542	0.0869773080645242	0.8360788268991565
-11.624144095082618	28.483083006210283	1.7637689313590426	0.0904315182762837	0.8596457755147378
-11.98757052088968	28.638168487186267	1.8949247474334976	0.08612796447512502	0.8918402327049559
-11.999455430555999	28.643021141499133	1.899162368231176	0.08593105208269175	0.8928576769220684
-11.11438165555979	28.077094826076056	1.5274343895781124	0.0723725845018777	0.7854856719478824
-11.390783517603357	28.330385589064328	1.6643017111535625	0.08592826004444604	0.8319918737439287
-11.018694723095315	27.985290635821798	1.4772124981187371	0.06676517558494899	0.7660300063018104
-13.471803069018005	28.77445563984976	2.312033811804752	0.012640037469337723	0.9551104336797763
-13.48260549035852	28.773788416678933	2.3147567683606716	0.011992741804418096	0.9553308970889809
-12.935354512904492	28.789110493383188	2.17384601478539	0.043886770594700426	0.9411212935661791
-12.730299209385468	28.768829272465172	2.117009305795139	0.05485625604668165	0.9327945033091529
-14.231290469589101	28.525879619960573	2.462123016785349	-0.04922186048614223	0.9514836135834039
-14.010448775461906	28.63328583652027	2.426681435594076	-0.028349995286639153	0.9556188263325114
-13.506471729136642	28.767317669153915	2.319752584197342	0.010176381931503166	0.9553412394534121
-14.460841527293365	28.39408003504012	2.494904585776246	-0.07170940079928893	0.9444244658857732
-14.783683682753072	28.129965573228738	2.5197924233476288	-0.10767452259846881	0.9279064429159369
-14.975465100779633	27.963363652093868	2.5289802199682643	-0.1308828012602149	0.9176015977563509
-14.857377166814722	28.070482248494333	2.5254123753584317	-0.11602990032887836	0.9242721782015286
-15.247091508969765	27.723494694946858	2.538053020787857	-0.1640341196791885	0.9024553756872546
-15.438921475279523	27.548521108541188	2.538564263928081	-0.18883842364242653	0.8931745589983972
-15.777307067901031	27.23142152114181	2.525404096989158	-0.23669862475345893	0.8744103211933946
-15.505550048294694	27.4862002405047	2.537562551004117	-0.1975659948774309	0.8895736395771351
-15.95882932927022	27.057658625283377	2.512897370462766	-0.26472086182396604	0.8644270091360502
-16.071627921968407	26.944874315391413	2.499972245451076	-0.2846974878340142	0.858033671972803
-16.348879088595037	26.649360708813276	2.4566844156053484	-0.3420386646037879	0.8406524540067539
-16.427997019937784	26.555959712111072	2.439751597287757	-0.36221684092261885	0.8356180996267645
-16.656844434007954	26.17623866269756	2.3616703935837258	-0.4436620687720583	0.8067465348758269
-16.696536478621557	26.09508062700545	2.3438358066417986	-0.4619904114820819	0.800014610528738
-16.835749776418716	25.686852448177994	2.2602054736783157	-0.542404553512031	0.7570285986486697
-16.845061757485475	25.628453285604436	2.248101012764091	-0.5535699598120698	0.7495528251866598
-16.850433340026893	25.176846057478727	2.1563887529701176	-0.6302472298797149	0.6832774068072752
-16.85038673364371	25.14105029551206	2.149728028859337	-0.6360574017296746	0.6778653875462299
-16.822804208812027	24.752145786172367	2.083557082262323	-0.6920198040920917	0.6193325932937918
-16.814022621155868	24.619664448408173	2.060822615376233	-0.7112057918733996	0.5994663399799931
-16.812945472733826	24.6090037446475	2.0589223830070718	-0.7127133032992509	0.5979193174206285
-16.723937840816944	24.10943746964462	1.9758644921403106	-0.7784789306866167	0.5190603580601592
-16.711672631053567	24.055094941481215	1.9658982065084496	-0.7855871674074486	0.5107307164788739
-16.289023552988983	22.907733919851253	1.7478059941778759	-0.9228171642770353	0.32267137483490665
-16.541701583590093	23.45604246001041	1.8597821234739105	-0.8589737529018047	0.415338234199153
-16.554803726644348	23.499372302025698	1.8680711620561194	-0.8533281329786379	0.42207739645576386
-16.28488538521969	22.898119481008653	1.7456347817914226	-0.9240106715817804	0.3210502147939146
-16.26218103763534	22.856454352609262	1.7365933220376746	-0.928792817721645	0.3137098987495412
-15.969194038819062	22.31634337785984	1.6208729254479455	-0.990619963671785	0.21881456089808127
-15.890230123807179	22.1925020649246	1.5978179762938163	-1.0036302572568492	0.1968306417093164
-15.611918811164477	21.76175729997115	1.5140606264990089	-1.0464307862586697	0.11893923016175013
-15.389654649869971	21.467446140267274	1.4656815067973137	-1.0724287096133305	0.06328070087420849
-15.211472875440649	21.22502075941048	1.422279789128233	-1.092387021056535	0.016632238367556576
-14.852605830718518	20.76860561637889	1.3629845783509187	-1.1242614384087655	-0.07330287789724399
-14.818368111934701	20.727265125728813	1.3566969133857434	-1.1266258916001557	-0.08148824594089278
-14.010753868674147	19.956266747716498	1.26941537312456	-1.1485595756135145	-0.2330179363539163
-14.087441807327457	20.012526511232718	1.2753340371192348	-1.1494147168191868	-0.22273026720427003
-14.468160486474938	20.371519812579944	1.3110612243629587	-1.1410976956832513	-0.15166336517454485
-14.161164464278139	20.08381166702931	1.280782691569713	-1.1476307383518667	-0.2091990121937002
-14.781086333771103	20.690256417429	1.351227669363454	-1.1282241995119788	-0.089063157062413
-12.566775432145782	19.255877513320883	1.1548527847353858	-1.083816600722422	-0.34947878433272617
-13.290339014836286	19.46305631769065	1.2128370794769463	-1.130649604814114	-0.31764517775573703
-13.1729303124603	19.418787275288505	1.204681959454229	-1.124032963405204	-0.32724027236447545
-12.843245224742368	19.28971157894774	1.18317220120285	-1.1055228156099108	-0.35412962946931603
-13.364979556612642	19.508469790386137	1.2194158416785852	-1.134078296138407	-0.31047064807141034
-13.714991928392514	19.7215588672211	1.246094320400788	-1.1461255786031002	-0.2765735562857232
-10.73275094914898	27.601566124654774	1.2892781589971603	0.04010253843091709	0.693319566888948
-10.621312259153935	27.431657608134955	1.2107096035191303	0.02955741089940027	0.661949602999709
-10.494472622804425	27.139762728691487	1.1030631694455817	0.011002164137586739	0.6126367931401167
-10.440814811578786	26.97290839065918	1.0474057768726133	-9.016286582918537E-4	0.5848312100705153
-10.340010025599554	26.46761329405222	0.9029112681697977	-0.04569003541293134	0.5023949339934848
-10.310942985096554	26.231506882359504	0.8408684623770484	-0.06653865355449609	0.4647154691827489
-10.254915889396067	25.788604694922874	0.736681578464618	-0.10962394227187912	0.3951125118230848
-10.226478276469011	25.49740684588262	0.6696643595971339	-0.135423337750684	0.3472096718168016
-10.15297056364784	24.454238785309386	0.5070004427491432	-0.22466872870191482	0.1774044191923497
-10.148816922605754	23.97207807587904	0.4672005275548639	-0.2696956642127635	0.09872191281045614
-10.1572747910747	24.735583520367605	0.5334660672208756	-0.1992315402431581	0.2238890872437725
-10.162097597121184	24.830116402868736	0.548921944192465	-0.19056149030603414	0.2395852532891332
-10.162546766859359	23.84260305188515	0.4775536628729773	-0.28459949011841457	0.07791477923270104
-10.199764060738538	23.17965757589045	0.4912495176666296	-0.35667929876966575	-0.025535634894838562
-10.264133457042867	22.925685144978395	0.52886373915239	-0.39462262931623154	-0.061081548630739904
-10.334836167150385	22.416165687077918	0.572560419998898	-0.45407885055769126	-0.13642870249328276
-10.491992980100063	22.018023813554393	0.6375463100054668	-0.5289660175316959	-0.18654080499308598
-11.549836964138185	20.072338696358347	0.9950092718454031	-0.9125643519319947	-0.37936942570983667
-11.554967867880773	20.064003427239495	0.9964713103284906	-0.9139422221989623	-0.38005683570508614
-10.551136967279964	21.796553611972193	0.6679186565264348	-0.5627464362330465	-0.21939235163769383
-10.861109989919282	21.2561808403101	0.7831923878117157	-0.6824214427058549	-0.27501067946722685
-10.944210941660401	21.11696785294288	0.8094129537988687	-0.7146148525116659	-0.2887287778470474
-11.133323225905555	20.800917117156818	0.875028306853241	-0.7807118986227579	-0.3153176102117201
-11.346534801731305	20.436488911990164	0.9385834733660301	-0.8505146687102865	-0.346116059605604
-11.231518843805489	20.62710766906838	0.8987465029533666	-0.8154571457239908	-0.3297428211096129
-11.741469854730147	19.77949816437784	1.0491715623237692	-0.962565475268352	-0.4065908922386925
-11.841147224706019	19.661418434931374	1.0722625410922604	-0.9861052061779765	-0.411571457912237
-11.973386913159729	19.52262481256701	1.1020669318135181	-1.0176877903990456	-0.41439657846342615
-12.17042537041236	19.353881967026794	1.1243645160925113	-1.0455671474958572	-0.4029909897629135
-12.254791953417843	19.298450378205736	1.128418991089393	-1.0549490701104884	-0.3813172164032863
-12.107678242949614	19.405561627556374	1.1163877212969944	-1.0358466748231927	-0.4068842321925783
-4.288326386940742	5.8070230604936794	0.09214405848293959	0.08718508653291915	-0.015968458309138414
-4.307057605244767	5.526002436139832	0.12873195264921156	0.12137787049082716	-0.016723103823381442
-4.180171464701457	5.245978145694322	0.16780322060568825	0.158011593509236	0.0013068379665114242
-4.162615861022818	5.199209053922773	0.17379897449816437	0.16353211640193913	0.003909727240757502
-4.143652721141185	5.191949089536986	0.1750212919592724	0.16428209827347265	0.006173870261661683
-4.014987066173259	6.398560350145364	0.016102210968481384	0.01579042202737256	0.0020871485954865247
-4.102160277057983	6.226155071234556	0.03700589509884911	0.036423070579052245	-0.0012947419137434959
-4.158587255864665	6.1200098173878565	0.051553614637681426	0.049864775105200765	-0.005194314082608725
-4.284793079351208	5.824858607178209	0.08960416326061858	0.08482265876030544	-0.015648376515075682
-3.6322745368198053	5.1479752237781815	0.1918873030144136	0.16769781662651112	0.07548559262811523
-3.7520724673596213	5.133869891353276	0.1894582471107399	0.17018507627982565	0.058065727656077974
-4.068810461062704	5.185234828589743	0.1777788003511966	0.16534224999615585	0.016083728936691383
-3.4079134276844885	5.238028583704212	0.19044514614257674	0.15410661282566349	0.10621411885445511
-3.870611147185512	6.723331704642558	0.018081557791956845	-0.01247328435555054	0.0075951379524642725
-3.93550508782948	6.569124366309313	0.02241964602897074	-0.003654615750808445	0.008099373864232873
-3.083077723553127	5.477621858005871	0.19062909565162633	0.11756434067418012	0.14956937146156554
-3.2016356353304536	5.395281637801698	0.19111281144781556	0.13191374975819026	0.1331357490947836
-2.9250367521464256	5.618751443255416	0.20443804664016949	0.09638488078773824	0.1713562476588907
-2.808073832376915	5.742408533499555	0.21201940691509027	0.0787910885676851	0.18591386383817257
-2.561109083068193	6.012828978318681	0.25723695504657795	0.040329312284085934	0.22126433940843016
-3.6562255957727294	7.214473650128381	0.051174417691881545	-0.04261257779202246	0.007683695823459216
-3.592522873141893	7.34008329807876	0.08852859983615823	-0.0722971565742466	0.014078177236528289
-3.54328167840365	7.470859406778205	0.1000186086928212	-0.08168755779427858	0.015902650044634536
-2.1477862434435124	6.617732931249476	0.386054987850329	-0.06292346589142837	0.2901106173382665
-2.178221292733067	6.571855578800015	0.37438073092994595	-0.05362930768012622	0.28613903228453597
-2.0648331524982755	6.7576354797203635	0.4198284332080514	-0.09124955596420058	0.3015624740881952
-1.8849213199230619	7.066868042911974	0.4936627547155298	-0.153115249802094	0.32564251739106137
-2.4120263893614973	6.229400814325045	0.30131630545310395	0.005325478289247017	0.24646825987322696
-2.5361866250272955	6.047252036713077	0.26190622868818125	0.03646121563480526	0.22485263240121378
-3.935819787141531	17.984500048599497	2.0710470542415536	-0.995186135845121	0.24037078831380707
-3.78336958602557	17.993315823553566	2.0574546767893924	-1.0008164429469177	0.23672004366774335
-3.427077741744119	7.766058137175304	0.22960289172738294	-0.18296467221833682	0.02431437602589883
-3.406569881135219	7.832445527304884	0.24800450276753278	-0.19577925497519816	0.024760479533499864
-3.395983191054093	7.883794864942119	0.26275253434588064	-0.20492205941340008	0.02573764403899895
-3.3371281060386737	8.150918617555703	0.34773622996936504	-0.2505801171028576	0.032941403847351405
-1.278169408830863	8.48437433428823	0.8373106854113221	-0.4228277185322269	0.3930507040342045
-1.4540629241815408	8.03470965362341	0.7284962046572433	-0.33943503147443244	0.37889132281618243
-1.8167261401452421	7.208011822579171	0.5265521076098846	-0.1813846302416684	0.33659928677851836
-1.5523830370140876	7.789776732269239	0.6667544582940927	-0.29030545507833866	0.36594245877432036
-0.9410764433027281	9.405038530050247	1.043595307380657	-0.5776185925812563	0.4117575249268928
-1.0329367331417418	9.151234284338832	0.9887034598981912	-0.5382276642862324	0.4078912523888849
-0.7679094447811552	9.95277965234512	1.14800716610798	-0.6514664209375093	0.41680018427542853
-0.33002843814312044	12.134348277380695	1.493566151071612	-0.8962610331628913	0.4093234079223174
-0.3357764586920513	12.078843485378034	1.486120539651381	-0.8909956646156645	0.4101072263602288
-3.417433509638533	17.827381727176302	2.029157605068859	-1.0223684845470873	0.2406264556941691
-3.353382382951112	17.741842308688575	2.024028892036359	-1.027517589551021	0.2434291004118685
-3.674832941632539	17.93323560833925	2.050470175199488	-1.0054421920669343	0.24023196341235606
-3.5409307277999584	17.885907081965335	2.040303380843291	-1.015301527799028	0.23968478282615635
-3.1860561960175433	17.549365365355296	2.0096546670411835	-1.0366125515400073	0.2472745819507831
-2.9981130641699174	17.395321314172424	1.9975277029197898	-1.0436191186801596	0.25063574917851605
-3.2165215628928006	17.57820816975883	2.01168702411761	-1.034530153398593	0.24719323755677625
-4.1137207324417435	17.95308223849858	2.0928515211133334	-0.9863048342347566	0.24084837699767458
-4.160621080742889	17.795938972454014	2.1032367534455556	-0.9867889738856097	0.24647631792255456
-4.190763877417752	17.70804950350443	2.109864435497654	-0.9847371378296599	0.2488049623409807
-0.33050020850094985	12.145123827625998	1.4947262376474457	-0.8970044435853454	0.409079243488347
-1.4343564303268679	16.31909273804294	1.8791780209022875	-1.0772618661386182	0.28898982373812443
-1.3066176526698219	16.0680303809159	1.8610402715157388	-1.0786946488993348	0.2940102520194703
-1.1152979539279455	15.611202681804269	1.827380565556474	-1.0743025121443504	0.3067632024532127
-2.4474803932797915	17.1585224792057	1.968611174978293	-1.0586181458020296	0.2624596297216017
-2.055761384167546	17.041296048986602	1.9437419334618333	-1.0684954930924402	0.2685592516992916
-1.9984998164489554	17.002629506016117	1.9392846217724404	-1.0688600815017284	0.27088798240553097
-1.5724149375605685	16.580962567434636	1.899017984613011	-1.078620781523487	0.28143873504826833
-2.9820955633715815	17.38344915169903	1.9965692621129014	-1.0441161859319457	0.25101173496790474
-2.724789042326286	17.256116533629893	1.9827852568243072	-1.0515871194478494	0.2566987881014715
-2.531457869203797	17.190304756335227	1.972898026418931	-1.057340667882213	0.25962391065744417
-4.183190145794866	17.56540290424019	2.109259770471565	-0.9851584004529021	0.25218178840277095
-4.207099313692599	17.371866069837257	2.1141869634596513	-0.9885313138197918	0.2559153530302137
-4.17345519997633	17.089831976884682	2.102681600957831	-0.9954323027850762	0.2554852597987337
-3.3148310309893363	8.423923301546052	0.43425658381860793	-0.30324653193767515	0.034562757993864546
-3.3001926290874843	8.663118489326514	0.5010709603939097	-0.34777115844779427	0.032593340830030994
-3.2862287614074197	8.915212706658004	0.5708436585874472	-0.39183525154082754	0.03521127236605321
-3.2794829862540458	9.153166440048345	0.6423141501267807	-0.43713249684017674	0.038701981850129435
-0.3805651487088481	12.953841366376702	1.584058154896952	-0.9561313263929216	0.3888442654872417
-0.4307061904896281	13.36924122248353	1.6301036880495423	-0.9869111831593517	0.377502694600587
-0.5075965103225141	13.744646939005303	1.6646886557485343	-1.005113406282141	0.36703086955725006
-0.5977318219793605	14.096499370658435	1.699774151640006	-1.0257468557207083	0.35485686432282393
-3.2676731937878696	9.605726412719452	0.765125055658832	-0.5106035255125561	0.05003919630239993
-3.256429234120413	10.042692132374542	0.8810621168805968	-0.5790551666512039	0.06107948667306633
-3.268410707882346	10.416945356274994	0.9690944911398778	-0.6264115588014613	0.07020163336227711
-0.6591870284780542	10.31262568099423	1.2186267560859207	-0.7023665228306184	0.4198936290037282
-0.42285288091859907	11.258976825610697	1.3760660591988787	-0.8131781387137893	0.4213811938423627
-0.42939644071267913	11.215805729165236	1.3691557383338404	-0.808034356776028	0.42167861288789266
-0.6312573047807166	10.428088654680536	1.2400271725880188	-0.7182912715771532	0.42038322447047866
-3.2903234695987535	10.897386429199772	1.0893426230305538	-0.6937932064635143	0.08172003394743962
-2.987291544864133	17.386535233830127	1.9969007946740223	-1.0439910597616964	0.25087494968647833
-4.164359810315925	17.031866286091535	2.0998917038195337	-0.9961940717291451	0.2558814085920518
-0.7097934901376413	14.466809880080852	1.735104194849245	-1.0445154441858415	0.34142795902557516
-0.8575672753041089	14.969271293498517	1.775327610456154	-1.0587955971897736	0.32701022837971483
-0.9532329287786547	15.217415294466539	1.7976747736274863	-1.0684833566018648	0.31740125696290583
-4.1386892518049425	16.602845789463966	2.072811207229165	-1.0007282965852953	0.2500644031547332
-4.159558946386909	16.976159925336383	2.0963055576366663	-0.9957720980393293	0.25603211038419876
-4.083322820670365	16.225441788462653	2.038851957723109	-1.0024954102103814	0.2433581942095855
-4.075875945060494	16.183223288394085	2.034857737525434	-1.002367340302885	0.24297283403760192
-3.9528003255732322	15.292784673108926	1.921849027754764	-0.9947718709597066	0.21121072654220352
-3.9992067929440043	15.73055462668215	1.9813337539709037	-1.0021421404358912	0.22821350857658856
-4.068371905853679	16.139351008679608	2.029415455410502	-1.0016730606738427	0.24178549036949276
-3.903746688804401	14.691009127397303	1.8344832110743303	-0.9772469404077839	0.18791818536530713
-3.86987704440043	14.375574603567006	1.7843183938359601	-0.963776436392999	0.1779318730724889
-3.9256796422272324	14.820378173973397	1.8541778276859047	-0.9806947476259034	0.19248806186242778
-3.9497350317267026	15.228464150498013	1.912624490778512	-0.9927058193580467	0.2088217373293642
-3.7268568443784513	13.894308007070336	1.7019570656155916	-0.9465450299071413	0.1636260054967418
-3.698215854277132	13.779058127098043	1.6818299154688803	-0.9414943242526568	0.16032981398958743
-3.6779639093146645	13.673870011895303	1.6621878682586746	-0.93453054689057	0.15785672406085394
-3.571181750067259	13.33170586472178	1.5989191930648778	-0.917795647047285	0.14772065444135346
-3.4835043026903465	12.977876322076302	1.5299587947416	-0.8920771465142343	0.14066580256617353
-3.404126025364066	12.339701968592273	1.4060994535049542	-0.8462431718636028	0.11969352123553828
-3.3488293333994186	11.895449310153229	1.3094607613522178	-0.8010948540258482	0.1092038742078055
-3.300315153385468	11.14083500028607	1.146850336034984	-0.7247221804756414	0.08808473042041526
-3.9511621749674837	15.271050023970451	1.9188321794620333	-0.9942301871496281	0.21057200997266542
-8.244373317370188	14.628658956740194	3.9284005394450097E-5	2.320341598322332E-5	2.6951375998495848E-5
-8.208489142862772	14.204433859089825	3.890438209441956E-5	2.3319623223574495E-5	2.699946731957207E-5
-8.193734077492797	13.966873422743047	3.869679347906467E-5	2.339327042468704E-5	2.7022241359222254E-5
-8.232676222944097	14.462837941075223	3.9137500451310995E-5	2.3250967600416013E-5	2.6977633362222894E-5
-8.19035693955016	13.837323106092928	3.858577731743741E-5	2.3440073460056762E-5	2.7026274665601046E-5
-8.113167709168138	13.369167772280294	3.8206919374916644E-5	2.3550609828460485E-5	2.7071925512120978E-5
-8.077142174814208	13.181783020574018	3.8081036032943045E-5	2.3604645457774678E-5	2.7084284674802628E-5
-7.967407351985131	12.816549861797377	3.784653620764154E-5	2.3659153923059243E-5	2.7137681221721517E-5
-7.4202031915344335	11.241546128091116	3.710139576252338E-5	2.37917298615158E-5	2.7407161265982685E-5
-7.380855782333087	11.139150568907128	3.70875287248173E-5	2.381760394041743E-5	2.742696129919488E-5
-7.603903539139292	11.751642921695533	3.7294744879020795E-5	2.3752884846485514E-5	2.730943057650693E-5
-7.696154479064555	11.994745340563997	3.740173110214113E-5	2.3755432406841048E-5	2.726077688334601E-5
-7.744684776673163	12.145936214046198	3.749314797570155E-5	2.3749715975128596E-5	2.7236801339676054E-5
-7.337783016568444	11.036160898112158	3.707401057302338E-5	2.3835632660730832E-5	2.7447212903824046E-5
-5.478513842259125	7.328297301269693	3.573486974327891E-5	2.2832310086720374E-5	2.7485043395258932E-5
-5.496335515484936	7.350666297835906	3.576164811089013E-5	2.2858738527528785E-5	2.7495381315517644E-5
-5.513292533723025	7.373441024034741	3.5771143876305496E-5	2.2867404801612772E-5	2.750377979013778E-5
-5.7782594324877365	7.704138241466704	3.597302921304049E-5	2.3090113827274498E-5	2.7528033017553594E-5
-5.226288884072366	6.97442447090005	3.5676853017033604E-5	2.2853226620225996E-5	2.7380932213860107E-5
-5.1320395346395955	6.880771446866525	3.559561144599005E-5	2.277149980300997E-5	2.7349003006383494E-5
-4.981658732436152	6.746084424883188	3.561601690719717E-5	2.278790471646615E-5	2.7346736925569356E-5
-4.872230788355059	6.663668971542325	3.562150336310557E-5	2.2783130813686643E-5	2.736856796360229E-5
-5.95993806317256	8.088641025459268	3.601130930628499E-5	2.303010139802173E-5	2.7651300334982975E-5
-6.156106083074739	8.43849134717127	3.626148003372798E-5	2.329842760414945E-5	2.771262443561126E-5
-6.3622803987511345	8.893710900037291	3.637400102179537E-5	2.334690864358233E-5	2.7776205847185244E-5
-7.037730777065047	10.279206689455364	3.6855386634272516E-5	2.379601066807558E-5	2.7610548250994254E-5
-6.511291309796823	9.166024915663732	3.658385070112653E-5	2.3606628616599608E-5	2.7749885471956186E-5
-6.961309529005052	10.091919377967345	3.6788156261935446E-5	2.3774814712285245E-5	2.7640730229720648E-5
-6.976746835639336	10.11701394282087	3.6807740007671E-5	2.3793439411783266E-5	2.7639823954014586E-5
-11.149672852779776	19.026028297048256	0.2956750855591066	-0.05073260121706525	-0.09907107476864821
-11.177286946315288	19.099277703541333	0.2978118524636045	-0.05219123444633013	-0.09928325985550308
-9.18227086019565	22.941744559833715	0.31800382244279574	-0.10775937588087846	-0.06544796042051056
-8.933979733519063	23.042297787756027	0.3119743718830328	-0.10894720353186596	-0.06020930303291282
-9.497726748011418	22.723004536194928	0.32199386884072095	-0.10444085428288567	-0.07100772597393312
-11.201816179455392	19.362671115833425	0.3025115466209867	-0.0563732231734964	-0.09863162819950219
-11.022193536741858	18.71762456011473	0.2864344542532911	-0.04506155846641513	-0.0981412011187671
-10.948655511422155	18.634752597804788	0.28212351752341813	-0.0430353046823429	-0.09706499152760306
-10.739200803101152	18.414265673982754	0.27026814922801645	-0.038115832948976164	-0.0940957186061568
-10.426129079411938	18.242868662510936	0.25334684146012365	-0.03294108719551637	-0.08866448791055914
-10.351495060601314	18.19934593348884	0.2492694313449564	-0.031795657818233465	-0.08732612812049582
-10.276659955502009	18.164399203559437	0.24523994645856323	-0.030753163396663837	-0.08607883094515206
-10.051706148564318	18.092298620546728	0.23292313086494476	-0.02793793729183574	-0.08155099284101656
-11.220597943108505	19.547650220008503	0.3058282106089413	-0.05926063717492059	-0.09810196129209367
-11.213232813518047	19.613678726955158	0.3066533633910276	-0.06000697185270662	-0.09787646471070446
-11.167862918473158	19.983763373685665	0.3109599158049182	-0.06550028479435355	-0.0959805902928132
-11.119734753615504	20.180895538942224	0.31306195451742885	-0.06784531169119419	-0.09519545394911147
-10.889962382093142	20.81510177874138	0.3178299033061408	-0.07630062878057994	-0.09108074965521101
-10.989883259185685	20.57314650704364	0.3160081191214925	-0.07344251298814206	-0.09248020273477958
-10.670647697607485	21.25443563231954	0.32055997804450453	-0.08243413838239724	-0.087707443498411
-8.656589193032165	23.077778160673812	0.30281613920147243	-0.10825941927416485	-0.05515489326628489
-8.262164632393056	22.97490850022338	0.28455072046473273	-0.10337010260324886	-0.04661851636483144
-8.093510801985081	22.896766634500132	0.2759120865532747	-0.1006197535470632	-0.04375649745204166
-7.68989912608717	22.564207698669875	0.25173675168662457	-0.08951837954194083	-0.03603028627874392
-10.61906467426591	21.352055718189742	0.32123499227369035	-0.08356660728929029	-0.08716029046267212
-9.936768220586934	22.310409278173573	0.32507988318350567	-0.09799881154897191	-0.0780106822582774
-9.627937960973474	22.62487940796674	0.32367918909698434	-0.10312446332550279	-0.0730359668646056
-9.573169961095976	22.676544366109272	0.32331583603426683	-0.10386780724027647	-0.07225449048123633
-10.134279956953314	22.058148587414195	0.324195612233263	-0.09378741864955054	-0.0810540210663277
-10.304582249602808	21.836678921374176	0.32377067789818914	-0.09062894072695375	-0.08311258078566677
-10.555587977067566	21.45179651669559	0.32171500285919824	-0.08478648101905502	-0.0865567185134688
-9.871150253323467	18.04329134881533	0.22316275055246715	-0.02597790895096066	-0.07819648629236428
-9.4491510421968	17.986087424675254	0.19850426782356723	-0.021699539961493035	-0.06896409091117801
-9.39405468440286	17.97674307009461	0.19526766441173835	-0.021208979826734347	-0.06782250813290985
-9.318824933668623	17.968766098777905	0.19040928799590268	-0.020492719241842688	-0.06613214849573894
-8.866655676614846	17.930756511797174	0.1617638788133522	-0.016569220994727185	-0.055660522772291124
-7.460370084706861	22.326890903804703	0.23672785688381462	-0.08305669462839671	-0.03319232283104722
-7.181921823170052	22.004421546653404	0.21746135423102347	-0.07283888485738148	-0.029783386933145785
-6.980050576019263	21.793148493492453	0.20373833151361914	-0.06736050110275119	-0.027963558888812225
-6.576542696581086	21.409318391621486	0.17772011872113347	-0.05628414431296891	-0.024690296470508716
-8.591810565175942	17.924390418426363	0.14206968882071158	-0.013928385125183164	-0.04919279412395106
-8.160987566235585	17.895824611247768	0.10623018946571036	-0.008866634483030562	-0.036927471818861746
-8.427526747689353	17.911776804777684	0.12873184613190555	-0.012139054182100545	-0.04465075128952608
-8.540982568507179	17.920050757602066	0.13844915337865693	-0.01348003595826236	-0.047960265470801317
-5.864615339578987	20.755750631962357	0.13368347054331373	-0.03988758024493262	-0.01692757961200063
-5.543802938210256	20.38074487517408	0.11187123415197858	-0.03080459430334071	-0.013617150157844444
-6.504364858334945	21.34437545298176	0.1732487036287796	-0.05482272780380349	-0.024070301186862195
-5.970918121132899	20.87023242852833	0.14073037862072743	-0.042129099576934066	-0.017820031499226015
-5.171797381464162	19.89737251545445	0.0851948506537526	-0.02262926352502853	-0.010407273958010667
-5.0245480447987125	19.683822661130662	0.0743003365570723	-0.01799873128374219	-0.008860256333532693
-4.900152014728899	19.401774462066626	0.06204591576244228	-0.013717034145444043	-0.00859617204201179
-8.045165203849148	17.895237150670994	0.09283440013231892	-0.007348155477764398	-0.031334969096520664
-7.828330068792466	17.887207984644846	0.06553117323590017	-0.005054774697020805	-0.020904008928673126
-7.588389628929521	17.819549385161938	0.015330246658762694	-6.153849674719621E-4	-0.005254592342212381
-4.683175416995011	18.92056128922509	0.04355498691046897	-0.006951180043125534	-0.006337009984671378
-4.557131527726211	18.533459102138394	0.0311764870448096	-0.004572241144170842	-0.005124505568883471
-4.377707594286538	17.57417867700677	0.007489786549005353	0.0010786477592130976	-0.0036120940290692836
-4.375950900357417	17.526057226949376	0.006474631347263773	0.0013476693383352287	-0.0036453564990521596
-4.484941864981501	18.19838652331461	0.020395583277559907	-0.00151199551100259	-0.004813389402897709
-4.372825752777866	17.497105804998277	0.00612274808115999	0.0014422501373021022	-0.003712587983428228
-4.260063754969469	16.957122878843833	0.004807548867367023	0.0026336165091450283	-0.002972154461674726
-4.2543796491463395	16.88173839584814	0.004918253031611658	0.002720047973400659	-0.0031035048446723984
-4.172479120773178	16.325671413989923	0.005479039579277295	0.002553366959151859	-0.0026946947266464735
-4.151871519508384	16.155447405066244	0.005745454184575492	0.002526969334996349	-0.0025740669419280354
-4.144035245207647	16.121454065378032	0.0056966931336530306	0.0024752157336254167	-0.002510370308184068
-4.072421898747817	15.289956430567175	0.004640616167610849	0.002106570762878853	-0.0015401192781474469
-4.095328121705499	15.489697359268533	0.0050101740493895775	0.0022224644132759724	-0.0017978689508668995
-4.118480058777639	15.68595857984359	0.005326520769867232	0.00222583898149213	-0.001992052074312422
-4.140149876500907	16.06180723438685	0.005611706439934789	0.0024284650433508952	-0.0024293985654771973
-4.179593610389492	14.862900564725685	0.003838983414247385	0.0018882053753298779	-0.0015842676737077266
-4.129583690004605	15.034457843656845	0.0043093484981255896	0.0020747565772598923	-0.0017168004374392052
-4.332504046130264	14.727261534199787	0.001958755784366274	9.165975353041534E-4	-7.534819246034619E-4
-6.864381120883843	17.824925970386563	4.2977329406574966E-5	2.183858593879272E-5	2.6727969021672728E-5
-7.111456277637915	17.862901719600874	4.263055978217324E-5	2.1757505444286863E-5	2.6557944574107506E-5
-7.361730330183262	17.815658423143518	4.224397910977366E-5	2.177222580195325E-5	2.639485924088062E-5
-6.699631952192596	17.790187728061333	4.3210047945561524E-5	2.1899298698097E-5	2.6838487808353142E-5
-6.471535900809904	17.65611081898578	4.3492543050672426E-5	2.206713634885986E-5	2.699813869856395E-5
-6.01856299486931	16.965651538393175	4.3787507902586375E-5	2.2623042186473106E-5	2.732223580935792E-5
-6.018217814642384	16.964954947243214	4.3787630563349913E-5	2.2623551603913618E-5	2.7322502639595287E-5
-6.192614293475787	17.31914560580889	4.374196302098474E-5	2.2377793389178824E-5	2.7198495889378093E-5
-6.358826975092747	17.562077889890872	4.361462969171836E-5	2.2159756476553242E-5	2.7077929537413253E-5
-6.018066056155799	16.964687362149334	4.378769567063884E-5	2.2623725654129525E-5	2.73226249266533E-5
-4.908304538333134	14.969355025422521	4.353911858022107E-5	2.3526036949918736E-5	2.77977015933767E-5
-4.894965705707698	14.956384548239772	4.35425832672273E-5	2.3531751072523584E-5	2.7800352167654862E-5
-5.522668475480044	15.89108446419409	4.361442482765443E-5	2.316044780230703E-5	2.7583613914656223E-5
-5.590293973325887	16.02332329799043	4.364881257472022E-5	2.3112076999354895E-5	2.7556631776910082E-5
-5.62503595550961	16.102423683804165	4.367588878580242E-5	2.3081092907960305E-5	2.7546953611446204E-5
-5.79838945170203	16.47567517825189	4.373893757723847E-5	2.290180185299066E-5	2.745339107689757E-5
-5.818300420163335	16.518599132988257	4.3749562569408156E-5	2.288177252491062E-5	2.74471055769876E-5
-6.016563718580136	16.961325465432818	4.3787387049196586E-5	2.2625619713115437E-5	2.7323571716235584E-5
-4.911331118979538	14.97328547513143	4.353901886006853E-5	2.3524438881322988E-5	2.7796686325437878E-5
-5.0735700023776875	15.16993664121582	4.353200272761936E-5	2.3450606164206344E-5	2.775327069038358E-5
-5.223708594183212	15.375437594116095	4.353631807807237E-5	2.3364390556448468E-5	2.7707892825847092E-5
-5.2244114000787105	15.376332166246335	4.353633736785181E-5	2.3364060893591878E-5	2.770772393965344E-5
-5.424504479191739	15.698092793846305	4.3578430986967166E-5	2.3242700332674365E-5	2.7632845470664557E-5
-5.22565127061393	15.37825402853767	4.3536576521777066E-5	2.336331323798039E-5	2.770735534503661E-5
-4.7077301313837365	14.774519111724057	4.35929027951874E-5	2.3614441677857067E-5	2.783661542697579E-5
-4.675015183440867	14.74800878513003	4.3602705530677406E-5	2.362634983698952E-5	2.7838299118117733E-5
-3.7658512309524754	7.028045440845924	3.6172879525278114E-5	2.2175437167267763E-5	2.709627407427542E-5
