# Supplementary material for: Thyroarytenoid muscle fiber orientation regulates the ability to modulate vocal fold vertical thickness
Source: PLoS One. 2025 Dec 4;20(12):e0337735. doi: 10.1371/journal.pone.0337735 (PMC12677544; doi:10.1371/journal.pone.0337735)
Supplement: S4 Data — (ZIP) [file pone.0337735.s004.zip › Male/contourA4TA5.csv]

% Model	Angle3.mph
% Version	COMSOL 6.1.0.357
% Date	Dec 13 2024, 23:15
% Dimension	2
% Nodes	720
% Expressions	3
% Description	Line
% cpl1x	cpl1y	Displacement magnitude	u	v
-11.968005616002486	39.650844643500406	3.2497292578010653	3.0242629558780316E-4	0.41703576713871754
-12.100925229184412	39.521184251215715	3.245664012098656	3.008901965772809E-4	0.4171023223183925
-11.810234379374002	39.74293127707726	3.2526108637824156	3.0352585101331377E-4	0.4169877619748762
-11.76596306338081	39.775513356632324	3.253632811296198	3.03912890959736E-4	0.4169709103454118
-11.47739948826791	39.862189693672036	3.256349577095499	3.0494711642264265E-4	0.41692408929622155
-11.258980847445656	39.857881496438054	3.2562097327465227	3.049009555342745E-4	0.41692371180485277
-11.716143543792246	39.796222579001906	3.254280928564495	3.041612314229579E-4	0.4169599461377307
-11.163938214941039	39.85365079891891	3.2560786653815907	3.048482194465344E-4	0.41692472920422347
-10.796207435616262	39.85090503287166	3.255991434240513	3.0481120814581844E-4	0.41692183281450795
-10.709496869932108	39.85039381204079	3.2559741803429096	3.048034231197058E-4	0.4169210842979714
-10.37169574884199	39.850036177539195	3.2559619395692585	3.047921184094484E-4	0.41691734105031064
-12.13512273325702	39.460672833157	3.243767746822097	3.001742986447902E-4	0.4171330582502295
-12.240660142730178	39.24849072022055	3.2371213442352467	2.976639786586646E-4	0.4172406604481745
-12.227325367848685	39.08705965880899	3.2320598022621985	2.957619391160939E-4	0.4173214429819783
-12.205740642978935	38.979124391808504	3.228679107697456	2.944903021639049E-4	0.41737530771926473
-9.681369688821853	39.850002288818345	3.255947895958255	3.047817222103439E-4	0.41690935415266145
-9.209886193231677	39.8500022888185	3.2559510642548055	3.047661040341221E-4	0.4169038861360884
-6.503691158131879	38.96454001876737	3.2281729339902987	2.9436453949706917E-4	0.41731685372486993
-6.587351156296421	39.29642873129991	3.2385791996845033	2.982563170157084E-4	0.4171512626307814
-6.771159512318912	39.57700815680421	3.2473706565890206	3.015521434401477E-4	0.41701258727422036
-6.814129999907874	39.651652838586976	3.249710941695173	3.0242811226220906E-4	0.4169756251898587
-7.229593906641747	39.84203493583536	3.2556798835897083	3.046704947667094E-4	0.4168849172041166
-7.181795837296288	39.83706132882147	3.255524046535382	3.04611903581113E-4	0.4168868568964061
-7.033567159296577	39.76166368437849	3.2531576447303845	3.037248975520043E-4	0.41692297001317535
-7.6946177519140235	39.85300356006798	3.2560289557227335	3.04793383871718E-4	0.41688480734821304
-6.488283836647731	38.91091546805024	3.226493173370495	2.937321813050242E-4	0.41734358472547
-10.243595360807257	39.850002288818345	3.2559611033600375	3.047865718883051E-4	0.41691587384355033
-9.730298368089413	39.85000228881833	3.2559490745463515	3.0478213879653045E-4	0.4169099211965521
-9.743014193148053	39.85000228881833	3.2559489831775763	3.047826793337278E-4	0.4169100683812187
-9.085341826788042	39.8500022888185	3.255949147455093	3.047651910331866E-4	0.4169024392673084
-7.779783738995952	39.851154726690396	3.2559750292800858	3.047678958105059E-4	0.41688672522084685
-7.886706964608754	39.850916601280545	3.2559641833648287	3.0476841604228967E-4	0.41688808659361604
-8.209330570361047	39.849987794146756	3.2559504396931405	3.0474834348411705E-4	0.4168922912463054
-8.699211804792647	39.85004545472901	3.25595763727093	3.0475070521684283E-4	0.41689794245280576
-8.427966558711145	39.8500350871401	3.25594786298959	3.047545308944733E-4	0.4168947993505917
-12.152615457473026	38.61822056218743	3.2173668783404783	2.902502441715633E-4	0.4175556396872348
-12.150457207342695	38.60568225439725	3.2169743209762243	2.901029507872423E-4	0.41756190088842005
-12.146591986235311	38.58859764700979	3.216438779789223	2.8990296897793557E-4	0.41757042190960253
-12.074238696384148	38.24828133015453	3.2057810656344543	2.8590806658725456E-4	0.41774020582453464
-6.441829287929373	38.514252064367554	3.2140675633476006	2.890730381933898E-4	0.4175421017656641
-6.4796557750756225	38.830935381536946	3.2239848567379763	2.9279398212578853E-4	0.4173836218162952
-6.431316994593285	38.355730965701305	3.209098732148965	2.8722305615519597E-4	0.4176215331182357
-6.415000660473024	38.12021737547059	3.2017225567593552	2.844626164598978E-4	0.41773952725822117
-12.006552716049852	37.91928976266428	3.1954673783513514	2.8206166841688294E-4	0.41790436982411816
-11.966773292852782	37.7322909897182	3.1896120378854382	2.798766472857265E-4	0.4179976638658849
-11.899335717233097	37.41624344712912	3.1797073963910982	2.762004621082157E-4	0.4181553401554436
-11.86072968481382	37.23337054820751	3.1739820073377802	2.7406716822407217E-4	0.41824657883393485
-6.405495081109018	37.81045524455644	3.192012226885864	2.808516633803675E-4	0.41789486566092326
-6.3802834672144035	37.49850283645258	3.1822447530473137	2.7721587916964364E-4	0.4180511222420763
-6.34327199449609	36.990127261889924	3.1663122243867825	2.7132788916444875E-4	0.4183058166165972
-6.3346776499635205	36.89181710192548	3.1632371432120885	2.701873364653813E-4	0.41835505140237517
-6.327277488709939	36.80573234114482	3.1605435892371894	2.691981871982388E-4	0.41839816852543704
-11.839379859361392	37.12464213602315	3.170572631453477	2.728033483117143E-4	0.41830084490547975
-11.66031709327127	36.191536938073696	3.141347488463125	2.6201462506791505E-4	0.4187665985469834
-11.619905720758748	35.962379473002436	3.1341800029846576	2.5937607151057553E-4	0.4188810209326608
-11.730360249335298	36.58305483766412	3.1536245719720997	2.665189796015463E-4	0.418571114473486
-6.248695444183289	35.88284413383002	3.1316621691126203	2.585501941574441E-4	0.4188603891052262
-6.190644674951313	35.36621719878445	3.1154786474025915	2.52685202470993E-4	0.4191190077622442
-6.146329446134891	34.860882297696094	3.0996619524007656	2.469014448540565E-4	0.41937208799903836
-1.0600869276340483	18.316100001774196	2.582799561962109	7.502685213003504E-5	0.42762326463498157
-1.0459016161732135	18.37692181363064	2.5846924307495365	7.561734296647528E-5	0.4275926154623161
-1.1744205707972624	18.153797557800345	2.5777432132634184	7.345523818043715E-5	0.4277057856699008
-1.311326192584243	17.97535615877772	2.5721871187188667	7.172705142795506E-5	0.42779662137024166
-1.386335587551091	17.922671465764726	2.570545157970405	7.121908765719156E-5	0.42782377222498114
-1.650548821745367	17.757514160475903	2.565406936621054	6.962598099124134E-5	0.4279091641138097
-0.9718149006219283	18.630446296863695	2.5925935355738203	7.807834031925748E-5	0.4274647153008262
-0.9542349860686515	18.852537320770427	2.5995094456572287	8.023967615186645E-5	0.4273531257085252
-0.9467123425971604	18.932059856972355	2.601988940552897	8.101388467987171E-5	0.42731315787002905
-0.9488912973033679	19.009058522305217	2.6043873941651334	8.176561530178207E-5	0.4272745487289048
-0.9602591937381534	19.185733594449147	2.6098952015691865	8.34884645681156E-5	0.42718602173006004
-1.0005126263859143	19.36574217623491	2.61550112187528	8.524851968817575E-5	0.4270960994654051
-6.05347281998843	34.07388368729615	3.075059969196431	2.3804660322207245E-4	0.4197659958875951
-5.779746191862431	31.198536783186327	2.985078225339238	2.0621216111398595E-4	0.4212059205695018
-5.81260308842713	31.6601371096856	2.999486210810809	2.1121583461715837E-4	0.42097461878719244
-5.898916358898413	32.61341104261303	3.0293511440318768	2.2175204916693845E-4	0.42049719456017576
-5.976331308258205	33.33624786626052	3.051936344834191	2.2974721255555728E-4	0.4201352981421715
-11.555172919712001	35.57995576034233	3.122205825018173	2.550212502341865E-4	0.4190720010025327
-11.427224513094306	34.824469013294944	3.0985524116302345	2.4636083725892326E-4	0.41944928269482235
-11.302991741507174	34.01939293201957	3.0733433307441134	2.3727778324511589E-4	0.4198514582663364
-11.26269403333529	33.74326682230424	3.0647196800122916	2.3413307261497458E-4	0.4199894184664381
-10.87492360433819	31.536162433666846	2.995655709131869	2.0961603628117629E-4	0.42109148442770195
-10.79808267178972	31.096982410679725	2.981926436576405	2.0492310558183958E-4	0.4213107875238003
-10.515617328365707	29.431210118152052	2.9298578398872563	1.8678779118166502E-4	0.4221426776116227
-11.095255333576779	32.78560916869341	3.0347103228305734	2.2349276578967673E-4	0.420467617032954
-10.374607869233792	28.677418549364212	2.906266028008259	1.7891252390702213E-4	0.4225189949497035
-1.9007542873442729	17.670028077820447	2.5626819633063596	6.878735804952623E-5	0.427955454887912
-2.0779141835942943	17.606247817656115	2.5606978603658623	6.817637309131416E-5	0.4279891537626469
-2.421704394542373	17.610906476909	2.5608438307330097	6.82358277417071E-5	0.4279901147374474
-2.5268901597962445	17.60827853304663	2.5607630122036253	6.821503707883701E-5	0.4279924432351843
-1.0157099330243569	19.441588102125813	2.6178661766572553	8.599078777512733E-5	0.42705819408090756
-1.1062328150339649	19.65851365771074	2.6246256315148626	8.811674300939599E-5	0.4269502346161568
-1.0950141199455286	19.63861486947969	2.6240055175655015	8.792130271380659E-5	0.426960109705243
-1.0936631912571904	19.634142492606518	2.6238660309722395	8.787737089400294E-5	0.4269623404665581
-1.2019485900933222	19.823967402584525	2.6297850088743266	8.974068717272288E-5	0.42686814901412307
-1.2626663164006444	19.90610167368628	2.6323434085263466	9.054674895483745E-5	0.426827525587308
-1.3479656887537845	20.02184186709379	2.635954491653825	9.168296068774856E-5	0.42677027907412624
-1.3818036936806772	20.069240413165744	2.6374316445424104	9.215100498066769E-5	0.42674682517925
-1.490043238491493	20.21081153288452	2.6418479941460253	9.35417317065429E-5	0.4266768392759751
-5.495158991359491	28.68268136418761	2.9063660007535597	1.7925082703153675E-4	0.4224654221314861
-5.507477156915547	28.790577524822243	2.9097278260688673	1.8037242427119287E-4	0.4224114010708977
-5.640376413522405	29.93509919763994	2.9455460419829307	1.9256360187632773E-4	0.42183845895955474
-5.66674537726079	30.200894570944342	2.9538387836599003	1.9537618043846537E-4	0.4217053441177996
-11.232964758328787	33.56280133293661	3.059064507030304	2.3207800683131352E-4	0.4200795519940669
-9.890707351552885	26.584105713780335	2.840816432473576	1.5708542761244765E-4	0.42356314283230245
-9.499209611630052	25.463046361573806	2.8058022819078583	1.457626090401582E-4	0.42412108887436417
-10.251371607480321	28.08873461337165	2.8878585085689794	1.7261232030231263E-4	0.42281274479397185
-9.949856872037069	26.81141811544305	2.8479247390714852	1.594758159622005E-4	0.423449822200793
-9.409620206466	25.28683176907262	2.8002807500426936	1.4395954039164613E-4	0.4242085142453019
-8.975776833099328	24.413789608181347	2.773081437557302	1.3529462929300426E-4	0.4246418542253332
-8.450931047688341	23.67686534172989	2.750011028787893	1.2795290024963485E-4	0.4250061166741795
-8.315280225053407	23.486682331666373	2.744092795102627	1.2610409719372473E-4	0.42510015720628713
-8.109310669822081	23.245736403988893	2.736560594917931	1.23758967070528E-4	0.42521898337431185
-5.04821833795282	26.35030357792787	2.8334886768117187	1.5499332099890102E-4	0.42363129355987306
-5.072511135861281	26.457154341834364	2.8368157214931857	1.5605538712101617E-4	0.4235779095703494
-5.319014801988768	27.6151602307035	2.872998314433538	1.6802919240159266E-4	0.4229993127630714
-5.298549699956672	27.508324942348306	2.8696673702461375	1.669505104150559E-4	0.4230527236694041
-1.6547952866665352	20.435138707303928	2.6488380245965484	9.575197831579545E-5	0.4265658799120158
-1.7068462026965912	20.505043732104994	2.6510194868888797	9.644265643893597E-5	0.42653131022372975
-1.8328638043067826	20.675856534446993	2.6563436914571743	9.813000847799154E-5	0.4264468281597841
-1.9146876228856835	20.78271581099791	2.659678380907779	9.91831076963875E-5	0.4263940050818474
-1.9589596542270868	20.838178803681924	2.661406092953225	9.97275577285709E-5	0.42636660512545876
-2.2267902915590323	21.173727916983232	2.6718882539367375	1.0305494610296203E-4	0.42620084094243543
-2.4765836027203294	21.524027437877677	2.682796585626795	1.065264135760511E-4	0.4260275059170873
-2.510632075597485	21.56945277354053	2.684216602300488	1.069807643126058E-4	0.42600504672829376
-3.4170539347823667	18.323036770820913	2.5830303283994844	7.518399058682681E-5	0.42764242513905415
-3.3613588547056894	18.26201824120377	2.5811298755418273	7.45898362864777E-5	0.42767250396055767
-2.8302006677410443	17.7685842180935	2.5657540794373874	6.978209126498182E-5	0.4279149339888976
-3.0213186080937637	17.882690433716814	2.5693100411154837	7.089691814385343E-5	0.4278595227046693
-2.9853774190574067	17.85333337493745	2.5683969099444077	7.061082309101558E-5	0.42787390708420214
-4.904236518511963	25.91960781073081	2.8200112160874324	1.506504287585973E-4	0.4238459813447928
-4.723668736196532	25.314951331292864	2.8011482663535694	1.4448672110824374E-4	0.42414757052148205
-4.604679940346854	25.051089745874435	2.792886667331816	1.4178345971039907E-4	0.42427876418326743
-4.281370486848969	24.383328411417228	2.7720828526646244	1.3510092429645337E-4	0.4246106245490411
-3.2125741016240386	22.611557155864187	2.716729596593812	1.1735061742071265E-4	0.4254890384254243
-3.272014261258436	22.70654698603269	2.719687830962238	1.1829110760721915E-4	0.4254419606251218
-2.5518384799861815	21.63096481182497	2.6861344598642223	1.0759884260857739E-4	0.42597458885751216
-2.8735384712196232	22.08009398368013	2.7001600254239033	1.1205844696784628E-4	0.4257523817426523
-3.1756044296995665	22.556944434453374	2.715022460057134	1.1681343639397131E-4	0.4255160807194282
-4.545571876999899	19.652622560032107	2.6244722918867995	8.819336977449943E-5	0.42698637059028655
-4.424895516455141	19.524062222800467	2.6204662868632242	8.693776672133064E-5	0.42704971057958174
-3.958958611653594	19.00470136406695	2.60427136618803	8.184105686957695E-5	0.4273057093100215
-3.8782730930382083	18.915322300283425	2.6014898556601165	8.096860101297246E-5	0.4273497754201727
-5.025563667731989	20.107549344377823	2.6386835045905803	9.268703843035794E-5	0.4267628631325013
-5.277731362781373	20.350988119887234	2.646254124945229	9.507017596675259E-5	0.4266431589334538
-5.606549304112775	20.6598148798465	2.6559077358759327	9.81417738505363E-5	0.42649149577367446
-6.131048509468386	21.17349677678001	2.671900523294627	1.0320636789129589E-4	0.4262388872351517
-7.17416985769136	22.198608654304337	2.7038739904296545	1.1334416991815214E-4	0.4257348968073148
-7.6413332318231895	22.67125431062098	2.7186719078719777	1.1805287154784003E-4	0.42550245990857216
-6.9150129554945305	21.927639425126234	2.6954500066298506	1.106984886548879E-4	0.42586830846938156
-6.31895859009996	21.343154735881807	2.6772176549081697	1.049084900495361E-4	0.4261556570739264
-6.618255579081206	21.642875823077	2.686539478484112	1.0789813779407586E-4	0.42600825813247073
-3.6680004015474728	23.30103040805593	2.7382702256894684	1.2420118090664795E-4	0.425147580054808
-3.83446762916781	23.580833568731567	2.746996393274528	1.2705174853486187E-4	0.4250088582882454
-4.071443328978513	23.987709649252928	2.759710401133313	1.3106674895845552E-4	0.4248070222173827
-7.640251545310057	17.586782544931808	4.8016727602042035E-5	2.523808985271848E-5	3.0101745941437378E-5
-7.509356374993602	17.79911102953117	4.807908812632118E-5	2.5004372510469085E-5	3.0013089140690003E-5
-7.6989388334005735	17.4903691638282	4.797630304398861E-5	2.531013273529882E-5	3.01409566992669E-5
-7.762103216471637	17.30759444679789	4.7853749925072654E-5	2.5453245671383866E-5	3.0203456870704533E-5
-7.821162534822876	17.152686250634986	4.773343500861452E-5	2.5558152708697448E-5	3.0254959790080544E-5
-7.87221896818102	16.9473112831706	4.754762483114423E-5	2.569273321993533E-5	3.0310061359160892E-5
-7.921170402924522	16.753942907049066	4.737845653799375E-5	2.581879655402038E-5	3.0365644815279843E-5
-7.9783869673286425	16.470761822820492	4.7093221013008606E-5	2.59748755721183E-5	3.0438492607751745E-5
-8.003886469325913	16.357472230499454	4.6985911111035296E-5	2.6042154885073295E-5	3.0469204895616576E-5
-8.041803974825056	16.197407590250943	4.679506586044056E-5	2.6116027707253794E-5	3.0493938898698156E-5
-8.11957094103931	15.808141817188318	4.635040134542886E-5	2.6297108754306974E-5	3.056725740642238E-5
-8.094241908274963	15.975737091845481	4.654633476550446E-5	2.6227592479961236E-5	3.053961514398338E-5
-8.149959289733443	15.594634263864748	4.6120816728466994E-5	2.639431665879215E-5	3.06076467630681E-5
-4.487015489615116	14.591722761896559	5.016445638564142E-5	2.730302156964433E-5	3.1914316138463924E-5
-4.416731324563106	14.512870608922288	5.015834654771208E-5	2.7339106989113685E-5	3.1921152146219975E-5
-4.329055028394281	14.412978776001905	5.0161072135219655E-5	2.73945723472405E-5	3.193809870779851E-5
-4.19303203891211	14.248275933735142	5.0132648254746724E-5	2.746208872297226E-5	3.1950298988194775E-5
-4.178965322518646	14.23024927967746	5.0130603161875707E-5	2.7470728712876208E-5	3.195311066920219E-5
-8.208595369810979	15.125877972768416	4.5563964339091556E-5	2.65497390671412E-5	3.0674857708232114E-5
-8.250106284083648	14.883579494882824	4.5277145329043044E-5	2.6625050197745717E-5	3.070764160123401E-5
-8.184763342662869	15.304083214581624	4.5777444719760806E-5	2.6493725969023725E-5	3.064794810105653E-5
-8.194040568253598	15.203367992185502	4.566474148274107E-5	2.6530042966522252E-5	3.066585654806792E-5
-4.009503675450382	13.95499929048619	4.998873647704398E-5	2.7561668070350582E-5	3.194886196297094E-5
-3.967321215997023	13.879167246534847	4.995562177016171E-5	2.7593827537337895E-5	3.1954867953762586E-5
-3.8768075373306097	13.684183745503944	4.9811963351006674E-5	2.7644120390647275E-5	3.1947939657645406E-5
-3.8285567068758617	13.577304042901428	4.9733446013944906E-5	2.767441610261584E-5	3.194304134419475E-5
-3.679175518096213	13.165512678706849	4.9384249796961084E-5	2.7769311032300357E-5	3.192284961017874E-5
-3.5952780276413945	12.848827743115857	4.905048989670938E-5	2.7804106256802565E-5	3.189631899785494E-5
-3.8035301168690907	13.511178334388502	4.9668091380452365E-5	2.768192886772329E-5	3.1934670808986764E-5
-3.5706258476984103	12.751547870197772	4.896825034324561E-5	2.7831899814974574E-5	3.1896615735155924E-5
-3.536337058362929	12.508568926206657	4.8707425424585675E-5	2.785757778546643E-5	3.188871472529746E-5
-3.4943523373487664	12.217884679130231	4.839469146289967E-5	2.7889260794483367E-5	3.187704534181821E-5
-3.476217738039166	12.051206781698731	4.819085507799353E-5	2.7881235001674814E-5	3.186254651996118E-5
-3.4381043775288846	11.707787309160882	4.787109524294061E-5	2.794408339312738E-5	3.186626801711449E-5
-3.4175141432913065	11.442487558596586	4.755768547589059E-5	2.793232679647038E-5	3.1845386651318375E-5
-3.390535492772293	10.959938069747185	4.704300348215006E-5	2.7939306368693867E-5	3.182851333853548E-5
-3.391605607580326	10.637069694303245	4.668009001202517E-5	2.7911474399473397E-5	3.181598800858288E-5
-3.3957072198915474	11.125983907025887	4.724409905980327E-5	2.7955794743903946E-5	3.1841119339443156E-5
-3.3933099091125833	10.454525891479044	4.649972857420514E-5	2.791824037942175E-5	3.182003933607099E-5
-3.392748642497309	10.363320317554606	4.641486513146223E-5	2.7917840289000325E-5	3.1819807786688655E-5
-3.3881777990103163	10.052022617744685	4.609049008618682E-5	2.789271647318711E-5	3.180021128271431E-5
-3.379931059854188	9.65560915900371	4.5663010025919134E-5	2.7815536418536872E-5	3.1755864966287746E-5
-3.38003327420144	9.645525660619372	4.565074293919018E-5	2.7812792823526035E-5	3.175457698308349E-5
-3.380411775956053	9.63612711841371	4.5637333366180496E-5	2.7807887292246123E-5	3.175255670216664E-5
-3.4070943292007656	9.209820550583608	4.516732253823432E-5	2.7714421023254088E-5	3.1725784252248157E-5
-3.4177904844649305	8.97279793026408	4.484357416111481E-5	2.759864293982637E-5	3.166404787306207E-5
-4.670507470987797	6.528342318175511	4.1170430998190425E-5	2.6616757474498087E-5	3.130130588023125E-5
-4.472672713765167	6.53165408154053	4.1315613308929406E-5	2.6568717096652848E-5	3.142126973830746E-5
-4.296096768007061	6.564113874181485	4.1321894858938095E-5	2.645965288496451E-5	3.1281446480754814E-5
-4.1907677441120486	6.6201318525786546	4.1451587277195875E-5	2.6395259595933888E-5	3.133868011241036E-5
-3.42823364007561	8.77881073484247	4.465353801835378E-5	2.754397227209052E-5	3.165712454881951E-5
-3.440421539484517	8.631632878187974	4.4504418751953177E-5	2.7452170652269718E-5	3.164751350473872E-5
-3.510174069952668	8.051882576425108	4.3891090207065264E-5	2.708239766976523E-5	3.16100385437857E-5
-3.4654247941708625	8.41479710425795	4.4229454660371675E-5	2.729478759454512E-5	3.162199238971672E-5
-3.519325274558982	7.974355231943207	4.3766266372308855E-5	2.7009322421895967E-5	3.157486093231587E-5
-3.8048036653298265	6.960169305120867	4.1811382814357345E-5	2.600746473150037E-5	3.1080831346277146E-5
-3.942941641067294	6.809098812242506	4.164909578757521E-5	2.622312111325284E-5	3.114997711303974E-5
-4.081244662082278	6.715380176995773	4.143819306121196E-5	2.6182580426316156E-5	3.122021454806578E-5
-3.557899482821399	7.6388476831782866	4.308799885778514E-5	2.6342373343333682E-5	3.131026360140812E-5
-3.5506928691402093	7.692857622749482	4.333872889626062E-5	2.661187771803427E-5	3.143066071484453E-5
-3.535122007221198	7.8370201875805385	4.354928446715572E-5	2.6827070725148048E-5	3.148419207159142E-5
-3.5827478111781415	7.560437912809053	4.3025134157964484E-5	2.6502315019140715E-5	3.126594226852885E-5
-3.656557182300242	7.31345080673359	4.239603470889898E-5	2.6233083273877727E-5	3.1044044057725875E-5
-3.741595319822733	7.091603710798701	4.1914840228918714E-5	2.5852339765260044E-5	3.103006232355417E-5
-12.48823622079036	29.318127189803445	2.2502383327456803	0.10948854725307589	1.0304771471233523
-12.301573729696075	29.291730374054282	2.2011674282636924	0.12241737408870747	1.0190156761929383
-12.904182385341631	29.37659805299116	2.357347019310874	0.07565315299818655	1.051385515801491
-12.704310573905445	29.35687813300677	2.3071130492477296	0.09229226053263233	1.0421665061293772
-13.215739023882737	29.375039723105594	2.4292365356894514	0.04963251730034285	1.0561309402788814
-13.289816212405814	29.38416912499247	2.446675591137483	0.04303460755273569	1.0586699540776294
-13.628735756055638	29.408293625969595	2.5203635143795062	0.017780886889622594	1.0663067897508178
-13.761313265189306	29.420327221129604	2.5494332363798016	0.007495906614429525	1.069614371448057
-13.789831291953012	29.42263826529943	2.5545955393197515	0.005262212569434226	1.0701965855927242
-14.193507593470319	29.351006338599753	2.6205849512876647	-0.02627083248337158	1.0662690223901392
-14.343065600888547	29.30623263263965	2.639354489490532	-0.03633190452785166	1.0625717550633962
-15.169871121939503	28.7024294022831	2.720521617573228	-0.09501737168562198	1.0320580539428998
-15.025976096323706	28.826575538617305	2.7082716212097937	-0.08385440763556778	1.037711759499845
-14.704342841257393	29.099582909420015	2.6785379013871964	-0.06041411511606431	1.050845380631165
-14.77814405518191	29.048154888872233	2.685928216021337	-0.06456164788411317	1.0477305109987305
-15.194930389272562	28.670268692680192	2.7229432712924218	-0.09784314745314929	1.0307229067074468
-15.552436058935607	28.262388145106144	2.751711027140484	-0.13792527586264508	1.0153472613763588
-15.65870487864321	28.128694460225432	2.7587115232292394	-0.1502793713339941	1.009634302784238
-15.420870685895718	28.414489982476084	2.743195686819563	-0.1218613184541902	1.0209079503685945
-16.14669845066415	27.534817692946177	2.754038054781775	-0.22302934182030054	0.9882740682775123
-16.18902508127296	27.487365967844962	2.7513616434895884	-0.23000967881304413	0.9867658728909924
-16.090879730623392	27.60512583812312	2.7558087928874606	-0.21431249161607174	0.9913201171657992
-15.906983759261689	27.83045491742547	2.7630308815142426	-0.184613100528	1.0005162686377354
-15.78801336657089	27.974288039163056	2.7632611177324593	-0.16736962958619872	1.005304185211676
-16.4224657835804	27.241242221715776	2.718868520960923	-0.2678422132960808	0.9811710627226143
-16.636541644582238	27.015574682657572	2.6797865863299695	-0.30562887291919405	0.9780543808773976
-16.701862721366762	26.948993088668995	2.664145558179964	-0.3197512405466753	0.9796261628494329
-16.98192097775023	26.67928029930171	2.5849019057779814	-0.38481812288648587	0.9874722206684878
-17.086567607533095	26.586911131348927	2.5556628921276525	-0.41031191097697123	0.9907884047925446
-16.810764952407226	26.84442366016748	2.6331862174264096	-0.34510500147080425	0.9827381515348843
-17.316197999609905	26.352544552541893	2.4934059652534044	-0.4814091165002388	0.9965846406930586
-17.45518464052986	26.210110438215963	2.4567504558946203	-0.5209511617470038	0.9998749970034995
-17.722095738557805	25.895382301413925	2.4075071716735352	-0.6108169289560509	1.0070624830746153
-17.72264017583542	25.894744071275742	2.4073981715804273	-0.6110039522550412	1.00707574084358
-17.932597821946576	25.11386146747848	2.3221844779345293	-0.7855051137243432	0.9406621172644319
-17.907096306050956	25.00313633884308	2.309588964042207	-0.8035206058984452	0.9215485209116473
-17.75267320881764	24.32471147247125	2.2322980733754973	-0.914935289557694	0.8028870174166565
-17.92944471255859	25.1306830888716	2.3239921264047187	-0.7820500961726876	0.9420533297256352
-17.722777975835573	25.894232143167198	2.4073458445181704	-0.6111281714686446	1.007025688044606
-17.728945142955695	25.871483784810497	2.4048685900120215	-0.6162123093594457	1.0050978313556724
-17.700264955727473	24.192801294244298	2.214640008046392	-0.9317450980236972	0.7751392560716848
-17.492893227235577	23.675149455238873	2.141966642842738	-1.0037833855333378	0.667053120342891
-17.219818972655105	23.051350814888384	2.048591418600881	-1.0874996764400844	0.5406762266777159
-17.213682929786287	23.036984749786797	2.0462862223419664	-1.0895275326129135	0.5378093706344669
-17.20651458505761	23.021889840621302	2.0435746609744267	-1.0915435269142835	0.5346501719724683
-16.72944438496599	22.0265670999435	1.870111706953032	-1.2117069051972345	0.32866305355211184
-16.772330573218266	22.113599037757318	1.8847165682823213	-1.2024029384865342	0.34602622083086015
-16.97378539565523	22.529669064239176	1.9593028643380537	-1.1540024589872298	0.43091779358277416
-16.69878402350933	21.97001521221032	1.8616176723226534	-1.2173125373019957	0.31748403080943816
-16.44523432072541	21.481646309928003	1.7814966391972884	-1.2680852528180986	0.21852618540846908
-16.38784636008633	21.382208809377225	1.7683975131912626	-1.2765737515643898	0.19795621512255182
-16.10429654720809	20.90765006213037	1.6924986310174526	-1.3140157807599144	0.09367131908348417
-15.229590069694847	19.59839917871314	1.5194423991583343	-1.3313294330307848	-0.20595668352660418
-15.573303162172023	20.08692966262294	1.5784973038092334	-1.3381257546599716	-0.09362777544255932
-15.762739830454272	20.369577854236137	1.6182556756792434	-1.33618809983089	-0.02866319242913393
-15.676053214728174	20.229671015614727	1.5973911880635594	-1.3403493648957545	-0.06030726169855528
-15.004965242227517	19.29705702264412	1.480998409584132	-1.3005460685610153	-0.27678987661972865
-14.347740685004595	18.43237628944785	1.336530193786614	-1.1345464709179773	-0.4524896715846609
-14.71316053352021	18.903140185799252	1.4236820815808338	-1.2467280021669565	-0.37011467110772134
-14.112301424219844	18.14085757339455	1.2681502052988471	-1.0421996205480193	-0.49395361698639306
-13.786968016309958	17.746840232171802	1.1516377462348584	-0.8932547391978101	-0.5083937271366566
-12.572484095421888	16.31238607204104	0.7323426450381916	-0.39459629100224625	-0.3519817961446632
-12.73923093656964	16.50237005974189	0.7873285993172823	-0.4581120120991492	-0.3805004853269497
-13.149721100590622	16.985383718836303	0.9234910982442961	-0.620427097164355	-0.44066876007520944
-13.560443943361147	17.474962802260926	1.0717121749069078	-0.794970467911779	-0.4917764661899784
-12.433087863224218	16.142914163274668	0.6856928608373303	-0.34978267014578396	-0.3238976154649246
-11.67886765718853	15.130655135953049	0.44949366090204246	-0.13767523568902193	-0.1856047138427013
-11.370603754574383	14.616160191779192	0.35511035969524984	-0.06703146368587937	-0.1430229213117747
-11.928279318244115	15.521235666230787	0.5233074813234282	-0.20021955135719466	-0.2249383787646408
-11.098102119973685	14.067276715400904	0.2828200459601252	-0.023243317503226408	-0.11153482080745075
-10.94829922258624	13.75778922441979	0.23756635548264057	-9.065391002536817E-4	-0.09411296606757512
-10.566136973193167	12.955069884045642	0.15518455469716824	0.01706082461362492	-0.06164337402785894
-10.528617101577506	12.869997651759531	0.1458550870911149	0.018116144539026942	-0.05792178443553629
-10.125844678960055	12.03212679724241	0.09198440851853823	0.015664941736544303	-0.0419673284961899
-10.205786830641387	12.200371242765215	0.1028101868315264	0.016108254527237777	-0.04517078978127582
-10.11776374681346	12.014636087480781	0.09125315123594181	0.015579444899929134	-0.04174457394643375
-9.799033203597945	11.32040592221854	0.061086026919983924	0.01229094265698196	-0.03295301068139239
-9.732454220074882	11.174895810343436	0.0549095921111568	0.01137443787604426	-0.030318196070542452
-10.081694286405995	11.938670646469957	0.08799222845881696	0.015199454204817005	-0.04076439798155726
-9.419861471494833	10.505758447346915	0.03797590827074937	0.007033115902071144	-0.025089380426514728
-9.39945834397536	10.463080013210769	0.03677401766729608	0.00672121522287699	-0.024588312202390522
-9.362989365785312	10.388561145610026	0.03523036535824407	0.006435243500520631	-0.023802076693043683
-9.15485933130238	9.94585479357356	0.026188974329048216	0.004481647411325067	-0.01938806309532015
-12.250739993292553	19.150604908283345	1.2520256654051558	-1.1756130351335123	-0.340116808138945
-12.385666050996104	19.229462944007324	1.2992065905525243	-1.222419266536241	-0.39078025896959856
-12.018444755085756	18.995911937273455	1.166877443478689	-1.0911785648771737	-0.2337304186194348
-11.827571680933026	18.805921238230237	1.1192258626963811	-1.033476243805809	-0.2017825446011039
-11.71378598197753	18.69006222155872	1.089829787078389	-0.9970218999008195	-0.17781475387051376
-11.489121580415649	18.312221504949157	1.0021997686997297	-0.8986820717837845	-0.1276915855376446
-11.42092816915265	18.202424829191397	0.9765656132693284	-0.8699289815883658	-0.11467567302826856
-11.137081940903064	17.673975351763787	0.8393317675455959	-0.7144088590330087	-0.06858378464472185
-11.050577560623434	17.52903972488271	0.8012392056147101	-0.6712898245587664	-0.05642958432977959
-10.900173758069224	17.228821915447778	0.7193719042795694	-0.5802385803825155	-0.04148139613344185
-10.59407257662658	16.86993613536655	0.6042010815129943	-0.46218064983644597	-0.017788259490651045
-10.4015251414116	16.663994998799538	0.540251608673922	-0.4014379391039178	-0.007429086083187092
-9.980308680915373	16.24426542990552	0.4081969967266498	-0.2796665648453013	0.007565194385274179
-10.52456597891735	16.788877057884427	0.5791813736191702	-0.43694733634195626	-0.011800801461957042
-9.215934750579713	15.702403997568886	0.23460610743534194	-0.14186606936496055	0.008831005169673185
-9.506635524164235	15.916651407254937	0.30069347445881134	-0.1927387209757446	0.01608705012010528
-9.713477904294042	16.0562870014233	0.3476584128068655	-0.22935966820181258	0.013311480921393504
-8.987328542896977	15.535943891824608	0.18416924011021646	-0.10300362418324543	0.004180240074079627
-7.038155536202357	2.4161328913912485	0.004735244693454431	0.004160779762200001	-0.00202949144141407
-7.218271698777633	2.47634434863711	0.004759393478336511	0.0041089832605428304	-0.002199834031384029
-7.402921517489648	2.596088343862585	0.004745662440666294	0.004005409002215747	-0.002379437801598239
-5.610926604361966	2.56874897195521	0.004101334872198308	0.003924304675210797	-8.145667267404545E-4
-5.791192046184306	2.4885541575675454	0.004225904377440546	0.0040123763912399465	-9.494436831831032E-4
-6.090991914769232	2.367770791599311	0.004419324114947495	0.004146427879987079	-0.0011773259728059967
-6.223300720670824	2.365865245728654	0.004472890808584243	0.0041612411511586685	-0.0012944399463768403
-8.524776938151282	15.280293075065625	0.11373993595171793	-0.07205314808434259	-0.005868379734864441
-8.5390176621	15.301185889469425	0.12028307490725547	-0.07622686205626804	-0.006048254496357056
-8.574275941324595	15.320887483760043	0.12534922572403545	-0.07826027145352568	-0.005461777235143411
-5.2268760988311245	3.1984387632370352	0.003515422134818979	0.00339120171846101	-6.292157501674063E-4
-5.323022364028059	2.954304032548915	0.003725870316755123	0.003590114604606964	-6.635464609579384E-4
-5.411391041049513	2.8046470279535036	0.0038634918945101857	0.0037152768921321494	-7.052400763425122E-4
-5.361270108912003	2.863813885716368	0.0038027054348657805	0.0036618414525155067	-6.773071874662585E-4
-5.176470922340737	3.3654332504811606	0.0033840850355392	0.0032655756731905794	-6.156416889979594E-4
-4.997438755280889	4.032636318053695	0.002879084488839616	0.0027801030766819203	-5.567213899698476E-4
-5.108994509801874	3.6116460899580636	0.0031852182498811835	0.003075263907663917	-5.947344768289165E-4
-4.991774580661376	4.054261353979088	0.0028628301745289163	0.002764524202743513	-5.543432984154873E-4
-6.53602006808163	2.347293243898074	0.004595185411854364	0.004198569764593317	-0.0015654159306511242
-6.871423256057571	2.3759082864320638	0.004700172134926286	0.004189674621588144	-0.0018736453290974725
-6.725008134174486	2.363972974785624	0.004659630389409997	0.004196803198001795	-0.0017419062147126848
-7.498445287702315	2.6504749625169852	0.004739606709374124	0.0039553355304747795	-0.0024694185029350176
-7.543394316053332	2.6908233254228815	0.004728151740919744	0.003920263731908578	-0.0025127429441024027
-7.714537633122486	2.9137762658493207	0.004637387965181367	0.0037223940249118447	-0.002679383414613524
-7.7891268079090406	3.0564766598021276	0.004572744769426984	0.0036024430435711258	-0.002754723447731355
-7.80527300412054	3.4063802626319237	0.004349233917298251	0.0033135101451072383	-0.0027893156633315933
-7.804324521600502	3.2269612996167556	0.004465991012279055	0.003460572188417781	-0.0027786228573148065
-7.758877336072651	3.698244931275473	0.0041527302782336534	0.0030817777078663844	-0.002771992986753769
-7.751964178591711	3.7286102673963915	0.004131135519913787	0.0030574414553564376	-0.0027682728095402166
-4.868412953288395	4.489722570165323	0.0025397969315015707	0.002462927348165558	-4.550700596645815E-4
-4.944274103721604	4.221530184777065	0.0027389997992144015	0.0026489810608329566	-5.163026851468265E-4
-4.861218645669248	4.514367912389247	0.0025201854890990498	0.0024446763008640314	-4.476100073765417E-4
-4.761328567585714	4.872867994409656	0.0022176393900504464	0.002162175729511122	-3.3698577559694175E-4
-7.7347878369548635	3.762505605967378	0.00410539577698247	0.003031876193072802	-0.0027585281882903873
-7.441188952293851	4.488511996506501	0.003623854820822651	0.002494043531384096	-0.002628456667037463
-7.462522939780039	4.43043664258904	0.003659315764586594	0.002536694454160062	-0.0026362252735805856
-7.583988224902736	4.103803156183615	0.0038442487773834924	0.002764267772557914	-0.0026700084322373906
-7.428705960551779	4.562167039268793	0.0036028362955325007	0.002442490178962646	-0.0026426195255001565
-7.367225146909923	5.0179675342064245	0.0034781921789114843	0.002122665124523751	-0.002740756582730123
-7.395373926440531	5.510469499667041	0.0035350341009400227	0.0018032591661591817	-0.0029914037651592217
-7.396628687854849	5.543415335697084	0.0035363732259696833	0.001780973598487939	-0.0030059064938646224
-8.951906927477943	9.55517852325179	0.021984771943462437	0.0038818316484618702	-0.016986120319849855
-8.732770861641235	9.107630277300872	0.016582459805162153	0.0027183469772902864	-0.013679068889696387
-8.477149435408428	8.592840803667324	0.012703297031736619	0.0022566254371569343	-0.010780439056637767
-8.352048182285694	8.325615036227727	0.01084022198054657	0.0020381194286324083	-0.009440117099993409
-8.222367325804308	8.079901469599669	0.009671356956867036	0.0018977915706356037	-0.008498717971527216
-4.558078678429407	5.6727023718291845	0.0014294860744159463	0.0014122047874333952	-8.417594666586195E-5
-4.661854211303943	5.2307881209663405	0.0018839463794006253	0.0018497467118201096	-2.1203656304031291E-4
-4.6736829568741065	5.179041007331088	0.0019338707349567921	0.0018969123303133684	-2.273330851951203E-4
-4.664862639408369	5.2157017440172675	0.0018992248672729012	0.001864373615006455	-2.1527509413121654E-4
-7.642518454416541	6.7438038314408955	0.00468763011911909	0.0012715032558628112	-0.004286316355866868
-7.72390205946121	6.960130553786359	0.005311077227335745	0.0013358673075197143	-0.0048170405980111465
-7.960824009101229	7.5515457825414485	0.00696067152098621	0.0014801601312630476	-0.0062413283744593324
-7.398279738095727	5.568321714484634	0.0035469564668071532	0.0017681052538386951	-0.0030218275509429774
-7.486554017062449	6.151026864151781	0.00386529709045828	0.0014555846906082665	-0.0034651542440256302
-7.599533786520233	6.612688047526157	0.004509621890774312	0.0013200951837720799	-0.004113359763230847
-4.559353287845783	5.783205763653101	0.0013046223032154892	0.0012888784325181422	-5.932047414442124E-5
-4.539973927898901	6.108340489734484	9.589818669772823E-4	9.419949264230574E-4	4.489381686713544E-5
-4.595870421128182	6.280367827388355	5.779662964854907E-4	5.617308898064654E-4	5.1437907835126995E-5
-11.949523827617073	29.206895619841305	2.1045584527810437	0.14583597933875808	0.9930519646059047
-11.807688642858182	29.154031813094953	2.0624804911379897	0.15422991403729314	0.9803460359536393
-12.00330605669702	29.223330979102066	2.11920929688776	0.14263298206761282	0.997231964508459
-11.58017196199464	29.065937130844834	1.99102442733826	0.1644715280224027	0.9605071420262005
-11.41683712235142	28.96940271662765	1.9367868837374926	0.17039941201748818	0.9394471603104667
-11.219350371023808	28.853937987330728	1.8706976423241228	0.17692290811778186	0.9129873291879236
-11.063811648377435	28.68153300927144	1.80625554855158	0.1711017281240146	0.8825046990047936
-10.947486528223845	28.535037823889105	1.7547206294475228	0.16544076450421175	0.8586516258592907
-10.899230615467399	28.323819733732066	1.6904141541630926	0.14731957701255166	0.8321209605223787
-10.868467577029437	28.194812621939796	1.6506488289188308	0.13565193526949632	0.8158695679938541
-10.876511202290695	28.109887068149042	1.6143691388638755	0.12207698524709146	0.8054565667164353
-10.899672074901286	27.854101802332053	1.5103700145609054	0.08413333550050361	0.7704797019015415
-12.412266700730603	28.73183000599365	2.1909777314059573	0.11047982138414844	0.9766260646175604
-12.004390987243811	28.644127827029816	2.051110265374679	0.125858979706096	0.9465189835914587
-11.418956634563854	28.353076382645266	1.8046795237903233	0.12240358925345009	0.8800156438935907
-11.624144095082618	28.483083006210283	1.9001460287224488	0.12828073514148494	0.9071392954644263
-11.98757052088968	28.638168487186267	2.044745571664859	0.1261693833952794	0.9449611393183882
-11.999455430555999	28.643021141499133	2.049420864825456	0.12603678034406493	0.9461621959188277
-11.11438165555979	28.077094826076056	1.6388145840975494	0.10211966258292121	0.8226153861791127
-11.390783517603357	28.330385589064328	1.7900434368184892	0.12089694471725633	0.8753457339130425
-11.018694723095315	27.985290635821798	1.5837455130250027	0.09463658878132819	0.8008087235598043
-13.471803069018005	28.77445563984976	2.506318779819692	0.049169456177901125	1.0242250383968536
-13.48260549035852	28.773788416678933	2.509357036421634	0.048469652894214434	1.0245308201305208
-12.935354512904492	28.789110493383188	2.3524511585221797	0.08266686524587352	1.0059145421174343
-12.730299209385468	28.768829272465172	2.289521448769217	0.09423002156671109	0.9953462434931872
-14.231290469589101	28.525879619960573	2.67790296220278	-0.018141063526519098	1.0232921724877746
-14.010448775461906	28.63328583652027	2.6361153015637555	0.004390649195450802	1.027167814338658
-13.506471729136642	28.767317669153915	2.515030636495602	0.04649740738744922	1.0246441065719807
-14.460841527293365	28.39408003504012	2.717150909001168	-0.0427159318325491	1.0164117697255417
-14.783683682753072	28.129965573228738	2.752226898403935	-0.08102384879842717	0.9995877988759586
-14.975465100779633	27.963363652093868	2.767387596797118	-0.10559660978884686	0.9889806237833962
-14.857377166814722	28.070482248494333	2.760076008218204	-0.08994471594794416	0.9959120029171857
-15.247091508969765	27.723494694946858	2.78501724682652	-0.14053297279021879	0.9733171503840027
-15.438921475279523	27.548521108541188	2.7912644086149974	-0.16652499769686724	0.964300206041026
-15.777307067901031	27.23142152114181	2.7859381944652437	-0.21745035920606254	0.9458513562452056
-15.505550048294694	27.4862002405047	2.7920883588458376	-0.17565937017035954	0.9607796535297651
-15.95882932927022	27.057658625283377	2.776500081728879	-0.24758513055926143	0.9364387381649932
-16.071627921968407	26.944874315391413	2.7644199926421242	-0.26932270137117525	0.930698264278795
-16.348879088595037	26.649360708813276	2.7186045356303357	-0.3336833063941116	0.9159372233650576
-16.427997019937784	26.555959712111072	2.6997138968519705	-0.35689223667080683	0.91205392722778
-16.656844434007954	26.17623866269756	2.60854300719913	-0.4524122056130329	0.8865574869533894
-16.696536478621557	26.09508062700545	2.587398934542174	-0.4741740974282005	0.8804797074064691
-16.835749776418716	25.686852448177994	2.489609458447365	-0.5703959552199698	0.83780277076918
-16.845061757485475	25.628453285604436	2.475608310754456	-0.5837903268427838	0.8300867435449477
-16.850433340026893	25.176846057478727	2.370135986634638	-0.6768583093458409	0.7583866536017776
-16.85038673364371	25.14105029551206	2.362671854351623	-0.6838437950345668	0.752528040718752
-16.822804208812027	24.752145786172367	2.291673180027565	-0.7506255860183837	0.6880686383855315
-16.814022621155868	24.619664448408173	2.267256449600793	-0.7735195352750632	0.6662162966518943
-16.812945472733826	24.6090037446475	2.265199940383855	-0.7753257160636654	0.6645221026520345
-16.723937840816944	24.10943746964462	2.1774269390661534	-0.8542108363126238	0.578566018554442
-16.711672631053567	24.055094941481215	2.166678421812336	-0.8628965582781261	0.5694771819007098
-16.289023552988983	22.907733919851253	1.9345795994335406	-1.0314816102920281	0.3621159513462829
-16.541701583590093	23.45604246001041	2.0544130955185413	-0.9523446353280937	0.46442742037410545
-16.554803726644348	23.499372302025698	2.0632430317552792	-0.9454160645179853	0.47181085806797207
-16.28488538521969	22.898119481008653	1.932210827561324	-1.0329440845293543	0.3603294837545462
-16.26218103763534	22.856454352609262	1.9223205205415117	-1.0388948375189542	0.3522986718895081
-15.969194038819062	22.31634337785984	1.7954789658418324	-1.1159742871946339	0.2484152636586201
-15.890230123807179	22.1925020649246	1.770628141415911	-1.1320905455924803	0.22418324136017012
-15.611918811164477	21.76175729997115	1.6813981228262675	-1.1849880431107878	0.1377593544175342
-15.389654649869971	21.467446140267274	1.6309565187681192	-1.217505156157198	0.07600762000306754
-15.211472875440649	21.22502075941048	1.58480092665032	-1.2420400500472848	0.024118970211513022
-14.852605830718518	20.76860561637889	1.5257118390322537	-1.281577058168755	-0.07626182562041059
-14.818368111934701	20.727265125728813	1.519283609625316	-1.2844411531172213	-0.08533219268449167
-14.010753868674147	19.956266747716498	1.4337857736968704	-1.3120457005241282	-0.25411441078472374
-14.087441807327457	20.012526511232718	1.4395227593477666	-1.3129048116797026	-0.24236375585668704
-14.468160486474938	20.371519812579944	1.473785289253998	-1.3022350767901725	-0.1630883142981704
-14.161164464278139	20.08381166702931	1.4444544218920612	-1.310513713688179	-0.22720985116609885
-14.781086333771103	20.690256417429	1.5138366164323787	-1.2864289113331508	-0.09374461986703936
-12.566775432145782	19.255877513320883	1.3174149175947525	-1.238372595499332	-0.3904612019977121
-13.290339014836286	19.46305631769065	1.3779070332239851	-1.2918534669751403	-0.3511874420324226
-13.1729303124603	19.418787275288505	1.3695631633270615	-1.2842434852365234	-0.3623711078472942
-12.843245224742368	19.28971157894774	1.3474938570462953	-1.2629340487790568	-0.3938504494506495
-13.364979556612642	19.508469790386137	1.3846098456432325	-1.2957978130321095	-0.3429619602015842
-13.714991928392514	19.7215588672211	1.411278925190968	-1.3094613061945737	-0.3037646891505479
-10.73275094914898	27.601566124654774	1.380958508409519	0.061041943989135636	0.7203020411065919
-10.621312259153935	27.431657608134955	1.2964575370947646	0.04760295485210724	0.6856101783444282
-10.494472622804425	27.139762728691487	1.18043683112446	0.024031371119946666	0.6318076306725153
-10.440814811578786	26.97290839065918	1.1204795255350648	0.009042259877099485	0.6016126642514101
-10.340010025599554	26.46761329405222	0.9667959595074551	-0.044808106875625954	0.5122938419917706
-10.310942985096554	26.231506882359504	0.901701817227075	-0.06969038260381831	0.4717349036404863
-10.254915889396067	25.788604694922874	0.7950340219762919	-0.12074998561568276	0.3961901432631525
-10.226478276469011	25.49740684588262	0.7268035458084701	-0.15032655935087832	0.3439946462778577
-10.15297056364784	24.454238785309386	0.5764310764159162	-0.25133360414927947	0.15925906428855882
-10.148816922605754	23.97207807587904	0.5470667044638633	-0.30320827249929155	0.07407455320547787
-10.1572747910747	24.735583520367605	0.5967954326985485	-0.2222644135204544	0.20989702971071444
-10.162097597121184	24.830116402868736	0.6112948354533657	-0.21219613377763497	0.22703152642040425
-10.162546766859359	23.84260305188515	0.5594609435706258	-0.3199860260074236	0.05133827118747804
-10.199764060738538	23.17965757589045	0.5905380688351198	-0.40328675687350163	-0.059125033378338285
-10.264133457042867	22.925685144978395	0.6342175425476027	-0.44733401552830687	-0.09687777842510746
-10.334836167150385	22.416165687077918	0.6902417061334782	-0.5147361997195218	-0.17550877200483134
-10.491992980100063	22.018023813554393	0.7649580616553866	-0.6011415820581638	-0.227375752988961
-11.549836964138185	20.072338696358347	1.1408929540127586	-1.0395904662682731	-0.42517494341519235
-11.554967867880773	20.064003427239495	1.1424906457485242	-1.041175428373727	-0.4259142571502085
-10.551136967279964	21.796553611972193	0.7997775612405262	-0.6393308240409189	-0.26249296836752734
-10.861109989919282	21.2561808403101	0.9220921455079889	-0.7765493381703938	-0.31898763672005725
-10.944210941660401	21.11696785294288	0.94921149610553	-0.8135015673414302	-0.3323986013494308
-11.133323225905555	20.800917117156818	1.016762963484548	-0.8894033337107183	-0.358029163039871
-11.346534801731305	20.436488911990164	1.0822222529450416	-0.9688596723733878	-0.3895717744346546
-11.231518843805489	20.62710766906838	1.039458945487557	-0.9285291576408157	-0.37258311285472084
-11.741469854730147	19.77949816437784	1.1982250909275651	-1.0959267056253474	-0.45457186873505073
-11.841147224706019	19.661418434931374	1.2236332672690664	-1.1227400875612394	-0.4599420318584546
-11.973386913159729	19.52262481256701	1.2556573138585496	-1.158367750365064	-0.4626095590366569
-12.17042537041236	19.353881967026794	1.2810857806055738	-1.1910934823572645	-0.45000897673184626
-12.254791953417843	19.298450378205736	1.2871333317723885	-1.2031644489868856	-0.4264883328562229
-12.107678242949614	19.405561627556374	1.2720614784529747	-1.179845863591823	-0.45446439567823693
-4.288326386940742	5.8070230604936794	0.098777916904321	0.0941890585758659	-0.014699103800552206
-4.307057605244767	5.526002436139832	0.1381664380109381	0.13104744248081318	-0.015174535493776266
-4.180171464701457	5.245978145694322	0.18029750487939064	0.17029448824559418	0.0046680418744866154
-4.162615861022818	5.199209053922773	0.18675633041242218	0.17621538705912185	0.007548609485930985
-4.143652721141185	5.191949089536986	0.1880700933446222	0.17700105083217685	0.010013686878807179
-4.014987066173259	6.398560350145364	0.0182539966906583	0.017510183417104523	0.004267227748107288
-4.102160277057983	6.226155071234556	0.04021223807910367	0.03957116239696965	8.960066819099329E-4
-4.158587255864665	6.1200098173878565	0.055341595253877135	0.053966568359003673	-0.0032917165091802007
-4.284793079351208	5.824858607178209	0.0960473472943455	0.09164744074233927	-0.01436819970562913
-3.6322745368198053	5.1479752237781815	0.2067254478000663	0.1798741153542721	0.0849028703130573
-3.7520724673596213	5.133869891353276	0.2038056107896852	0.18275606642929207	0.06619378713822047
-4.068810461062704	5.185234828589743	0.19107943789482285	0.17803006803758814	0.020725807296507272
-3.4079134276844885	5.238028583704212	0.2055811416726323	0.1649182300718673	0.11786315690840132
-3.870611147185512	6.723331704642558	0.01962735104708489	-0.012640485458763513	0.009160470665691343
-3.93550508782948	6.569124366309313	0.024697206094303543	-0.0030262318271742188	0.010216001278959452
-3.083077723553127	5.477621858005871	0.20692821934285302	0.1251640227355751	0.1639333293614725
-3.2016356353304536	5.395281637801698	0.2069032055739587	0.14077383539358007	0.14646835017624546
-2.9250367521464256	5.618751443255416	0.22223576481869164	0.1021939834924353	0.1869455231941899
-2.808073832376915	5.742408533499555	0.23072140800168933	0.08314656899643098	0.20230729326332295
-2.561109083068193	6.012828978318681	0.27953413163859464	0.04152613076335148	0.23960145571927258
-3.6562255957727294	7.214473650128381	0.05443468187696818	-0.044997510274230254	0.009037367506094076
-3.592522873141893	7.34008329807876	0.09338497007899893	-0.07589192164277005	0.015363327677091743
-3.54328167840365	7.470859406778205	0.1055047878521889	-0.08574963470536057	0.017354160894987584
-2.1477862434435124	6.617732931249476	0.4173866000580962	-0.06990376204693333	0.31194806451797646
-2.178221292733067	6.571855578800015	0.40496289331877083	-0.05996075601859313	0.3078591648186281
-2.0648331524982755	6.7576354797203635	0.45345006985634095	-0.10033704828268453	0.3237359571679894
-1.8849213199230619	7.066868042911974	0.5322738791314152	-0.16668719266128512	0.3485168749010328
-2.4120263893614973	6.229400814325045	0.32674661267983585	0.0036936881577290387	0.2661351132656733
-2.5361866250272955	6.047252036713077	0.28456332860304867	0.037344885374191145	0.24339327098338515
-3.935819787141531	17.984500048599497	2.2476178853794826	-1.0453266181511127	0.2535498108190555
-3.78336958602557	17.993315823553566	2.233601627314753	-1.0514852898799523	0.24983064212677802
-3.427077741744119	7.766058137175304	0.24301030575463906	-0.19232899981989549	0.025633600467682312
-3.406569881135219	7.832445527304884	0.2628198961533561	-0.20595662597414227	0.02602500471432027
-3.395983191054093	7.883794864942119	0.27873792325936914	-0.2156618271059975	0.02695017395579189
-3.3371281060386737	8.150918617555703	0.3708716905300199	-0.26450864367587856	0.03448720908932641
-1.278169408830863	8.48437433428823	0.9008072909970156	-0.453076894023817	0.41658710316988773
-1.4540629241815408	8.03470965362341	0.7836704289722717	-0.36490222811884143	0.4023285846223632
-1.8167261401452421	7.208011822579171	0.5675387464662379	-0.1970942273448615	0.35980181599554373
-1.5523830370140876	7.789776732269239	0.7173972261707635	-0.31278350777010877	0.3892373666709371
-0.9410764433027281	9.405038530050247	1.1237844467736968	-0.6163360941293508	0.43558277889251684
-1.0329367331417418	9.151234284338832	1.0644195536836367	-0.5747389978216535	0.43171196555866087
-0.7679094447811552	9.95277965234512	1.2372630821624915	-0.6942891949763355	0.4407501950316884
-0.33002843814312044	12.134348277380695	1.6134229041701507	-0.952097347029781	0.4322033123429388
-0.3357764586920513	12.078843485378034	1.6053011560388077	-0.9465637877040912	0.43304602027209266
-3.417433509638533	17.827381727176302	2.2035851115939162	-1.0751282232080044	0.25420435580230827
-3.353382382951112	17.741842308688575	2.1977465126838718	-1.080730824216111	0.2571911386223814
-3.674832941632539	17.93323560833925	2.2262828313560394	-1.0565815061754056	0.25364921545170005
-3.5409307277999584	17.885907081965335	2.2155555187331597	-1.067315790636002	0.2531874250830794
-3.1860561960175433	17.549365365355296	2.1816169660070033	-1.090880329984069	0.26126969931745203
-2.9981130641699174	17.395321314172424	2.1681596922614492	-1.0988095991489981	0.2647740741034322
-3.2165215628928006	17.57820816975883	2.183923497264184	-1.088608745601317	0.26119421406746457
-4.1137207324417435	17.95308223849858	2.2701865855170595	-1.0356190522832507	0.25403538404693776
-4.160621080742889	17.795938972454014	2.280619796953993	-1.0360210745333236	0.26016207207253755
-4.190763877417752	17.70804950350443	2.2874888081892757	-1.0338672884673124	0.26275046393057155
-0.33050020850094985	12.145123827625998	1.6146959750350627	-0.9528750707035948	0.43194473440521736
-1.4343564303268679	16.31909273804294	2.039406048028572	-1.1383280868714007	0.30549553564489296
-1.3066176526698219	16.0680303809159	2.019125577715095	-1.1403052489921706	0.3107990540128968
-1.1152979539279455	15.611202681804269	1.9813445198110002	-1.1363305221859723	0.3240882459577223
-2.4474803932797915	17.1585224792057	2.136767466209068	-1.1159965804056622	0.2772387111856758
-2.055761384167546	17.041296048986602	2.110229106339429	-1.1272679104049848	0.2837012400464508
-1.9984998164489554	17.002629506016117	2.105448000313548	-1.127794519673779	0.2861894616214549
-1.5724149375605685	16.580962567434636	2.061397943051684	-1.1393034330829552	0.29743141880571544
-2.9820955633715815	17.38344915169903	2.167100810200758	-1.0993787158441446	0.2651701938480824
-2.724789042326286	17.256116533629893	2.152062869496318	-1.107950306983759	0.27115575851212054
-2.531457869203797	17.190304756335227	2.1413896301876685	-1.1144691606772126	0.2742497894536733
-4.183190145794866	17.56540290424019	2.286593260469359	-1.0344142538022307	0.26649537490357217
-4.207099313692599	17.371866069837257	2.2912318719347233	-1.0379721573525387	0.2706184904711827
-4.17345519997633	17.089831976884682	2.2781100689739913	-1.0456054429585209	0.2703610119291953
-3.3148310309893363	8.423923301546052	0.46464473352388347	-0.320439438007115	0.03612128804221944
-3.3001926290874843	8.663118489326514	0.536688599730667	-0.367419505225061	0.03388498914515926
-3.2862287614074197	8.915212706658004	0.6120700191299085	-0.4139189506238772	0.03655262276429705
-3.2794829862540458	9.153166440048345	0.6893511723680842	-0.4616232324166806	0.04033129887000585
-0.3805651487088481	12.953841366376702	1.7126107396295664	-1.014756236775739	0.41051030573263614
-0.4307061904896281	13.36924122248353	1.763019235730105	-1.0468795051113053	0.39851683207688915
-0.5075965103225141	13.744646939005303	1.8012194355494455	-1.065805233743695	0.387424578608389
-0.5977318219793605	14.096499370658435	1.8397990805303257	-1.0872426506803796	0.3745485859778622
-3.2676731937878696	9.605726412719452	0.8220392794725562	-0.5390609606311125	0.05210329269936473
-3.256429234120413	10.042692132374542	0.9473138719244295	-0.6112220879690758	0.06349359181360739
-3.268410707882346	10.416945356274994	1.0427482381179078	-0.6612165690650917	0.07297248009454069
-0.6591870284780542	10.31262568099423	1.3139716168229092	-0.7480221509283361	0.4439201857734204
-0.42285288091859907	11.258976825610697	1.4852635486468289	-0.864788595777925	0.44517506878675905
-0.42939644071267913	11.215805729165236	1.4777579724662016	-0.8593799164804173	0.44550131258226106
-0.6312573047807166	10.428088654680536	1.3372102667457164	-0.7648070348226751	0.44439839836112016
-3.2903234695987535	10.897386429199772	1.1731305219016512	-0.7324280266557823	0.08498053342973359
-2.987291544864133	17.386535233830127	2.1674622251855395	-1.099232897228138	0.26502513818879375
-4.164359810315925	17.031866286091535	2.274998804017575	-1.0464871884539086	0.27080187615432605
-0.7097934901376413	14.466809880080852	1.8787195669918013	-1.1065637055878312	0.3604042871315247
-0.8575672753041089	14.969271293498517	1.9234874546654148	-1.1209359668878194	0.345297465454262
-0.9532329287786547	15.217415294466539	1.948134186708966	-1.1307891041321751	0.3351793432724269
-4.1386892518049425	16.602845789463966	2.244706385355133	-1.051907255719771	0.2646769991031866
-4.159558946386909	16.976159925336383	2.2710297402956714	-1.046118954171894	0.2709865422415784
-4.083322820670365	16.225441788462653	2.2072071528684383	-1.0544557692944299	0.2575742499319151
-4.075875945060494	16.183223288394085	2.202820770578184	-1.054403300298016	0.2571614170020994
-3.9528003255732322	15.292784673108926	2.07900798840791	-1.0478500586751396	0.22319420372197435
-3.9992067929440043	15.73055462668215	2.144080023894362	-1.0549797969533188	0.241336726445074
-4.068371905853679	16.139351008679608	2.1968722044918203	-1.0537471768992266	0.25589272763177284
-3.903746688804401	14.691009127397303	1.9837058362047808	-1.0301532082279743	0.19820187054966973
-3.86987704440043	14.375574603567006	1.9290598892418005	-1.0162319378284796	0.1875348094942087
-3.9256796422272324	14.820378173973397	2.005195113189312	-1.0336287832839446	0.203097991097476
-3.9497350317267026	15.228464150498013	2.068946697591097	-1.04575500528206	0.22063203236999274
-3.7268568443784513	13.894308007070336	1.8393461054630948	-0.9985307471931215	0.1722367780542976
-3.698215854277132	13.779058127098043	1.8174628492505325	-0.9933190500454668	0.16871538577954867
-3.6779639093146645	13.673870011895303	1.7961298090544617	-0.9860327564539658	0.16608781082850818
-3.571181750067259	13.33170586472178	1.7271670027203507	-0.9685864750020992	0.15524664503420463
-3.4835043026903465	12.977876322076302	1.6522501766305604	-0.9416778706026507	0.14762743257806815
-3.404126025364066	12.339701968592273	1.5173127048300974	-0.8935056596400949	0.12517961919685472
-3.3488293333994186	11.895449310153229	1.412400586145772	-0.8459061123925398	0.11398205203672918
-3.300315153385468	11.14083500028607	1.2354753436749235	-0.765106665005708	0.09171085504309733
-3.9511621749674837	15.271050023970451	2.0757139920280365	-1.04731230184974	0.2225065725538862
-8.244373317370188	14.628658956740194	4.502005435672498E-5	2.673154477526763E-5	3.0741181046857074E-5
-8.208489142862772	14.204433859089825	4.4597797323182175E-5	2.687770970298032E-5	3.079726010568173E-5
-8.193734077492797	13.966873422743047	4.4366684513068374E-5	2.6969359916468386E-5	3.082343613255152E-5
-8.232676222944097	14.462837941075223	4.485705512763359E-5	2.67909407554413E-5	3.0771610804779355E-5
-8.19035693955016	13.837323106092928	4.4243068044742865E-5	2.702720092082727E-5	3.0827871650815885E-5
-8.113167709168138	13.369167772280294	4.3823924442671505E-5	2.7169547493664483E-5	3.088193337542173E-5
-8.077142174814208	13.181783020574018	4.3685696015429284E-5	2.723803939322061E-5	3.08968233956369E-5
-7.967407351985131	12.816549861797377	4.3429641043572656E-5	2.731359252829207E-5	3.0960676114763475E-5
-7.4202031915344335	11.241546128091116	4.263073390288348E-5	2.7528101817942554E-5	3.128497735905696E-5
-7.380855782333087	11.139150568907128	4.26182724376439E-5	2.756208058223744E-5	3.130872164551589E-5
-7.603903539139292	11.751642921695533	4.283514293159418E-5	2.7462808373558148E-5	3.116802262842878E-5
-7.696154479064555	11.994745340563997	4.294920227346797E-5	2.7455657443837713E-5	3.110947646825198E-5
-7.744684776673163	12.145936214046198	4.304870530749079E-5	2.7443294236308808E-5	3.108067285548725E-5
-7.337783016568444	11.036160898112158	4.260646300552535E-5	2.758743979154154E-5	3.1333317163689815E-5
-5.478513842259125	7.328297301269693	4.121855026454539E-5	2.6648858421796495E-5	3.1436148167796997E-5
-5.496335515484936	7.350666297835906	4.1247793366809464E-5	2.667740564000618E-5	3.14475332385601E-5
-5.513292533723025	7.373441024034741	4.1257286581604627E-5	2.668569144934543E-5	3.145669008839983E-5
-5.7782594324877365	7.704138241466704	4.146666640487549E-5	2.691535050692012E-5	3.1475852119566646E-5
-5.226288884072366	6.97442447090005	4.117833481345403E-5	2.670464154170314E-5	3.1325681406205775E-5
-5.1320395346395955	6.880771446866525	4.1095210128090924E-5	2.6619564538572188E-5	3.129328363091896E-5
-4.981658732436152	6.746084424883188	4.113506397615349E-5	2.6650005694320226E-5	3.1298136867556165E-5
-4.872230788355059	6.663668971542325	4.115407204683352E-5	2.6651938638024693E-5	3.1329604677637806E-5
-5.95993806317256	8.088641025459268	4.149474227615689E-5	2.68194246351854E-5	3.16116498463198E-5
-6.156106083074739	8.43849134717127	4.1767626744986024E-5	2.7105000580225415E-5	3.167622916970733E-5
-6.3622803987511345	8.893710900037291	4.188035970028895E-5	2.713348995434422E-5	3.174248998920021E-5
-7.037730777065047	10.279206689455364	4.238160433140878E-5	2.757686207564824E-5	3.152970733660278E-5
-6.511291309796823	9.166024915663732	4.2109892182512445E-5	2.7416220546558097E-5	3.170628646888311E-5
-6.961309529005052	10.091919377967345	4.231095285435099E-5	2.7561112036924008E-5	3.156655801253698E-5
-6.976746835639336	10.11701394282087	4.23322561571196E-5	2.7581219694768463E-5	3.156493003750887E-5
-11.149672852779776	19.026028297048256	0.3352463288280283	-0.05487126252019692	-0.10852566563408185
-11.177286946315288	19.099277703541333	0.33776907298505304	-0.056489358315993506	-0.10874813684544773
-9.18227086019565	22.941744559833715	0.36185237308515505	-0.11608766475689966	-0.07145742539593478
-8.933979733519063	23.042297787756027	0.35476807746011196	-0.11734488516259338	-0.0657553378817947
-9.497726748011418	22.723004536194928	0.36657844951011237	-0.11256380820490919	-0.07747568882996332
-11.201816179455392	19.362671115833425	0.3433753581638022	-0.0610768804907576	-0.10794991917996083
-11.022193536741858	18.71762456011473	0.32438794600166054	-0.048600489557953805	-0.10754536951168985
-10.948655511422155	18.634752597804788	0.31935727347968856	-0.04634220783609935	-0.10635416293393239
-10.739200803101152	18.414265673982754	0.3055882716372277	-0.04089981487671905	-0.10306635822208834
-10.426129079411938	18.242868662510936	0.28604662077850784	-0.03516731905097578	-0.09702892554171678
-10.351495060601314	18.19934593348884	0.2813453763419872	-0.033908294304508944	-0.09553816135640203
-10.276659955502009	18.164399203559437	0.2767101352302319	-0.032761967953538404	-0.09415609318515998
-10.051706148564318	18.092298620546728	0.26254904502929866	-0.029663475004234996	-0.08910321797471596
-11.220597943108505	19.547650220008503	0.3473330994020099	-0.06424737089275047	-0.10730263854770086
-11.213232813518047	19.613678726955158	0.34832286302052623	-0.0650447713838079	-0.10704138961728987
-11.167862918473158	19.983763373685665	0.3535313069016802	-0.07103866138779509	-0.10483243229007011
-11.119734753615504	20.180895538942224	0.3560538790723535	-0.0735395532557616	-0.1039402605308469
-10.889962382093142	20.81510177874138	0.36181499769626085	-0.0826059816188777	-0.0993036383138809
-10.989883259185685	20.57314650704364	0.3596231583275602	-0.07957472442880598	-0.10086504053299696
-10.670647697607485	21.25443563231954	0.36505838740997626	-0.0891657907404599	-0.09556157764462245
-8.656589193032165	23.077778160673812	0.34409479044346525	-0.11655511281409463	-0.060286739957152
-8.262164632393056	22.97490850022338	0.32286775773680954	-0.1111900519448947	-0.05099487443056378
-8.093510801985081	22.896766634500132	0.3128481772502411	-0.10818771892599137	-0.04791977928346913
-7.68989912608717	22.564207698669875	0.2849051969367278	-0.0960846182540933	-0.03957637539081328
-10.61906467426591	21.352055718189742	0.3658624249156918	-0.0903590032020731	-0.09496394820576057
-9.936768220586934	22.310409278173573	0.3702723429243814	-0.10573868945944964	-0.08502707254542821
-9.627937960973474	22.62487940796674	0.36855910603188197	-0.11118481063562098	-0.07965593828420577
-9.573169961095976	22.676544366109272	0.3681304185775443	-0.11196976768089939	-0.07881623711405143
-10.134279956953314	22.058148587414195	0.3692866404537185	-0.10121995513986781	-0.08834207967791244
-10.304582249602808	21.836678921374176	0.3688113843859667	-0.09788668396378833	-0.09054971638102399
-10.555587977067566	21.45179651669559	0.36642601072742564	-0.09163854884446061	-0.09431748852103508
-9.871150253323467	18.04329134881533	0.25135358266715513	-0.027523667646420447	-0.08537416224137068
-9.4491510421968	17.986087424675254	0.22312089821986894	-0.022854741018312492	-0.07510124877203823
-9.39405468440286	17.97674307009461	0.21942160758664786	-0.022327676897745653	-0.0738323446239372
-9.318824933668623	17.968766098777905	0.2138778834325446	-0.02155980826111875	-0.07196118280144731
-8.866655676614846	17.930756511797174	0.18117740574870045	-0.017377867382525017	-0.06035072831892861
-7.460370084706861	22.326890903804703	0.2675586415002972	-0.08911733055073616	-0.03657010325411858
-7.181921823170052	22.004421546653404	0.24533710613942855	-0.07796796309933705	-0.03300384605918845
-6.980050576019263	21.793148493492453	0.229517659582297	-0.07207254280195319	-0.03111040147417176
-6.576542696581086	21.409318391621486	0.1995035055696201	-0.06006165596213273	-0.02780465569956702
-8.591810565175942	17.924390418426363	0.15872357357737651	-0.014540188528594507	-0.053234474289240725
-8.160987566235585	17.895824611247768	0.11795783067632218	-0.00912723344451703	-0.03966692105859945
-8.427526747689353	17.911776804777684	0.1435520280633469	-0.012636329793386742	-0.048211009671888586
-8.540982568507179	17.920050757602066	0.15460116865566473	-0.014065412165322366	-0.051873073460766236
-5.864615339578987	20.755750631962357	0.14894696566696244	-0.042460950203443884	-0.019384710301657088
-5.543802938210256	20.38074487517408	0.12406165040923917	-0.032642572216010024	-0.015692670349906394
-6.504364858334945	21.34437545298176	0.1943594141261231	-0.05851165780393446	-0.027144287658552726
-5.970918121132899	20.87023242852833	0.15700025097869502	-0.0448463301521637	-0.020376997662959768
-5.171797381464162	19.89737251545445	0.09373881137973471	-0.023866897929888956	-0.012061864148118879
-5.0245480447987125	19.683822661130662	0.08137576837069997	-0.018829737747466036	-0.010299464004624656
-4.900152014728899	19.401774462066626	0.06757242627648008	-0.014166638011662609	-0.009937044678092952
-8.045165203849148	17.895237150670994	0.10287141864970918	-0.007546954921593206	-0.033524859617172435
-7.828330068792466	17.887207984644846	0.07212935697087144	-0.005238819845886733	-0.022092133320926147
-7.588389628929521	17.819549385161938	0.01683211726069654	-5.884596245687696E-4	-0.005560000116978596
-4.683175416995011	18.92056128922509	0.04690303750960817	-0.006884109055144317	-0.007290359113252161
-4.557131527726211	18.533459102138394	0.03324612976661645	-0.00440138454800282	-0.00589496130521072
-4.377707594286538	17.57417867700677	0.007691391603690957	0.0015768555152619436	-0.004160866691006947
-4.375950900357417	17.526057226949376	0.00662009201011549	0.0018660130769324523	-0.004197170134894195
-4.484941864981501	18.19838652331461	0.02139578853783248	-0.0010937692225473803	-0.0055185744685862384
-4.372825752777866	17.497105804998277	0.006290294811321119	0.0019703410825072268	-0.004273525461367134
-4.260063754969469	16.957122878843833	0.00589694710613374	0.003193131594187363	-0.003414331144878486
-4.2543796491463395	16.88173839584814	0.006059271303493523	0.0032923797970119246	-0.003566842390258804
-4.172479120773178	16.325671413989923	0.0066163763055430685	0.003050395349039386	-0.0031112457075698242
-4.151871519508384	16.155447405066244	0.00689585746098452	0.003004025787253269	-0.002976854692811452
-4.144035245207647	16.121454065378032	0.006835200200908748	0.0029416511811959463	-0.0029045385657729284
-4.072421898747817	15.289956430567175	0.005437235021046095	0.0024646545170650624	-0.0018006759052509261
-4.095328121705499	15.489697359268533	0.0058914649559547155	0.0026066108906621626	-0.0020968114032178255
-4.118480058777639	15.68595857984359	0.0062981600276310855	0.00262105030266533	-0.002322172435614878
-4.140149876500907	16.06180723438685	0.00672394539970548	0.0028835173471469197	-0.0028130312889149286
-4.179593610389492	14.862900564725685	0.004470798202633813	0.002199265252776346	-0.0018506379860300372
-4.129583690004605	15.034457843656845	0.005030172428579697	0.002419904633111415	-0.002004946578930139
-4.332504046130264	14.727261534199787	0.0022830590577567174	0.0010692327445661661	-8.82985228027701E-4
-6.864381120883843	17.824925970386563	4.9220581821894645E-5	2.5084436812408827E-5	3.052813628404049E-5
-7.111456277637915	17.862901719600874	4.880817171754158E-5	2.4990070573427056E-5	3.032392407735404E-5
-7.361730330183262	17.815658423143518	4.8350746463344515E-5	2.5008802600231357E-5	3.012727945621309E-5
-6.699631952192596	17.790187728061333	4.949615441369226E-5	2.515442918422658E-5	3.066042911262866E-5
-6.471535900809904	17.65611081898578	4.983245826283684E-5	2.5350106233345186E-5	3.085068966900968E-5
-6.01856299486931	16.965651538393175	5.019402895835961E-5	2.6000543221632443E-5	3.1234491790641494E-5
-6.018217814642384	16.964954947243214	5.019418768786059E-5	2.6001139517557284E-5	3.1234806990464374E-5
-6.192614293475787	17.31914560580889	5.0132329928677884E-5	2.571240501387171E-5	3.1088031001063646E-5
-6.358826975092747	17.562077889890872	4.997745562210633E-5	2.5457506895069237E-5	3.094528433915319E-5
-6.018066056155799	16.964687362149334	5.0194268882745294E-5	2.6001342278163407E-5	3.1234951158402135E-5
-4.908304538333134	14.969355025422521	4.998653935500712E-5	2.7085086941540714E-5	3.1825769289887205E-5
-4.894965705707698	14.956384548239772	4.999139181086015E-5	2.7092044107630028E-5	3.1829434504919596E-5
-5.522668475480044	15.89108446419409	5.002836262601499E-5	2.6640436498513443E-5	3.15523010354536E-5
-5.590293973325887	16.02332329799043	5.006260814653463E-5	2.658149538819991E-5	3.151835271899724E-5
-5.62503595550961	16.102423683804165	5.009084962370924E-5	2.654372814824107E-5	3.1505849319459946E-5
-5.79838945170203	16.47567517825189	5.0151797730655176E-5	2.6330292424081413E-5	3.139214316304721E-5
-5.818300420163335	16.518599132988257	5.016257214384829E-5	2.630617760508864E-5	3.138423570620296E-5
-6.016563718580136	16.961325465432818	5.019400595026008E-5	2.6003581932995032E-5	3.1236085936084146E-5
-4.911331118979538	14.97328547513143	4.998620530435124E-5	2.708313960349656E-5	3.182446284116992E-5
-5.0735700023776875	15.16993664121582	4.996661836689981E-5	2.699256429694412E-5	3.1767017772758846E-5
-5.223708594183212	15.375437594116095	4.996082275636366E-5	2.688772356762221E-5	3.17081818347081E-5
-5.2244114000787105	15.376332166246335	4.996079487711144E-5	2.6887318650992256E-5	3.170795557396421E-5
-5.424504479191739	15.698092793846305	4.9994196086548294E-5	2.673940354095795E-5	3.1612964116225726E-5
-5.22565127061393	15.37825402853767	4.996097901699783E-5	2.6886407301858917E-5	3.170747854992462E-5
-4.7077301313837365	14.774519111724057	5.006133788431973E-5	2.719250091552211E-5	3.187970282756732E-5
-4.675015183440867	14.74800878513003	5.007456306768486E-5	2.72070102485222E-5	3.1883100010800564E-5
-3.7658512309524754	7.028045440845924	4.191684431248607E-5	2.5954323689123437E-5	3.1095897749921806E-5
