# Supplementary material for: Thyroarytenoid muscle fiber orientation regulates the ability to modulate vocal fold vertical thickness
Source: PLoS One. 2025 Dec 4;20(12):e0337735. doi: 10.1371/journal.pone.0337735 (PMC12677544; doi:10.1371/journal.pone.0337735)
Supplement: S4 Data — (ZIP) [file pone.0337735.s004.zip › Male/contourA4TA6.csv]

% Model	Angle3.mph
% Version	COMSOL 6.1.0.357
% Date	Dec 13 2024, 23:15
% Dimension	2
% Nodes	720
% Expressions	3
% Description	Line
% cpl1x	cpl1y	Displacement magnitude	u	v
-11.968005616002486	39.650844643500406	3.407454595335974	3.4157772302612804E-4	0.4220273152544787
-12.100925229184412	39.521184251215715	3.4033370028305594	3.3984489530009747E-4	0.42209567508581597
-11.810234379374002	39.74293127707726	3.4103734001066783	3.428180052436527E-4	0.42197793418235185
-11.76596306338081	39.775513356632324	3.411408470883301	3.432545970743934E-4	0.42196061281325303
-11.47739948826791	39.862189693672036	3.4141599811584795	3.444210644389905E-4	0.4219122874195566
-11.258980847445656	39.857881496438054	3.414018225125326	3.4436875699589496E-4	0.4219116388224904
-11.716143543792246	39.796222579001906	3.412064929461821	3.435347053930823E-4	0.42194931765366567
-11.163938214941039	39.85365079891891	3.4138852923000664	3.4430915397263477E-4	0.42191256746959305
-10.796207435616262	39.85090503287166	3.413796523901632	3.442669253031521E-4	0.42190915871124124
-10.709496869932108	39.85039381204079	3.4137789820200353	3.4425800078719156E-4	0.4219082880291513
-10.37169574884199	39.850036177539195	3.413766209868717	3.442447462676483E-4	0.42190404776724577
-12.13512273325702	39.460672833157	3.401416269210266	3.390373119336853E-4	0.4221272116715897
-12.240660142730178	39.24849072022055	3.394683923764357	3.3620541983188834E-4	0.42223759928475657
-12.227325367848685	39.08705965880899	3.3895569973043376	3.3405972295773637E-4	0.42232036245383037
-12.205740642978935	38.979124391808504	3.386132458465777	3.326251586557014E-4	0.42237553256737137
-9.681369688821853	39.850002288818345	3.413751604343362	3.442317965239652E-4	0.4218950382781748
-9.209886193231677	39.8500022888185	3.413754149699219	3.4421336470785843E-4	0.4218888715440189
-6.503691158131879	38.96454001876737	3.3856146947316224	3.3247847800380113E-4	0.42230885512961774
-6.587351156296421	39.29642873129991	3.3961555116378497	3.3686804745064225E-4	0.42213925486154924
-6.771159512318912	39.57700815680421	3.4050608934600493	3.405853960533161E-4	0.42199735807086297
-6.814129999907874	39.651652838586976	3.4074314787494853	3.415734100030838E-4	0.4219595301345333
-7.229593906641747	39.84203493583536	3.413477957459809	3.441027643872635E-4	0.42186706870468355
-7.181795837296288	39.83706132882147	3.413320054479926	3.440366424504245E-4	0.42186899931849897
-7.033567159296577	39.76166368437849	3.4109230202986836	3.4303613326124255E-4	0.4219058310817925
-7.6946177519140235	39.85300356006798	3.41383187697049	3.44241799256806E-4	0.4218675110136772
-6.488283836647731	38.91091546805024	3.3839131726918827	3.3176525765745823E-4	0.4223362308279932
-10.243595360807257	39.850002288818345	3.4137651990831515	3.442382603235307E-4	0.4219023912164995
-9.730298368089413	39.85000228881833	3.4137528152422454	3.4423235457742936E-4	0.4218956777773444
-9.743014193148053	39.85000228881833	3.4137527410696524	3.4423298748836965E-4	0.42189584377604855
-9.085341826788042	39.8500022888185	3.413752130598698	3.442121207825335E-4	0.42188723985809706
-7.779783738995952	39.851154726690396	3.4137772103318538	3.4421316550237727E-4	0.42186957828874705
-7.886706964608754	39.850916601280545	3.413766460745668	3.4421388904894623E-4	0.4218711012038132
-8.209330570361047	39.849987794146756	3.413752374102814	3.4419170874312884E-4	0.42187579479420234
-8.699211804792647	39.85004545472901	3.4137600372227266	3.4419514365767543E-4	0.4218821707627015
-8.427966558711145	39.8500350871401	3.4137501534939734	3.4419900479292463E-4	0.4218786257164662
-12.152615457473026	38.61822056218743	3.3746738615924636	3.278419902688324E-4	0.4225602580460264
-12.150457207342695	38.60568225439725	3.374276203984591	3.276758271417264E-4	0.42256667139824344
-12.146591986235311	38.58859764700979	3.3737337266432057	3.2745022914757425E-4	0.4225753984024869
-12.074238696384148	38.24828133015453	3.3629376935328983	3.2294367525779127E-4	0.4227492917872796
-6.441829287929373	38.514252064367554	3.3713265206418397	3.2651008421566213E-4	0.42253961711861954
-6.4796557750756225	38.830935381536946	3.3813724606473454	3.307070399757823E-4	0.42237725094759276
-6.431316994593285	38.355730965701305	3.3662933377418747	3.244233554594963E-4	0.4226210067487739
-6.415000660473024	38.12021737547059	3.3588215307140628	3.213097515838904E-4	0.4227419082119042
-12.006552716049852	37.91928976266428	3.3524905305793338	3.186047343371936E-4	0.42291743238371243
-11.966773292852782	37.7322909897182	3.3465590858548193	3.161398639263556E-4	0.42301298455766767
-11.899335717233097	37.41624344712912	3.336526006237182	3.11992888811811E-4	0.4231744773037308
-11.86072968481382	37.23337054820751	3.3307261916648483	3.0958641448898885E-4	0.42326792471326735
-6.405495081109018	37.81045524455644	3.3489855796784056	3.172367050058377E-4	0.4229010890390929
-6.3802834672144035	37.49850283645258	3.3390911757384174	3.13135558396621E-4	0.42306119221870764
-6.34327199449609	36.990127261889924	3.3229521625550644	3.0649386151073864E-4	0.4233221616025734
-6.3346776499635205	36.89181710192548	3.319836980011048	3.0520729257170763E-4	0.4233726075330501
-6.327277488709939	36.80573234114482	3.317108254878182	3.040914521255409E-4	0.42341678582432074
-11.839379859361392	37.12464213602315	3.3272727293860536	3.081608090642163E-4	0.42332350651836853
-11.66031709327127	36.191536938073696	3.297667794733557	2.959907200435764E-4	0.4238005571864681
-11.619905720758748	35.962379473002436	3.290406671508135	2.930142720493525E-4	0.4239177590492326
-11.730360249335298	36.58305483766412	3.3101038837880896	3.010717815684871E-4	0.4236003252912638
-6.248695444183289	35.88284413383002	3.287850865790748	2.920803041911811E-4	0.4238903797677323
-6.190644674951313	35.36621719878445	3.2714565524289476	2.8546402825774806E-4	0.4241553486271509
-6.146329446134891	34.860882297696094	3.2554340112246702	2.78939793702964E-4	0.4244146549522726
-1.0600869276340483	18.316100001774196	2.7317087914340354	8.500507811235058E-5	0.43286522792437065
-1.0459016161732135	18.37692181363064	2.7336274789171973	8.567163919762337E-5	0.4328338051479608
-1.1744205707972624	18.153797557800345	2.7265837955376444	8.323095885494483E-5	0.43294990776395276
-1.311326192584243	17.97535615877772	2.720952153268927	8.128010391476652E-5	0.43304313095704816
-1.386335587551091	17.922671465764726	2.719287973078266	8.070668276085315E-5	0.4330710293949702
-1.650548821745367	17.757514160475903	2.714079707716344	7.89083196501036E-5	0.43315880071441126
-0.9718149006219283	18.630446296863695	2.741635688320995	8.844971345968716E-5	0.4327026617619486
-0.9542349860686515	18.852537320770427	2.7486456214683295	9.088945060677103E-5	0.43258828931733734
-0.9467123425971604	18.932059856972355	2.7511586454432417	9.176340028234199E-5	0.4325473235389743
-0.9488912973033679	19.009058522305217	2.7535896303110485	9.261194734721678E-5	0.4325077597386988
-0.9602591937381534	19.185733594449147	2.759172012884958	9.455669927878284E-5	0.432417050292101
-1.0005126263859143	19.36574217623491	2.764854074964736	9.654337911331785E-5	0.43232493978148784
-6.05347281998843	34.07388368729615	3.230509315738956	2.689505029782551E-4	0.4248182293036931
-5.779746191862431	31.198536783186327	3.1393504375665167	2.330372604287328E-4	0.426293568349844
-5.81260308842713	31.6601371096856	3.1539491847672663	2.386825006556698E-4	0.42605656338437625
-5.898916358898413	32.61341104261303	3.1842031315186237	2.505684838696846E-4	0.4255673927499695
-5.976331308258205	33.33624786626052	3.207085701121097	2.595883058505975E-4	0.4251966047801137
-11.555172919712001	35.57995576034233	3.2782763351795654	2.8810170195180194E-4	0.424113381368066
-11.427224513094306	34.824469013294944	3.254314979501218	2.7833238334711393E-4	0.4244998336267608
-11.302991741507174	34.01939293201957	3.228776997701763	2.6808584965917114E-4	0.4249117984250647
-11.26269403333529	33.74326682230424	3.220040160406224	2.645384728186534E-4	0.4250531189174816
-10.87492360433819	31.536162433666846	3.1500723662784207	2.368807634256954E-4	0.4261819599870905
-10.79808267178972	31.096982410679725	3.1361617235337063	2.315860033078047E-4	0.426406592301213
-10.515617328365707	29.431210118152052	3.083408271728942	2.111269108657209E-4	0.42725870738048083
-11.095255333576779	32.78560916869341	3.1896399861724882	2.525352190838708E-4	0.4255429370470076
-10.374607869233792	28.677418549364212	3.0595055631441777	2.0224113651437327E-4	0.4276441610812063
-1.9007542873442729	17.670028077820447	2.711317811976624	7.796166021086712E-5	0.43320648797137606
-2.0779141835942943	17.606247817656115	2.7093067279031144	7.727197883180844E-5	0.433241198660092
-2.421704394542373	17.610906476909	2.709454909149698	7.733917785116085E-5	0.4332425260906936
-2.5268901597962445	17.60827853304663	2.7093730204453994	7.731573834492485E-5	0.43324501721379
-1.0157099330243569	19.441588102125813	2.76725108428302	9.738123068175139E-5	0.4322861102152003
-1.1062328150339649	19.65851365771074	2.7741021399345747	9.978086199511776E-5	0.43217556578382
-1.0950141199455286	19.63861486947969	2.773473627897634	9.956026750920896E-5	0.43218567437558875
-1.0936631912571904	19.634142492606518	2.7733322596640413	9.95106801398296E-5	0.43218795906762275
-1.2019485900933222	19.823967402584525	2.7793312533679035	1.0161383600709288E-4	0.4320915416803409
-1.2626663164006444	19.90610167368628	2.7819243719380387	1.025236295838664E-4	0.4320499720629935
-1.3479656887537845	20.02184186709379	2.7855841623647564	1.0380608333729228E-4	0.4319913920196471
-1.3818036936806772	20.069240413165744	2.78708128895778	1.0433433296615021E-4	0.43196739071887186
-1.490043238491493	20.21081153288452	2.7915572488692475	1.0590402325363274E-4	0.43189577836830906
-5.495158991359491	28.68268136418761	3.0596043189148476	2.0261915631102396E-4	0.42758400627383775
-5.507477156915547	28.790577524822243	3.063011139818636	2.0388471559524532E-4	0.42752865780907134
-5.640376413522405	29.93509919763994	3.0992995410758057	2.1763917490575784E-4	0.4269416464125845
-5.66674537726079	30.200894570944342	3.107702536215019	2.2081257566236391E-4	0.42680525676223413
-11.232964758328787	33.56280133293661	3.2143117217928023	2.6222039639561156E-4	0.42514544458555437
-9.890707351552885	26.584105713780335	2.993191735928676	1.776148499378679E-4	0.4287135651455336
-9.499209611630052	25.463046361573806	2.957711845549692	1.648386497630761E-4	0.42928487821410166
-10.251371607480321	28.08873461337165	3.040855946019347	1.9513361050312297E-4	0.42794502791985534
-9.949856872037069	26.81141811544305	3.0003936379926346	1.803115297557551E-4	0.42859751012946595
-9.409620206466	25.28683176907262	2.9521177913106786	1.6280439082796971E-4	0.4293743692469529
-8.975776833099328	24.413789608181347	2.924552830688105	1.5302639935108105E-4	0.4298179684146382
-8.450931047688341	23.67686534172989	2.9011771464587084	1.4474241347063518E-4	0.4301906964696205
-8.315280225053407	23.486682331666373	2.8951786922539005	1.4265588498160275E-4	0.4302869258630506
-8.109310669822081	23.245736403988893	2.8875458554929203	1.4000929783523688E-4	0.4304084847339091
-5.04821833795282	26.35030357792787	2.985762389346834	1.7525000646058993E-4	0.4287783304527054
-5.072511135861281	26.457154341834364	2.989134294394154	1.7644859371409785E-4	0.4287236464840446
-5.319014801988768	27.6151602307035	3.025796159632819	1.8995849531872318E-4	0.4281309548399909
-5.298549699956672	27.508324942348306	3.0224205842963365	1.8874122404233725E-4	0.42818566998270724
-1.6547952866665352	20.435138707303928	2.798641926994046	1.0839859244073959E-4	0.4317822336278635
-1.7068462026965912	20.505043732104994	2.8008527443249167	1.0917811999848091E-4	0.43174685928530365
-1.8328638043067826	20.675856534446993	2.806248882276125	1.1108248001996179E-4	0.4316604094763332
-1.9146876228856835	20.78271581099791	2.8096284671644574	1.122710619439926E-4	0.4316063590419884
-1.9589596542270868	20.838178803681924	2.8113796089845957	1.128855686285133E-4	0.4315783241409162
-2.2267902915590323	21.173727916983232	2.8220022578194843	1.1664081351139141E-4	0.43140871935288994
-2.4765836027203294	21.524027437877677	2.8330583058762717	1.2055855945808127E-4	0.4312313378863692
-2.510632075597485	21.56945277354053	2.8344972659524954	1.2107129081707713E-4	0.43120835632135585
-3.4170539347823667	18.323036770820913	2.731943832704573	8.518325540171655E-5	0.43288721424508536
-3.3613588547056894	18.26201824120377	2.7300174215941606	8.451250934650778E-5	0.4329179831847773
-2.8302006677410443	17.7685842180935	2.7144323512780044	7.908485945561101E-5	0.43316588979016846
-3.0213186080937637	17.882690433716814	2.7180368116362636	8.034343025622874E-5	0.43310929580353497
-2.9853774190574067	17.85333337493745	2.7171111360542803	8.002045222496927E-5	0.43312400098009435
-4.904236518511963	25.91960781073081	2.972106753140388	1.7034961828466422E-4	0.42899819528241034
-4.723668736196532	25.314951331292864	2.9529922589517317	1.6339484588972296E-4	0.4293070768273223
-4.604679940346854	25.051089745874435	2.944621854743817	1.6034491096551953E-4	0.4294413998698995
-4.281370486848969	24.383328411417228	2.9235383663950025	1.5280388480773684E-4	0.4297811596321889
-3.2125741016240386	22.611557155864187	2.8674469850300923	1.3277378048647356E-4	0.4306802631679821
-3.272014261258436	22.70654698603269	2.870445183801655	1.3383517909877884E-4	0.43063207824758926
-2.5518384799861815	21.63096481182497	2.836440911350682	1.2176874676630948E-4	0.43117718517047604
-2.8735384712196232	22.08009398368013	2.8506544299658483	1.2680168058510038E-4	0.4309497935226795
-3.1756044296995665	22.556944434453374	2.865717037070792	1.3216751223028286E-4	0.43070793881064484
-4.545571876999899	19.652622560032107	2.773948044702463	9.987012312070256E-5	0.43221603678645326
-4.424895516455141	19.524062222800467	2.76988752679489	9.84526278849358E-5	0.43228082687699493
-3.958958611653594	19.00470136406695	2.753473464707896	9.269876369073954E-5	0.432542698950179
-3.8782730930382083	18.915322300283425	2.7506538985311453	9.171382536738562E-5	0.4325877769999007
-5.025563667731989	20.107549344377823	2.788350103330985	1.0494289645647504E-4	0.4319874775850565
-5.277731362781373	20.350988119887234	2.796024301130931	1.0763315498717281E-4	0.431865057413804
-5.606549304112775	20.6598148798465	2.8058069911630534	1.1110009828721847E-4	0.43170997271767797
-6.131048509468386	21.17349677678001	2.8220171896892876	1.1681652865063464E-4	0.43145163029415945
-7.17416985769136	22.198608654304337	2.8544214285502063	1.2825747501695294E-4	0.4309362119808722
-7.6413332318231895	22.67125431062098	2.8694157003281044	1.3357070897848793E-4	0.4306984979027614
-6.9150129554945305	21.927639425126234	2.8458825722939083	1.2527165433093485E-4	0.43107266846074543
-6.31895859009996	21.343154735881807	2.8274046696678377	1.1873734094009706E-4	0.43136653161785266
-6.618255579081206	21.642875823077	2.836853163910056	1.221110118141021E-4	0.43121578584204917
-3.6680004015474728	23.30103040805593	2.8892753588512985	1.4050482367970198E-4	0.4303308012325136
-3.83446762916781	23.580833568731567	2.898118279100027	1.437209943196716E-4	0.4301888116552567
-4.071443328978513	23.987709649252928	2.911002007824475	1.482520595314394E-4	0.42998221009158577
-7.640251545310057	17.586782544931808	5.2234840385386106E-5	2.7500749154789755E-5	3.2692507728752153E-5
-7.509356374993602	17.79911102953117	5.230068974140018E-5	2.7242770237961273E-5	3.259764664247535E-5
-7.6989388334005735	17.4903691638282	5.219149032147757E-5	2.757974093444359E-5	3.273466686957366E-5
-7.762103216471637	17.30759444679789	5.206051916643498E-5	2.7737809347724977E-5	3.2802104609005325E-5
-7.821162534822876	17.152686250634986	5.1930984654963704E-5	2.7853256157274963E-5	3.285772258592454E-5
-7.87221896818102	16.9473112831706	5.1731268963216225E-5	2.8002481651594186E-5	3.291719860443883E-5
-7.921170402924522	16.753942907049066	5.154889029859509E-5	2.8141573639490334E-5	3.2976913105545436E-5
-7.9783869673286425	16.470761822820492	5.124178261077238E-5	2.831498550989692E-5	3.305565192314607E-5
-8.003886469325913	16.357472230499454	5.112594688076168E-5	2.8389286291298647E-5	3.308857937031476E-5
-8.041803974825056	16.197407590250943	5.091994708296766E-5	2.8471682117148957E-5	3.311504976345378E-5
-8.11957094103931	15.808141817188318	5.044055693988578E-5	2.867389794471101E-5	3.3193940355390275E-5
-8.094241908274963	15.975737091845481	5.065163874888667E-5	2.8595942892089567E-5	3.316406894807342E-5
-8.149959289733443	15.594634263864748	5.0193014846626924E-5	2.8782181577918225E-5	3.323730208205626E-5
-4.487015489615116	14.591722761896559	5.466492854753259E-5	2.977921819245858E-5	3.472633224151838E-5
-4.416731324563106	14.512870608922288	5.4660910750769256E-5	2.9819933338440822E-5	3.473561769388118E-5
-4.329055028394281	14.412978776001905	5.466713250600695E-5	2.9882063236979986E-5	3.4756315762791E-5
-4.19303203891211	14.248275933735142	5.464161018805532E-5	2.9958560868360605E-5	3.4773251140452056E-5
-4.178965322518646	14.23024927967746	5.463995323501946E-5	2.9968288852246374E-5	3.4776685420871136E-5
-8.208595369810979	15.125877972768416	4.9592771346714144E-5	2.8957410542769787E-5	3.330964687365167E-5
-8.250106284083648	14.883579494882824	4.928327322680147E-5	2.9042390504237962E-5	3.334454436586048E-5
-8.184763342662869	15.304083214581624	4.9822907603603945E-5	2.889412189331196E-5	3.328066853389777E-5
-8.194040568253598	15.203367992185502	4.9701515443538455E-5	2.8934941435964868E-5	3.3300000437390795E-5
-4.009503675450382	13.95499929048619	5.449376402133281E-5	3.0072646801140194E-5	3.477683292031515E-5
-3.967321215997023	13.879167246534847	5.445984751358784E-5	3.0109092231893187E-5	3.478453278916889E-5
-3.8768075373306097	13.684183745503944	5.4309086647265234E-5	3.016794388038138E-5	3.477985859887978E-5
-3.8285567068758617	13.577304042901428	5.422655897539422E-5	3.0203124395448087E-5	3.477595308740373E-5
-3.679175518096213	13.165512678706849	5.385756955618498E-5	3.031532487287384E-5	3.475881786049747E-5
-3.5952780276413945	12.848827743115857	5.350280772826001E-5	3.0360595018153053E-5	3.473324798891595E-5
-3.8035301168690907	13.511178334388502	5.415729502064414E-5	3.021278033587999E-5	3.476770235311031E-5
-3.5706258476984103	12.751547870197772	5.3415716509254586E-5	3.0393014377906674E-5	3.4734406293572364E-5
-3.536337058362929	12.508568926206657	5.313789681688262E-5	3.042688233955468E-5	3.472761410323706E-5
-3.4943523373487664	12.217884679130231	5.28045137102675E-5	3.0468327734182695E-5	3.471682634207285E-5
-3.476217738039166	12.051206781698731	5.258686839711523E-5	3.046385577662426E-5	3.470219696515535E-5
-3.4381043775288846	11.707787309160882	5.2247097767134804E-5	3.0540780890542424E-5	3.47082026791791E-5
-3.4175141432913065	11.442487558596586	5.191254627336776E-5	3.053496367381438E-5	3.468694561706789E-5
-3.390535492772293	10.959938069747185	5.1364286596033856E-5	3.055552159671268E-5	3.467098713491994E-5
-3.391605607580326	10.637069694303245	5.0977243706528994E-5	3.053434469950971E-5	3.465856445384158E-5
-3.3957072198915474	11.125983907025887	5.1579197361260664E-5	3.0568967033591695E-5	3.468407981112941E-5
-3.3933099091125833	10.454525891479044	5.078514531441949E-5	3.054669149619242E-5	3.4663401279589625E-5
-3.392748642497309	10.363320317554606	5.069514686559378E-5	3.054890797850523E-5	3.466351311690978E-5
-3.3881777990103163	10.052022617744685	5.0349807480149994E-5	3.05304927197677E-5	3.464309459339871E-5
-3.379931059854188	9.65560915900371	4.989509846948563E-5	3.045834220183462E-5	3.459643002582616E-5
-3.38003327420144	9.645525660619372	4.9881989669693004E-5	3.0455654198907444E-5	3.45950436974786E-5
-3.380411775956053	9.63612711841371	4.986762860625916E-5	3.045060743121659E-5	3.4592857387098185E-5
-3.4070943292007656	9.209820550583608	4.9366223772908015E-5	3.0361801463535915E-5	3.456375158788351E-5
-3.4177904844649305	8.97279793026408	4.90199770118884E-5	3.0243449662566803E-5	3.4496757387307435E-5
-4.670507470987797	6.528342318175511	4.499487953965457E-5	2.9256412188996848E-5	3.4049178963384116E-5
-4.472672713765167	6.53165408154053	4.516766674402584E-5	2.9205891455683593E-5	3.4186213536600065E-5
-4.296096768007061	6.564113874181485	4.5186994427106236E-5	2.908770884197321E-5	3.403867270502721E-5
-4.1907677441120486	6.6201318525786546	4.533654271134051E-5	2.901737577304463E-5	3.4105235762835584E-5
-3.42823364007561	8.77881073484247	4.8818231759408044E-5	3.0189963253584547E-5	3.4489386658397535E-5
-3.440421539484517	8.631632878187974	4.866105707295816E-5	3.0094826037507113E-5	3.447931225972015E-5
-3.510174069952668	8.051882576425108	4.801401068775483E-5	2.9714630237751923E-5	3.443762663229067E-5
-3.4654247941708625	8.41479710425795	4.836791960213473E-5	2.9930870652936567E-5	3.445097548675715E-5
-3.519325274558982	7.974355231943207	4.787980803285154E-5	2.963785945387726E-5	3.439828046009025E-5
-3.8048036653298265	6.960169305120867	4.575917668259308E-5	2.859245144629889E-5	3.384307834677268E-5
-3.942941641067294	6.809098812242506	4.557155781929642E-5	2.882845939294004E-5	3.391106467177081E-5
-4.081244662082278	6.715380176995773	4.533119843888392E-5	2.8785551045499845E-5	3.398113729451357E-5
-3.557899482821399	7.6388476831782866	4.715302271145774E-5	2.8923489759904877E-5	3.4102671134511145E-5
-3.5506928691402093	7.692857622749482	4.742626049365643E-5	2.9217244411110106E-5	3.4236607280263134E-5
-3.535122007221198	7.8370201875805385	4.7649735760784076E-5	2.9446025332670426E-5	3.4297109842983674E-5
-3.5827478111781415	7.560437912809053	4.708481746606817E-5	2.910574220142608E-5	3.405212420074345E-5
-3.656557182300242	7.31345080673359	4.6394787610096666E-5	2.8822720904323568E-5	3.380124326616764E-5
-3.741595319822733	7.091603710798701	4.587349066113321E-5	2.8419337617335117E-5	3.378703292202297E-5
-12.48823622079036	29.318127189803445	2.3476518314638684	0.1411612892323834	1.0660411843793547
-12.301573729696075	29.291730374054282	2.295897297996663	0.1545142857452791	1.052896349077916
-12.904182385341631	29.37659805299116	2.4607733841539923	0.10597601802171905	1.0904182906131017
-12.704310573905445	29.35687813300677	2.4077305935451143	0.12336193794026182	1.0795949345379694
-13.215739023882737	29.375039723105594	2.537064105976567	0.07862046826327407	1.0969962368144173
-13.289816212405814	29.38416912499247	2.5555200786206242	0.07166567504170553	1.1000461698695008
-13.628735756055638	29.408293625969595	2.6340094324579066	0.045119786373475274	1.1097566711999198
-13.761313265189306	29.420327221129604	2.6649659010599245	0.034294776929328655	1.1139135261901243
-13.789831291953012	29.42263826529943	2.670497614763408	0.03193774213357725	1.1146655721287109
-14.193507593470319	29.351006338599753	2.741928352597068	-0.0018088989745758187	1.1120560375606512
-14.343065600888547	29.30623263263965	2.762569510123576	-0.012621247136289373	1.1086329138380684
-15.169871121939503	28.7024294022831	2.856293393847901	-0.07535159452969471	1.0776661839089263
-15.025976096323706	28.826575538617305	2.8416939473471596	-0.06354869634448018	1.083472744127264
-14.704342841257393	29.099582909420015	2.8066062582079994	-0.03865237027192668	1.0969547569313356
-14.77814405518191	29.048154888872233	2.8150786235385707	-0.04315043544929104	1.0937943316983927
-15.194930389272562	28.670268692680192	2.859354113130461	-0.0782849279447437	1.076310162439056
-15.552436058935607	28.262388145106144	2.8966660091947887	-0.11970724559003229	1.0608765992860494
-15.65870487864321	28.128694460225432	2.906415676594828	-0.1323727165414103	1.055090200273997
-15.420870685895718	28.414489982476084	2.8847569912869884	-0.1032715965931266	1.0664087636403212
-16.14669845066415	27.534817692946177	2.9131780922153157	-0.20730650712261803	1.0351355244481977
-16.18902508127296	27.487365967844962	2.911311317233584	-0.21450227387722984	1.0338860237656338
-16.090879730623392	27.60512583812312	2.91374127515454	-0.19836584630285772	1.038105113355627
-15.906983759261689	27.83045491742547	2.917055584270882	-0.16756604242843576	1.0470880235787958
-15.78801336657089	27.974288039163056	2.9144077688980214	-0.1498604167216117	1.0513891265925297
-16.4224657835804	27.241242221715776	2.880370612808452	-0.2522166949581793	1.0296947983052354
-16.636541644582238	27.015574682657572	2.8408677501387327	-0.29032494517655916	1.0290153320182274
-16.701862721366762	26.948993088668995	2.824540502337057	-0.30503757761779654	1.0320896037477525
-16.98192097775023	26.67928029930171	2.738670702117907	-0.374258150219297	1.0460147143318526
-17.086567607533095	26.586911131348927	2.7066276236787177	-0.4018258501866401	1.0513539392370461
-16.810764952407226	26.84442366016748	2.790921108162993	-0.3320617384631329	1.0375323473612414
-17.316197999609905	26.352544552541893	2.638412199271751	-0.48013784435077217	1.0608962861852187
-17.45518464052986	26.210110438215963	2.5983754055249357	-0.5237497746242981	1.0661433688812352
-17.722095738557805	25.895382301413925	2.5451627114032864	-0.6221985765337524	1.0774525882589623
-17.72264017583542	25.894744071275742	2.545045338522	-0.6224036827426997	1.0774741133306605
-17.932597821946576	25.11386146747848	2.455870715907259	-0.8169344615801267	1.0092596022048346
-17.907096306050956	25.00313633884308	2.4427819636981356	-0.8369913436981701	0.9886456726250198
-17.75267320881764	24.32471147247125	2.362470624642037	-0.9610235284414448	0.8606704126713473
-17.92944471255859	25.1306830888716	2.4577737583267414	-0.813078293629007	1.0107038749611015
-17.722777975835573	25.894232143167198	2.5449909350766973	-0.6225412368485741	1.0774233621908362
-17.728945142955695	25.871483784810497	2.5423983861236	-0.6282089110474413	1.0754434521179326
-17.700264955727473	24.192801294244298	2.3444500286028456	-0.9797452931488907	0.8313843910927178
-17.492893227235577	23.675149455238873	2.2696402525586827	-1.0603313390319558	0.7173925555739739
-17.219818972655105	23.051350814888384	2.174076871462396	-1.1563525408276956	0.5842010634357282
-17.213682929786287	23.036984749786797	2.171693605810782	-1.1586630423007123	0.5811838517360909
-17.20651458505761	23.021889840621302	2.1688697089977875	-1.1609650070804933	0.5778335174492497
-16.72944438496599	22.0265670999435	1.9881580159153165	-1.2981714094764722	0.359368627605437
-16.772330573218266	22.113599037757318	2.0033817174569166	-1.2874913241143875	0.37774792560161685
-16.97378539565523	22.529669064239176	2.0810574024245865	-1.2322799972111629	0.4675674201537898
-16.69878402350933	21.97001521221032	1.9794162582233532	-1.3046441526682375	0.347497949791465
-16.44523432072541	21.481646309928003	1.8969007164171896	-1.3630926853998007	0.24212463210660307
-16.38784636008633	21.382208809377225	1.8835729168724802	-1.3729104558776277	0.22015028817709079
-16.10429654720809	20.90765006213037	1.8053369145158618	-1.4158610707246337	0.10849803689898141
-15.229590069694847	19.59839917871314	1.6296540526956913	-1.4390542363585503	-0.2127628115616811
-15.573303162172023	20.08692966262294	1.6896390671871546	-1.445300038900048	-0.09222024113173
-15.762739830454272	20.369577854236137	1.7301384976180851	-1.4424697051328221	-0.022558983023522026
-15.676053214728174	20.229671015614727	1.7088162470580295	-1.4474266400374447	-0.05645717892376567
-15.004965242227517	19.29705702264412	1.5900758421847923	-1.4066054781745114	-0.289011438996474
-14.347740685004595	18.43237628944785	1.4383363789215355	-1.2279320617505305	-0.4787113413914914
-14.71316053352021	18.903140185799252	1.530682248594278	-1.3488110057642144	-0.3892679666388661
-14.112301424219844	18.14085757339455	1.3660615133033582	-1.1280987183014402	-0.5238507878840111
-13.786968016309958	17.746840232171802	1.2410673421279905	-0.9666669011432392	-0.539907801858854
-12.572484095421888	16.31238607204104	0.793004694690057	-0.42794765978535565	-0.37377445223306605
-12.73923093656964	16.50237005974189	0.8518395103673045	-0.4965106155516308	-0.4040500959448921
-13.149721100590622	16.985383718836303	0.9974631266621583	-0.671691655519592	-0.4681511124892929
-13.560443943361147	17.474962802260926	1.155962818812535	-0.8603812844727603	-0.5224458080190897
-12.433087863224218	16.142914163274668	0.7429550486699233	-0.3794146000736402	-0.3442497589571474
-11.67886765718853	15.130655135953049	0.488862338694478	-0.14976122390159197	-0.19814465942770254
-11.370603754574383	14.616160191779192	0.38658442646096586	-0.07290510455112231	-0.1529903500674577
-11.928279318244115	15.521235666230787	0.5687581641744567	-0.2181617736623373	-0.2395548939886294
-11.098102119973685	14.067276715400904	0.30796010942589913	-0.025103075215573194	-0.11934349261285916
-10.94829922258624	13.75778922441979	0.25874465488465226	-8.726649424684397E-4	-0.1005235239711621
-10.566136973193167	12.955069884045642	0.16919320284355124	0.01879648540477856	-0.06587659888283177
-10.528617101577506	12.869997651759531	0.15906232733334005	0.019909521699676663	-0.06187329122794592
-10.125844678960055	12.03212679724241	0.10032860702016222	0.017313070803723265	-0.04477549284077592
-10.205786830641387	12.200371242765215	0.11213158444754032	0.01778055095033704	-0.04820759694146284
-10.11776374681346	12.014636087480781	0.0995295964210978	0.01721957260891613	-0.044539484088656336
-9.799033203597945	11.32040592221854	0.06654068322899231	0.013561869725644713	-0.03517645918146847
-9.732454220074882	11.174895810343436	0.059794731528698665	0.012552518415667728	-0.03232393689992927
-10.081694286405995	11.938670646469957	0.09596341387306966	0.016797780156113523	-0.04349498336309906
-9.419861471494833	10.505758447346915	0.04124538004083318	0.007773034484385158	-0.026788287143463426
-9.39945834397536	10.463080013210769	0.03992996556032229	0.007428975642488679	-0.026247468870773172
-9.362989365785312	10.388561145610026	0.03824252836411253	0.007111618227815173	-0.02540298365193375
-9.15485933130238	9.94585479357356	0.02835276697263165	0.00494422908247342	-0.02067064358076435
-12.250739993292553	19.150604908283345	1.3548612298013571	-1.2712443864562564	-0.36297161022688995
-12.385666050996104	19.229462944007324	1.405187209459867	-1.3214525332286753	-0.41701139558094175
-12.018444755085756	18.995911937273455	1.2636794108320404	-1.1803818304529998	-0.2489887856507027
-11.827571680933026	18.805921238230237	1.2126347809375646	-1.1180711328320931	-0.21578066857970102
-11.71378598197753	18.69006222155872	1.1811117776742355	-1.0786958951048091	-0.19075725333502436
-11.489121580415649	18.312221504949157	1.0877592262075966	-0.9734034397217592	-0.13737188001745068
-11.42092816915265	18.202424829191397	1.0604443357163125	-0.9426426697009105	-0.12350676359536483
-11.137081940903064	17.673975351763787	0.9129079744256344	-0.7749305748204764	-0.07426814380852861
-11.050577560623434	17.52903972488271	0.8718869370014573	-0.7284438118855265	-0.06129401080295721
-10.900173758069224	17.228821915447778	0.7834658191746038	-0.6300751587527579	-0.045574563366122735
-10.59407257662658	16.86993613536655	0.6588535991381551	-0.502614926361989	-0.020206660488148974
-10.4015251414116	16.663994998799538	0.5895864074856925	-0.4370425978285563	-0.008907401670794984
-9.980308680915373	16.24426542990552	0.4461146127261214	-0.3051027406946107	0.0076002007280136985
-10.52456597891735	16.788877057884427	0.6318406564189569	-0.4754568691423512	-0.01376515178801656
-9.215934750579713	15.702403997568886	0.2568089378164029	-0.15504938117604788	0.009195548826642131
-9.506635524164235	15.916651407254937	0.3289002448795536	-0.21047780437295374	0.016986855891929477
-9.713477904294042	16.0562870014233	0.3800785279894983	-0.2503056981041635	0.013877961357083617
-8.987328542896977	15.535943891824608	0.20169377980243794	-0.11260911181652206	0.004144476211819306
-7.038155536202357	2.4161328913912485	0.004926130734973017	0.004333910146918739	-0.0021105569777110475
-7.218271698777633	2.47634434863711	0.0049537482005723174	0.004280176514059054	-0.002290201795641612
-7.402921517489648	2.596088343862585	0.004941959144392889	0.0041715880990665175	-0.0024805026745719667
-5.610926604361966	2.56874897195521	0.00424748106170514	0.004079422941898285	-8.330001410332226E-4
-5.791192046184306	2.4885541575675454	0.00437853903810637	0.0041721068729188866	-9.738545375909711E-4
-6.090991914769232	2.367770791599311	0.004583555881689041	0.004314005648153551	-0.0012127950506128898
-6.223300720670824	2.365865245728654	0.004640696193333139	0.004330074419235809	-0.001335478351761012
-8.524776938151282	15.280293075065625	0.12485719972498606	-0.07883232506276258	-0.006662215061765137
-8.5390176621	15.301185889469425	0.1320305621529019	-0.0833885823467169	-0.0068746144551858415
-8.574275941324595	15.320887483760043	0.1375548106457614	-0.08560600924856773	-0.0062479994507710695
-5.2268760988311245	3.1984387632370352	0.003635098737997123	0.0035208458332933166	-6.404451444342939E-4
-5.323022364028059	2.954304032548915	0.003854512765587582	0.0037290010566461813	-6.758505896858949E-4
-5.411391041049513	2.8046470279535036	0.003998500019532073	0.003860279996995163	-7.191793694441113E-4
-5.361270108912003	2.863813885716368	0.003934704078487497	0.0038041144276219022	-6.900211318697936E-4
-5.176470922340737	3.3654332504811606	0.00349880431797772	0.003389897076336649	-6.26804259902334E-4
-4.997438755280889	4.032636318053695	0.002974040258700684	0.002883234385861386	-5.671989548574646E-4
-5.108994509801874	3.6116460899580636	0.0032917915595374733	0.0031908895280501545	-6.055703447755579E-4
-4.991774580661376	4.054261353979088	0.0029571256593494103	0.00286695205020597	-5.647738849526746E-4
-6.53602006808163	2.347293243898074	0.004772396577696819	0.004370998517121209	-0.0016204859104168537
-6.871423256057571	2.3759082864320638	0.004886772387415306	0.004363428001296845	-0.001945530409182933
-6.725008134174486	2.363972974785624	0.004842389039678159	0.00437022079837208	-0.0018065070366022162
-7.498445287702315	2.6504749625169852	0.004936879752195376	0.004119066704796598	-0.0025758020966211194
-7.543394316053332	2.6908233254228815	0.004925418227469699	0.004082076439870341	-0.002621852118791183
-7.714537633122486	2.9137762658493207	0.004831702273877555	0.003873486261167922	-0.0027978927813502273
-7.7891268079090406	3.0564766598021276	0.004764111414797442	0.003746574384777277	-0.0028775568414837367
-7.80527300412054	3.4063802626319237	0.004527893952265878	0.0034416298081165293	-0.002912183137137307
-7.804324521600502	3.2269612996167556	0.004651552997046151	0.003597046074034184	-0.002901913688583756
-7.758877336072651	3.698244931275473	0.004320190154679183	0.0031979598288654773	-0.002891951657675339
-7.751964178591711	3.7286102673963915	0.004297276254445152	0.003172302558833398	-0.0028877824446564226
-4.868412953288395	4.489722570165323	0.0026225764757296073	0.002553026322882954	-4.63437902632457E-4
-4.944274103721604	4.221530184777065	0.0028288824745320447	0.0027466920741023096	-5.259530773022113E-4
-4.861218645669248	4.514367912389247	0.00260234573272061	0.002534113775008983	-4.5582599011534326E-4
-4.761328567585714	4.872867994409656	0.0022890803833525058	0.0022402268243426576	-3.4251808234019336E-4
-7.7347878369548635	3.762505605967378	0.004270115679319122	0.0031455887884069516	-0.002877228130832923
-7.441188952293851	4.488511996506501	0.0037662933030590314	0.0025869049118515688	-0.0027365789039352157
-7.462522939780039	4.43043664258904	0.003803304152209685	0.002631183305887628	-0.0027449949553003993
-7.583988224902736	4.103803156183615	0.003995312140763498	0.0028664414480448087	-0.0027814902125954835
-7.428705960551779	4.562167039268793	0.0037452635048951795	0.0025337710043104446	-0.0027516579490927118
-7.367225146909923	5.0179675342064245	0.0036207641888168643	0.0022043807397356388	-0.0028555028976794206
-7.395373926440531	5.510469499667041	0.0036922513839614916	0.0018786089038823378	-0.003122355336742167
-7.396628687854849	5.543415335697084	0.0036943713447052167	0.0018557451743021838	-0.0031378297111509463
-8.951906927477943	9.55517852325179	0.023771364578776606	0.004273263742371741	-0.018123139741677976
-8.732770861641235	9.107630277300872	0.017873910194376282	0.002983856222378323	-0.014573196385097726
-8.477149435408428	8.592840803667324	0.013656793803575642	0.0024672703168688945	-0.011465209831157838
-8.352048182285694	8.325615036227727	0.01163408972946162	0.002220965250048733	-0.010036812290552647
-8.222367325804308	8.079901469599669	0.010368971591210752	0.0020626397743428566	-0.00903291243657195
-4.558078678429407	5.6727023718291845	0.0014764208738227281	0.0014634922110566657	-8.303506696986468E-5
-4.661854211303943	5.2307881209663405	0.0019453143316921187	0.0019168119282827873	-2.1502232567974006E-4
-4.6736829568741065	5.179041007331088	0.001996812133804208	0.001965717292572252	-2.3069526542380988E-4
-4.664862639408369	5.2157017440172675	0.001961077244213273	0.0019319777661175883	-2.1837459446394513E-4
-7.642518454416541	6.7438038314408955	0.004960942197176462	0.0013478323147084461	-0.004513981962857739
-7.72390205946121	6.960130553786359	0.005637136497973083	0.0014230819117473934	-0.00508185309836617
-7.960824009101229	7.5515457825414485	0.007427765327428883	0.001593737237079049	-0.006609248032408551
-7.398279738095727	5.568321714484634	0.003706427168694966	0.0018427642943901373	-0.0031551116296216924
-7.486554017062449	6.151026864151781	0.004061566903342188	0.0015271614995161034	-0.0036303987176452305
-7.599533786520233	6.612688047526157	0.004766767215420619	0.001395828116244933	-0.00432932832491187
-4.559353287845783	5.783205763653101	0.0013467385574219292	0.0013350580046510672	-5.766468939990266E-5
-4.539973927898901	6.108340489734484	9.882508470819833E-4	9.748280297620993E-4	4.855206531129794E-5
-4.595870421128182	6.280367827388355	5.961468433919207E-4	5.81460711653425E-4	5.501213370726646E-5
-11.949523827617073	29.206895619841305	2.193856914806709	0.17831660507746422	1.0233964763765968
-11.807688642858182	29.154031813094953	2.1494199064655906	0.18662612013525115	1.0091586347638881
-12.00330605669702	29.223330979102066	2.2092937370230303	0.17509712135421418	1.0281193235477408
-11.58017196199464	29.065937130844834	2.0740231773832436	0.19647785827505598	0.9869411518591372
-11.41683712235142	28.96940271662765	2.0167696760766516	0.20174071461904616	0.963860974391185
-11.219350371023808	28.853937987330728	1.9470822635959855	0.20744480806455762	0.9348652522948038
-11.063811648377435	28.68153300927144	1.8792301885445777	0.1997523183808075	0.9019603065771097
-10.947486528223845	28.535037823889105	1.825019529464827	0.19254694376954903	0.8763101450373989
-10.899230615467399	28.323819733732066	1.7577834755454331	0.17181636521162483	0.8483988140054484
-10.868467577029437	28.194812621939796	1.716207210383558	0.158521698342994	0.8313254378932369
-10.876511202290695	28.109887068149042	1.678365454367505	0.14359054187787973	0.8205993773944853
-10.899672074901286	27.854101802332053	1.5700163350805383	0.10166502239180389	0.7845555374658365
-12.412266700730603	28.73183000599365	2.2882149049399363	0.13911719402249145	1.0093342746704108
-12.004390987243811	28.644127827029816	2.140841754332698	0.1543036190475945	0.9751725442974745
-11.418956634563854	28.353076382645266	1.8803967117310703	0.1472669279739076	0.9020914202276981
-11.624144095082618	28.483083006210283	1.9814670720009184	0.15496579503743904	0.931654558654609
-11.98757052088968	28.638168487186267	2.134120422708676	0.1545590656178672	0.9734373585003554
-11.999455430555999	28.643021141499133	2.1390582684557717	0.15447715018607455	0.9747684381115455
-11.11438165555979	28.077094826076056	1.7049563171108209	0.12284741468026265	0.8401635449255622
-11.390783517603357	28.330385589064328	1.8648838669633667	0.14542982542935726	0.8970286885833271
-11.018694723095315	27.985290635821798	1.646994453765032	0.1140016372058495	0.8168168555218861
-13.471803069018005	28.77445563984976	2.621974069951923	0.0759087267510258	1.0646126884942977
-13.48260549035852	28.773788416678933	2.625202294686358	0.0751778265905653	1.0649843043368008
-12.935354512904492	28.789110493383188	2.4586745873808544	0.11066859998468154	1.0429496177533994
-12.730299209385468	28.768829272465172	2.392153909339652	0.12254294905768308	1.0307100761008354
-14.231290469589101	28.525879619960573	2.807421499380715	0.005432925286001281	1.066037674801064
-14.010448775461906	28.63328583652027	2.761335058188505	0.028869616545939454	1.0696122640490047
-13.506471729136642	28.767317669153915	2.631305801808343	0.07311489327399387	1.06518419010379
-14.460841527293365	28.39408003504012	2.8511697876662545	-0.020328208247451622	1.0594241559198287
-14.783683682753072	28.129965573228738	2.893883049814673	-0.05980838809129497	1.042519343826706
-14.975465100779633	27.963363652093868	2.913619059516046	-0.0850062020878778	1.0317291742706087
-14.857377166814722	28.070482248494333	2.9033734666253697	-0.06902128336696245	1.038855085255655
-15.247091508969765	27.723494694946858	2.93797167877334	-0.12066959145470905	1.0156852120983828
-15.438921475279523	27.548521108541188	2.948904832193452	-0.1471166235219021	1.00679910132909
-15.777307067901031	27.23142152114181	2.9506618029596514	-0.19946319187681655	0.9883720907864915
-15.505550048294694	27.4862002405047	2.951291211384916	-0.15637122450648844	1.0033195736012588
-15.95882932927022	27.057658625283377	2.944410191037345	-0.23064577055399288	0.979200501936661
-16.071627921968407	26.944874315391413	2.9335713909287016	-0.2533145226082975	0.9738548622093361
-16.348879088595037	26.649360708813276	2.887479689694062	-0.3218366110960149	0.9608065120152892
-16.427997019937784	26.555959712111072	2.867632267177762	-0.3470140580835052	0.9577194812594008
-16.656844434007954	26.17623866269756	2.7683822989311	-0.45159154408634633	0.93515625205867
-16.696536478621557	26.09508062700545	2.7450988827921035	-0.47560275290119763	0.9296514085077592
-16.835749776418716	25.686852448177994	2.6377425548772484	-0.5825707707541895	0.8880119395806573
-16.845061757485475	25.628453285604436	2.622478078392689	-0.5974584836695376	0.8802549548034664
-16.850433340026893	25.176846057478727	2.507422997193145	-0.7019549745864531	0.8055564414474164
-16.85038673364371	25.14105029551206	2.4994274521208686	-0.7097592661568929	0.7994551881838651
-16.822804208812027	24.752145786172367	2.4253385980969853	-0.7841354257957425	0.7315725056902203
-16.814022621155868	24.619664448408173	2.399846650505517	-0.8096264484467267	0.7085805749838823
-16.812945472733826	24.6090037446475	2.397682416146323	-0.8116415322724696	0.7068039578557441
-16.723937840816944	24.10943746964462	2.3066315884292687	-0.8997463228323611	0.6169057725498386
-16.711672631053567	24.055094941481215	2.2953389702285762	-0.909587184945718	0.6073875404171006
-16.289023552988983	22.907733919851253	2.054530142411656	-1.10079150358996	0.38827615957747197
-16.541701583590093	23.45604246001041	2.179032273776352	-1.0106435120504746	0.4964134711157184
-16.554803726644348	23.499372302025698	2.1881970942017483	-1.0027638040109428	0.5041712071821132
-16.28488538521969	22.898119481008653	2.0520324993669576	-1.1024433786072692	0.3863886638289954
-16.26218103763534	22.856454352609262	2.0416038448165756	-1.1092293285700692	0.37797673279196836
-15.969194038819062	22.31634337785984	1.9076716080317864	-1.1972569610681	0.2690961749283057
-15.890230123807179	22.1925020649246	1.881692774711261	-1.2154941554313285	0.24352237321119527
-15.611918811164477	21.76175729997115	1.7896268150129364	-1.275587499562047	0.15169767072439086
-15.389654649869971	21.467446140267274	1.7383092269806149	-1.312879282996534	0.08616079676595279
-15.211472875440649	21.22502075941048	1.6905016424651205	-1.3406233303559407	0.030916874308209774
-14.852605830718518	20.76860561637889	1.6320724696230333	-1.3855720595388423	-0.07629858651675447
-14.818368111934701	20.727265125728813	1.6255868372512055	-1.388768934499622	-0.08592938362202528
-14.010753868674147	19.956266747716498	1.5414882396701874	-1.4198053995187028	-0.2657316435746983
-14.087441807327457	20.012526511232718	1.5470972675857266	-1.420701115999517	-0.25298343175400256
-14.468160486474938	20.371519812579944	1.5803614823848666	-1.408649219579999	-0.16850008403907601
-14.161164464278139	20.08381166702931	1.5516624064226858	-1.4179019833146531	-0.23679606724351704
-14.781086333771103	20.690256417429	1.6201959566697373	-1.3910169183760124	-0.09488794059735975
-12.566775432145782	19.255877513320883	1.4239723359109437	-1.338913820174858	-0.41588128114135103
-13.290339014836286	19.46305631769065	1.486027086424675	-1.39742092396187	-0.37141936884635274
-13.1729303124603	19.418787275288505	1.4775356423435253	-1.3890339975600559	-0.3836098026646542
-12.843245224742368	19.28971157894774	1.4550008833678254	-1.365544223130037	-0.41804521070134504
-13.364979556612642	19.508469790386137	1.492807908966809	-1.401786450293821	-0.36247036254856746
-13.714991928392514	19.7215588672211	1.5195129249584074	-1.416891080963591	-0.31954171837023077
-10.73275094914898	27.601566124654774	1.43570746941846	0.07545106069885846	0.7313262983079313
-10.621312259153935	27.431657608134955	1.3478505946722494	0.059891495823176134	0.6945038944936726
-10.494472622804425	27.139762728691487	1.2271127011497853	0.03274788181429186	0.6380251843794296
-10.440814811578786	26.97290839065918	1.1647519608832955	0.01558827977106187	0.6064235231258605
-10.340010025599554	26.46761329405222	1.0065311854377823	-0.04436821386448134	0.5129047040493107
-10.310942985096554	26.231506882359504	0.9402590041872287	-0.07202002548832487	0.4705676615777082
-10.254915889396067	25.788604694922874	0.8338427193637972	-0.12855198997952366	0.39114735028560543
-10.226478276469011	25.49740684588262	0.7661672644784552	-0.160542477080777	0.33633006626536016
-10.15297056364784	24.454238785309386	0.6286747493603433	-0.26913822791596054	0.14260669658862563
-10.148816922605754	23.97207807587904	0.6079922552957513	-0.32583524487520077	0.05370213333057218
-10.1572747910747	24.735583520367605	0.64395734415903	-0.2375284253603708	0.1957203573738271
-10.162097597121184	24.830116402868736	0.6573895402701155	-0.22649928298244829	0.21371554830607656
-10.162546766859359	23.84260305188515	0.6218065167220377	-0.3437704591415545	0.029819548113909845
-10.199764060738538	23.17965757589045	0.6649665114668	-0.43445806515038143	-0.08445336899319837
-10.264133457042867	22.925685144978395	0.7127718526508462	-0.4826308366552861	-0.12355768380781365
-10.334836167150385	22.416165687077918	0.7779178084767627	-0.5553728238634477	-0.20398443671954425
-10.491992980100063	22.018023813554393	0.8591748098395673	-0.6493678166166845	-0.25618493924885977
-11.549836964138185	20.072338696358347	1.2403796977181714	-1.1222985255796074	-0.4543526077897085
-11.554967867880773	20.064003427239495	1.2420396704087742	-1.1240194319487347	-0.45511931892425445
-10.551136967279964	21.796553611972193	0.8967994112184907	-0.6902764279661855	-0.292407726120759
-10.861109989919282	21.2561808403101	1.0215110527990598	-0.8382830270773791	-0.3488179343679107
-10.944210941660401	21.11696785294288	1.0487644428176643	-0.878216055483554	-0.36166166751740303
-11.133323225905555	20.800917117156818	1.1159612968433623	-0.960400557859217	-0.38580003179221006
-11.346534801731305	20.436488911990164	1.181251035973085	-1.04589125113459	-0.41741280855090546
-11.231518843805489	20.62710766906838	1.1373104286594284	-1.0020767705804958	-0.40029386504280057
-11.741469854730147	19.77949816437784	1.2984584476007526	-1.1825999756345877	-0.48474485165284215
-11.841147224706019	19.661418434931374	1.3247569293788377	-1.2113748125490287	-0.4902761854555272
-11.973386913159729	19.52262481256701	1.3572578246610183	-1.2492686313863604	-0.49274215823624745
-12.17042537041236	19.353881967026794	1.3839513209091838	-1.2851054292169461	-0.47933126057285147
-12.254791953417843	19.298450378205736	1.3913299198215472	-1.2991205737184108	-0.4547190454294491
-12.107678242949614	19.405561627556374	1.3745079249972445	-1.2729085941556446	-0.48416425651268713
-4.288326386940742	5.8070230604936794	0.10279570349314561	0.09843110340689408	-0.01380135390471269
-4.307057605244767	5.526002436139832	0.14386841792477534	0.13689198238659178	-0.014086637464852595
-4.180171464701457	5.245978145694322	0.18783495432331532	0.17768805787752592	0.006872853706246432
-4.162615861022818	5.199209053922773	0.19457259262291265	0.1838473487965391	0.009925364000542131
-4.143652721141185	5.191949089536986	0.19594116532370826	0.18465272225557866	0.012512865054175586
-4.014987066173259	6.398560350145364	0.01974591897503078	0.018602365642156293	0.005662857452833324
-4.102160277057983	6.226155071234556	0.042296535179740205	0.04151200959795021	0.0023248868220531373
-4.158587255864665	6.1200098173878565	0.05769094549935347	0.056471928149821035	-0.002030529647415141
-4.284793079351208	5.824858607178209	0.09995276202042506	0.09578261195832205	-0.01346503263081122
-3.6322745368198053	5.1479752237781815	0.21568648839937163	0.18713672207759485	0.090744813245445
-3.7520724673596213	5.133869891353276	0.21246190417680647	0.190270676729603	0.07127311464889477
-4.068810461062704	5.185234828589743	0.19910202584834408	0.18565383355807932	0.023706748996044198
-3.4079134276844885	5.238028583704212	0.21473414942585375	0.17133814257783525	0.12502492468537976
-3.870611147185512	6.723331704642558	0.02058965204976999	-0.012676384067322743	0.010119113956210148
-3.93550508782948	6.569124366309313	0.026150690177840746	-0.002567652484894236	0.011526717973793251
-3.083077723553127	5.477621858005871	0.21681825827904888	0.1296395240374065	0.17266817081632216
-3.2016356353304536	5.395281637801698	0.21646784075712816	0.14601092010828126	0.15460600654163392
-2.9250367521464256	5.618751443255416	0.23303257028362329	0.10558849967193408	0.19638272718714492
-2.808073832376915	5.742408533499555	0.24206994364403167	0.08566560633439836	0.2122040850476018
-2.561109083068193	6.012828978318681	0.29303598719135565	0.042132426658918226	0.2506082167151467
-3.6562255957727294	7.214473650128381	0.05634590036920255	-0.04633033322922488	0.009849740328796285
-3.592522873141893	7.34008329807876	0.09618834522093547	-0.0778835325524512	0.016051414203767187
-3.54328167840365	7.470859406778205	0.10867164212312727	-0.0880002234283011	0.018131240735224433
-2.1477862434435124	6.617732931249476	0.4362716860159915	-0.07420857562399376	0.32490099017671936
-2.178221292733067	6.571855578800015	0.4234032953189907	-0.06388569001604573	0.3207561290100755
-2.0648331524982755	6.7576354797203635	0.47370180106335547	-0.10588786309050426	0.3368474711770526
-1.8849213199230619	7.066868042911974	0.5555054996552301	-0.17487965535875594	0.36195903056219014
-2.4120263893614973	6.229400814325045	0.34211714272071747	0.0025936425876489227	0.2778879033501081
-2.5361866250272955	6.047252036713077	0.2982813041396918	0.03776055745224753	0.2545173444156049
-3.935819787141531	17.984500048599497	2.358624000270857	-1.0737682603031988	0.26067794075706396
-3.78336958602557	17.993315823553566	2.3443901566419223	-1.0802424318735608	0.25695054837422393
-3.427077741744119	7.766058137175304	0.25094557526889183	-0.19761637628735162	0.026269745940339363
-3.406569881135219	7.832445527304884	0.27162697516626133	-0.2117273243723926	0.026625994560761642
-3.395983191054093	7.883794864942119	0.28825784116509384	-0.2217580723364189	0.027505118794017618
-3.3371281060386737	8.150918617555703	0.3847817127677294	-0.2724918775314129	0.03517511385666249
-1.278169408830863	8.48437433428823	0.9391303133366313	-0.47097463102739656	0.43013193198540534
-1.4540629241815408	8.03470965362341	0.816892911660656	-0.38002597423044476	0.41586770075594576
-1.8167261401452421	7.208011822579171	0.5922016122285527	-0.20656044719503489	0.3734003636158507
-1.5523830370140876	7.789776732269239	0.7478708098635879	-0.3261749269847536	0.40274791303504714
-0.9410764433027281	9.405038530050247	1.1724688050124357	-0.6391411259298284	0.4492404436733185
-1.0329367331417418	9.151234284338832	1.1103208702168061	-0.5962580710236337	0.4453818608586672
-0.7679094447811552	9.95277965234512	1.2916600751907645	-0.7194900234908974	0.45446757163852025
-0.33002843814312044	12.134348277380695	1.687272901797458	-0.9848336659984719	0.44523679119352777
-0.3357764586920513	12.078843485378034	1.6787177778532347	-0.9791456118204531	0.4461156305256555
-3.417433509638533	17.827381727176302	2.3133012937356323	-1.1051381707411374	0.26165307239193414
-3.353382382951112	17.741842308688575	2.3069878584743426	-1.1110116886493497	0.2647534989431481
-3.674832941632539	17.93323560833925	2.336865805887121	-1.0856181801500973	0.2609682596498006
-3.5409307277999584	17.885907081965335	2.325791707650258	-1.0968753726498688	0.2605787063687852
-3.1860561960175433	17.549365365355296	2.289689895570405	-1.121813361595715	0.2689778389146854
-2.9981130641699174	17.395321314172424	2.275343623420242	-1.13032471291293	0.27256986215744555
-3.2165215628928006	17.57820816975883	2.292179886146944	-1.1194268459477157	0.2689040332012333
-4.1137207324417435	17.95308223849858	2.3815965834665596	-1.063561277201531	0.2611385456367893
-4.160621080742889	17.795938972454014	2.391972731964867	-1.0638970801592218	0.2675569618119944
-4.190763877417752	17.70804950350443	2.398945491784209	-1.061679644740578	0.27029997271713013
-0.33050020850094985	12.145123827625998	1.6886193424019145	-0.9856307991149764	0.44496959730625446
-1.4343564303268679	16.31909273804294	2.139799822839959	-1.1736469596731367	0.31475848183492106
-1.3066176526698219	16.0680303809159	2.118088372626926	-1.1759876634626898	0.3202386869194061
-1.1152979539279455	15.611202681804269	2.0775451956258184	-1.1723191747994886	0.33383177927213803
-2.4474803932797915	17.1585224792057	2.242321635209083	-1.1489090571569724	0.28542572831809054
-2.055761384167546	17.041296048986602	2.2147362198553866	-1.1610729896473362	0.2921141543408748
-1.9984998164489554	17.002629506016117	2.2097479797254826	-1.161708391352217	0.2947000070706366
-1.5724149375605685	16.580962567434636	2.163222356835694	-1.174353284411502	0.3063768374302131
-2.9820955633715815	17.38344915169903	2.2742175390052655	-1.1309397030491626	0.27297823493953055
-2.724789042326286	17.256116533629893	2.2583471336631877	-1.1402145759638975	0.27914502896573745
-2.531457869203797	17.190304756335227	2.247162740546611	-1.1472190081987528	0.2823459464815545
-4.183190145794866	17.56540290424019	2.3978148042479717	-1.0622976058197793	0.2742733335375668
-4.207099313692599	17.371866069837257	2.4021720388318553	-1.065947551490318	0.2786321212518844
-4.17345519997633	17.089831976884682	2.3879244216570235	-1.0740145112443398	0.2784944704941623
-3.3148310309893363	8.423923301546052	0.4830072412237775	-0.3303311981841356	0.03678453248568189
-3.3001926290874843	8.663118489326514	0.5582630864481368	-0.37872509871622306	0.0343718375216859
-3.2862287614074197	8.915212706658004	0.6370899585332253	-0.4266106650812466	0.03705108974021873
-3.2794829862540458	9.153166440048345	0.7179376350101313	-0.47567213560606875	0.040994357863207875
-0.3805651487088481	12.953841366376702	1.7920975383925621	-1.0490694677159544	0.4228213505428742
-0.4307061904896281	13.36924122248353	1.8453337412503097	-1.0819398411913093	0.41044042764283983
-0.5075965103225141	13.744646939005303	1.8859096611001922	-1.1012658190230225	0.39897186283103525
-0.5977318219793605	14.096499370658435	1.9267733272223173	-1.1231403005906377	0.38567647388242093
-3.2676731937878696	9.605726412719452	0.8567148896930743	-0.555352780564494	0.052975317610729156
-3.256429234120413	10.042692132374542	0.9877485646209222	-0.6296123170188502	0.06452589813135688
-3.268410707882346	10.416945356274994	1.087796816606341	-0.6811167359795235	0.07418288796016276
-0.6591870284780542	10.31262568099423	1.3721992910270986	-0.7748741431492884	0.45767538375422556
-0.42285288091859907	11.258976825610697	1.5522820927247352	-0.8950908937817759	0.4587703606730562
-0.42939644071267913	11.215805729165236	1.544398666646328	-0.8895302950503275	0.4591140887887263
-0.6312573047807166	10.428088654680536	1.3965970736116629	-0.7921569628762393	0.4581437213556078
-3.2903234695987535	10.897386429199772	1.2244888737722603	-0.7545227566042211	0.0864400464551702
-2.987291544864133	17.386535233830127	2.274598609236103	-1.130780575161938	0.27282808580793144
-4.164359810315925	17.031866286091535	2.3845911137298232	-1.0749681711096988	0.2789647059205132
-0.7097934901376413	14.466809880080852	1.9680484594514716	-1.1427338456599134	0.37110977362986486
-0.8575672753041089	14.969271293498517	2.0158328236064653	-1.1570868831884646	0.3555978961861215
-0.9532329287786547	15.217415294466539	2.041992557374856	-1.1669983043541645	0.3451817406254753
-4.1386892518049425	16.602845789463966	2.35211989586426	-1.0809270835078255	0.2726718930858435
-4.159558946386909	16.976159925336383	2.3803637195052416	-1.0746345114009639	0.2791723688632889
-4.083322820670365	16.225441788462653	2.3122791922982824	-1.0839703842914243	0.26535176736625987
-4.075875945060494	16.183223288394085	2.3076345824833515	-1.083967340968697	0.2649243690720086
-3.9528003255732322	15.292784673108926	2.176825836510809	-1.0781137808715207	0.2296721573479172
-3.9992067929440043	15.73055462668215	2.2455001170784596	-1.08506265687368	0.24847793388187678
-4.068371905853679	16.139351008679608	2.3013583762235235	-1.0833386632314168	0.26360873025354054
-3.903746688804401	14.691009127397303	2.0764335490973753	-1.0603703890079443	0.2036792406066587
-3.86987704440043	14.375574603567006	2.018928924505726	-1.046208237100871	0.19261804272396377
-3.9256796422272324	14.820378173973397	2.099072435101328	-1.0638508760137897	0.2087649266516008
-3.9497350317267026	15.228464150498013	2.1662278178789456	-1.0760076346182157	0.227007803154356
-3.7268568443784513	13.894308007070336	1.9245264651188723	-1.0282708474402054	0.17674684492648085
-3.698215854277132	13.779058127098043	1.9015264941788115	-1.0229753691297307	0.17309551479385518
-3.6779639093146645	13.673870011895303	1.879122751734925	-1.015506770107348	0.17038026499758563
-3.571181750067259	13.33170586472178	1.806538121489306	-0.9976652608201788	0.15913390610347022
-3.4835043026903465	12.977876322076302	1.7278553216463317	-0.9700908628645246	0.15118712341931717
-3.404126025364066	12.339701968592273	1.5858986902939645	-0.9205787203543023	0.12788165105930205
-3.3488293333994186	11.895449310153229	1.4757844563085207	-0.8715714298751699	0.11627687008302685
-3.300315153385468	11.14083500028607	1.2898563320302097	-0.7882079979331004	0.09337375867299996
-3.9511621749674837	15.271050023970451	2.1733536435750125	-1.0775807921371041	0.22895554840535978
-8.244373317370188	14.628658956740194	4.900698842360307E-5	2.916163821974023E-5	3.338113204540203E-5
-8.208489142862772	14.204433859089825	4.855392350074088E-5	2.932697937593882E-5	3.344280708564595E-5
-8.193734077492797	13.966873422743047	4.830577255414461E-5	2.9430170766209344E-5	3.347138876345108E-5
-8.232676222944097	14.462837941075223	4.883208238156165E-5	2.92286434808358E-5	3.3414465622367115E-5
-8.19035693955016	13.837323106092928	4.817297093442276E-5	2.9495092542424768E-5	3.3476150221722874E-5
-8.113167709168138	13.369167772280294	4.772429185144733E-5	2.9657675722656094E-5	3.353596446180923E-5
-8.077142174814208	13.181783020574018	4.757674820028551E-5	2.973539001905828E-5	3.355255101062531E-5
-7.967407351985131	12.816549861797377	4.730433848683781E-5	2.9824178577269665E-5	3.362336556537245E-5
-7.4202031915344335	11.241546128091116	4.646111898930119E-5	3.008955056358638E-5	3.3983803633869225E-5
-7.380855782333087	11.139150568907128	4.64490483919917E-5	3.0128694017198945E-5	3.4010119417491454E-5
-7.603903539139292	11.751642921695533	4.667561494136737E-5	3.0007866012179407E-5	3.3854209764059195E-5
-7.696154479064555	11.994745340563997	4.679567741736882E-5	2.999486600700397E-5	3.3789146355586204E-5
-7.744684776673163	12.145936214046198	4.6901385712540104E-5	2.9978422578829913E-5	3.3757140516547E-5
-7.337783016568444	11.036160898112158	4.643783397028565E-5	3.0158692620767663E-5	3.403754705239225E-5
-5.478513842259125	7.328297301269693	4.499841379980443E-5	2.925208790248954E-5	3.417773356471566E-5
-5.496335515484936	7.350666297835906	4.502942687986648E-5	2.928215796365645E-5	3.418993897506558E-5
-5.513292533723025	7.373441024034741	4.503901957305055E-5	2.9290259951175242E-5	3.419969607451583E-5
-5.7782594324877365	7.704138241466704	4.525479487936877E-5	2.9525707292053396E-5	3.421675392791732E-5
-5.226288884072366	6.97442447090005	4.4968462965222616E-5	2.9330424192113888E-5	3.406160006583894E-5
-5.1320395346395955	6.880771446866525	4.488373139655723E-5	2.924271861139766E-5	3.4028385041212686E-5
-4.981658732436152	6.746084424883188	4.493624057100175E-5	2.9282112612769385E-5	3.403730820169564E-5
-4.872230788355059	6.663668971542325	4.4964081915652496E-5	2.9288169520242985E-5	3.407474648189042E-5
-5.95993806317256	8.088641025459268	4.5278203681317685E-5	2.9406644990164444E-5	3.436185932953011E-5
-6.156106083074739	8.43849134717127	4.556810213382216E-5	2.9705114997306024E-5	3.442949983555354E-5
-6.3622803987511345	8.893710900037291	4.568344624351048E-5	2.9721550015152366E-5	3.449833244109684E-5
-7.037730777065047	10.279206689455364	4.620488741711874E-5	3.0165450184037922E-5	3.4255595134378576E-5
-6.511291309796823	9.166024915663732	4.592739649563816E-5	3.0020789954861267E-5	3.445585515689506E-5
-6.961309529005052	10.091919377967345	4.613098093354719E-5	3.0152822304911848E-5	3.429677267942395E-5
-6.976746835639336	10.11701394282087	4.6153550803328E-5	3.0174005445193236E-5	3.4294692563400746E-5
-11.149672852779776	19.026028297048256	0.3616816325731435	-0.05725897681442068	-0.11428938805551
-11.177286946315288	19.099277703541333	0.36447779270818464	-0.05897730723121612	-0.11451623583072404
-9.18227086019565	22.941744559833715	0.3913598922243251	-0.1207338811629598	-0.07508103956906824
-8.933979733519063	23.042297787756027	0.38353197069094985	-0.12202459805168941	-0.06910513607608931
-9.497726748011418	22.723004536194928	0.3966086701515663	-0.11710878163945253	-0.08136294310634402
-11.201816179455392	19.362671115833425	0.37073377738407715	-0.06380987903391522	-0.1136118197909966
-11.022193536741858	18.71762456011473	0.3496840947888943	-0.05061530205522523	-0.11328576711969596
-10.948655511422155	18.634752597804788	0.34415103888307386	-0.048209364589301335	-0.11202188820964051
-10.739200803101152	18.414265673982754	0.3290551276473096	-0.04244166262606108	-0.10853294277169373
-10.426129079411938	18.242868662510936	0.307711524688029	-0.03636122804780216	-0.10210915722483158
-10.351495060601314	18.19934593348884	0.3025823726494432	-0.035033191066521085	-0.10052077689095104
-10.276659955502009	18.164399203559437	0.29753310908078656	-0.033823700593803435	-0.09905372520035835
-10.051706148564318	18.092298620546728	0.2821130795654835	-0.030552480932138103	-0.09366319070387463
-11.220597943108505	19.547650220008503	0.37515114052419335	-0.06715200865663191	-0.11287952622057253
-11.213232813518047	19.613678726955158	0.3762594382933437	-0.06797568425764208	-0.11259370313366657
-11.167862918473158	19.983763373685665	0.3821232724373004	-0.07426537725603317	-0.11016743834537265
-11.119734753615504	20.180895538942224	0.3849490309225544	-0.07684520253899815	-0.10920380152308609
-10.889962382093142	20.81510177874138	0.39143197851152495	-0.08623725001230274	-0.10422376322042808
-10.989883259185685	20.57314650704364	0.38897224883147574	-0.08312317769014935	-0.1058891875139149
-10.670647697607485	21.25443563231954	0.3950426651656529	-0.09302027485050214	-0.10024810159413722
-8.656589193032165	23.077778160673812	0.3718019375014696	-0.12116704725772032	-0.06339888099202998
-8.262164632393056	22.97490850022338	0.3485141383245415	-0.11551567861204526	-0.05366123602159488
-8.093510801985081	22.896766634500132	0.33753686739488126	-0.11236477615722176	-0.050469157398644035
-7.68989912608717	22.564207698669875	0.30699056277822745	-0.09967354753455598	-0.04177682259323372
-10.61906467426591	21.352055718189742	0.39593939509338805	-0.09424005876333244	-0.09962025217418255
-9.936768220586934	22.310409278173573	0.40073745175249614	-0.11010117480354861	-0.08922264051596099
-9.627937960973474	22.62487940796674	0.3987968726014822	-0.11570510055382037	-0.08362689622565428
-9.573169961095976	22.676544366109272	0.39832225937934346	-0.11650903435093345	-0.08275520187840335
-10.134279956953314	22.058148587414195	0.39968624851091106	-0.10541644300713335	-0.09269895320495292
-10.304582249602808	21.836678921374176	0.39917737334914877	-0.10200448987353039	-0.09498733109958708
-10.555587977067566	21.45179651669559	0.3965622364864316	-0.09554357891978037	-0.0989507732089875
-9.871150253323467	18.04329134881533	0.26994157271512775	-0.028306571644026203	-0.08969582920653221
-9.4491510421968	17.986087424675254	0.23928729286085923	-0.023408665007433348	-0.07876045742336155
-9.39405468440286	17.97674307009461	0.23527536333264584	-0.022861971862516692	-0.07741069271761995
-9.318824933668623	17.968766098777905	0.22927026550776883	-0.022066829108967005	-0.07542651599638632
-8.866655676614846	17.930756511797174	0.193839297608278	-0.017756047608276884	-0.06310124158873026
-7.460370084706861	22.326890903804703	0.2880303546383771	-0.09242779168145215	-0.03868834856850377
-7.181921823170052	22.004421546653404	0.2637753141477796	-0.08072897696519803	-0.035059615169104816
-6.980050576019263	21.793148493492453	0.24651671428597577	-0.0746057423838398	-0.03313918826015651
-6.576542696581086	21.409318391621486	0.2137561079771814	-0.06205783309875011	-0.029863633684133774
-8.591810565175942	17.924390418426363	0.16953110304014454	-0.014810320153812567	-0.055589461974168954
-8.160987566235585	17.895824611247768	0.12547601158254412	-0.00921004171310391	-0.04121539156265415
-8.427526747689353	17.911776804777684	0.1531342789723207	-0.012847958293629797	-0.05026763766678562
-8.540982568507179	17.920050757602066	0.1650721931604863	-0.014322852678772003	-0.05414825758438484
-5.864615339578987	20.755750631962357	0.15875656317344664	-0.043800914507855455	-0.021048084174093484
-5.543802938210256	20.38074487517408	0.1317992861055713	-0.03355940582184719	-0.017102181235191933
-6.504364858334945	21.34437545298176	0.2081520347662469	-0.060465008656356505	-0.02918147450714873
-5.970918121132899	20.87023242852833	0.16749029208336944	-0.04625994993950661	-0.022106297923010738
-5.171797381464162	19.89737251545445	0.09903320944306951	-0.02444778587708219	-0.013190167361431115
-5.0245480447987125	19.683822661130662	0.08569022994677011	-0.019167422271021875	-0.011282011462253041
-4.900152014728899	19.401774462066626	0.07086644867146225	-0.014276310586902171	-0.01084615413093775
-8.045165203849148	17.895237150670994	0.1092850933391958	-0.007604129515445666	-0.034740915398021835
-7.828330068792466	17.887207984644846	0.07630012101523671	-0.00531740504228076	-0.022707010442485888
-7.588389628929521	17.819549385161938	0.017778168229589653	-5.604979221641807E-4	-0.005720967146767113
-4.683175416995011	18.92056128922509	0.048791219040578454	-0.006703350006386515	-0.007930763266589667
-4.557131527726211	18.533459102138394	0.03434668086921769	-0.004180820128913093	-0.006411425403539409
-4.377707594286538	17.57417867700677	0.007821265734874303	0.0019584240065198396	-0.004531756930844047
-4.375950900357417	17.526057226949376	0.0067287954027042685	0.002259011816371269	-0.004570298355561489
-4.484941864981501	18.19838652331461	0.021844781813688565	-7.299357816692561E-4	-0.0059892204833634465
-4.372825752777866	17.497105804998277	0.006428785726915037	0.0023694188975399073	-0.0046529310321856455
-4.260063754969469	16.957122878843833	0.006738975520810365	0.003594933439504368	-0.003714053188034109
-4.2543796491463395	16.88173839584814	0.006921797602945763	0.0037029505120610606	-0.003881328213811174
-4.172479120773178	16.325671413989923	0.007441724954743899	0.0034035901951819485	-0.0033962194446157026
-4.151871519508384	16.155447405066244	0.007718548626036216	0.0033416835295494635	-0.0032531764965237067
-4.144035245207647	16.121454065378032	0.007648821838044274	0.003271730195840717	-0.0031751166192838243
-4.072421898747817	15.289956430567175	0.005993720390946918	0.002714249471489825	-0.0019820688174074777
-4.095328121705499	15.489697359268533	0.006509473092434952	0.002875074502965082	-0.0023042986942848676
-4.118480058777639	15.68595857984359	0.006983187722215553	0.0028984162039773285	-0.0025511263212711125
-4.140149876500907	16.06180723438685	0.007517847398016234	0.0032052932442844487	-0.003076664134311857
-4.179593610389492	14.862900564725685	0.004909130722429634	0.002415042694344816	-0.00203592007279045
-4.129583690004605	15.034457843656845	0.005531610143304695	0.0026596959720614362	-0.002205323142759441
-4.332504046130264	14.727261534199787	0.0025083061982468582	0.0011753004842229634	-9.733442413993797E-4
-6.864381120883843	17.824925970386563	5.3567444693169756E-5	2.7329199573914038E-5	3.317183698405304E-5
-7.111456277637915	17.862901719600874	5.310919889379631E-5	2.7225696196921047E-5	3.2944373888060284E-5
-7.361730330183262	17.815658423143518	5.260187751341419E-5	2.7247155029771042E-5	3.2724922674629205E-5
-6.699631952192596	17.790187728061333	5.387273838623529E-5	2.7405456031829364E-5	3.331882760439326E-5
-6.471535900809904	17.65611081898578	5.424587909633727E-5	2.7620002729011905E-5	3.352972212883998E-5
-6.01856299486931	16.965651538393175	5.464956701281095E-5	2.8333382228596946E-5	3.3953062579261677E-5
-6.018217814642384	16.964954947243214	5.464974650977768E-5	2.8334036021816504E-5	3.3953409743016946E-5
-6.192614293475787	17.31914560580889	5.457879359001821E-5	2.801680067154172E-5	3.379167632589888E-5
-6.358826975092747	17.562077889890872	5.440618839141626E-5	2.7737215756889557E-5	3.363418791202934E-5
-6.018066056155799	16.964687362149334	5.46498370286036E-5	2.833425740389931E-5	3.395356831831374E-5
-4.908304538333134	14.969355025422521	5.445799370943209E-5	2.953638707265152E-5	3.4619719503406726E-5
-4.894965705707698	14.956384548239772	5.446371135224182E-5	2.9544153013594827E-5	3.4624039345289836E-5
-5.522668475480044	15.89108446419409	5.448255473952142E-5	2.904040563674897E-5	3.4307663434291846E-5
-5.590293973325887	16.02332329799043	5.451748847966301E-5	2.897459491316419E-5	3.426918675879347E-5
-5.62503595550961	16.102423683804165	5.4546982163385936E-5	2.8932353993617575E-5	3.425488698510167E-5
-5.79838945170203	16.47567517825189	5.460876253222744E-5	2.8696685170020988E-5	3.4128035909886897E-5
-5.818300420163335	16.518599132988257	5.4619879720637245E-5	2.8669858499173768E-5	3.4119092960539944E-5
-6.016563718580136	16.961325465432818	5.464958526174563E-5	2.8336724075943055E-5	3.395482614207311E-5
-4.911331118979538	14.97328547513143	5.445752405984109E-5	2.9534213640044534E-5	3.461822381374887E-5
-5.0735700023776875	15.16993664121582	5.443056636244673E-5	2.9432790982932506E-5	3.455169291008158E-5
-5.223708594183212	15.375437594116095	5.441912596541081E-5	2.931581793213088E-5	3.4484145121691306E-5
-5.2244114000787105	15.376332166246335	5.4419071315950726E-5	2.931536409001806E-5	3.448388182165234E-5
-5.424504479191739	15.698092793846305	5.444846207731888E-5	2.9150221902163552E-5	3.4375800111268725E-5
-5.22565127061393	15.37825402853767	5.441922939524759E-5	2.931434596123928E-5	3.4483334827642746E-5
-4.7077301313837365	14.774519111724057	5.4545900249579765E-5	2.965618010810612E-5	3.4683332884505896E-5
-4.675015183440867	14.74800878513003	5.456129561861595E-5	2.9672389846030833E-5	3.468781233508654E-5
-3.7658512309524754	7.028045440845924	4.587606142195921E-5	2.8533060404578796E-5	3.386064527192094E-5
