# Supplementary material for: Thyroarytenoid muscle fiber orientation regulates the ability to modulate vocal fold vertical thickness
Source: PLoS One. 2025 Dec 4;20(12):e0337735. doi: 10.1371/journal.pone.0337735 (PMC12677544; doi:10.1371/journal.pone.0337735)
Supplement: S4 Data — (ZIP) [file pone.0337735.s004.zip › Male/contourA4TA7.csv]

% Model	Angle3.mph
% Version	COMSOL 6.1.0.357
% Date	Dec 13 2024, 23:15
% Dimension	2
% Nodes	720
% Expressions	3
% Description	Line
% cpl1x	cpl1y	Displacement magnitude	u	v
-11.968005616002486	39.650844643500406	3.5987540485989262	3.957237120567113E-4	0.42497872893373445
-12.100925229184412	39.521184251215715	3.594604001423288	3.937189435777154E-4	0.4250483161899401
-11.810234379374002	39.74293127707726	3.601695975485694	3.971584968414672E-4	0.4249283457545622
-11.76596306338081	39.775513356632324	3.6027391570704106	3.976635809437346E-4	0.42491069346158705
-11.47739948826791	39.862189693672036	3.6055120203319007	3.9901280279695524E-4	0.42486113527327773
-11.258980847445656	39.857881496438054	3.6053689744931336	3.989519525670703E-4	0.42486006935878823
-11.716143543792246	39.796222579001906	3.6034007817690137	3.9798759254976304E-4	0.42489914315932725
-11.163938214941039	39.85365079891891	3.6052347490242966	3.988828408233811E-4	0.4248608337632662
-10.796207435616262	39.85090503287166	3.605144694136498	3.988333230856829E-4	0.4248566891641034
-10.709496869932108	39.85039381204079	3.605126917239907	3.988228009673113E-4	0.42485564443235857
-10.37169574884199	39.850036177539195	3.605113514839706	3.988067729139267E-4	0.42485071298888266
-12.13512273325702	39.460672833157	3.592668057317811	3.9278462065465535E-4	0.4250803680911197
-12.240660142730178	39.24849072022055	3.5858821653744	3.895081984923782E-4	0.42519253213491787
-12.227325367848685	39.08705965880899	3.580714533171136	3.87025666790183E-4	0.4252764550962783
-12.205740642978935	38.979124391808504	3.5772625804693567	3.853658655025513E-4	0.4253323744995753
-9.681369688821853	39.850002288818345	3.6050982138947725	3.9879009552959335E-4	0.4248402883246128
-9.209886193231677	39.8500022888185	3.6050998561110705	3.987676532289749E-4	0.424833154903209
-6.503691158131879	38.96454001876737	3.576733435424418	3.8518937707719686E-4	0.4252541764540726
-6.587351156296421	39.29642873129991	3.587358105540721	3.902669966951404E-4	0.4250822789281433
-6.771159512318912	39.57700815680421	3.596334681677681	3.945669600637474E-4	0.4249386723036921
-6.814129999907874	39.651652838586976	3.5987241807806454	3.957098422884891E-4	0.42490037727671226
-7.229593906641747	39.84203493583536	3.604819276770591	3.9863586481772014E-4	0.42480735376106227
-7.181795837296288	39.83706132882147	3.604660045558238	3.9855932798147205E-4	0.4248092231407542
-7.033567159296577	39.76166368437849	3.6022438796713585	3.974019293495596E-4	0.4248463110170192
-7.6946177519140235	39.85300356006798	3.6051764995023414	3.9879729548824346E-4	0.42480866722815414
-6.488283836647731	38.91091546805024	3.575018320582636	3.843643962451582E-4	0.4252819190729241
-10.243595360807257	39.850002288818345	3.60511226630888	3.9879895497519887E-4	0.42484879411680765
-9.730298368089413	39.85000228881833	3.605099462428828	3.987908637042677E-4	0.42484102806660967
-9.743014193148053	39.85000228881833	3.6050994132187086	3.9879162765001856E-4	0.42484122009666114
-9.085341826788042	39.8500022888185	3.6050977053612425	3.9876591642688873E-4	0.42483126753889855
-7.779783738995952	39.851154726690396	3.6051213510085627	3.9876433745532716E-4	0.4248109230663891
-7.886706964608754	39.850916601280545	3.605110837188574	3.98765361465262E-4	0.42481266711433985
-8.209330570361047	39.849987794146756	3.605096457720556	3.98740356729119E-4	0.42481802797407786
-8.699211804792647	39.85004545472901	3.605104724100982	3.987454040490339E-4	0.4248254071341775
-8.427966558711145	39.8500350871401	3.6050947535694475	3.98749232578345E-4	0.42482130595224415
-12.152615457473026	38.61822056218743	3.5657127028081885	3.798318876006685E-4	0.4255196451208812
-12.150457207342695	38.60568225439725	3.565311850395629	3.7963963802654786E-4	0.42552614622275653
-12.146591986235311	38.58859764700979	3.5647650431429954	3.7937862655314865E-4	0.4255349909433773
-12.074238696384148	38.24828133015453	3.553882463564804	3.741647563581985E-4	0.4257112380412368
-6.441829287929373	38.514252064367554	3.5623310534156145	3.7828537921789473E-4	0.42548815834257225
-6.4796557750756225	38.830935381536946	3.5724574461458944	3.8314028573280636E-4	0.4253235161459635
-6.431316994593285	38.355730965701305	3.557257705538143	3.758713869893651E-4	0.4255707052023304
-6.415000660473024	38.12021737547059	3.549726130176965	3.722696210355812E-4	0.42569332309597663
-12.006552716049852	37.91928976266428	3.543352046915695	3.691449087842778E-4	0.42588165938822686
-11.966773292852782	37.7322909897182	3.537372914884593	3.6629315643936885E-4	0.425978504943173
-11.899335717233097	37.41624344712912	3.527259561661809	3.614953147460314E-4	0.42614218360411127
-11.86072968481382	37.23337054820751	3.5214131045432358	3.587111792825409E-4	0.42623689644512924
-6.405495081109018	37.81045524455644	3.5398118639216074	3.675578008097563E-4	0.4258547871064218
-6.3802834672144035	37.49850283645258	3.5298379466790752	3.628133463727249E-4	0.42601715780495253
-6.34327199449609	36.990127261889924	3.513569974233949	3.551296822268623E-4	0.42628183128385444
-6.3346776499635205	36.89181710192548	3.5104295782881314	3.5364125192380107E-4	0.4263329903066496
-6.327277488709939	36.80573234114482	3.507678716558379	3.523502450138779E-4	0.42637779388845964
-11.839379859361392	37.12464213602315	3.5179321702102957	3.5706191436412244E-4	0.42629323410599246
-11.66031709327127	36.191536938073696	3.488089340513193	3.4298205110430935E-4	0.4267767790075225
-11.619905720758748	35.962379473002436	3.480769240975702	3.3953843225692786E-4	0.4268955828005553
-11.730360249335298	36.58305483766412	3.500624655680542	3.488604502127632E-4	0.42657381150217066
-6.248695444183289	35.88284413383002	3.478185397705257	3.3845452328957614E-4	0.42685808716291873
-6.190644674951313	35.36621719878445	3.4616587928497617	3.3079940021567847E-4	0.42712678334705795
-6.146329446134891	34.860882297696094	3.4455071269026245	3.2325138712032265E-4	0.4273897558977328
-1.0600869276340483	18.316100001774196	2.9173976385559466	9.879335939865155E-5	0.43595420066008295
-1.0459016161732135	18.37692181363064	2.919333207633815	9.956524234627723E-5	0.43592230309441393
-1.1744205707972624	18.153797557800345	2.9122279664921	9.673885586843426E-5	0.4360402783060955
-1.311326192584243	17.97535615877772	2.906547082515619	9.44797015228264E-5	0.4361350577213102
-1.386335587551091	17.922671465764726	2.904868489524759	9.381564633659969E-5	0.4361634747515687
-1.650548821745367	17.757514160475903	2.899614480232711	9.173308379207171E-5	0.43625292148505124
-0.9718149006219283	18.630446296863695	2.9274110426198634	1.0278232292539813E-4	0.4357891548770642
-0.9542349860686515	18.852537320770427	2.9344822800536496	1.0560750452770609E-4	0.4356731068731577
-0.9467123425971604	18.932059856972355	2.9370170550021735	1.0661954567718195E-4	0.4356315390571966
-0.9488912973033679	19.009058522305217	2.939469209563066	1.0760212916394677E-4	0.4355914084072191
-0.9602591937381534	19.185733594449147	2.9451000319449805	1.0985409662012245E-4	0.43549940944417
-1.0005126263859143	19.36574217623491	2.9508317127243737	1.1215451590184847E-4	0.4354060340927817
-6.05347281998843	34.07388368729615	3.420378407166134	3.1169329935449533E-4	0.4277989985040016
-5.779746191862431	31.198536783186327	3.3284776544172368	2.7013896924568063E-4	0.4292951817142818
-5.81260308842713	31.6601371096856	3.343198071135024	2.766717197467051E-4	0.4290548058058409
-5.898916358898413	32.61341104261303	3.373696083779166	2.9042445004618734E-4	0.428558717172304
-5.976331308258205	33.33624786626052	3.3967673148025526	3.008614660229913E-4	0.42818270484112664
-11.555172919712001	35.57995576034233	3.468540762169718	3.338546481215754E-4	0.4270938837059504
-11.427224513094306	34.824469013294944	3.444386176656411	3.225521317388351E-4	0.4274856271886547
-11.302991741507174	34.01939293201957	3.4186414269438377	3.106966937705482E-4	0.42790325366980475
-11.26269403333529	33.74326682230424	3.40983296047862	3.065925565212032E-4	0.42804651985805
-10.87492360433819	31.536162433666846	3.3392952537903358	2.745912860292661E-4	0.42919079670275456
-10.79808267178972	31.096982410679725	3.325269232124411	2.684638499798713E-4	0.42941850242831686
-10.515617328365707	29.431210118152052	3.272081821444928	2.447904571898012E-4	0.4302822908701128
-11.095255333576779	32.78560916869341	3.3791876163077	2.927043627497233E-4	0.4285430381684493
-10.374607869233792	28.677418549364212	3.2479819085552464	2.34506337559835E-4	0.4306730051007802
-1.9007542873442729	17.670028077820447	2.896828623642504	9.063683070197995E-5	0.43630168471624353
-2.0779141835942943	17.606247817656115	2.894799965070738	8.98381826431017E-5	0.4363371711382675
-2.421704394542373	17.610906476909	2.8949497575566316	8.991609463174065E-5	0.4363390519141373
-2.5268901597962445	17.60827853304663	2.8948671981323697	8.988898468871761E-5	0.43634174252152125
-1.0157099330243569	19.441588102125813	2.953249441762872	1.1312469279494414E-4	0.4353666685824869
-1.1062328150339649	19.65851365771074	2.960160070288725	1.1590318779053199E-4	0.4352546720157051
-1.0950141199455286	19.63861486947969	2.9595260990726726	1.156477722375104E-4	0.4352649088011021
-1.0936631912571904	19.634142492606518	2.959383512348706	1.1559035578144038E-4	0.43526722431316084
-1.2019485900933222	19.823967402584525	2.965434427729746	1.1802552629282808E-4	0.4351695861942154
-1.2626663164006444	19.90610167368628	2.9680501614565813	1.1907891611127121E-4	0.4351275118451102
-1.3479656887537845	20.02184186709379	2.97174149307497	1.2056381430933588E-4	0.43506822028150294
-1.3818036936806772	20.069240413165744	2.973251588650445	1.2117539893785888E-4	0.43504392580347356
-1.490043238491493	20.21081153288452	2.9777661769435557	1.229928251840052E-4	0.43497144964051715
-5.495158991359491	28.68268136418761	3.248077597073964	2.3493876853778985E-4	0.43060378823157425
-5.507477156915547	28.790577524822243	3.2515134075050183	2.3640355173107E-4	0.4305476596963811
-5.640376413522405	29.93509919763994	3.288098979051614	2.5232075737798774E-4	0.42995238902661126
-5.66674537726079	30.200894570944342	3.296572560239587	2.559934109973666E-4	0.42981407102333785
-11.232964758328787	33.56280133293661	3.404058783808143	3.0391084158786906E-4	0.42814011159462595
-9.890707351552885	26.584105713780335	3.1811187108648515	2.0600686894693983E-4	0.4317568570469514
-9.499209611630052	25.463046361573806	3.1453407206072503	1.912191731680529E-4	0.4323356874103522
-10.251371607480321	28.08873461337165	3.2291789404146094	2.2628202956675482E-4	0.43097795501289005
-9.949856872037069	26.81141811544305	3.188379950032188	2.0912727276711508E-4	0.4316392444923933
-9.409620206466	25.28683176907262	3.1397008338480825	1.888650307082865E-4	0.43242631094064665
-8.975776833099328	24.413789608181347	3.111899412569267	1.7754633712747925E-4	0.43287555538256617
-8.450931047688341	23.67686534172989	3.0883294394084713	1.6795837693934707E-4	0.43325277968033904
-8.315280225053407	23.486682331666373	3.0822787156237585	1.6554274888223598E-4	0.4333501750196203
-8.109310669822081	23.245736403988893	3.074581246781608	1.6247888561698068E-4	0.43347315506791634
-5.04821833795282	26.35030357792787	3.1736211083998893	2.032641618353337E-4	0.43181464094392324
-5.072511135861281	26.457154341834364	3.177022102133851	2.046517459015792E-4	0.43175920464732837
-5.319014801988768	27.6151602307035	3.2139895095523316	2.202871435952638E-4	0.4311583506396254
-5.298549699956672	27.508324942348306	3.2105851635268343	2.188780319821065E-4	0.4312138241657942
-1.6547952866665352	20.435138707303928	2.984912386557925	1.2588095594436174E-4	0.4348565247894802
-1.7068462026965912	20.505043732104994	2.987142175512487	1.2678346646090484E-4	0.4348207217667249
-1.8328638043067826	20.675856534446993	2.992584987887886	1.2898819709469882E-4	0.43473322227874717
-1.9146876228856835	20.78271581099791	2.9959936007627275	1.30364314743551E-4	0.434678520232222
-1.9589596542270868	20.838178803681924	2.9977599976520795	1.310757982681488E-4	0.43465015001183493
-2.2267902915590323	21.173727916983232	3.00847309525954	1.3542322303130465E-4	0.4344785176536583
-2.4765836027203294	21.524027437877677	3.019625227333304	1.399586395618263E-4	0.4342989681632867
-2.510632075597485	21.56945277354053	3.021076331514339	1.4055216252740127E-4	0.4342757087093011
-3.4170539347823667	18.323036770820913	2.917636372786965	9.900063001834981E-5	0.4359801693316913
-3.3613588547056894	18.26201824120377	2.915692966313187	9.822383829294759E-5	0.4360112954938261
-2.8302006677410443	17.7685842180935	2.8999712993864284	9.193787957137816E-5	0.43626194657381406
-3.0213186080937637	17.882690433716814	2.903607475493943	9.339547199061448E-5	0.43620483395958815
-2.9853774190574067	17.85333337493745	2.902673542493866	9.302142694369995E-5	0.43621969544130224
-4.904236518511963	25.91960781073081	3.1598521675803317	1.9759222256446947E-4	0.43203745122762083
-4.723668736196532	25.314951331292864	3.1405762551318843	1.895427515640891E-4	0.4323505016232887
-4.604679940346854	25.051089745874435	3.1321369125979626	1.8601316497412096E-4	0.432486570710594
-4.281370486848969	24.383328411417228	3.110872594927974	1.7728396902302922E-4	0.43283072103182185
-3.2125741016240386	22.611557155864187	3.054307956952765	1.540989436121813E-4	0.4337411003927263
-3.272014261258436	22.70654698603269	3.0573321033829854	1.5532768749808572E-4	0.4336923138805985
-2.5518384799861815	21.63096481182497	3.023036642745247	1.413594585770853E-4	0.43424415305186204
-2.8735384712196232	22.08009398368013	3.0373711846121534	1.471858801971993E-4	0.43401398652247125
-3.1756044296995665	22.556944434453374	3.052563363283045	1.5339704758124265E-4	0.4337691175028607
-4.545571876999899	19.652622560032107	2.960006600835155	1.1600998061696451E-4	0.43530108927122046
-4.424895516455141	19.524062222800467	2.9559104985919964	1.1436834853128182E-4	0.43536662660110687
-3.958958611653594	19.00470136406695	2.9393541042467137	1.0770469004631056E-4	0.4356315386584561
-3.8782730930382083	18.915322300283425	2.936509574839328	1.0656401749265512E-4	0.43567714145150294
-5.025563667731989	20.107549344377823	2.974531747278806	1.2188437611691133E-4	0.43506999580518024
-5.277731362781373	20.350988119887234	2.9822739392389432	1.2499979565547118E-4	0.43494620208448365
-5.606549304112775	20.6598148798465	2.992139559352548	1.2901389129834468E-4	0.434789407777467
-6.131048509468386	21.17349677678001	3.0084916809741897	1.3563251732053407E-4	0.43452816294288066
-7.17416985769136	22.198608654304337	3.0411748260623694	1.4887688953252543E-4	0.4340069727842978
-7.6413332318231895	22.67125431062098	3.0562943579557467	1.550266251586745E-4	0.43376658613369784
-6.9150129554945305	21.927639425126234	3.0325607212379158	1.4542027594960111E-4	0.4341449881398708
-6.31895859009996	21.343154735881807	3.013923895541261	1.3785591696319154E-4	0.43444214049241076
-6.618255579081206	21.642875823077	3.023455105355019	1.4176097609231136E-4	0.43428969940683637
-3.6680004015474728	23.30103040805593	3.0763210912855183	1.6304855842437388E-4	0.43338731665926
-3.83446762916781	23.580833568731567	3.085239151032289	1.6677054392421348E-4	0.4332435456648271
-4.071443328978513	23.987709649252928	3.0982317895759417	1.720159055113102E-4	0.43303433506565586
-7.640251545310057	17.586782544931808	5.798512500270722E-5	3.0557564010549594E-5	3.62299092146699E-5
-7.509356374993602	17.79911102953117	5.8057060373269924E-5	3.026844376593193E-5	3.612611001556636E-5
-7.6989388334005735	17.4903691638282	5.7937226530488443E-5	3.064506756053379E-5	3.6276390851775935E-5
-7.762103216471637	17.30759444679789	5.779385217644289E-5	3.08219005711917E-5	3.6350829812262594E-5
-7.821162534822876	17.152686250634986	5.7650960332786856E-5	3.095022216946695E-5	3.6412396276263976E-5
-7.87221896818102	16.9473112831706	5.743134717867226E-5	3.111766803545914E-5	3.647812816708404E-5
-7.921170402924522	16.753942907049066	5.722995707213769E-5	3.127271540970283E-5	3.6543711280111624E-5
-7.9783869673286425	16.470761822820492	5.689176202977165E-5	3.146732114534246E-5	3.663085583863133E-5
-8.003886469325913	16.357472230499454	5.676372754065413E-5	3.155011731920075E-5	3.6666940580245645E-5
-8.041803974825056	16.197407590250943	5.65364209551779E-5	3.164272850104176E-5	3.669609810553543E-5
-8.11957094103931	15.808141817188318	5.600805158985664E-5	3.187042055937805E-5	3.6783195589893636E-5
-8.094241908274963	15.975737091845481	5.62404980914942E-5	3.178236706477538E-5	3.675005668491408E-5
-8.149959289733443	15.594634263864748	5.573498233460456E-5	3.1991858597793516E-5	3.683083923241586E-5
-4.487015489615116	14.591722761896559	6.07518811130314E-5	3.3097685564067455E-5	3.853556657672142E-5
-4.416731324563106	14.512870608922288	6.074955162178775E-5	3.3143971827093345E-5	3.854758852354756E-5
-4.329055028394281	14.412978776001905	6.075900709052468E-5	3.321417753734495E-5	3.857259847129329E-5
-4.19303203891211	14.248275933735142	6.073510471036627E-5	3.330135802864459E-5	3.859480647771627E-5
-4.178965322518646	14.23024927967746	6.073371779149183E-5	3.3312388328578585E-5	3.859895834377149E-5
-8.208595369810979	15.125877972768416	5.507351462308721E-5	3.219013111068387E-5	3.691073959664945E-5
-8.250106284083648	14.883579494882824	5.473205002922848E-5	3.228626649728877E-5	3.6948846474426874E-5
-8.184763342662869	15.304083214581624	5.532712232943662E-5	3.211839361906572E-5	3.6878730127486074E-5
-8.194040568253598	15.203367992185502	5.519341026066687E-5	3.2164496761642806E-5	3.690008489132734E-5
-4.009503675450382	13.95499929048619	6.057837825850978E-5	3.343253753791668E-5	3.860365756362788E-5
-3.967321215997023	13.879167246534847	6.054245252066482E-5	3.347408197519802E-5	3.861326423788203E-5
-3.8768075373306097	13.684183745503944	6.037998430700107E-5	3.354285601899289E-5	3.861087185215805E-5
-3.8285567068758617	13.577304042901428	6.029089031503684E-5	3.358373624417505E-5	3.860790199091603E-5
-3.679175518096213	13.165512678706849	5.989100963678513E-5	3.371586648107275E-5	3.859357784277088E-5
-3.5952780276413945	12.848827743115857	5.950501806265289E-5	3.3772749809302275E-5	3.856855713928374E-5
-3.8035301168690907	13.511178334388502	6.021570857965945E-5	3.359577429174356E-5	3.859961680290322E-5
-3.5706258476984103	12.751547870197772	5.941042778085553E-5	3.381055914686158E-5	3.857062080181589E-5
-3.536337058362929	12.508568926206657	5.9107579418937975E-5	3.385347026273424E-5	3.8564909686765334E-5
-3.4943523373487664	12.217884679130231	5.8743830217300035E-5	3.3905716343270036E-5	3.855481035431904E-5
-3.476217738039166	12.051206781698731	5.850622954869399E-5	3.3904760221987086E-5	3.853978908270309E-5
-3.4381043775288846	11.707787309160882	5.813638722731929E-5	3.399766502965219E-5	3.854828269273959E-5
-3.4175141432913065	11.442487558596586	5.777122110167321E-5	3.399775996067762E-5	3.852621129887913E-5
-3.390535492772293	10.959938069747185	5.7173751865046604E-5	3.403257239555781E-5	3.851090661598958E-5
-3.391605607580326	10.637069694303245	5.675174858236825E-5	3.401768022707985E-5	3.849837381127026E-5
-3.3957072198915474	11.125983907025887	5.740853943795592E-5	3.404322215754403E-5	3.8524801285505205E-5
-3.3933099091125833	10.454525891479044	5.6542370928634394E-5	3.4035953486195864E-5	3.8504094180689177E-5
-3.392748642497309	10.363320317554606	5.644472150089133E-5	3.404088096423589E-5	3.8504571406787984E-5
-3.3881777990103163	10.052022617744685	5.606871832735259E-5	3.402886182066871E-5	3.8482739136178934E-5
-3.379931059854188	9.65560915900371	5.557435325054512E-5	3.396011098446901E-5	3.84325769221372E-5
-3.38003327420144	9.645525660619372	5.5560040560127986E-5	3.395741675772858E-5	3.843105156242147E-5
-3.380411775956053	9.63612711841371	5.5544341640802354E-5	3.395210737800394E-5	3.842863925622972E-5
-3.4070943292007656	9.209820550583608	5.499773659352917E-5	3.3865885616369256E-5	3.8396180608147E-5
-3.4177904844649305	8.97279793026408	5.461976420107953E-5	3.374212155995174E-5	3.8322042315924226E-5
-4.670507470987797	6.528342318175511	5.0109321674580965E-5	3.2723277523016176E-5	3.777049857143004E-5
-4.472672713765167	6.53165408154053	5.031859904971546E-5	3.266959572151683E-5	3.792759872638558E-5
-4.296096768007061	6.564113874181485	5.035511431569735E-5	3.2539829017676164E-5	3.776755982920169E-5
-4.1907677441120486	6.6201318525786546	5.053155699899166E-5	3.2462455344084475E-5	3.784503634452946E-5
-3.42823364007561	8.77881073484247	5.440095527304552E-5	3.3688515521637064E-5	3.8313918020923694E-5
-3.440421539484517	8.631632878187974	5.423223975614639E-5	3.358767538214347E-5	3.830311923076868E-5
-3.510174069952668	8.051882576425108	5.3537497563294866E-5	3.3189018554847136E-5	3.82553440447016E-5
-3.4654247941708625	8.41479710425795	5.391370042154483E-5	3.341321607937979E-5	3.827091825318374E-5
-3.519325274558982	7.974355231943207	5.339034931201482E-5	3.31066880856176E-5	3.8210300901788487E-5
-3.8048036653298265	6.960169305120867	5.104104801586275E-5	3.1993748287825044E-5	3.757256782621275E-5
-3.942941641067294	6.809098812242506	5.081806288633663E-5	3.2254249452984656E-5	3.764066050391889E-5
-4.081244662082278	6.715380176995773	5.0538054189751586E-5	3.2206806657907E-5	3.771209072355186E-5
-3.557899482821399	7.6388476831782866	5.25986053963311E-5	3.2326908771153465E-5	3.787178239604116E-5
-3.5506928691402093	7.692857622749482	5.290194301694126E-5	3.265355844594968E-5	3.802432400863507E-5
-3.535122007221198	7.8370201875805385	5.314277907323508E-5	3.290136401191072E-5	3.809466821255393E-5
-3.5827478111781415	7.560437912809053	5.252175955530486E-5	3.253835397142428E-5	3.7812669805222784E-5
-3.656557182300242	7.31345080673359	5.174697061661348E-5	3.22341626036311E-5	3.752188166220577E-5
-3.741595319822733	7.091603710798701	5.117126794793669E-5	3.179865587411602E-5	3.7508158924812994E-5
-12.48823622079036	29.318127189803445	2.4603257334714588	0.18486333173157732	1.1043838798618686
-12.301573729696075	29.291730374054282	2.4055564451755043	0.19860244283491385	1.088864023013897
-12.904182385341631	29.37659805299116	2.580212960271687	0.14831008857248176	1.1336840607371332
-12.704310573905445	29.35687813300677	2.5240126409445365	0.16648049718264527	1.1205680511726896
-13.215739023882737	29.375039723105594	2.66153461477991	0.1194990147906661	1.1430353472687202
-13.289816212405814	29.38416912499247	2.6811430517694	0.11215812066200649	1.1468453252057351
-13.628735756055638	29.408293625969595	2.7652739979652625	0.08416294514316236	1.1598169603851725
-13.761313265189306	29.420327221129604	2.798444669367358	0.07272943443299261	1.1652937157021575
-13.789831291953012	29.42263826529943	2.8044135132681136	0.07022556101523292	1.1663090250949812
-14.193507593470319	29.351006338599753	2.8825359247287405	0.03357261208262467	1.1660077014016503
-14.343065600888547	29.30623263263965	2.9055179986225355	0.02175219943386135	1.1631176187178434
-15.169871121939503	28.7024294022831	3.0154393973607085	-0.04651677156956997	1.1320287376653921
-15.025976096323706	28.826575538617305	2.997787796332938	-0.033866968195684063	1.1379942210672134
-14.704342841257393	29.099582909420015	2.9556857495881568	-0.006991506391748644	1.1518101892493853
-14.77814405518191	29.048154888872233	2.965568127259501	-0.011974351474573533	1.1486363002326776
-15.194930389272562	28.670268692680192	3.0193542835579117	-0.04959346827408567	1.1306539324409588
-15.552436058935607	28.262388145106144	3.068184872536319	-0.09268639493389949	1.1151252196076753
-15.65870487864321	28.128694460225432	3.0817308069541776	-0.10568215678896273	1.1092043737586286
-15.420870685895718	28.414489982476084	3.0515984960709783	-0.07579225641260712	1.120635104921734
-16.14669845066415	27.534817692946177	3.1056585684025753	-0.18322962954109284	1.0904165938439343
-16.18902508127296	27.487365967844962	3.1051993203160277	-0.1907248578831257	1.0894386248207277
-16.090879730623392	27.60512583812312	3.104323425327688	-0.17406681301190358	1.0933637000709095
-15.906983759261689	27.83045491742547	3.1014244023695205	-0.14192552963614455	1.1025590140885895
-15.78801336657089	27.974288039163056	3.094654664404829	-0.12363695151932014	1.1062815786650884
-16.4224657835804	27.241242221715776	3.0779486790680304	-0.2276833107400068	1.0865717377145767
-16.636541644582238	27.015574682657572	3.0393635452174337	-0.2650890117121712	1.0883002330099325
-16.701862721366762	26.948993088668995	3.0226208233521463	-0.2803346010416369	1.093355097662143
-16.98192097775023	26.67928029930171	2.92957254686188	-0.3535651930957	1.1156269995291876
-17.086567607533095	26.586911131348927	2.8941764787945496	-0.38355397590996365	1.1238828979271769
-16.810764952407226	26.84442366016748	2.9860541209817306	-0.30898833086130123	1.1019524507671004
-17.316197999609905	26.352544552541893	2.8186848641282176	-0.4709648830121498	1.1385148259324755
-17.45518464052986	26.210110438215963	2.7742871493378667	-0.5197511460338249	1.146303589276376
-17.722095738557805	25.895382301413925	2.7158688441435195	-0.6286784371091924	1.16326691592151
-17.72264017583542	25.894744071275742	2.71574062912211	-0.6289057539215072	1.1632997991310867
-17.932597821946576	25.11386146747848	2.62187166445905	-0.8494405137106746	1.0939872933486026
-17.907096306050956	25.00313633884308	2.6082063006519207	-0.8722009412557128	1.071548152218717
-17.75267320881764	24.32471147247125	2.5243961912912156	-1.0129764705073656	0.9322469798132735
-17.92944471255859	25.1306830888716	2.6238963792342695	-0.8450550722082463	1.0954779644019355
-17.722777975835573	25.894232143167198	2.7156841706389603	-0.6290603088105771	1.163249049357638
-17.728945142955695	25.871483784810497	2.712954816621194	-0.6354853102421546	1.1612375259851548
-17.700264955727473	24.192801294244298	2.5060098168877634	-1.0342444335393652	0.9012641725478976
-17.492893227235577	23.675149455238873	2.428702679112382	-1.1264498381642616	0.78083983209811
-17.219818972655105	23.051350814888384	2.3304881171352068	-1.239602944327318	0.6400975869678874
-17.213682929786287	23.036984749786797	2.3280027020360157	-1.2423067055160628	0.6369160250681217
-17.20651458505761	23.021889840621302	2.325038554211101	-1.2450039919859068	0.6333432583326296
-16.72944438496599	22.0265670999435	2.1352019959098336	-1.405358611097379	0.4004424685724069
-16.772330573218266	22.113599037757318	2.151188369885834	-1.3928075649579716	0.41996520408446775
-16.97378539565523	22.529669064239176	2.232672810153095	-1.328470231316326	0.5153364033879831
-16.69878402350933	21.97001521221032	2.1261945799629545	-1.4130117246682565	0.3877889584174424
-16.44523432072541	21.481646309928003	2.0413062531613932	-1.4821390864543234	0.2749570279996095
-16.38784636008633	21.382208809377225	2.027825384431229	-1.493829226358236	0.2513043746453139
-16.10429654720809	20.90765006213037	1.9471295421003034	-1.5445194500909056	0.13061835700546073
-15.229590069694847	19.59839917871314	1.7692352828699902	-1.5762002825061483	-0.21810451506586043
-15.573303162172023	20.08692966262294	1.8301786696882978	-1.5815939391209388	-0.08708737722629661
-15.762739830454272	20.369577854236137	1.8714043997621284	-1.5775154009174779	-0.011411316768521296
-15.676053214728174	20.229671015614727	1.849633982186555	-1.5835819884057742	-0.04817095216679261
-15.004965242227517	19.29705702264412	1.7284141234307753	-1.5418170724231075	-0.30130849086816114
-14.347740685004595	18.43237628944785	1.5682176920257378	-1.347285786740597	-0.5092755540765832
-14.71316053352021	18.903140185799252	1.6665854197746852	-1.478938067380319	-0.41040087004422854
-14.112301424219844	18.14085757339455	1.491577043372887	-1.2380641947211681	-0.5593974831070045
-13.786968016309958	17.746840232171802	1.356392296820547	-1.0606537990323501	-0.5780913640456444
-12.572484095421888	16.31238607204104	0.8732472721849638	-0.4706649703942657	-0.40117575619049517
-12.73923093656964	16.50237005974189	0.936860277268428	-0.5456870698779033	-0.4334917900148567
-13.149721100590622	16.985383718836303	1.0942548979574669	-0.737313317243296	-0.5022092377321643
-13.560443943361147	17.474962802260926	1.2651743149368193	-0.9441302712549198	-0.5599615797667411
-12.433087863224218	16.142914163274668	0.8188205171651675	-0.41732753820544866	-0.3700004414474844
-11.67886765718853	15.130655135953049	0.5414076491960387	-0.16521649258366528	-0.2145452890950043
-11.370603754574383	14.616160191779192	0.42863039455874813	-0.08039191689855425	-0.16620673254886914
-11.928279318244115	15.521235666230787	0.6294052058834781	-0.24125351334753292	-0.25845886039077987
-11.098102119973685	14.067276715400904	0.34149475532635054	-0.027404836254177813	-0.12978239616789594
-10.94829922258624	13.75778922441979	0.28700217165630026	-7.66112047719438E-4	-0.10913439862034524
-10.566136973193167	12.955069884045642	0.18785812337891644	0.021105419053893355	-0.07166189656534214
-10.528617101577506	12.869997651759531	0.17666690520489756	0.022282676726979596	-0.06729312245685073
-10.125844678960055	12.03212679724241	0.11143779405616053	0.019499767061690494	-0.0486337518438339
-10.205786830641387	12.200371242765215	0.12454694587963167	0.019997980605816267	-0.05237901637833831
-10.11776374681346	12.014636087480781	0.11054783730942253	0.019395938708386594	-0.048378831251048846
-9.799033203597945	11.32040592221854	0.07380006534956719	0.015246861271916955	-0.03821798691203965
-9.732454220074882	11.174895810343436	0.06630175449315591	0.01411421108504718	-0.035073340776844375
-10.081694286405995	11.938670646469957	0.10657549411813119	0.018918627592814253	-0.04724523493870662
-9.419861471494833	10.505758447346915	0.045598759066737965	0.008756980699730032	-0.029094856719300764
-9.39945834397536	10.463080013210769	0.04413327875691359	0.00837038224054315	-0.02849987148083262
-9.362989365785312	10.388561145610026	0.04225540961522952	0.008011203502437529	-0.027576223647691626
-9.15485933130238	9.94585479357356	0.03124022849585164	0.005558510107133768	-0.02240767206788261
-12.250739993292553	19.150604908283345	1.4857109451861317	-1.3906527580161954	-0.3910020436170373
-12.385666050996104	19.229462944007324	1.5396227181586082	-1.4448392806461552	-0.44900956662798874
-12.018444755085756	18.995911937273455	1.387505180554637	-1.2920626045788586	-0.26788046479101474
-11.827571680933026	18.805921238230237	1.3324849071713316	-1.2240558030018454	-0.2337074229737935
-11.71378598197753	18.69006222155872	1.2984181678440319	-1.1811050982352727	-0.20761032680037012
-11.489121580415649	18.312221504949157	1.1984797228517916	-1.0676508601823473	-0.1502632970533035
-11.42092816915265	18.202424829191397	1.1691879393881677	-1.0345061596923122	-0.13539198119897075
-11.137081940903064	17.673975351763787	1.0089238442740098	-0.8516452260897986	-0.08224985231067529
-11.050577560623434	17.52903972488271	0.964217826975038	-0.800949914680431	-0.06825293715560139
-10.900173758069224	17.228821915447778	0.8675072327321195	-0.6934025099025027	-0.05163326377124181
-10.59407257662658	16.86993613536655	0.7307590810946243	-0.5541275018084648	-0.02410230845136219
-10.4015251414116	16.663994998799538	0.6546066981793094	-0.4824917779934018	-0.011544992115084493
-9.980308680915373	16.24426542990552	0.49626073807821625	-0.33768764592989714	0.007098531784038422
-10.52456597891735	16.788877057884427	0.7011872515455915	-0.5245695944821501	-0.01708155171478128
-9.215934750579713	15.702403997568886	0.286271850221857	-0.1719662578494829	0.00938520215314927
-9.506635524164235	15.916651407254937	0.3662585689059615	-0.23322629183340393	0.017766779167541914
-9.713477904294042	16.0562870014233	0.4229806245894646	-0.277135519864156	0.014151301234419269
-8.987328542896977	15.535943891824608	0.22498996225046647	-0.12492719949119604	0.0038878365827980915
-7.038155536202357	2.4161328913912485	0.005187800916939185	0.004570506841559463	-0.002221733115872567
-7.218271698777633	2.47634434863711	0.005219781980476469	0.004514088996468065	-0.0024138035372553205
-7.402921517489648	2.596088343862585	0.0052102947700677716	0.004398743317032061	-0.0026182999741470106
-5.610926604361966	2.56874897195521	0.004451355817175588	0.004292416075877211	-8.602543366269487E-4
-5.791192046184306	2.4885541575675454	0.004590922076123124	0.00439129318223903	-0.0010092003682771581
-6.090991914769232	2.367770791599311	0.0048110505214834925	0.00454363888393463	-0.0012629987446867892
-6.223300720670824	2.365865245728654	0.004872812386686631	0.004561351252441463	-0.0013932024945330866
-8.524776938151282	15.280293075065625	0.1396008595320371	-0.08752202137247903	-0.007762778272091306
-8.5390176621	15.301185889469425	0.1476073662727469	-0.09256721764129154	-0.008021151607299132
-8.574275941324595	15.320887483760043	0.15374374116941447	-0.09502024717522517	-0.0073524690431126
-5.2268760988311245	3.1984387632370352	0.0038035428489659466	0.0036995288809920355	-6.579973921830603E-4
-5.323022364028059	2.954304032548915	0.0040350557832241046	0.003920149509637497	-6.948459897865172E-4
-5.411391041049513	2.8046470279535036	0.004187552487518931	0.004059648299673207	-7.403723799689094E-4
-5.361270108912003	2.863813885716368	0.0041197631806970504	0.003999819461452043	-7.095695595498943E-4
-5.176470922340737	3.3654332504811606	0.0036604731229894234	0.003561368206496256	-6.442385417807968E-4
-4.997438755280889	4.032636318053695	0.003108738190271006	0.003026084692403675	-5.835776018831497E-4
-5.108994509801874	3.6116460899580636	0.003442390831546317	0.0033506433423855526	-6.225350946855637E-4
-4.991774580661376	4.054261353979088	0.0030909245174238252	0.003008854627387052	-5.810840673356506E-4
-6.53602006808163	2.347293243898074	0.005016600831701997	0.0046069290429176565	-0.0016970120401020876
-6.871423256057571	2.3759082864320638	0.00514300362816647	0.004600949051394701	-0.002044516023889717
-6.725008134174486	2.363972974785624	0.005093725111968069	0.004607372815033026	-0.0018957784049955038
-7.498445287702315	2.6504749625169852	0.0052063654409914934	0.004342917502561125	-0.0027206561048326366
-7.543394316053332	2.6908233254228815	0.0051948312937265435	0.004303369135639044	-0.002770304678091431
-7.714537633122486	2.9137762658493207	0.005096980744922125	0.004080460154298729	-0.0029588486414058113
-7.7891268079090406	3.0564766598021276	0.0050254240229146265	0.003944321397711483	-0.003044252875988046
-7.80527300412054	3.4063802626319237	0.004772375092079377	0.003618090970479039	-0.003079112351691768
-7.804324521600502	3.2269612996167556	0.004905151066520923	0.003784590061244461	-0.003069304387751912
-7.758877336072651	3.698244931275473	0.004549854039933423	0.003358482545118706	-0.003055227809251094
-7.751964178591711	3.7286102673963915	0.004525201712249746	0.003331067718792023	-0.0030504880268347944
-4.868412953288395	4.489722570165323	0.002740479043843115	0.002678182877995248	-4.7665896099431936E-4
-4.944274103721604	4.221530184777065	0.00295658987392439	0.0028821879446993878	-5.410925260070386E-4
-4.861218645669248	4.514367912389247	0.0027193761970081692	0.0026583585500774666	-4.6881696634084945E-4
-4.761328567585714	4.872867994409656	0.0023912039146763917	0.0023489090695547887	-3.515579645434409E-4
-7.7347878369548635	3.762505605967378	0.0044961608523687024	0.003302806407227874	-0.003038894294830292
-7.441188952293851	4.488511996506501	0.003962592964462452	0.0027156785762202577	-0.0028847973553333905
-7.462522939780039	4.43043664258904	0.0040016749997080275	0.00276217883708706	-0.002894025572414303
-7.583988224902736	4.103803156183615	0.00420318655236814	0.0030080323151528564	-0.002933866503913675
-7.428705960551779	4.562167039268793	0.003941522684005239	0.002660340085534945	-0.002901159595987656
-7.367225146909923	5.0179675342064245	0.003817103911995618	0.0023175728381508156	-0.003013040559719041
-7.395373926440531	5.510469499667041	0.003907954153264432	0.0019824148500904248	-0.0033019786401723233
-7.396628687854849	5.543415335697084	0.003911102565492677	0.001958728006038863	-0.0033187752517427715
-8.951906927477943	9.55517852325179	0.026154579847198392	0.0047919630651244455	-0.019658943485001017
-8.732770861641235	9.107630277300872	0.01960065537319113	0.0033351782555622643	-0.015780384458549318
-8.477149435408428	8.592840803667324	0.01493470122098299	0.002745665917589516	-0.012391324982785404
-8.352048182285694	8.325615036227727	0.012698470397930891	0.002462475338259767	-0.010842860022141292
-8.222367325804308	8.079901469599669	0.011304296001750714	0.0022805484775300427	-0.009754189240879042
-4.558078678429407	5.6727023718291845	0.0015437112295924535	0.0015350335420568665	-8.225519016586655E-5
-4.661854211303943	5.2307881209663405	0.0020331408994194032	0.0020102637948484206	-2.2020542015327535E-4
-4.6736829568741065	5.179041007331088	0.002086864986932088	0.0020615726974503963	-2.3643552426004982E-4
-4.664862639408369	5.2157017440172675	0.0020495909731514323	0.0020261756511799054	-2.2372108932995475E-4
-7.642518454416541	6.7438038314408955	0.005330972732666787	0.0014504525263169163	-0.004823411150218889
-7.72390205946121	6.960130553786359	0.006077711493067728	0.0015399114869369844	-0.00544139244083286
-7.960824009101229	7.5515457825414485	0.0080561896669277	0.001744811467583878	-0.007107095619308716
-7.398279738095727	5.568321714484634	0.003925089317160762	0.0019455442832769937	-0.0033378700642214946
-7.486554017062449	6.151026864151781	0.004329155582433155	0.001624675331873419	-0.0038562509150831888
-7.599533786520233	6.612688047526157	0.005115131122873366	0.0014979291131817457	-0.004622937779737673
-4.559353287845783	5.783205763653101	0.0014072611990037938	0.0013995630520958707	-5.608044924622442E-5
-4.539973927898901	6.108340489734484	0.001030627730348532	0.0010207967937977606	5.325862271136665E-5
-4.595870421128182	6.280367827388355	6.224064381093516E-4	6.090743278818095E-4	5.9739401988602255E-5
-11.949523827617073	29.206895619841305	2.2973500441779198	0.22255511329634728	1.054470858704207
-11.807688642858182	29.154031813094953	2.2502171045297135	0.2305944438380526	1.0381447051361334
-12.00330605669702	29.223330979102066	2.3136677340549556	0.2193737680229647	1.0599428615636162
-11.58017196199464	29.065937130844834	2.1703093608995663	0.23971419652711254	1.012667702829719
-11.41683712235142	28.96940271662765	2.1095828866689255	0.2439096167886519	0.986909916590673
-11.219350371023808	28.853937987330728	2.0357770297547755	0.24830383800704153	0.9545644780406639
-11.063811648377435	28.68153300927144	1.964049710164856	0.23798886001134317	0.9185719173921957
-10.947486528223845	28.535037823889105	1.9068066383378421	0.22861280852103455	0.8906358170091521
-10.899230615467399	28.323819733732066	1.8363571984380167	0.20434537605046849	0.8610695793693106
-10.868467577029437	28.194812621939796	1.7927920981373284	0.18885438680121241	0.8430124863925091
-10.876511202290695	28.109887068149042	1.7532337498941077	0.17215432215838994	0.8319529757343375
-10.899672074901286	27.854101802332053	1.6402019047206053	0.1250311801668298	0.7948151962849173
-12.412266700730603	28.73183000599365	2.4017402087413933	0.17809592966058457	1.0442628721494436
-12.004390987243811	28.644127827029816	2.2459678101619622	0.1927799562830088	1.0045031482721545
-11.418956634563854	28.353076382645266	1.9692140328234928	0.18067708194159887	0.9225908941600566
-11.624144095082618	28.483083006210283	2.076862173541933	0.1909435283968362	0.955379758205941
-11.98757052088968	28.638168487186267	2.2388354130193724	0.192955005347856	1.002525347889244
-11.999455430555999	28.643021141499133	2.244077477680582	0.19294557760240172	1.0040335696098976
-11.11438165555979	28.077094826076056	1.7825753694617104	0.150580985414942	0.8548158947223645
-11.390783517603357	28.330385589064328	1.9526682399884006	0.17839344840883603	0.9170156245304564
-11.018694723095315	27.985290635821798	1.721276999798315	0.1398538934201121	0.8294976719850944
-13.471803069018005	28.77445563984976	2.756593352534396	0.11311742273740176	1.110555230717606
-13.48260549035852	28.773788416678933	2.7600417464627767	0.11235252171000248	1.1110226844866102
-12.935354512904492	28.789110493383188	2.5823442802539507	0.14915563623655181	1.0839670839770268
-12.730299209385468	28.768829272465172	2.5117532961382256	0.16131766209935405	1.0693675857279141
-14.231290469589101	28.525879619960573	2.9589894927229135	0.03906377406095082	1.1158464722929953
-14.010448775461906	28.63328583652027	2.9074505008447558	0.06346711596629999	1.1188297929740494
-13.506471729136642	28.767317669153915	2.766663539340999	0.11018792645223349	1.1113605617584943
-14.460841527293365	28.39408003504012	3.008601765253908	0.011989615662578695	1.1097981634376257
-14.783683682753072	28.129965573228738	3.0617454661872725	-0.028731109327885657	1.0929824434947035
-14.975465100779633	27.963363652093868	3.0877305112617863	-0.054522348038329733	1.0820233747355665
-14.857377166814722	28.070482248494333	3.0734251206224417	-0.03825867190624781	1.0893947037539817
-15.247091508969765	27.723494694946858	3.1214324906916984	-0.09076730923200323	1.0655108193316534
-15.438921475279523	27.548521108541188	3.139059879848457	-0.11761114199171074	1.0567298609690545
-15.777307067901031	27.23142152114181	3.1518165109080556	-0.17130942981362496	1.038087118298349
-15.505550048294694	27.4862002405047	3.1437735304756464	-0.12689227197148037	1.053288761182583
-15.95882932927022	27.057658625283377	3.151015311778991	-0.20355734571133136	1.028953937488203
-16.071627921968407	26.944874315391413	3.1426583133798287	-0.22717379473172067	1.0239835382910134
-16.348879088595037	26.649360708813276	3.0984938023775963	-0.3002278439107565	1.0126229773137547
-16.427997019937784	26.555959712111072	3.0781342601240533	-0.3278139836124296	1.0104516671884989
-16.656844434007954	26.17623866269756	2.970517589057153	-0.4430583751928776	0.9920595692256986
-16.696536478621557	26.09508062700545	2.9447991547825465	-0.4697809636624795	0.9873417794119423
-16.835749776418716	25.686852448177994	2.8256363289207367	-0.590410969395074	0.9478197601286523
-16.845061757485475	25.628453285604436	2.808799466557237	-0.6071494995567648	0.9401214632220709
-16.850433340026893	25.176846057478727	2.6809971642631463	-0.7265736285229307	0.8621211015310226
-16.85038673364371	25.14105029551206	2.6723224866708657	-0.7354608310453185	0.8557700220142672
-16.822804208812027	24.752145786172367	2.5940207447510604	-0.8200888640690182	0.7841838851677049
-16.814022621155868	24.619664448408173	2.567070183522287	-0.8490750922929045	0.7599707734887197
-16.812945472733826	24.6090037446475	2.5647491662548583	-0.8513673862931163	0.7581108610034147
-16.723937840816944	24.10943746964462	2.4685228136860053	-0.9518675669542309	0.6641633995159831
-16.711672631053567	24.055094941481215	2.4564290369166937	-0.9633303341307945	0.6542018690017499
-16.289023552988983	22.907733919851253	2.20433242717457	-1.1856986552379556	0.4214294628787563
-16.541701583590093	23.45604246001041	2.334285191998563	-1.0804901895356733	0.5362814908524777
-16.554803726644348	23.499372302025698	2.343868702984785	-1.0712433374355723	0.5444494833211023
-16.28488538521969	22.898119481008653	2.201663253300022	-1.1876016547074468	0.41942263523971823
-16.26218103763534	22.856454352609262	2.1905501566124386	-1.1955257161665231	0.41065238018173267
-15.969194038819062	22.31634337785984	2.047602144773122	-1.2985670252316412	0.29697913128340125
-15.890230123807179	22.1925020649246	2.020114478312273	-1.3194938149193858	0.2699157166771208
-15.611918811164477	21.76175729997115	1.9253994738175144	-1.3895640501206132	0.17156402374968108
-15.389654649869971	21.467446140267274	1.8736417738333673	-1.4338010942083912	0.10162924652544164
-15.211472875440649	21.22502075941048	1.8238352060728977	-1.4659522730557515	0.04224614820329274
-14.852605830718518	20.76860561637889	1.7667297847141243	-1.5183713839466806	-0.07378399828253553
-14.818368111934701	20.727265125728813	1.760198566771499	-1.5220020004907229	-0.0841058943960382
-14.010753868674147	19.956266747716498	1.6777661954366663	-1.556796508236474	-0.27773666871697855
-14.087441807327457	20.012526511232718	1.6832205540926664	-1.557801055210179	-0.26367068862921333
-14.468160486474938	20.371519812579944	1.7153500199387501	-1.5443088543899592	-0.17273443303934383
-14.161164464278139	20.08381166702931	1.687317559617457	-1.5544872469772688	-0.24621050372034187
-14.781086333771103	20.690256417429	1.7549175205885161	-1.52458466431776	-0.0937738593543675
-12.566775432145782	19.255877513320883	1.5588597744982824	-1.4645029528186058	-0.44647503167371905
-13.290339014836286	19.46305631769065	1.6226564495088465	-1.5304891924029649	-0.39510414474935174
-13.1729303124603	19.418787275288505	1.6139423208287296	-1.5209063393124187	-0.4084980399491818
-12.843245224742368	19.28971157894774	1.5906766364410152	-1.494076983440504	-0.4465557534516664
-13.364979556612642	19.508469790386137	1.6295333479513538	-1.53552321562063	-0.3851642611524033
-13.714991928392514	19.7215588672211	1.656392351154683	-1.55309109910766	-0.33705498865668226
-10.73275094914898	27.601566124654774	1.5005798001535897	0.09455604469046276	0.7378010932326093
-10.621312259153935	27.431657608134955	1.4090559371601383	0.07602165514044537	0.6983146371300877
-10.494472622804425	27.139762728691487	1.2831969940880723	0.04401640495987533	0.6387457033668811
-10.440814811578786	26.97290839065918	1.2182415046127604	0.023943127292954048	0.605552101955117
-10.340010025599554	26.46761329405222	1.0559624571756006	-0.043917980684731975	0.5070434570831742
-10.310942985096554	26.231506882359504	0.9891440577238138	-0.07529569757692078	0.4625016122098169
-10.254915889396067	25.788604694922874	0.8852897283248309	-0.13921029069783614	0.3780366641054944
-10.226478276469011	25.49740684588262	0.8199455833762006	-0.17426545273393773	0.3201782032534187
-10.15297056364784	24.454238785309386	0.7041343783731906	-0.29201867843833507	0.11713704697179086
-10.148816922605754	23.97207807587904	0.6963520768071492	-0.3550068457259886	0.02480279845873197
-10.1572747910747	24.735583520367605	0.7118461989174386	-0.2571634541016725	0.172594565896022
-10.162097597121184	24.830116402868736	0.7234296280953182	-0.24487860371306028	0.1915277674964544
-10.162546766859359	23.84260305188515	0.7121125991430164	-0.3742417389840814	-4.42839204130914E-4
-10.199764060738538	23.17965757589045	0.7701239412091107	-0.4728506171731271	-0.12128821232276499
-10.264133457042867	22.925685144978395	0.823415642257864	-0.5266153458968031	-0.16213859054945695
-10.334836167150385	22.416165687077918	0.9018747175034931	-0.6075884336317422	-0.24485908988255045
-10.491992980100063	22.018023813554393	0.9920424506823093	-0.7114527283844292	-0.2963373120008495
-11.549836964138185	20.072338696358347	1.3725833144229715	-1.2261089353115313	-0.49075318157771486
-11.554967867880773	20.064003427239495	1.374281436109606	-1.227997402498734	-0.49154535886848894
-10.551136967279964	21.796553611972193	1.0332105922814385	-0.7558272340444264	-0.3333049948789506
-10.861109989919282	21.2561808403101	1.1585762807204851	-0.9166000843314296	-0.38895422107940697
-10.944210941660401	21.11696785294288	1.1855832840235034	-0.9600913861315019	-0.40052245798616803
-11.133323225905555	20.800917117156818	1.2505796193479897	-1.0500370595090651	-0.4214809178692085
-11.346534801731305	20.436488911990164	1.3140477475715269	-1.1426198244033836	-0.45257858222927916
-11.231518843805489	20.62710766906838	1.269618564863465	-1.0944590898897792	-0.4357157882082532
-11.741469854730147	19.77949816437784	1.42983379497899	-1.2911727301478917	-0.5217529116934578
-11.841147224706019	19.661418434931374	1.4563375518242148	-1.3221312883336278	-0.5273717743265598
-11.973386913159729	19.52262481256701	1.4880450833113352	-1.3623068995589482	-0.5294541960303119
-12.17042537041236	19.353881967026794	1.515104906628486	-1.4019575390700794	-0.5148364916038807
-12.254791953417843	19.298450378205736	1.5239336039993678	-1.4185328937028916	-0.48897560991058314
-12.107678242949614	19.405561627556374	1.5055318997098732	-1.388620234632922	-0.5201995315821377
-4.288326386940742	5.8070230604936794	0.10759916734567954	0.10349609568785584	-0.0126123632886635
-4.307057605244767	5.526002436139832	0.15067046848890642	0.14385732509031282	-0.0126507080480654
-4.180171464701457	5.245978145694322	0.19680890875307328	0.18646818394140907	0.009659553728707297
-4.162615861022818	5.199209053922773	0.20387770716025866	0.19290791612247316	0.012920812958463136
-4.143652721141185	5.191949089536986	0.2053111262806008	0.19373495421767656	0.015655064608068796
-4.014987066173259	6.398560350145364	0.021701023123547443	0.01996010376228842	0.007390907466935768
-4.102160277057983	6.226155071234556	0.04492341030171023	0.04386712316649758	0.0041197259577754
-4.158587255864665	6.1200098173878565	0.060558920733313135	0.059487021414880395	-4.281401050274282E-4
-4.284793079351208	5.824858607178209	0.10462543802348627	0.10072181548474922	-0.012270685986403386
-3.6322745368198053	5.1479752237781815	0.2263576178584496	0.19569588544257877	0.09783729107430258
-3.7520724673596213	5.133869891353276	0.22276487736382547	0.19914300743313113	0.07747462450243281
-4.068810461062704	5.185234828589743	0.20865116382579968	0.19469388963921908	0.02741931007929978
-3.4079134276844885	5.238028583704212	0.22564162836087842	0.17887604756650347	0.13365946024464903
-3.870611147185512	6.723331704642558	0.021761944620406794	-0.012655322702951211	0.011264322075400391
-3.93550508782948	6.569124366309313	0.027953098447687924	-0.0019425488473467558	0.013107084640788915
-3.083077723553127	5.477621858005871	0.22862907483877087	0.1348605825016776	0.18310841858702182
-3.2016356353304536	5.395281637801698	0.22787722643795116	0.15213780472982252	0.16436140858254517
-2.9250367521464256	5.618751443255416	0.24592198564612167	0.10952363174028756	0.20762224340921287
-2.808073832376915	5.742408533499555	0.25561999783025646	0.08856126010454786	0.2239653601780598
-2.561109083068193	6.012828978318681	0.30912957390970036	0.04274417870880766	0.26362585153179147
-3.6562255957727294	7.214473650128381	0.058562558072817766	-0.04780294811678043	0.010801494651662436
-3.592522873141893	7.34008329807876	0.0994110060282499	-0.08008143611427493	0.016773784310660615
-3.54328167840365	7.470859406778205	0.11231205076454662	-0.09048401187336304	0.0189469338424278
-2.1477862434435124	6.617732931249476	0.45870167502258313	-0.07940996261351282	0.3400570353191721
-2.178221292733067	6.571855578800015	0.4453108488993325	-0.0686477115066424	0.33586074436835384
-2.0648331524982755	6.7576354797203635	0.4977437613038307	-0.11254176859316493	0.35214681946031057
-1.8849213199230619	7.066868042911974	0.5830654859767088	-0.1846039405597228	0.37755677709645985
-2.4120263893614973	6.229400814325045	0.36041173225545475	0.0011774645551946225	0.291733002713402
-2.5361866250272955	6.047252036713077	0.31463083558554195	0.038143336948941425	0.2676689264703326
-3.935819787141531	17.984500048599497	2.4955628017097347	-1.1057610541425342	0.2681996720048837
-3.78336958602557	17.993315823553566	2.4811091451463727	-1.112606176390464	0.2644974661879581
-3.427077741744119	7.766058137175304	0.2602770539650527	-0.2035678468337708	0.026854656729145568
-3.406569881135219	7.832445527304884	0.2820210249762556	-0.2182480713210472	0.02716585651847513
-3.395983191054093	7.883794864942119	0.29950752274260056	-0.22865122715030972	0.027976248734245278
-3.3371281060386737	8.150918617555703	0.40133228478121696	-0.2815832502253731	0.03573211397245276
-1.278169408830863	8.48437433428823	0.9847367342910329	-0.49188142826460013	0.44554982643212304
-1.4540629241815408	8.03470965362341	0.8563490150779767	-0.3977417472233581	0.43133679403503866
-1.8167261401452421	7.208011822579171	0.6214629119705491	-0.2177800290261862	0.38914126986082365
-1.5523830370140876	7.789776732269239	0.7840396477807916	-0.341902722682372	0.41824096995411875
-0.9410764433027281	9.405038530050247	1.2307021879296103	-0.6656908420894311	0.4647182374744691
-1.0329367331417418	9.151234284338832	1.1651553560993468	-0.621321959220192	0.46089161032891923
-0.7679094447811552	9.95277965234512	1.3569448473210837	-0.74881048889566	0.46999361356359803
-0.33002843814312044	12.134348277380695	1.776774131490107	-1.0228027150103043	0.4598910063511683
-0.3357764586920513	12.078843485378034	1.767675471938577	-1.0169382022168287	0.46081388887745245
-3.417433509638533	17.827381727176302	2.448705009635673	-1.1389765272695103	0.26964471061920847
-3.353382382951112	17.741842308688575	2.4417785888511125	-1.145168116468482	0.2728846405003619
-3.674832941632539	17.93323560833925	2.4733348915102837	-1.1183080865023958	0.26876820241483346
-3.5409307277999584	17.885907081965335	2.461837847329496	-1.1301802166277621	0.268487238083078
-3.1860561960175433	17.549365365355296	2.4229759858896616	-1.1567570849226008	0.27729119912856925
-2.9981130641699174	17.395321314172424	2.4074798462711584	-1.1659834253952568	0.2809916913085965
-3.2165215628928006	17.57820816975883	2.425702935854252	-1.1542335326790383	0.277216723834502
-4.1137207324417435	17.95308223849858	2.5189590854049486	-1.0949601748967976	0.26859701801546154
-4.160621080742889	17.795938972454014	2.529176837200157	-1.0951992751733408	0.27535174133498286
-4.190763877417752	17.70804950350443	2.536227101409834	-1.0929024044093218	0.27827518697527576
-0.33050020850094985	12.145123827625998	1.7782135852095131	-1.0236215991829651	0.4596135670404578
-1.4343564303268679	16.31909273804294	2.263289497837323	-1.2140884553072284	0.32497409435654545
-1.3066176526698219	16.0680303809159	2.239724507261033	-1.2168987585401814	0.33067248488851414
-1.1152979539279455	15.611202681804269	2.195593021133452	-1.2136519831610268	0.3446092455045138
-2.4474803932797915	17.1585224792057	2.372370294954725	-1.1863026227931666	0.2943220979183215
-2.055761384167546	17.041296048986602	2.3434924148293037	-1.1995791565895728	0.3012872214942549
-1.9984998164489554	17.002629506016117	2.3382440487971343	-1.2003552436240774	0.303990773925754
-1.5724149375605685	16.580962567434636	2.2885601522105374	-1.2144350975427674	0.3162051711695133
-2.9820955633715815	17.38344915169903	2.406266712159858	-1.166655181668736	0.2814149456967264
-2.724789042326286	17.256116533629893	2.3893234519194775	-1.1768032470997871	0.28780077890333
-2.531457869203797	17.190304756335227	2.3774904823713148	-1.1844076431828983	0.2911354122800389
-4.183190145794866	17.56540290424019	2.534750756399532	-1.0935977561218515	0.2825264513892277
-4.207099313692599	17.371866069837257	2.538658491605572	-1.097335742196777	0.28716557220440087
-4.17345519997633	17.089831976884682	2.5229077441702246	-1.1059062256137664	0.2871869113720095
-3.3148310309893363	8.423923301546052	0.5049314791330158	-0.3416265184682198	0.03727386430732166
-3.3001926290874843	8.663118489326514	0.5840682948914809	-0.39163330634644883	0.034628254196172915
-3.2862287614074197	8.915212706658004	0.667061002025747	-0.4410843866384978	0.03729929139977275
-3.2794829862540458	9.153166440048345	0.7522175289192965	-0.49166689431638977	0.041423913970752554
-0.3805651487088481	12.953841366376702	1.888734795322363	-1.088805029977527	0.43662062203264995
-0.4307061904896281	13.36924122248353	1.9455515687714025	-1.1224984262092255	0.4237813371648188
-0.5075965103225141	13.744646939005303	1.9891680876878115	-1.1422633128714397	0.41185950711854125
-0.5977318219793605	14.096499370658435	2.0329436511291235	-1.1646077320801216	0.39806638346371404
-3.2676731937878696	9.605726412719452	0.8983781846228881	-0.5738607099086213	0.05359489497758077
-3.256429234120413	10.042692132374542	1.0363984216722488	-0.6504718335352082	0.0652810930582738
-3.268410707882346	10.416945356274994	1.142092821618598	-0.7036852280477675	0.07510964466908548
-0.6591870284780542	10.31262568099423	1.4422064957527925	-0.8061019837800893	0.47323323264379924
-0.42285288091859907	11.258976825610697	1.6332159731313944	-0.9302801445214534	0.4741106333399274
-0.42939644071267913	11.215805729165236	1.6248624753033727	-0.9245468423123464	0.4744755282441069
-0.6312573047807166	10.428088654680536	1.468036667747658	-0.8239562748354963	0.4736852108810874
-3.2903234695987535	10.897386429199772	1.2864976326600612	-0.7795773480116232	0.0876124097321099
-2.987291544864133	17.386535233830127	2.4066729428106868	-1.1664794413104127	0.281258585823676
-4.164359810315925	17.031866286091535	2.519279188521774	-1.1069440321389115	0.28769493944339136
-0.7097934901376413	14.466809880080852	2.077228697458833	-1.1844617064043348	0.3830036796574985
-0.8575672753041089	14.969271293498517	2.128903906419727	-1.1987122056938786	0.3670169577808071
-0.9532329287786547	15.217415294466539	2.1570028835999726	-1.208649317386752	0.3562543513869165
-4.1386892518049425	16.602845789463966	2.483952139284459	-1.1135420750726834	0.2812238928615314
-4.159558946386909	16.976159925336383	2.514714208310444	-1.1066528827218827	0.28793284417671955
-4.083322820670365	16.225441788462653	2.441100379645649	-1.1171929532662472	0.27367188803103765
-4.075875945060494	16.183223288394085	2.4361246691088994	-1.117252058058597	0.273229812039583
-3.9528003255732322	15.292784673108926	2.2964701879572607	-1.1122960297579763	0.23650697252716027
-3.9992067929440043	15.73055462668215	2.3696831643034986	-1.1189959611021782	0.25607152200920325
-4.068371905853679	16.139351008679608	2.4294342090395347	-1.116660144320622	0.27186105915976855
-3.903746688804401	14.691009127397303	2.189691039752794	-1.0945537557412512	0.20935781434129686
-3.86987704440043	14.375574603567006	2.1286163928243793	-1.0801375215492968	0.1978485929614109
-3.9256796422272324	14.820378173973397	2.2137705342118816	-1.098028145376902	0.2146596848195726
-3.9497350317267026	15.228464150498013	2.285198599370439	-1.1101830055153934	0.2337242853226515
-3.7268568443784513	13.894308007070336	2.0283604414549776	-1.0619688011748234	0.1813273826043355
-3.698215854277132	13.779058127098043	2.003969351173946	-1.0565876694197063	0.17752888616517437
-3.6779639093146645	13.673870011895303	1.9802367368431828	-1.0489153389196437	0.1747160698449054
-3.571181750067259	13.33170586472178	1.9031420742184024	-1.0306409470812268	0.16301297678733312
-3.4835043026903465	12.977876322076302	1.819791969794648	-1.002331039334847	0.1546947512857114
-3.404126025364066	12.339701968592273	1.6691252414650157	-0.9513026346369508	0.13041197722901146
-3.3488293333994186	11.895449310153229	1.5525961336717327	-0.9006988785317129	0.11834856885449921
-3.300315153385468	11.14083500028607	1.355571987613973	-0.81440668649302	0.094767554963155
-3.9511621749674837	15.271050023970451	2.292773947154808	-1.1117710725588592	0.2357567380856147
-8.244373317370188	14.628658956740194	5.442791079015114E-5	3.2420385249515596E-5	3.698960013205297E-5
-8.208489142862772	14.204433859089825	5.392999496449833E-5	3.260789957369177E-5	3.705878098595514E-5
-8.193734077492797	13.966873422743047	5.3656988708147264E-5	3.272451795510693E-5	3.70906340548572E-5
-8.232676222944097	14.462837941075223	5.423568730506497E-5	3.249624332334686E-5	3.7026820495908453E-5
-8.19035693955016	13.837323106092928	5.351070286825955E-5	3.279772759025059E-5	3.709590301064475E-5
-8.113167709168138	13.369167772280294	5.3018127444964575E-5	3.2983414207321144E-5	3.716312525255153E-5
-8.077142174814208	13.181783020574018	5.2856208819018124E-5	3.3071774987073236E-5	3.718181207482345E-5
-7.967407351985131	12.816549861797377	5.255824588687704E-5	3.317522942807621E-5	3.72612589053975E-5
-7.4202031915344335	11.241546128091116	5.163870458776192E-5	3.3495171516268E-5	3.766595617740675E-5
-7.380855782333087	11.139150568907128	5.162588808230471E-5	3.354025780266858E-5	3.769537664149722E-5
-7.603903539139292	11.751642921695533	5.1872364896505976E-5	3.339596917447134E-5	3.7520903933848576E-5
-7.696154479064555	11.994745340563997	5.200309641088034E-5	3.337718935805864E-5	3.744784843171453E-5
-7.744684776673163	12.145936214046198	5.2118641513418624E-5	3.335652071934783E-5	3.7411888673373806E-5
-7.337783016568444	11.036160898112158	5.161418928001766E-5	3.3575498960221945E-5	3.772621801435665E-5
-5.478513842259125	7.328297301269693	5.006450136712976E-5	3.267911000223011E-5	3.789974445185253E-5
-5.496335515484936	7.350666297835906	5.009809548682626E-5	3.27114042592452E-5	3.7913239694670465E-5
-5.513292533723025	7.373441024034741	5.0108083070224536E-5	3.2719468806324615E-5	3.792396272792222E-5
-5.7782594324877365	7.704138241466704	5.0335829508448324E-5	3.296553743163261E-5	3.794105287065307E-5
-5.226288884072366	6.97442447090005	5.00434901906147E-5	3.278389721668451E-5	3.777338530946733E-5
-5.1320395346395955	6.880771446866525	4.995557612171095E-5	3.269178834471834E-5	3.7738056040792446E-5
-4.981658732436152	6.746084424883188	5.0023026715179235E-5	3.274155282930501E-5	3.7750709441695483E-5
-4.872230788355059	6.663668971542325	5.006137507228216E-5	3.2752070505392344E-5	3.7794791134833816E-5
-5.95993806317256	8.088641025459268	5.035808299659608E-5	3.2819450040096144E-5	3.810016352086828E-5
-6.156106083074739	8.43849134717127	5.0674127301715254E-5	3.313802998295377E-5	3.817367626684093E-5
-6.3622803987511345	8.893710900037291	5.079839404139455E-5	3.3142623772513394E-5	3.8247668713923104E-5
-7.037730777065047	10.279206689455364	5.1361881599638254E-5	3.3598865684520635E-5	3.7970666102660616E-5
-6.511291309796823	9.166024915663732	5.1063925470167565E-5	3.3465928322717924E-5	3.819807157807902E-5
-6.961309529005052	10.091919377967345	5.128156294118895E-5	3.358883525955561E-5	3.801700574105685E-5
-6.976746835639336	10.11701394282087	5.130605436442134E-5	3.361162534949302E-5	3.8014436622757174E-5
-11.149672852779776	19.026028297048256	0.3959520016678259	-0.05989901513163249	-0.1211039329780074
-11.177286946315288	19.099277703541333	0.3991210496442314	-0.061738996481862846	-0.12133352544845209
-9.18227086019565	22.941744559833715	0.429891784658467	-0.12563705888801327	-0.07932460256193621
-8.933979733519063	23.042297787756027	0.42105494104732977	-0.12695617572889006	-0.07303668152699114
-9.497726748011418	22.723004536194928	0.4358525514339356	-0.12192369261076012	-0.08589685546314031
-11.201816179455392	19.362671115833425	0.4062722040508585	-0.06685606731771776	-0.12028210079731352
-11.022193536741858	18.71762456011473	0.3824087230972488	-0.05280817650801417	-0.1200824156376918
-10.948655511422155	18.634752597804788	0.3761992691501318	-0.05022072306617368	-0.11872946752180481
-10.739200803101152	18.414265673982754	0.3593269346731813	-0.044062694128768995	-0.11499437896276699
-10.426129079411938	18.242868662510936	0.3355886277408737	-0.03756357724815076	-0.10809347948169325
-10.351495060601314	18.19934593348884	0.32989206843937996	-0.036154891480524594	-0.10638395031983965
-10.276659955502009	18.164399203559437	0.324295502353834	-0.03487146643143446	-0.10481313304954915
-10.051706148564318	18.092298620546728	0.3072134617974923	-0.03139745453484544	-0.09900184570877324
-11.220597943108505	19.547650220008503	0.411323084608061	-0.07039819028114577	-0.11943234685318073
-11.213232813518047	19.613678726955158	0.4125954099584984	-0.07124613769153995	-0.11911401034598733
-11.167862918473158	19.983763373685665	0.41937323922305897	-0.07787029113925817	-0.11639737426565819
-11.119734753615504	20.180895538942224	0.4226192301028051	-0.08052116209750523	-0.11534168426390126
-10.889962382093142	20.81510177874138	0.4301106257226826	-0.09023290343472846	-0.10992478476827089
-10.989883259185685	20.57314650704364	0.42727771700314976	-0.0870519448600535	-0.11171929954669721
-10.670647697607485	21.25443563231954	0.4342289344828969	-0.09722975137101673	-0.10566290511170048
-8.656589193032165	23.077778160673812	0.4079035597826616	-0.12601196534231532	-0.06706902879343803
-8.262164632393056	22.97490850022338	0.38184731437675024	-0.1200291155649431	-0.05682416021456013
-8.093510801985081	22.896766634500132	0.36958721768287783	-0.11671020236938968	-0.05351072747123915
-7.68989912608717	22.564207698669875	0.3355628746007643	-0.10335667227173016	-0.04444218650956172
-10.61906467426591	21.352055718189742	0.43525420202409776	-0.09846686356441445	-0.1050003711137239
-9.936768220586934	22.310409278173573	0.4405751774063988	-0.11476795976891228	-0.09408594549973748
-9.627937960973474	22.62487940796674	0.43832077470586883	-0.1205085441354947	-0.08824777289325746
-9.573169961095976	22.676544366109272	0.4377844657870985	-0.12132644405943786	-0.08734296933588893
-10.134279956953314	22.058148587414195	0.43943990052948123	-0.1099157152752929	-0.09774660514834425
-10.304582249602808	21.836678921374176	0.43888553312620837	-0.10644787799689409	-0.1001165594054733
-10.555587977067566	21.45179651669559	0.4359586702368374	-0.09978217401958676	-0.10430802988127108
-9.871150253323467	18.04329134881533	0.2937574136830915	-0.02903160193130461	-0.09474075987236426
-9.4491510421968	17.986087424675254	0.25992765050735395	-0.023877167015710105	-0.08298838017347188
-9.39405468440286	17.97674307009461	0.2555066715553539	-0.023310889955357683	-0.08153912238236356
-9.318824933668623	17.968766098777905	0.2488999912875815	-0.022489219414629395	-0.0794182544410044
-8.866655676614846	17.930756511797174	0.20990873949133465	-0.018065103033002072	-0.06622491190938462
-7.460370084706861	22.326890903804703	0.31444877961151296	-0.09582287204632392	-0.04128300744533568
-7.181921823170052	22.004421546653404	0.2874866918757345	-0.08350179156554077	-0.03762387600634506
-6.980050576019263	21.793148493492453	0.26831698347583877	-0.07714532136841583	-0.03569415114780739
-6.576542696581086	21.409318391621486	0.23190530958181918	-0.06400774221244833	-0.032517681375989135
-8.591810565175942	17.924390418426363	0.1831866338757781	-0.01500720438052067	-0.058247687999263165
-8.160987566235585	17.895824611247768	0.1348760092547674	-0.009219596855853262	-0.04290794001782293
-8.427526747689353	17.911776804777684	0.16520335222594673	-0.012990123706702739	-0.05256829446884505
-8.540982568507179	17.920050757602066	0.17829049665556596	-0.014509156781806625	-0.05671090539275126
-5.864615339578987	20.755750631962357	0.1710440939295012	-0.045077818110687846	-0.02323967902624504
-5.543802938210256	20.38074487517408	0.14137847487714822	-0.03436929065773095	-0.01896523841675215
-6.504364858334945	21.34437545298176	0.22569259713367204	-0.06237903215493202	-0.031813269510889815
-5.970918121132899	20.87023242852833	0.18066935824194488	-0.04760552873111708	-0.024382574711856047
-5.171797381464162	19.89737251545445	0.10543591631266172	-0.024899488295249683	-0.014689386732442347
-5.0245480447987125	19.683822661130662	0.09082371610201928	-0.019337759004472696	-0.012590405172151703
-4.900152014728899	19.401774462066626	0.07469207989563875	-0.01418402681211099	-0.012050832406798762
-8.045165203849148	17.895237150670994	0.11728442306282792	-0.0075972518529540956	-0.03604436551548311
-7.828330068792466	17.887207984644846	0.08145927412417442	-0.005371814541915078	-0.023312412003520508
-7.588389628929521	17.819549385161938	0.018945566154174018	-5.136338712743758E-4	-0.005883694851904081
-4.683175416995011	18.92056128922509	0.050852406268761405	-0.006300944907284807	-0.008776419221296274
-4.557131527726211	18.533459102138394	0.03547167478320833	-0.003763013367397582	-0.0070932668781323645
-4.377707594286538	17.57417867700677	0.008070264998295464	0.0025146491121785255	-0.005024785830029422
-4.375950900357417	17.526057226949376	0.006972781870828296	0.0028275536480188127	-0.005066303374863131
-4.484941864981501	18.19838652331461	0.02220109185834166	-1.5376971953481693E-4	-0.006608111522970671
-4.372825752777866	17.497105804998277	0.006726517294562026	0.0029452636046789324	-0.005157191691135304
-4.260063754969469	16.957122878843833	0.00797105556898501	0.004152068220172446	-0.004113239768542807
-4.2543796491463395	16.88173839584814	0.00816459215537144	0.004271540727101746	-0.004300130156226252
-4.172479120773178	16.325671413989923	0.008591743903288443	0.00388871148416396	-0.0037774270276562
-4.151871519508384	16.155447405066244	0.00885039592965327	0.003803829717876282	-0.003623364919051146
-4.144035245207647	16.121454065378032	0.008767438996777987	0.0037234488965552925	-0.0035378133139111457
-4.072421898747817	15.289956430567175	0.006744636206650994	0.0030512267146195426	-0.0022276699526897676
-4.095328121705499	15.489697359268533	0.007346095865496857	0.00323841940614996	-0.002584537074752285
-4.118480058777639	15.68595857984359	0.007914510160773955	0.003275279795859686	-0.0028603384726520673
-4.140149876500907	16.06180723438685	0.008608295933236948	0.0036453612260953826	-0.0034303503661670645
-4.179593610389492	14.862900564725685	0.005497403519254632	0.0027049468135343794	-0.0022860880965067353
-4.129583690004605	15.034457843656845	0.006206073284975978	0.0029823647350819145	-0.0024759483318889256
-4.332504046130264	14.727261534199787	0.002810926469020021	0.0013180512758608834	-0.0010956892531863007
-6.864381120883843	17.824925970386563	5.949236705592776E-5	3.03635274424669E-5	3.677575345554895E-5
-7.111456277637915	17.862901719600874	5.8972924081700236E-5	3.024798038640827E-5	3.6518548232806034E-5
-7.361730330183262	17.815658423143518	5.8398071050958674E-5	3.027285088689949E-5	3.627001243418128E-5
-6.699631952192596	17.790187728061333	5.983705413794313E-5	3.044787330777938E-5	3.694137690706515E-5
-6.471535900809904	17.65611081898578	6.0258011905167896E-5	3.0686757220102075E-5	3.717843106376028E-5
-6.01856299486931	16.965651538393175	6.070940189220779E-5	3.147907477652741E-5	3.765095115564456E-5
-6.018217814642384	16.964954947243214	6.070960042463555E-5	3.147980000589941E-5	3.765133806305369E-5
-6.192614293475787	17.31914560580889	6.063091191319416E-5	3.1127113875840786E-5	3.74711725756199E-5
-6.358826975092747	17.562077889890872	6.0437543842539474E-5	3.081629113920109E-5	3.729526208869428E-5
-6.018066056155799	16.964687362149334	6.07096997741363E-5	3.148004389871428E-5	3.765151448479824E-5
-4.908304538333134	14.969355025422521	6.051240607202746E-5	3.28248255644696E-5	3.840826811515076E-5
-4.894965705707698	14.956384548239772	6.051907061048719E-5	3.283356226578469E-5	3.841335097499879E-5
-5.522668475480044	15.89108446419409	6.052683582732347E-5	3.2267621730490063E-5	3.805014095573717E-5
-5.590293973325887	16.02332329799043	6.056441478680931E-5	3.219362987398693E-5	3.8006234723816354E-5
-5.62503595550961	16.102423683804165	6.059656778629256E-5	3.21459460885341E-5	3.798986311010816E-5
-5.79838945170203	16.47567517825189	6.066429098361914E-5	3.188351424110362E-5	3.784705552727202E-5
-5.818300420163335	16.518599132988257	6.067639371329553E-5	3.185334524790656E-5	3.7836908740035426E-5
-6.016563718580136	16.961325465432818	6.070942016060962E-5	3.148278820595566E-5	3.765292283679205E-5
-4.911331118979538	14.97328547513143	6.051181337879179E-5	3.2822383277621526E-5	3.8406546686201216E-5
-5.0735700023776875	15.16993664121582	6.0477942598410075E-5	3.270807530554128E-5	3.832928814502862E-5
-5.223708594183212	15.375437594116095	6.0461922990100076E-5	3.257654261395104E-5	3.825143025198477E-5
-5.2244114000787105	15.376332166246335	6.046184559932198E-5	3.257603041729943E-5	3.8251123523450464E-5
-5.424504479191739	15.698092793846305	6.0490285613587656E-5	3.239039729663365E-5	3.8127352910507617E-5
-5.22565127061393	15.37825402853767	6.046199531261957E-5	3.257488422395691E-5	3.8250494104888916E-5
-4.7077301313837365	14.774519111724057	6.0614682362006464E-5	3.295950565325671E-5	3.848313878450211E-5
-4.675015183440867	14.74800878513003	6.063253427559456E-5	3.2977770365163004E-5	3.848880749813509E-5
-3.7658512309524754	7.028045440845924	5.117385708808954E-5	3.192702804912165E-5	3.759290860938372E-5
