# Supplementary material for: Thyroarytenoid muscle fiber orientation regulates the ability to modulate vocal fold vertical thickness
Source: PLoS One. 2025 Dec 4;20(12):e0337735. doi: 10.1371/journal.pone.0337735 (PMC12677544; doi:10.1371/journal.pone.0337735)
Supplement: S4 Data — (ZIP) [file pone.0337735.s004.zip › Male/contourA4TA8.csv]

% Model	Angle3.mph
% Version	COMSOL 6.1.0.357
% Date	Dec 13 2024, 23:15
% Dimension	2
% Nodes	720
% Expressions	3
% Description	Line
% cpl1x	cpl1y	Displacement magnitude	u	v
-11.968005616002486	39.650844643500406	3.714612213490489	4.323508261840006E-4	0.4250673122262115
-12.100925229184412	39.521184251215715	3.7104595763264157	4.3016215609110157E-4	0.42513710650169934
-11.810234379374002	39.74293127707726	3.7175560468599693	4.339171272746331E-4	0.4250166937631694
-11.76596306338081	39.775513356632324	3.7185998487537573	4.344685270469199E-4	0.42499897422753113
-11.47739948826791	39.862189693672036	3.721374214330846	4.3594130729061637E-4	0.42494899856750573
-11.258980847445656	39.857881496438054	3.7212309513363877	4.358746499360599E-4	0.4249476294215704
-11.716143543792246	39.796222579001906	3.7192618796011456	4.3482222187506153E-4	0.42498735085653516
-11.163938214941039	39.85365079891891	3.721096477627973	4.3579909788590723E-4	0.4249482622813797
-10.796207435616262	39.85090503287166	3.721005962304761	4.357446036145934E-4	0.4249436063538582
-10.709496869932108	39.85039381204079	3.72098810560182	4.357329876260008E-4	0.4249424413384245
-10.37169574884199	39.850036177539195	3.720974330143854	4.3571503680776374E-4	0.42493704030653623
-12.13512273325702	39.460672833157	3.7085223752589593	4.2914212306987924E-4	0.4251692160808764
-12.240660142730178	39.24849072022055	3.701731931890161	4.255650728578961E-4	0.42528156172538123
-12.227325367848685	39.08705965880899	3.696560871111421	4.2285473691055836E-4	0.4253654930314233
-12.205740642978935	38.979124391808504	3.6931064856986127	4.2104260347145016E-4	0.4254214002992226
-9.681369688821853	39.850002288818345	3.720958596007917	4.3569571988312614E-4	0.42492565755679784
-9.209886193231677	39.8500022888185	3.7209596137666994	4.356704941459841E-4	0.4249178698223318
-6.503691158131879	38.96454001876737	3.6925719155063543	4.208454133690547E-4	0.42533533385681377
-6.587351156296421	39.29642873129991	3.7032037399794984	4.2638830244537244E-4	0.4251634783404491
-6.771159512318912	39.57700815680421	3.7121865978792683	4.3108222767479205E-4	0.42502006440761125
-6.814129999907874	39.651652838586976	3.7145777429973177	4.3232983320626924E-4	0.4249818123821987
-7.229593906641747	39.84203493583536	3.7206773034676326	4.355240962822434E-4	0.4248893243456825
-7.181795837296288	39.83706132882147	3.720517915479197	4.35440513214396E-4	0.4248911283614435
-7.033567159296577	39.76166368437849	3.71810007148213	4.3417702087696346E-4	0.42492802684651265
-7.6946177519140235	39.85300356006798	3.7210351112772915	4.357007196607848E-4	0.4248912801370198
-6.488283836647731	38.91091546805024	3.6908556083294966	4.199448633178425E-4	0.4253630668100772
-10.243595360807257	39.850002288818345	3.7209729239836618	4.3570629855852643E-4	0.4249349436981837
-9.730298368089413	39.85000228881833	3.7209598669359623	4.356966389042013E-4	0.424926465149091
-9.743014193148053	39.85000228881833	3.720959834998612	4.3569749341088493E-4	0.42492667479986834
-9.085341826788042	39.8500022888185	3.7209573785478502	4.356684027177555E-4	0.42491580941119056
-7.779783738995952	39.851154726690396	3.7209799015513436	4.3566485220992366E-4	0.42489365468753504
-7.886706964608754	39.850916601280545	3.7209695936118257	4.3566609074709677E-4	0.4248955472455245
-8.209330570361047	39.849987794146756	3.7209551117712367	4.3563923097468267E-4	0.4249013552266321
-8.699211804792647	39.85004545472901	3.7209637657948877	4.356454462565497E-4	0.424909413625718
-8.427966558711145	39.8500350871401	3.720953763772579	4.356492029911214E-4	0.42490493600669244
-12.152615457473026	38.61822056218743	3.6815487543119945	4.1500084091446475E-4	0.42560865724455266
-12.150457207342695	38.60568225439725	3.6811476123431683	4.147909484129919E-4	0.42561515741623623
-12.146591986235311	38.58859764700979	3.6806004281617635	4.1450598555078726E-4	0.42562399961597663
-12.074238696384148	38.24828133015453	3.669710104435519	4.0881374793724345E-4	0.42580020250904327
-6.441829287929373	38.514252064367554	3.678159493550284	4.1330874610103846E-4	0.4255693285384898
-6.4796557750756225	38.830935381536946	3.688293041669473	4.186085717261238E-4	0.42540466956154693
-6.431316994593285	38.355730965701305	3.673082656892186	4.1067343312178753E-4	0.425651895925628
-6.415000660473024	38.12021737547059	3.6655458051012224	4.0674155346354405E-4	0.4257745423919567
-12.006552716049852	37.91928976266428	3.65917251174508	4.0333338789937914E-4	0.42597058474854965
-11.966773292852782	37.7322909897182	3.6531890419735924	4.0021997297128486E-4	0.4260674060448738
-11.899335717233097	37.41624344712912	3.6430686017680856	3.949819142105176E-4	0.42623104368086245
-11.86072968481382	37.23337054820751	3.637217894369775	3.9194235274281266E-4	0.42632573319774986
-6.405495081109018	37.81045524455644	3.655624830584131	4.015977414750072E-4	0.4259360613210037
-6.3802834672144035	37.49850283645258	3.645643704158321	3.9641821938494337E-4	0.4260984657994491
-6.34327199449609	36.990127261889924	3.629364445066064	3.880298362345321E-4	0.4263632002963386
-6.3346776499635205	36.89181710192548	3.6262216671380014	3.8640488015584715E-4	0.42641436894918294
-6.327277488709939	36.80573234114482	3.6234686911115435	3.84995388084311E-4	0.4264591815525096
-11.839379859361392	37.12464213602315	3.6337346195297395	3.9014181952100704E-4	0.42638205935066276
-11.66031709327127	36.191536938073696	3.6038702417165016	3.747702372750923E-4	0.4268655105551936
-11.619905720758748	35.962379473002436	3.5965444655084315	3.7101062142209397E-4	0.4269842961015881
-11.730360249335298	36.58305483766412	3.6164141570354245	3.811879517598059E-4	0.4266625751063697
-6.248695444183289	35.88284413383002	3.593953556781135	3.6982501722272493E-4	0.4269395687342405
-6.190644674951313	35.36621719878445	3.5774147119028674	3.6146713313698665E-4	0.42720830194673076
-6.146329446134891	34.860882297696094	3.561251157842503	3.532266369101109E-4	0.42747132453921155
-1.0600869276340483	18.316100001774196	3.0326567343864577	1.0811118260031023E-4	0.43603323383538684
-1.0459016161732135	18.37692181363064	3.0345945610327623	1.089543672261141E-4	0.4360013075673922
-1.1744205707972624	18.153797557800345	3.0274812962531454	1.0586685828604217E-4	0.43611947669265455
-1.311326192584243	17.97535615877772	3.0217939823663724	1.0339898556764037E-4	0.4362144509004327
-1.386335587551091	17.922671465764726	3.0201135772638725	1.0267356913917364E-4	0.43624296548640507
-1.650548821745367	17.757514160475903	3.0148535079007974	1.0039859876240909E-4	0.43633275171808444
-0.9718149006219283	18.630446296863695	3.0426813055296	1.1246864965040925E-4	0.43586802226498755
-0.9542349860686515	18.852537320770427	3.0497605710542603	1.1555476586403019E-4	0.43575190883421694
-0.9467123425971604	18.932059856972355	3.052298084566257	1.1666029059509626E-4	0.4357103161816903
-0.9488912973033679	19.009058522305217	3.0547529709618995	1.177336097206282E-4	0.43567017237544403
-0.9602591937381534	19.185733594449147	3.0603899537378654	1.2019354899749934E-4	0.4355781507638946
-1.0005126263859143	19.36574217623491	3.0661281071414077	1.2270635013378293E-4	0.43548478552830244
-6.05347281998843	34.07388368729615	3.536102016343658	3.4060720474238585E-4	0.4278806169861027
-5.779746191862431	31.198536783186327	3.4441294188074707	2.9523610753897316E-4	0.4293770737086526
-5.81260308842713	31.6601371096856	3.4588631015656377	3.023694859573383E-4	0.42913663720605844
-5.898916358898413	32.61341104261303	3.4893836115102914	3.1738524002748877E-4	0.42864045281150476
-5.976331308258205	33.33624786626052	3.512474397964755	3.2878117894358835E-4	0.42826438235943426
-11.555172919712001	35.57995576034233	3.584306761429511	3.648051323882786E-4	0.42718257010872485
-11.427224513094306	34.824469013294944	3.5601343232519937	3.524655296566529E-4	0.4275742602100283
-11.302991741507174	34.01939293201957	3.5343700781097924	3.395216276792059E-4	0.4279918454872993
-11.26269403333529	33.74326682230424	3.525554365949258	3.350408690332436E-4	0.4281351001511231
-10.87492360433819	31.536162433666846	3.454961160748801	3.0010074047277416E-4	0.42927920602198216
-10.79808267178972	31.096982410679725	3.4409228683083652	2.9340968627195307E-4	0.42950687903412005
-10.515617328365707	29.431210118152052	3.3876910259600446	2.675611922507009E-4	0.43037055429975835
-11.095255333576779	32.78560916869341	3.494886448644934	3.1987733842246983E-4	0.4286315460580302
-10.374607869233792	28.677418549364212	3.3635707305887683	2.5633046650397047E-4	0.4307612024794638
-1.9007542873442729	17.670028077820447	3.0120646299783367	9.920106445135299E-5	0.436381822454041
-2.0779141835942943	17.606247817656115	3.0100336898722477	9.832864153795894E-5	0.43641752716995974
-2.421704394542373	17.610906476909	3.0101838665504044	9.841379809160698E-5	0.4364198051815902
-2.5268901597962445	17.60827853304663	3.0101012475250775	9.838420062464417E-5	0.436422618250189
-1.0157099330243569	19.441588102125813	3.0685484356491526	1.2376610207054568E-4	0.4354454222434409
-1.1062328150339649	19.65851365771074	3.075466716743304	1.2680105693965458E-4	0.43533348670379163
-1.0950141199455286	19.63861486947969	3.074832046723564	1.2652207096279172E-4	0.43534371449663745
-1.0936631912571904	19.634142492606518	3.0746893086978364	1.2645935500199413E-4	0.4353460293473267
-1.2019485900933222	19.823967402584525	3.0807467775944657	1.2911926823754507E-4	0.43524847848619597
-1.2626663164006444	19.90610167368628	3.083365452398753	1.302698593120367E-4	0.43520645778194683
-1.3479656887537845	20.02184186709379	3.0870607007956936	1.3189179316239617E-4	0.43514724162749485
-1.3818036936806772	20.069240413165744	3.0885724419269542	1.325597834658433E-4	0.4351229768162295
-1.490043238491493	20.21081153288452	3.0930918539131573	1.345449014047161E-4	0.4350505972958363
-5.495158991359491	28.68268136418761	3.363663655454246	2.5679958921453073E-4	0.43068587260176083
-5.507477156915547	28.790577524822243	3.3671029210933923	2.5839924245794156E-4	0.43062973523024056
-5.640376413522405	29.93509919763994	3.4037181209655527	2.7578014777405216E-4	0.43003438110789033
-5.66674537726079	30.200894570944342	3.4121996660088243	2.797907409097049E-4	0.42989603679850596
-11.232964758328787	33.56280133293661	3.5197762060709397	3.321131863417804E-4	0.42822868058366315
-9.890707351552885	26.584105713780335	3.296649527865113	2.252093634000875E-4	0.43184476177096154
-9.499209611630052	25.463046361573806	3.2608379892280626	2.090599381634758E-4	0.43242328599763513
-10.251371607480321	28.08873461337165	3.3447521194487413	2.473504216442348E-4	0.43106608370028476
-9.949856872037069	26.81141811544305	3.303916871403187	2.286165099575797E-4	0.43172718870575066
-9.409620206466	25.28683176907262	3.2551935377798693	2.0648930697820893E-4	0.4325138281243429
-8.975776833099328	24.413789608181347	3.2273630457813134	1.94127555402124E-4	0.43296269238247964
-8.450931047688341	23.67686534172989	3.2037723305999917	1.8365703434945828E-4	0.43333941358913974
-8.315280225053407	23.486682331666373	3.197714788985183	1.8101859661261884E-4	0.4334366828067584
-8.109310669822081	23.245736403988893	3.190009828041908	1.7767227490160975E-4	0.43355946514757426
-5.04821833795282	26.35030357792787	3.289140877664585	2.2221087459358804E-4	0.43189669028167704
-5.072511135861281	26.457154341834364	3.2925455243650803	2.2372643815400987E-4	0.43184125891361824
-5.319014801988768	27.6151602307035	3.3295460833337702	2.4080047149956072E-4	0.431240452042629
-5.298549699956672	27.508324942348306	3.3261382933390267	2.3926146173628042E-4	0.4312959248203331
-1.6547952866665352	20.435138707303928	3.100245946720041	1.3769942221740806E-4	0.43493581788037594
-1.7068462026965912	20.505043732104994	3.102478054171291	1.386851736213645E-4	0.43490006112095464
-1.8328638043067826	20.675856534446993	3.10792675678713	1.41093208991438E-4	0.43481267317874406
-1.9146876228856835	20.78271581099791	3.1113389298960312	1.425962633066835E-4	0.4347580443426546
-1.9589596542270868	20.838178803681924	3.113107304256634	1.433733903251638E-4	0.434729714072679
-2.2267902915590323	21.173727916983232	3.123831108228262	1.4812160829512865E-4	0.4345583241575989
-2.4765836027203294	21.524027437877677	3.134995604827263	1.530750759967026E-4	0.43437899297775845
-2.510632075597485	21.56945277354053	3.1364480943259014	1.537232737881476E-4	0.43435576403322684
-3.4170539347823667	18.323036770820913	3.0328968827228997	1.0833810671360213E-4	0.4360619332330595
-3.3613588547056894	18.26201824120377	3.030951180703011	1.0748952363299779E-4	0.4360930075206885
-2.8302006677410443	17.7685842180935	3.015211475073799	1.0062249707023152E-4	0.4363431414352147
-3.0213186080937637	17.882690433716814	3.018851899343648	1.0221482329862602E-4	0.436286227014077
-2.9853774190574067	17.85333337493745	3.017916806961809	1.0180620635139933E-4	0.4363010529967781
-4.904236518511963	25.91960781073081	3.2753599377944607	2.1601665119583204E-4	0.43211942181937557
-4.723668736196532	25.314951331292864	3.256065437429804	2.0722620203209813E-4	0.43243238453742217
-4.604679940346854	25.051089745874435	3.247619050091851	2.0337201581609824E-4	0.43256836584820657
-4.281370486848969	24.383328411417228	3.2263325378277274	1.9383852051883766E-4	0.43291227478673
-3.2125741016240386	22.611557155864187	3.16971383662438	1.685182461693424E-4	0.43382176064926903
-3.272014261258436	22.70654698603269	3.1727412750523465	1.6986026101682765E-4	0.433773024038627
-2.5518384799861815	21.63096481182497	3.1384104426810393	1.5460489968661812E-4	0.43432424412126625
-2.8735384712196232	22.08009398368013	3.1527593270978302	1.6096835198746348E-4	0.43409436070368035
-3.1756044296995665	22.556944434453374	3.1679675504325226	1.6775162176744366E-4	0.4338497460754166
-4.545571876999899	19.652622560032107	3.0753144853826955	1.2691965242208486E-4	0.43538390277512407
-4.424895516455141	19.524062222800467	3.0712136809641466	1.2512629336612304E-4	0.4354493271587961
-3.958958611653594	19.00470136406695	3.0546391864608227	1.1784677908898206E-4	0.4357137974925739
-3.8782730930382083	18.915322300283425	3.0517912376997978	1.1660068025118634E-4	0.43575932531353956
-5.025563667731989	20.107549344377823	3.0898544217394637	1.3333660163519767E-4	0.4351532832490487
-5.277731362781373	20.350988119887234	3.0976059811499113	1.3673980442287115E-4	0.43502973145034374
-5.606549304112775	20.6598148798465	3.107481245614191	1.4112416834849832E-4	0.4348732661464768
-6.131048509468386	21.17349677678001	3.1238521351867483	1.4835338680752172E-4	0.43461252902376923
-7.17416985769136	22.198608654304337	3.1565698886914264	1.6281819100502767E-4	0.43409236574926047
-7.6413332318231895	22.67125431062098	3.1717030892525493	1.6953396693821003E-4	0.43385244484622043
-6.9150129554945305	21.927639425126234	3.147945570499407	1.5904291979485614E-4	0.43423013205747085
-6.31895859009996	21.343154735881807	3.1292890856103766	1.507815117993649E-4	0.43452669776065395
-6.618255579081206	21.642875823077	3.138831265036668	1.5504614634624477E-4	0.4343745516433922
-3.6680004015474728	23.30103040805593	3.191748347064379	1.7829262497402696E-4	0.4334683694420666
-3.83446762916781	23.580833568731567	3.2006752796137716	1.823568751707448E-4	0.43332473901900137
-4.071443328978513	23.987709649252928	3.213680449608081	1.8808575549959336E-4	0.4331157203907137
-7.640251545310057	17.586782544931808	6.189584052468798E-5	3.2622331554461675E-5	3.863945056391064E-5
-7.509356374993602	17.79911102953117	6.197309336013273E-5	3.2314001789827905E-5	3.8529076448881374E-5
-7.6989388334005735	17.4903691638282	6.184436285558083E-5	3.271474316335906E-5	3.86891478417873E-5
-7.762103216471637	17.30759444679789	6.169168841232544E-5	3.290274936704569E-5	3.876858328595569E-5
-7.821162534822876	17.152686250634986	6.153902204885284E-5	3.303844696179218E-5	3.88344782603077E-5
-7.87221896818102	16.9473112831706	6.130501585142347E-5	3.3216586038431746E-5	3.890469616451695E-5
-7.921170402924522	16.753942907049066	6.10898275659388E-5	3.338080379830546E-5	3.897447238042842E-5
-7.9783869673286425	16.470761822820492	6.072935011425457E-5	3.358751072123381E-5	3.9067610171198036E-5
-8.003886469325913	16.357472230499454	6.0592527900778584E-5	3.367509948585959E-5	3.9105957095741134E-5
-8.041803974825056	16.197407590250943	6.035017411670853E-5	3.3773353363124247E-5	3.9137199057861857E-5
-8.11957094103931	15.808141817188318	5.978705457309076E-5	3.401524001219422E-5	3.923034881902499E-5
-8.094241908274963	15.975737091845481	6.003466172960688E-5	3.392163869968647E-5	3.919482204047809E-5
-8.149959289733443	15.594634263864748	5.949572818967446E-5	3.414384935884912E-5	3.928107817560993E-5
-4.487015489615116	14.591722761896559	6.48483540880913E-5	3.5313544557829926E-5	4.1102198903680805E-5
-4.416731324563106	14.512870608922288	6.484616900798528E-5	3.536294290457124E-5	4.1115528049293895E-5
-4.329055028394281	14.412978776001905	6.485650994809092E-5	3.54377304133436E-5	4.114274122936022E-5
-4.19303203891211	14.248275933735142	6.483169248181213E-5	3.55307577777725E-5	4.116744988085697E-5
-4.178965322518646	14.23024927967746	6.483026668285164E-5	3.554251105761375E-5	4.117197074928985E-5
-8.208595369810979	15.125877972768416	5.879083188495394E-5	3.435415320359316E-5	3.936652756655902E-5
-8.250106284083648	14.883579494882824	5.842673552463154E-5	3.4456025937324645E-5	3.940708247046149E-5
-8.184763342662869	15.304083214581624	5.906106580869066E-5	3.427802657702125E-5	3.933230072727365E-5
-8.194040568253598	15.203367992185502	5.8918560984737214E-5	3.4326934453194554E-5	3.935508602548987E-5
-4.009503675450382	13.95499929048619	6.466588630291117E-5	3.567110711944658E-5	4.117844387528069E-5
-3.967321215997023	13.879167246534847	6.46278082743868E-5	3.5715447136444637E-5	4.1188985413340146E-5
-3.8768075373306097	13.684183745503944	6.445562270581083E-5	3.5789368711840254E-5	4.118742172661677E-5
-3.8285567068758617	13.577304042901428	6.436111398320543E-5	3.5833244342071343E-5	4.118470911057513E-5
-3.679175518096213	13.165512678706849	6.39368463968273E-5	3.597556553693298E-5	4.117107910917671E-5
-3.5952780276413945	12.848827743115857	6.35273511674022E-5	3.603787864625511E-5	4.114574791640433E-5
-3.8035301168690907	13.511178334388502	6.428139330037896E-5	3.5846399455515956E-5	4.117621779563834E-5
-3.5706258476984103	12.751547870197772	6.342690234870258E-5	3.6078520324859495E-5	4.11481946161794E-5
-3.536337058362929	12.508568926206657	6.310542402414048E-5	3.612563377850808E-5	4.114285285598841E-5
-3.4943523373487664	12.217884679130231	6.271911306145559E-5	3.618291583377115E-5	4.1132791341681445E-5
-3.476217738039166	12.051206781698731	6.246695242231268E-5	3.6183113444947666E-5	4.111732273878277E-5
-3.4381043775288846	11.707787309160882	6.207427046998867E-5	3.628397226923327E-5	4.1127003128069196E-5
-3.4175141432913065	11.442487558596586	6.16867217542627E-5	3.628606737640938E-5	4.110413680149246E-5
-3.390535492772293	10.959938069747185	6.105281303870499E-5	3.6326688080591376E-5	4.108882154153289E-5
-3.391605607580326	10.637069694303245	6.060523207334998E-5	3.631352391605131E-5	4.107604825860917E-5
-3.3957072198915474	11.125983907025887	6.130202828562615E-5	3.6336687410675195E-5	4.110335971538835E-5
-3.3933099091125833	10.454525891479044	6.038300482635287E-5	3.633430583620297E-5	4.10822469048063E-5
-3.392748642497309	10.363320317554606	6.027958663968218E-5	3.634030625366386E-5	4.1082901964800575E-5
-3.3881777990103163	10.052022617744685	5.988091563948943E-5	3.633013748679909E-5	4.105991935685963E-5
-3.379931059854188	9.65560915900371	5.9357343879751546E-5	3.626056579406462E-5	4.1007162756572816E-5
-3.38003327420144	9.645525660619372	5.934216255375327E-5	3.625779215821993E-5	4.100554084792357E-5
-3.380411775956053	9.63612711841371	5.9325516637336636E-5	3.625223963405418E-5	4.100297733847211E-5
-3.4070943292007656	9.209820550583608	5.874606056998729E-5	3.616437841790836E-5	4.096821871439072E-5
-3.4177904844649305	8.97279793026408	5.834555131224858E-5	3.603520551376053E-5	4.088931042609434E-5
-4.670507470987797	6.528342318175511	5.350244563464533E-5	3.49735172298479E-5	4.0278301889199914E-5
-4.472672713765167	6.53165408154053	5.3735188317637376E-5	3.491783269372328E-5	4.044646380706197E-5
-4.296096768007061	6.564113874181485	5.378254226984599E-5	3.478084872524205E-5	4.0276373253015035E-5
-4.1907677441120486	6.6201318525786546	5.3976868442268144E-5	3.4699508074727405E-5	4.0359835184407674E-5
-3.42823364007561	8.77881073484247	5.811414906305086E-5	3.59799625652709E-5	4.0880616572896534E-5
-3.440421539484517	8.631632878187974	5.793699940871676E-5	3.5874198243451734E-5	4.086930118250756E-5
-3.510174069952668	8.051882576425108	5.720785742124031E-5	3.545899818795542E-5	4.081740243088331E-5
-3.4654247941708625	8.41479710425795	5.7600523406562616E-5	3.569116876525198E-5	4.0834550064790025E-5
-3.519325274558982	7.974355231943207	5.7051740309081195E-5	3.5372406098225976E-5	4.076854885976501E-5
-3.8048036653298265	6.960169305120867	5.454523939364404E-5	3.420623478581665E-5	4.007669794408943E-5
-3.942941641067294	6.809098812242506	5.4297988931777016E-5	3.448092257436813E-5	4.0146264927334646E-5
-4.081244662082278	6.715380176995773	5.399177958134693E-5	3.4429417447087374E-5	4.021993425912795E-5
-3.557899482821399	7.6388476831782866	5.621631168941583E-5	3.454725662582818E-5	4.040094228361174E-5
-3.5506928691402093	7.692857622749482	5.653962343230949E-5	3.4896066654447863E-5	4.056604661349477E-5
-3.535122007221198	7.8370201875805385	5.679229667903646E-5	3.5157365546731816E-5	4.0643158204590755E-5
-3.5827478111781415	7.560437912809053	5.613266212912022E-5	3.477734843466576E-5	4.0336110333317306E-5
-3.656557182300242	7.31345080673359	5.529945078961035E-5	3.4456797512148894E-5	4.0018505466249554E-5
-3.741595319822733	7.091603710798701	5.468699148902951E-5	3.3998245078643356E-5	4.0005807482420156E-5
-12.48823622079036	29.318127189803445	2.5256108061268554	0.2143392716530667	1.1251353953310987
-12.301573729696075	29.291730374054282	2.469188872510857	0.22821746475185808	1.1079969400804823
-12.904182385341631	29.37659805299116	2.649199185361474	0.17716576118615043	1.1577881455435375
-12.704310573905445	29.35687813300677	2.5912715260412775	0.1957102916639788	1.143100187509602
-13.215739023882737	29.375039723105594	2.7333081175388796	0.1476393152298528	1.169114514784508
-13.289816212405814	29.38416912499247	2.7535515105781316	0.1401079938522122	1.173467627711592
-13.628735756055638	29.408293625969595	2.840917894333967	0.11136331955511238	1.1889060319804086
-13.761313265189306	29.420327221129604	2.8753571485127956	0.09961174140927127	1.195371343675329
-13.789831291953012	29.42263826529943	2.8815752973962048	0.09702437690041649	1.1965842878747721
-14.193507593470319	29.351006338599753	2.9636868625865764	0.058471825622932676	1.1981670263710877
-14.343065600888547	29.30623263263965	2.9880632793277386	0.04598406268968977	1.1957420012423363
-15.169871121939503	28.7024294022831	3.107829650618164	-0.026141570482300164	1.1649863093651247
-15.025976096323706	28.826575538617305	3.0883326959088855	-0.012918431656414767	1.1710144250287908
-14.704342841257393	29.099582909420015	3.0419079909571565	0.015349014448011386	1.1849113081480882
-14.77814405518191	29.048154888872233	3.0526621404299465	0.010032439847954513	1.181765574353785
-15.194930389272562	28.670268692680192	3.112271865697545	-0.029320066564000498	1.1636165988668752
-15.552436058935607	28.262388145106144	3.16814974859632	-0.07361273054786334	1.1480261267408332
-15.65870487864321	28.128694460225432	3.1840670244947558	-0.08682546535565022	1.1419714852045826
-15.420870685895718	28.414489982476084	3.1486630887349785	-0.05633109261620203	1.1535389899308077
-16.14669845066415	27.534817692946177	3.2195671963377155	-0.16604384365334499	1.123468221455305
-16.18902508127296	27.487365967844962	3.220191886893029	-0.17381675756711581	1.122603691462524
-16.090879730623392	27.60512583812312	3.216891863192834	-0.15675678889935135	1.1264170954901613
-15.906983759261689	27.83045491742547	3.2095649906863524	-0.12375659545116055	1.1360538483354035
-15.78801336657089	27.974288039163056	3.2001839080304038	-0.10507831983883388	1.1394416536726935
-16.4224657835804	27.241242221715776	3.1962795713854217	-0.21040599193784054	1.1202202546091828
-16.636541644582238	27.015574682657572	3.159247974353453	-0.24670441607250748	1.1225125292390628
-16.701862721366762	26.948993088668995	3.1426139398062802	-0.262151861929594	1.1287164412127253
-16.98192097775023	26.67928029930171	3.046436055438941	-0.336773681679665	1.1562836047078662
-17.086567607533095	26.586911131348927	3.009257671837117	-0.36808065984174404	1.1665124817447634
-16.810764952407226	26.84442366016748	3.1046884692479235	-0.2913677697820741	1.1392610987708656
-17.316197999609905	26.352544552541893	2.9297512575123195	-0.4610019492644263	1.1843058128924417
-17.45518464052986	26.210110438215963	2.882713675579328	-0.5129189520878756	1.193515523248379
-17.722095738557805	25.895382301413925	2.8209944075314484	-0.6277730956480444	1.2138737680705123
-17.72264017583542	25.894744071275742	2.8208593903446757	-0.6280131656076202	1.2139134806379408
-17.932597821946576	25.11386146747848	2.7243865480071134	-0.8644808303223003	1.1448728752623745
-17.907096306050956	25.00313633884308	2.710389968410224	-0.8889905541224064	1.1213970570475806
-17.75267320881764	24.32471147247125	2.6246371236084856	-1.0406768989918886	0.9756771284820248
-17.92944471255859	25.1306830888716	2.7264863190203807	-0.8597625058725672	1.1463757269623138
-17.722777975835573	25.894232143167198	2.820802138004136	-0.6281779097866224	1.2138632454576181
-17.728945142955695	25.871483784810497	2.8179967362988263	-0.6350666030788004	1.2118598146054447
-17.700264955727473	24.192801294244298	2.6059927350909935	-1.0636182115871047	0.9437753849528637
-17.492893227235577	23.675149455238873	2.5270142849516404	-1.1636655065885848	0.8200490223345712
-17.219818972655105	23.051350814888384	2.426869167252848	-1.2883751488399335	0.6753669320417167
-17.213682929786287	23.036984749786797	2.424310950856616	-1.2913482395239908	0.6721002188890061
-17.20651458505761	23.021889840621302	2.421255380414207	-1.2943131274922441	0.6684025727464344
-16.72944438496599	22.0265670999435	2.225430215942502	-1.470040795219527	0.42748809284853845
-16.772330573218266	22.113599037757318	2.241903469134254	-1.4562490543882547	0.44761665190327626
-16.97378539565523	22.529669064239176	2.3258708891065885	-1.3859872799220874	0.5459274623526436
-16.69878402350933	21.97001521221032	2.216265822131365	-1.4784696302866274	0.4144225731495064
-16.44523432072541	21.481646309928003	2.130218712631508	-1.5548827164374432	0.29751158858119764
-16.38784636008633	21.382208809377225	2.1167084375160092	-1.567866613294426	0.2729058947043054
-16.10429654720809	20.90765006213037	2.0346917355470855	-1.6239392472081255	0.14686978439759396
-15.229590069694847	19.59839917871314	1.855914261425521	-1.6616414667354769	-0.2190032701391607
-15.573303162172023	20.08692966262294	1.9173876277579698	-1.6663978933490389	-0.08138698025495306
-15.762739830454272	20.369577854236137	1.9589770464781597	-1.6614567424985804	-0.0019067138985166612
-15.676053214728174	20.229671015614727	1.936984968760087	-1.6682880083322942	-0.040452868239705495
-15.004965242227517	19.29705702264412	1.8144152485689313	-1.6261568445538395	-0.306617736957244
-14.347740685004595	18.43237628944785	1.6494888777802181	-1.4219300803592407	-0.5263768868846178
-14.71316053352021	18.903140185799252	1.7511713908159958	-1.5600704310364035	-0.4212786987844292
-14.112301424219844	18.14085757339455	1.5705664749352921	-1.306981202365535	-0.5798523914571665
-13.786968016309958	17.746840232171802	1.4295201141914198	-1.1195790141245932	-0.6006747296126804
-12.572484095421888	16.31238607204104	0.9255062964664462	-0.4973807594500018	-0.41823447344046344
-12.73923093656964	16.50237005974189	0.9920343565897489	-0.5764635213517171	-0.45168935801637133
-13.149721100590622	16.985383718836303	1.1566354265175416	-0.7784198031604042	-0.5230122083037407
-13.560443943361147	17.474962802260926	1.3348267381806456	-0.9966320837070837	-0.5824512674741869
-12.433087863224218	16.142914163274668	0.8683006992642095	-0.44100384672825976	-0.3861324564311593
-11.67886765718853	15.130655135953049	0.5758901970355318	-0.17483891966904394	-0.22515336865463753
-11.370603754574383	14.616160191779192	0.45623473100708833	-0.08502409480246982	-0.17486371226999453
-11.928279318244115	15.521235666230787	0.669196005947545	-0.25572998986875817	-0.27056304807896064
-11.098102119973685	14.067276715400904	0.3634738760069765	-0.028772144855213292	-0.13667475644801635
-10.94829922258624	13.75778922441979	0.3055229546053889	-6.373295541774217E-4	-0.11485054483419313
-10.566136973193167	12.955069884045642	0.20006387021045358	0.022614262897583583	-0.07556454954023699
-10.528617101577506	12.869997651759531	0.18818231867067808	0.023825346561586625	-0.07096232143775241
-10.125844678960055	12.03212679724241	0.11869007662830165	0.020918595997651765	-0.051254636181574026
-10.205786830641387	12.200371242765215	0.13265724572194332	0.021437296021312377	-0.055210753178837654
-10.11776374681346	12.014636087480781	0.11774016579672272	0.020808223015308613	-0.050986391856860845
-9.799033203597945	11.32040592221854	0.07853601688654122	0.016339954227800726	-0.040274544705232736
-9.732454220074882	11.174895810343436	0.07055041644978324	0.015127004117519756	-0.03693740914848972
-10.081694286405995	11.938670646469957	0.1135028120506412	0.020294896876867294	-0.049791754512126286
-9.419861471494833	10.505758447346915	0.04844117014816116	0.00939658712588389	-0.030642902083016375
-9.39945834397536	10.463080013210769	0.046878534832029584	0.00898245314894295	-0.03001166859515287
-9.362989365785312	10.388561145610026	0.04487716555774126	0.008596046473779503	-0.02903502790634196
-9.15485933130238	9.94585479357356	0.03313083244199349	0.005957323166196416	-0.023571834031366368
-12.250739993292553	19.150604908283345	1.5672355408140337	-1.4631270267294219	-0.4077381026919529
-12.385666050996104	19.229462944007324	1.6231538349404961	-1.5195554746638087	-0.4679630001067894
-12.018444755085756	18.995911937273455	1.4650184746056902	-1.3600594884194308	-0.27934387575531805
-11.827571680933026	18.805921238230237	1.407760944391529	-1.2886463823897367	-0.2450373899872585
-11.71378598197753	18.69006222155872	1.3722126549899911	-1.2435913053662488	-0.21844159301571783
-11.489121580415649	18.312221504949157	1.2686732415075963	-1.1255893556508632	-0.15872915820334352
-11.42092816915265	18.202424829191397	1.2382580268812637	-1.0910826377783	-0.1432804636199358
-11.137081940903064	17.673975351763787	1.070334546158404	-0.8990737510356838	-0.08775031573051895
-11.050577560623434	17.52903972488271	1.0233578863100323	-0.8458140803109916	-0.07312132740938777
-10.900173758069224	17.228821915447778	0.9215272090072876	-0.7326609317772621	-0.05598174449229669
-10.59407257662658	16.86993613536655	0.7771280740628534	-0.5861384779623326	-0.02706518906573726
-10.4015251414116	16.663994998799538	0.696598114318157	-0.5107833829544901	-0.01368127332945911
-9.980308680915373	16.24426542990552	0.5287490871694548	-0.3580370939463905	0.006433835915900007
-10.52456597891735	16.788877057884427	0.7459416583797033	-0.555118032634937	-0.01967991318191074
-9.215934750579713	15.702403997568886	0.3054159315954761	-0.18254100493947406	0.009333387602004329
-9.506635524164235	15.916651407254937	0.3904927037440117	-0.24744378789923516	0.018022657414209754
-9.713477904294042	16.0562870014233	0.4507919442007692	-0.2938868446503883	0.014036501167042562
-8.987328542896977	15.535943891824608	0.24015299900419854	-0.13262059763830045	0.0036013995069127955
-7.038155536202357	2.4161328913912485	0.005369023969516579	0.0047336944010474636	-0.002298751872020421
-7.218271698777633	2.47634434863711	0.005403671222950038	0.004675391839444573	-0.0024990998982279073
-7.402921517489648	2.596088343862585	0.005395431814867838	0.004555481580328563	-0.0027129582608835167
-5.610926604361966	2.56874897195521	0.004595446536527983	0.004440366118507691	-8.810580079868899E-4
-5.791192046184306	2.4885541575675454	0.004740643689934069	0.004543398147268545	-0.0010355160171710977
-6.090991914769232	2.367770791599311	0.0049706357585952874	0.004702661713525591	-0.001299320661267079
-6.223300720670824	2.365865245728654	0.005035382034461219	0.004721430667540719	-0.0014346182105039068
-8.524776938151282	15.280293075065625	0.1491604228039489	-0.09294649225147569	-0.008496159163111807
-8.5390176621	15.301185889469425	0.15770570663299452	-0.09829639806551632	-0.00878556934710566
-8.574275941324595	15.320887483760043	0.16424368297514244	-0.10089632231106352	-0.00809648360745586
-5.2268760988311245	3.1984387632370352	0.003923681317144281	0.003824297986197897	-6.721797323137967E-4
-5.323022364028059	2.954304032548915	0.004163445464007775	0.0040533630029267655	-7.100234147970406E-4
-5.411391041049513	2.8046470279535036	0.004321678920544801	0.004198397777826762	-7.570460412402462E-4
-5.361270108912003	2.863813885716368	0.004251220900804362	0.004136110417803292	-7.25131527983086E-4
-5.176470922340737	3.3654332504811606	0.003775914869686245	0.003681207723401719	-6.5829928174463E-4
-4.997438755280889	4.032636318053695	0.003205563021326617	0.0031264477106281207	-5.96752399268996E-4
-5.108994509801874	3.6116460899580636	0.0035502354407299782	0.0034625451350375276	-6.36232192824999E-4
-4.991774580661376	4.054261353979088	0.003187131368527992	0.003108575307296387	-5.942065530250662E-4
-6.53602006808163	2.347293243898074	0.00518687373184229	0.004769953470674257	-0.0017510207494901096
-6.871423256057571	2.3759082864320638	0.005320863430618704	0.004764848542969945	-0.002113486299804544
-6.725008134174486	2.363972974785624	0.005268518258163432	0.0047711054035389205	-0.0019582908231231895
-7.498445287702315	2.6504749625169852	0.005392123025129145	0.004497421184318732	-0.0028199689652263302
-7.543394316053332	2.6908233254228815	0.005380474972267232	0.004456171675507842	-0.002871973686865331
-7.714537633122486	2.9137762658493207	0.005279663058933334	0.004223721669948553	-0.003068800784978901
-7.7891268079090406	3.0564766598021276	0.005205416242767359	0.004081498024016822	-0.0031579975646032783
-7.80527300412054	3.4063802626319237	0.004941254613708217	0.0037411628845844067	-0.003193205073932245
-7.804324521600502	3.2269612996167556	0.005080023231890307	0.003914983204020717	-0.003183598433628111
-7.758877336072651	3.698244931275473	0.004708969775896477	0.0034709141418532686	-0.0031671130346015825
-7.751964178591711	3.7286102673963915	0.0046831796939813515	0.0034423326470585584	-0.0031620215513459976
-4.868412953288395	4.489722570165323	0.002825546979824339	0.002766408569583312	-4.8738199002377856E-4
-4.944274103721604	4.221530184777065	0.003048528185501609	0.0029775105641523447	-5.533033883694182E-4
-4.861218645669248	4.514367912389247	0.0028038184610840074	0.002745945766163746	-4.793594620655932E-4
-4.761328567585714	4.872867994409656	0.002465132926979075	0.0024257444614210243	-3.59105310878711E-4
-7.7347878369548635	3.762505605967378	0.004652898935579615	0.003413022175415387	-0.003149773172956501
-7.441188952293851	4.488511996506501	0.004099380368497315	0.0028062366731632527	-0.0029872917687405946
-7.462522939780039	4.43043664258904	0.004139857427025948	0.002854275050819431	-0.002997018523217022
-7.583988224902736	4.103803156183615	0.00434784942949027	0.0031075816810151617	-0.003038876191818924
-7.428705960551779	4.562167039268793	0.004078220178875987	0.002749322115951429	-0.0030045416350713153
-7.367225146909923	5.0179675342064245	0.003953495146605784	0.0023969558318944666	-0.0031220311740721186
-7.395373926440531	5.510469499667041	0.004056624969932029	0.002054554306166243	-0.003425874565416978
-7.396628687854849	5.543415335697084	0.004060419003440836	0.0020302620568443323	-0.003443561067188391
-8.951906927477943	9.55517852325179	0.02771526801040132	0.005128173466718278	-0.02068510335291801
-8.732770861641235	9.107630277300872	0.020735233907521754	0.0035627238201179027	-0.016587357562223085
-8.477149435408428	8.592840803667324	0.015777263600353333	0.0029259370395711727	-0.01301207251913219
-8.352048182285694	8.325615036227727	0.013401064885869486	0.0026189424127776306	-0.011382542915585308
-8.222367325804308	8.079901469599669	0.01192203046849359	0.0024219651192672214	-0.010236954704475337
-4.558078678429407	5.6727023718291845	0.0015924490787598425	0.0015856807437113307	-8.240372607385961E-5
-4.661854211303943	5.2307881209663405	0.0020967149022544183	0.002076360004397793	-2.2472788233437657E-4
-4.6736829568741065	5.179041007331088	0.0021520423040790135	0.002129353791549803	-2.4138158472267266E-4
-4.664862639408369	5.2157017440172675	0.0021136604853381432	0.0020927957505066544	-2.2836222815302904E-4
-7.642518454416541	6.7438038314408955	0.005579651947541341	0.0015190365729297035	-0.005033197218106087
-7.72390205946121	6.960130553786359	0.006372618296797421	0.0016174718580698794	-0.005684576983561545
-7.960824009101229	7.5515457825414485	0.00847363559446445	0.0018438633428710504	-0.0074418235964665855
-7.398279738095727	5.568321714484634	0.004075631364861303	0.002016886246780342	-0.0034638413524538335
-7.486554017062449	6.151026864151781	0.004511295771919762	0.0016912308143626252	-0.004010904264167489
-7.599533786520233	6.612688047526157	0.005349629920444391	0.0015664691392521188	-0.004822139318555454
-4.559353287845783	5.783205763653101	0.00145122083462345	0.0014453209839958747	-5.558553937023345E-5
-4.539973927898901	6.108340489734484	0.0010616878769160775	0.0010535292096953838	5.626439022865353E-5
-4.595870421128182	6.280367827388355	6.416036905302872E-4	6.28731909396961E-4	6.286249941879912E-5
-11.949523827617073	29.206895619841305	2.357568034464935	0.2520595077355739	1.0703296019644675
-11.807688642858182	29.154031813094953	2.3089323220052	0.2598379344334351	1.0526198437594294
-12.00330605669702	29.223330979102066	2.374367035898824	0.24893890931691975	1.0763018434698346
-11.58017196199464	29.065937130844834	2.22649994062852	0.26836892246619837	1.0249735346230862
-11.41683712235142	28.96940271662765	2.1638185185071017	0.2717753402096705	0.9974797963085458
-11.219350371023808	28.853937987330728	2.087707906398706	0.2752006403214415	0.9629717566221198
-11.063811648377435	28.68153300927144	2.013827906492076	0.26311910670418337	0.9250497939922708
-10.947486528223845	28.535037823889105	1.9549044707855878	0.2522714692186992	0.8956867592963396
-10.899230615467399	28.323819733732066	1.8827331800513285	0.22566809031608598	0.8651393455270958
-10.868467577029437	28.194812621939796	1.8380998435659248	0.2087310368703688	0.8464994450340314
-10.876511202290695	28.109887068149042	1.7976170658110586	0.1908954065593738	0.835267954583469
-10.899672074901286	27.854101802332053	1.6821252832930405	0.1404457156872992	0.7976010982659988
-12.412266700730603	28.73183000599365	2.4681062146984507	0.2040783258869051	1.062990019574993
-12.004390987243811	28.644127827029816	2.3077604551943645	0.21828018017080805	1.0195068871658686
-11.418956634563854	28.353076382645266	2.0217091640131177	0.20276180238519	0.9318234117731419
-11.624144095082618	28.483083006210283	2.1331270411131245	0.21476709600405391	0.9666870656412743
-11.98757052088968	28.638168487186267	2.3003955807913377	0.21840008325283744	1.0173678175661236
-11.999455430555999	28.643021141499133	2.305810688672136	0.21843953707488226	1.0189935964797996
-11.11438165555979	28.077094826076056	1.8286651093575816	0.16890181126920273	0.860340339060163
-11.390783517603357	28.330385589064328	2.0045674852583253	0.20018876549383954	0.9259205456078161
-11.018694723095315	27.985290635821798	1.7654840516243375	0.15690790837747656	0.8337770513990235
-13.471803069018005	28.77445563984976	2.8348739371361327	0.13850282895326824	1.1368469036912865
-13.48260549035852	28.773788416678933	2.838447976042023	0.1377217521254495	1.1373805386444495
-12.935354512904492	28.789110493383188	2.654343657530079	0.17506833986915532	1.1068088367637867
-12.730299209385468	28.768829272465172	2.581488214392147	0.1873296624820216	1.0906156508806593
-14.231290469589101	28.525879619960573	3.047256306682568	0.06246088396765177	1.145128862134818
-14.010448775461906	28.63328583652027	2.9924288164148476	0.08738612676439923	1.1476022868535454
-13.506471729136642	28.767317669153915	2.8453719645584243	0.1355024099998045	1.1378230652556112
-14.460841527293365	28.39408003504012	3.1005156541439263	0.034668550696111584	1.13958451247533
-14.783683682753072	28.129965573228738	3.160318606157157	-0.006804583430885835	1.1229568968123704
-14.975465100779633	27.963363652093868	3.190187869784872	-0.03293872311165542	1.1119673098257739
-14.857377166814722	28.070482248494333	3.1733527191446815	-0.016517900007407195	1.1194625659414092
-15.247091508969765	27.723494694946858	3.229765046476311	-0.06950050449526841	1.095235661701242
-15.438921475279523	27.548521108541188	3.251693414584346	-0.09664245377065712	1.086493466780455
-15.777307067901031	27.23142152114181	3.2721310835400628	-0.15110721354909099	1.0676526383864227
-15.505550048294694	27.4862002405047	3.257969442011661	-0.10590717606652016	1.0830762750104344
-15.95882932927022	27.057658625283377	3.275452598900796	-0.18398445722901405	1.0583608375330456
-16.071627921968407	26.944874315391413	3.269188616210011	-0.20809522105083367	1.0535240042415335
-16.348879088595037	26.649360708813276	3.227913509590505	-0.283373867081871	1.0426411547739405
-16.427997019937784	26.555959712111072	3.20785500262153	-0.31235941877580475	1.0408924073550188
-16.656844434007954	26.17623866269756	3.097148457488242	-0.43330870107922065	1.024937341890542
-16.696536478621557	26.09508062700545	3.070275481855784	-0.46152640116469035	1.0206276342850988
-16.835749776418716	25.686852448177994	2.944809030420442	-0.5902709391492622	0.9826276242190486
-16.845061757485475	25.628453285604436	2.927099149029146	-0.608059788846472	0.9749953894466523
-16.850433340026893	25.176846057478727	2.791403533401926	-0.7366328023921195	0.8951125653374336
-16.85038673364371	25.14105029551206	2.7823291414144626	-0.7462038484923009	0.8886398506048688
-16.822804208812027	24.752145786172367	2.7008452273208805	-0.8376706421917016	0.8151828893444524
-16.814022621155868	24.619664448408173	2.6728029838715064	-0.8689776163483821	0.7903621396600783
-16.812945472733826	24.6090037446475	2.6703596551376565	-0.8714489930950811	0.7884672367727432
-16.723937840816944	24.10943746964462	2.5695468602517457	-0.9802200524105141	0.6926462587467165
-16.711672631053567	24.055094941481215	2.556821915403623	-0.992796154647149	0.6824906211622623
-16.289023552988983	22.907733919851253	2.296955969652887	-1.2361225580183177	0.4419569343140511
-16.541701583590093	23.45604246001041	2.430059444904103	-1.1209364715305583	0.5606768204469683
-16.554803726644348	23.499372302025698	2.439907574956587	-1.1107148784271685	0.5690649925679919
-16.28488538521969	22.898119481008653	2.2941665598483865	-1.2381839002244752	0.43987976240658044
-16.26218103763534	22.856454352609262	2.28259694551722	-1.2468619493253803	0.4309927203771478
-15.969194038819062	22.31634337785984	2.1336682000118112	-1.3599300931205005	0.31563588570461315
-15.890230123807179	22.1925020649246	2.1050366816402826	-1.3824374289049737	0.2878093273510776
-15.611918811164477	21.76175729997115	2.009161348866547	-1.4593643110118037	0.18567193215837216
-15.389654649869971	21.467446140267274	1.95758101780229	-1.5087167346530164	0.11341484450222421
-15.211472875440649	21.22502075941048	1.9064944740024647	-1.543897092276484	0.051557861332354446
-14.852605830718518	20.76860561637889	1.850375762839454	-1.6014182467587084	-0.07016802724582517
-14.818368111934701	20.727265125728813	1.8438222565391007	-1.6053300305116287	-0.08091283446933778
-14.010753868674147	19.956266747716498	1.7620573491586884	-1.641882371030946	-0.2832348680640381
-14.087441807327457	20.012526511232718	1.7674365629704276	-1.643012755353451	-0.2683189740251981
-14.468160486474938	20.371519812579944	1.7990727874926375	-1.6289220162240552	-0.17340168737530676
-14.161164464278139	20.08381166702931	1.77126333265267	-1.639396843561582	-0.25009032881420784
-14.781086333771103	20.690256417429	1.8386210974602588	-1.6081194325650494	-0.09104639632417269
-12.566775432145782	19.255877513320883	1.6424051879233406	-1.540785855272465	-0.4642944371204712
-13.290339014836286	19.46305631769065	1.706999585315421	-1.6122651101766285	-0.40842389206175456
-13.1729303124603	19.418787275288505	1.6981307766273057	-1.6017786754677565	-0.4225106542879101
-12.843245224742368	19.28971157894774	1.6743391246646655	-1.5724375481577801	-0.46273432045442586
-13.364979556612642	19.508469790386137	1.713930845209676	-1.6178143344760514	-0.3978001253947088
-13.714991928392514	19.7215588672211	1.740975551851894	-1.637396298235355	-0.3461146865600952
-10.73275094914898	27.601566124654774	1.539729557990761	0.10719259965419323	0.7382967760581991
-10.621312259153935	27.431657608134955	1.4462821665603067	0.08666570778478361	0.6971634381029133
-10.494472622804425	27.139762728691487	1.3177779980322306	0.051479561408797433	0.6357703193528115
-10.440814811578786	26.97290839065918	1.2514871552261604	0.02954653315267002	0.6016567784581386
-10.340010025599554	26.46761329405222	1.087593034027687	-0.0433499896374795	0.5001918085095525
-10.310942985096554	26.231506882359504	1.0209510788115481	-0.07729523097353966	0.45425139505667733
-10.254915889396067	25.788604694922874	0.9195906055367118	-0.14614855582834582	0.36666700365492777
-10.226478276469011	25.49740684588262	0.8563467269108642	-0.1832269016523963	0.30726931049423645
-10.15297056364784	24.454238785309386	0.7562368317933219	-0.30657487560141117	0.09885730270273158
-10.148816922605754	23.97207807587904	0.7575335686619702	-0.3737987931479413	0.004719014412903157
-10.1572747910747	24.735583520367605	0.7586222476344603	-0.26955860047822333	0.15561634918813225
-10.162097597121184	24.830116402868736	0.7688651109199309	-0.2564833450278892	0.17511239261906456
-10.162546766859359	23.84260305188515	0.7745778085501579	-0.3937985480428855	-0.02119833330476675
-10.199764060738538	23.17965757589045	0.8420210095567291	-0.49721150677997006	-0.1455024393299271
-10.264133457042867	22.925685144978395	0.898653019122109	-0.5544626382812265	-0.18745299081245967
-10.334836167150385	22.416165687077918	0.9854779943773202	-0.6407299681104894	-0.2712508085726087
-10.491992980100063	22.018023813554393	1.0814353813056492	-0.7505404837775533	-0.3218405582100138
-11.549836964138185	20.072338696358347	1.4586624070724894	-1.2893276341525008	-0.5126784884505851
-11.554967867880773	20.064003427239495	1.4603554612704561	-1.291314744388364	-0.5134813674321548
-10.551136967279964	21.796553611972193	1.1247454691975922	-0.7969733596623272	-0.35925541328110266
-10.861109989919282	21.2561808403101	1.2498661448808694	-0.965001338511754	-0.4147529807204478
-10.944210941660401	21.11696785294288	1.2767127629265236	-1.0104922202923532	-0.4254094615680595
-11.133323225905555	20.800917117156818	1.3398514448149554	-1.1052421484847532	-0.44374488046442573
-11.346534801731305	20.436488911990164	1.4013578121907275	-1.20173129973315	-0.4741368992510546
-11.231518843805489	20.62710766906838	1.3572629989450988	-1.151020728659873	-0.4576890879545932
-11.741469854730147	19.77949816437784	1.5143786632097878	-1.3573192634069806	-0.5437612668101757
-11.841147224706019	19.661418434931374	1.5404458402866634	-1.3894775542051856	-0.5493912637140161
-11.973386913159729	19.52262481256701	1.570823640547365	-1.4307513226649795	-0.5511421123241005
-12.17042537041236	19.353881967026794	1.5973025561856393	-1.472698274312528	-0.5356101176953749
-12.254791953417843	19.298450378205736	1.606758295029592	-1.4908434411345872	-0.5090900461444376
-12.107678242949614	19.405561627556374	1.5878954151116949	-1.4586697122581662	-0.5413472544634716
-4.288326386940742	5.8070230604936794	0.11047689163550929	0.10652489352114768	-0.01184435134211632
-4.307057605244767	5.526002436139832	0.15473657176627947	0.1480151517963114	-0.011725000031964071
-4.180171464701457	5.245978145694322	0.20216262607873234	0.1916925129897202	0.011401197701511741
-4.162615861022818	5.199209053922773	0.20942847363996697	0.1982976825718102	0.014788960042841874
-4.143652721141185	5.191949089536986	0.21090034578270445	0.19913670841828815	0.01761119854853215
-4.014987066173259	6.398560350145364	0.022954575283012126	0.020801470830428548	0.00845166960668383
-4.102160277057983	6.226155071234556	0.046564063474448414	0.045296705194467095	0.005234632422513227
-4.158587255864665	6.1200098173878565	0.06230935347348653	0.06130349549607764	5.761015829962232E-4
-4.284793079351208	5.824858607178209	0.10742682292689996	0.1036764119031597	-0.011500045161567085
-3.6322745368198053	5.1479752237781815	0.2327224101175585	0.2007550913451372	0.1021318207574634
-3.7520724673596213	5.133869891353276	0.22890843953099566	0.20439559210178998	0.08124715736535015
-4.068810461062704	5.185234828589743	0.2143463626387954	0.20006588213952667	0.029713655320956753
-3.4079134276844885	5.238028583704212	0.2321499109568136	0.18331719724415707	0.13885764168568138
-3.870611147185512	6.723331704642558	0.022473809287476984	-0.012609634116946674	0.01194594699607342
-3.93550508782948	6.569124366309313	0.029063018553979584	-0.0015281123547859262	0.01405547413125715
-3.083077723553127	5.477621858005871	0.23568642817813115	0.13792037271739988	0.1893479829096307
-3.2016356353304536	5.395281637801698	0.2346893800373297	0.15573674056647083	0.17020646038910534
-2.9250367521464256	5.618751443255416	0.25362101766094713	0.1118174610798178	0.21431932936536335
-2.808073832376915	5.742408533499555	0.2637142577823846	0.09023693134325617	0.2309605043006563
-2.561109083068193	6.012828978318681	0.31872887338299577	0.04305407533308531	0.271335393769939
-3.6562255957727294	7.214473650128381	0.05985318635663303	-0.04861876810947833	0.011357093662135548
-3.592522873141893	7.34008329807876	0.1012789131520205	-0.08130466659044774	0.017151933121691713
-3.54328167840365	7.470859406778205	0.11442203537231577	-0.0918663974657046	0.019373866169155613
-2.1477862434435124	6.617732931249476	0.47204058708307356	-0.08254547294540358	0.3489439452055407
-2.178221292733067	6.571855578800015	0.45834159097167854	-0.07152832830877537	0.3447250333630812
-2.0648331524982755	6.7576354797203635	0.512036246487857	-0.11652550078645812	0.36109499012836527
-1.8849213199230619	7.066868042911974	0.5994411312628055	-0.19037634245324792	0.38663215949362595
-2.4120263893614973	6.229400814325045	0.37131065386742323	2.8089360971027613E-4	0.2999026963573922
-2.5361866250272955	6.047252036713077	0.32438196371574896	0.03831546370606611	0.2754552752197295
-3.935819787141531	17.984500048599497	2.5798329436996035	-1.1238425816968598	0.27212502565472624
-3.78336958602557	17.993315823553566	2.5652691780482035	-1.1309060139038087	0.26845670506722197
-3.427077741744119	7.766058137175304	0.26579738374164463	-0.2069468279379933	0.027110091777438585
-3.406569881135219	7.832445527304884	0.28818852966944863	-0.22196359146264327	0.02739213924405276
-3.395983191054093	7.883794864942119	0.3061891166677467	-0.23258048732772915	0.028154692712345254
-3.3371281060386737	8.150918617555703	0.41121392457652106	-0.2867941965771754	0.03592309275674636
-1.278169408830863	8.48437433428823	1.0119172471419842	-0.504124391645006	0.45435733820899554
-1.4540629241815408	8.03470965362341	0.8798220283920055	-0.4081398793226403	0.4402072001323125
-1.8167261401452421	7.208011822579171	0.6388516320012368	-0.22443132197314888	0.3982790115889241
-1.5523830370140876	7.789776732269239	0.8055446368829671	-0.35115512614087885	0.4271562657437069
-0.9410764433027281	9.405038530050247	1.2655634385179573	-0.6811956126160617	0.4735163970558568
-1.0329367331417418	9.151234284338832	1.197945070759002	-0.6359643617342936	0.4697191172234172
-0.7679094447811552	9.95277965234512	1.3961434436210896	-0.7659246764321042	0.4788052416915952
-0.33002843814312044	12.134348277380695	1.8309879339289556	-1.0449028071596895	0.46814352140108295
-0.3357764586920513	12.078843485378034	1.8215499612191246	-1.0389370441582675	0.46909339859018945
-3.417433509638533	17.827381727176302	2.532059775520534	-1.1581440161951917	0.2738992975920003
-3.353382382951112	17.741842308688575	2.524742709664255	-1.1645223059660255	0.27722529367864246
-3.674832941632539	17.93323560833925	2.55734282516298	-1.1367981626172572	0.272887288106778
-3.5409307277999584	17.885907081965335	2.545587968687749	-1.1490321070392064	0.27268354041128706
-3.1860561960175433	17.549365365355296	2.5049824613079963	-1.1765844061269037	0.2817465949299002
-2.9981130641699174	17.395321314172424	2.488751376328565	-1.186247152716696	0.2855152161884722
-3.2165215628928006	17.57820816975883	2.5078605058390036	-1.173979252727816	0.2816699907771457
-4.1137207324417435	17.95308223849858	2.6034519692710494	-1.1126884820186047	0.2724658714449944
-4.160621080742889	17.795938972454014	2.6135264571293866	-1.1128601707306078	0.27941481360304077
-4.190763877417752	17.70804950350443	2.620597411858606	-1.1105134607056688	0.28244341003699003
-0.33050020850094985	12.145123827625998	1.8324859844572996	-1.0457339234070604	0.4678599486459415
-1.4343564303268679	16.31909273804294	2.3390940476589575	-1.2373348227529706	0.33059520866630765
-1.3066176526698219	16.0680303809159	2.314341121755047	-1.24044513002413	0.3364285694642184
-1.1152979539279455	15.611202681804269	2.2679040164004665	-1.2374809580237671	0.3505614525315587
-2.4474803932797915	17.1585224792057	2.4523167963918384	-1.207635346921661	0.29913505458217904
-2.055761384167546	17.041296048986602	2.4226423038590754	-1.221600576116033	0.3062695416520973
-1.9984998164489554	17.002629506016117	2.4172311215898485	-1.2224664191537464	0.3090440586543359
-1.5724149375605685	16.580962567434636	2.3655471636426997	-1.2374455776081288	0.3215900468403827
-2.9820955633715815	17.38344915169903	2.4874825246915626	-1.1869537731714017	0.285947585198909
-2.724789042326286	17.256116533629893	2.469855106190694	-1.1976397974909432	0.29246673891389874
-2.531457869203797	17.190304756335227	2.4576135971096322	-1.2056125030812432	0.2958851329378832
-4.183190145794866	17.56540290424019	2.6188784694347813	-1.11125038259831	0.2868633594497595
-4.207099313692599	17.371866069837257	2.622455924495599	-1.1150289527795956	0.29166928719222895
-4.17345519997633	17.089831976884682	2.605719560790353	-1.1238912967812833	0.29179432655603665
-3.3148310309893363	8.423923301546052	0.5180546519146336	-0.3481135295094916	0.037402315106761425
-3.3001926290874843	8.663118489326514	0.599535737516089	-0.3990444918085463	0.034602896108406174
-3.2862287614074197	8.915212706658004	0.6850473332215963	-0.44938482240685235	0.037256021649194
-3.2794829862540458	9.153166440048345	0.7728074707276171	-0.5008256157636412	0.04147896129524402
-0.3805651487088481	12.953841366376702	1.9474391150816825	-1.1118981756644897	0.444363829141588
-0.4307061904896281	13.36924122248353	2.0065099485869125	-1.1460462969172134	0.43125137125424406
-0.5075965103225141	13.744646939005303	2.0520571692698133	-1.1660525834874342	0.41905507824725635
-0.5977318219793605	14.096499370658435	2.097676170145609	-1.188649766690058	0.4049648218863465
-3.2676731937878696	9.605726412719452	0.9234429796082817	-0.5844342917971853	0.053730617469678534
-3.256429234120413	10.042692132374542	1.0656995831427376	-0.6623691653820871	0.06546721927789526
-3.268410707882346	10.416945356274994	1.174842629853663	-0.7165527816731282	0.07537566942802737
-0.6591870284780542	10.31262568099423	1.4843067133327865	-0.8243228998072735	0.4820546552183795
-0.42285288091859907	11.258976825610697	1.68208168990594	-0.9507853090259912	0.4827843376403558
-0.42939644071267913	11.215805729165236	1.6734367836890691	-0.9449533900048624	0.4831621682545512
-0.6312573047807166	10.428088654680536	1.5110190689687273	-0.842506709979701	0.4824937220805074
-3.2903234695987535	10.897386429199772	1.3239532321625236	-0.7938574513354754	0.08799651484509664
-2.987291544864133	17.386535233830127	2.487904719547588	-1.1867677521329236	0.2857874260615312
-4.164359810315925	17.031866286091535	2.6018978422349206	-1.1249781418667386	0.29232655442747846
-0.7097934901376413	14.466809880080852	2.1438709546637638	-1.2086241939783295	0.3896089198456636
-0.8575672753041089	14.969271293498517	2.198032380478707	-1.2227697322062319	0.37334152421961486
-0.9532329287786547	15.217415294466539	2.227364557272722	-1.232698335613894	0.3623763495678946
-4.1386892518049425	16.602845789463966	2.5647236456019664	-1.1319535225679684	0.28576227975207896
-4.159558946386909	16.976159925336383	2.59711488287034	-1.1247127386181563	0.2925841511413225
-4.083322820670365	16.225441788462653	2.5199532819350328	-1.1359745215744963	0.27808820722825917
-4.075875945060494	16.183223288394085	2.514767027694881	-1.1360722119261286	0.2776390457665955
-3.9528003255732322	15.292784673108926	2.369553567168536	-1.1316828312023963	0.24007613954233517
-3.9992067929440043	15.73055462668215	2.445610506650053	-1.1382174220877244	0.26007423534290863
-4.068371905853679	16.139351008679608	2.507816175718358	-1.1355042297877866	0.2762403543156444
-3.903746688804401	14.691009127397303	2.258786016812362	-1.1139708096308625	0.21226010309298216
-3.86987704440043	14.375574603567006	2.195491319638537	-1.0994210049228568	0.20049676505837438
-3.9256796422272324	14.820378173973397	2.2837639915767003	-1.1174352014416309	0.2176849821213697
-3.9497350317267026	15.228464150498013	2.3578612768281233	-1.1295690118525927	0.237225066678522
-3.7268568443784513	13.894308007070336	2.0915964015827884	-1.0811417979422	0.1836077970761132
-3.698215854277132	13.779058127098043	2.066341994941386	-1.0757173205484165	0.17972615516192783
-3.6779639093146645	13.673870011895303	2.041787361895284	-1.0679309523788079	0.17685926531332663
-3.571181750067259	13.33170586472178	1.9618957811074804	-1.049419868285607	0.1648995298352104
-3.4835043026903465	12.977876322076302	1.8756624993728925	-1.020703453827519	0.15637184589783754
-3.404126025364066	12.339701968592273	1.7196111231124585	-0.9688159836235247	0.13153389422646072
-3.3488293333994186	11.895449310153229	1.599137341200888	-0.9173053818325008	0.11921330805835081
-3.300315153385468	11.14083500028607	1.3952959461803316	-0.8293385746728701	0.09527147009024502
-3.9511621749674837	15.271050023970451	2.365717175969642	-1.1311638827341384	0.23930646005447678
-8.244373317370188	14.628658956740194	5.8102238088786446E-5	3.4598016998366815E-5	3.945062643131318E-5
-8.208489142862772	14.204433859089825	5.7571395657250135E-5	3.479702943465069E-5	3.9524695665117874E-5
-8.193734077492797	13.966873422743047	5.7280116307435166E-5	3.492071282079015E-5	3.955871418047402E-5
-8.232676222944097	14.462837941075223	5.789730762181578E-5	3.467851482475368E-5	3.9490384634213E-5
-8.19035693955016	13.837323106092928	5.7123870722366965E-5	3.4998355057009224E-5	3.9564360768820745E-5
-8.113167709168138	13.369167772280294	5.659838091870592E-5	3.5195738125076595E-5	3.963613717123043E-5
-8.077142174814208	13.181783020574018	5.6425290556230744E-5	3.528963871999257E-5	3.9656033445670564E-5
-7.967407351985131	12.816549861797377	5.6107176292656156E-5	3.540003707166387E-5	3.974052623809105E-5
-7.4202031915344335	11.241546128091116	5.5122284448093475E-5	3.574393442719904E-5	4.017073198486309E-5
-7.380855782333087	11.139150568907128	5.510789579681701E-5	3.5792101206016704E-5	4.02019071382335E-5
-7.603903539139292	11.751642921695533	5.5373539065602235E-5	3.563710993218216E-5	4.001677033412047E-5
-7.696154479064555	11.994745340563997	5.5513632149173565E-5	3.561635952965863E-5	3.993908921532497E-5
-7.744684776673163	12.145936214046198	5.5637039540595905E-5	3.559402077257949E-5	3.9900826226973456E-5
-7.337783016568444	11.036160898112158	5.5094785950888794E-5	3.5829958227781775E-5	4.0234672158233025E-5
-5.478513842259125	7.328297301269693	5.343587013201967E-5	3.4910700869782576E-5	4.041560964602458E-5
-5.496335515484936	7.350666297835906	5.347137699366448E-5	3.494464281111273E-5	4.043011825998551E-5
-5.513292533723025	7.373441024034741	5.348186484156249E-5	3.495287234791839E-5	4.0441620566241475E-5
-5.7782594324877365	7.704138241466704	5.37207311838803E-5	3.520864440273848E-5	4.046112615237148E-5
-5.226288884072366	6.97442447090005	5.3416567767138376E-5	3.502970044160337E-5	4.028024671930381E-5
-5.1320395346395955	6.880771446866525	5.332554468453038E-5	3.493386758428085E-5	4.02426581308656E-5
-4.981658732436152	6.746084424883188	5.340107711781025E-5	3.4989129786532114E-5	4.0256346990364185E-5
-4.872230788355059	6.663668971542325	5.3445189116666406E-5	3.500171978834964E-5	4.030371913162482E-5
-5.95993806317256	8.088641025459268	5.374652721552765E-5	3.504813788058015E-5	4.0630895488258465E-5
-6.156106083074739	8.43849134717127	5.40829530056387E-5	3.5382701558444064E-5	4.070984489502945E-5
-6.3622803987511345	8.893710900037291	5.421778610937253E-5	3.5383299014339334E-5	4.078880369647475E-5
-7.037730777065047	10.279206689455364	5.482229221636253E-5	3.58583755932541E-5	4.0494297119323464E-5
-6.511291309796823	9.166024915663732	5.449974927162336E-5	3.5724429505211804E-5	4.073563476777583E-5
-6.961309529005052	10.091919377967345	5.473593997765151E-5	3.584862749786152E-5	4.054348997235703E-5
-6.976746835639336	10.11701394282087	5.4761916337411785E-5	3.587264501943057E-5	4.0540704307126416E-5
-11.149672852779776	19.026028297048256	0.4178868120914682	-0.06130740859745775	-0.1250424619684278
-11.177286946315288	19.099277703541333	0.4213059377597803	-0.06321929674979454	-0.12527184978440678
-9.18227086019565	22.941744559833715	0.4547797539846473	-0.12805479298867573	-0.0817585475035204
-8.933979733519063	23.042297787756027	0.4452737919006425	-0.12938210903477593	-0.0752986811456165
-9.497726748011418	22.723004536194928	0.4612110927132601	-0.12431282872134172	-0.08848321813467362
-11.201816179455392	19.362671115833425	0.4290640107768062	-0.06849542814759765	-0.12412080746216969
-11.022193536741858	18.71762456011473	0.4033113027155356	-0.05395589541669616	-0.12401786850292086
-10.948655511422155	18.634752597804788	0.3966539869646414	-0.05125943455995747	-0.12261171083342529
-10.739200803101152	18.414265673982754	0.3786111374752632	-0.044873266466430556	-0.11872979727832657
-10.426129079411938	18.242868662510936	0.35330692434028277	-0.03812827181266481	-0.1115411397023498
-10.351495060601314	18.19934593348884	0.3472400217639178	-0.03667382961477707	-0.10975809064907166
-10.276659955502009	18.164399203559437	0.3412872658623821	-0.03534832536483633	-0.10812546263742195
-10.051706148564318	18.092298620546728	0.3231254276671557	-0.0317582602517543	-0.10205763664073032
-11.220597943108505	19.547650220008503	0.4345445187365782	-0.07214985342478654	-0.1231915767485075
-11.213232813518047	19.613678726955158	0.43592872647228753	-0.07300680989286941	-0.12285215702162747
-11.167862918473158	19.983763373685665	0.4433340079521696	-0.07981132828787882	-0.11994528025561274
-11.119734753615504	20.180895538942224	0.44686752701411847	-0.0824869367126489	-0.11883156109236598
-10.889962382093142	20.81510177874138	0.4550561222414464	-0.09233519146709332	-0.11314260287568656
-10.989883259185685	20.57314650704364	0.45196556972327817	-0.08913807888724465	-0.11501527961961905
-10.670647697607485	21.25443563231954	0.4595244537814035	-0.09941919579734701	-0.10870970412601402
-8.656589193032165	23.077778160673812	0.4311851473042453	-0.12838274151930318	-0.06919384871928785
-8.262164632393056	22.97490850022338	0.4033014828704793	-0.12221251887603068	-0.058669925932897105
-8.093510801985081	22.896766634500132	0.39019631067181	-0.11880152128471608	-0.05529834670814021
-7.68989912608717	22.564207698669875	0.35388360663112567	-0.1050873352901989	-0.04603843008005985
-10.61906467426591	21.352055718189742	0.46063847086921805	-0.10065620500995717	-0.10802813753791132
-9.936768220586934	22.310409278173573	0.4663224576738331	-0.11711920479027028	-0.0968372457899756
-9.627937960973474	22.62487940796674	0.46386254210729605	-0.12290357339050605	-0.09087579422947306
-9.573169961095976	22.676544366109272	0.4632866068343773	-0.12372353846127684	-0.0899552643500685
-10.134279956953314	22.058148587414195	0.46512942546668534	-0.11219079454666635	-0.10059930078724286
-10.304582249602808	21.836678921374176	0.46454058737106274	-0.10871691125452532	-0.1030061070266707
-10.555587977067566	21.45179651669559	0.4613997647095741	-0.10196658052180806	-0.10732589342437818
-9.871150253323467	18.04329134881533	0.30883709023344097	-0.029326831037704226	-0.09761954542676018
-9.4491510421968	17.986087424675254	0.2729573270701898	-0.024033568015645795	-0.08537417092864426
-9.39405468440286	17.97674307009461	0.2682727474219176	-0.023458369914531162	-0.08386500215112543
-9.318824933668623	17.968766098777905	0.2612795706933705	-0.022625097547597686	-0.08166338827094095
-8.866655676614846	17.930756511797174	0.2200015553743874	-0.018161094484893493	-0.067955057234294
-7.460370084706861	22.326890903804703	0.33135256799922364	-0.09741524689133739	-0.04285735179692052
-7.181921823170052	22.004421546653404	0.3026138827643034	-0.08475337854210624	-0.039212011323929895
-6.980050576019263	21.793148493492453	0.2821924563430348	-0.07828683201628557	-0.03729324483978907
-6.576542696581086	21.409318391621486	0.24338767718240914	-0.06483959708710316	-0.034219986503843156
-8.591810565175942	17.924390418426363	0.1917305957911	-0.015047847269296068	-0.05971166617957381
-8.160987566235585	17.895824611247768	0.1407048595407606	-0.009172413917742445	-0.04380692070195761
-8.427526747689353	17.911776804777684	0.17273430774746595	-0.013007979689774614	-0.05382283480147338
-8.540982568507179	17.920050757602066	0.18655437341277556	-0.014546468643858858	-0.05811898350740608
-5.864615339578987	20.755750631962357	0.17870851785170513	-0.04559085480491071	-0.024682199579510372
-5.543802938210256	20.38074487517408	0.14729197329888274	-0.03463568563924041	-0.020200107747613785
-6.504364858334945	21.34437545298176	0.23677760880496	-0.06320019714615752	-0.03350545817797384
-5.970918121132899	20.87023242852833	0.18891111119538279	-0.04814556047114094	-0.025878131862619926
-5.171797381464162	19.89737251545445	0.10930525041995956	-0.024986806640014722	-0.0156932989164155
-5.0245480447987125	19.683822661130662	0.09387850193560568	-0.019267123397794392	-0.013471730124097482
-4.900152014728899	19.401774462066626	0.07691447421877376	-0.013967454955179606	-0.012860552836808758
-8.045165203849148	17.895237150670994	0.12223558886873284	-0.0075485641557892814	-0.03672014694864896
-7.828330068792466	17.887207984644846	0.08463260852049242	-0.005380373677615898	-0.02359116529428492
-7.588389628929521	17.819549385161938	0.019662306255422052	-4.7785076941214114E-4	-0.00596203804514118
-4.683175416995011	18.92056128922509	0.05197437875124948	-0.00592909901285554	-0.009349446794884572
-4.557131527726211	18.533459102138394	0.03604668295811343	-0.0034053208015409585	-0.007557087664410052
-4.377707594286538	17.57417867700677	0.008330831091709111	0.0029140848132094615	-0.005360479781525851
-4.375950900357417	17.526057226949376	0.007244780355337788	0.0032331061377830128	-0.005403515639050259
-4.484941864981501	18.19838652331461	0.022326558524138604	2.8640812199433275E-4	-0.007027355060004003
-4.372825752777866	17.497105804998277	0.007039892140071173	0.003355060998911832	-0.005499550712276206
-4.260063754969469	16.957122878843833	0.008846540872453136	0.004535553128946998	-0.00438405966321643
-4.2543796491463395	16.88173839584814	0.009039337665519908	0.004662195197992847	-0.004583376765074442
-4.172479120773178	16.325671413989923	0.009378742261380536	0.004219212687697287	-0.004034694495017786
-4.151871519508384	16.155447405066244	0.009616318333028295	0.004117514897994892	-0.003872955759709109
-4.144035245207647	16.121454065378032	0.009523887526004587	0.0040300312408530796	-0.0037824730164712447
-4.072421898747817	15.289956430567175	0.007244352623268922	0.0032767787403035252	-0.0023939268488518363
-4.095328121705499	15.489697359268533	0.00790441379126321	0.0034822781399316254	-0.0027739058457540494
-4.118480058777639	15.68595857984359	0.008538163864086542	0.00352925465040535	-0.003069547390566495
-4.140149876500907	16.06180723438685	0.009345088086902358	0.003943850467442285	-0.0036690443989425797
-4.179593610389492	14.862900564725685	0.00588734574842117	0.002897814503316741	-0.0024542662738017062
-4.129583690004605	15.034457843656845	0.006653948337488709	0.0031974461584156366	-0.0026581219021366105
-4.332504046130264	14.727261534199787	0.003011737957581273	0.0014132099710476122	-0.0011781876977175754
-6.864381120883843	17.824925970386563	6.351939602633956E-5	3.241495951552238E-5	3.922459476183189E-5
-7.111456277637915	17.862901719600874	6.296006068790977E-5	3.2291668035117295E-5	3.894922475209294E-5
-7.361730330183262	17.815658423143518	6.23404084644454E-5	3.231852030261221E-5	3.868302925758404E-5
-6.699631952192596	17.790187728061333	6.388955993022606E-5	3.250438839806854E-5	3.9401472825564195E-5
-6.471535900809904	17.65611081898578	6.434058009892432E-5	3.275845406094343E-5	3.965435522017969E-5
-6.01856299486931	16.965651538393175	6.481597247850949E-5	3.359801889792277E-5	4.015603770556889E-5
-6.018217814642384	16.964954947243214	6.481617615004335E-5	3.3598786287664765E-5	4.015644824053333E-5
-6.192614293475787	17.31914560580889	6.473615294397714E-5	3.322517089152982E-5	3.99654654762951E-5
-6.358826975092747	17.562077889890872	6.453166895326685E-5	3.289540808358705E-5	3.977856794245928E-5
-6.018066056155799	16.964687362149334	6.481627828611152E-5	3.359904296512859E-5	4.0156635230878566E-5
-4.908304538333134	14.969355025422521	6.459273447858863E-5	3.5023756368499246E-5	4.0964394039353036E-5
-4.894965705707698	14.956384548239772	6.459984519161159E-5	3.503303534035257E-5	4.096987937454063E-5
-5.522668475480044	15.89108446419409	6.461150201518659E-5	3.443283537682529E-5	4.058071280444505E-5
-5.590293973325887	16.02332329799043	6.465229744031424E-5	3.4354365296729325E-5	4.053376482119507E-5
-5.62503595550961	16.102423683804165	6.468704820771665E-5	3.430360333094697E-5	4.051630706794743E-5
-5.79838945170203	16.47567517825189	6.476277061920509E-5	3.4026185987955135E-5	4.0364354008532695E-5
-5.818300420163335	16.518599132988257	6.477597605134243E-5	3.399408503263662E-5	4.0353568118428743E-5
-6.016563718580136	16.961325465432818	6.481594420224632E-5	3.360194684161784E-5	4.015813100487677E-5
-4.911331118979538	14.97328547513143	6.459211012340996E-5	3.502116637993106E-5	4.096254767409169E-5
-5.0735700023776875	15.16993664121582	6.455618786026062E-5	3.489980667609825E-5	4.0879472512853375E-5
-5.223708594183212	15.375437594116095	6.453967174464437E-5	3.47601648972302E-5	4.0795989430843665E-5
-5.2244114000787105	15.376332166246335	6.453959050168563E-5	3.475962060264746E-5	4.079565946412941E-5
-5.424504479191739	15.698092793846305	6.45711665952299E-5	3.456276961608533E-5	4.066312277754398E-5
-5.22565127061393	15.37825402853767	6.453975728638846E-5	3.4758403376739964E-5	4.0794985401340735E-5
-4.7077301313837365	14.774519111724057	6.470180900548403E-5	3.516678126476431E-5	4.104517679277739E-5
-4.675015183440867	14.74800878513003	6.472090115955336E-5	3.5186205969146976E-5	4.105139373602207E-5
-3.7658512309524754	7.028045440845924	5.468903916469971E-5	3.413547600400921E-5	4.009842229225988E-5
