# Supplementary material for: Thyroarytenoid muscle fiber orientation regulates the ability to modulate vocal fold vertical thickness
Source: PLoS One. 2025 Dec 4;20(12):e0337735. doi: 10.1371/journal.pone.0337735 (PMC12677544; doi:10.1371/journal.pone.0337735)
Supplement: S4 Data — (ZIP) [file pone.0337735.s004.zip › Male/contourA4TA9.csv]

% Model	Angle3.mph
% Version	COMSOL 6.1.0.357
% Date	Dec 13 2024, 23:15
% Dimension	2
% Nodes	720
% Expressions	3
% Description	Line
% cpl1x	cpl1y	Displacement magnitude	u	v
-11.968005616002486	39.650844643500406	3.8534537798860797	4.8049412076908076E-4	0.42351108601642495
-12.100925229184412	39.521184251215715	3.849314801021557	4.780638942550621E-4	0.42358060473138587
-11.810234379374002	39.74293127707726	3.8563880129547043	4.8223314625439855E-4	0.42346054722423293
-11.76596306338081	39.775513356632324	3.8574283431680088	4.82845378226943E-4	0.4234428769227609
-11.47739948826791	39.862189693672036	3.860193282240706	4.844804067901179E-4	0.4233927185552423
-11.258980847445656	39.857881496438054	3.860050309477405	4.8440607716129997E-4	0.4233909325318461
-11.716143543792246	39.796222579001906	3.858088186012421	4.832380527574428E-4	0.423431244973156
-11.163938214941039	39.85365079891891	3.859916064186279	4.843220501031741E-4	0.42339137456354825
-10.796207435616262	39.85090503287166	3.8598253086058434	4.84260948441978E-4	0.4233860347725495
-10.709496869932108	39.85039381204079	3.859807416730116	4.842478760457156E-4	0.4233847094521562
-10.37169574884199	39.850036177539195	3.8597932013546914	4.8422733021757155E-4	0.42337868954711105
-12.13512273325702	39.460672833157	3.8473839072205096	4.7693127654965047E-4	0.42361253451273445
-12.240660142730178	39.24849072022055	3.8406153956446847	4.7295932898239375E-4	0.4237242225660163
-12.227325367848685	39.08705965880899	3.8354610719434943	4.6994974355864987E-4	0.4238074828565054
-12.205740642978935	38.979124391808504	3.83201769181961	4.679374993527564E-4	0.42386291817811383
-9.681369688821853	39.850002288818345	3.859776926723515	4.8420437762239306E-4	0.42336604710798487
-9.209886193231677	39.8500022888185	3.859777121153748	4.841753930664452E-4	0.42335739922237414
-6.503691158131879	38.96454001876737	3.8314780204744996	4.677123728522763E-4	0.4237664459850867
-6.587351156296421	39.29642873129991	3.8420755650019607	4.738663479288828E-4	0.42359604798219397
-6.771159512318912	39.57700815680421	3.8510297688180146	4.7907768925613243E-4	0.4234540728037066
-6.814129999907874	39.651652838586976	3.8534132519009003	4.804628374218611E-4	0.423416192684428
-7.229593906641747	39.84203493583536	3.8594936291189974	4.8400942131252445E-4	0.42332521282200514
-7.181795837296288	39.83706132882147	3.859334689266335	4.8391657887062974E-4	0.42332690991559546
-7.033567159296577	39.76166368437849	3.856924564241239	4.8251373814091537E-4	0.4233632409183057
-7.6946177519140235	39.85300356006798	3.8598507518841205	4.842060627505704E-4	0.42332805920391836
-6.488283836647731	38.91091546805024	3.8297671996800386	4.6671257559876357E-4	0.42379393966215695
-10.243595360807257	39.850002288818345	3.8597915927790805	4.842173546875941E-4	0.4233763591223446
-9.730298368089413	39.85000228881833	3.8597782249320045	4.8420550702272115E-4	0.4233669438948903
-9.743014193148053	39.85000228881833	3.85977821577732	4.8420648329875295E-4	0.4233671767109921
-9.085341826788042	39.8500022888185	3.859774778610384	4.8417280605932974E-4	0.42335511134117004
-7.779783738995952	39.851154726690396	3.859795697938282	4.841663931552458E-4	0.4233305819701634
-7.886706964608754	39.850916601280545	3.8597856967261817	4.841679296883579E-4	0.42333266872446434
-8.209330570361047	39.849987794146756	3.8597711760841156	4.8413870649763194E-4	0.42333906048009895
-8.699211804792647	39.85004545472901	3.859780320813153	4.841465624912686E-4	0.4233480119591808
-8.427966558711145	39.8500350871401	3.8597702952998767	4.841501574867975E-4	0.4233430394895972
-12.152615457473026	38.61822056218743	3.8204971365991787	4.612286940787519E-4	0.42404863244471924
-12.150457207342695	38.60568225439725	3.8200972642053665	4.6099562495411267E-4	0.42405507842317897
-12.146591986235311	38.58859764700979	3.819551834056165	4.6067919812430497E-4	0.4240638451309202
-12.074238696384148	38.24828133015453	3.8086961168035316	4.5435856698701103E-4	0.42423855217379947
-6.441829287929373	38.514252064367554	3.8171116519057535	4.5934475153053256E-4	0.4239985549302024
-6.4796557750756225	38.830935381536946	3.8272129362204144	4.652289420257297E-4	0.4238352119447496
-6.431316994593285	38.355730965701305	3.812051103326618	4.56418729225207E-4	0.424080479511588
-6.415000660473024	38.12021737547059	3.8045383052143	4.5205326162378666E-4	0.4242021684447087
-12.006552716049852	37.91928976266428	3.798192403212128	4.4827326452283285E-4	0.4244074931038201
-11.966773292852782	37.7322909897182	3.79222785021449	4.4481611488056383E-4	0.4245034924893921
-11.899335717233097	37.41624344712912	3.7821397162598345	4.389997508477743E-4	0.42466574097404225
-11.86072968481382	37.23337054820751	3.7763074947011175	4.356246490811426E-4	0.424759627240634
-6.405495081109018	37.81045524455644	3.7946492922877244	4.463420158098082E-4	0.42436245075111045
-6.3802834672144035	37.49850283645258	3.7846997593940523	4.405910068566547E-4	0.4245235815671308
-6.34327199449609	36.990127261889924	3.7684726144383838	4.3127689143876153E-4	0.4247862482798702
-6.3346776499635205	36.89181710192548	3.765339648251552	4.2947259230319637E-4	0.42483701421281067
-6.327277488709939	36.80573234114482	3.762595237956182	4.2790743883158505E-4	0.42488147494783324
-11.839379859361392	37.12464213602315	3.7728354583636414	4.3362540452090135E-4	0.4248154789185903
-11.66031709327127	36.191536938073696	3.7430656494990577	4.165568852684793E-4	0.4252948648333837
-11.619905720758748	35.962379473002436	3.73576259836849	4.1238212397078306E-4	0.42541265826413016
-11.730360249335298	36.58305483766412	3.755569284961507	4.236831196586005E-4	0.42509362558081865
-6.248695444183289	35.88284413383002	3.7331729339226642	4.1106261709487364E-4	0.4253580862110863
-6.190644674951313	35.36621719878445	3.716686132063363	4.0178139714341086E-4	0.42562468523672126
-6.146329446134891	34.860882297696094	3.700573495717575	3.9263117600925605E-4	0.42588563849501404
-1.0600869276340483	18.316100001774196	3.1735337311773932	1.2036967102560223E-4	0.43437430942792654
-1.0459016161732135	18.37692181363064	3.1754664082238198	1.2130655525331862E-4	0.4343426024362236
-1.1744205707972624	18.153797557800345	3.1683723708046196	1.1787589656938577E-4	0.4344600836610842
-1.311326192584243	17.97535615877772	3.162700412824119	1.1513374070103407E-4	0.4345545599378906
-1.386335587551091	17.922671465764726	3.161024653211366	1.1432768660289366E-4	0.43458298015733937
-1.650548821745367	17.757514160475903	3.1557786649542914	1.1179986496519335E-4	0.4346725148476564
-0.9718149006219283	18.630446296863695	3.183531050937022	1.252113973488939E-4	0.434210208214446
-0.9542349860686515	18.852537320770427	3.1905912517108357	1.2864041047164936E-4	0.43409494724853065
-0.9467123425971604	18.932059856972355	3.193121764890825	1.2986878233843714E-4	0.4340536579794311
-0.9488912973033679	19.009058522305217	3.195569981327325	1.31061335833446E-4	0.43401382224807966
-0.9602591937381534	19.185733594449147	3.2011915068335006	1.3379457035824893E-4	0.43392251743155463
-1.0005126263859143	19.36574217623491	3.2069141768986222	1.3658645831195597E-4	0.4338299261521951
-6.05347281998843	34.07388368729615	3.675501292987401	3.7861719060431763E-4	0.42629167123981493
-5.779746191862431	31.198536783186327	3.58381366723044	3.282307461342931E-4	0.4277763388381242
-5.81260308842713	31.6601371096856	3.5985037993718945	3.361535258198581E-4	0.42753777301010815
-5.898916358898413	32.61341104261303	3.6289281094098245	3.528288878610971E-4	0.4270454903847125
-5.976331308258205	33.33624786626052	3.6519491888370545	3.654849498704055E-4	0.42667239762945375
-11.555172919712001	35.57995576034233	3.7235631899372184	4.0549118063125985E-4	0.4256092812762233
-11.427224513094306	34.824469013294944	3.6994668138318594	3.9178907633177697E-4	0.425997709494601
-11.302991741507174	34.01939293201957	3.673783124632259	3.774149810828838E-4	0.42641183941461513
-11.26269403333529	33.74326682230424	3.664994257342079	3.724394069952175E-4	0.4265539123866397
-10.87492360433819	31.536162433666846	3.594619297483002	3.33637461888726E-4	0.4276884690934249
-10.79808267178972	31.096982410679725	3.5806229716453664	3.2620552736854893E-4	0.42791424369214415
-10.515617328365707	29.431210118152052	3.5275526461470013	2.974985715906076E-4	0.428770732678323
-11.095255333576779	32.78560916869341	3.6344230274353273	3.5560004000057026E-4	0.42704621727512493
-10.374607869233792	28.677418549364212	3.503505353811267	2.8502349952140744E-4	0.42915810938461935
-1.9007542873442729	17.670028077820447	3.1529974938739764	1.1046923128023493E-4	0.4347216201918176
-2.0779141835942943	17.606247817656115	3.1509720652606537	1.0949985683795366E-4	0.4347573423954785
-2.421704394542373	17.610906476909	3.1511221193254837	1.0959453181234105E-4	0.4347601623636658
-2.5268901597962445	17.60827853304663	3.151039771439555	1.0956166467354368E-4	0.4347631253329928
-1.0157099330243569	19.441588102125813	3.209327817671289	1.3776391800113827E-4	0.43379088629368057
-1.1062328150339649	19.65851365771074	3.216227255297773	1.4113587727731887E-4	0.43367994764340567
-1.0950141199455286	19.63861486947969	3.2155943172965022	1.4082591868058166E-4	0.4336900795281207
-1.0936631912571904	19.634142492606518	3.2154519759165825	1.407562389939477E-4	0.43369237461049714
-1.2019485900933222	19.823967402584525	3.2214927721444533	1.4371147551237804E-4	0.4335957406045156
-1.2626663164006444	19.90610167368628	3.224104371506758	1.449897948680807E-4	0.43355413749947314
-1.3479656887537845	20.02184186709379	3.2277893536927733	1.4679180075649953E-4	0.4334955095657803
-1.3818036936806772	20.069240413165744	3.229296949264807	1.4753390773758463E-4	0.43347148404653046
-1.490043238491493	20.21081153288452	3.233803845930696	1.4973938028801898E-4	0.4333998298125966
-5.495158991359491	28.68268136418761	3.5035940129670236	2.8554095958617125E-4	0.42907476107132136
-5.507477156915547	28.790577524822243	3.5070235336438196	2.873179127972279E-4	0.429019067958265
-5.640376413522405	29.93509919763994	3.543526396126402	3.0662247838675067E-4	0.428428439722808
-5.66674537726079	30.200894570944342	3.5519832488287904	3.110772856804083E-4	0.42829118385043263
-11.232964758328787	33.56280133293661	3.65923462222377	3.691885906398044E-4	0.42664671554247857
-9.890707351552885	26.584105713780335	3.4367848740324436	2.5045664158852057E-4	0.4302324395795319
-9.499209611630052	25.463046361573806	3.401077799647488	2.3251734896657356E-4	0.43080582438561205
-10.251371607480321	28.08873461337165	3.484743945224259	2.750503217719807E-4	0.4294604131470908
-9.949856872037069	26.81141811544305	3.4440301940041955	2.5424058880864125E-4	0.43011587886517355
-9.409620206466	25.28683176907262	3.395450684129743	2.2966224257526386E-4	0.43089551487689537
-8.975776833099328	24.413789608181347	3.367697765655183	2.1592952518797662E-4	0.43134018998496143
-8.450931047688341	23.67686534172989	3.344177550489748	2.0429933190230226E-4	0.43171313553409907
-8.315280225053407	23.486682331666373	3.3381363148959258	2.0136806023926602E-4	0.431809435167108
-8.109310669822081	23.245736403988893	3.3304535351681253	1.9765058555908585E-4	0.431930939263958
-5.04821833795282	26.35030357792787	3.429292777541238	2.4712230518302296E-4	0.43027567833550495
-5.072511135861281	26.457154341834364	3.4326880444661096	2.488061274867582E-4	0.43022070491286646
-5.319014801988768	27.6151602307035	3.4695788746795877	2.6777090239500656E-4	0.4296248526326704
-5.298549699956672	27.508324942348306	3.466180725151637	2.6606111097596437E-4	0.42967987303000343
-1.6547952866665352	20.435138707303928	3.2409384325313093	1.5324394257701347E-4	0.43328618951915787
-1.7068462026965912	20.505043732104994	3.2431642848871642	1.5433907137811674E-4	0.43325078897385194
-1.8328638043067826	20.675856534446993	3.2485979991298297	1.570142471921301E-4	0.4331642694606016
-1.9146876228856835	20.78271581099791	3.252000628731608	1.5868409801450268E-4	0.4331101884159185
-1.9589596542270868	20.838178803681924	3.253764216561175	1.5954748503971996E-4	0.4330821450288282
-2.2267902915590323	21.173727916983232	3.2644574521027434	1.6482232233805722E-4	0.4329124917251487
-2.4765836027203294	21.524027437877677	3.2755916081648597	1.7032509765763792E-4	0.4327349277287365
-2.510632075597485	21.56945277354053	3.2770398814109303	1.7104513013595202E-4	0.43271193083550485
-3.4170539347823667	18.323036770820913	3.173774773089832	1.2062242500719586E-4	0.4344066283332638
-3.3613588547056894	18.26201824120377	3.1718342055766526	1.196794978047923E-4	0.43443737657588294
-2.8302006677410443	17.7685842180935	3.156136647309381	1.1204886190406568E-4	0.4346847454926663
-3.0213186080937637	17.882690433716814	3.159767414974438	1.138182473476473E-4	0.43462857381979925
-2.9853774190574067	17.85333337493745	3.1588347223622595	1.133641976421448E-4	0.434643229076387
-4.904236518511963	25.91960781073081	3.4155531656989355	2.4024165131455882E-4	0.4304964866240859
-4.723668736196532	25.314951331292864	3.3963143256152204	2.3047737540864702E-4	0.4308067793957917
-4.604679940346854	25.051089745874435	3.3878936314784487	2.2619667055314346E-4	0.4309415305178216
-4.281370486848969	24.383328411417228	3.366666526353155	2.1560612259083182E-4	0.4312823007430915
-3.2125741016240386	22.611557155864187	3.3102119616439802	1.8748014114786484E-4	0.43218312597021225
-3.272014261258436	22.70654698603269	3.313231105590056	1.8897100342599464E-4	0.43213485631658655
-2.5518384799861815	21.63096481182497	3.2789967363515213	1.7202441295702793E-4	0.43268071782181844
-2.8735384712196232	22.08009398368013	3.2933047566645195	1.7909348904378302E-4	0.4324531043381136
-3.1756044296995665	22.556944434453374	3.3084707136717153	1.8662846062719526E-4	0.4322108389823585
-4.545571876999899	19.652622560032107	3.216077376665497	1.4126997819537243E-4	0.4337355959861469
-4.424895516455141	19.524062222800467	3.211987545708434	1.3927723814195805E-4	0.43380032861760903
-3.958958611653594	19.00470136406695	3.1954584617176014	1.3118845591767603E-4	0.43406202368261815
-3.8782730930382083	18.915322300283425	3.1926179518797135	1.2980381448888915E-4	0.43410707525120384
-5.025563667731989	20.107549344377823	3.2305761897273952	1.4839978810818214E-4	0.43350752178319296
-5.277731362781373	20.350988119887234	3.2383076063656744	1.521811351804022E-4	0.43338531677024217
-5.606549304112775	20.6598148798465	3.2481544773808464	1.570519389781286E-4	0.4332305889093746
-6.131048509468386	21.17349677678001	3.264481639894367	1.6508337549050398E-4	0.43297269003828365
-7.17416985769136	22.198608654304337	3.2971085780971796	1.8115151049781183E-4	0.4324582088959993
-7.6413332318231895	22.67125431062098	3.312196962701981	1.8861087238779923E-4	0.43222089770797983
-6.9150129554945305	21.927639425126234	3.2885068779015008	1.7695755192532277E-4	0.43259450256773224
-6.31895859009996	21.343154735881807	3.269902271542786	1.6778041334712424E-4	0.4328878270054641
-6.618255579081206	21.642875823077	3.2794190373038976	1.7251741624659754E-4	0.4327373352673364
-3.6680004015474728	23.30103040805593	3.33218297005015	1.983382686820565E-4	0.4318331639743575
-3.83446762916781	23.580833568731567	3.341084467144153	2.028521902235407E-4	0.431690900512445
-4.071443328978513	23.987709649252928	3.3540520554841136	2.0921648795233224E-4	0.431483853437003
-7.640251545310057	17.586782544931808	6.705191672341988E-5	3.5318768239795946E-5	4.182409399633567E-5
-7.509356374993602	17.79911102953117	6.713735546084461E-5	3.498720434777952E-5	4.17044095390862E-5
-7.6989388334005735	17.4903691638282	6.699524146351217E-5	3.5416703638060565E-5	4.187837318854663E-5
-7.762103216471637	17.30759444679789	6.68293875437412E-5	3.561776603883883E-5	4.196469962359588E-5
-7.821162534822876	17.152686250634986	6.666310008647892E-5	3.5761725236998906E-5	4.203664930352604E-5
-7.87221896818102	16.9473112831706	6.640915590572065E-5	3.595216050899956E-5	4.2113072002309776E-5
-7.921170402924522	16.753942907049066	6.617481014633487E-5	3.612668299629791E-5	4.218863506686467E-5
-7.9783869673286425	16.470761822820492	6.578365584495811E-5	3.634688451708704E-5	4.229002454873837E-5
-8.003886469325913	16.357472230499454	6.563469179250936E-5	3.6439743016201945E-5	4.2331500186593795E-5
-8.041803974825056	16.197407590250943	6.53718455708029E-5	3.6544039833938395E-5	4.236579260763237E-5
-8.11957094103931	15.808141817188318	6.476122229899696E-5	3.680129198027827E-5	4.246749067908342E-5
-8.094241908274963	15.975737091845481	6.502956499951247E-5	3.670179088122226E-5	4.242861355917049E-5
-8.149959289733443	15.594634263864748	6.44447738407467E-5	3.693745267674505E-5	4.2522507436766086E-5
-4.487015489615116	14.591722761896559	7.020133977699251E-5	3.818068076466247E-5	4.446463097091526E-5
-4.416731324563106	14.512870608922288	7.019820818023731E-5	3.8233455820575896E-5	4.447908569201702E-5
-4.329055028394281	14.412978776001905	7.020823270939737E-5	3.8313307585395695E-5	4.4508417791761935E-5
-4.19303203891211	14.248275933735142	7.017992623761871E-5	3.841252083333E-5	4.4535251650972975E-5
-4.178965322518646	14.23024927967746	7.017819801398198E-5	3.842505264459508E-5	4.454013072248039E-5
-8.208595369810979	15.125877972768416	6.368045163076614E-5	3.715968328373474E-5	4.261576678364283E-5
-8.250106284083648	14.883579494882824	6.32854155889919E-5	3.726709686480965E-5	4.265986525776032E-5
-8.184763342662869	15.304083214581624	6.397341318554606E-5	3.7079239345113893E-5	4.257842775366594E-5
-8.194040568253598	15.203367992185502	6.381882132142734E-5	3.7130995529651545E-5	4.2603170344810427E-5
-4.009503675450382	13.95499929048619	6.999869737220404E-5	3.85623191061084E-5	4.454751375615915E-5
-3.967321215997023	13.879167246534847	6.995689288154678E-5	3.860962211149876E-5	4.4558897731218617E-5
-3.8768075373306097	13.684183745503944	6.976990178699325E-5	3.8688604985174275E-5	4.455764382761703E-5
-3.8285567068758617	13.577304042901428	6.966717468043778E-5	3.8735480994256185E-5	4.4554860161340356E-5
-3.679175518096213	13.165512678706849	6.920691576686554E-5	3.8887609722515175E-5	4.4540827366748115E-5
-3.5952780276413945	12.848827743115857	6.87638554063242E-5	3.895441227718783E-5	4.4514344026153716E-5
-3.8035301168690907	13.511178334388502	6.958088254893722E-5	3.874956544278458E-5	4.454589837557697E-5
-3.5706258476984103	12.751547870197772	6.865482413442894E-5	3.899788921613956E-5	4.4517045001930595E-5
-3.536337058362929	12.508568926206657	6.830696438952654E-5	3.904843408877192E-5	4.4511794959930845E-5
-3.4943523373487664	12.217884679130231	6.788874356622813E-5	3.910985640354246E-5	4.4501318680567225E-5
-3.476217738039166	12.051206781698731	6.761626592297442E-5	3.911023182103314E-5	4.4485063307513595E-5
-3.4381043775288846	11.707787309160882	6.719078752542223E-5	3.921842576295785E-5	4.449576700414043E-5
-3.4175141432913065	11.442487558596586	6.677196338315869E-5	3.922096284516274E-5	4.447159059470476E-5
-3.390535492772293	10.959938069747185	6.608667046282067E-5	3.926502099547994E-5	4.445577103301713E-5
-3.391605607580326	10.637069694303245	6.560334586383195E-5	3.9251361086217805E-5	4.4442502822179705E-5
-3.3957072198915474	11.125983907025887	6.63559346378994E-5	3.927552364882861E-5	4.44712642035438E-5
-3.3933099091125833	10.454525891479044	6.536295057108044E-5	3.9273797140667936E-5	4.444920332769883E-5
-3.392748642497309	10.363320317554606	6.52512964322103E-5	3.92803731081478E-5	4.445001771743686E-5
-3.3881777990103163	10.052022617744685	6.482070650127052E-5	3.9269920625984544E-5	4.442531490033146E-5
-3.379931059854188	9.65560915900371	6.42561167490708E-5	3.919583779094384E-5	4.436890042915591E-5
-3.38003327420144	9.645525660619372	6.423973388974416E-5	3.9192877098679385E-5	4.4367148948815925E-5
-3.380411775956053	9.63612711841371	6.422179702090532E-5	3.91869326285651E-5	4.436438847514354E-5
-3.4070943292007656	9.209820550583608	6.359666368005886E-5	3.9093189222100865E-5	4.432658027657232E-5
-3.4177904844649305	8.97279793026408	6.316534256808627E-5	3.895497443841385E-5	4.424146999664132E-5
-4.670507470987797	6.528342318175511	5.788031613054081E-5	3.781339298841572E-5	4.35643120372486E-5
-4.472672713765167	6.53165408154053	5.8142553474864586E-5	3.7755218560438716E-5	4.374428714459624E-5
-4.296096768007061	6.564113874181485	5.820322513179492E-5	3.7609407111964134E-5	4.355922462938737E-5
-4.1907677441120486	6.6201318525786546	5.8420727727241016E-5	3.752371144923323E-5	4.3649041750893475E-5
-3.42823364007561	8.77881073484247	6.2916235703137E-5	3.8895863204559975E-5	4.423196787356865E-5
-3.440421539484517	8.631632878187974	6.272732131112058E-5	3.8782442647110666E-5	4.4219948531203795E-5
-3.510174069952668	8.051882576425108	6.195064577116236E-5	3.834098296831203E-5	4.416265030775652E-5
-3.4654247941708625	8.41479710425795	6.236645270943272E-5	3.8586519148328106E-5	4.418192089870804E-5
-3.519325274558982	7.974355231943207	6.178250532440198E-5	3.824822913464409E-5	4.4108837715698715E-5
-3.8048036653298265	6.960169305120867	5.906652309316577E-5	3.700354985129514E-5	4.3347801907689506E-5
-3.942941641067294	6.809098812242506	5.878703462416659E-5	3.7294351090860756E-5	4.3420853912217954E-5
-4.081244662082278	6.715380176995773	5.8447102929370374E-5	3.723642429503103E-5	4.349892274923936E-5
-3.557899482821399	7.6388476831782866	6.088997693652326E-5	3.73621279439424E-5	4.3702958391533766E-5
-3.5506928691402093	7.692857622749482	6.123909116263589E-5	3.773998779331925E-5	4.388454149613135E-5
-3.535122007221198	7.8370201875805385	6.150741142740279E-5	3.801973764749271E-5	4.39706563698038E-5
-3.5827478111781415	7.560437912809053	6.079626989555861E-5	3.761550861558056E-5	4.363070503886275E-5
-3.656557182300242	7.31345080673359	5.988503605369369E-5	3.727115553864597E-5	4.3278079213985904E-5
-3.741595319822733	7.091603710798701	5.9224304621770395E-5	3.6780752343506054E-5	4.3267498053070903E-5
-12.48823622079036	29.318127189803445	2.600593908567678	0.2542556646624143	1.146677329011824
-12.301573729696075	29.291730374054282	2.54241557238352	0.2681651180591893	1.1273585508363737
-12.904182385341631	29.37659805299116	2.7280916336332943	0.21664074070933306	1.1838350207961739
-12.704310573905445	29.35687813300677	2.6683355499368187	0.23548236505303594	1.1670189629649834
-13.215739023882737	29.375039723105594	2.815184657273072	0.1865352349386667	1.1979215833804804
-13.289816212405814	29.38416912499247	2.836107466842673	0.1788418993280657	1.2030463782102085
-13.628735756055638	29.408293625969595	2.9271100707717457	0.14941297809804335	1.2222153369817859
-13.761313265189306	29.420327221129604	2.962973687441533	0.13736480273319873	1.2301633013300708
-13.789831291953012	29.42263826529943	2.9694632403375842	0.13468823091315724	1.2316765436867227
-14.193507593470319	29.351006338599753	3.0561963375636707	0.09359496160899708	1.2363260120202142
-14.343065600888547	29.30623263263965	3.082126447293636	0.08021076770122579	1.234727818103432
-15.169871121939503	28.7024294022831	3.2133108079942354	0.0023737798116559503	1.2054233850334242
-15.025976096323706	28.826575538617305	3.1917257545690783	0.01641429231086219	1.2114099498857507
-14.704342841257393	29.099582909420015	3.1402026635179405	0.04681275827650558	1.2249828847291575
-14.77814405518191	29.048154888872233	3.1519856185366715	0.041015189267082273	1.221961661549157
-15.194930389272562	28.670268692680192	3.218355355702221	-9.597185109430483E-4	1.204125014118516
-15.552436058935607	28.262388145106144	3.281765067121322	-0.04731051565049599	1.1883669188379062
-15.65870487864321	28.128694460225432	3.3002586130737814	-0.06090896581717094	1.181948639713994
-15.420870685895718	28.414489982476084	3.2592170663312183	-0.029235207877647416	1.194095792249927
-16.14669845066415	27.534817692946177	3.3493412452591667	-0.14148910289741443	1.1638269849004768
-16.18902508127296	27.487365967844962	3.351439032839763	-0.149839425599348	1.1630688994470257
-16.090879730623392	27.60512583812312	3.345003717197047	-0.13207927152372434	1.166576684127292
-15.906983759261689	27.83045491742547	3.332174170140462	-0.09821576517139946	1.1767041459216614
-15.78801336657089	27.974288039163056	3.320029525136758	-0.07927062991124541	1.1795192861722996
-16.4224657835804	27.241242221715776	3.332776393622434	-0.18782903020806155	1.1612932337750486
-16.636541644582238	27.015574682657572	3.2988684259742946	-0.22230804530507545	1.1624834396718038
-16.701862721366762	26.948993088668995	3.2829657620799315	-0.2378821446014371	1.1697182374469515
-16.98192097775023	26.67928029930171	3.185407591052549	-0.3124945325114443	1.2036020964341387
-17.086567607533095	26.586911131348927	3.146688897628681	-0.34516868591875316	1.216399392452035
-16.810764952407226	26.84442366016748	3.244254177871852	-0.2670173546570601	1.182472443964504
-17.316197999609905	26.352544552541893	3.063372976931472	-0.44450231609258783	1.2378802535825901
-17.45518464052986	26.210110438215963	3.0134048376941154	-0.5000355211772185	1.2483497682521283
-17.722095738557805	25.895382301413925	2.9477000022145696	-0.6209439978068926	1.2719951975037809
-17.72264017583542	25.894744071275742	2.9475568950831432	-0.6211976650252954	1.2720418677195522
-17.932597821946576	25.11386146747848	2.8486478240334434	-0.8758110644403309	1.2046346436191013
-17.907096306050956	25.00313633884308	2.834320889222686	-0.9025169681297944	1.180093410232876
-17.75267320881764	24.32471147247125	2.7467802737817877	-1.0681171460031271	1.0278227026213225
-17.92944471255859	25.1306830888716	2.850831497452357	-0.8707000444618186	1.2061314303002726
-17.722777975835573	25.894232143167198	2.94749951360808	-0.621373915259499	1.2719926778722013
-17.728945142955695	25.871483784810497	2.9446225227348135	-0.628789697300218	1.27003676886343
-17.700264955727473	24.192801294244298	2.727736985313891	-1.0932112488936532	0.9949196367195995
-17.492893227235577	23.675149455238873	2.6465393550029868	-1.2038035911063485	0.8679997274550357
-17.219818972655105	23.051350814888384	2.5435384749480514	-1.3435753332923352	0.7193295325205977
-17.213682929786287	23.036984749786797	2.540875689831875	-1.3469080530867448	0.7159767989574528
-17.20651458505761	23.021889840621302	2.537697974016717	-1.3502240404888548	0.7121454501511928
-16.72944438496599	22.0265670999435	2.3338659266433965	-1.5460174877098367	0.4628684386344276
-16.772330573218266	22.113599037757318	2.3509582055774043	-1.530579900601057	0.4835901752752601
-16.97378539565523	22.529669064239176	2.4382673468330767	-1.4527249677585694	0.5847289822263599
-16.69878402350933	21.97001521221032	2.3244927005312213	-1.5554387398104994	0.4493882980590138
-16.44523432072541	21.481646309928003	2.237386489788655	-1.641676881493566	0.3281935900800549
-16.38784636008633	21.382208809377225	2.2239014311601237	-1.6564016805543567	0.30255616993023665
-16.10429654720809	20.90765006213037	2.140476823020892	-1.7198303748479788	0.17030160173573367
-15.229590069694847	19.59839917871314	1.9613630404202786	-1.7660031151627444	-0.21681775288297644
-15.573303162172023	20.08692966262294	2.023309092542765	-1.7697848547408142	-0.07086479102073845
-15.762739830454272	20.369577854236137	2.06520443716622	-1.7636411002900025	0.01339600891186567
-15.676053214728174	20.229671015614727	2.043017286696533	-1.7715218102118713	-0.027353211834397734
-15.004965242227517	19.29705702264412	1.9191678614615846	-1.729272840036674	-0.3100135088380024
-14.347740685004595	18.43237628944785	1.7492265746479152	-1.5134348071232768	-0.5449404185031843
-14.71316053352021	18.903140185799252	1.854343438481429	-1.6591920181873454	-0.43170281571289537
-14.112301424219844	18.14085757339455	1.668090966939338	-1.3916860478705089	-0.6028736639601808
-13.786968016309958	17.746840232171802	1.5205734685616208	-1.1921035178061548	-0.6270282030923727
-12.572484095421888	16.31238607204104	0.9920269872048035	-0.5302542082530888	-0.4393958374429636
-12.73923093656964	16.50237005974189	1.0620944150526712	-0.6143474180472277	-0.47408880660138597
-13.149721100590622	16.985383718836303	1.2354760171599781	-0.8290324865146881	-0.5482773275801655
-13.560443943361147	17.474962802260926	1.4220201682424418	-1.0612710489587398	-0.6091305937489686
-12.433087863224218	16.142914163274668	0.9313261948543619	-0.4701051888539003	-0.4062555533041077
-11.67886765718853	15.130655135953049	0.6198846640747031	-0.1866689237385757	-0.2387401783577398
-11.370603754574383	14.616160191779192	0.4914038781806449	-0.09069119974766132	-0.18604514144358378
-11.928279318244115	15.521235666230787	0.7200214863505963	-0.27361553150706813	-0.2859615386951342
-11.098102119973685	14.067276715400904	0.39138573297844076	-0.030393800948311147	-0.1455972019983137
-10.94829922258624	13.75778922441979	0.3290177984184022	-4.235402464313684E-4	-0.12226523034360871
-10.566136973193167	12.955069884045642	0.21548375251614066	0.024527739511628743	-0.0806538792875065
-10.528617101577506	12.869997651759531	0.20272925871065384	0.025774218172459246	-0.07575743339531849
-10.125844678960055	12.03212679724241	0.12782123234975074	0.022709309423912274	-0.05466810380015495
-10.205786830641387	12.200371242765215	0.14287938743923062	0.023254169495760674	-0.05890298562120967
-10.11776374681346	12.014636087480781	0.1267947959281583	0.02259074899522749	-0.05438145452981406
-9.799033203597945	11.32040592221854	0.08448466203766283	0.017717860209258984	-0.04293346920611578
-9.732454220074882	11.174895810343436	0.07588926834262417	0.016402693890207477	-0.03935109267417368
-10.081694286405995	11.938670646469957	0.12222299256125002	0.022031755700072934	-0.05310594107251576
-9.419861471494833	10.505758447346915	0.05200804551767381	0.010201039085858761	-0.03262904598439073
-9.39945834397536	10.463080013210769	0.05032421464932882	0.009752144451245837	-0.03195157911532965
-9.362989365785312	10.388561145610026	0.04816856301023663	0.009331300796671674	-0.030907187431998412
-9.15485933130238	9.94585479357356	0.035507105936047736	0.0064568057173766645	-0.02506432249162706
-12.250739993292553	19.150604908283345	1.667187601608407	-1.5491113891005015	-0.4276118672207071
-12.385666050996104	19.229462944007324	1.7253946712906092	-1.6079833508940633	-0.4901977078977866
-12.018444755085756	18.995911937273455	1.560291087981775	-1.4410131374381256	-0.29337053686787856
-11.827571680933026	18.805921238230237	1.5005706657516722	-1.3656649709374775	-0.2594969453420876
-11.71378598197753	18.69006222155872	1.4633054739480267	-1.3182322504816302	-0.23248008969334033
-11.489121580415649	18.312221504949157	1.3559803735393217	-1.1954490410570733	-0.1699550720506901
-11.42092816915265	18.202424829191397	1.3243081013016538	-1.1594385722034006	-0.1538535067950384
-11.137081940903064	17.673975351763787	1.1473137710187478	-0.9566832502789749	-0.09539344147260867
-11.050577560623434	17.52903972488271	1.097574333164046	-0.9003718856021035	-0.0799804519964053
-10.900173758069224	17.228821915447778	0.9895253725833529	-0.7805410048572488	-0.062213719747531135
-10.59407257662658	16.86993613536655	0.8356376695846194	-0.6253195331861428	-0.03149859472686393
-10.4015251414116	16.663994998799538	0.7496354258626076	-0.5454841954645846	-0.017029544585314034
-9.980308680915373	16.24426542990552	0.5698669886234604	-0.3831130795552986	0.005103127460483936
-10.52456597891735	16.788877057884427	0.8024443323288273	-0.5925511129500609	-0.02365225456982524
-9.215934750579713	15.702403997568886	0.3296738717982123	-0.1956097784111381	0.009009875999695719
-9.506635524164235	15.916651407254937	0.4211767610777115	-0.2650002393648223	0.017996124169090313
-9.713477904294042	16.0562870014233	0.48599494738933424	-0.31454103296455027	0.013479622100800094
-8.987328542896977	15.535943891824608	0.25938087257702713	-0.14213380215842014	0.0030523573576765085
-7.038155536202357	2.4161328913912485	0.005607904163127031	0.0049481952279198955	-0.0024001791514197063
-7.218271698777633	2.47634434863711	0.005645706600969994	0.004887381930857788	-0.0026110980216237393
-7.402921517489648	2.596088343862585	0.005638752813017988	0.004761573590572662	-0.002836808434350349
-5.610926604361966	2.56874897195521	0.004788170320085742	0.004635926775510422	-9.103588522085856E-4
-5.791192046184306	2.4885541575675454	0.00494055987978094	0.004744297406627749	-0.0010719870334532893
-6.090991914769232	2.367770791599311	0.00518299165270457	0.00491235304033143	-0.0013486890969473782
-6.223300720670824	2.365865245728654	0.005251468477387061	0.004932430223066582	-0.0014905818253298038
-8.524776938151282	15.280293075065625	0.16126113864870098	-0.0996595627356763	-0.00948908964177325
-8.5390176621	15.301185889469425	0.17048710677750983	-0.10538608000925853	-0.00982144973509795
-8.574275941324595	15.320887483760043	0.1775362525595841	-0.10816695511690708	-0.009114805922103215
-5.2268760988311245	3.1984387632370352	0.0040853581817230965	0.003989893365150149	-6.928507019462621E-4
-5.323022364028059	2.954304032548915	0.0043358828545979845	0.0042298984443172715	-7.320021699453753E-4
-5.411391041049513	2.8046470279535036	0.0045015343879501995	0.004382071229150183	-7.809714983257867E-4
-5.361270108912003	2.863813885716368	0.0044276476483975594	0.004316623604549242	-7.476193240820596E-4
-5.176470922340737	3.3654332504811606	0.003931392596099779	0.0038403683540159657	-6.787695841977298E-4
-4.997438755280889	4.032636318053695	0.0033365622821799616	0.003260274007689364	-6.159009726523168E-4
-5.108994509801874	3.6116460899580636	0.0036957659383987825	0.003611418814905427	-6.561846013233417E-4
-4.991774580661376	4.054261353979088	0.003317320789932096	0.0032415686558053616	-6.132813831052531E-4
-6.53602006808163	2.347293243898074	0.005412466826377137	0.004984548325917341	-0.0018231409093678844
-6.871423256057571	2.3759082864320638	0.005555719842536858	0.00498036270955887	-0.0022047133168227352
-6.725008134174486	2.363972974785624	0.005499652987272552	0.0049864905713021615	-0.002041284441249919
-7.498445287702315	2.6504749625169852	0.005636081272205526	0.004700623987952996	-0.002949713601215399
-7.543394316053332	2.6908233254228815	0.005624215249300506	0.004657204680096174	-0.0030046828901031993
-7.714537633122486	2.9137762658493207	0.005519387577238154	0.0044125670837478785	-0.003212037459389773
-7.7891268079090406	3.0564766598021276	0.0054416429429590425	0.004262636930037254	-0.0033060429313714456
-7.80527300412054	3.4063802626319237	0.005163379117905171	0.003904365226407386	-0.0033419014958406368
-7.804324521600502	3.2269612996167556	0.005309723551046609	0.004087472072070299	-0.0033324379919793135
-7.758877336072651	3.698244931275473	0.004918727986221394	0.0036204982067202683	-0.003313231722569641
-7.751964178591711	3.7286102673963915	0.00489150544702699	0.0035904305083454607	-0.0033077214338615387
-4.868412953288395	4.489722570165323	0.0029409249942699686	0.002884344879376295	-5.030322701567145E-4
-4.944274103721604	4.221530184777065	0.0031730416450886016	0.0031047426193642983	-5.710750734141185E-4
-4.861218645669248	4.514367912389247	0.0029183502992138257	0.002863032767373571	-4.94750274714545E-4
-4.761328567585714	4.872867994409656	0.0025656229908502907	0.0025286784484214453	-3.7028868984122633E-4
-7.7347878369548635	3.762505605967378	0.004859653555712539	0.003559759476319576	-0.0032946764184064374
-7.441188952293851	4.488511996506501	0.004280479958104398	0.002927084509652146	-0.0031220863462733117
-7.462522939780039	4.43043664258904	0.004322758536658972	0.002977151649852785	-0.003132406106184594
-7.583988224902736	4.103803156183615	0.004539206514829971	0.0032404127926447	-0.0031766219787641593
-7.428705960551779	4.562167039268793	0.0042591283381397645	0.002868039579253732	-0.0031405004596387516
-7.367225146909923	5.0179675342064245	0.004133576760836682	0.0025026680711760837	-0.0032654076755893107
-7.395373926440531	5.510469499667041	0.004251649192416863	0.0021499535184427215	-0.003588473669732681
-7.396628687854849	5.543415335697084	0.004256220404175473	0.00212482711976366	-0.003607304693146757
-8.951906927477943	9.55517852325179	0.02967684532546462	0.005548167109184561	-0.0219974416422021
-8.732770861641235	9.107630277300872	0.022164745272680413	0.003846239746997173	-0.017619992249597496
-8.477149435408428	8.592840803667324	0.016842077585005343	0.0031502277241177816	-0.01380845276713129
-8.352048182285694	8.325615036227727	0.01428987082857542	0.0028136856685101004	-0.012074291924531539
-8.222367325804308	8.079901469599669	0.012703793330101593	0.002598246462292921	-0.010855497468153733
-4.558078678429407	5.6727023718291845	0.0016586949381125024	0.0016536043575173759	-8.323618869693193E-5
-4.661854211303943	5.2307881209663405	0.002183104966173858	0.0021649340449897136	-2.3156797205038939E-4
-4.6736829568741065	5.179041007331088	0.0022406059530036874	0.0022201705129639682	-2.4881755806594504E-4
-4.664862639408369	5.2157017440172675	0.0022007226835654625	0.0021820679546499734	-2.3536404395685265E-4
-7.642518454416541	6.7438038314408955	0.005899022678050409	0.001606830688973414	-0.005304775343416678
-7.72390205946121	6.960130553786359	0.006750129662010496	0.0017161879554752932	-0.005998844459444024
-7.960824009101229	7.5515457825414485	0.009004519204868219	0.001968569232226874	-0.007872293115579729
-7.398279738095727	5.568321714484634	0.00427292643459498	0.002111142751954094	-0.0036290722474424473
-7.486554017062449	6.151026864151781	0.0047477495202392	0.0017779744618655017	-0.004212727296958261
-7.599533786520233	6.612688047526157	0.005651216917055722	0.0016545426786382163	-0.005080155922524209
-4.559353287845783	5.783205763653101	0.0015110921383864597	0.0015067827481133691	-5.548405323499604E-5
-4.539973927898901	6.108340489734484	0.001104261670787762	0.001097626093473219	6.002840010510542E-5
-4.595870421128182	6.280367827388355	6.678985407250699E-4	6.552225691102002E-4	6.688134117211988E-5
-11.949523827617073	29.206895619841305	2.4271409350572175	0.29161633803209175	1.0853622452227045
-11.807688642858182	29.154031813094953	2.376895921968259	0.29896889303690377	1.0658368629585309
-12.00330605669702	29.223330979102066	2.444447092478956	0.28861711398906365	1.0919926054527043
-11.58017196199464	29.065937130844834	2.2917332687123	0.3066293627839321	1.0353278257516882
-11.41683712235142	28.96940271662765	2.226947918682566	0.3089294781687042	1.0056008351278418
-11.219350371023808	28.853937987330728	2.1483696147207607	0.31099310300815647	0.9683265166813486
-11.063811648377435	28.68153300927144	2.0722136657220447	0.29660648510095705	0.9280153622575961
-10.947486528223845	28.535037823889105	2.011515587179292	0.2838208208406137	0.8968831531216774
-10.899230615467399	28.323819733732066	1.9375787462702918	0.2541935484145813	0.865170389301491
-10.868467577029437	28.194812621939796	1.8918435932615574	0.23539006620381536	0.8458373277214584
-10.876511202290695	28.109887068149042	1.8503844669675682	0.21612195633174835	0.8344266982651336
-10.899672074901286	27.854101802332053	1.7323821223303066	0.16152206891500365	0.7962840778810221
-12.412266700730603	28.73183000599365	2.5449573344382235	0.23889993060512213	1.0821441616977037
-12.004390987243811	28.644127827029816	2.379813802526872	0.25229095908776994	1.0337769636645395
-11.418956634563854	28.353076382645266	2.0835081331350356	0.23238728489376573	0.9386115464733409
-11.624144095082618	28.483083006210283	2.1990802080533074	0.2466565819078267	0.9761200211893792
-11.98757052088968	28.638168487186267	2.3721933755277393	0.25233986196143987	1.0314250326139038
-11.999455430555999	28.643021141499133	2.377799609391591	0.25244149859950654	1.033205898415237
-11.11438165555979	28.077094826076056	1.8834108023052025	0.19372635122034904	0.862443801954435
-11.390783517603357	28.330385589064328	2.0657030106316174	0.2294571755250829	0.9322924547234395
-11.018694723095315	27.985290635821798	1.8181873049463788	0.18006769557897642	0.8342995949480336
-13.471803069018005	28.77445563984976	2.925039152990274	0.17334523832992477	1.1662826492490066
-13.48260549035852	28.773788416678933	2.928755277243918	0.17255264014425753	1.1669068492231773
-12.935354512904492	28.789110493383188	2.737356081069409	0.21014664410161588	1.1314669087788658
-12.730299209385468	28.768829272465172	2.6620272470408826	0.22241176623762393	1.1131473942605856
-14.231290469589101	28.525879619960573	3.1486735423800987	0.09498401325068577	1.17921693864281
-14.010448775461906	28.63328583652027	3.0901302625345766	0.12056266217109125	1.1808206462788777
-13.506471729136642	28.767317669153915	2.9360183172181467	0.1702740324406416	1.1675095207499353
-14.460841527293365	28.39408003504012	3.2062390501696187	0.06634626379038384	1.1745777205650658
-14.783683682753072	28.129965573228738	3.2739344206153147	0.02366378201390227	1.15849589052534
-14.975465100779633	27.963363652093868	3.308093619746266	-0.0030767073590114782	1.147696672661344
-14.857377166814722	28.070482248494333	3.2885060907571932	0.013683318199057697	1.1552139354924025
-15.247091508969765	27.723494694946858	3.354152963828586	-0.04035317111454344	1.1310118045068982
-15.438921475279523	27.548521108541188	3.3809391756678475	-0.06826124116027658	1.122458560978655
-15.777307067901031	27.23142152114181	3.4109619333435237	-0.1240107868717074	1.1038192470186943
-15.505550048294694	27.4862002405047	3.3890709087378394	-0.07757265200146293	1.119136762335242
-15.95882932927022	27.057658625283377	3.4198045607682115	-0.15791283635291917	1.0942831200084169
-16.071627921968407	26.944874315391413	3.416654877050723	-0.1826376155562469	1.0895392941338644
-16.348879088595037	26.649360708813276	3.381112093669195	-0.25973657403779843	1.0784837736397976
-16.427997019937784	26.555959712111072	3.362351796691667	-0.29024811997754546	1.0770385035736292
-16.656844434007954	26.17623866269756	3.2513500008402025	-0.4167014007107979	1.0633441045721752
-16.696536478621557	26.09508062700545	3.223683546213384	-0.4464276582342614	1.0593010758463994
-16.835749776418716	25.686852448177994	3.093031502748439	-0.584176814042816	1.0230882177465557
-16.845061757485475	25.628453285604436	3.0745210351718386	-0.6030436753637112	1.0155156048828462
-16.850433340026893	25.176846057478727	2.9301507518248124	-0.7420482181653894	0.9332944596825135
-16.85038673364371	25.14105029551206	2.920671400985484	-0.7524427786337117	0.92670028514706
-16.822804208812027	24.752145786172367	2.8344994921650972	-0.852788313136219	0.8513575765961277
-16.814022621155868	24.619664448408173	2.8048621139879533	-0.8870911611073705	0.8259351840985509
-16.812945472733826	24.6090037446475	2.8022365444895425	-0.889785833890559	0.8240201017194287
-16.723937840816944	24.10943746964462	2.693838062911101	-1.0093697089975375	0.7266356265918973
-16.711672631053567	24.055094941481215	2.6801530158809874	-1.0234168073832477	0.716362679427248
-16.289023552988983	22.907733919851253	2.40968815792653	-1.2941838354021515	0.4667707730786936
-16.541701583590093	23.45604246001041	2.5463866547170997	-1.1661214796657016	0.5903843391800178
-16.554803726644348	23.499372302025698	2.556548629300003	-1.1545212668675413	0.5990232453275106
-16.28488538521969	22.898119481008653	2.4067227179910917	-1.2964319831897668	0.46461003970065057
-16.26218103763534	22.856454352609262	2.3945143774990356	-1.306079382640725	0.4557488331071849
-15.969194038819062	22.31634337785984	2.2372965840392505	-1.4321970183883301	0.34040004128916485
-15.890230123807179	22.1925020649246	2.206778627564432	-1.4563568812824903	0.3118822013483512
-15.611918811164477	21.76175729997115	2.109997872446183	-1.542611722234274	0.20556652812562082
-15.389654649869971	21.467446140267274	2.0594244974824716	-1.5995248669393238	0.13122058448323315
-15.211472875440649	21.22502075941048	2.0067527598114197	-1.6388800209521077	0.06650380721611385
-14.852605830718518	20.76860561637889	1.9520980552498322	-1.7033304006349501	-0.06270003737625159
-14.818368111934701	20.727265125728813	1.9455330025162216	-1.7076140212159	-0.07397681159165473
-14.010753868674147	19.956266747716498	1.8641231913152674	-1.7453431125179202	-0.287648371536669
-14.087441807327457	20.012526511232718	1.8694359405300132	-1.7467262174258604	-0.27166085195221923
-14.468160486474938	20.371519812579944	1.9007349393772954	-1.7324148192093105	-0.17166806390759579
-14.161164464278139	20.08381166702931	1.8729628010275359	-1.7427929352026388	-0.25249208087883673
-14.781086333771103	20.690256417429	1.940444308391497	-1.710645533425542	-0.08474289521210152
-12.566775432145782	19.255877513320883	1.7442025242256787	-1.631316244336924	-0.48483598882263335
-13.290339014836286	19.46305631769065	1.80906202843221	-1.710513694508691	-0.423156517502842
-13.1729303124603	19.418787275288505	1.800025554376269	-1.6987202970808786	-0.4380382145507673
-12.843245224742368	19.28971157894774	1.7756148011859092	-1.6657490982178134	-0.4808805191629085
-13.364979556612642	19.508469790386137	1.8160312821834657	-1.7168188466182674	-0.411588279810192
-13.714991928392514	19.7215588672211	1.843360455812987	-1.739499549715978	-0.35502791717068816
-10.73275094914898	27.601566124654774	1.5872538618594398	0.12475813271418874	0.7342330899005827
-10.621312259153935	27.431657608134955	1.491877993821895	0.10161571664368821	0.6910359391038037
-10.494472622804425	27.139762728691487	1.3607573304775995	0.062328524291294256	0.6274913271554031
-10.440814811578786	26.97290839065918	1.293177134430067	0.03804210867365113	0.5923755465482603
-10.340010025599554	26.46761329405222	1.1284357016635596	-0.04111595465051695	0.48750712160670495
-10.310942985096554	26.231506882359504	1.0626500701834105	-0.07845002589696548	0.43982047208370045
-10.254915889396067	25.788604694922874	0.9656356307224861	-0.15374755265481566	0.3482432313997167
-10.226478276469011	25.49740684588262	0.9059867182358828	-0.1932914181193448	0.2873563528801435
-10.15297056364784	24.454238785309386	0.8268782775974137	-0.3237416981543308	0.07322378887307981
-10.148816922605754	23.97207807587904	0.8395200619233822	-0.396964910869794	-0.022469812619490475
-10.1572747910747	24.735583520367605	0.8225330463554863	-0.28352124919168675	0.13123677681763046
-10.162097597121184	24.830116402868736	0.8310393463258738	-0.2695100833402476	0.15136241614439427
-10.162546766859359	23.84260305188515	0.8581529130844587	-0.41802961807092776	-0.049003483472313814
-10.199764060738538	23.17965757589045	0.9347961197433112	-0.5261451844160608	-0.1772106232190964
-10.264133457042867	22.925685144978395	0.9952954122448009	-0.5876042896402229	-0.2204622741813764
-10.334836167150385	22.416165687077918	1.0936601514308877	-0.6819315173198879	-0.3061316444565337
-10.491992980100063	22.018023813554393	1.196728516111413	-0.7992104932127624	-0.3545118009097613
-11.549836964138185	20.072338696358347	1.568077749418007	-1.3644130184806131	-0.5382556283634543
-11.554967867880773	20.064003427239495	1.5697269787182895	-1.3665041730669167	-0.5390654751208257
-10.551136967279964	21.796553611972193	1.2425395115406077	-0.848226553095169	-0.3916622848427521
-10.861109989919282	21.2561808403101	1.367161432841082	-1.0241144760264627	-0.4471024737222449
-10.944210941660401	21.11696785294288	1.3938765165440357	-1.0717802564508814	-0.45675499008612275
-11.133323225905555	20.800917117156818	1.4551665117309276	-1.1727013845590792	-0.47144819978391594
-11.346534801731305	20.436488911990164	1.5135619584931974	-1.2728611084428199	-0.5000899188188372
-11.231518843805489	20.62710766906838	1.4706683930688862	-1.2195473528074776	-0.48463523608744086
-11.741469854730147	19.77949816437784	1.6209809196509777	-1.4359534595731605	-0.5693194784968371
-11.841147224706019	19.661418434931374	1.645917729761527	-1.469378391600829	-0.5750348478443543
-11.973386913159729	19.52262481256701	1.673882386629971	-1.5116794925316308	-0.5763790944157079
-12.17042537041236	19.353881967026794	1.6989633503200663	-1.556458842709754	-0.5597111018844817
-12.254791953417843	19.298450378205736	1.7087681288197825	-1.5764701052204437	-0.5324676173624394
-12.107678242949614	19.405561627556374	1.689940414443943	-1.5415482089487136	-0.5658666439368946
-4.288326386940742	5.8070230604936794	0.11389972095145169	0.1101206673610333	-0.010879613742465584
-4.307057605244767	5.526002436139832	0.15956290010314683	0.1529433405335932	-0.010563425000927605
-4.180171464701457	5.245978145694322	0.20850551303107567	0.19786767685536527	0.013538600623417161
-4.162615861022818	5.199209053922773	0.2160041912007651	0.20466690876495672	0.017078047133969435
-4.143652721141185	5.191949089536986	0.21752137815116435	0.20551922308618864	0.020004875860820708
-4.014987066173259	6.398560350145364	0.02451986971861881	0.021830722502956687	0.009734560157128064
-4.102160277057983	6.226155071234556	0.0485776714657571	0.04701620650953624	0.006595636265955837
-4.158587255864665	6.1200098173878565	0.06442397394761074	0.06347426727854404	0.0018102748829808698
-4.284793079351208	5.824858607178209	0.1107609486164567	0.10718515558367955	-0.01053274483060454
-3.6322745368198053	5.1479752237781815	0.2402602959238856	0.20670284458873697	0.10727582427582613
-3.7520724673596213	5.133869891353276	0.23618337914541165	0.2105785131024383	0.08578249735935095
-4.068810461062704	5.185234828589743	0.2210919245459702	0.2064087375344582	0.03250570744262263
-3.4079134276844885	5.238028583704212	0.2398593747360166	0.18852481340464977	0.14505559911276544
-3.870611147185512	6.723331704642558	0.023327997218476733	-0.012522728593241135	0.012749713043330864
-3.93550508782948	6.569124366309313	0.03040942817141834	-9.956948205919608E-4	0.015181546594047485
-3.083077723553127	5.477621858005871	0.2440542235120214	0.14149392233785202	0.19674447335538933
-3.2016356353304536	5.395281637801698	0.24276216901492748	0.15994710718444033	0.17714942510544168
-2.9250367521464256	5.618751443255416	0.2627462591658761	0.11448528093638415	0.2222392501465819
-2.808073832376915	5.742408533499555	0.2733081442999818	0.0921747603340085	0.23922088598586477
-2.561109083068193	6.012828978318681	0.3300915944428705	0.043371037853734626	0.28040723520167365
-3.6562255957727294	7.214473650128381	0.06135043310311554	-0.04952177663611501	0.012000974131053761
-3.592522873141893	7.34008329807876	0.10344378376806011	-0.08267108650311451	0.017549446666695254
-3.54328167840365	7.470859406778205	0.1168674116878334	-0.09341065170791908	0.019822580914314866
-2.1477862434435124	6.617732931249476	0.4877901105749934	-0.08628358826219824	0.3593114918159477
-2.178221292733067	6.571855578800015	0.47372949865505004	-0.07497188400293485	0.3550736264219217
-2.0648331524982755	6.7576354797203635	0.528906865800365	-0.1212487820931315	0.3715114310180322
-1.8849213199230619	7.066868042911974	0.6187631766283102	-0.19717336483250086	0.3971496515204796
-2.4120263893614973	6.229400814325045	0.38419845615195747	-8.266979719692702E-4	0.3094858577773719
-2.5361866250272955	6.047252036713077	0.335923530345025	0.03846799489099173	0.2846150127996316
-3.935819787141531	17.984500048599497	2.682159277963069	-1.1442484261592425	0.27619505841035097
-3.78336958602557	17.993315823553566	2.6674861176487874	-1.151567039946089	0.27258532846165195
-3.427077741744119	7.766058137175304	0.2723025386969579	-0.21079041721065261	0.027323668762282868
-3.406569881135219	7.832445527304884	0.29547305370826216	-0.2262027775261245	0.02756853669111919
-3.395983191054093	7.883794864942119	0.3140860182731767	-0.23706429702405607	0.028268411145583646
-3.3371281060386737	8.150918617555703	0.422935925831235	-0.29276347035080885	0.03601497092674852
-1.278169408830863	8.48437433428823	1.0440671352023165	-0.5183856848759829	0.4644003131374184
-1.4540629241815408	8.03470965362341	0.9075475719860697	-0.4202739219723045	0.45035775762867614
-1.8167261401452421	7.208011822579171	0.6593709850330596	-0.2322548209497478	0.4088476279032088
-1.5523830370140876	7.789776732269239	0.8309339161278485	-0.3619724112611666	0.4373897256949043
-0.9410764433027281	9.405038530050247	1.3069447155582017	-0.6992171493350153	0.4834992275910714
-1.0329367331417418	9.151234284338832	1.2368325447074229	-0.6529885474485306	0.47974768148855457
-0.7679094447811552	9.95277965234512	1.44278503618184	-0.7858086296350929	0.48878623463630294
-0.33002843814312044	12.134348277380695	1.8959669251791733	-1.0705164796281275	0.47741721972072243
-0.3357764586920513	12.078843485378034	1.886112166614964	-1.0644348657252543	0.4783999025884533
-3.417433509638533	17.827381727176302	2.633304040953277	-1.1798184266645801	0.27840801387562625
-3.353382382951112	17.741842308688575	2.625500621570053	-1.1864143652938133	0.28183915987311076
-3.674832941632539	17.93323560833925	2.659376860371533	-1.1576796364163084	0.2772141018512565
-3.5409307277999584	17.885907081965335	2.647311606489179	-1.170336355327292	0.27711414551399427
-3.1860561960175433	17.549365365355296	2.6045486319575826	-1.1990383782877219	0.2865033506268612
-2.9981130641699174	17.395321314172424	2.587399625521126	-1.2092261816128962	0.29035688955192135
-3.2165215628928006	17.57820816975883	2.607614914413503	-1.196336923644235	0.2864222920671109
-4.1137207324417435	17.95308223849858	2.7060126817116403	-1.1326777696321688	0.276450162321179
-4.160621080742889	17.795938972454014	2.7158694841634587	-1.1327600915001852	0.2836224819260645
-4.190763877417752	17.70804950350443	2.722939200251829	-1.1303516635852708	0.2867727715161499
-0.33050020850094985	12.145123827625998	1.8975374771944498	-1.0713613162753848	0.4771263443060327
-1.4343564303268679	16.31909273804294	2.43096155203847	-1.2639692995850313	0.33676340093010126
-1.3066176526698219	16.0680303809159	2.4047196651420357	-1.2674550242240394	0.3427616059908211
-1.1152979539279455	15.611202681804269	2.355386443539609	-1.2648572410006143	0.35711816640749805
-2.4474803932797915	17.1585224792057	2.549318189231088	-1.2319105939731763	0.3043265374366648
-2.055761384167546	17.041296048986602	2.5186750292428206	-1.2467145803507762	0.31166540820239086
-1.9984998164489554	17.002629506016117	2.51306332133534	-1.2476923923540906	0.31452457179014676
-1.5724149375605685	16.580962567434636	2.458895266505717	-1.2637790260825328	0.32747344204700424
-2.9820955633715815	17.38344915169903	2.5860611026149587	-1.2099749554315815	0.2908003385014056
-2.724789042326286	17.256116533629893	2.5675804712293724	-1.2213130878422522	0.29748047764607505
-2.531457869203797	17.190304756335227	2.554834140238282	-1.2297311461317835	0.30100224160481603
-4.183190145794866	17.56540290424019	2.720896478048328	-1.1311327983498631	0.2913951139853459
-4.207099313692599	17.371866069837257	2.7240214188286123	-1.134947585165012	0.29639799615909646
-4.17345519997633	17.089831976884682	2.7060295163890906	-1.144146078108298	0.29665463829247674
-3.3148310309893363	8.423923301546052	0.533647736853148	-0.35555390262975983	0.03739768923775141
-3.3001926290874843	8.663118489326514	0.6179319374048317	-0.4075414482401139	0.034399816227913146
-3.2862287614074197	8.915212706658004	0.7064589990011896	-0.4588914164919887	0.03701834253015636
-3.2794829862540458	9.153166440048345	0.7973344765893362	-0.5113016044712019	0.041346733507892384
-0.3805651487088481	12.953841366376702	2.0179693529515887	-1.1386253875516599	0.4530338090790142
-0.4307061904896281	13.36924122248353	2.0798280165749405	-1.1732749487575678	0.4395972117892019
-0.5075965103225141	13.744646939005303	2.127778854588171	-1.1935461476975	0.42707101028192274
-0.5977318219793605	14.096499370658435	2.175687788932528	-1.216414323384197	0.412628024424475
-3.2676731937878696	9.605726412719452	0.953336284505903	-0.596502223448134	0.05366150086252511
-3.256429234120413	10.042692132374542	1.1006753511311747	-0.6759260474372979	0.06542764535658692
-3.268410707882346	10.416945356274994	1.2139792349644556	-0.7312080204677761	0.07540846847879547
-0.6591870284780542	10.31262568099423	1.5344642766138543	-0.8454863943833114	0.492036359640057
-0.42285288091859907	11.258976825610697	1.7404916976677358	-0.9745741064761749	0.49257060086770144
-0.42939644071267913	11.215805729165236	1.7314908741172905	-0.9686298572814075	0.4929641467609953
-0.6312573047807166	10.428088654680536	1.5622478532868054	-0.8640490552248125	0.49245642181239846
-3.2903234695987535	10.897386429199772	1.3687620029746927	-0.8101129354128882	0.08814088209029017
-2.987291544864133	17.386535233830127	2.5865031377051038	-1.209776426444679	0.2906355804208986
-4.164359810315925	17.031866286091535	2.7019620207665898	-1.1452896130038634	0.2972172637516387
-0.7097934901376413	14.466809880080852	2.224259078111814	-1.2364957292834449	0.39692706031971026
-0.8575672753041089	14.969271293498517	2.281530815951971	-1.25047188651508	0.38032915786363564
-0.9532329287786547	15.217415294466539	2.312400336188385	-1.2603660512296595	0.3691281105601229
-4.1386892518049425	16.602845789463966	2.662457294182312	-1.1527062387889035	0.2905567366137139
-4.159558946386909	16.976159925336383	2.696904281227122	-1.145054866630338	0.29749989987070524
-4.083322820670365	16.225441788462653	2.6152929301357615	-1.1571716478791585	0.2827556482013894
-4.075875945060494	16.183223288394085	2.6098443222632675	-1.157316354383233	0.2822999407588125
-3.9528003255732322	15.292784673108926	2.4577674747089113	-1.1536271695844666	0.2437834639427655
-3.9992067929440043	15.73055462668215	2.537327775032445	-1.1599497123510678	0.26427402082839446
-4.068371905853679	16.139351008679608	2.6025718681750645	-1.1567785833376647	0.2808677250861719
-3.903746688804401	14.691009127397303	2.342099781910587	-1.1359806034157103	0.21520372223421547
-3.86987704440043	14.375574603567006	2.276086982929516	-1.1212914293741558	0.20315382847784283
-3.9256796422272324	14.820378173973397	2.3681803868620284	-1.1394266856653594	0.22076769889002582
-3.9497350317267026	15.228464150498013	2.4455582168003955	-1.1515157125112105	0.24085394419877654
-3.7268568443784513	13.894308007070336	2.1677377863300835	-1.1029101336912748	0.18585103140138148
-3.698215854277132	13.779058127098043	2.1414280372526133	-1.0974423715399384	0.18187595241341345
-3.6779639093146645	13.673870011895303	2.115871199081022	-1.089528906930846	0.17894943509928862
-3.571181750067259	13.33170586472178	2.0325633250686135	-1.0707607068171152	0.1667028728861012
-3.4835043026903465	12.977876322076302	1.9428190039778501	-1.0415969668499376	0.15794065911574928
-3.404126025364066	12.339701968592273	1.7802077853062812	-0.9887411636232308	0.13247599838998958
-3.3488293333994186	11.895449310153229	1.654948661633567	-0.9362051328778725	0.11986866113855886
-3.300315153385468	11.14083500028607	1.4428454675975093	-0.8463337446400052	0.09554486691515052
-3.9511621749674837	15.271050023970451	2.4537586638062967	-1.1531165346159395	0.2429914846799413
-8.244373317370188	14.628658956740194	6.293243043761074E-5	3.741706536355804E-5	4.270707931066777E-5
-8.208489142862772	14.204433859089825	6.235535227348216E-5	3.762739717919252E-5	4.278741014400798E-5
-8.193734077492797	13.966873422743047	6.20383864108964E-5	3.775817962759611E-5	4.282424694315435E-5
-8.232676222944097	14.462837941075223	6.270966469057026E-5	3.750220056465849E-5	4.275009240653991E-5
-8.19035693955016	13.837323106092928	6.18680904182974E-5	3.7840373134797186E-5	4.283043960051478E-5
-8.113167709168138	13.369167772280294	6.12956687086658E-5	3.8048863339839843E-5	4.290774492977037E-5
-8.077142174814208	13.181783020574018	6.110625025951513E-5	3.814823970133E-5	4.2929014153485236E-5
-7.967407351985131	12.816549861797377	6.075840825506433E-5	3.826453189020788E-5	4.301930231022975E-5
-7.4202031915344335	11.241546128091116	5.967222469242551E-5	3.86258006780467E-5	4.3478291469510514E-5
-7.380855782333087	11.139150568907128	5.965457819628639E-5	3.8676992602671586E-5	4.351139991475724E-5
-7.603903539139292	11.751642921695533	5.995178236380666E-5	3.851356384090739E-5	4.3314279966690035E-5
-7.696154479064555	11.994745340563997	6.010657607302482E-5	3.849233799095646E-5	4.323135710105679E-5
-7.744684776673163	12.145936214046198	6.024167759334469E-5	3.8469097356133016E-5	4.319046204303378E-5
-7.337783016568444	11.036160898112158	5.963840808383387E-5	3.871727288484127E-5	4.3546276159348664E-5
-5.478513842259125	7.328297301269693	5.77974486537495E-5	3.77351969218223E-5	4.372052842390607E-5
-5.496335515484936	7.350666297835906	5.7835659266336493E-5	3.7771466118114946E-5	4.3736522951306434E-5
-5.513292533723025	7.373441024034741	5.784706612627211E-5	3.778012263415467E-5	4.374918728903836E-5
-5.7782594324877365	7.704138241466704	5.8103938573472695E-5	3.805145401474454E-5	4.377447623533222E-5
-5.226288884072366	6.97442447090005	5.777550926614582E-5	3.786882931351655E-5	4.3571043679463157E-5
-5.1320395346395955	6.880771446866525	5.767931236460005E-5	3.776726793033969E-5	4.352957611144544E-5
-4.981658732436152	6.746084424883188	5.7763204709669134E-5	3.78280955744267E-5	4.3542998375294855E-5
-4.872230788355059	6.663668971542325	5.781339219770733E-5	3.784237520946748E-5	4.359338254900192E-5
-5.95993806317256	8.088641025459268	5.813922094891451E-5	3.787623041266676E-5	4.39595587112973E-5
-6.156106083074739	8.43849134717127	5.850543108176231E-5	3.823445219491643E-5	4.404724577392133E-5
-6.3622803987511345	8.893710900037291	5.8659188104091204E-5	3.8234208519529294E-5	4.4134343382474156E-5
-7.037730777065047	10.279206689455364	5.9331507606245826E-5	3.8745566669652834E-5	4.382296177847214E-5
-6.511291309796823	9.166024915663732	5.896475626711516E-5	3.860049363751623E-5	4.407782385281331E-5
-6.961309529005052	10.091919377967345	5.923533945553907E-5	3.8734577326690264E-5	4.3875217148957584E-5
-6.976746835639336	10.11701394282087	5.926347248129635E-5	3.876036288874439E-5	4.3872270333056805E-5
-11.149672852779776	19.026028297048256	0.44542677916979656	-0.06278108652155237	-0.12960931669129225
-11.177286946315288	19.099277703541333	0.4491708009258518	-0.06477754217846646	-0.12983686241535386
-9.18227086019565	22.941744559833715	0.4862200219028877	-0.13038060154719486	-0.08456814561399344
-8.933979733519063	23.042297787756027	0.47584854410960853	-0.13171001059408605	-0.07791770961445227
-9.497726748011418	22.723004536194928	0.4932598690852826	-0.1266280781013752	-0.09145342077697519
-11.201816179455392	19.362671115833425	0.4577228703232166	-0.07023131059084145	-0.12855587956503783
-11.022193536741858	18.71762456011473	0.4295148279613552	-0.055127097036502024	-0.12858773640732596
-10.948655511422155	18.634752597804788	0.4222807016744077	-0.05230084713977995	-0.12711775474347015
-10.739200803101152	18.414265673982754	0.40273611510337803	-0.04564994984826491	-0.12306021658556784
-10.426129079411938	18.242868662510936	0.37543287617306875	-0.03861902939470374	-0.11552491308866764
-10.351495060601314	18.19934593348884	0.3688939486470703	-0.03711314362527418	-0.11365293125967042
-10.276659955502009	18.164399203559437	0.3624881175747059	-0.035740256562511896	-0.11194666929153188
-10.051706148564318	18.092298620546728	0.3429542263831367	-0.0320189926904736	-0.10556746667957281
-11.220597943108505	19.547650220008503	0.46376558349026714	-0.07401164341147738	-0.12752310374774897
-11.213232813518047	19.613678726955158	0.46529657655333023	-0.07487362205929847	-0.12715701719244452
-11.167862918473158	19.983763373685665	0.4735294815932929	-0.08187249074683649	-0.12400726481629065
-11.119734753615504	20.180895538942224	0.4774409194889998	-0.08455925200319311	-0.12282164310161856
-10.889962382093142	20.81510177874138	0.48655172320183915	-0.09451398842770017	-0.1167982012540485
-10.989883259185685	20.57314650704364	0.48312084847021874	-0.09132202369824828	-0.11876474709256493
-10.670647697607485	21.25443563231954	0.4914811026110402	-0.1016604084071596	-0.11216188703316654
-8.656589193032165	23.077778160673812	0.46055399253449647	-0.13064336196930793	-0.0716679591730116
-8.262164632393056	22.97490850022338	0.4303182612841695	-0.1242643255571366	-0.06083506421563835
-8.093510801985081	22.896766634500132	0.41612764467089003	-0.12075367319358749	-0.057408152866381096
-7.68989912608717	22.564207698669875	0.37687856456069246	-0.10665042489947406	-0.04795276016048344
-10.61906467426591	21.352055718189742	0.4927122940979957	-0.10288668109880114	-0.1114594450567615
-9.936768220586934	22.310409278173573	0.4988723731006958	-0.11944014546468239	-0.09997194231749512
-9.627937960973474	22.62487940796674	0.4961465301319893	-0.125238429265807	-0.09388532435387481
-9.573169961095976	22.676544366109272	0.49552019855914237	-0.1260545785110097	-0.09295013180576835
-10.134279956953314	22.058148587414195	0.49760501358607606	-0.11444512165300169	-0.10384594711610273
-10.304582249602808	21.836678921374176	0.49696949982419925	-0.1109918005572177	-0.10628465762269954
-10.555587977067566	21.45179651669559	0.49354866421760446	-0.10417902525904141	-0.11074919413909325
-9.871150253323467	18.04329134881533	0.32761048395651315	-0.029517061518080808	-0.10091664570329309
-9.4491510421968	17.986087424675254	0.2891379659766344	-0.024077028530103933	-0.08807853154194782
-9.39405468440286	17.97674307009461	0.28412049029053654	-0.023494481155894094	-0.08649745953297039
-9.318824933668623	17.968766098777905	0.2766404164995748	-0.022652449258390963	-0.08420057718420071
-8.866655676614846	17.930756511797174	0.23248224076424587	-0.018173525135955555	-0.0698826827101688
-7.460370084706861	22.326890903804703	0.3525308311736856	-0.09885093852909362	-0.04476470920232274
-7.181921823170052	22.004421546653404	0.32151801737257907	-0.08581817578072082	-0.041165856042553725
-6.980050576019263	21.793148493492453	0.2994982567926281	-0.07925234612466074	-0.039274672141851104
-6.576542696581086	21.409318391621486	0.25763495093676214	-0.06548236228567074	-0.03636375967141453
-8.591810565175942	17.924390418426363	0.2022621391247172	-0.015008544581163652	-0.06133437524150229
-8.160987566235585	17.895824611247768	0.14783705232101413	-0.009057606249788444	-0.04476918063856414
-8.427526747689353	17.911776804777684	0.18199658506640162	-0.012953252879392661	-0.05520044167832436
-8.540982568507179	17.920050757602066	0.196733898357557	-0.014506643934538677	-0.05967633590428432
-5.864615339578987	20.755750631962357	0.18810350469231069	-0.045940661849695356	-0.02652705932607865
-5.543802938210256	20.38074487517408	0.15447561221148734	-0.03472511678716457	-0.021783478755910197
-6.504364858334945	21.34437545298176	0.2505189474219946	-0.06384143979675967	-0.035639726074587964
-5.970918121132899	20.87023242852833	0.1990361440291777	-0.048513126465899115	-0.027789455050594058
-5.171797381464162	19.89737251545445	0.11391768094542655	-0.02489790317017388	-0.016987839955144395
-5.0245480447987125	19.683822661130662	0.09746889403591355	-0.01900053459343029	-0.014611634116755907
-4.900152014728899	19.401774462066626	0.07946686086594366	-0.01353923289912948	-0.013906398067219734
-8.045165203849148	17.895237150670994	0.12828529186039456	-0.007441355966658706	-0.037426775347797196
-7.828330068792466	17.887207984644846	0.08849191888635874	-0.005363916774990572	-0.023846391359469615
-7.588389628929521	17.819549385161938	0.020533027283106058	-4.269595884861247E-4	-0.006037631560691219
-4.683175416995011	18.92056128922509	0.05318028054545667	-0.005348186956263278	-0.010093267846855589
-4.557131527726211	18.533459102138394	0.03662943649055313	-0.0028661222184622696	-0.008160787587474929
-4.377707594286538	17.57417867700677	0.008800926562027786	0.003459206927049125	-0.005799413531346157
-4.375950900357417	17.526057226949376	0.007747025571780519	0.0037841804973047597	-0.0058441650528495296
-4.484941864981501	18.19838652331461	0.022393663476716164	9.104253060553016E-4	-0.007571902672801278
-4.372825752777866	17.497105804998277	0.007599038152061784	0.00391100588035833	-0.005946587392851394
-4.260063754969469	16.957122878843833	0.01003281742889625	0.005043758957600044	-0.00473823380008982
-4.2543796491463395	16.88173839584814	0.010217297463002286	0.005179226764405983	-0.004953063458501522
-4.172479120773178	16.325671413989923	0.010417845723240334	0.004654079044449251	-0.004370246253545153
-4.151871519508384	16.155447405066244	0.010619453267078499	0.004529182239264296	-0.004198376737208743
-4.144035245207647	16.121454065378032	0.010514104431322394	0.004432366203228889	-0.004101591340514446
-4.072421898747817	15.289956430567175	0.00789101497977197	0.0035697983851706062	-0.002611565483606855
-4.095328121705499	15.489697359268533	0.008628390241225277	0.0037997118786837194	-0.0030214340270947153
-4.118480058777639	15.68595857984359	0.009348901440724214	0.0038608796100754353	-0.0033432288537701086
-4.140149876500907	16.06180723438685	0.010309013854348074	0.00433539167921595	-0.003980509844514734
-4.179593610389492	14.862900564725685	0.006390421839979492	0.0031472588853340222	-0.00267336967552601
-4.129583690004605	15.034457843656845	0.007232557132488148	0.003476017980708373	-0.002895674351748074
-4.332504046130264	14.727261534199787	0.0032710268144962597	0.0015364594025146414	-0.0012859023096984772
-6.864381120883843	17.824925970386563	6.882612215754055E-5	3.509593263930497E-5	4.2454775172245726E-5
-7.111456277637915	17.862901719600874	6.821606293045006E-5	3.4962885123190855E-5	4.21575835765544E-5
-7.361730330183262	17.815658423143518	6.75385320268275E-5	3.499197929310847E-5	4.1870307857591095E-5
-6.699631952192596	17.790187728061333	6.922845271728445E-5	3.51916288682287E-5	4.264502268163577E-5
-6.471535900809904	17.65611081898578	6.971640818819865E-5	3.5464280155021074E-5	4.291673788417618E-5
-6.01856299486931	16.965651538393175	7.021414478531396E-5	3.635936300700892E-5	4.345240755318913E-5
-6.018217814642384	16.964954947243214	7.02143466213423E-5	3.636017921283384E-5	4.345284569520605E-5
-6.192614293475787	17.31914560580889	7.013689846901562E-5	3.596232648962312E-5	4.324939507087794E-5
-6.358826975092747	17.562077889890872	6.992106843116747E-5	3.561000942433252E-5	4.304961117251297E-5
-6.018066056155799	16.964687362149334	7.021444888121909E-5	3.636045006810506E-5	4.3453044975173195E-5
-4.908304538333134	14.969355025422521	6.993114745525568E-5	3.787231284880989E-5	4.431679782159486E-5
-4.894965705707698	14.956384548239772	6.993862494919615E-5	3.788218051982679E-5	4.4322688982584676E-5
-5.522668475480044	15.89108446419409	6.99681866508719E-5	3.724541757769432E-5	4.390558158434405E-5
-5.590293973325887	16.02332329799043	7.001480735302194E-5	3.716220537695608E-5	4.3855314368002664E-5
-5.62503595550961	16.102423683804165	7.00538660545552E-5	3.710805034843538E-5	4.3836767054634875E-5
-5.79838945170203	16.47567517825189	7.014454144946989E-5	3.681430145147196E-5	4.367455730149868E-5
-5.818300420163335	16.518599132988257	7.015968379710301E-5	3.6780015924931563E-5	4.366311854152065E-5
-6.016563718580136	16.961325465432818	7.021400354176979E-5	3.636353325300114E-5	4.345464031426409E-5
-4.911331118979538	14.97328547513143	6.993053950330596E-5	3.78695657938999E-5	4.431481726662816E-5
-5.0735700023776875	15.16993664121582	6.989487745663752E-5	3.7740743537207066E-5	4.422565462748861E-5
-5.223708594183212	15.375437594116095	6.988063577224537E-5	3.759232901686833E-5	4.4136234016568756E-5
-5.2244114000787105	15.376332166246335	6.988056245405681E-5	3.759175053026428E-5	4.413588013860074E-5
-5.424504479191739	15.698092793846305	6.99205009487527E-5	3.738302030115406E-5	4.3993812475439666E-5
-5.22565127061393	15.37825402853767	6.988077721733014E-5	3.7590456836787045E-5	4.413515936858932E-5
-4.7077301313837365	14.774519111724057	7.004585384020568E-5	3.8024435214691455E-5	4.440350612304266E-5
-4.675015183440867	14.74800878513003	7.006609661004593E-5	3.804513509942707E-5	4.4410165539209636E-5
-3.7658512309524754	7.028045440845924	5.922502295470407E-5	3.6928479909143115E-5	4.3370811499803546E-5
