# Supplementary material for: Thyroarytenoid muscle fiber orientation regulates the ability to modulate vocal fold vertical thickness
Source: PLoS One. 2025 Dec 4;20(12):e0337735. doi: 10.1371/journal.pone.0337735 (PMC12677544; doi:10.1371/journal.pone.0337735)
Supplement: S4 Data — (ZIP) [file pone.0337735.s004.zip › Male/contourA5TA1.csv]

% Model	Angle4.mph
% Version	COMSOL 6.1.0.357
% Date	Dec 14 2024, 00:43
% Dimension	2
% Nodes	720
% Expressions	3
% Description	Line
% cpl1x	cpl1y	Displacement magnitude	u	v
-11.968005616002486	39.650844643500406	4.828576081034519E-16	-1.7603619696586008E-20	-8.896884469760812E-17
-12.100925229184412	39.521184251215715	4.82020119557909E-16	-1.7511160541901313E-20	-8.896893825800815E-17
-11.810234379374002	39.74293127707726	4.834509921727458E-16	-1.766981348005957E-20	-8.896873305479074E-17
-11.76596306338081	39.775513356632324	4.83661603968558E-16	-1.769311380011422E-20	-8.896870175137849E-17
-11.47739948826791	39.862189693672036	4.842216763463618E-16	-1.775546842944153E-20	-8.896849635673122E-17
-11.258980847445656	39.857881496438054	4.841929256244626E-16	-1.775281708062617E-20	-8.896834065541457E-17
-11.716143543792246	39.796222579001906	4.837951143289551E-16	-1.7708069804498906E-20	-8.896866632791526E-17
-11.163938214941039	39.85365079891891	4.841662456914994E-16	-1.774972574899717E-20	-8.896827290282413E-17
-10.796207435616262	39.85090503287166	4.84148905106203E-16	-1.774780296487613E-20	-8.896801074634077E-17
-10.709496869932108	39.85039381204079	4.841454255146551E-16	-1.7747425823380068E-20	-8.896794908199096E-17
-10.37169574884199	39.850036177539195	4.841434736294016E-16	-1.774707907967249E-20	-8.896770842160847E-17
-12.13512273325702	39.460672833157	4.816295515163918E-16	-1.7468075419397782E-20	-8.896896200743532E-17
-12.240660142730178	39.24849072022055	4.8026105669848E-16	-1.731703617393955E-20	-8.896903472784345E-17
-12.227325367848685	39.08705965880899	4.792186445905053E-16	-1.7202579831157178E-20	-8.89690235975058E-17
-12.205740642978935	38.979124391808504	4.785228051954429E-16	-1.7126065734179208E-20	-8.896900710478309E-17
-9.681369688821853	39.850002288818345	4.841408689352877E-16	-1.7747165700844442E-20	-8.896721728519906E-17
-9.209886193231677	39.8500022888185	4.841426577037136E-16	-1.7746780625862532E-20	-8.896688175950474E-17
-6.503691158131879	38.96454001876737	4.784254309558493E-16	-1.7121130516657162E-20	-8.896497002295605E-17
-6.587351156296421	39.29642873129991	4.805683051490615E-16	-1.7355873104444554E-20	-8.896502380083388E-17
-6.771159512318912	39.57700815680421	4.823782105810372E-16	-1.7554614479509987E-20	-8.896514998008034E-17
-6.814129999907874	39.651652838586976	4.828600513140579E-16	-1.7607438662164462E-20	-8.896517930129584E-17
-7.229593906641747	39.84203493583536	4.840886902477151E-16	-1.7742536894079684E-20	-8.896547265641664E-17
-7.181795837296288	39.83706132882147	4.840566790534771E-16	-1.773902314762947E-20	-8.896543862178987E-17
-7.033567159296577	39.76166368437849	4.835693458347986E-16	-1.768557330622837E-20	-8.896533408025353E-17
-7.6946177519140235	39.85300356006798	4.841601700395766E-16	-1.774974430169252E-20	-8.896580347871094E-17
-6.488283836647731	38.91091546805024	4.780796215017658E-16	-1.7083001825544317E-20	-8.896495986495977E-17
-10.243595360807257	39.850002288818345	4.841435677292134E-16	-1.7746899319044502E-20	-8.896761734219119E-17
-9.730298368089413	39.85000228881833	4.841411132820047E-16	-1.7747138007364798E-20	-8.896725208361119E-17
-9.743014193148053	39.85000228881833	4.841410629683277E-16	-1.774715479550058E-20	-8.896726111691077E-17
-9.085341826788042	39.8500022888185	4.841423393383361E-16	-1.774684764839032E-20	-8.896679299835133E-17
-7.779783738995952	39.851154726690396	4.841492316427469E-16	-1.7748163400922088E-20	-8.896586424228204E-17
-7.886706964608754	39.850916601280545	4.841465372860826E-16	-1.7748100028591717E-20	-8.89659404293666E-17
-8.209330570361047	39.849987794146756	4.841443465408913E-16	-1.7746682286199736E-20	-8.8966169855281E-17
-8.699211804792647	39.85004545472901	4.84145367654323E-16	-1.774639671884187E-20	-8.896651839290585E-17
-8.427966558711145	39.8500350871401	4.841430956719019E-16	-1.7746847922640372E-20	-8.896632523072908E-17
-12.152615457473026	38.61822056218743	4.761936666239597E-16	-1.687084676210694E-20	-8.896896564242246E-17
-12.150457207342695	38.60568225439725	4.761128918641681E-16	-1.6861982674414812E-20	-8.896896397122344E-17
-12.146591986235311	38.58859764700979	4.760026451840953E-16	-1.6849940966223323E-20	-8.89689610501641E-17
-12.074238696384148	38.24828133015453	4.738092783156881E-16	-1.6609421028401026E-20	-8.896890594019217E-17
-6.441829287929373	38.514252064367554	4.755218869037209E-16	-1.6802196961739453E-20	-8.896493287740577E-17
-6.4796557750756225	38.830935381536946	4.775630314806801E-16	-1.7026448169323884E-20	-8.896495500696562E-17
-6.431316994593285	38.355730965701305	4.744990263686791E-16	-1.669067484367848E-20	-8.896492800740817E-17
-6.415000660473024	38.12021737547059	4.729807871143054E-16	-1.6524258332702488E-20	-8.896491979959984E-17
-12.006552716049852	37.91928976266428	4.716858531290481E-16	-1.6377773978435714E-20	-8.896885442154717E-17
-11.966773292852782	37.7322909897182	4.704811334715884E-16	-1.6246187185305478E-20	-8.896882413817272E-17
-11.899335717233097	37.41624344712912	4.684426181825825E-16	-1.6024679266998272E-20	-8.896877289651982E-17
-11.86072968481382	37.23337054820751	4.672646665984627E-16	-1.589616365841901E-20	-8.896874345708894E-17
-6.405495081109018	37.81045524455644	4.709815346630124E-16	-1.6306612518778497E-20	-8.896491785408002E-17
-6.3802834672144035	37.49850283645258	4.68971903484002E-16	-1.6087493652981634E-20	-8.896490484438926E-17
-6.34327199449609	36.990127261889924	4.656925701813011E-16	-1.5732436110591788E-20	-8.896488655087673E-17
-6.3346776499635205	36.89181710192548	4.650602337985013E-16	-1.5663687589317722E-20	-8.896488191384706E-17
-6.327277488709939	36.80573234114482	4.645065088092695E-16	-1.560403876942873E-20	-8.896487812157831E-17
-11.839379859361392	37.12464213602315	4.665626603192218E-16	-1.5819997441293458E-20	-8.896872712330938E-17
-11.66031709327127	36.191536938073696	4.605498915982067E-16	-1.5169651617855253E-20	-8.896858955254045E-17
-11.619905720758748	35.962379473002436	4.59076511335497E-16	-1.5010549277916595E-20	-8.896855825092473E-17
-11.730360249335298	36.58305483766412	4.630770129443124E-16	-1.5441306086752494E-20	-8.896864361904593E-17
-6.248695444183289	35.88284413383002	4.585660854123272E-16	-1.4962141361689778E-20	-8.896483628738402E-17
-6.190644674951313	35.36621719878445	4.552381251080878E-16	-1.4608248193931776E-20	-8.896480467270374E-17
-6.146329446134891	34.860882297696094	4.519849189251418E-16	-1.4259348326195407E-20	-8.896478084118582E-17
-1.0600869276340483	18.316100001774196	3.461176973232583E-16	-3.818459279762199E-21	-8.896182337529368E-17
-1.0459016161732135	18.37692181363064	3.4650305681581625E-16	-3.854506730075306E-21	-8.896181480943723E-17
-1.1744205707972624	18.153797557800345	3.45087526492321E-16	-3.7225108353532346E-21	-8.89618915196662E-17
-1.311326192584243	17.97535615877772	3.439558265289739E-16	-3.6169971951164664E-21	-8.896197316015961E-17
-1.386335587551091	17.922671465764726	3.436211224846154E-16	-3.58598164293283E-21	-8.896201772837481E-17
-1.650548821745367	17.757514160475903	3.4257522298614526E-16	-3.488693332465757E-21	-8.896217462930127E-17
-0.9718149006219283	18.630446296863695	3.481134932511452E-16	-4.0047445938492594E-21	-8.896177015670005E-17
-0.9542349860686515	18.852537320770427	3.495225088057503E-16	-4.136677619306096E-21	-8.8961758975925E-17
-0.9467123425971604	18.932059856972355	3.5002817287553647E-16	-4.1839327917054085E-21	-8.896175423932853E-17
-0.9488912973033679	19.009058522305217	3.505170924617738E-16	-4.229812850902042E-21	-8.896175521885745E-17
-0.9602591937381534	19.185733594449147	3.5164011298603915E-16	-4.33496176418203E-21	-8.89617613279269E-17
-1.0005126263859143	19.36574217623491	3.527826195249245E-16	-4.4423674503710135E-21	-8.896178451874862E-17
-6.05347281998843	34.07388368729615	4.46931607528687E-16	-1.372485785728037E-20	-8.89647289592288E-17
-5.779746191862431	31.198536783186327	4.2844332789440926E-16	-1.1798906301146812E-20	-8.896458562494914E-17
-5.81260308842713	31.6601371096856	4.31397541292224E-16	-1.2101972078628848E-20	-8.896460000305286E-17
-5.898916358898413	32.61341104261303	4.3753796450962456E-16	-1.2739827431906987E-20	-8.896464501224912E-17
-5.976331308258205	33.33624786626052	4.4217366661371623E-16	-1.3223454167098746E-20	-8.896468651198177E-17
-11.555172919712001	35.57995576034233	4.566145777836198E-16	-1.474784489090235E-20	-8.896850771979169E-17
-11.427224513094306	34.824469013294944	4.517497806207945E-16	-1.4225627912292942E-20	-8.896840758714436E-17
-11.302991741507174	34.01939293201957	4.46567366827124E-16	-1.3677628299287805E-20	-8.896830878466408E-17
-11.26269403333529	33.74326682230424	4.447960534608579E-16	-1.3488063547256274E-20	-8.896827628654749E-17
-10.87492360433819	31.536162433666846	4.3060600891688514E-16	-1.2007705421473445E-20	-8.896797412330475E-17
-10.79808267178972	31.096982410679725	4.2779023666585104E-16	-1.1722892779611299E-20	-8.896791414293605E-17
-10.515617328365707	29.431210118152052	4.1710221501391266E-16	-1.0622059998909318E-20	-8.896769287581266E-17
-11.095255333576779	32.78560916869341	4.386255251185024E-16	-1.2845407904385745E-20	-8.89681460107645E-17
-10.374607869233792	28.677418549364212	4.1226252409364374E-16	-1.0143583102135713E-20	-8.896758376216829E-17
-1.9007542873442729	17.670028077820447	3.420200516476155E-16	-3.4374589070281295E-21	-8.896232299500353E-17
-2.0779141835942943	17.606247817656115	3.4161604375967833E-16	-3.400124287259889E-21	-8.896242814655167E-17
-2.421704394542373	17.610906476909	3.416453950633293E-16	-3.403642345610048E-21	-8.896263163093959E-17
-2.5268901597962445	17.60827853304663	3.4162892691133635E-16	-3.402335870892945E-21	-8.896269395973674E-17
-1.0157099330243569	19.441588102125813	3.5326509277903363E-16	-4.487662239634481E-21	-8.896179323285272E-17
-1.1062328150339649	19.65851365771074	3.5464336178964324E-16	-4.617368886372651E-21	-8.896184610180905E-17
-1.0950141199455286	19.63861486947969	3.5451689631204234E-16	-4.6054472769376546E-21	-8.896183951737372E-17
-1.0936631912571904	19.634142492606518	3.5448843006340455E-16	-4.602766622523416E-21	-8.896183873338606E-17
-1.2019485900933222	19.823967402584525	3.5569590329563583E-16	-4.7164237190772236E-21	-8.896190229966048E-17
-1.2626663164006444	19.90610167368628	3.5621748832120308E-16	-4.765571883867379E-21	-8.896193793573404E-17
-1.3479656887537845	20.02184186709379	3.5695448316138896E-16	-4.8348514204372594E-21	-8.896198803487964E-17
-1.3818036936806772	20.069240413165744	3.5725586114405264E-16	-4.863397085278042E-21	-8.896200792523037E-17
-1.490043238491493	20.21081153288452	3.581571079002347E-16	-4.94818331942953E-21	-8.896207151001978E-17
-5.495158991359491	28.68268136418761	4.1228472957848273E-16	-1.0163802077723535E-20	-8.896443536728663E-17
-5.507477156915547	28.790577524822243	4.1297259104020265E-16	-1.0231946836510724E-20	-8.896444143571658E-17
-5.640376413522405	29.93509919763994	4.203260450449335E-16	-1.097176484372594E-20	-8.896451187447632E-17
-5.66674537726079	30.200894570944342	4.220249531500562E-16	-1.114247354988822E-20	-8.896452470096802E-17
-11.232964758328787	33.56280133293661	4.436320842163381E-16	-1.3364069190330068E-20	-8.896825300666338E-17
-9.890707351552885	26.584105713780335	3.9884045722890874E-16	-8.816233610872936E-21	-8.896722579774651E-17
-9.499209611630052	25.463046361573806	3.9167018234753126E-16	-8.126489882873814E-21	-8.89669557525915E-17
-10.251371607480321	28.08873461337165	4.084844664577329E-16	-9.76173573794835E-21	-8.896749026862247E-17
-9.949856872037069	26.81141811544305	4.0029894866213885E-16	-8.961774232671086E-21	-8.896726852529536E-17
-9.409620206466	25.28683176907262	3.905370533305839E-16	-8.01658726031996E-21	-8.896689641118964E-17
-8.975776833099328	24.413789608181347	3.849777680617141E-16	-7.48847318081883E-21	-8.896661374116647E-17
-8.450931047688341	23.67686534172989	3.802501366257247E-16	-7.039807193849667E-21	-8.896628087075883E-17
-8.315280225053407	23.486682331666373	3.7904250008615395E-16	-6.92707620031039E-21	-8.896619676172388E-17
-8.109310669822081	23.245736403988893	3.775019159277561E-16	-6.784048631884432E-21	-8.896607054147431E-17
-5.04821833795282	26.35030357792787	3.973461418723653E-16	-8.689040004434508E-21	-8.896418625368162E-17
-5.072511135861281	26.457154341834364	3.9802579485293473E-16	-8.75368685147664E-21	-8.896419936459647E-17
-5.319014801988768	27.6151602307035	4.0544130818040826E-16	-9.48240712195348E-21	-8.896433837922544E-17
-5.298549699956672	27.508324942348306	4.0476003063165694E-16	-9.416883235074969E-21	-8.896432739929116E-17
-1.6547952866665352	20.435138707303928	3.5958287734968235E-16	-5.0829151353697E-21	-8.896216839811342E-17
-1.7068462026965912	20.505043732104994	3.6002834260517395E-16	-5.1250230720490295E-21	-8.8962199027588E-17
-1.8328638043067826	20.675856534446993	3.6111484799295073E-16	-5.227847812509228E-21	-8.896227325915136E-17
-1.9146876228856835	20.78271581099791	3.617957488009967E-16	-5.2920076147495556E-21	-8.896232145090406E-17
-1.9589596542270868	20.838178803681924	3.6214807079687004E-16	-5.3251489930378746E-21	-8.896234753866693E-17
-2.2267902915590323	21.173727916983232	3.642902441662398E-16	-5.527896594203411E-21	-8.896250547085715E-17
-2.4765836027203294	21.524027437877677	3.6651568109880527E-16	-5.73927815372025E-21	-8.896265305230029E-17
-2.510632075597485	21.56945277354053	3.668061568299337E-16	-5.766967974881586E-21	-8.896267329187725E-17
-3.4170539347823667	18.323036770820913	3.461631894401969E-16	-3.826792816324615E-21	-8.896322091340847E-17
-3.3613588547056894	18.26201824120377	3.457763951772865E-16	-3.790606157937576E-21	-8.896318807651289E-17
-2.8302006677410443	17.7685842180935	3.4264464671497777E-16	-3.4977769286420704E-21	-8.896287332597459E-17
-3.0213186080937637	17.882690433716814	3.433686170025332E-16	-3.565681049113847E-21	-8.896298623229371E-17
-2.9853774190574067	17.85333337493745	3.431829725829238E-16	-3.548253742999356E-21	-8.896296507975459E-17
-4.904236518511963	25.91960781073081	3.9458364648760883E-16	-8.42453960104815E-21	-8.896410260558805E-17
-4.723668736196532	25.314951331292864	3.907224911913449E-16	-8.049699776082705E-21	-8.896399694991905E-17
-4.604679940346854	25.051089745874435	3.8902792626734144E-16	-7.884985653954217E-21	-8.896392503926241E-17
-4.281370486848969	24.383328411417228	3.8477610357826387E-16	-7.478537828137868E-21	-8.896373346323105E-17
-3.2125741016240386	22.611557155864187	3.734493959868291E-16	-6.398303141758732E-21	-8.896309145701313E-17
-3.272014261258436	22.70654698603269	3.7405330478053503E-16	-6.455486577851541E-21	-8.896312693087884E-17
-2.5518384799861815	21.63096481182497	3.671979759719629E-16	-5.804622144311077E-21	-8.896269797891833E-17
-2.8735384712196232	22.08009398368013	3.700647287232151E-16	-6.076135058376459E-21	-8.896288940179574E-17
-3.1756044296995665	22.556944434453374	3.7310029560734927E-16	-6.3656014443157935E-21	-8.896306953708142E-17
-4.545571876999899	19.652622560032107	3.546108060518216E-16	-4.617926758415086E-21	-8.896389760438175E-17
-4.424895516455141	19.524062222800467	3.537946762883482E-16	-4.541624377762447E-21	-8.896382612467845E-17
-3.958958611653594	19.00470136406695	3.504915516580464E-16	-4.231800520616483E-21	-8.896354501298266E-17
-3.8782730930382083	18.915322300283425	3.4992551231464605E-16	-4.17874000911274E-21	-8.896349726540443E-17
-5.025563667731989	20.107549344377823	3.57513701562101E-16	-4.891197233865216E-21	-8.896418941810343E-17
-5.277731362781373	20.350988119887234	3.5905489692985413E-16	-5.0359379019532826E-21	-8.896433936824287E-17
-5.606549304112775	20.6598148798465	3.610286758831928E-16	-5.222866724475916E-21	-8.896454158700453E-17
-6.131048509468386	21.17349677678001	3.6428885667089615E-16	-5.530895695102666E-21	-8.896485656292416E-17
-7.17416985769136	22.198608654304337	3.708184693045406E-16	-6.148695770393929E-21	-8.896549165395134E-17
-7.6413332318231895	22.67125431062098	3.738488277083818E-16	-6.436202805895123E-21	-8.896578003958014E-17
-6.9150129554945305	21.927639425126234	3.6910171283961193E-16	-5.987456271193256E-21	-8.896533581808694E-17
-6.31895859009996	21.343154735881807	3.6537811945936485E-16	-5.634775383247549E-21	-8.896497304332621E-17
-6.618255579081206	21.642875823077	3.67279125952376E-16	-5.816917564628945E-21	-8.896515601913752E-17
-3.6680004015474728	23.30103040805593	3.778553305686722E-16	-6.815189261433986E-21	-8.89633644445894E-17
-3.83446762916781	23.580833568731567	3.796401732190845E-16	-6.98872698548757E-21	-8.89634660027714E-17
-4.071443328978513	23.987709649252928	3.822411293853599E-16	-7.233042115645315E-21	-8.896360634617533E-17
-7.640251545310057	17.586782544931808	3.764957082368888E-21	-1.5299648879135442E-21	-2.5033352170633018E-21
-7.509356374993602	17.79911102953117	3.768481819955204E-21	-1.4994909389034086E-21	-2.4980165160391443E-21
-7.6989388334005735	17.4903691638282	3.7624891183269824E-21	-1.541116630274338E-21	-2.5055145396280123E-21
-7.762103216471637	17.30759444679789	3.7524871476216014E-21	-1.5620844688298595E-21	-2.5103414312565236E-21
-7.821162534822876	17.152686250634986	3.742694171931663E-21	-1.5785284223210989E-21	-2.513964870648318E-21
-7.87221896818102	16.9473112831706	3.726678442794724E-21	-1.598677883780969E-21	-2.5186505792289217E-21
-7.921170402924522	16.753942907049066	3.712652828359861E-21	-1.6181012581803477E-21	-2.5237452319265303E-21
-7.9783869673286425	16.470761822820492	3.687582241308055E-21	-1.6425413653415037E-21	-2.5303855540293832E-21
-8.003886469325913	16.357472230499454	3.67853571941902E-21	-1.6530949208487614E-21	-2.533403192938185E-21
-8.041803974825056	16.197407590250943	3.6611116408621136E-21	-1.6651080365609052E-21	-2.5353356054441163E-21
-8.11957094103931	15.808141817188318	3.6206646779711864E-21	-1.694276683657082E-21	-2.541854345821303E-21
-8.094241908274963	15.975737091845481	3.638759062167828E-21	-1.6828159226830447E-21	-2.539360192762074E-21
-8.149959289733443	15.594634263864748	3.600056350192494E-21	-1.7101256199580206E-21	-2.5460330357455165E-21
-4.487015489615116	14.591722761896559	3.9844588264832505E-21	-1.829384281697721E-21	-2.7337594825702996E-21
-4.416731324563106	14.512870608922288	3.983174692873444E-21	-1.834153634567613E-21	-2.734325863750208E-21
-4.329055028394281	14.412978776001905	3.9825951540739554E-21	-1.841202693726505E-21	-2.7358939797103204E-21
-4.19303203891211	14.248275933735142	3.978587259605353E-21	-1.8503687685311486E-21	-2.736779663389893E-21
-4.178965322518646	14.23024927967746	3.978272537017192E-21	-1.8514977465789927E-21	-2.7370237240116814E-21
-8.208595369810979	15.125877972768416	3.548413795075868E-21	-1.7378962430016734E-21	-2.5525031112290844E-21
-8.250106284083648	14.883579494882824	3.5220115636171274E-21	-1.7517630637414282E-21	-2.5556041257654002E-21
-8.184763342662869	15.304083214581624	3.5681962820920335E-21	-1.727634187918806E-21	-2.5499650375274134E-21
-8.194040568253598	15.203367992185502	3.557898658449014E-21	-1.733965958081435E-21	-2.551863182225238E-21
-4.009503675450382	13.95499929048619	3.963125084360966E-21	-1.8640975716417948E-21	-2.735800849444915E-21
-3.967321215997023	13.879167246534847	3.959653415226955E-21	-1.868289049586333E-21	-2.7361865271093713E-21
-3.8768075373306097	13.684183745503944	3.944948929244627E-21	-1.8751676268296055E-21	-2.734504402579683E-21
-3.8285567068758617	13.577304042901428	3.9370108168487316E-21	-1.879329557038021E-21	-2.733646723858035E-21
-3.679175518096213	13.165512678706849	3.901941221122349E-21	-1.892372785027665E-21	-2.72948646628401E-21
-3.5952780276413945	12.848827743115857	3.868640173715444E-21	-1.8975692153128913E-21	-2.7246378127664085E-21
-3.8035301168690907	13.511178334388502	3.9304375587902685E-21	-1.8805986063182812E-21	-2.7324139132681797E-21
-3.5706258476984103	12.751547870197772	3.860495333624733E-21	-1.9010104809208248E-21	-2.7241867011293733E-21
-3.536337058362929	12.508568926206657	3.834663022776759E-21	-1.904306220370224E-21	-2.7214005512931613E-21
-3.4943523373487664	12.217884679130231	3.804045957633243E-21	-1.908688444318183E-21	-2.718259083412931E-21
-3.476217738039166	12.051206781698731	3.784000076113161E-21	-1.908139631854432E-21	-2.7154393240814444E-21
-3.4381043775288846	11.707787309160882	3.752232707124128E-21	-1.9150814223355273E-21	-2.7133874765935968E-21
-3.4175141432913065	11.442487558596586	3.7212428500286765E-21	-1.913920271056247E-21	-2.70918431115755E-21
-3.390535492772293	10.959938069747185	3.669709968232467E-21	-1.9138556745495067E-21	-2.7034171545317028E-21
-3.391605607580326	10.637069694303245	3.63319710866649E-21	-1.9098168404269028E-21	-2.69919704018687E-21
-3.3957072198915474	11.125983907025887	3.689467109496713E-21	-1.915710268948883E-21	-2.70587790095572E-21
-3.3933099091125833	10.454525891479044	3.615249879135623E-21	-1.910027520710969E-21	-2.698240108703675E-21
-3.392748642497309	10.363320317554606	3.606362478237024E-21	-1.909430437991608E-21	-2.6973038519619927E-21
-3.3881777990103163	10.052022617744685	3.573496143807452E-21	-1.9054587977291828E-21	-2.6929970757882577E-21
-3.379931059854188	9.65560915900371	3.5291030584083944E-21	-1.8950557444659298E-21	-2.6848248142531604E-21
-3.38003327420144	9.645525660619372	3.52788492694355E-21	-1.8947266670359245E-21	-2.684633816342214E-21
-3.380411775956053	9.63612711841371	3.526543887594006E-21	-1.8941620335009064E-21	-2.6843612505105956E-21
-3.4070943292007656	9.209820550583608	3.47880094993859E-21	-1.8815349869032083E-21	-2.6785482713034222E-21
-3.4177904844649305	8.97279793026408	3.44565781148146E-21	-1.8674730366219106E-21	-2.6705145694596086E-21
-4.670507470987797	6.528342318175511	3.1832947281399046E-21	-1.731720384854281E-21	-2.6575132188562386E-21
-4.472672713765167	6.53165408154053	3.173591781525628E-21	-1.72270117953956E-21	-2.6623799064308665E-21
-4.296096768007061	6.564113874181485	3.154989088572382E-21	-1.7092526440410856E-21	-2.6456407925782672E-21
-4.1907677441120486	6.6201318525786546	3.1512869356605756E-21	-1.7013180401489667E-21	-2.6437178386662733E-21
-3.42823364007561	8.77881073484247	3.425539702326904E-21	-1.8604366619956614E-21	-2.6679738703429794E-21
-3.440421539484517	8.631632878187974	3.408006773149104E-21	-1.8499064901866237E-21	-2.664692384423945E-21
-3.510174069952668	8.051882576425108	3.335188126892507E-21	-1.8012809019237516E-21	-2.6537655687414876E-21
-3.4654247941708625	8.41479710425795	3.379049268299498E-21	-1.8316079809587514E-21	-2.6604753211219116E-21
-3.519325274558982	7.974355231943207	3.3230204901526073E-21	-1.7927461400721045E-21	-2.6507760519805083E-21
-3.8048036653298265	6.960169305120867	3.1332711636535407E-21	-1.6638424227298158E-21	-2.5913749266361868E-21
-3.942941641067294	6.809098812242506	3.13586311113975E-21	-1.6833045498211462E-21	-2.6097614451132274E-21
-4.081244662082278	6.715380176995773	3.1342687347664572E-21	-1.6796238986636138E-21	-2.6252004166553207E-21
-3.557899482821399	7.6388476831782866	3.2573821614259862E-21	-1.7254718139741063E-21	-2.6290717633121065E-21
-3.5506928691402093	7.692857622749482	3.2792495938969074E-21	-1.7503464146273667E-21	-2.6390619339862417E-21
-3.535122007221198	7.8370201875805385	3.3005876645727254E-21	-1.77236812470632E-21	-2.643427541422211E-21
-3.5827478111781415	7.560437912809053	3.2467603005156894E-21	-1.730729527877825E-21	-2.622669322538257E-21
-3.656557182300242	7.31345080673359	3.187295174626794E-21	-1.692695386732131E-21	-2.6003923565656445E-21
-3.741595319822733	7.091603710798701	3.139607812876363E-21	-1.6507024867299311E-21	-2.588250058789338E-21
-12.48823622079036	29.318127189803445	3.171100258467667E-16	4.804772959397619E-17	-1.8422665595693684E-16
-12.301573729696075	29.291730374054282	3.100895358411597E-16	4.6211582619972335E-17	-1.835028740240034E-16
-12.904182385341631	29.37659805299116	3.3262307042037304E-16	5.278786251233883E-17	-1.8510072402516238E-16
-12.704310573905445	29.35687813300677	3.2528506140325774E-16	5.056341577521565E-17	-1.8477810952337898E-16
-13.215739023882737	29.375039723105594	3.428653488825918E-16	5.623145690929669E-17	-1.8432191562528927E-16
-13.289816212405814	29.38416912499247	3.4546350399016915E-16	5.708494520655396E-17	-1.842995033568195E-16
-13.628735756055638	29.408293625969595	3.5588387388086677E-16	6.047168937794798E-17	-1.8324189908517667E-16
-13.761313265189306	29.420327221129604	3.6000673500012E-16	6.182895793431964E-17	-1.8284349018004517E-16
-13.789831291953012	29.42263826529943	3.607242319396308E-16	6.21415969954999E-17	-1.8272037468666235E-16
-14.193507593470319	29.351006338599753	3.694704460990036E-16	6.539089023176546E-17	-1.7966853338329412E-16
-14.343065600888547	29.30623263263965	3.717937056891686E-16	6.640740334863273E-17	-1.7806586382359102E-16
-15.169871121939503	28.7024294022831	3.8079715629252736E-16	6.946872710308545E-17	-1.6833230182325876E-16
-15.025976096323706	28.826575538617305	3.7955406798943897E-16	6.891238909269378E-17	-1.7013022042938663E-16
-14.704342841257393	29.099582909420015	3.7649045418337045E-16	6.789389392231273E-17	-1.7419747326455394E-16
-14.77814405518191	29.048154888872233	3.7729057974810203E-16	6.798139812834227E-17	-1.7324772640239143E-16
-15.194930389272562	28.670268692680192	3.809736438335366E-16	6.964569980799275E-17	-1.6795048250154997E-16
-15.552436058935607	28.262388145106144	3.831680750340093E-16	7.23401976480007E-17	-1.6266659656404583E-16
-15.65870487864321	28.128694460225432	3.8358417109326433E-16	7.310863182866691E-17	-1.6089591651172697E-16
-15.420870685895718	28.414489982476084	3.8264451317724154E-16	7.10055693540257E-17	-1.6467388050298182E-16
-16.14669845066415	27.534817692946177	3.821717366400571E-16	7.948129888844749E-17	-1.5122837953814984E-16
-16.18902508127296	27.487365967844962	3.8194035023797146E-16	8.010929391851982E-17	-1.503285523120007E-16
-16.090879730623392	27.60512583812312	3.823866409671441E-16	7.873596848543667E-17	-1.524010289730081E-16
-15.906983759261689	27.83045491742547	3.8324598534526085E-16	7.614877256153352E-17	-1.5628581739557403E-16
-15.78801336657089	27.974288039163056	3.8373073450501304E-16	7.453213991203274E-17	-1.5860846409044338E-16
-16.4224657835804	27.241242221715776	3.7930374220118184E-16	8.405476705769775E-17	-1.4544905948410101E-16
-16.636541644582238	27.015574682657572	3.764626182732206E-16	8.756265559055082E-17	-1.4064468979817832E-16
-16.701862721366762	26.948993088668995	3.752513920654329E-16	8.878612997656266E-17	-1.3916697786609393E-16
-16.98192097775023	26.67928029930171	3.695365480181901E-16	9.352455018681945E-17	-1.3363923354379023E-16
-17.086567607533095	26.586911131348927	3.672760601261686E-16	9.533646424244783E-17	-1.3199427896495288E-16
-16.810764952407226	26.84442366016748	3.7304331470541255E-16	9.064163875438198E-17	-1.3704466042368497E-16
-17.316197999609905	26.352544552541893	3.618876937091703E-16	9.99679265145969E-17	-1.2845479664841669E-16
-17.45518464052986	26.210110438215963	3.581804680148781E-16	1.0247346810687719E-16	-1.2653046262655138E-16
-17.722095738557805	25.895382301413925	3.525004896791063E-16	1.089507689263079E-16	-1.2330593801863684E-16
-17.72264017583542	25.894744071275742	3.5248741082552357E-16	1.0896401854103027E-16	-1.2329893070244782E-16
-17.932597821946576	25.11386146747848	3.397465925562336E-16	1.200449527872834E-16	-1.1278142568110615E-16
-17.907096306050956	25.00313633884308	3.377667210327488E-16	1.2122811556115198E-16	-1.1070364270159662E-16
-17.75267320881764	24.32471147247125	3.2549365219631086E-16	1.2846553369362513E-16	-9.780584879023902E-17
-17.92944471255859	25.1306830888716	3.4001308427734283E-16	1.1982923165541103E-16	-1.129814429868633E-16
-17.722777975835573	25.894232143167198	3.5247972266386166E-16	1.0897224494988236E-16	-1.2329062146739583E-16
-17.728945142955695	25.871483784810497	3.5210976514361835E-16	1.0929552273335265E-16	-1.2298483010872507E-16
-17.700264955727473	24.192801294244298	3.224205374215977E-16	1.296141210096409E-16	-9.43043679790421E-17
-17.492893227235577	23.675149455238873	3.103173253576906E-16	1.3443604627089924E-16	-8.071572268472927E-17
-17.219818972655105	23.051350814888384	2.9341639350154264E-16	1.392536083481531E-16	-6.349646990110325E-17
-17.213682929786287	23.036984749786797	2.930175307066211E-16	1.3937554607790267E-16	-6.310538397923606E-17
-17.20651458505761	23.021889840621302	2.9256056057687965E-16	1.3948583081243612E-16	-6.267370564219421E-17
-16.72944438496599	22.0265670999435	2.625640932218671E-16	1.4530772493168416E-16	-3.4369254843917734E-17
-16.772330573218266	22.113599037757318	2.651028039017741E-16	1.4493110523540868E-16	-3.6770481933368333E-17
-16.97378539565523	22.529669064239176	2.777706910857235E-16	1.4259157252935763E-16	-4.856982365153995E-17
-16.69878402350933	21.97001521221032	2.6100022226712383E-16	1.4550134363957996E-16	-3.2820967813918385E-17
-16.44523432072541	21.481646309928003	2.466355084599835E-16	1.4752376559816945E-16	-1.927305144960126E-17
-16.38784636008633	21.382208809377225	2.4390939941716655E-16	1.4767713820357384E-16	-1.6511942942995723E-17
-16.10429654720809	20.90765006213037	2.29231226438222E-16	1.4867365980673666E-16	-2.9214008375565067E-18
-15.229590069694847	19.59839917871314	1.904564893177418E-16	1.453103219379127E-16	3.530634447941424E-17
-15.573303162172023	20.08692966262294	2.040650898788164E-16	1.4753339962388143E-16	2.117749460756398E-17
-15.762739830454272	20.369577854236137	2.1282407002016563E-16	1.483224156434025E-16	1.2774730146878891E-17
-15.676053214728174	20.229671015614727	2.0840731507907133E-16	1.4822464942498067E-16	1.6927452484450083E-17
-15.004965242227517	19.29705702264412	1.8280597163833603E-16	1.4120473523359758E-16	4.359504456549428E-17
-14.347740685004595	18.43237628944785	1.5944715948761769E-16	1.2241574303836133E-16	6.309276646395002E-17
-14.71316053352021	18.903140185799252	1.7199767916974676E-16	1.3481672443360306E-16	5.448742796322772E-17
-14.112301424219844	18.14085757339455	1.498340714836111E-16	1.1266508875382226E-16	6.731332769163719E-17
-13.786968016309958	17.746840232171802	1.3578429836352136E-16	9.703384990439917E-17	6.830974996646003E-17
-12.572484095421888	16.31238607204104	8.31713262052395E-17	4.257067267897124E-17	4.8137719106482264E-17
-12.73923093656964	16.50237005974189	8.995815950452492E-17	4.951000135154435E-17	5.179333192879197E-17
-13.149721100590622	16.985383718836303	1.0697606915474501E-16	6.726290144314214E-17	5.935052993856417E-17
-13.560443943361147	17.474962802260926	1.2530771670658976E-16	8.629533330433128E-17	6.593835524529963E-17
-12.433087863224218	16.142914163274668	7.737126086407335E-17	3.767311520447526E-17	4.4357573411398146E-17
-11.67886765718853	15.130655135953049	4.814199513101523E-17	1.4510856694806664E-17	2.5759343232033282E-17
-11.370603754574383	14.616160191779192	3.718896269496299E-17	7.21252630523535E-18	1.982476927841303E-17
-11.928279318244115	15.521235666230787	5.696070296236187E-17	2.068678163984291E-17	3.1402922572106336E-17
-11.098102119973685	14.067276715400904	2.9247958446820014E-17	2.844591086832705E-18	1.560683944547497E-17
-10.94829922258624	13.75778922441979	2.4436739481342318E-17	4.896488174507805E-19	1.3472825810707374E-17
-10.566136973193167	12.955069884045642	1.565055520241942E-17	-1.3706667438328956E-18	8.919197771401773E-18
-10.528617101577506	12.869997651759531	1.467193503113401E-17	-1.5217889735787936E-18	8.44866548607875E-18
-10.125844678960055	12.03212679724241	9.324135355616753E-18	-1.2464981322435065E-18	6.094158802720555E-18
-10.205786830641387	12.200371242765215	1.0400767062728891E-17	-1.2966241773009922E-18	6.570659533970461E-18
-10.11776374681346	12.014636087480781	9.252215000246915E-18	-1.2388460967778252E-18	6.05645950314599E-18
-9.799033203597945	11.32040592221854	6.400325602683698E-18	-9.944175628684164E-19	4.7042312628480556E-18
-9.732454220074882	11.174895810343436	5.822189705606376E-18	-9.153586337417218E-19	4.3918877814020096E-18
-10.081694286405995	11.938670646469957	8.944487794602826E-18	-1.2095788767106782E-18	5.908641146199833E-18
-9.419861471494833	10.505758447346915	4.218236908071992E-18	-5.52313245940749E-19	3.522686394249503E-18
-9.39945834397536	10.463080013210769	4.108021981344609E-18	-5.267869260754237E-19	3.459651017317894E-18
-9.362989365785312	10.388561145610026	3.95854326565359E-18	-5.060922472067368E-19	3.356340667308672E-18
-9.15485933130238	9.94585479357356	3.086184927104305E-18	-3.604638210735664E-19	2.754330741307245E-18
-12.250739993292553	19.150604908283345	1.3481220699906155E-16	1.253565078028926E-16	4.1826126398547384E-17
-12.385666050996104	19.229462944007324	1.4033064638192194E-16	1.3066885994449902E-16	4.791427483365453E-17
-12.018444755085756	18.995911937273455	1.249253857885897E-16	1.1565606708595044E-16	2.962045418167755E-17
-11.827571680933026	18.805921238230237	1.1920242462265186E-16	1.0926277348258863E-16	2.5155479803636397E-17
-11.71378598197753	18.69006222155872	1.1570462728031364E-16	1.0527465633666079E-16	2.1874122052034986E-17
-11.489121580415649	18.312221504949157	1.0471154450600646E-16	9.365810162738541E-17	1.582140756989221E-17
-11.42092816915265	18.202424829191397	1.0148836436495076E-16	9.025177261915018E-17	1.4256264015922913E-17
-11.137081940903064	17.673975351763787	8.554961101411719E-17	7.305480483385125E-17	8.927201345837258E-18
-11.050577560623434	17.52903972488271	8.111630847678589E-17	6.823257228656977E-17	7.513169746032852E-18
-10.900173758069224	17.228821915447778	7.202144783571114E-17	5.83864287676624E-17	5.6668917960955355E-18
-10.59407257662658	16.86993613536655	5.952709362712114E-17	4.5743525065597234E-17	2.9095471337225603E-18
-10.4015251414116	16.663994998799538	5.265089481324037E-17	3.923627042006541E-17	1.86185634072382E-18
-9.980308680915373	16.24426542990552	3.8988014038368313E-17	2.6780079560482133E-17	2.463993392732654E-19
-10.52456597891735	16.788877057884427	5.673403676287237E-17	4.2941466673836225E-17	2.2616665731008487E-18
-9.215934750579713	15.702403997568886	2.175707373913061E-17	1.3328232127874608E-17	-2.921148419008985E-19
-9.506635524164235	15.916651407254937	2.82210670696882E-17	1.825730157302482E-17	-8.791775223667055E-19
-9.713477904294042	16.0562870014233	3.2929769447636165E-17	2.1867366607210757E-17	-5.277211078948639E-19
-8.987328542896977	15.535943891824608	1.693164086588436E-17	9.677793392333765E-18	-2.922836071475256E-20
-7.038155536202357	2.4161328913912485	8.572840842526176E-19	-7.417722561782813E-19	3.697863144803645E-19
-7.218271698777633	2.47634434863711	8.566728808110438E-19	-7.321914838792264E-19	3.9609052277163076E-19
-7.402921517489648	2.596088343862585	8.495271145644619E-19	-7.150917114346294E-19	4.223545972382719E-19
-5.610926604361966	2.56874897195521	7.858405067520898E-19	-7.141825523888265E-19	1.775123714922906E-19
-5.791192046184306	2.4885541575675454	8.0417538618325755E-19	-7.281568191767762E-19	2.003602036309344E-19
-6.090991914769232	2.367770791599311	8.298679671199431E-19	-7.479268575777739E-19	2.3733929297192654E-19
-6.223300720670824	2.365865245728654	8.36229596593361E-19	-7.494840418543533E-19	2.567332093001069E-19
-8.524776938151282	15.280293075065625	1.013656693794539E-17	6.7398347222683465E-18	6.711104226883804E-19
-8.5390176621	15.301185889469425	1.0727467865888187E-17	7.140578487727313E-18	6.907009005395454E-19
-8.574275941324595	15.320887483760043	1.1218904658868402E-17	7.334970317421494E-18	6.499326092800934E-19
-5.2268760988311245	3.1984387632370352	6.888757283794339E-19	-6.262253015252049E-19	1.455966019558433E-19
-5.323022364028059	2.954304032548915	7.250818169916947E-19	-6.594679128478157E-19	1.517237091832096E-19
-5.411391041049513	2.8046470279535036	7.476278918223112E-19	-6.798697170870688E-19	1.5886747583067034E-19
-5.361270108912003	2.863813885716368	7.381316240771871E-19	-6.713428471784572E-19	1.5422923778948562E-19
-5.176470922340737	3.3654332504811606	6.649762616102479E-19	-6.043973215590226E-19	1.4267087858921436E-19
-4.997438755280889	4.032636318053695	5.740251242041714E-19	-5.213200738969366E-19	1.3032900525534936E-19
-5.108994509801874	3.6116460899580636	6.297776019487547E-19	-5.723950771681432E-19	1.3847734880008116E-19
-4.991774580661376	4.054261353979088	5.711339298067132E-19	-5.186959384171468E-19	1.2984809145114407E-19
-6.53602006808163	2.347293243898074	8.483811039249788E-19	-7.524894002206921E-19	2.995399797285568E-19
-6.871423256057571	2.3759082864320638	8.566169282135258E-19	-7.479193319948097E-19	3.4694648441638633E-19
-6.725008134174486	2.363972974785624	8.539475614971335E-19	-7.503382519332813E-19	3.2687850249089304E-19
-7.498445287702315	2.6504749625169852	8.460777780566089E-19	-7.068299855997851E-19	4.355533210966872E-19
-7.543394316053332	2.6908233254228815	8.431984429899235E-19	-7.014354314916426E-19	4.416260108146188E-19
-7.714537633122486	2.9137762658493207	8.257871850299817E-19	-6.707997795476288E-19	4.669723417980741E-19
-7.7891268079090406	3.0564766598021276	8.150564819888288E-19	-6.531516141918199E-19	4.783272999010989E-19
-7.80527300412054	3.4063802626319237	7.82097578899856E-19	-6.092958151862269E-19	4.87243222980156E-19
-7.804324521600502	3.2269612996167556	7.988361589773596E-19	-6.312380328906927E-19	4.836563112892447E-19
-7.758877336072651	3.698244931275473	7.531323547648986E-19	-5.725939097776079E-19	4.883527687170941E-19
-7.751964178591711	3.7286102673963915	7.50099856283287E-19	-5.688593336388436E-19	4.882455651450844E-19
-4.868412953288395	4.489722570165323	5.103988509760786E-19	-4.654581834282926E-19	1.0851744531762106E-19
-4.944274103721604	4.221530184777065	5.478482089960954E-19	-4.982917936116406E-19	1.2165595566673786E-19
-4.861218645669248	4.514367912389247	5.065239645155588E-19	-4.620566713976801E-19	1.0689311914283053E-19
-4.761328567585714	4.872867994409656	4.486925025964332E-19	-4.112564285216581E-19	8.343422847352894E-20
-7.7347878369548635	3.762505605967378	7.462144932445374E-19	-5.645205474481672E-19	4.87306688096104E-19
-7.441188952293851	4.488511996506501	6.665795964241893E-19	-4.674988422805384E-19	4.75126156446371E-19
-7.462522939780039	4.43043664258904	6.725802647028777E-19	-4.752426016929601E-19	4.757793223014991E-19
-7.583988224902736	4.103803156183615	7.053920374323528E-19	-5.181711374550742E-19	4.785099339474033E-19
-7.428705960551779	4.562167039268793	6.617062736868357E-19	-4.574700009372885E-19	4.773608186060524E-19
-7.367225146909923	5.0179675342064245	6.327006032539042E-19	-3.947261509031422E-19	4.938153809736689E-19
-7.395373926440531	5.510469499667041	6.253901042662212E-19	-3.2650449721779874E-19	5.308255671204964E-19
-7.396628687854849	5.543415335697084	6.245988962254851E-19	-3.219732009278712E-19	5.32912654606463E-19
-8.951906927477943	9.55517852325179	2.6287014754061656E-18	-3.2373126403629686E-19	2.3868646118191243E-18
-8.732770861641235	9.107630277300872	2.0800700042700122E-18	-2.3910184477584857E-19	1.951704055440685E-18
-8.477149435408428	8.592840803667324	1.6547090085574044E-18	-2.1292148511455274E-19	1.5722864148147684E-18
-8.352048182285694	8.325615036227727	1.4395532345660105E-18	-2.0413501096617446E-19	1.3790141830526723E-18
-8.222367325804308	8.079901469599669	1.2986138744634757E-18	-1.9934662808805878E-19	1.245694947327119E-18
-4.558078678429407	5.6727023718291845	2.896761290309094E-19	-2.687775259839804E-19	2.871232959991764E-20
-4.661854211303943	5.2307881209663405	3.8144021532420465E-19	-3.5200398141170385E-19	5.553081435034484E-20
-4.6736829568741065	5.179041007331088	3.91428870364599E-19	-3.6083813243631207E-19	5.887426719909553E-20
-4.664862639408369	5.2157017440172675	3.845129474539664E-19	-3.547617558259546E-19	5.620462948754628E-20
-7.642518454416541	6.7438038314408955	7.303919256152459E-19	-1.9245130044933796E-19	6.957833478396052E-19
-7.72390205946121	6.960130553786359	8.031871078726189E-19	-1.9036604223620047E-19	7.677026285659619E-19
-7.960824009101229	7.5515457825414485	9.908017336415638E-19	-1.82166501270947E-19	9.535657167219245E-19
-7.398279738095727	5.568321714484634	6.248875532439606E-19	-3.189625175129845E-19	5.346578545123665E-19
-7.486554017062449	6.151026864151781	6.472094931668837E-19	-2.465602521366668E-19	5.933087373862105E-19
-7.599533786520233	6.612688047526157	7.109670012834686E-19	-2.0559564506143052E-19	6.71808940012027E-19
-4.559353287845783	5.783205763653101	2.6543634413465465E-19	-2.462323658803548E-19	2.272595861900643E-20
-4.539973927898901	6.108340489734484	1.9732886762218148E-19	-1.8089988635941109E-19	-1.8998234389800686E-21
-4.595870421128182	6.280367827388355	1.175741552573271E-19	-1.0741572144847148E-19	-4.805975170601719E-21
-11.949523827617073	29.206895619841305	2.96352538923577E-16	4.2391967811927244E-17	-1.8153262195623153E-16
-11.807688642858182	29.154031813094953	2.9038512158649953E-16	4.084545952639071E-17	-1.8026950537200354E-16
-12.00330605669702	29.223330979102066	2.9847024870942607E-16	4.2943610313035123E-17	-1.8189450564892071E-16
-11.58017196199464	29.065937130844834	2.8024546815104306E-16	3.8621485894595054E-17	-1.7822681252206843E-16
-11.41683712235142	28.96940271662765	2.725862039829909E-16	3.7119436572082234E-17	-1.7576911831918714E-16
-11.219350371023808	28.853937987330728	2.63150761678009E-16	3.5463242797327255E-17	-1.726977028869233E-16
-11.063811648377435	28.68153300927144	2.5396101540036264E-16	3.49453759806339E-17	-1.6895958625631273E-16
-10.947486528223845	28.535037823889105	2.465918219718503E-16	3.4690835768243625E-17	-1.6588714296645182E-16
-10.899230615467399	28.323819733732066	2.371733263796114E-16	3.5826089203602283E-17	-1.6169243862197345E-16
-10.868467577029437	28.194812621939796	2.313725940326362E-16	3.6571154181150785E-17	-1.590846682239723E-16
-10.876511202290695	28.109887068149042	2.2631482256152385E-16	3.791677921540155E-17	-1.5719314526961885E-16
-10.899672074901286	27.854101802332053	2.1157975318487452E-16	4.156555577768595E-17	-1.5113050610573096E-16
-12.412266700730603	28.73183000599365	3.033925634631231E-16	4.478435432235639E-17	-1.7598563163315334E-16
-12.004390987243811	28.644127827029816	2.839143539048964E-16	4.246345136699073E-17	-1.7366820744222451E-16
-11.418956634563854	28.353076382645266	2.5080832827411964E-16	4.065401224286158E-17	-1.6594086044052908E-16
-11.624144095082618	28.483083006210283	2.63197442865243E-16	4.0902713901255846E-17	-1.692455165507683E-16
-11.98757052088968	28.638168487186267	2.830410397137475E-16	4.2375946880414514E-17	-1.7350932335501195E-16
-11.999455430555999	28.643021141499133	2.8368079521058234E-16	4.243314267927223E-17	-1.7364000480111813E-16
-11.11438165555979	28.077094826076056	2.294993116142559E-16	4.0922472838283234E-17	-1.5853229267484586E-16
-11.390783517603357	28.330385589064328	2.4896318338965497E-16	4.0650582766576966E-17	-1.6535734502447194E-16
-11.018694723095315	27.985290635821798	2.2197872317936008E-16	4.1152611575128374E-17	-1.5549678436578993E-16
-13.471803069018005	28.77445563984976	3.477707273760825E-16	5.224960683581718E-17	-1.7806541835836104E-16
-13.48260549035852	28.773788416678933	3.481927608296871E-16	5.23231040528402E-17	-1.7805347800571064E-16
-12.935354512904492	28.789110493383188	3.2608715878009895E-16	4.8448717993054817E-17	-1.777038976613534E-16
-12.730299209385468	28.768829272465172	3.17283496647934E-16	4.6938032088512995E-17	-1.7720587057283354E-16
-14.231290469589101	28.525879619960573	3.722247193564601E-16	5.802697448689909E-17	-1.7457478836843116E-16
-14.010448775461906	28.63328583652027	3.6634026548827286E-16	5.607937071423361E-17	-1.760800110791797E-16
-13.506471729136642	28.767317669153915	3.489962882592027E-16	5.250431083205506E-17	-1.7795789998605809E-16
-14.460841527293365	28.39408003504012	3.778703296304015E-16	5.983368476127118E-17	-1.7246572040387756E-16
-14.783683682753072	28.129965573228738	3.8180432590025326E-16	6.323778159623013E-17	-1.679434332280281E-16
-14.975465100779633	27.963363652093868	3.832526291411036E-16	6.555579698276638E-17	-1.6504463775190165E-16
-14.857377166814722	28.070482248494333	3.8269696824966383E-16	6.403583943403164E-17	-1.669379532186733E-16
-15.247091508969765	27.723494694946858	3.8474045928093103E-16	6.88352717819521E-17	-1.6070462529724144E-16
-15.438921475279523	27.548521108541188	3.849302164597922E-16	7.149363595724327E-17	-1.574384695746301E-16
-15.777307067901031	27.23142152114181	3.8410368083857063E-16	7.637316208718075E-17	-1.5102843639385527E-16
-15.505550048294694	27.4862002405047	3.849176858198147E-16	7.237412741990136E-17	-1.562302242494819E-16
-15.95882932927022	27.057658625283377	3.833022698521979E-16	7.906241906125976E-17	-1.4735429806341455E-16
-16.071627921968407	26.944874315391413	3.822592840170652E-16	8.097578309294893E-17	-1.4483769645545986E-16
-16.348879088595037	26.649360708813276	3.7952126843097417E-16	8.586465902951137E-17	-1.3800255759663613E-16
-16.427997019937784	26.555959712111072	3.783472752263213E-16	8.753057801807429E-17	-1.3581709808790932E-16
-16.656844434007954	26.17623866269756	3.72358057940937E-16	9.351379154924689E-17	-1.271778340623251E-16
-16.696536478621557	26.09508062700545	3.709196020014533E-16	9.483075394000319E-17	-1.2528274434631954E-16
-16.835749776418716	25.686852448177994	3.623912365457325E-16	1.0063230734963273E-16	-1.160295709941158E-16
-16.845061757485475	25.628453285604436	3.610475897556581E-16	1.0143313484825388E-16	-1.1461600613555182E-16
-16.850433340026893	25.176846057478727	3.500431725806335E-16	1.0688908638868403E-16	-1.0383205718502231E-16
-16.85038673364371	25.14105029551206	3.491414902985469E-16	1.0732955968121825E-16	-1.0295356423000213E-16
-16.822804208812027	24.752145786172367	3.385946559900509E-16	1.1176376400833713E-16	-9.382116849444248E-17
-16.814022621155868	24.619664448408173	3.3497623924494017E-16	1.1327331042969333E-16	-9.070970532425911E-17
-16.812945472733826	24.6090037446475	3.34675436950951E-16	1.1339331502875607E-16	-9.046335235906536E-17
-16.723937840816944	24.10943746964462	3.1952908129098453E-16	1.1865254211183826E-16	-7.762166443512902E-17
-16.711672631053567	24.055094941481215	3.1785198182130945E-16	1.1921135342817393E-16	-7.626429110006649E-17
-16.289023552988983	22.907733919851253	2.7759275236500774E-16	1.2939649249657504E-16	-4.5467290246484616E-17
-16.541701583590093	23.45604246001041	2.9800143644174364E-16	1.250780453393443E-16	-6.062285507684105E-17
-16.554803726644348	23.499372302025698	2.995108522934875E-16	1.2462867756519704E-16	-6.174035093960345E-17
-16.28488538521969	22.898119481008653	2.772253481466655E-16	1.2948115749818747E-16	-4.5202877917367236E-17
-16.26218103763534	22.856454352609262	2.756900548152912E-16	1.2977458858689342E-16	-4.401683146170261E-17
-15.969194038819062	22.31634337785984	2.560417365597077E-16	1.33531148522699E-16	-2.87105076659292E-17
-15.890230123807179	22.1925020649246	2.5179370010204223E-16	1.342027870179671E-16	-2.5213581776087732E-17
-15.611918811164477	21.76175729997115	2.360478858428435E-16	1.3669392351518746E-16	-1.2793109363437863E-17
-15.389654649869971	21.467446140267274	2.2568230167836353E-16	1.380388320480318E-16	-4.196991647186694E-18
-15.211472875440649	21.22502075941048	2.1675404949486212E-16	1.391759222246228E-16	2.930030320372818E-18
-14.852605830718518	20.76860561637889	2.011408501401616E-16	1.4073406441696832E-16	1.6298472810530037E-17
-14.818368111934701	20.727265125728813	1.9958701177100358E-16	1.4085697976144278E-16	1.7554135839870708E-17
-14.010753868674147	19.956266747716498	1.7317586064512857E-16	1.410427811513958E-16	3.8928905376015294E-17
-14.087441807327457	20.012526511232718	1.7510067205936742E-16	1.4127017231728408E-16	3.772069319459573E-17
-14.468160486474938	20.371519812579944	1.8678700653808998E-16	1.4139333581076206E-16	2.7928873989211597E-17
-14.161164464278139	20.08381166702931	1.7716285260586056E-16	1.413153785966472E-16	3.590164486112186E-17
-14.781086333771103	20.690256417429	1.9810534736584575E-16	1.4093083959592738E-16	1.868806996840567E-17
-12.566775432145782	19.255877513320883	1.4354026229688578E-16	1.323835524579856E-16	4.8907780303311837E-17
-13.290339014836286	19.46305631769065	1.5592268729051151E-16	1.3783205201580678E-16	4.845021774787591E-17
-13.1729303124603	19.418787275288505	1.5391670687406855E-16	1.3709358644063472E-16	4.91730817360696E-17
-12.843245224742368	19.28971157894774	1.4858786698521457E-16	1.350134816410457E-16	5.114493556157922E-17
-13.364979556612642	19.508469790386137	1.5768079868326824E-16	1.383175896284796E-16	4.7713754875424656E-17
-13.714991928392514	19.7215588672211	1.6541364886685906E-16	1.4030171307885247E-16	4.423384108572109E-17
-10.73275094914898	27.601566124654774	1.9205417004509725E-16	4.3228396244577735E-17	-1.434201686206418E-16
-10.621312259153935	27.431657608134955	1.7934881033967265E-16	4.3988624112970053E-17	-1.3820060896396792E-16
-10.494472622804425	27.139762728691487	1.6370714522406403E-16	4.4854069250170895E-17	-1.300732781047956E-16
-10.440814811578786	26.97290839065918	1.55489967099637E-16	4.5331680804961767E-17	-1.2542094254519979E-16
-10.340010025599554	26.46761329405222	1.3578182604174652E-16	4.8027310555710666E-17	-1.1104186486979553E-16
-10.310942985096554	26.231506882359504	1.262338038261167E-16	4.922752394655091E-17	-1.0414798656798948E-16
-10.254915889396067	25.788604694922874	1.1340406617734669E-16	5.2360647125037386E-17	-9.133259553045093E-17
-10.226478276469011	25.49740684588262	1.0334140201761051E-16	5.4412397954495683E-17	-8.27554011549133E-17
-10.15297056364784	24.454238785309386	8.307924165219824E-17	6.275180447969084E-17	-5.262223334990112E-17
-10.148816922605754	23.97207807587904	8.143457957421441E-17	6.696672785281092E-17	-3.854567528860574E-17
-10.1572747910747	24.735583520367605	8.630829145886487E-17	6.02930159884032E-17	-6.077250251766842E-17
-10.162097597121184	24.830116402868736	8.878411537591835E-17	5.955921958352503E-17	-6.351615168782086E-17
-10.162546766859359	23.84260305188515	8.406032266385225E-17	6.844086257395831E-17	-3.495812117188609E-17
-10.199764060738538	23.17965757589045	9.049814470675082E-17	7.567463948447588E-17	-1.564388586985089E-17
-10.264133457042867	22.925685144978395	9.537837512520597E-17	7.91683041967353E-17	-8.991831068877378E-18
-10.334836167150385	22.416165687077918	1.0466090725877828E-16	8.558122547525207E-17	5.2790772871074976E-18
-10.491992980100063	22.018023813554393	1.1201081319090664E-16	9.213090298643338E-17	1.5145601416564162E-17
-11.549836964138185	20.072338696358347	1.4410349664915364E-16	1.2366340885929663E-16	5.348523000999372E-17
-11.554967867880773	20.064003427239495	1.4414638533706182E-16	1.2375535383318108E-16	5.3589653739501525E-17
-10.551136967279964	21.796553611972193	1.169400213540176E-16	9.542480078649923E-17	2.1061682916511535E-17
-10.861109989919282	21.2561808403101	1.2641851972613817E-16	1.0526164154422674E-16	3.281101837338753E-17
-10.944210941660401	21.11696785294288	1.2942872647544644E-16	1.079822962565089E-16	3.593277672456505E-17
-11.133323225905555	20.800917117156818	1.343874709811247E-16	1.1316777644659558E-16	4.175392699659053E-17
-11.346534801731305	20.436488911990164	1.3964464700623765E-16	1.1881148599375405E-16	4.790326876173226E-17
-11.231518843805489	20.62710766906838	1.3749569739231916E-16	1.1609978133305672E-16	4.493238014798038E-17
-11.741469854730147	19.77949816437784	1.466776026474033E-16	1.274820059110915E-16	5.728497856587382E-17
-11.841147224706019	19.661418434931374	1.4650770291709547E-16	1.2885757454866648E-16	5.783270287865935E-17
-11.973386913159729	19.52262481256701	1.467798797350485E-16	1.3080573496258174E-16	5.8352690604847E-17
-12.17042537041236	19.353881967026794	1.4418904738994208E-16	1.3179794887812735E-16	5.641561855288317E-17
-12.254791953417843	19.298450378205736	1.4222964128756882E-16	1.3140760104222857E-16	5.278889197420176E-17
-12.107678242949614	19.405561627556374	1.4492502199534475E-16	1.313694711303389E-16	5.687130301194895E-17
-4.288326386940742	5.8070230604936794	1.6676575730527644E-17	-1.3369716629051072E-17	7.529475890615836E-18
-4.307057605244767	5.526002436139832	2.2261801015789012E-17	-1.8417913965771064E-17	8.250535160031899E-18
-4.180171464701457	5.245978145694322	2.8019852597234976E-17	-2.4136869983152728E-17	6.328265868405293E-18
-4.162615861022818	5.199209053922773	2.893933653147227E-17	-2.4998115892645547E-17	6.081010616827617E-18
-4.143652721141185	5.191949089536986	2.913782290307157E-17	-2.514606920519482E-17	5.792496483293674E-18
-4.014987066173259	6.398560350145364	5.230787655944785E-18	-2.3135550308562394E-18	4.25808842272579E-18
-4.102160277057983	6.226155071234556	8.564138254876101E-18	-5.765306525065021E-18	5.072544404158743E-18
-4.158587255864665	6.1200098173878565	1.0595265673129819E-17	-7.934762950614138E-18	5.6155666858649975E-18
-4.284793079351208	5.824858607178209	1.63126166084534E-17	-1.3017939849464249E-17	7.46061190541129E-18
-3.6322745368198053	5.1479752237781815	3.100222716623973E-17	-2.6964030454722118E-17	-3.6568610267112215E-18
-3.7520724673596213	5.133869891353276	3.120925626494731E-17	-2.698713363578201E-17	-1.11768591631077E-18
-4.068810461062704	5.185234828589743	2.95025088908185E-17	-2.5480808677774157E-17	4.439637121678203E-18
-3.4079134276844885	5.238028583704212	3.000821759634859E-17	-2.5508213530285033E-17	-8.268281026610207E-18
-3.870611147185512	6.723331704642558	3.1427572895278825E-18	2.640654085130795E-18	1.4714913072566412E-18
-3.93550508782948	6.569124366309313	4.5038419860631915E-18	1.2574001425721248E-18	2.5940796875094587E-18
-3.083077723553127	5.477621858005871	2.7184204243217038E-17	-2.0985143043219988E-17	-1.5577517377751164E-17
-3.2016356353304536	5.395281637801698	2.8527132356848915E-17	-2.2735129285932796E-17	-1.28043749751051E-17
-2.9250367521464256	5.618751443255416	2.7446700850404518E-17	-1.8264855459921597E-17	-1.959041328655672E-17
-2.808073832376915	5.742408533499555	2.7412331349903438E-17	-1.594730981771466E-17	-2.2263626038751497E-17
-2.561109083068193	6.012828978318681	3.285446031555291E-17	-1.0789297625764707E-17	-2.908019572759387E-17
-3.6562255957727294	7.214473650128381	8.87321172258961E-18	7.332478834081522E-18	1.161271363416157E-18
-3.592522873141893	7.34008329807876	1.6479056841035586E-17	1.32787313805004E-17	-1.275938498807805E-19
-3.54328167840365	7.470859406778205	1.861832794738152E-17	1.5003101719358396E-17	-1.4383335260405431E-19
-2.1477862434435124	6.617732931249476	5.3450255518082996E-17	4.1688487699275734E-18	-4.33565071702758E-17
-2.178221292733067	6.571855578800015	5.137204752594838E-17	2.7025455896249544E-18	-4.2348864704271455E-17
-2.0648331524982755	6.7576354797203635	5.935793761107597E-17	8.577016489176118E-18	-4.626741150232512E-17
-1.8849213199230619	7.066868042911974	7.225986601267766E-17	1.8290653962029415E-17	-5.242421303480093E-17
-2.4120263893614973	6.229400814325045	3.978258856539697E-17	-5.788322119511038E-18	-3.41978165927304E-17
-2.5361866250272955	6.047252036713077	3.3483845378373006E-17	-1.0258410443378231E-17	-2.9766637478455244E-17
-3.935819787141531	17.984500048599497	3.502672123266502E-16	2.1056618573524098E-16	-4.962373273836222E-17
-3.78336958602557	17.993315823553566	3.4651415788247356E-16	2.1093366431084743E-16	-4.887675122558107E-17
-3.427077741744119	7.766058137175304	4.277827087206897E-17	3.3869536280847154E-17	-2.7220570200952668E-18
-3.406569881135219	7.832445527304884	4.584271226919935E-17	3.6160668300117884E-17	-3.0524636627077458E-18
-3.395983191054093	7.883794864942119	4.822286091834577E-17	3.7933493315839745E-17	-3.2978335590817908E-18
-3.3371281060386737	8.150918617555703	6.119800795007531E-17	4.666259439656062E-17	-3.975444242283894E-18
-1.278169408830863	8.48437433428823	1.3316661783847004E-16	6.718251414661647E-17	-7.378403397193367E-17
-1.4540629241815408	8.03470965362341	1.139339652146667E-16	5.1036865025991904E-17	-6.861926810067577E-17
-1.8167261401452421	7.208011822579171	7.789606960612105E-17	2.2792767241439983E-17	-5.5194136351895374E-17
-1.5523830370140876	7.789776732269239	1.0305622061211746E-16	4.2131813015655565E-17	-6.458592038897071E-17
-0.9410764433027281	9.405038530050247	1.6950849555462623E-16	9.867809120651761E-17	-8.110483719024615E-17
-1.0329367331417418	9.151234284338832	1.5984409932380705E-16	9.061580063118941E-17	-7.942301754182355E-17
-0.7679094447811552	9.95277965234512	1.875911060134776E-16	1.1416892412515157E-16	-8.331290600091921E-17
-0.33002843814312044	12.134348277380695	2.4773007501362335E-16	1.6693743145405233E-16	-8.510726270705432E-17
-0.3357764586920513	12.078843485378034	2.464310817512987E-16	1.6576844755751835E-16	-8.521030304863588E-17
-3.417433509638533	17.827381727176302	3.3963603969855027E-16	2.1291679254202795E-16	-4.9357260039730384E-17
-3.353382382951112	17.741842308688575	3.3892180472195736E-16	2.1358474011241758E-16	-4.9803506232489224E-17
-3.674832941632539	17.93323560833925	3.4458400610545045E-16	2.112706705699791E-16	-4.9404131731151806E-17
-3.5409307277999584	17.885907081965335	3.4202746319492135E-16	2.1234272484462474E-16	-4.91728995607833E-17
-3.1860561960175433	17.549365365355296	3.3669274691388636E-16	2.14490342166848E-16	-5.0469510197607345E-17
-2.9981130641699174	17.395321314172424	3.3448658326903083E-16	2.1505665806820798E-16	-5.1211651419091573E-17
-3.2165215628928006	17.57820816975883	3.369947417663383E-16	2.1420343967690058E-16	-5.043635855995985E-17
-4.1137207324417435	17.95308223849858	3.5571242432845817E-16	2.0992670079147713E-16	-4.9404969414836186E-17
-4.160621080742889	17.795938972454014	3.5822799578550787E-16	2.1025969547116216E-16	-4.987368057286189E-17
-4.190763877417752	17.70804950350443	3.595296335248818E-16	2.0991291297163046E-16	-4.998145423563068E-17
-0.33050020850094985	12.145123827625998	2.479280359414681E-16	1.671115907028327E-16	-8.50595752369683E-17
-1.4343564303268679	16.31909273804294	3.1116273366035085E-16	2.147810705499804E-16	-5.905413703027212E-17
-1.3066176526698219	16.0680303809159	3.0840407509322097E-16	2.142381635236202E-16	-6.024358239053342E-17
-1.1152979539279455	15.611202681804269	3.0341701497028524E-16	2.1202280687306752E-16	-6.33035008852925E-17
-2.4474803932797915	17.1585224792057	3.282220698511749E-16	2.1580939751139148E-16	-5.3643099851868406E-17
-2.055761384167546	17.041296048986602	3.2278288177735757E-16	2.1627450579239682E-16	-5.487606783674942E-17
-1.9984998164489554	17.002629506016117	3.218334790373293E-16	2.1609983396137686E-16	-5.5307263994290987E-17
-1.5724149375605685	16.580962567434636	3.14443353445261E-16	2.1590079006545595E-16	-5.753767812352525E-17
-2.9820955633715815	17.38344915169903	3.3430244203119464E-16	2.15087263884041E-16	-5.1287965665449127E-17
-2.724789042326286	17.256116533629893	3.3136411987563477E-16	2.1546319190814076E-16	-5.246947036406202E-17
-2.531457869203797	17.190304756335227	3.291743927383678E-16	2.158547704340731E-16	-5.306663826217412E-17
-4.183190145794866	17.56540290424019	3.5921221564674803E-16	2.0969857854258716E-16	-5.026451597845771E-17
-4.207099313692599	17.371866069837257	3.6019548619660485E-16	2.1022403149517943E-16	-5.0500539088457723E-17
-4.17345519997633	17.089831976884682	3.580553330397067E-16	2.1065201964301836E-16	-4.9981620138383945E-17
-3.3148310309893363	8.423923301546052	7.496034561069326E-17	5.695927768312298E-17	-4.243697249181987E-18
-3.3001926290874843	8.663118489326514	8.64219435846302E-17	6.590684923104671E-17	-4.6154277197824666E-18
-3.2862287614074197	8.915212706658004	9.797696377605403E-17	7.447773302674569E-17	-5.520654787041403E-18
-3.2794829862540458	9.153166440048345	1.0966149710354224E-16	8.332504214021058E-17	-6.296189620533081E-18
-0.3805651487088481	12.953841366376702	2.6327042559541896E-16	1.8082875825862416E-16	-8.116797834914419E-17
-0.4307061904896281	13.36924122248353	2.7125516000522214E-16	1.8806928100930596E-16	-7.892775157734393E-17
-0.5075965103225141	13.744646939005303	2.7697094401691673E-16	1.926206134375002E-16	-7.672212801492181E-17
-0.5977318219793605	14.096499370658435	2.829313800707769E-16	1.9770380093174801E-16	-7.420839510489371E-17
-3.2676731937878696	9.605726412719452	1.3036760971104003E-16	9.791442788108937E-17	-9.114154032397607E-18
-3.256429234120413	10.042692132374542	1.498338363912236E-16	1.1147144987019291E-16	-1.197990457490626E-17
-3.268410707882346	10.416945356274994	1.6463393484661424E-16	1.21044939638531E-16	-1.4199401705570453E-17
-0.6591870284780542	10.31262568099423	1.9982128193407572E-16	1.2475098648914415E-16	-8.475294529345562E-17
-0.42285288091859907	11.258976825610697	2.2721612810500236E-16	1.4847738355552663E-16	-8.666914924980725E-17
-0.42939644071267913	11.215805729165236	2.2598934903488718E-16	1.4736328666752583E-16	-8.666050679076784E-17
-0.6312573047807166	10.428088654680536	2.0357157558124143E-16	1.2810642327570643E-16	-8.510668043861777E-17
-3.2903234695987535	10.897386429199772	1.8467604819443405E-16	1.3440206251062334E-16	-1.6936838265086348E-17
-2.987291544864133	17.386535233830127	3.343695081525632E-16	2.150850077218892E-16	-5.1260916777201155E-17
-4.164359810315925	17.031866286091535	3.574774210214128E-16	2.1060040058010695E-16	-5.0003841949892535E-17
-0.7097934901376413	14.466809880080852	2.88852489221566E-16	2.02601120585941E-16	-7.130796614515474E-17
-0.8575672753041089	14.969271293498517	2.9514511412355893E-16	2.06927051733343E-16	-6.793283543433011E-17
-0.9532329287786547	15.217415294466539	2.9887851621446735E-16	2.096585734467476E-16	-6.587488154245439E-17
-4.1386892518049425	16.602845789463966	3.5268061441306124E-16	2.0986478478675546E-16	-4.869860697699829E-17
-4.159558946386909	16.976159925336383	3.5679708193630626E-16	2.1032312902959475E-16	-4.9973321440166577E-17
-4.083322820670365	16.225441788462653	3.467082557504963E-16	2.0861595592204606E-16	-4.7357842481555533E-17
-4.075875945060494	16.183223288394085	3.4597998058837946E-16	2.0840355493207966E-16	-4.728792615514838E-17
-3.9528003255732322	15.292784673108926	3.266314835170888E-16	2.0332340570245379E-16	-4.1600869934525646E-17
-3.9992067929440043	15.73055462668215	3.36765315517356E-16	2.0643902477123363E-16	-4.472612278492493E-17
-4.068371905853679	16.139351008679608	3.4502277098236555E-16	2.0808655855810354E-16	-4.707051111655762E-17
-3.903746688804401	14.691009127397303	3.1150007548270835E-16	1.9767689224105582E-16	-3.745460007575606E-17
-3.86987704440043	14.375574603567006	3.0280854423800025E-16	1.9406291476316447E-16	-3.5602600467749E-17
-3.9256796422272324	14.820378173973397	3.148983796403539E-16	1.9881638057497523E-16	-3.8253527711595216E-17
-3.9497350317267026	15.228464150498013	3.250329241867787E-16	2.0268365585764537E-16	-4.116524831119841E-17
-3.7268568443784513	13.894308007070336	2.885825316290399E-16	1.892186951692904E-16	-3.3049281567490453E-17
-3.698215854277132	13.779058127098043	2.850603686252122E-16	1.878728667879233E-16	-3.244396380324922E-17
-3.6779639093146645	13.673870011895303	2.8162950648761624E-16	1.8624216588402733E-16	-3.1940115736986835E-17
-3.571181750067259	13.33170586472178	2.7089240620362603E-16	1.8211301740018044E-16	-3.0166610069838527E-17
-3.4835043026903465	12.977876322076302	2.589315634952689E-16	1.7619060616568359E-16	-2.8946715878359166E-17
-3.404126025364066	12.339701968592273	2.3810087431463346E-16	1.6591920530342715E-16	-2.5034978703720335E-17
-3.3488293333994186	11.895449310153229	2.215514216954349E-16	1.563577995679964E-16	-2.2884671393164127E-17
-3.300315153385468	11.14083500028607	1.9447105384921328E-16	1.406782819692051E-16	-1.8340822192470464E-17
-3.9511621749674837	15.271050023970451	3.261099985406222E-16	2.0313213292716467E-16	-4.1487535623407306E-17
-8.244373317370188	14.628658956740194	3.498001983345283E-21	-1.7683823347330355E-21	-2.5595874587965326E-21
-8.208489142862772	14.204433859089825	3.45850977345895E-21	-1.7918968554966913E-21	-2.566646412685504E-21
-8.193734077492797	13.966873422743047	3.4371137028116316E-21	-1.806044490535296E-21	-2.5702058009111565E-21
-8.232676222944097	14.462837941075223	3.482900346421721E-21	-1.778076211149797E-21	-2.5632334967576758E-21
-8.19035693955016	13.837323106092928	3.425591854395683E-21	-1.8142251338886373E-21	-2.5710496969502747E-21
-8.113167709168138	13.369167772280294	3.3870532304071396E-21	-1.8364665946332707E-21	-2.5789062161527602E-21
-8.077142174814208	13.181783020574018	3.3748763286777157E-21	-1.8460956090612625E-21	-2.5814610955715894E-21
-7.967407351985131	12.816549861797377	3.3530985539876725E-21	-1.8586306771098146E-21	-2.590840450783699E-21
-7.4202031915344335	11.241546128091116	3.295894528722413E-21	-1.894083220441156E-21	-2.634471517388698E-21
-7.380855782333087	11.139150568907128	3.296712593098014E-21	-1.8981469111533092E-21	-2.6377015003320847E-21
-7.603903539139292	11.751642921695533	3.30740191290227E-21	-1.8835554342489442E-21	-2.6187791928620354E-21
-7.696154479064555	11.994745340563997	3.314861912937268E-21	-1.8811655982255473E-21	-2.6112819405874425E-21
-7.744684776673163	12.145936214046198	3.3228937549681185E-21	-1.878356819388332E-21	-2.607338163015982E-21
-7.337783016568444	11.036160898112158	3.2974856590519233E-21	-1.9009009295144466E-21	-2.6408186899397635E-21
-5.478513842259125	7.328297301269693	3.2301632797379716E-21	-1.778142167832974E-21	-2.6735993579969454E-21
-5.496335515484936	7.350666297835906	3.23313440121308E-21	-1.7817229418201223E-21	-2.6744210464851043E-21
-5.513292533723025	7.373441024034741	3.2339558470839227E-21	-1.783104115650076E-21	-2.67502183642057E-21
-5.7782594324877365	7.704138241466704	3.2558339981093877E-21	-1.8152489687730676E-21	-2.673864044379798E-21
-5.226288884072366	6.97442447090005	3.2210318934442593E-21	-1.7666429335454787E-21	-2.665043549867781E-21
-5.1320395346395955	6.880771446866525	3.208377959114684E-21	-1.7533306649590907E-21	-2.6617293709933693E-21
-4.981658732436152	6.746084424883188	3.2036341629414303E-21	-1.7491816186248222E-21	-2.661437150281108E-21
-4.872230788355059	6.663668971542325	3.1967066759087595E-21	-1.7441276853636366E-21	-2.6625467952176795E-21
-5.95993806317256	8.088641025459268	3.2508361256762875E-21	-1.8137678396300244E-21	-2.6848181980239888E-21
-6.156106083074739	8.43849134717127	3.270367100398886E-21	-1.8465059807065997E-21	-2.6887496281823245E-21
-6.3622803987511345	8.893710900037291	3.270453475601995E-21	-1.853384235524454E-21	-2.6929380289529816E-21
-7.037730777065047	10.279206689455364	3.289721948274961E-21	-1.9011323849780714E-21	-2.6648169177600325E-21
-6.511291309796823	9.166024915663732	3.2879267268830658E-21	-1.8831051493008255E-21	-2.6888829460781482E-21
-6.961309529005052	10.091919377967345	3.2864081092249875E-21	-1.900011190939332E-21	-2.669719012444253E-21
-6.976746835639336	10.11701394282087	3.2881544434693172E-21	-1.902057780421149E-21	-2.6694519794079994E-21
-11.149672852779776	19.026028297048256	3.6468765720188855E-17	8.624585518610664E-18	1.5524750637679317E-17
-11.177286946315288	19.099277703541333	3.6676908048277257E-17	8.847851740921423E-18	1.5565735378854314E-17
-9.18227086019565	22.941744559833715	3.720208254800334E-17	1.8326319942331843E-17	1.0260638400559776E-17
-8.933979733519063	23.042297787756027	3.649290575743038E-17	1.8540416141784746E-17	9.426704635646723E-18
-9.497726748011418	22.723004536194928	3.7735374142816196E-17	1.7745464429000048E-17	1.1177104724412655E-17
-11.201816179455392	19.362671115833425	3.7075804649232105E-17	9.521093550509103E-18	1.5512456750800235E-17
-11.022193536741858	18.71762456011473	3.5550958743051916E-17	7.739324517621673E-18	1.5344493211275987E-17
-10.948655511422155	18.634752597804788	3.508608068516991E-17	7.435255660707306E-18	1.5176612600165765E-17
-10.739200803101152	18.414265673982754	3.378424949283731E-17	6.670792031152027E-18	1.4712161096410038E-17
-10.426129079411938	18.242868662510936	3.183406184304374E-17	5.876677084702847E-18	1.3879387684427513E-17
-10.351495060601314	18.19934593348884	3.136226464750608E-17	5.694649273823289E-18	1.3677090881077914E-17
-10.276659955502009	18.164399203559437	3.089058920898148E-17	5.529393377515542E-18	1.348273402829917E-17
-10.051706148564318	18.092298620546728	2.943565908023334E-17	5.093678592779475E-18	1.2807414121970724E-17
-11.220597943108505	19.547650220008503	3.7357269867096767E-17	9.986130519523174E-18	1.5470007517932762E-17
-11.213232813518047	19.613678726955158	3.741690613619089E-17	1.0119827769153587E-17	1.5441361577496513E-17
-11.167862918473158	19.983763373685665	3.7709747435066433E-17	1.1016496094946909E-17	1.521237513923982E-17
-11.119734753615504	20.180895538942224	3.784786617688056E-17	1.1431860052377438E-17	1.5100509478189557E-17
-10.889962382093142	20.81510177874138	3.807174694852374E-17	1.2882708990467929E-17	1.4506239634147534E-17
-10.989883259185685	20.57314650704364	3.798661717727611E-17	1.2370342084148669E-17	1.471956112393227E-17
-10.670647697607485	21.25443563231954	3.81800359191768E-17	1.3933140904180913E-17	1.3985093177492394E-17
-8.656589193032165	23.077778160673812	3.5427399442581846E-17	1.847496946135137E-17	8.591599692020524E-18
-8.262164632393056	22.97490850022338	3.335073203256763E-17	1.776821462063476E-17	7.237234752700032E-18
-8.093510801985081	22.896766634500132	3.2372170034457204E-17	1.735804464412703E-17	6.7478388111752245E-18
-7.68989912608717	22.564207698669875	2.960595308044393E-17	1.5687670548314073E-17	5.4641770486654735E-18
-10.61906467426591	21.352055718189742	3.82093907177711E-17	1.414048683160607E-17	1.3892928154252003E-17
-9.936768220586934	22.310409278173573	3.824407411953012E-17	1.6622871303086503E-17	1.2358819637840576E-17
-9.627937960973474	22.62487940796674	3.79682662782879E-17	1.7503331665007124E-17	1.1523654170653528E-17
-9.573169961095976	22.676544366109272	3.790470082881304E-17	1.763594055979056E-17	1.138912294764099E-17
-10.134279956953314	22.058148587414195	3.824197451012397E-17	1.5919598613278313E-17	1.2855978941714364E-17
-10.304582249602808	21.836678921374176	3.8287568339106885E-17	1.535788930486288E-17	1.3220793149035715E-17
-10.555587977067566	21.45179651669559	3.8218060005725293E-17	1.43649082079015E-17	1.3782364851576563E-17
-9.871150253323467	18.04329134881533	2.8274274958315267E-17	4.7808228023301375E-18	1.2297272573375321E-17
-9.4491510421968	17.986087424675254	2.5306802801462108E-17	4.1007457813821846E-18	1.0922453145947156E-17
-9.39405468440286	17.97674307009461	2.4916564521007642E-17	4.017736287754223E-18	1.0751225897452573E-17
-9.318824933668623	17.968766098777905	2.4328458564130152E-17	3.895758181935208E-18	1.0494615318097637E-17
-8.866655676614846	17.930756511797174	2.0862027512629383E-17	3.212545556271807E-18	8.923116339722412E-18
-7.460370084706861	22.326890903804703	2.7921381030930014E-17	1.466559284700157E-17	4.926733729330305E-18
-7.181921823170052	22.004421546653404	2.5724996086295738E-17	1.3119230961644719E-17	4.2328672485598615E-18
-6.980050576019263	21.793148493492453	2.4194370609356155E-17	1.2232221025754049E-17	3.834718191749065E-18
-6.576542696581086	21.409318391621486	2.128786659178582E-17	1.0484063781964402E-17	3.0031147640777856E-18
-8.591810565175942	17.924390418426363	1.848403678020232E-17	2.7687157183542125E-18	7.918092972021492E-18
-8.160987566235585	17.895824611247768	1.4166904442103852E-17	1.9280574453758633E-18	6.091809572400856E-18
-8.427526747689353	17.911776804777684	1.6874947900605964E-17	2.4637752723162854E-18	7.239767087571856E-18
-8.540982568507179	17.920050757602066	1.804513890108819E-17	2.688904025319992E-18	7.73078257601433E-18
-5.864615339578987	20.755750631962357	1.6367476487358462E-17	7.732321897356328E-18	1.4860134193644704E-18
-5.543802938210256	20.38074487517408	1.3900655307313764E-17	6.195199590142259E-18	8.696927117605319E-19
-6.504364858334945	21.34437545298176	2.0790371621887707E-17	1.0230993816751895E-17	2.8723155564610085E-18
-5.970918121132899	20.87023242852833	1.7158231892821396E-17	8.133557470647413E-18	1.6584547995291937E-18
-5.171797381464162	19.89737251545445	1.0882655406960661E-17	4.68397575854838E-18	3.740591299783339E-19
-5.0245480447987125	19.683822661130662	9.64877424426417E-18	3.895939518822962E-18	1.4974405685740643E-19
-4.900152014728899	19.401774462066626	8.227934801620129E-18	3.1595778879822234E-18	1.6350939344887133E-19
-8.045165203849148	17.895237150670994	1.2495907321067188E-17	1.6394628929861498E-18	5.282091371858063E-18
-7.828330068792466	17.887207984644846	9.112596858710012E-18	1.1344355557662818E-18	3.757201401561078E-18
-7.588389628929521	17.819549385161938	2.1593057288790832E-18	1.8458958263684107E-19	9.341394708147281E-19
-4.683175416995011	18.92056128922509	6.011769362203009E-18	1.9493482273542756E-18	-4.084465437781724E-20
-4.557131527726211	18.533459102138394	4.449871760757814E-18	1.4301851314476882E-18	-9.393901198455318E-20
-4.377707594286538	17.57417867700677	1.2842052064677211E-18	2.939223704917386E-19	-9.594502715377314E-22
-4.375950900357417	17.526057226949376	1.1385459081201064E-18	2.4137239220130976E-19	2.0705225054174532E-20
-4.484941864981501	18.19838652331461	3.0968685941586395E-18	8.625304830194826E-19	-3.749144882327658E-20
-4.372825752777866	17.497105804998277	1.0807637594022933E-18	2.258034135476467E-19	3.6010189065850674E-20
-4.260063754969469	16.957122878843833	2.869572991860357E-19	-2.925816179542999E-20	6.726527323462473E-20
-4.2543796491463395	16.88173839584814	2.373191091691511E-19	-4.629947033805047E-20	9.35589397268903E-20
-4.172479120773178	16.325671413989923	3.3525626096375467E-19	-1.0527790674339173E-19	1.0909846154400854E-19
-4.151871519508384	16.155447405066244	3.838612676120949E-19	-1.2717694837063889E-19	1.1563532023760592E-19
-4.144035245207647	16.121454065378032	3.84737678732276E-19	-1.257147513747824E-19	1.1118668164623313E-19
-4.072421898747817	15.289956430567175	4.223119198146726E-19	-1.5882678881709796E-19	7.451657097624965E-20
-4.095328121705499	15.489697359268533	4.374483076466858E-19	-1.5760777533522993E-19	8.982557262480839E-20
-4.118480058777639	15.68595857984359	4.483679912642954E-19	-1.4359696334351842E-19	9.235141819190946E-20
-4.140149876500907	16.06180723438685	3.8690196678911726E-19	-1.2639237726461857E-19	1.0720737208327094E-19
-4.179593610389492	14.862900564725685	3.5851317375918807E-19	-1.603226847965958E-19	1.0050183927936117E-19
-4.129583690004605	15.034457843656845	3.9602399037403746E-19	-1.702151893266252E-19	1.0370570551060665E-19
-4.332504046130264	14.727261534199787	1.810643889004537E-19	-7.507958229479737E-20	4.377791941494926E-20
-6.864381120883843	17.824925970386563	3.868873876432936E-21	-1.508898344314736E-21	-2.5674221910494366E-21
-7.111456277637915	17.862901719600874	3.832406400519369E-21	-1.4974850423891623E-21	-2.5401845089571965E-21
-7.361730330183262	17.815658423143518	3.792605328385829E-21	-1.4999321488364133E-21	-2.5136174959550417E-21
-6.699631952192596	17.790187728061333	3.89449452693365E-21	-1.518063507097253E-21	-2.5854534385491133E-21
-6.471535900809904	17.65611081898578	3.927313377098742E-21	-1.5434381347496626E-21	-2.611257370318051E-21
-6.01856299486931	16.965651538393175	3.9752752301877876E-21	-1.6358774451765143E-21	-2.6613265034513354E-21
-6.018217814642384	16.964954947243214	3.975305002144532E-21	-1.6359648372558627E-21	-2.661366099358908E-21
-6.192614293475787	17.31914560580889	3.962166221472864E-21	-1.5937887719526697E-21	-2.6427588322051727E-21
-6.358826975092747	17.562077889890872	3.943055172149705E-21	-1.5585213661626419E-21	-2.6240286808933517E-21
-6.018066056155799	16.964687362149334	3.9753191928231E-21	-1.635996088288089E-21	-2.661384054099316E-21
-4.908304538333134	14.969355025422521	3.971254783417321E-21	-1.8000379757688568E-21	-2.7243076968196992E-21
-4.894965705707698	14.956384548239772	3.9716014980784925E-21	-1.8009915155964283E-21	-2.7246730708076464E-21
-5.522668475480044	15.89108446419409	3.973946467141537E-21	-1.733643626173927E-21	-2.697034955688521E-21
-5.590293973325887	16.02332329799043	3.976354028643845E-21	-1.7243620942747966E-21	-2.6937023636975937E-21
-5.62503595550961	16.102423683804165	3.978404288470273E-21	-1.718586823619622E-21	-2.6924276881591926E-21
-5.79838945170203	16.47567517825189	3.979119385983592E-21	-1.6853988709035365E-21	-2.6797129987200666E-21
-5.818300420163335	16.518599132988257	3.979645878401841E-21	-1.6817705908071093E-21	-2.67875827338166E-21
-6.016563718580136	16.961325465432818	3.975349977071417E-21	-1.6363341545956383E-21	-2.6615158555422435E-21
-4.911331118979538	14.97328547513143	3.971235068058616E-21	-1.7997586015905224E-21	-2.724180065622926E-21
-5.0735700023776875	15.16993664121582	3.970274689172897E-21	-1.786656399368031E-21	-2.7185901831812777E-21
-5.223708594183212	15.375437594116095	3.970014287398264E-21	-1.7715732133923677E-21	-2.712664231571662E-21
-5.2244114000787105	15.376332166246335	3.970014648602989E-21	-1.7715139094239296E-21	-2.7126420798471738E-21
-5.424504479191739	15.698092793846305	3.9722950980508446E-21	-1.748909994286053E-21	-2.70321673348502E-21
-5.22565127061393	15.37825402853767	3.9700282272224675E-21	-1.771376655390586E-21	-2.7125928625018602E-21
-4.7077301313837365	14.774519111724057	3.976683899626964E-21	-1.814729435078564E-21	-2.729780628100373E-21
-4.675015183440867	14.74800878513003	3.977608338756465E-21	-1.8166862536784178E-21	-2.730208658101806E-21
-3.7658512309524754	7.028045440845924	3.1388719420224215E-21	-1.6590766472770222E-21	-2.5910143228131708E-21
