# Supplementary material for: Thyroarytenoid muscle fiber orientation regulates the ability to modulate vocal fold vertical thickness
Source: PLoS One. 2025 Dec 4;20(12):e0337735. doi: 10.1371/journal.pone.0337735 (PMC12677544; doi:10.1371/journal.pone.0337735)
Supplement: S4 Data — (ZIP) [file pone.0337735.s004.zip › Male/contourA5TA10.csv]

% Model	Angle4.mph
% Version	COMSOL 6.1.0.357
% Date	Dec 14 2024, 00:43
% Dimension	2
% Nodes	720
% Expressions	3
% Description	Line
% cpl1x	cpl1y	Displacement magnitude	u	v
-11.968005616002486	39.650844643500406	3.2941362215579257	4.1449443612158205E-4	0.36307504564208126
-12.100925229184412	39.521184251215715	3.2906023944985607	4.123872632419058E-4	0.3631260385207593
-11.810234379374002	39.74293127707726	3.2966414739944065	4.160013769065042E-4	0.36303781505928273
-11.76596306338081	39.775513356632324	3.2975297010768365	4.1653209120951564E-4	0.3630248261980488
-11.47739948826791	39.862189693672036	3.2998904694296445	4.179483746956392E-4	0.36298752969907255
-11.258980847445656	39.857881496438054	3.299768506863997	4.178824545426754E-4	0.36298565847503866
-11.716143543792246	39.796222579001906	3.298093080220042	4.1687223766900025E-4	0.3630162217930607
-11.163938214941039	39.85365079891891	3.2996539330344645	4.1780908831237656E-4	0.3629857322219104
-10.796207435616262	39.85090503287166	3.2995766152339447	4.177536762993222E-4	0.36298088259582767
-10.709496869932108	39.85039381204079	3.299561379480334	4.177416043058867E-4	0.36297969115958284
-10.37169574884199	39.850036177539195	3.299549394149593	4.1772132665913683E-4	0.36297442580391515
-12.13512273325702	39.460672833157	3.2889538312642377	4.1140520706858753E-4	0.36314938888024595
-12.240660142730178	39.24849072022055	3.283174974537541	4.079607505293472E-4	0.36323102940950425
-12.227325367848685	39.08705965880899	3.2787743442818393	4.053505170854439E-4	0.3632916498303763
-12.205740642978935	38.979124391808504	3.2758344647029043	4.0360511644405483E-4	0.363331977968286
-9.681369688821853	39.850002288818345	3.2995358145698317	4.176950633300754E-4	0.3629634213873202
-9.209886193231677	39.8500022888185	3.299536182056137	4.1766618696028126E-4	0.3629558972679182
-6.503691158131879	38.96454001876737	3.2753762463250147	4.033812695228481E-4	0.3632469474871735
-6.587351156296421	39.29642873129991	3.284424155517349	4.0871566186378424E-4	0.3631230045442304
-6.771159512318912	39.57700815680421	3.2920689568366055	4.1323261583198396E-4	0.36302003047726955
-6.814129999907874	39.651652838586976	3.2941039064258923	4.144332946159234E-4	0.3629925404729773
-7.229593906641747	39.84203493583536	3.299295003136962	4.1750775463092547E-4	0.3629273235315699
-7.181795837296288	39.83706132882147	3.2991593250230054	4.174271073968345E-4	0.3629284364775518
-7.033567159296577	39.76166368437849	3.297101687411611	4.162110343426383E-4	0.3629545253117818
-7.6946177519140235	39.85300356006798	3.299599705093496	4.1768070418802975E-4	0.36293059868348476
-6.488283836647731	38.91091546805024	3.2739155966686786	4.025149441021923E-4	0.36326694042680624
-10.243595360807257	39.850002288818345	3.299548077176093	4.1771160578817274E-4	0.36297239472066245
-9.730298368089413	39.85000228881833	3.2995369006429143	4.176965097207582E-4	0.36296420164757587
-9.743014193148053	39.85000228881833	3.299536887353514	4.1769746169645686E-4	0.36296440428019067
-9.085341826788042	39.8500022888185	3.2995342373542575	4.176628350421476E-4	0.3629539073911297
-7.779783738995952	39.851154726690396	3.2995526622415134	4.17647105433341E-4	0.3629326570463102
-7.886706964608754	39.850916601280545	3.299544081583319	4.1764898348859217E-4	0.36293445415688075
-8.209330570361047	39.849987794146756	3.2995315338996143	4.1762651023515647E-4	0.3629399447413618
-8.699211804792647	39.85004545472901	3.299539128101464	4.176373495027727E-4	0.3629477344743365
-8.427966558711145	39.8500350871401	3.299530692651526	4.176378576808431E-4	0.3629434093866253
-12.152615457473026	38.61822056218743	3.2659984911776663	3.977863502497705E-4	0.3634671324352369
-12.150457207342695	38.60568225439725	3.26565708768301	3.9758418324359655E-4	0.3634718226708807
-12.146591986235311	38.58859764700979	3.265191411187728	3.9730969973633115E-4	0.363478199119587
-12.074238696384148	38.24828133015453	3.2559230413658398	3.918278431005064E-4	0.36360528389460467
-6.441829287929373	38.514252064367554	3.263110575532157	3.961286646734407E-4	0.3634159096616152
-6.4796557750756225	38.830935381536946	3.2717348308584366	4.012289148011666E-4	0.3632969905587603
-6.431316994593285	38.355730965701305	3.258789969858655	3.935914304808927E-4	0.3634755758897507
-6.415000660473024	38.12021737547059	3.252375709254437	3.898071483125823E-4	0.36356419977109955
-12.006552716049852	37.91928976266428	3.2469552200513823	3.865499477730547E-4	0.3637281809075079
-11.966773292852782	37.7322909897182	3.241862792075583	3.8355112994446213E-4	0.36379801236705817
-11.899335717233097	37.41624344712912	3.2332497377249165	3.7850532899415083E-4	0.363916034232381
-11.86072968481382	37.23337054820751	3.228270299221438	3.7557778342109485E-4	0.36398432945079706
-6.405495081109018	37.81045524455644	3.243932679440964	3.848547152191076E-4	0.36368096238157344
-6.3802834672144035	37.49850283645258	3.2354379219218066	3.7986732807820933E-4	0.3637983031215233
-6.34327199449609	36.990127261889924	3.2215834671108055	3.7178767724274376E-4	0.36398959647022805
-6.3346776499635205	36.89181710192548	3.2189085767231744	3.702225277805019E-4	0.3640265641208008
-6.327277488709939	36.80573234114482	3.2165654076315144	3.6886406957887516E-4	0.36405894123797394
-11.839379859361392	37.12464213602315	3.225305962731196	3.738437767574159E-4	0.36402496184215455
-11.66031709327127	36.191536938073696	3.1998889909266355	3.59035665661428E-4	0.36437372678185764
-11.619905720758748	35.962379473002436	3.193653706580999	3.5541296674373595E-4	0.36445943341929454
-11.730360249335298	36.58305483766412	3.210564367446678	3.652191544251636E-4	0.3642273067573468
-6.248695444183289	35.88284413383002	3.191445074047701	3.542491407793667E-4	0.3644060148814048
-6.190644674951313	35.36621719878445	3.177368690617874	3.461894540679042E-4	0.3646001238475368
-6.146329446134891	34.860882297696094	3.1636119624775905	3.3824770825858645E-4	0.3647901501200997
-1.0600869276340483	18.316100001774196	2.713608284687936	1.0054415118575066E-4	0.3709631951842004
-1.0459016161732135	18.37692181363064	2.715258579707688	1.013676115064824E-4	0.37094006161262033
-1.1744205707972624	18.153797557800345	2.7092010401433786	9.835153039797788E-5	0.37102595306596997
-1.311326192584243	17.97535615877772	2.7043577948477937	9.594057528926641E-5	0.3710951037362814
-1.386335587551091	17.922671465764726	2.7029268703545606	9.523166081144827E-5	0.3711159841324317
-1.650548821745367	17.757514160475903	2.6984472845698257	9.300873683021495E-5	0.3711818303924652
-0.9718149006219283	18.630446296863695	2.7221448478098482	1.0480031930892189E-4	0.3708434314519197
-0.9542349860686515	18.852537320770427	2.7281734331093985	1.0781366191711837E-4	0.37075941512925603
-0.9467123425971604	18.932059856972355	2.7303341802670698	1.0889330863302104E-4	0.3707293156178694
-0.9488912973033679	19.009058522305217	2.732424654275165	1.0994109036679616E-4	0.37070029754756445
-0.9602591937381534	19.185733594449147	2.7372247496285547	1.123426228393676E-4	0.37063380233171084
-1.0005126263859143	19.36574217623491	2.742111202056131	1.1479467866149626E-4	0.37056643679798634
-6.05347281998843	34.07388368729615	3.142205219271214	3.2607279366666945E-4	0.3650857684827575
-5.779746191862431	31.198536783186327	3.063922056291693	2.8226210750067874E-4	0.36616687114202723
-5.81260308842713	31.6601371096856	3.076464848126668	2.8915883214708385E-4	0.3659931217793102
-5.898916358898413	32.61341104261303	3.102441031685027	3.036591705225456E-4	0.36563464255866124
-5.976331308258205	33.33624786626052	3.1220967329228957	3.1466476032964243E-4	0.3653629848387759
-11.555172919712001	35.57995576034233	3.1832379120248184	3.494305035989355E-4	0.3646025031312127
-11.427224513094306	34.824469013294944	3.1626647422949024	3.3753890783605115E-4	0.364885137630636
-11.302991741507174	34.01939293201957	3.1407360912700746	3.2505413066674324E-4	0.3651865032433108
-11.26269403333529	33.74326682230424	3.133232207593413	3.2073505575810424E-4	0.36528989651995636
-10.87492360433819	31.536162433666846	3.073146045707975	2.870083191947049E-4	0.3661154131255878
-10.79808267178972	31.096982410679725	3.061195615217524	2.805346510261127E-4	0.36627969098309093
-10.515617328365707	29.431210118152052	3.0158837630674613	2.5555407951546513E-4	0.3669029127529831
-11.095255333576779	32.78560916869341	3.1071306373464926	3.0609837405023434E-4	0.3656481062127599
-10.374607869233792	28.677418549364212	2.99535154518958	2.446702276835708E-4	0.36718475630813563
-1.9007542873442729	17.670028077820447	2.6960723929177406	9.183828608447471E-5	0.37121818846643917
-2.0779141835942943	17.606247817656115	2.694342845571713	9.09856957902445E-5	0.3712446265391117
-2.421704394542373	17.610906476909	2.6944708643097597	9.106825837165784E-5	0.371247479884102
-2.5268901597962445	17.60827853304663	2.6944005125370243	9.103919201795229E-5	0.37124988314595875
-1.0157099330243569	19.441588102125813	2.744172139423191	1.1582894597173251E-4	0.3705380289498238
-1.1062328150339649	19.65851365771074	2.750063370497764	1.1878949155859312E-4	0.37045741305159374
-1.0950141199455286	19.63861486947969	2.7495229250242805	1.185174277242092E-4	0.3704647687247808
-1.0936631912571904	19.634142492606518	2.7494013845801257	1.1845623974820872E-4	0.37046643770524
-1.2019485900933222	19.823967402584525	2.7545594219711123	1.2105040051813374E-4	0.3703962851626847
-1.2626663164006444	19.90610167368628	2.7567893838157396	1.2217204427295312E-4	0.3703661152429818
-1.3479656887537845	20.02184186709379	2.7599358534576273	1.2375353273490458E-4	0.3703235988038116
-1.3818036936806772	20.069240413165744	2.761223130758562	1.244045153876201E-4	0.37030617313133307
-1.490043238491493	20.21081153288452	2.7650714067974445	1.263395593357472E-4	0.3702542190629758
-5.495158991359491	28.68268136418761	2.995429344198176	2.450737568344203E-4	0.3671122600919376
-5.507477156915547	28.790577524822243	2.99835762246623	2.4662426373206123E-4	0.3670717086481449
-5.640376413522405	29.93509919763994	3.029524307356	2.634479374756623E-4	0.366641676485961
-5.66674537726079	30.200894570944342	3.0367450579596813	2.6733117410417774E-4	0.3665417289224141
-11.232964758328787	33.56280133293661	3.1283147837197016	3.179135031715472E-4	0.3653574264756314
-9.890707351552885	26.584105713780335	2.9383841520583838	2.1451266474756915E-4	0.367966195753251
-9.499209611630052	25.463046361573806	2.907896204278667	1.9883071917147058E-4	0.36838296190326547
-10.251371607480321	28.08873461337165	2.9793329007421376	2.3598251518510368E-4	0.3674046721221512
-9.949856872037069	26.81141811544305	2.9445702847220483	2.178122098896743E-4	0.36788142738855883
-9.409620206466	25.28683176907262	2.903091684258658	1.9633609785461558E-4	0.3684480881976607
-8.975776833099328	24.413789608181347	2.8793949971794355	1.8432019532934138E-4	0.36877101662180234
-8.450931047688341	23.67686534172989	2.8593127434791925	1.74138359716931E-4	0.369041487092803
-8.315280225053407	23.486682331666373	2.8541543883246536	1.715700137006146E-4	0.36911133137777297
-8.109310669822081	23.245736403988893	2.847594474931012	1.683114335936062E-4	0.36919937775710193
-5.04821833795282	26.35030357792787	2.9319888994251193	2.1154735945008864E-4	0.36798623360194405
-5.072511135861281	26.457154341834364	2.934887983235671	2.1302021474661173E-4	0.36794623290550177
-5.319014801988768	27.6151602307035	2.9663864638541875	2.295758731936338E-4	0.36751265680018075
-5.298549699956672	27.508324942348306	2.9634849468422866	2.2808132129147906E-4	0.367552699643883
-1.6547952866665352	20.435138707303928	2.7711633791828802	1.2941312465687265E-4	0.3701718060263087
-1.7068462026965912	20.505043732104994	2.773063939179157	1.3037373999867947E-4	0.37014613515841704
-1.8328638043067826	20.675856534446993	2.777703573817486	1.3271923929490185E-4	0.3700833914495191
-1.9146876228856835	20.78271581099791	2.78060894049644	1.3418364654354156E-4	0.3700441791547059
-1.9589596542270868	20.838178803681924	2.7821148105973417	1.349404974593661E-4	0.37002384968511115
-2.2267902915590323	21.173727916983232	2.7912452667484273	1.3956392277101503E-4	0.3699008650808657
-2.4765836027203294	21.524027437877677	2.8007522879663505	1.4438409021744252E-4	0.3697720723132618
-2.510632075597485	21.56945277354053	2.8019888888086903	1.4501486451201683E-4	0.3697553964352393
-3.4170539347823667	18.323036770820913	2.7138133402228783	1.0075951525336904E-4	0.37099221739595567
-3.3613588547056894	18.26201824120377	2.7121563201005907	9.993110028985973E-5	0.3710144912193405
-2.8302006677410443	17.7685842180935	2.6987525790073574	9.322500947835948E-5	0.37119348247171413
-3.0213186080937637	17.882690433716814	2.7018527906899346	9.477998783795774E-5	0.37115300097646325
-2.9853774190574067	17.85333337493745	2.7010563776687464	9.438101144411786E-5	0.3711635953314632
-4.904236518511963	25.91960781073081	2.9202575560819515	2.0553288307210022E-4	0.36814678464015477
-4.723668736196532	25.314951331292864	2.9038307386298756	1.9700411541502912E-4	0.36837244931411217
-4.604679940346854	25.051089745874435	2.89664095861671	1.9326519003725639E-4	0.36847034979084414
-4.281370486848969	24.383328411417228	2.878516237875215	1.8400647710940457E-4	0.36871789225901863
-3.2125741016240386	22.611557155864187	2.8303129465616084	1.5940499221269567E-4	0.3693717419149562
-3.272014261258436	22.70654698603269	2.83289086376835	1.6070971724187628E-4	0.3693367101714245
-2.5518384799861815	21.63096481182497	2.8036597478871794	1.458720503007003E-4	0.36973275100229175
-2.8735384712196232	22.08009398368013	2.815876679809272	1.5206412301864788E-4	0.36956766127434815
-3.1756044296995665	22.556944434453374	2.8288261778655768	1.5865882797648324E-4	0.36939184798663705
-4.545571876999899	19.652622560032107	2.7499342779319993	1.1889451243684228E-4	0.37050594151947336
-4.424895516455141	19.524062222800467	2.746442067895612	1.1714510860542917E-4	0.37055282774246057
-3.958958611653594	19.00470136406695	2.7323284631037263	1.1004190928996383E-4	0.37074240807586195
-3.8782730930382083	18.915322300283425	2.7299030001832003	1.0882601685193282E-4	0.37077504597890915
-5.025563667731989	20.107549344377823	2.7623141402506994	1.2515424895511996E-4	0.3703408904629917
-5.277731362781373	20.350988119887234	2.768915802009807	1.2847108813533205E-4	0.3702524311885409
-5.606549304112775	20.6598148798465	2.7773234978895767	1.3274468755052296E-4	0.3701404686290447
-6.131048509468386	21.17349677678001	2.7912646729681403	1.397845605382217E-4	0.36995377354434683
-7.17416985769136	22.198608654304337	2.8191231966021304	1.5386525546405962E-4	0.3695813469969786
-7.6413332318231895	22.67125431062098	2.832006172687158	1.6039953239801205E-4	0.3694095388519383
-6.9150129554945305	21.927639425126234	2.8117785245989166	1.5019110049363242E-4	0.36968005351348804
-6.31895859009996	21.343154735881807	2.795892979924399	1.421492969377513E-4	0.3698923849016801
-6.618255579081206	21.642875823077	2.8040189032898737	1.4629708032696729E-4	0.3697834337389523
-3.6680004015474728	23.30103040805593	2.8490728287889198	1.6890916321998827E-4	0.36911782043087127
-3.83446762916781	23.580833568731567	2.856673258705751	1.7285304737496782E-4	0.36901455799437716
-4.071443328978513	23.987709649252928	2.8677456155120407	1.7842299615358458E-4	0.3688642504803651
-7.640251545310057	17.586782544931808	2.848327392386937E-5	6.8355869862534E-6	1.8825786624416738E-5
-7.509356374993602	17.79911102953117	2.8394748509099445E-5	6.300478923189993E-6	1.8847280343545278E-5
-7.6989388334005735	17.4903691638282	2.852058261216655E-5	7.0302889699235916E-6	1.8815141292417435E-5
-7.762103216471637	17.30759444679789	2.8518654864585302E-5	7.416011827163748E-6	1.8831308855168708E-5
-7.821162534822876	17.152686250634986	2.849616345510331E-5	7.716281324281852E-6	1.8836040369030473E-5
-7.87221896818102	16.9473112831706	2.842816776645619E-5	8.109520876165736E-6	1.8855536925695082E-5
-7.921170402924522	16.753942907049066	2.8367656536861685E-5	8.473912487237146E-6	1.8875075763776103E-5
-7.9783869673286425	16.470761822820492	2.8236458829345278E-5	8.971347468208365E-6	1.891054654235732E-5
-8.003886469325913	16.357472230499454	2.8188409491427127E-5	9.173707294405336E-6	1.892180654250814E-5
-8.041803974825056	16.197407590250943	2.8073405727313556E-5	9.433745091471329E-6	1.8913668026458867E-5
-8.11957094103931	15.808141817188318	2.782051496144961E-5	1.0068503747398129E-5	1.8925873099474445E-5
-8.094241908274963	15.975737091845481	2.7933330605921632E-5	9.806450994470043E-6	1.8916990346177983E-5
-8.149959289733443	15.594634263864748	2.7694956655776778E-5	1.0409062021133688E-5	1.8942802756620494E-5
-4.487015489615116	14.591722761896559	3.4262941871730665E-5	1.24810071669379E-5	2.454292937755577E-5
-4.416731324563106	14.512870608922288	3.435026950572836E-5	1.2609040028167119E-5	2.46319458376484E-5
-4.329055028394281	14.412978776001905	3.447163907731193E-5	1.2782559431430668E-5	2.475287882877256E-5
-4.19303203891211	14.248275933735142	3.4640579856295724E-5	1.3043133401098411E-5	2.4926717261960673E-5
-4.178965322518646	14.23024927967746	3.4660025312892174E-5	1.307316960198848E-5	2.494649761758139E-5
-8.208595369810979	15.125877972768416	2.73540199533548E-5	1.1076761523258644E-5	1.895863170122911E-5
-8.250106284083648	14.883579494882824	2.716829666668931E-5	1.140157473318899E-5	1.895348059531038E-5
-8.184763342662869	15.304083214581624	2.7486100415206106E-5	1.0828394661076238E-5	1.895172296374899E-5
-8.194040568253598	15.203367992185502	2.742250193293304E-5	1.0976311522203298E-5	1.8962856742446405E-5
-4.009503675450382	13.95499929048619	3.482674786718698E-5	1.3486398534351392E-5	2.5145704402207588E-5
-3.967321215997023	13.879167246534847	3.487767502827191E-5	1.3608693709607383E-5	2.5203577720309E-5
-3.8768075373306097	13.684183745503944	3.494981156644196E-5	1.3888591838774972E-5	2.5309044542982947E-5
-3.8285567068758617	13.577304042901428	3.4985679977694856E-5	1.4044508304341587E-5	2.53629504155031E-5
-3.679175518096213	13.165512678706849	3.5076582321487716E-5	1.4626215495898348E-5	2.5530086401013403E-5
-3.5952780276413945	12.848827743115857	3.508082244294814E-5	1.503513016830596E-5	2.5613481970837772E-5
-3.8035301168690907	13.511178334388502	3.4992166434385045E-5	1.412904253762852E-5	2.538558597543054E-5
-3.5706258476984103	12.751547870197772	3.509946304211899E-5	1.518007024495583E-5	2.5646242826629245E-5
-3.536337058362929	12.508568926206657	3.5091826409203094E-5	1.5497702847068568E-5	2.568939414517148E-5
-3.4943523373487664	12.217884679130231	3.507680788892825E-5	1.5876728266885428E-5	2.5737628025612334E-5
-3.476217738039166	12.051206781698731	3.50478904105001E-5	1.6066724391260204E-5	2.575103998291026E-5
-3.4381043775288846	11.707787309160882	3.508343888484218E-5	1.6549259105785598E-5	2.581375416785245E-5
-3.4175141432913065	11.442487558596586	3.504587729664676E-5	1.685684972147478E-5	2.582672182838542E-5
-3.390535492772293	10.959938069747185	3.5032531598835934E-5	1.745507298552097E-5	2.5860082517207687E-5
-3.391605607580326	10.637069694303245	3.500022161718252E-5	1.7825247200331493E-5	2.5857373031591117E-5
-3.3957072198915474	11.125983907025887	3.5064130828506986E-5	1.7270995575180143E-5	2.5861562495254282E-5
-3.3933099091125833	10.454525891479044	3.5003878017184264E-5	1.8058806873650616E-5	2.5865377570559945E-5
-3.392748642497309	10.363320317554606	3.501345337247443E-5	1.817302743929199E-5	2.5868626736744686E-5
-3.3881777990103163	10.052022617744685	3.500783130795467E-5	1.8534092729116553E-5	2.5861199116814076E-5
-3.379931059854188	9.65560915900371	3.499360340866048E-5	1.895268239532364E-5	2.5833688693478847E-5
-3.38003327420144	9.645525660619372	3.4991509284856316E-5	1.8962355783179782E-5	2.5832392243194606E-5
-3.380411775956053	9.63612711841371	3.4987426390047486E-5	1.8968976133318194E-5	2.5829937106388124E-5
-3.4070943292007656	9.209820550583608	3.493222310412602E-5	1.9409502043731823E-5	2.5772653123615056E-5
-3.4177904844649305	8.97279793026408	3.4839236588196255E-5	1.9588780542277123E-5	2.5694759725944608E-5
-4.670507470987797	6.528342318175511	3.220341320862501E-5	2.166327633097994E-5	2.365992279306487E-5
-4.472672713765167	6.53165408154053	3.2553849734110615E-5	2.1609881357257998E-5	2.4031643445821568E-5
-4.296096768007061	6.564113874181485	3.2726586474040845E-5	2.1456742599234664E-5	2.409990436323305E-5
-4.1907677441120486	6.6201318525786546	3.292521527936783E-5	2.131823959473684E-5	2.4291333956514167E-5
-3.42823364007561	8.77881073484247	3.484044074207752E-5	1.9780157867335107E-5	2.567396294632457E-5
-3.440421539484517	8.631632878187974	3.483637187526182E-5	1.9872568218642598E-5	2.5645723388017032E-5
-3.510174069952668	8.051882576425108	3.477087690648864E-5	2.0227937206665764E-5	2.550298800544599E-5
-3.4654247941708625	8.41479710425795	3.476434572316706E-5	1.9982713792554844E-5	2.5584196722794055E-5
-3.519325274558982	7.974355231943207	3.471454962686604E-5	2.024978975249758E-5	2.5451089674313298E-5
-3.8048036653298265	6.960169305120867	3.3411782747426164E-5	2.048986880594281E-5	2.4492620523852254E-5
-3.942941641067294	6.809098812242506	3.323017544875671E-5	2.090336013348447E-5	2.439560823704869E-5
-4.081244662082278	6.715380176995773	3.294001176883081E-5	2.0974347329277216E-5	2.429954776760968E-5
-3.557899482821399	7.6388476831782866	3.434871833094838E-5	1.9975496954678547E-5	2.5090220120675084E-5
-3.5506928691402093	7.692857622749482	3.455509296542075E-5	2.0193721524885792E-5	2.5236639873069193E-5
-3.535122007221198	7.8370201875805385	3.462744859547569E-5	2.0235230622928424E-5	2.532488150750954E-5
-3.5827478111781415	7.560437912809053	3.432567223343879E-5	2.025052020239684E-5	2.500589247278885E-5
-3.656557182300242	7.31345080673359	3.383224663696909E-5	2.0281568416829675E-5	2.4651472972390723E-5
-3.741595319822733	7.091603710798701	3.3468736079478984E-5	2.0160862395138523E-5	2.4514742203153906E-5
-12.48823622079036	29.318127189803445	2.1785571388295395	0.04839612424167124	1.1028092766107962
-12.301573729696075	29.291730374054282	2.105383848437315	0.055243805081226484	1.087056219899552
-12.904182385341631	29.37659805299116	2.3383878546002252	0.026927221597185375	1.1303340355149056
-12.704310573905445	29.35687813300677	2.2633107488020467	0.03816637566525681	1.1179554919894827
-13.215739023882737	29.375039723105594	2.44713832027277	0.007275464945977161	1.1374361007492335
-13.289816212405814	29.38416912499247	2.4733329745469392	0.0017891897181625282	1.140376404517605
-13.628735756055638	29.408293625969595	2.5821167457239618	-0.017796204149279217	1.1447464444476236
-13.761313265189306	29.420327221129604	2.6252333946659596	-0.025989961310440183	1.1468962032703296
-13.789831291953012	29.42263826529943	2.6331652597474884	-0.02781463649600857	1.1469109617697404
-14.193507593470319	29.351006338599753	2.738565303089682	-0.050833874860939016	1.135507078319196
-14.343065600888547	29.30623263263965	2.7717783958756455	-0.05671937634619979	1.1290226758253392
-15.169871121939503	28.7024294022831	2.9588060847701922	-0.08620018762139095	1.0851842897921167
-15.025976096323706	28.826575538617305	2.926089814974649	-0.08051972137058237	1.0929403334589016
-14.704342841257393	29.099582909420015	2.8523683969845264	-0.06895625393109367	1.1106247859856488
-14.77814405518191	29.048154888872233	2.86828905143383	-0.07090441825773355	1.1064447289176595
-15.194930389272562	28.670268692680192	2.966480819211226	-0.08734066764551764	1.0832643478977044
-15.552436058935607	28.262388145106144	3.068214095245981	-0.1057645768104298	1.0572860977639946
-15.65870487864321	28.128694460225432	3.099177085460278	-0.11112613073774444	1.0485755150042892
-15.420870685895718	28.414489982476084	3.029588025397961	-0.09961590136850544	1.0680388117275579
-16.14669845066415	27.534817692946177	3.2296829231223305	-0.12819746999171525	1.0072213301450066
-16.18902508127296	27.487365967844962	3.2402655488269687	-0.13037954467259916	1.0040644006193762
-16.090879730623392	27.60512583812312	3.2151175313693754	-0.1266175747188922	1.0121011652698646
-15.906983759261689	27.83045491742547	3.16673280938806	-0.12203454084762902	1.0291325905946425
-15.78801336657089	27.974288039163056	3.136097834713607	-0.1175335547806031	1.0378291068836432
-16.4224657835804	27.241242221715776	3.2773871934141754	-0.14717262807000597	0.9960739866101904
-16.636541644582238	27.015574682657572	3.2914254203392526	-0.15453211132428207	0.9778976783730078
-16.701862721366762	26.948993088668995	3.2882440572627853	-0.16054247704959254	0.974287352973006
-16.98192097775023	26.67928029930171	3.2479797439784415	-0.18656944158083458	0.9812628217480573
-17.086567607533095	26.586911131348927	3.224025079099622	-0.2032892276496846	0.9899923620401021
-16.810764952407226	26.84442366016748	3.271051835118536	-0.17067655848529584	0.9775318567968914
-17.316197999609905	26.352544552541893	3.1524477987716435	-0.2605321044881992	1.0118913292673801
-17.45518464052986	26.210110438215963	3.1070094285466725	-0.2963356976267658	1.0222458828145988
-17.722095738557805	25.895382301413925	3.0298119885231642	-0.3963181049433984	1.0588827258779765
-17.72264017583542	25.894744071275742	3.0296305022288292	-0.3965289345053945	1.0589551093797511
-17.932597821946576	25.11386146747848	2.9031476447911215	-0.6384111167761392	1.031261186433343
-17.907096306050956	25.00313633884308	2.8864960355954015	-0.6700259137046534	1.0146180120943789
-17.75267320881764	24.32471147247125	2.7832632521810803	-0.8680669611263131	0.9099429933271141
-17.92944471255859	25.1306830888716	2.9056245446655264	-0.6336467855591987	1.0317403482084582
-17.722777975835573	25.894232143167198	3.029546364209125	-0.39671249064272435	1.0589291046246307
-17.728945142955695	25.871483784810497	3.0258743240419994	-0.4037461743675756	1.058129445971876
-17.700264955727473	24.192801294244298	2.761815372925462	-0.9049041316850578	0.8809057528092332
-17.492893227235577	23.675149455238873	2.6681344119462107	-1.063839026780138	0.7680232067347632
-17.219818972655105	23.051350814888384	2.5563835734130516	-1.2518066234580543	0.6337605218338832
-17.213682929786287	23.036984749786797	2.553401723846309	-1.2562084130197098	0.6306608039533756
-17.20651458505761	23.021889840621302	2.5503019906832223	-1.2606811601437957	0.6268709184646173
-16.72944438496599	22.0265670999435	2.3606923910474715	-1.5297431977676406	0.3677737046800281
-16.772330573218266	22.113599037757318	2.376656301753537	-1.5093238205727086	0.39015330236802687
-16.97378539565523	22.529669064239176	2.453838543005135	-1.4055162443115838	0.4976346038248717
-16.69878402350933	21.97001521221032	2.3528851251881853	-1.541997369976254	0.3540782493094879
-16.44523432072541	21.481646309928003	2.2764389613869813	-1.6488594147743105	0.23141555238527714
-16.38784636008633	21.382208809377225	2.2660527489292077	-1.6682292469878337	0.2055907962499178
-16.10429654720809	20.90765006213037	2.200177111442167	-1.7553232868382307	0.073229508106293
-15.229590069694847	19.59839917871314	2.0703404278932847	-1.87679471773458	-0.31249704113560606
-15.573303162172023	20.08692966262294	2.114246097146276	-1.8503828799963153	-0.16845065722201086
-15.762739830454272	20.369577854236137	2.144267990095576	-1.8263943545962649	-0.08414463625168157
-15.676053214728174	20.229671015614727	2.1275650538064017	-1.842408384273437	-0.12547161628864353
-15.004965242227517	19.29705702264412	2.0387149889732856	-1.8577613770685586	-0.4058468671056376
-14.347740685004595	18.43237628944785	1.8576382514256764	-1.6602705201569257	-0.6354990622287684
-14.71316053352021	18.903140185799252	1.9797948696239884	-1.8060453512025336	-0.5326260009999331
-14.112301424219844	18.14085757339455	1.7522951293237115	-1.5319329773729615	-0.683300413375795
-13.786968016309958	17.746840232171802	1.5732710823958131	-1.3335408189946896	-0.6800156003407147
-12.572484095421888	16.31238607204104	0.9317275819513375	-0.6567934021206334	-0.43086403781975335
-12.73923093656964	16.50237005974189	1.0160753181511952	-0.7446402450048032	-0.47154010903681776
-13.149721100590622	16.985383718836303	1.2227203276800187	-0.9670271752781536	-0.5603886061259945
-13.560443943361147	17.474962802260926	1.4493516011803398	-1.2012603617590005	-0.6442763917637938
-12.433087863224218	16.142914163274668	0.8635714010375646	-0.5907963692505414	-0.3962958572304475
-11.67886765718853	15.130655135953049	0.5268715450257805	-0.2584274229792692	-0.22434718597335043
-11.370603754574383	14.616160191779192	0.39721963545677563	-0.13296514068157084	-0.16756784933056504
-11.928279318244115	15.521235666230787	0.6331093436254651	-0.3642091907008538	-0.27379934073244544
-11.098102119973685	14.067276715400904	0.3037343706859523	-0.05556132794782828	-0.12020898677813707
-10.94829922258624	13.75778922441979	0.24721932150125447	-0.016129902249133826	-0.09259539992333901
-10.566136973193167	12.955069884045642	0.15714797447223444	0.018853167985848625	-0.047445038161765346
-10.528617101577506	12.869997651759531	0.14671315573664304	0.02089521600936488	-0.04247519639385164
-10.125844678960055	12.03212679724241	0.09263420852896768	0.02093192008694355	-0.025025230822377485
-10.205786830641387	12.200371242765215	0.10345871557660273	0.020821962280474574	-0.028511113523731407
-10.11776374681346	12.014636087480781	0.09191678948329528	0.020800513396774786	-0.02481354369797274
-9.799033203597945	11.32040592221854	0.059571883704089584	0.016328332124704942	-0.018662848128365613
-9.732454220074882	11.174895810343436	0.05301676428588089	0.014968498795779547	-0.016080893218885773
-10.081694286405995	11.938670646469957	0.08839797712671141	0.02025492195630832	-0.024121293698155268
-9.419861471494833	10.505758447346915	0.035164794219171576	0.008508529326143219	-0.014656918810677749
-9.39945834397536	10.463080013210769	0.03393407605598465	0.00804305396609503	-0.014388312252638867
-9.362989365785312	10.388561145610026	0.03234331491735601	0.007642139235428106	-0.013949329832636408
-9.15485933130238	9.94585479357356	0.023187315717111634	0.004901450696330373	-0.011750260883215754
-12.250739993292553	19.150604908283345	1.945098398094053	-1.8710440099536059	-0.5040729950036824
-12.385666050996104	19.229462944007324	2.029658268036994	-1.943985729405893	-0.5754163326228955
-12.018444755085756	18.995911937273455	1.7833675627364203	-1.737064878422007	-0.3595546308556613
-11.827571680933026	18.805921238230237	1.6983155418843676	-1.6518606644840497	-0.30476610189087044
-11.71378598197753	18.69006222155872	1.643973370112481	-1.5953470065416684	-0.26993626793384207
-11.489121580415649	18.312221504949157	1.4937450790311706	-1.4410934725373958	-0.19833359033721795
-11.42092816915265	18.202424829191397	1.4510949464686058	-1.3967253619442404	-0.1792345712340706
-11.137081940903064	17.673975351763787	1.231421952947903	-1.1645480511402126	-0.1138611837811734
-11.050577560623434	17.52903972488271	1.171094686455166	-1.0997459646710346	-0.09735273854005802
-10.900173758069224	17.228821915447778	1.0412200007915027	-0.9613258041287188	-0.0765736600439248
-10.59407257662658	16.86993613536655	0.8685580912309889	-0.7843242198007716	-0.04309132191983671
-10.4015251414116	16.663994998799538	0.7740028058011028	-0.690599234868039	-0.026561632637453286
-9.980308680915373	16.24426542990552	0.5778192357701278	-0.4982287846190358	-0.0015037268135478165
-10.52456597891735	16.788877057884427	0.83146773809989	-0.7464661027899034	-0.0343089257942893
-9.215934750579713	15.702403997568886	0.32224678504298854	-0.2635978029305021	1.28209848179346E-4
-9.506635524164235	15.916651407254937	0.41987838762470364	-0.35221602011364467	0.011685041422493707
-9.713477904294042	16.0562870014233	0.48844929974792306	-0.41479014812258774	0.00743921977310164
-8.987328542896977	15.535943891824608	0.24751058417905059	-0.1958025543992615	-0.0075274359199472875
-7.038155536202357	2.4161328913912485	0.002247204951425771	0.002027540430254178	-9.371881064778156E-4
-7.218271698777633	2.47634434863711	0.002281414043910427	0.002005790039274147	-0.0010482516988339068
-7.402921517489648	2.596088343862585	0.0023015998152217483	0.001945948375129757	-0.0011768616535229438
-5.610926604361966	2.56874897195521	0.0018532898107239827	0.0018115407947424098	-1.8319094315115671E-4
-5.791192046184306	2.4885541575675454	0.0019029046725402776	0.0018655969412983014	-2.559067117275289E-4
-6.090991914769232	2.367770791599311	0.0020027529025934796	0.0019586952941286723	-3.9112981819842957E-4
-6.223300720670824	2.365865245728654	0.0020297523084513765	0.0019732379716678908	-4.5702899845227653E-4
-8.524776938151282	15.280293075065625	0.16659372232101152	-0.13951850052533218	-0.02370080180546404
-8.5390176621	15.301185889469425	0.17617593733513384	-0.14745250346481642	-0.02483698626822728
-8.574275941324595	15.320887483760043	0.18186459667886795	-0.15121982434807743	-0.023838455590111753
-5.2268760988311245	3.1984387632370352	0.0015760203214858852	0.0015026758351135959	-8.222672559578972E-5
-5.323022364028059	2.954304032548915	0.0016774236189957535	0.0016155308904884642	-1.0028523365717123E-4
-5.411391041049513	2.8046470279535036	0.001745755916135245	0.0016901263179295767	-1.234512620517297E-4
-5.361270108912003	2.863813885716368	0.0017161354257608306	0.0016573832940057218	-1.072283793090029E-4
-5.176470922340737	3.3654332504811606	0.0015128426337247221	0.001435839621413561	-7.906688544315039E-5
-4.997438755280889	4.032636318053695	0.0012548443739328194	0.0011680727006079241	-6.504254811471629E-5
-5.108994509801874	3.6116460899580636	0.0014099689205532165	0.001327177950977157	-7.218567655290073E-5
-4.991774580661376	4.054261353979088	0.0012462189745930938	0.0011591769871507338	-6.438868004602132E-5
-6.53602006808163	2.347293243898074	0.00211305740757408	0.0020172027669013515	-6.255149281097947E-4
-6.871423256057571	2.3759082864320638	0.0022028036983787686	0.0020344956777322352	-8.265986383149827E-4
-6.725008134174486	2.363972974785624	0.002165471688125528	0.0020291807469053997	-7.389255792506454E-4
-7.498445287702315	2.6504749625169852	0.0023123338619474272	0.0019174706275853536	-0.0012413172625937317
-7.543394316053332	2.6908233254228815	0.002312500224139152	0.001894147638759758	-0.0012746072871821317
-7.714537633122486	2.9137762658493207	0.0022799775297965186	0.0017652532560397175	-0.0013886979456664847
-7.7891268079090406	3.0564766598021276	0.0022460764563030774	0.0016790946588579772	-0.0014414590061353804
-7.80527300412054	3.4063802626319237	0.0020917096091424186	0.0014806712708670335	-0.0014398742676739835
-7.804324521600502	3.2269612996167556	0.0021760903766089744	0.00158475026966469	-0.001446129283576249
-7.758877336072651	3.698244931275473	0.0019506638089256917	0.0013315819970964233	-0.0014003492771916953
-7.751964178591711	3.7286102673963915	0.0019339528033203827	0.001315059275206304	-0.0013943691468643756
-4.868412953288395	4.489722570165323	0.0010940670596537008	0.001003463107207586	-4.3469085254055226E-5
-4.944274103721604	4.221530184777065	0.00118775389127287	0.0010995371665074433	-5.6483841444132844E-5
-4.861218645669248	4.514367912389247	0.0010858088089704134	9.953676626758131E-4	-4.2060815323652505E-5
-4.761328567585714	4.872867994409656	9.491837725715131E-4	8.577409629177235E-4	-1.6400498830370736E-5
-7.7347878369548635	3.762505605967378	0.0019146660391601942	0.001300470270853368	-0.0013831514909707456
-7.441188952293851	4.488511996506501	0.0016042715045851454	0.0010346034726962724	-0.0012256778807207334
-7.462522939780039	4.43043664258904	0.0016265095874628752	0.0010554864141630847	-0.001236228221381155
-7.583988224902736	4.103803156183615	0.001733069355543117	0.0011563938694430184	-0.0012851549983370454
-7.428705960551779	4.562167039268793	0.0015988434191773902	0.0010142170292641386	-0.0012307040460940411
-7.367225146909923	5.0179675342064245	0.0015715137911188584	8.914158874944371E-4	-0.0012634624465233018
-7.395373926440531	5.510469499667041	0.0017139682256729401	8.103159457762403E-4	-0.0014076116795110377
-7.396628687854849	5.543415335697084	0.0017213576311845187	8.03219698294406E-4	-0.001416184597282799
-8.951906927477943	9.55517852325179	0.01911704486505552	0.004083039682966691	-0.010762225152893426
-8.732770861641235	9.107630277300872	0.013743990086533285	0.002647020858169018	-0.00864524579816018
-8.477149435408428	8.592840803667324	0.01014858047663441	0.002047153347496356	-0.006709488985835937
-8.352048182285694	8.325615036227727	0.008506500073193653	0.0017962515205102703	-0.005962173989115574
-8.222367325804308	8.079901469599669	0.007483695990355863	0.0016284676060438045	-0.00537733670600714
-4.558078678429407	5.6727023718291845	6.273290755704484E-4	5.470913663298947E-4	3.8766953836116436E-5
-4.661854211303943	5.2307881209663405	8.16185510161471E-4	7.26891840998476E-4	6.542837207443028E-6
-4.6736829568741065	5.179041007331088	8.368235016590023E-4	7.473632655452642E-4	3.3391247528182024E-6
-4.664862639408369	5.2157017440172675	8.225480254013269E-4	7.331054553761055E-4	5.70476105628298E-6
-7.642518454416541	6.7438038314408955	0.002954791128372492	7.900224301026432E-4	-0.0023486246061082848
-7.72390205946121	6.960130553786359	0.0035251104469770705	8.895528253784948E-4	-0.0027176581996118934
-7.960824009101229	7.5515457825414485	0.005062795024414436	0.0011422114859162907	-0.003754485224336682
-7.398279738095727	5.568321714484634	0.0017366124939718884	8.013362815243905E-4	-0.0014294665308735486
-7.486554017062449	6.151026864151781	0.0021297522823149066	7.527251399759955E-4	-0.0017335949133672488
-7.599533786520233	6.612688047526157	0.002776235331497868	7.868640814948103E-4	-0.002238119324855913
-4.559353287845783	5.783205763653101	5.665818265831054E-4	4.914111656510224E-4	4.1009976642330295E-5
-4.539973927898901	6.108340489734484	4.069694119623866E-4	3.4842456496259007E-4	5.4114178904842686E-5
-4.595870421128182	6.280367827388355	2.4721980284468274E-4	2.060945155088128E-4	4.4503570135953196E-5
-11.949523827617073	29.206895619841305	1.9593323428779748	0.06606042837619569	1.0490647065649326
-11.807688642858182	29.154031813094953	1.8959460617358292	0.06744330380661698	1.0297544725006835
-12.00330605669702	29.223330979102066	1.9817487189139564	0.06497544591445073	1.0555147442562534
-11.58017196199464	29.065937130844834	1.792369601618614	0.06535813858063796	1.0008742688954846
-11.41683712235142	28.96940271662765	1.7134322113004028	0.05965832348951181	0.971101473601675
-11.219350371023808	28.853937987330728	1.6171579982238193	0.05104063426761882	0.933575536913319
-11.063811648377435	28.68153300927144	1.5261486426824293	0.024517928828264486	0.8935959177238314
-10.947486528223845	28.535037823889105	1.4546237935816957	0.002821400147528094	0.8628577496244908
-10.899230615467399	28.323819733732066	1.3761132586162228	-0.03894341660684273	0.8362709280460903
-10.868467577029437	28.194812621939796	1.3276092873410172	-0.06484793394663857	0.8199771050903203
-10.876511202290695	28.109887068149042	1.2909354827960657	-0.08918818764481629	0.8132554027189912
-10.899672074901286	27.854101802332053	1.1854242010818905	-0.15733699793248523	0.7876240206460089
-12.412266700730603	28.73183000599365	2.0916117016915736	0.03797094764064009	1.0435544468992741
-12.004390987243811	28.644127827029816	1.8893301021651356	0.02104284716148577	1.0026639043511043
-11.418956634563854	28.353076382645266	1.548106745891004	-0.046684448054599315	0.9174345744768221
-11.624144095082618	28.483083006210283	1.6756915443618932	-0.015141966824584359	0.9509272525039558
-11.98757052088968	28.638168487186267	1.8802556959593906	0.01977963249684332	1.000615363481619
-11.999455430555999	28.643021141499133	1.8868759655386396	0.02083085273240999	1.002189446351578
-11.11438165555979	28.077094826076056	1.337876898838093	-0.11064980015954932	0.84802982775222
-11.390783517603357	28.330385589064328	1.5289167641285075	-0.05222713509551893	0.9116699875173001
-11.018694723095315	27.985290635821798	1.27090879152889	-0.13123888833225528	0.8222689288037158
-13.471803069018005	28.77445563984976	2.5522940585701126	0.03109780578490356	1.1128842317599006
-13.48260549035852	28.773788416678933	2.5567098137828888	0.03084111722482328	1.1133248577812458
-12.935354512904492	28.789110493383188	2.328183910698911	0.040593244253437584	1.085650460481082
-12.730299209385468	28.768829272465172	2.235983601422127	0.0402186508021454	1.0707321197981727
-14.231290469589101	28.525879619960573	2.8189082946034647	-0.015889515971675698	1.115434042418681
-14.010448775461906	28.63328583652027	2.7471633821184738	0.001010668227332253	1.11932633004236
-13.506471729136642	28.767317669153915	2.565239269224229	0.02950669528963605	1.113551281530449
-14.460841527293365	28.39408003504012	2.887836717259643	-0.03670921590532034	1.1084525246139114
-14.783683682753072	28.129965573228738	2.972889375509345	-0.06613002641050138	1.0881214403092092
-14.975465100779633	27.963363652093868	3.024635791331467	-0.08123296462776905	1.0744828071136472
-14.857377166814722	28.070482248494333	2.992501375477797	-0.07253237648976656	1.083532242894124
-15.247091508969765	27.723494694946858	3.097827537983271	-0.10063254532882629	1.0542015759482508
-15.438921475279523	27.548521108541188	3.1494616345290964	-0.11250786617178118	1.0394493058941032
-15.777307067901031	27.23142152114181	3.2390495480303816	-0.12541308277962224	1.010471834371297
-15.505550048294694	27.4862002405047	3.166704343010359	-0.11633583667781684	1.034223670098544
-15.95882932927022	27.057658625283377	3.2868859902657848	-0.13212134331687858	0.9929886664653647
-16.071627921968407	26.944874315391413	3.3122141209247733	-0.1366054951868485	0.9809455225664446
-16.348879088595037	26.649360708813276	3.360046124964097	-0.1542297004613817	0.9473545315113262
-16.427997019937784	26.555959712111072	3.3666862772163353	-0.16743429645733293	0.9365760639283369
-16.656844434007954	26.17623866269756	3.3385698353743622	-0.24496649041321716	0.8967761579536736
-16.696536478621557	26.09508062700545	3.3240306887896045	-0.2664241308222629	0.8881020570607476
-16.835749776418716	25.686852448177994	3.2252069940000454	-0.38256119255601334	0.840227316974762
-16.845061757485475	25.628453285604436	3.2069482394281836	-0.401926055293348	0.8324426887221547
-16.850433340026893	25.176846057478727	3.0551788772158934	-0.5565636763817712	0.7589634733473324
-16.85038673364371	25.14105029551206	3.044192508609207	-0.5685502250150198	0.7530022039491664
-16.822804208812027	24.752145786172367	2.931928809883668	-0.6895270286338464	0.6861754391483809
-16.814022621155868	24.619664448408173	2.8934453757055083	-0.7307724562129307	0.6635752700571917
-16.812945472733826	24.6090037446475	2.890299660996741	-0.734065767675266	0.6618946560528279
-16.723937840816944	24.10943746964462	2.7492234595881717	-0.8949855147297698	0.5750741672047729
-16.711672631053567	24.055094941481215	2.732899597069654	-0.9126843079951985	0.565468398959849
-16.289023552988983	22.907733919851253	2.4276086444376324	-1.2738030733610868	0.3384763074234518
-16.541701583590093	23.45604246001041	2.5738382693167074	-1.1032928349661797	0.45138845306244685
-16.554803726644348	23.499372302025698	2.585200976418887	-1.0893431851004247	0.45930861999967076
-16.28488538521969	22.898119481008653	2.425091826682102	-1.2767237933384137	0.33641863852326526
-16.26218103763534	22.856454352609262	2.415165216906682	-1.288571400247914	0.32685173274229323
-15.969194038819062	22.31634337785984	2.286110538420974	-1.4433367826413748	0.20257918778982897
-15.890230123807179	22.1925020649246	2.262915272407395	-1.4759066468153679	0.17393714943938546
-15.611918811164477	21.76175729997115	2.1820804275161043	-1.58349347048654	0.06333646863179136
-15.389654649869971	21.467446140267274	2.1413106618828333	-1.6496768931704846	-0.015136445227965103
-15.211472875440649	21.22502075941048	2.1007616028686593	-1.6987673273581745	-0.07988629734082368
-14.852605830718518	20.76860561637889	2.0668324919435848	-1.7879173350448094	-0.20497912990548767
-14.818368111934701	20.727265125728813	2.0623477633248375	-1.7950202991826654	-0.2164339107031717
-14.010753868674147	19.956266747716498	2.0278860835374983	-1.9059793867366863	-0.41366789486675415
-14.087441807327457	20.012526511232718	2.0276223151225157	-1.8990697949021769	-0.39902728027320683
-14.468160486474938	20.371519812579944	2.036539262451962	-1.8494568989549727	-0.3095721857498108
-14.161164464278139	20.08381166702931	2.0271550451889877	-1.8888317870610054	-0.38136990360487
-14.781086333771103	20.690256417429	2.059754668012847	-1.801461040653819	-0.22678019157368365
-12.566775432145782	19.255877513320883	2.0354722988835428	-1.949905005074633	-0.5764392278513795
-13.290339014836286	19.46305631769065	2.032097132692711	-1.9527645628595862	-0.5318979667604017
-13.1729303124603	19.418787275288505	2.03480526951377	-1.954348568380154	-0.5452470267139461
-12.843245224742368	19.28971157894774	2.04376989031471	-1.9587121588389107	-0.5816698402447913
-13.364979556612642	19.508469790386137	2.0332371182802595	-1.9509156959637652	-0.5230242970823169
-13.714991928392514	19.7215588672211	2.027036310415323	-1.932031906245971	-0.4776296868559442
-10.73275094914898	27.601566124654774	1.0542046542873422	-0.20080893382733195	0.7313245784840481
-10.621312259153935	27.431657608134955	0.9666035470484322	-0.22750966233844927	0.6911697547880624
-10.494472622804425	27.139762728691487	0.864264411043355	-0.2712232821239749	0.6317404599367159
-10.440814811578786	26.97290839065918	0.8103633148535909	-0.2952747405525268	0.5986767571923933
-10.340010025599554	26.46761329405222	0.7135496652982276	-0.3727343292384321	0.49549711864155965
-10.310942985096554	26.231506882359504	0.6673065743161755	-0.4082403649304921	0.44547703945428757
-10.254915889396067	25.788604694922874	0.650843314717651	-0.4820403769529039	0.3512813263655212
-10.226478276469011	25.49740684588262	0.6256628672957824	-0.5225982711055808	0.2902065335619436
-10.15297056364784	24.454238785309386	0.6785687977728205	-0.6700092462665894	0.07010632131335148
-10.148816922605754	23.97207807587904	0.7611172997872542	-0.7559654859997196	-0.028019883724439323
-10.1572747910747	24.735583520367605	0.6405664933351229	-0.6215842389934806	0.12912378071692432
-10.162097597121184	24.830116402868736	0.6399922002070672	-0.6084455205947334	0.14959122312739928
-10.162546766859359	23.84260305188515	0.7957676511189191	-0.7838027329642273	-0.053066925389557706
-10.199764060738538	23.17965757589045	0.9466805146200159	-0.9116839285961333	-0.1689873604091503
-10.264133457042867	22.925685144978395	1.0108941369830238	-0.9771630515321214	-0.20792171986768024
-10.334836167150385	22.416165687077918	1.1164193551059118	-1.0537586656591715	-0.29141597605132474
-10.491992980100063	22.018023813554393	1.2320003146901626	-1.1718261233659963	-0.3532425694040829
-11.549836964138185	20.072338696358347	1.8727183219500378	-1.7677225247980148	-0.5999741880227895
-11.554967867880773	20.064003427239495	1.874677961072251	-1.769430606528464	-0.6010942365941352
-10.551136967279964	21.796553611972193	1.3004920773458428	-1.2286818085878477	-0.3999260592606049
-10.861109989919282	21.2561808403101	1.5064033336969507	-1.4230833061142862	-0.47303967747613307
-10.944210941660401	21.11696785294288	1.5611070543326089	-1.4782498802175161	-0.48862210769033454
-11.133323225905555	20.800917117156818	1.674877007119715	-1.5797517999714765	-0.5167919295137102
-11.346534801731305	20.436488911990164	1.7780538415356864	-1.679373251415826	-0.5510946609375142
-11.231518843805489	20.62710766906838	1.7219785322693935	-1.6320867035022226	-0.5320004667524292
-11.741469854730147	19.77949816437784	1.9454289248687913	-1.826635374365114	-0.6438586533786684
-11.841147224706019	19.661418434931374	1.974091266952307	-1.8543119986482957	-0.6520016160498909
-11.973386913159729	19.52262481256701	2.0113633390660164	-1.890552772269598	-0.6588586244439596
-12.17042537041236	19.353881967026794	2.0341195064563795	-1.9220278476034556	-0.6409375061877534
-12.254791953417843	19.298450378205736	2.031261215892223	-1.9299692543994214	-0.6164717720872445
-12.107678242949614	19.405561627556374	2.0266510976539496	-1.9118009938996647	-0.647587992420447
-4.288326386940742	5.8070230604936794	0.10027112452398612	0.09527444763585541	-0.015570586270204743
-4.307057605244767	5.526002436139832	0.14050640900155328	0.132818772667	-0.016139750485747867
-4.180171464701457	5.245978145694322	0.1834674282646756	0.17287773099426135	0.004085420529509713
-4.162615861022818	5.199209053922773	0.1900665036980286	0.17892645556582756	0.00701845139819699
-4.143652721141185	5.191949089536986	0.19140220103927108	0.17972708649761518	0.009538043226901568
-4.014987066173259	6.398560350145364	0.0179920542591989	0.017338367333656672	0.003654905046888781
-4.102160277057983	6.226155071234556	0.040440237806017826	0.0397862613804029	2.3036632781078407E-4
-4.158587255864665	6.1200098173878565	0.055950484566757885	0.05441754503614832	-0.003971373454694501
-4.284793079351208	5.824858607178209	0.09749037359196866	0.09269335391542137	-0.015233265061493546
-3.6322745368198053	5.1479752237781815	0.209798028763427	0.1825018564010758	0.08573015624469471
-3.7520724673596213	5.133869891353276	0.20703994377186102	0.18548653012511904	0.0667378332817135
-4.068810461062704	5.185234828589743	0.1943899193272274	0.18075355274200222	0.02044869712990605
-3.4079134276844885	5.238028583704212	0.2082765883532396	0.16711384148957256	0.1192143052428519
-3.870611147185512	6.723331704642558	0.0202081870889302	-0.013309695564096363	0.008856262385282547
-3.93550508782948	6.569124366309313	0.025121323848053486	-0.003615306589555469	0.009791842884311605
-3.083077723553127	5.477621858005871	0.20922196743813148	0.12639819227394625	0.16580715627895426
-3.2016356353304536	5.395281637801698	0.20936836447267426	0.14237469237763	0.14815610766847093
-2.9250367521464256	5.618751443255416	0.2249278711594844	0.10290230218443869	0.18903869117720185
-2.808073832376915	5.742408533499555	0.23362310764049535	0.08342336566548329	0.20451487149756403
-2.561109083068193	6.012828978318681	0.2840025116734792	0.04082870117865919	0.2421195585502701
-3.6562255957727294	7.214473650128381	0.055610316900587285	-0.045880053139200974	0.008278215450165171
-3.592522873141893	7.34008329807876	0.09539411825539297	-0.07735793926591701	0.013963871468660457
-3.54328167840365	7.470859406778205	0.10777585613982382	-0.08740542494317112	0.015773890855066513
-2.1477862434435124	6.617732931249476	0.42629421037991283	-0.07317904078999402	0.31478355316995166
-2.178221292733067	6.571855578800015	0.41344805877777185	-0.06303204725855072	0.31071789633518226
-2.0648331524982755	6.7576354797203635	0.46356255257497964	-0.10429855576171612	0.32650434823691665
-1.8849213199230619	7.066868042911974	0.545031953385254	-0.17206409567867934	0.35106997832988357
-2.4120263893614973	6.229400814325045	0.33271602887481355	0.0020984302829874443	0.26880865715761576
-2.5361866250272955	6.047252036713077	0.28918474975762537	0.036546613150697016	0.24594168452605486
-3.935819787141531	17.984500048599497	2.3510085528587963	-1.073732908150707	0.23905709695065436
-3.78336958602557	17.993315823553566	2.3367421846801717	-1.080098275517364	0.23557529012984468
-3.427077741744119	7.766058137175304	0.24872181928483533	-0.195666898971205	0.022179145722078422
-3.406569881135219	7.832445527304884	0.2691782675102622	-0.20954770889393987	0.022310954860778415
-3.395983191054093	7.883794864942119	0.28567484880185284	-0.219444325822992	0.023051479343390247
-3.3371281060386737	8.150918617555703	0.38146555719173814	-0.2695170716762601	0.02958249281389634
-1.278169408830863	8.48437433428823	0.927272322100942	-0.4647297317099773	0.41801177433344505
-1.4540629241815408	8.03470965362341	0.8055020570033651	-0.37462313292999166	0.40416175293772366
-1.8167261401452421	7.208011822579171	0.5815106904996656	-0.20318585409485096	0.36234904832352
-1.5523830370140876	7.789776732269239	0.7367556305798262	-0.321273134856387	0.39123570558183607
-0.9410764433027281	9.405038530050247	1.1597138983055537	-0.6318040822674763	0.43620107937991076
-1.0329367331417418	9.151234284338832	1.0977584044433513	-0.5892259312714643	0.4325663290306856
-0.7679094447811552	9.95277965234512	1.2785626343813317	-0.7117354100157054	0.44095258384713043
-0.33002843814312044	12.134348277380695	1.6739333194153405	-0.9763750139496721	0.4302216847628052
-0.3357764586920513	12.078843485378034	1.6653656131305064	-0.9706911762670309	0.43113123388549635
-3.417433509638533	17.827381727176302	2.3051402608645657	-1.1042748604679604	0.2407955209011713
-3.353382382951112	17.741842308688575	2.298670681150954	-1.1099284736532955	0.2439729477073829
-3.674832941632539	17.93323560833925	2.3289724825700797	-1.0852871612467125	0.23970332055026833
-3.5409307277999584	17.885907081965335	2.3177399993104535	-1.0962732268810391	0.23950841240852339
-3.1860561960175433	17.549365365355296	2.2810981330560094	-1.1201971805545796	0.24847112064247692
-2.9981130641699174	17.395321314172424	2.2665072944253692	-1.1282474447779014	0.2523796247849053
-3.2165215628928006	17.57820816975883	2.283622109160106	-1.1178967265799717	0.24834101910114947
-4.1137207324417435	17.95308223849858	2.373902437696102	-1.063644798562462	0.23919435770428354
-4.160621080742889	17.795938972454014	2.3838262494780142	-1.0637999452286997	0.24540559315158372
-4.190763877417752	17.70804950350443	2.3904775095057946	-1.0614670724865842	0.2480253531229164
-0.33050020850094985	12.145123827625998	1.6752848948558388	-0.9771748907350931	0.4299485451702294
-1.4343564303268679	16.31909273804294	2.1291817358546488	-1.1685378915331244	0.2967204764217313
-1.3066176526698219	16.0680303809159	2.1072261118599234	-1.1704483389569158	0.3024379698730881
-1.1152979539279455	15.611202681804269	2.0663592666129245	-1.166187832821	0.31646823053407147
-2.4474803932797915	17.1585224792057	2.232992664875121	-1.1458552073250372	0.266001015135511
-2.055761384167546	17.041296048986602	2.2051495133697108	-1.1574654656046075	0.2732053948391968
-1.9984998164489554	17.002629506016117	2.2000733819300518	-1.1580029234143465	0.2758515242444014
-1.5724149375605685	16.580962567434636	2.1529255992357537	-1.1696665497788337	0.28814272418521436
-2.9820955633715815	17.38344915169903	2.2653597006765462	-1.1288258166650718	0.2528122292017501
-2.724789042326286	17.256116533629893	2.2492279499613383	-1.1376009131377283	0.25935079537548233
-2.531457869203797	17.190304756335227	2.2379108067870517	-1.1442875047556973	0.2628197668433913
-4.183190145794866	17.56540290424019	2.388956828225216	-1.0618571289631618	0.25194398775745325
-4.207099313692599	17.371866069837257	2.392798211055754	-1.0651931982365879	0.25618946038638846
-4.17345519997633	17.089831976884682	2.3780834457827003	-1.0727061268645208	0.25616079431336
-3.3148310309893363	8.423923301546052	0.47887100233898483	-0.32664574887778164	0.03040585510871477
-3.3001926290874843	8.663118489326514	0.5536237827971098	-0.3745507898471897	0.02747553970774826
-3.2862287614074197	8.915212706658004	0.6319033527315799	-0.42204911870404604	0.02956143596704028
-3.2794829862540458	9.153166440048345	0.7121316878259175	-0.4707590511355073	0.03281083694610409
-0.3805651487088481	12.953841366376702	1.7791619967487138	-1.0407955053135263	0.4073636400544469
-0.4307061904896281	13.36924122248353	1.8326027049257596	-1.0738134632105436	0.3947358889046683
-0.5075965103225141	13.744646939005303	1.8734169777251113	-1.0933421863801356	0.3830479561451991
-0.5977318219793605	14.096499370658435	1.9145037579998472	-1.1154173667172835	0.36953326826187194
-3.2676731937878696	9.605726412719452	0.8500865746539503	-0.5500066219540629	0.04380353636097445
-3.256429234120413	10.042692132374542	0.9803626050459215	-0.6238600086871551	0.05444471977951361
-3.268410707882346	10.416945356274994	1.0799155132449516	-0.6751628249078836	0.06338682334704937
-0.6591870284780542	10.31262568099423	1.3588688629552386	-0.7668233173093058	0.4438428116881538
-0.42285288091859907	11.258976825610697	1.5387506343869666	-0.8866976046899099	0.4442425014580934
-0.42939644071267913	11.215805729165236	1.5308685437115825	-0.8811468701935576	0.4446164223358467
-0.6312573047807166	10.428088654680536	1.3832093957838654	-0.7840387489107052	0.4442131396325872
-3.2903234695987535	10.897386429199772	1.2158545680500028	-0.7482433811264244	0.07466231054952902
-2.987291544864133	17.386535233830127	2.265746357235663	-1.128676890790683	0.2526547447342666
-4.164359810315925	17.031866286091535	2.3746384631360122	-1.0735491116553968	0.25665827011512093
-0.7097934901376413	14.466809880080852	1.9560198804434918	-1.1353072328049814	0.3546990295181015
-0.8575672753041089	14.969271293498517	2.0041453012426915	-1.1501728121943993	0.3387871026038427
-0.9532329287786547	15.217415294466539	2.0305076213923003	-1.1603453422626728	0.32818543357232566
-4.1386892518049425	16.602845789463966	2.3416576268175207	-1.0787138172228823	0.25071239415517826
-4.159558946386909	16.976159925336383	2.3703296108368486	-1.07312540466559	0.25689307825570357
-4.083322820670365	16.225441788462653	2.3015171455258323	-1.0810737011163734	0.24380477196608613
-4.075875945060494	16.183223288394085	2.2968294378558918	-1.0809932414397834	0.24342368001281992
-3.9528003255732322	15.292784673108926	2.1658034212252484	-1.0737626749812599	0.20963506845103938
-3.9992067929440043	15.73055462668215	2.2345224673419266	-1.0813133526218415	0.22772198368032825
-4.068371905853679	16.139351008679608	2.2905340343496245	-1.080296875887215	0.242174294163309
-3.903746688804401	14.691009127397303	2.0653321319500124	-1.055300772167882	0.1846469098267571
-3.86987704440043	14.375574603567006	2.0078155613070265	-1.0408449545463145	0.17409482630664383
-3.9256796422272324	14.820378173973397	2.087977588327668	-1.058928939164389	0.1895072396637164
-3.9497350317267026	15.228464150498013	2.1551966355524605	-1.0715801515902474	0.2070738076719284
-3.7268568443784513	13.894308007070336	1.913491497299732	-1.0224607937780215	0.15914868668128046
-3.698215854277132	13.779058127098043	1.8905031449811722	-1.0170615286347404	0.15571122745009558
-3.6779639093146645	13.673870011895303	1.8681268548944225	-1.0095352462409652	0.15317403436550106
-3.571181750067259	13.33170586472178	1.7957183690828316	-0.9914583052825434	0.14264669970392688
-3.4835043026903465	12.977876322076302	1.7172016425530385	-0.9637188936440546	0.13537970195471138
-3.404126025364066	12.339701968592273	1.5757313387229175	-0.914020134760286	0.11335823892321051
-3.3488293333994186	11.895449310153229	1.466014525487092	-0.8650166016662748	0.10260807313788144
-3.300315153385468	11.14083500028607	1.280917334697055	-0.7818279615111163	0.08112482618326036
-3.9511621749674837	15.271050023970451	2.1623266394231186	-1.0732000545491804	0.208953136312598
-8.244373317370188	14.628658956740194	2.7048922308513026E-5	1.1806814586320924E-5	1.9002591742950083E-5
-8.208489142862772	14.204433859089825	2.687204752412759E-5	1.2449936362626249E-5	1.9105355674423267E-5
-8.193734077492797	13.966873422743047	2.6773484949281903E-5	1.2821646258913303E-5	1.914831492046711E-5
-8.232676222944097	14.462837941075223	2.6981097676930903E-5	1.2058886672441045E-5	1.905262823784388E-5
-8.19035693955016	13.837323106092928	2.6719866134970704E-5	1.303596919487464E-5	1.9153610031911712E-5
-8.113167709168138	13.369167772280294	2.6604686464454082E-5	1.37345738289781E-5	1.928771654706308E-5
-8.077142174814208	13.181783020574018	2.6599112405860492E-5	1.402999934756577E-5	1.933689949153217E-5
-7.967407351985131	12.816549861797377	2.6632575037257793E-5	1.4537994081917675E-5	1.9514718754710246E-5
-7.4202031915344335	11.241546128091116	2.7308012647475633E-5	1.6642408610792565E-5	2.0422340003437956E-5
-7.380855782333087	11.139150568907128	2.7405787279467373E-5	1.680390392290143E-5	2.0489076768224495E-5
-7.603903539139292	11.751642921695533	2.700851863535343E-5	1.5961340253593948E-5	2.0107947282684974E-5
-7.696154479064555	11.994745340563997	2.687887540567896E-5	1.566264172679441E-5	1.9948909214356442E-5
-7.744684776673163	12.145936214046198	2.6846925189054624E-5	1.5471967045491924E-5	1.9869464231530878E-5
-7.337783016568444	11.036160898112158	2.7512072217540708E-5	1.6958753670963762E-5	2.0562555060912645E-5
-5.478513842259125	7.328297301269693	3.079064570862379E-5	2.065786917401996E-5	2.2819361204475553E-5
-5.496335515484936	7.350666297835906	3.078730133055487E-5	2.065938824828769E-5	2.2810077142647762E-5
-5.513292533723025	7.373441024034741	3.076150156815325E-5	2.0638646213707438E-5	2.2799517461896584E-5
-5.7782594324877365	7.704138241466704	3.047224787945007E-5	2.0452554993897553E-5	2.249364526836904E-5
-5.226288884072366	6.97442447090005	3.12930172282252E-5	2.1178394680677314E-5	2.3007830408332445E-5
-5.1320395346395955	6.880771446866525	3.137030733956324E-5	2.120946480200755E-5	2.3088096238968448E-5
-4.981658732436152	6.746084424883188	3.1675501469220245E-5	2.1416943624891363E-5	2.3277631456678217E-5
-4.872230788355059	6.663668971542325	3.186624608375782E-5	2.1524866994761953E-5	2.3444964250498642E-5
-5.95993806317256	8.088641025459268	2.9984530404098168E-5	1.9847198104732544E-5	2.2420134460774213E-5
-6.156106083074739	8.43849134717127	2.9805255533238927E-5	1.9702838626195206E-5	2.225790934085131E-5
-6.3622803987511345	8.893710900037291	2.9336719453747593E-5	1.9144946670115008E-5	2.208635954237147E-5
-7.037730777065047	10.279206689455364	2.812541021098287E-5	1.787848908262733E-5	2.1096352952424492E-5
-6.511291309796823	9.166024915663732	2.922367908306711E-5	1.910223689608999E-5	2.18731369366623E-5
-6.961309529005052	10.091919377967345	2.8261569444854673E-5	1.809067052397983E-5	2.1217180397399615E-5
-6.976746835639336	10.11701394282087	2.8251449730651636E-5	1.808160396270135E-5	2.1198343231163342E-5
-11.149672852779776	19.026028297048256	0.42224379107786314	-0.06882682722615173	-0.1544510358062102
-11.177286946315288	19.099277703541333	0.4253778822934254	-0.07130438510525233	-0.15491354167679383
-9.18227086019565	22.941744559833715	0.4300336556324193	-0.1651424664022509	-0.09860533523389348
-8.933979733519063	23.042297787756027	0.4190221263051281	-0.16741065774771957	-0.09034330173106253
-9.497726748011418	22.723004536194928	0.4389626108707742	-0.15953500024751158	-0.10755227705583001
-11.201816179455392	19.362671115833425	0.43171613314921786	-0.07850826539503607	-0.15401868724458495
-11.022193536741858	18.71762456011473	0.40898216624026174	-0.059305416664280686	-0.15243620658548182
-10.948655511422155	18.634752597804788	0.40242497432982505	-0.05596912963679196	-0.15043914073043582
-10.739200803101152	18.414265673982754	0.38473949596094303	-0.048072169907178774	-0.14500984649372037
-10.426129079411938	18.242868662510936	0.35880874885410513	-0.0400967535171552	-0.1353755564389979
-10.351495060601314	18.19934593348884	0.35262363460598833	-0.03835827443401841	-0.13303112511911191
-10.276659955502009	18.164399203559437	0.3465195349814545	-0.036812325838139814	-0.13085307861513532
-10.051706148564318	18.092298620546728	0.3276076845346463	-0.032795107739415366	-0.12302294986421365
-11.220597943108505	19.547650220008503	0.43620271641043196	-0.0834941153965256	-0.153287443700821
-11.213232813518047	19.613678726955158	0.4371627572483461	-0.08479133506446959	-0.15292509891904088
-11.167862918473158	19.983763373685665	0.4423871419286235	-0.09435994513047932	-0.1498372013716974
-11.119734753615504	20.180895538942224	0.44462436102552605	-0.0984013361370967	-0.14849528071781765
-10.889962382093142	20.81510177874138	0.4485217398208896	-0.1129227613572005	-0.14143185649992376
-10.989883259185685	20.57314650704364	0.4471660597705599	-0.10800210242914332	-0.14387602825435372
-10.670647697607485	21.25443563231954	0.4498603294902546	-0.12329172275752012	-0.13559982959955544
-8.656589193032165	23.077778160673812	0.40352990064713945	-0.1669597121041613	-0.08225233422942402
-8.262164632393056	22.97490850022338	0.3743956075558195	-0.16043766832872094	-0.06879330801729806
-8.093510801985081	22.896766634500132	0.3609462863221415	-0.15664635892380427	-0.06414495947577259
-7.68989912608717	22.564207698669875	0.32443921337804277	-0.1409617259890371	-0.0515779850557351
-10.61906467426591	21.352055718189742	0.45024495873265735	-0.12523635438201824	-0.13461755082619845
-9.936768220586934	22.310409278173573	0.4482408697708291	-0.14906691270112285	-0.1189682987632528
-9.627937960973474	22.62487940796674	0.44275702136033734	-0.15731888857771725	-0.11085441174362298
-9.573169961095976	22.676544366109272	0.44166316416276796	-0.15855341725334274	-0.10956536272033442
-10.134279956953314	22.058148587414195	0.4490562866427532	-0.14214704655351335	-0.12406376034065639
-10.304582249602808	21.836678921374176	0.4504263150247879	-0.13699328062030544	-0.12760237676293634
-10.555587977067566	21.45179651669559	0.4501752286707594	-0.127275105832565	-0.1335270152028828
-9.871150253323467	18.04329134881533	0.3127414404848613	-0.030104541749851294	-0.11728585833646932
-9.4491510421968	17.986087424675254	0.2750843336262909	-0.024484167539544344	-0.1018314909048693
-9.39405468440286	17.97674307009461	0.27019901160992343	-0.023868456113444448	-0.09993248526746198
-9.318824933668623	17.968766098777905	0.26295132463775694	-0.0230004593607159	-0.0971693675936094
-8.866655676614846	17.930756511797174	0.2199758870738995	-0.018367712038949567	-0.07999510641834978
-7.460370084706861	22.326890903804703	0.30240113770049293	-0.1317874187326275	-0.046575295330896826
-7.181921823170052	22.004421546653404	0.27409717217475227	-0.1169065699406824	-0.04026440441309234
-6.980050576019263	21.793148493492453	0.2544853732790705	-0.109034268070579	-0.0366472285081159
-6.576542696581086	21.409318391621486	0.21686527306585043	-0.09267774068013018	-0.02951175294539219
-8.591810565175942	17.924390418426363	0.19095021948775037	-0.015230620493586405	-0.06955165690493534
-8.160987566235585	17.895824611247768	0.13923469378472972	-0.009553343390099597	-0.05029390830948541
-8.427526747689353	17.911776804777684	0.17166901054760447	-0.01324022268960417	-0.06241020372365429
-8.540982568507179	17.920050757602066	0.18563788809261916	-0.014730168074516322	-0.06758416327464938
-5.864615339578987	20.755750631962357	0.15571875762822013	-0.06832329247658353	-0.014346001690563232
-5.543802938210256	20.38074487517408	0.12673351396834717	-0.05429501929417839	-0.007690689095651029
-6.504364858334945	21.34437545298176	0.21056419657188866	-0.09055479999198257	-0.02825827862715555
-5.970918121132899	20.87023242852833	0.16525431757698567	-0.07174026010876708	-0.016180581977815335
-5.171797381464162	19.89737251545445	0.09206716267842849	-0.04101198234521629	-0.002010680177415591
-5.0245480447987125	19.683822661130662	0.07835228638189846	-0.03365455554663403	7.137136328867148E-4
-4.900152014728899	19.401774462066626	0.06359843897544538	-0.026581647818509514	0.001049857668026032
-8.045165203849148	17.895237150670994	0.12068715285725867	-0.007958714735819251	-0.042327113694504495
-7.828330068792466	17.887207984644846	0.08316800990575861	-0.0058449822909109475	-0.027533991660441397
-7.588389628929521	17.819549385161938	0.01935950928686326	-5.441285103226205E-4	-0.0067849605383925515
-4.683175416995011	18.92056128922509	0.041936369372720314	-0.01576872429675139	0.004000081078074202
-4.557131527726211	18.533459102138394	0.0270209397185409	-0.011476753415916087	0.004324840264768107
-4.377707594286538	17.57417867700677	0.003614471283577251	-0.0014480639496053376	0.002168148774069683
-4.375950900357417	17.526057226949376	0.0026884124770908424	-9.28884429848694E-4	0.001856046041978419
-4.484941864981501	18.19838652331461	0.015730319573116838	-0.006032313129046164	0.0035643766212836723
-4.372825752777866	17.497105804998277	0.0024473500842172556	-7.542413045076683E-4	0.0016324876349591466
-4.260063754969469	16.957122878843833	0.007631628076130008	0.001243977667303654	7.554170685296656E-4
-4.2543796491463395	16.88173839584814	0.007382516522458965	0.0014915546896121536	3.225802072842776E-4
-4.172479120773178	16.325671413989923	0.00803209030085193	0.0018894786374891808	-4.402741203210474E-4
-4.151871519508384	16.155447405066244	0.008410489127868381	0.0020569725422185606	-6.993263546260779E-4
-4.144035245207647	16.121454065378032	0.008370982515722781	0.002015947866654437	-6.707350419129947E-4
-4.072421898747817	15.289956430567175	0.006478456773175843	0.002139545748654097	-7.508779968202369E-4
-4.095328121705499	15.489697359268533	0.007036761207144778	0.002165879994249748	-8.648289955530724E-4
-4.118480058777639	15.68595857984359	0.007662972139409782	0.0020373599724735503	-8.068605645820043E-4
-4.140149876500907	16.06180723438685	0.008222323259229626	0.0019986910333801245	-6.673951833278277E-4
-4.179593610389492	14.862900564725685	0.005087200377693758	0.0021375535190648444	-0.001216719469417469
-4.129583690004605	15.034457843656845	0.0057808653272348855	0.0022755296138752927	-0.0012085521890465843
-4.332504046130264	14.727261534199787	0.002583327448215916	0.001005320018517704	-5.384910041345683E-4
-6.864381120883843	17.824925970386563	2.9940521676306938E-5	6.341912026446304E-6	2.025855407390538E-5
-7.111456277637915	17.862901719600874	2.9366249704375127E-5	6.191038739516902E-6	1.9710879542085013E-5
-7.361730330183262	17.815658423143518	2.8761997911078503E-5	6.280750065799701E-6	1.916457565650079E-5
-6.699631952192596	17.790187728061333	3.0333182861034433E-5	6.457872225988414E-6	2.0613802380955343E-5
-6.471535900809904	17.65611081898578	3.085678828676496E-5	6.841837445960235E-6	2.1107894613636524E-5
-6.01856299486931	16.965651538393175	3.1850480974217785E-5	8.386573104185203E-6	2.20518174093719E-5
-6.018217814642384	16.964954947243214	3.185123012258454E-5	8.388053412386811E-6	2.2052549804795673E-5
-6.192614293475787	17.31914560580889	3.1485206390278716E-5	7.65139942892589E-6	2.169798219227263E-5
-6.358826975092747	17.562077889890872	3.111325332578855E-5	7.070943378632572E-6	2.1347270298961793E-5
-6.018066056155799	16.964687362149334	3.185155704669546E-5	8.388573589523744E-6	2.2052877937236536E-5
-4.908304538333134	14.969355025422521	3.358729787769413E-5	1.18162611563391E-5	2.3954301445827828E-5
-4.894965705707698	14.956384548239772	3.360897501258379E-5	1.1838500895920913E-5	2.3973929289896017E-5
-5.522668475480044	15.89108446419409	3.263485315261971E-5	1.0301666819505993E-5	2.294467459019309E-5
-5.590293973325887	16.02332329799043	3.254009832691483E-5	1.0090042822962202E-5	2.2831068365122427E-5
-5.62503595550961	16.102423683804165	3.2496509142416834E-5	9.959132475890903E-6	2.277998772916563E-5
-5.79838945170203	16.47567517825189	3.222323684013046E-5	9.307524719985263E-6	2.2464541851203297E-5
-5.818300420163335	16.518599132988257	3.2196532613752156E-5	9.231863068265835E-6	2.243455962033146E-5
-6.016563718580136	16.961325465432818	3.185416345470217E-5	8.394855456223814E-6	2.2055765688762297E-5
-4.911331118979538	14.97328547513143	3.358234876243037E-5	1.1809722006862476E-5	2.3949300296737425E-5
-5.0735700023776875	15.16993664121582	3.332617172502114E-5	1.1490147179710456E-5	2.3695639296431293E-5
-5.223708594183212	15.375437594116095	3.309236364041686E-5	1.1144823799909255E-5	2.3457540180647567E-5
-5.2244114000787105	15.376332166246335	3.309130307848843E-5	1.1143379258487535E-5	2.3456476826701577E-5
-5.424504479191739	15.698092793846305	3.278438599862639E-5	1.0623855073119555E-5	2.3122133462637724E-5
-5.22565127061393	15.37825402853767	3.308947535225189E-5	1.1140235419681701E-5	2.3454546673458495E-5
-4.7077301313837365	14.774519111724057	3.391275363450751E-5	1.2153599681306017E-5	2.4247352757066915E-5
-4.675015183440867	14.74800878513003	3.3961157390990075E-5	1.2199224790510673E-5	2.4288811247511776E-5
-3.7658512309524754	7.028045440845924	3.350350132333881E-5	2.034882136557477E-5	2.455719044026778E-5
