# Supplementary material for: Thyroarytenoid muscle fiber orientation regulates the ability to modulate vocal fold vertical thickness
Source: PLoS One. 2025 Dec 4;20(12):e0337735. doi: 10.1371/journal.pone.0337735 (PMC12677544; doi:10.1371/journal.pone.0337735)
Supplement: S4 Data — (ZIP) [file pone.0337735.s004.zip › Male/contourA5TA11.csv]

% Model	Angle4.mph
% Version	COMSOL 6.1.0.357
% Date	Dec 14 2024, 00:43
% Dimension	2
% Nodes	720
% Expressions	3
% Description	Line
% cpl1x	cpl1y	Displacement magnitude	u	v
-11.968005616002486	39.650844643500406	3.340131326753054	4.299716160875562E-4	0.36233757728770843
-12.100925229184412	39.521184251215715	3.3366042348993314	4.277860356040954E-4	0.3623884432076915
-11.810234379374002	39.74293127707726	3.342631833479771	4.315345759389904E-4	0.3623003990432476
-11.76596306338081	39.775513356632324	3.3435183555994827	4.320850292754408E-4	0.3622874355653333
-11.47739948826791	39.862189693672036	3.3458745321807357	4.335539070515767E-4	0.36225010434039606
-11.258980847445656	39.857881496438054	3.3457527491979215	4.334854272783408E-4	0.3622480959759152
-11.716143543792246	39.796222579001906	3.344080658579854	4.3243781127512047E-4	0.3622788343021942
-11.163938214941039	39.85365079891891	3.345638326678155	4.334092900583446E-4	0.36224810628815246
-10.796207435616262	39.85090503287166	3.3455609908141666	4.333516317256262E-4	0.3622430329467809
-10.709496869932108	39.85039381204079	3.345545755859876	4.3333905740411155E-4	0.362241789094994
-10.37169574884199	39.850036177539195	3.3455336441704695	4.333178377918217E-4	0.3622363219293022
-12.13512273325702	39.460672833157	3.3349587931374094	4.267674325036639E-4	0.3624117176219206
-12.240660142730178	39.24849072022055	3.329190822606039	4.231947672540794E-4	0.3624930830352037
-12.227325367848685	39.08705965880899	3.324798496308361	4.2048735599826135E-4	0.3625534384385747
-12.205740642978935	38.979124391808504	3.3218641081616482	4.1867696514468877E-4	0.3625935817831749
-9.681369688821853	39.850002288818345	3.345519915759128	4.332901343580646E-4	0.36222490696353815
-9.209886193231677	39.8500022888185	3.3455200273623698	4.332598920749094E-4	0.3622171025822597
-6.503691158131879	38.96454001876737	3.3214046772197023	4.184428099825289E-4	0.3625051552899575
-6.587351156296421	39.29642873129991	3.3304355531338166	4.2397552098048764E-4	0.3623817831540006
-6.771159512318912	39.57700815680421	3.3380660627777052	4.286603725620979E-4	0.36227935887207396
-6.814129999907874	39.651652838586976	3.340097196307367	4.29905687741493E-4	0.36225201160012893
-7.229593906641747	39.84203493583536	3.345278670659706	4.3309449140613846E-4	0.36218734081399223
-7.181795837296288	39.83706132882147	3.3451432275744453	4.3301083202026877E-4	0.3621884175161988
-7.033567159296577	39.76166368437849	3.343089441049768	4.31749534200192E-4	0.3622142997567029
-7.6946177519140235	39.85300356006798	3.345582940243858	4.332740478555873E-4	0.3621909091057337
-6.488283836647731	38.91091546805024	3.3199467615334437	4.1754429101094944E-4	0.3625250547808301
-10.243595360807257	39.850002288818345	3.3455322656055735	4.333076747544179E-4	0.3622342146110394
-9.730298368089413	39.85000228881833	3.3455210087290768	4.332916683668486E-4	0.36222571628634653
-9.743014193148053	39.85000228881833	3.3455210025265774	4.3329266383873507E-4	0.3622259264698164
-9.085341826788042	39.8500022888185	3.345518052185838	4.332563329151645E-4	0.3622150386189258
-7.779783738995952	39.851154726690396	3.3455359764846824	4.3323925140139973E-4	0.3621930151777726
-7.886706964608754	39.850916601280545	3.345527498515609	4.3324124710730967E-4	0.362194875450118
-8.209330570361047	39.849987794146756	3.345514938202395	4.3321813538349583E-4	0.3622005558685901
-8.699211804792647	39.85004545472901	3.345522674707101	4.332296765762844E-4	0.36220863649331114
-8.427966558711145	39.8500350871401	3.345514243961629	4.3323001858529E-4	0.36220415025015273
-12.152615457473026	38.61822056218743	3.312046622160576	4.1264156691514915E-4	0.3627281298895834
-12.150457207342695	38.60568225439725	3.311705853727445	4.1243187227352684E-4	0.3627327988644006
-12.146591986235311	38.58859764700979	3.311241050755568	4.121471683495642E-4	0.36273914580408817
-12.074238696384148	38.24828133015453	3.3019899663061674	4.0646123891098355E-4	0.3628656453799733
-6.441829287929373	38.514252064367554	3.309161961156959	4.1092055963303463E-4	0.36267337294856933
-6.4796557750756225	38.830935381536946	3.317770114178413	4.162104436011073E-4	0.3625549741231006
-6.431316994593285	38.355730965701305	3.304849464417385	4.08288932879886E-4	0.3627327839167298
-6.415000660473024	38.12021737547059	3.2984471983575774	4.0436392208270205E-4	0.3628210277704257
-12.006552716049852	37.91928976266428	3.2930389985351614	4.0098686636075764E-4	0.3629879782099166
-11.966773292852782	37.7322909897182	3.2879560383252295	3.978763926279857E-4	0.3630574881173412
-11.899335717233097	37.41624344712912	3.2793590990912485	3.926427019938797E-4	0.3631749665078987
-11.86072968481382	37.23337054820751	3.2743889145652707	3.8960616261217196E-4	0.3632429474463472
-6.405495081109018	37.81045524455644	3.29002005568808	3.992272377505771E-4	0.36293729793750606
-6.3802834672144035	37.49850283645258	3.2815411030906683	3.9405426249033217E-4	0.3630541335424403
-6.34327199449609	36.990127261889924	3.2677126163083123	3.85673860022364E-4	0.3632446062391221
-6.3346776499635205	36.89181710192548	3.265042659192718	3.8405044785433476E-4	0.3632814142719364
-6.327277488709939	36.80573234114482	3.262703804028622	3.826413803890756E-4	0.3633136518603299
-11.839379859361392	37.12464213602315	3.2714301621506077	3.8780760891510594E-4	0.36328339399392395
-11.66031709327127	36.191536938073696	3.2460605042136406	3.7244806620253797E-4	0.36363056617515765
-11.619905720758748	35.962379473002436	3.2398366763965605	3.686904191062884E-4	0.36371588369698143
-11.730360249335298	36.58305483766412	3.2567158264623695	3.788618544334631E-4	0.3634848113418666
-6.248695444183289	35.88284413383002	3.237630021947787	3.674823130750693E-4	0.3636592285866691
-6.190644674951313	35.36621719878445	3.2235797495078247	3.5912219627951805E-4	0.3638524928077926
-6.146329446134891	34.860882297696094	3.209848543764925	3.508846717183916E-4	0.3640416988410584
-1.0600869276340483	18.316100001774196	2.7606468834572104	1.042961158348739E-4	0.3701860774046958
-1.0459016161732135	18.37692181363064	2.762294402522731	1.0515041969551148E-4	0.3701630327622924
-1.1744205707972624	18.153797557800345	2.756247155143635	1.0202135711678275E-4	0.37024863643757844
-1.311326192584243	17.97535615877772	2.7514121324110667	9.95200884082409E-5	0.3703175741894604
-1.386335587551091	17.922671465764726	2.749983671341698	9.878461242643061E-5	0.3703384091003178
-1.650548821745367	17.757514160475903	2.74551165227793	9.647840654438761E-5	0.3704041273905966
-0.9718149006219283	18.630446296863695	2.7691688947486606	1.0871170327652948E-4	0.37006676572092534
-0.9542349860686515	18.852537320770427	2.775187262050302	1.1183789541229782E-4	0.36998309122251005
-0.9467123425971604	18.932059856972355	2.7773442942449327	1.1295797465097285E-4	0.3699531134937322
-0.9488912973033679	19.009058522305217	2.7794312073956373	1.1404498716492463E-4	0.3699242180696998
-0.9602591937381534	19.185733594449147	2.7842230791333025	1.1653644615669279E-4	0.3698580075375464
-1.0005126263859143	19.36574217623491	2.7891012417624443	1.190803017349671E-4	0.3697909464587907
-6.05347281998843	34.07388368729615	3.1884808066899653	3.3825571625827E-4	0.3643360276042562
-5.779746191862431	31.198536783186327	3.110341488840704	2.928103336332945E-4	0.36541245788289245
-5.81260308842713	31.6601371096856	3.1228618934906507	2.999647851586856E-4	0.3652394515029709
-5.898916358898413	32.61341104261303	3.1487898230022857	3.1500608532073626E-4	0.3648825191004855
-5.976331308258205	33.33624786626052	3.1684099921323847	3.264224785846931E-4	0.3646120405876192
-11.555172919712001	35.57995576034233	3.229440133679433	3.6248498140306574E-4	0.3638583055710839
-11.427224513094306	34.824469013294944	3.208905112862579	3.5015039680773877E-4	0.364139660202629
-11.302991741507174	34.01939293201957	3.1870169788841043	3.372000807136258E-4	0.36443966869275196
-11.26269403333529	33.74326682230424	3.1795267225292907	3.3272006826859965E-4	0.36454259764748304
-10.87492360433819	31.536162433666846	3.119550813945636	2.9773497204277355E-4	0.3653643687657465
-10.79808267178972	31.096982410679725	3.10762187697406	2.910191482869506E-4	0.3655279018657175
-10.515617328365707	29.431210118152052	3.0623922233679526	2.651057764985091E-4	0.3661483035419238
-11.095255333576779	32.78560916869341	3.1534736486029304	3.1753733981906336E-4	0.3648991829314104
-10.374607869233792	28.677418549364212	3.0418972387642804	2.5381449164292114E-4	0.36642886447367506
-1.9007542873442729	17.670028077820447	2.7431408481994453	9.526409634725216E-5	0.37044047308391875
-2.0779141835942943	17.606247817656115	2.7414142448332117	9.437955858071243E-5	0.37046689956843404
-2.421704394542373	17.610906476909	2.741542131748983	9.446520018937804E-5	0.37046993306949094
-2.5268901597962445	17.60827853304663	2.741471913409487	9.443504046392598E-5	0.3704723850913605
-1.0157099330243569	19.441588102125813	2.7911586331388323	1.2015328766893884E-4	0.36976266600848096
-1.1062328150339649	19.65851365771074	2.797039814699763	1.2322465069341E-4	0.3696824381878143
-1.0950141199455286	19.63861486947969	2.7965002921225226	1.2294240478544883E-4	0.3696897567902639
-1.0936631912571904	19.634142492606518	2.79637896146488	1.228789269005242E-4	0.3696914180286589
-1.2019485900933222	19.823967402584525	2.801528144900609	1.2557018032264614E-4	0.36962161976346475
-1.2626663164006444	19.90610167368628	2.803754321245871	1.267338055880783E-4	0.3695916100296977
-1.3479656887537845	20.02184186709379	2.8068953597247535	1.2837448623858493E-4	0.36954931923546264
-1.3818036936806772	20.069240413165744	2.8081804332000444	1.2904982022436475E-4	0.3695319854382866
-1.490043238491493	20.21081153288452	2.8120220796329036	1.3105728348804604E-4	0.3694803092834993
-5.495158991359491	28.68268136418761	3.0419737009053707	2.542323513198518E-4	0.3663537384839745
-5.507477156915547	28.790577524822243	3.0448968818402316	2.558409250291577E-4	0.36631336300231987
-5.640376413522405	29.93509919763994	3.0760066031692923	2.732933825201247E-4	0.3658852015242254
-5.66674537726079	30.200894570944342	3.083214579160899	2.773219138630328E-4	0.36578568548980755
-11.232964758328787	33.56280133293661	3.1746185259323045	3.2979343918303796E-4	0.36460982250461527
-9.890707351552885	26.584105713780335	2.9850325540446865	2.2252894166148338E-4	0.36720669449965987
-9.499209611630052	25.463046361573806	2.954598673555485	2.062597718261526E-4	0.3676214624511782
-10.251371607480321	28.08873461337165	3.0259076971089907	2.4480232795133576E-4	0.3666477712405884
-9.949856872037069	26.81141811544305	2.9912074646605644	2.2595171658278313E-4	0.3671223214325391
-9.409620206466	25.28683176907262	2.9498029514109874	2.0367193299233754E-4	0.3676862602476032
-8.975776833099328	24.413789608181347	2.9261471509470454	1.9120586062199176E-4	0.3680075706863401
-8.450931047688341	23.67686534172989	2.906101077499857	1.806433281157321E-4	0.3682765963168289
-8.315280225053407	23.486682331666373	2.900951445648903	1.779787202722787E-4	0.368346069165554
-8.109310669822081	23.245736403988893	2.894403091439073	1.745981631259759E-4	0.3684336284620925
-5.04821833795282	26.35030357792787	2.978647008131837	2.1945217955137892E-4	0.36722381098970613
-5.072511135861281	26.457154341834364	2.9815411248446435	2.2098029570228903E-4	0.3671839904674836
-5.319014801988768	27.6151602307035	3.012983202648544	2.3815512498854587E-4	0.36675236403482314
-5.298549699956672	27.508324942348306	3.010086735280687	2.366045236475058E-4	0.3667922285331964
-1.6547952866665352	20.435138707303928	2.818103656863406	1.3424584772382697E-4	0.3693983332532329
-1.7068462026965912	20.505043732104994	2.820000920381397	1.35242396838295E-4	0.36937279897283926
-1.8328638043067826	20.675856534446993	2.824632597964864	1.3767563479151888E-4	0.3693103883471181
-1.9146876228856835	20.78271581099791	2.82753293094651	1.391948354524376E-4	0.3692713859186639
-1.9589596542270868	20.838178803681924	2.829036242650972	1.3998001865687633E-4	0.36925116621937076
-2.2267902915590323	21.173727916983232	2.838150699298759	1.4477634163845613E-4	0.369128846039965
-2.4765836027203294	21.524027437877677	2.8476415396401364	1.4977679276216422E-4	0.3690007317429041
-2.510632075597485	21.56945277354053	2.8488759503380794	1.5043113727743882E-4	0.3689841447939291
-3.4170539347823667	18.323036770820913	2.7608520506974834	1.0451953789389313E-4	0.3702162960631293
-3.3613588547056894	18.26201824120377	2.759197808544339	1.0366008632456411E-4	0.37023844566383063
-2.8302006677410443	17.7685842180935	2.745816726210669	9.670274332043888E-5	0.37041639010019944
-3.0213186080937637	17.882690433716814	2.748911723678424	9.831597377242947E-5	0.37037618481100393
-2.9853774190574067	17.85333337493745	2.7481166245247515	9.79020496644387E-5	0.370386714823067
-4.904236518511963	25.91960781073081	2.966936834223976	2.132125914790399E-4	0.36738361038035733
-4.723668736196532	25.314951331292864	2.950538942035479	2.0436473062335615E-4	0.36760822987141056
-4.604679940346854	25.051089745874435	2.9433622491158977	2.0048612296757118E-4	0.36770565284511425
-4.281370486848969	24.383328411417228	2.925268826989597	1.9088076130418456E-4	0.3679519783970676
-3.2125741016240386	22.611557155864187	2.877150776207475	1.653593288564709E-4	0.3686024890742961
-3.272014261258436	22.70654698603269	2.879724287127988	1.667128880381506E-4	0.36856763722272967
-2.5518384799861815	21.63096481182497	2.85054391602063	1.5132034575452905E-4	0.3689616173502896
-2.8735384712196232	22.08009398368013	2.862739459867032	1.5774398275461896E-4	0.36879739882124296
-3.1756044296995665	22.556944434453374	2.875666631328819	1.6458523720483962E-4	0.36862249039519734
-4.545571876999899	19.652622560032107	2.7969115137514597	1.233338221218066E-4	0.36973269108948525
-4.424895516455141	19.524062222800467	2.7934252029378572	1.2151888693853787E-4	0.3697793140294533
-3.958958611653594	19.00470136406695	2.7793357632017686	1.1414968023619077E-4	0.3699678374385051
-3.8782730930382083	18.915322300283425	2.776914340545555	1.1288823718757933E-4	0.37000029383786154
-5.025563667731989	20.107549344377823	2.8092697757609026	1.2982776218578633E-4	0.36956860337535835
-5.277731362781373	20.350988119887234	2.815860482734023	1.332687938832865E-4	0.36948065475258274
-5.606549304112775	20.6598148798465	2.824253368178721	1.3770211253518423E-4	0.36936934912597297
-6.131048509468386	21.17349677678001	2.838171044776132	1.4500528734007968E-4	0.36918373014097494
-7.17416985769136	22.198608654304337	2.865981547018466	1.596122081975278E-4	0.36881345638388985
-7.6413332318231895	22.67125431062098	2.878841426757442	1.663904750447848E-4	0.36864263722601087
-6.9150129554945305	21.927639425126234	2.8586491134214596	1.5580057837838958E-4	0.3689116034074425
-6.31895859009996	21.343154735881807	2.842790982144655	1.4745825890185319E-4	0.36912270684510085
-6.618255579081206	21.642875823077	2.8509032455312835	1.5176095869120636E-4	0.3690143827540435
-3.6680004015474728	23.30103040805593	2.8958775909391257	1.7521905079229252E-4	0.368349886476498
-3.83446762916781	23.580833568731567	2.9034647299602945	1.7931018509420273E-4	0.36824715099695854
-4.071443328978513	23.987709649252928	2.914517539372693	1.8508867094724714E-4	0.36809760465847713
-7.640251545310057	17.586782544931808	2.9422949317314808E-5	7.064128976953207E-6	1.943886099841336E-5
-7.509356374993602	17.79911102953117	2.933203604578285E-5	6.515025186220579E-6	1.9460088049058645E-5
-7.6989388334005735	17.4903691638282	2.946135025489681E-5	7.26327880728923E-6	1.9428482900900092E-5
-7.762103216471637	17.30759444679789	2.945931447148377E-5	7.658457642003745E-6	1.9445750301793807E-5
-7.821162534822876	17.152686250634986	2.9435998471757313E-5	7.965557814734708E-6	1.9451342878280605E-5
-7.87221896818102	16.9473112831706	2.9365691690610513E-5	8.368334355816927E-6	1.9472045185078795E-5
-7.921170402924522	16.753942907049066	2.9302879628264777E-5	8.741107286376638E-6	1.9492644311962117E-5
-7.9783869673286425	16.470761822820492	2.9167180927119973E-5	9.25015791856772E-6	1.9529986419740204E-5
-8.003886469325913	16.357472230499454	2.9117328793231403E-5	9.457032793849295E-6	1.9541837342856183E-5
-8.041803974825056	16.197407590250943	2.8998514667544476E-5	9.722912648493026E-6	1.9534021290764527E-5
-8.11957094103931	15.808141817188318	2.87370539932923E-5	1.0372146938894715E-5	1.9547726288022492E-5
-8.094241908274963	15.975737091845481	2.8853722889256762E-5	1.0104146082538415E-5	1.9538134269258257E-5
-8.149959289733443	15.594634263864748	2.8606863141117177E-5	1.0720142695237915E-5	1.95655698751907E-5
-4.487015489615116	14.591722761896559	3.532245762975753E-5	1.2837674563586793E-5	2.5291562426212288E-5
-4.416731324563106	14.512870608922288	3.541095632881028E-5	1.2968623363804403E-5	2.5382596321485757E-5
-4.329055028394281	14.412978776001905	3.553404070299641E-5	1.3146064793716642E-5	2.5506274551927487E-5
-4.19303203891211	14.248275933735142	3.5705136355625295E-5	1.341245104039699E-5	2.568405133298057E-5
-4.178965322518646	14.23024927967746	3.57248393070661E-5	1.3443153592456468E-5	2.5704282858436943E-5
-8.208595369810979	15.125877972768416	2.825394721961918E-5	1.14023134466535E-5	1.958285977690047E-5
-8.250106284083648	14.883579494882824	2.8061645382903743E-5	1.1733967822517828E-5	1.9578047960279805E-5
-8.184763342662869	15.304083214581624	2.83906389667975E-5	1.114855789618848E-5	1.9575368892896896E-5
-8.194040568253598	15.203367992185502	2.8324723302013036E-5	1.1299714379628267E-5	1.958699395666101E-5
-4.009503675450382	13.95499929048619	3.589247739508942E-5	1.3865629018776018E-5	2.59079171676022E-5
-3.967321215997023	13.879167246534847	3.594376359239307E-5	1.3990639461673632E-5	2.5967084070614027E-5
-3.8768075373306097	13.684183745503944	3.6015533772074094E-5	1.427678632117838E-5	2.6074909927346214E-5
-3.8285567068758617	13.577304042901428	3.60510860771865E-5	1.4436191768005625E-5	2.6129988532228886E-5
-3.679175518096213	13.165512678706849	3.6139750461958866E-5	1.5030860448113524E-5	2.6300760599961535E-5
-3.5952780276413945	12.848827743115857	3.614084554762938E-5	1.5448886603767997E-5	2.638598143920318E-5
-3.8035301168690907	13.511178334388502	3.6057034204623147E-5	1.452261626656901E-5	2.6153115329696993E-5
-3.5706258476984103	12.751547870197772	3.615889530000176E-5	1.5597056861140985E-5	2.6419449055541936E-5
-3.536337058362929	12.508568926206657	3.614863910107018E-5	1.5921721709677405E-5	2.6463558978680418E-5
-3.4943523373487664	12.217884679130231	3.6130271791855116E-5	1.6309150354098396E-5	2.6512783718511972E-5
-3.476217738039166	12.051206781698731	3.609903717338274E-5	1.650333684825033E-5	2.6526466946710746E-5
-3.4381043775288846	11.707787309160882	3.61319843740915E-5	1.699657299052983E-5	2.6590511357460422E-5
-3.4175141432913065	11.442487558596586	3.609096234472755E-5	1.731092614308217E-5	2.660368456752794E-5
-3.390535492772293	10.959938069747185	3.607274425258373E-5	1.792229144012821E-5	2.6637689965024597E-5
-3.391605607580326	10.637069694303245	3.6036792278658144E-5	1.8300511538669277E-5	2.663486295325611E-5
-3.3957072198915474	11.125983907025887	3.610667768934298E-5	1.7734192778368088E-5	2.6639284734271446E-5
-3.3933099091125833	10.454525891479044	3.603884833705365E-5	1.8539180981212394E-5	2.6642989698934693E-5
-3.392748642497309	10.363320317554606	3.604789145826088E-5	1.8655894021811453E-5	2.6646298238980324E-5
-3.3881777990103163	10.052022617744685	3.603938184384154E-5	1.9024794642098928E-5	2.6638495503572443E-5
-3.379931059854188	9.65560915900371	3.602155745473556E-5	1.9452262137120678E-5	2.6610117503663942E-5
-3.38003327420144	9.645525660619372	3.601932513536631E-5	1.9462139100707763E-5	2.6608781271468493E-5
-3.380411775956053	9.63612711841371	3.6015067049822766E-5	1.9468888060041673E-5	2.660625914509591E-5
-3.4070943292007656	9.209820550583608	3.5955041456827944E-5	1.991866361044719E-5	2.6547305078125307E-5
-3.4177904844649305	8.97279793026408	3.5857939653081296E-5	2.0101453707256738E-5	2.6467273236759718E-5
-4.670507470987797	6.528342318175511	3.3118496360883416E-5	2.221523734218942E-5	2.438101556722785E-5
-4.472672713765167	6.53165408154053	3.348232557611109E-5	2.216098456988915E-5	2.4760993798634633E-5
-4.296096768007061	6.564113874181485	3.366272086457565E-5	2.2004526379343956E-5	2.4829460842846877E-5
-4.1907677441120486	6.6201318525786546	3.3869755769012874E-5	2.186330514925048E-5	2.502532102198834E-5
-3.42823364007561	8.77881073484247	3.585781813590799E-5	2.0296737330486845E-5	2.6445851808747393E-5
-3.440421539484517	8.631632878187974	3.5853228327453594E-5	2.0390732057651985E-5	2.6416897826678535E-5
-3.510174069952668	8.051882576425108	3.578500524883856E-5	2.075320739209706E-5	2.627025936975422E-5
-3.4654247941708625	8.41479710425795	3.5778445520071215E-5	2.0502736569827884E-5	2.6353654621957535E-5
-3.519325274558982	7.974355231943207	3.5726766762793446E-5	2.0775285591153326E-5	2.6216714088577994E-5
-3.8048036653298265	6.960169305120867	3.43807837345171E-5	2.1018419105351543E-5	2.5230755096394727E-5
-3.942941641067294	6.809098812242506	3.418968176706741E-5	2.1440450382226852E-5	2.5131413508290394E-5
-4.081244662082278	6.715380176995773	3.388865043672549E-5	2.1511979700105537E-5	2.5033251022439233E-5
-3.557899482821399	7.6388476831782866	3.535189652712903E-5	2.0491904875649942E-5	2.584383013408392E-5
-3.5506928691402093	7.692857622749482	3.5563915433073534E-5	2.0716903107678338E-5	2.5995081686638205E-5
-3.535122007221198	7.8370201875805385	3.563779995471611E-5	2.076013232078318E-5	2.6086401643462823E-5
-3.5827478111781415	7.560437912809053	3.532653266238415E-5	2.077531642792332E-5	2.5756882738036193E-5
-3.656557182300242	7.31345080673359	3.4815483489697156E-5	2.080612758055329E-5	2.539096373872515E-5
-3.741595319822733	7.091603710798701	3.444171788729472E-5	2.0681877049467876E-5	2.5252024442750732E-5
-12.48823622079036	29.318127189803445	2.2029108706425893	0.06097652826798232	1.1096002222108734
-12.301573729696075	29.291730374054282	2.128886150427551	0.06772997800474155	1.0931771872721774
-12.904182385341631	29.37659805299116	2.3645484978435705	0.03953809296938665	1.138527444012978
-12.704310573905445	29.35687813300677	2.288644147641533	0.05082566628303278	1.1254592680183955
-13.215739023882737	29.375039723105594	2.474554053927522	0.01966497098108527	1.146489245564598
-13.289816212405814	29.38416912499247	2.5010194015232345	0.014118062067910709	1.1496509333985447
-13.628735756055638	29.408293625969595	2.6111375362083398	-0.005719623688778815	1.1548325979819156
-13.761313265189306	29.420327221129604	2.6547785369062504	-0.014018736858495678	1.1573067549586469
-13.789831291953012	29.42263826529943	2.6628192524046304	-0.01586719048893464	1.1573795983570119
-14.193507593470319	29.351006338599753	2.7699998235908336	-0.03934108414931081	1.1466060295429918
-14.343065600888547	29.30623263263965	2.8039245289494166	-0.04540547461099706	1.1403165951986054
-15.169871121939503	28.7024294022831	2.996498610389558	-0.07619124490399663	1.0965323829445486
-15.025976096323706	28.826575538617305	2.9627140744111258	-0.07031711748353571	1.1043590754023143
-14.704342841257393	29.099582909420015	2.8865657608212225	-0.058248915287467805	1.1221111250848592
-14.77814405518191	29.048154888872233	2.9029335332614843	-0.06033244195920116	1.1179570869162627
-15.194930389272562	28.670268692680192	3.004436557601992	-0.07727437373381472	1.0945811699405983
-15.552436058935607	28.262388145106144	3.109596127441469	-0.09558536644411586	1.0676870411953638
-15.65870487864321	28.128694460225432	3.14167090668007	-0.10086436116342778	1.058517942728948
-15.420870685895718	28.414489982476084	3.069689445836377	-0.08960518092950936	1.0790933669576654
-16.14669845066415	27.534817692946177	3.2776952721028763	-0.11358272392153271	1.016639055302901
-16.18902508127296	27.487365967844962	3.2889714525667744	-0.11557096065649233	1.0134813692226268
-16.090879730623392	27.60512583812312	3.2624039597797085	-0.11248578055487105	1.0213528790141475
-15.906983759261689	27.83045491742547	3.2116230703654876	-0.10988063334731152	1.0382222875548799
-15.78801336657089	27.974288039163056	3.180035100554041	-0.10628157551671666	1.0469041621488664
-16.4224657835804	27.241242221715776	3.330434376400282	-0.13447151226929896	1.0065756339312837
-16.636541644582238	27.015574682657572	3.3481972313895687	-0.14059488097224648	0.9866371983768616
-16.701862721366762	26.948993088668995	3.3464156174290887	-0.1462110398967697	0.9821128238803629
-16.98192097775023	26.67928029930171	3.3102204380209748	-0.16912678370672535	0.9890330182016916
-17.086567607533095	26.586911131348927	3.2869003440226967	-0.18509967895214258	0.9981223223543889
-16.810764952407226	26.84442366016748	3.330638722001722	-0.15489256537725116	0.9853821866189447
-17.316197999609905	26.352544552541893	3.215513649018618	-0.24089050139524176	1.02098737535844
-17.45518464052986	26.210110438215963	3.169811561834069	-0.27653106798078186	1.03157606265228
-17.722095738557805	25.895382301413925	3.0906266172622767	-0.3769010274615618	1.068647007469528
-17.72264017583542	25.894744071275742	3.090440058999125	-0.37711299788518715	1.0687204742344758
-17.932597821946576	25.11386146747848	2.9612153888948956	-0.6224717585616335	1.0433603899338881
-17.907096306050956	25.00313633884308	2.944143455672252	-0.655013516511312	1.0270301134754565
-17.75267320881764	24.32471147247125	2.8383286520644626	-0.8591278231115655	0.9242723756066238
-17.92944471255859	25.1306830888716	2.9637468733838492	-0.6176186388801732	1.0437806052714427
-17.722777975835573	25.894232143167198	3.090353725043244	-0.377299376195032	1.0686946800372439
-17.728945142955695	25.871483784810497	3.086602281076574	-0.384432488500567	1.0679626627113148
-17.700264955727473	24.192801294244298	2.8163587899897333	-0.8975444182295539	0.895413139418799
-17.492893227235577	23.675149455238873	2.719960880309864	-1.063616035050113	0.7833715290158219
-17.219818972655105	23.051350814888384	2.6049628439080643	-1.260442966412694	0.6499989835637716
-17.213682929786287	23.036984749786797	2.6018824282726674	-1.265058230280035	0.6469164314877586
-17.20651458505761	23.021889840621302	2.5986989212484475	-1.2697456232209006	0.643103228668513
-16.72944438496599	22.0265670999435	2.4043545979298484	-1.5517002416689376	0.3814198901576319
-16.772330573218266	22.113599037757318	2.420748225241484	-1.5303453969884473	0.4040705706261744
-16.97378539565523	22.529669064239176	2.4996117229919665	-1.421897966892054	0.5127448444073901
-16.69878402350933	21.97001521221032	2.3963998485622193	-1.5644853747426661	0.36762633598422423
-16.44523432072541	21.481646309928003	2.318615940218506	-1.6758355729386079	0.24373542318239866
-16.38784636008633	21.382208809377225	2.30816711762031	-1.6960952154351943	0.21759692706591713
-16.10429654720809	20.90765006213037	2.2414623911895415	-1.7868477627668038	0.08373134758030684
-15.229590069694847	19.59839917871314	2.1124242920454264	-1.9164417377377556	-0.30856977614786374
-15.573303162172023	20.08692966262294	2.1560155981112716	-1.8875367314384919	-0.16185593761739256
-15.762739830454272	20.369577854236137	2.185859224909394	-1.8619322001237808	-0.07604239437303441
-15.676053214728174	20.229671015614727	2.169170575750609	-1.8788241148658429	-0.11805233335653954
-15.004965242227517	19.29705702264412	2.0810177686829534	-1.898392965826039	-0.4039608391628479
-14.347740685004595	18.43237628944785	1.8976038935841415	-1.6988274041218048	-0.6396775973211002
-14.71316053352021	18.903140185799252	2.021726751911784	-1.8467675511836426	-0.533816861138295
-14.112301424219844	18.14085757339455	1.7904412543851569	-1.5679678329125424	-0.689086712593143
-13.786968016309958	17.746840232171802	1.6079509993722547	-1.3654933452666937	-0.6863213701237567
-12.572484095421888	16.31238607204104	0.9550250421422843	-0.6737922278907343	-0.4354206957232323
-12.73923093656964	16.50237005974189	1.0408978291811666	-0.7636293786388071	-0.47643908601585383
-13.149721100590622	16.985383718836303	1.2513142750917554	-0.9910057621136256	-0.5660732307811567
-13.560443943361147	17.474962802260926	1.481953832604217	-1.2303615577279512	-0.650511538440216
-12.433087863224218	16.142914163274668	0.8855402937758821	-0.6062126977944993	-0.4006914674564628
-11.67886765718853	15.130655135953049	0.5417211614229208	-0.2656404418158122	-0.22768895147276277
-11.370603754574383	14.616160191779192	0.40871226257725446	-0.1368208107651699	-0.17038798022031434
-11.928279318244115	15.521235666230787	0.6505528122261817	-0.374315123489219	-0.2774175093519646
-11.098102119973685	14.067276715400904	0.31259629921001	-0.057288974718040495	-0.1223309971001142
-10.94829922258624	13.75778922441979	0.25449900705637757	-0.016833266873158587	-0.09416656429478848
-10.566136973193167	12.955069884045642	0.1618472439465205	0.019268696937355702	-0.048281962519504236
-10.528617101577506	12.869997651759531	0.15112220126146944	0.021364190822674226	-0.043222706117169475
-10.125844678960055	12.03212679724241	0.09537773361581586	0.021539791971491105	-0.025436224998960758
-10.205786830641387	12.200371242765215	0.10653585904753411	0.021398659661067354	-0.028988599376959724
-10.11776374681346	12.014636087480781	0.09463854905140538	0.021405341104851112	-0.025221022107640986
-9.799033203597945	11.32040592221854	0.06128383003101767	0.01681352298608226	-0.018963618279511305
-9.732454220074882	11.174895810343436	0.05453186610607054	0.015414901000701454	-0.016316293728754597
-10.081694286405995	11.938670646469957	0.09100967682375732	0.020845255984131335	-0.024516649998234073
-9.419861471494833	10.505758447346915	0.036130010007899935	0.008775503966211864	-0.014897966314973188
-9.39945834397536	10.463080013210769	0.03486241258495274	0.008296142965083037	-0.014624239309089154
-9.362989365785312	10.388561145610026	0.033224178191849946	0.007882571509813066	-0.014176735212279983
-9.15485933130238	9.94585479357356	0.023794798882235443	0.005056173068520937	-0.011939220453622716
-12.250739993292553	19.150604908283345	1.9883424241675312	-1.9139537242187754	-0.5107559852855734
-12.385666050996104	19.229462944007324	2.0741206211378653	-1.9884275812523096	-0.5832478460925226
-12.018444755085756	18.995911937273455	1.8243839723224218	-1.7770575796375288	-0.3638177471486026
-11.827571680933026	18.805921238230237	1.7378618951948956	-1.6899787801891692	-0.30841613908339927
-11.71378598197753	18.69006222155872	1.6825932211979184	-1.6321884392400525	-0.27328826435635567
-11.489121580415649	18.312221504949157	1.5296363361831158	-1.4746935488285207	-0.20084935434632872
-11.42092816915265	18.202424829191397	1.4862463237040562	-1.4294452481748934	-0.1815297344359755
-11.137081940903064	17.673975351763787	1.2622403050230888	-1.1922438627816012	-0.11547876851100566
-11.050577560623434	17.52903972488271	1.2006757108453683	-1.1260118944860842	-0.09882322274400383
-10.900173758069224	17.228821915447778	1.0680181536016358	-0.9844843192273018	-0.07801362424753273
-10.59407257662658	16.86993613536655	0.8915083098457991	-0.8035417757304293	-0.04419122098873539
-10.4015251414116	16.663994998799538	0.7947629694662717	-0.7077336848898184	-0.02736624367060462
-9.980308680915373	16.24426542990552	0.5938006952752958	-0.5108753500939512	-0.0018032255016031246
-10.52456597891735	16.788877057884427	0.8536084175591768	-0.7648693920383254	-0.03529072059401639
-9.215934750579713	15.702403997568886	0.3314270110640076	-0.2703760108551475	-8.611914665571704E-5
-9.506635524164235	15.916651407254937	0.43167985775847356	-0.3612342234126812	0.011698217632880516
-9.713477904294042	16.0562870014233	0.5020814775851221	-0.4253696731877377	0.007329182692965438
-8.987328542896977	15.535943891824608	0.2546486322409868	-0.20082303281324743	-0.007916684886091003
-7.038155536202357	2.4161328913912485	0.002253746164208994	0.0020349876746900363	-9.386193903122952E-4
-7.218271698777633	2.47634434863711	0.0022885587700621204	0.002013279754453096	-0.001051150035463005
-7.402921517489648	2.596088343862585	0.002309671485833412	0.0019528734985567908	-0.0011817817198352273
-5.610926604361966	2.56874897195521	0.0018614138784663063	0.0018143490952698279	-1.7587466799086313E-4
-5.791192046184306	2.4885541575675454	0.0019095256901779816	0.0018690359196350888	-2.4908626202727226E-4
-6.090991914769232	2.367770791599311	0.002008288541633459	0.0019635374591973715	-3.8565479358598125E-4
-6.223300720670824	2.365865245728654	0.002034726048931892	0.0019784218108610846	-4.5212909098758146E-4
-8.524776938151282	15.280293075065625	0.1713108142234585	-0.14304414153979855	-0.024439124954430656
-8.5390176621	15.301185889469425	0.18116139637567533	-0.151175562622896	-0.025612534238434775
-8.574275941324595	15.320887483760043	0.18702204099910003	-0.15504314968678254	-0.024592863036931315
-5.2268760988311245	3.1984387632370352	0.0015857871535598042	0.0015026194504897312	-7.439220890230869E-5
-5.323022364028059	2.954304032548915	0.0016869201360533033	0.001616429744879794	-9.24809765808594E-5
-5.411391041049513	2.8046470279535036	0.0017550549435696463	0.0016917782260740402	-1.1577801214161516E-4
-5.361270108912003	2.863813885716368	0.0017256392113870927	0.0016586670792619873	-9.942401664498989E-5
-5.176470922340737	3.3654332504811606	0.0015225007813006062	0.0014353964792813902	-7.139245955186524E-5
-4.997438755280889	4.032636318053695	0.001263380311960707	0.0011657650740999263	-5.797859564119496E-5
-5.108994509801874	3.6116460899580636	0.001419223395769876	0.0013258334781255886	-6.466254432186014E-5
-4.991774580661376	4.054261353979088	0.0012547051373552691	0.0011567971159798928	-5.734339521004682E-5
-6.53602006808163	2.347293243898074	0.0021179533349373445	0.0020235228909119274	-6.225853929570647E-4
-6.871423256057571	2.3759082864320638	0.0022084658376273526	0.002041694816071648	-8.263230834315829E-4
-6.725008134174486	2.363972974785624	0.0021707531829489347	0.0020360400213793426	-7.374520771754972E-4
-7.498445287702315	2.6504749625169852	0.002320856154219967	0.0019241300046906158	-0.0012472421872514882
-7.543394316053332	2.6908233254228815	0.002321233782376853	0.0019004931926740107	-0.0012811073131264177
-7.714537633122486	2.9137762658493207	0.0022890955753471836	0.0017699166956014261	-0.0013968361883515443
-7.7891268079090406	3.0564766598021276	0.00225508712853053	0.0016824398218330122	-0.0014503840203917277
-7.80527300412054	3.4063802626319237	0.002098695293053129	0.0014812235708913037	-0.0014481105941354976
-7.804324521600502	3.2269612996167556	0.002184290571527048	0.0015868442417234885	-0.0014548123093642657
-7.758877336072651	3.698244931275473	0.0019556098486267835	0.00133033434058385	-0.0014073220501931347
-7.751964178591711	3.7286102673963915	0.0019386210945973258	0.0013135867662482723	-0.0014011696303578884
-4.868412953288395	4.489722570165323	0.0011021389207274146	0.001000361424947485	-3.736224139367994E-5
-4.944274103721604	4.221530184777065	0.0011960668478740329	0.001096882448470188	-4.980309029414219E-5
-4.861218645669248	4.514367912389247	0.0010938693259037776	9.92273225141542E-4	-3.602949858566989E-5
-4.761328567585714	4.872867994409656	9.568832957140378E-4	8.542131065801904E-4	-1.1279562675494146E-5
-7.7347878369548635	3.762505605967378	0.0019190197501273343	0.0012988807439192874	-0.0013896879200935442
-7.441188952293851	4.488511996506501	0.0016049861697780598	0.0010322761703065767	-0.0012285425312805007
-7.462522939780039	4.43043664258904	0.0016274520717258815	0.0010532060838546408	-0.0012393443647703885
-7.583988224902736	4.103803156183615	0.0017347522830912204	0.001153899787109708	-0.0012894193720808648
-7.428705960551779	4.562167039268793	0.0015998620217122642	0.0010120374616820773	-0.0012336154989408903
-7.367225146909923	5.0179675342064245	0.0015747236482450723	8.902852668394401E-4	-0.0012665025022394897
-7.395373926440531	5.510469499667041	0.001723756565191972	8.119779226132197E-4	-0.0014128528267238645
-7.396628687854849	5.543415335697084	0.001731530165854036	8.050132866072784E-4	-0.0014215676740620287
-8.951906927477943	9.55517852325179	0.019603141452514412	0.004207357425115252	-0.010942828219362596
-8.732770861641235	9.107630277300872	0.014076575165701384	0.002723371554285797	-0.00878446947410121
-8.477149435408428	8.592840803667324	0.010384309895701691	0.002102501866143837	-0.006813466911177337
-8.352048182285694	8.325615036227727	0.008698108911674983	0.0018421868375385888	-0.006055954319388368
-8.222367325804308	8.079901469599669	0.007648549641180256	0.0016688917946361013	-0.005461688438784096
-4.558078678429407	5.6727023718291845	6.340361110177696E-4	5.445092268745822E-4	4.181332928990413E-5
-4.661854211303943	5.2307881209663405	8.237617473265498E-4	7.237555746534592E-4	1.0379020378485715E-5
-4.6736829568741065	5.179041007331088	8.444495384774593E-4	7.442026497619536E-4	7.30958447464366E-6
-4.664862639408369	5.2157017440172675	8.301500170706866E-4	7.299581206942612E-4	9.558553550842336E-6
-7.642518454416541	6.7438038314408955	0.0030025450046491167	8.01824125482548E-4	-0.00237307093211008
-7.72390205946121	6.960130553786359	0.003587597554738021	9.04963278855154E-4	-0.0027490255297148475
-7.960824009101229	7.5515457825414485	0.005165795053706889	0.0011670358393434067	-0.003806326492604631
-7.398279738095727	5.568321714484634	0.0017473149354929763	8.033077343137579E-4	-0.0014351675055029928
-7.486554017062449	6.151026864151781	0.0021540700493969064	7.589401399645429E-4	-0.0017451181540172518
-7.599533786520233	6.612688047526157	0.0028185549921638697	7.975014698434874E-4	-0.0022606473852185096
-4.559353287845783	5.783205763653101	5.726297628146309E-4	4.887231940729551E-4	4.3738581754562147E-5
-4.539973927898901	6.108340489734484	4.1150542953978243E-4	3.459948447664925E-4	5.558149615048592E-5
-4.595870421128182	6.280367827388355	2.5021949255240504E-4	2.0462206478486154E-4	4.556585409464584E-5
-11.949523827617073	29.206895619841305	1.9809811316959856	0.07814619859972499	1.0538486218901844
-11.807688642858182	29.154031813094953	1.9167437668863696	0.0792229210532917	1.0339873563087658
-12.00330605669702	29.223330979102066	2.003667315314959	0.07714704422332566	1.0605188968147687
-11.58017196199464	29.065937130844834	1.8117652594666813	0.07658909107167036	1.004271028471159
-11.41683712235142	28.96940271662765	1.7316843916986264	0.0703172130026325	0.9738186985138708
-11.219350371023808	28.853937987330728	1.6340498624512767	0.06097301514581562	0.9354405864202455
-11.063811648377435	28.68153300927144	1.5417844029786942	0.03337382481357029	0.8947605124267705
-10.947486528223845	28.535037823889105	1.4692973501007178	0.010796193578411623	0.8635065822151791
-10.899230615467399	28.323819733732066	1.3899422812181883	-0.03223370772800356	0.8367400401818403
-10.868467577029437	28.194812621939796	1.340907303634661	-0.058917243961298264	0.8203349952710872
-10.876511202290695	28.109887068149042	1.3038408945667492	-0.08382627004464378	0.8136799204052007
-10.899672074901286	27.854101802332053	1.1973958691964328	-0.15352637456426438	0.7882704860680669
-12.412266700730603	28.73183000599365	2.1166789600355265	0.04914981721413178	1.0496019005433928
-12.004390987243811	28.644127827029816	1.9117949669235845	0.03129486134326321	1.007315041941313
-11.418956634563854	28.353076382645266	1.565298879040123	-0.03915793868285686	0.9200678076612613
-11.624144095082618	28.483083006210283	1.6948314069573005	-0.006431166446772267	0.9542229198811364
-11.98757052088968	28.638168487186267	1.9025821441832986	0.02997389589063013	1.0052068751131857
-11.999455430555999	28.643021141499133	1.9093057271446208	0.031072292553961198	1.0068244050278403
-11.11438165555979	28.077094826076056	1.3519053930601796	-0.1053256759494112	0.8495056670135096
-11.390783517603357	28.330385589064328	1.5458003665823477	-0.04488189504437145	0.9141933159763569
-11.018694723095315	27.985290635821798	1.2839719706525157	-0.12663899285370603	0.8233388032094072
-13.471803069018005	28.77445563984976	2.582530915449292	0.04269625705853696	1.1221513107132959
-13.48260549035852	28.773788416678933	2.586995557975852	0.042435111029505174	1.122618463415869
-12.935354512904492	28.789110493383188	2.3559315230394926	0.0520982065186108	1.093426763714234
-12.730299209385468	28.768829272465172	2.2626876336240973	0.051598319882577875	1.07788606033212
-14.231290469589101	28.525879619960573	2.8529710202832677	-0.005118302117396185	1.126090971973558
-14.010448775461906	28.63328583652027	2.7798397656202427	0.011888295448907883	1.1297634753165393
-13.506471729136642	28.767317669153915	2.5956294973615495	0.04106984069891423	1.122892040021292
-14.460841527293365	28.39408003504012	2.92342783101459	-0.026141552494354202	1.1193979141228798
-14.783683682753072	28.129965573228738	3.0113490238181395	-0.055447473300900545	1.0988783929529262
-14.975465100779633	27.963363652093868	3.064888474513074	-0.07029099599896502	1.0851658187368747
-14.857377166814722	28.070482248494333	3.031568257671498	-0.06177846842267237	1.0942839983089856
-15.247091508969765	27.723494694946858	3.1408176322875665	-0.08926891660371364	1.0647863585653907
-15.438921475279523	27.548521108541188	3.1944550307870694	-0.10120803951902424	1.0496414730949462
-15.777307067901031	27.23142152114181	3.289195368091624	-0.11241922562115941	1.0209678984765298
-15.505550048294694	27.4862002405047	3.2124865514165357	-0.10484294556127574	1.0443699550486412
-15.95882932927022	27.057658625283377	3.340478810012613	-0.11814647008164067	1.0033486252470358
-16.071627921968407	26.944874315391413	3.3679358231000602	-0.12189159924606366	0.9910105792181481
-16.348879088595037	26.649360708813276	3.4216462301182338	-0.1363572894865423	0.9561387343478314
-16.427997019937784	26.555959712111072	3.4302737645025796	-0.1489340667711762	0.9448451269388312
-16.656844434007954	26.17623866269756	3.408928221531129	-0.22447368520648003	0.9037616966275313
-16.696536478621557	26.09508062700545	3.3956263728582137	-0.24545282018948078	0.8947645669308416
-16.835749776418716	25.686852448177994	3.2989352035453465	-0.3618768490205002	0.8458234688867657
-16.845061757485475	25.628453285604436	3.2806851355291458	-0.38141274356760646	0.8379225710594864
-16.850433340026893	25.176846057478727	3.126461267826156	-0.5394638130480822	0.7643763103431709
-16.85038673364371	25.14105029551206	3.1152205267309685	-0.5518072140663997	0.7583738613066651
-16.822804208812027	24.752145786172367	2.9978262060548837	-0.67701524751131	0.6921735826646525
-16.814022621155868	24.619664448408173	2.9576070633395677	-0.7196905040287636	0.6697774378205067
-16.812945472733826	24.6090037446475	2.9543276675005563	-0.723101904325765	0.6681301369652415
-16.723937840816944	24.10943746964462	2.806835070610829	-0.8912448937137744	0.5824307818830837
-16.711672631053567	24.055094941481215	2.789713911705899	-0.9097198412647913	0.572869976843363
-16.289023552988983	22.907733919851253	2.472725277357216	-1.2877765274207102	0.3473338515728487
-16.541701583590093	23.45604246001041	2.6232062805451024	-1.1092355509433136	0.4590605379637306
-16.554803726644348	23.499372302025698	2.634929842867762	-1.0946023543301955	0.4669290885788662
-16.28488538521969	22.898119481008653	2.4701577492102835	-1.2908414295224473	0.34528962987940826
-16.26218103763534	22.856454352609262	2.4600573951057627	-1.3032391999043567	0.3356957337356645
-15.969194038819062	22.31634337785984	2.3286465741990883	-1.4653912897383585	0.21102413367065637
-15.890230123807179	22.1925020649246	2.304782338129459	-1.4991343102958175	0.18240587227444333
-15.611918811164477	21.76175729997115	2.2232343088196087	-1.6113569620707855	0.07022115153361982
-15.389654649869971	21.467446140267274	2.1826266008222914	-1.6805879660431664	-0.00950267502944193
-15.211472875440649	21.22502075941048	2.141316302470698	-1.7312864919593425	-0.07489470084417957
-14.852605830718518	20.76860561637889	2.108113380701033	-1.8243019141441839	-0.2022007964547866
-14.818368111934701	20.727265125728813	2.103697931738829	-1.8317108818427896	-0.21386140979342297
-14.010753868674147	19.956266747716498	2.07033748344616	-1.9477109755941229	-0.41386146104353716
-14.087441807327457	20.012526511232718	2.069748385418224	-1.9402379167880996	-0.39882813535785727
-14.468160486474938	20.371519812579944	2.07837580055382	-1.8886203719252328	-0.30831108162146686
-14.161164464278139	20.08381166702931	2.069103993572261	-1.9294906269302112	-0.38090499365838615
-14.781086333771103	20.690256417429	2.1012189884757584	-1.838471640553587	-0.2243684570562643
-12.566775432145782	19.255877513320883	2.0801773306723192	-1.9947502521357525	-0.5832874147026662
-13.290339014836286	19.46305631769065	2.0768605040015857	-1.9977420801945	-0.536126413631844
-13.1729303124603	19.418787275288505	2.0796492263668855	-1.9994100127855265	-0.5497905854985194
-12.843245224742368	19.28971157894774	2.0890106265028603	-2.0041817009373357	-0.5871420854584162
-13.364979556612642	19.508469790386137	2.077817602786779	-1.9956908622306029	-0.5269601701352494
-13.714991928392514	19.7215588672211	2.0704063637291132	-1.975494816924563	-0.47984253417115824
-10.73275094914898	27.601566124654774	1.0646337685210168	-0.19824656186412232	0.731145040715488
-10.621312259153935	27.431657608134955	0.9760335917986375	-0.22591752236729434	0.6901540903259311
-10.494472622804425	27.139762728691487	0.87251412791044	-0.27109640683222425	0.63034268993745
-10.440814811578786	26.97290839065918	0.8181772979290372	-0.2958240645450729	0.5972516036521633
-10.340010025599554	26.46761329405222	0.7199679265029079	-0.37489045098490575	0.49323198119345657
-10.310942985096554	26.231506882359504	0.6736906993162584	-0.41155565663213206	0.4424253797881296
-10.254915889396067	25.788604694922874	0.6572553672393326	-0.4876816504575966	0.3461892484828156
-10.226478276469011	25.49740684588262	0.6335712492889427	-0.529597989597564	0.28489336977336444
-10.15297056364784	24.454238785309386	0.6903578561882846	-0.6816855413785436	0.0641382813184421
-10.148816922605754	23.97207807587904	0.7769169135482306	-0.7715619763686641	-0.03354064113087671
-10.1572747910747	24.735583520367605	0.6500143778320021	-0.6308524396109059	0.1230483664604886
-10.162097597121184	24.830116402868736	0.6494339842561662	-0.6175843237478738	0.14354826626035433
-10.162546766859359	23.84260305188515	0.8125263981519886	-0.8001131603511107	-0.05875842210393296
-10.199764060738538	23.17965757589045	0.9665952967550773	-0.93022216978764	-0.17546457006255306
-10.264133457042867	22.925685144978395	1.0330318937298184	-0.9980826280294193	-0.2144576605010565
-10.334836167150385	22.416165687077918	1.140352933103308	-1.0744517693348756	-0.2978365346227872
-10.491992980100063	22.018023813554393	1.255997537712403	-1.193544135046448	-0.35850988417188506
-11.549836964138185	20.072338696358347	1.9089829745633837	-1.805272399943259	-0.608163906665427
-11.554967867880773	20.064003427239495	1.9110102851295476	-1.8070430155001878	-0.609313765724262
-10.551136967279964	21.796553611972193	1.3259984123530437	-1.2518210738374242	-0.4059377491926046
-10.861109989919282	21.2561808403101	1.5359098867612948	-1.450475497653002	-0.4811532597080495
-10.944210941660401	21.11696785294288	1.591402501208367	-1.5069063663555453	-0.49679279519470654
-11.133323225905555	20.800917117156818	1.706916036912542	-1.610894671934697	-0.5246794579030196
-11.346534801731305	20.436488911990164	1.8119422122499835	-1.7135596136550362	-0.5587342566275365
-11.231518843805489	20.62710766906838	1.754172946127184	-1.6644309844048837	-0.5399042153873859
-11.741469854730147	19.77949816437784	1.983661791580467	-1.8662173718261355	-0.652728948604433
-11.841147224706019	19.661418434931374	2.0128716916976144	-1.8943658671801427	-0.6608212557166919
-11.973386913159729	19.52262481256701	2.0506195796661117	-1.930979670672374	-0.6677715485317512
-12.17042537041236	19.353881967026794	2.0750529944571308	-1.9641459362151923	-0.6486744100217682
-12.254791953417843	19.298450378205736	2.073653352490635	-1.9730406179805975	-0.624250428113807
-12.107678242949614	19.405561627556374	2.0671047524225465	-1.9535026864610923	-0.6555991953130405
-4.288326386940742	5.8070230604936794	0.10146020726528904	0.09652488192579473	-0.015331597646563432
-4.307057605244767	5.526002436139832	0.14220117283118655	0.13454630508638946	-0.01584866457496377
-4.180171464701457	5.245978145694322	0.18571144633874465	0.17507007877100791	0.0047073020362037015
-4.162615861022818	5.199209053922773	0.19239425158246382	0.18119050750747254	0.0076911272732009305
-4.143652721141185	5.191949089536986	0.19374621602437986	0.1819971285781867	0.010247348841775871
-4.014987066173259	6.398560350145364	0.01840252062409138	0.017654346404781644	0.004041623684649097
-4.102160277057983	6.226155071234556	0.04103456394783566	0.040356184949817804	6.259113637734524E-4
-4.158587255864665	6.1200098173878565	0.05663620781845166	0.055154813331451134	-0.0036236348120691226
-4.284793079351208	5.824858607178209	0.09864570800615795	0.0939122654699974	-0.014992569375505681
-3.6322745368198053	5.1479752237781815	0.2124450877975581	0.1846556360465717	0.0874303393587306
-3.7520724673596213	5.133869891353276	0.20960416896432804	0.18771577130295203	0.06821300728209827
-4.068810461062704	5.185234828589743	0.19677643891418092	0.18301517262748745	0.021301205984465686
-3.4079134276844885	5.238028583704212	0.2109672773674071	0.16901324152076747	0.12130501789606232
-3.870611147185512	6.723331704642558	0.020488571697382343	-0.013333327583744016	0.009124062611369594
-3.93550508782948	6.569124366309313	0.025539860372554936	-0.003493039272537234	0.01015858709407437
-3.083077723553127	5.477621858005871	0.2121133072262342	0.1277138913988335	0.1683573189364951
-3.2016356353304536	5.395281637801698	0.21217045916166608	0.14391855353111896	0.15053230825697475
-2.9250367521464256	5.618751443255416	0.22808963518991476	0.10389403022872237	0.19179271598705228
-2.808073832376915	5.742408533499555	0.2369483465915202	0.08415273742708063	0.20740123050565948
-2.561109083068193	6.012828978318681	0.28798318354202296	0.04098331054198431	0.24532533185819777
-3.6562255957727294	7.214473650128381	0.05618038723950454	-0.046276275951300384	0.008486373983894001
-3.592522873141893	7.34008329807876	0.09623824721988115	-0.07795244100873576	0.014112422629923118
-3.54328167840365	7.470859406778205	0.10872946312107859	-0.08807720307864773	0.015941637987938472
-2.1477862434435124	6.617732931249476	0.43192655920773265	-0.07449645210363072	0.31853519944760766
-2.178221292733067	6.571855578800015	0.41894224186812185	-0.06423609259536721	0.3144557782524729
-2.0648331524982755	6.7576354797203635	0.4696175885084766	-0.10598900883577453	0.3302945725907719
-1.8849213199230619	7.066868042911974	0.5520088474917868	-0.17454347738393092	0.35493806317531507
-2.4120263893614973	6.229400814325045	0.33726905666577656	0.0017408961835460833	0.2722254799800746
-2.5361866250272955	6.047252036713077	0.2932310973148193	0.03664372602347188	0.24918116182990427
-3.935819787141531	17.984500048599497	2.3860622800552345	-1.0825617112272017	0.24041784885354872
-3.78336958602557	17.993315823553566	2.371728731088411	-1.0890229401774918	0.23694401793615924
-3.427077741744119	7.766058137175304	0.25113780386672857	-0.19724267134123366	0.022247317588465106
-3.406569881135219	7.832445527304884	0.2718637016359854	-0.21126815114387656	0.022360695946853498
-3.395983191054093	7.883794864942119	0.2885809802270986	-0.22126166893176202	0.02308114073212081
-3.3371281060386737	8.150918617555703	0.3857308253823197	-0.27190068630081404	0.029612089349943513
-1.278169408830863	8.48437433428823	0.9389547549029809	-0.47013361789672103	0.4218340936921337
-1.4540629241815408	8.03470965362341	0.8155897627434898	-0.37918817884201816	0.4080059066867038
-1.8167261401452421	7.208011822579171	0.5889300557450154	-0.2060477150632362	0.36625698770906207
-1.5523830370140876	7.789776732269239	0.7459866287408397	-0.32531306280880196	0.39508483145758766
-0.9410764433027281	9.405038530050247	1.174649603256357	-0.6387030763330698	0.4400120118565352
-1.0329367331417418	9.151234284338832	1.1118181299007461	-0.5957332834560739	0.43639269322591895
-0.7679094447811552	9.95277965234512	1.2953054305682614	-0.7193693377322085	0.4447589630509014
-0.33002843814312044	12.134348277380695	1.6968783102269414	-0.986336602362215	0.43373705449451233
-0.3357764586920513	12.078843485378034	1.6881714921890472	-0.9806047418742465	0.4346595935306298
-3.417433509638533	17.827381727176302	2.339771062054261	-1.1135706284106033	0.24228985590770571
-3.353382382951112	17.741842308688575	2.333144130731157	-1.1193022656675278	0.24550670168832595
-3.674832941632539	17.93323560833925	2.363885992338724	-1.094293588189903	0.24113977421090285
-3.5409307277999584	17.885907081965335	2.3525391084542706	-1.1054354299721867	0.2409759630791592
-3.1860561960175433	17.549365365355296	2.315187862607636	-1.129759791731352	0.2500624795429501
-2.9981130641699174	17.395321314172424	2.300303896241679	-1.137979680010578	0.2540113359553477
-3.2165215628928006	17.57820816975883	2.3177717679836287	-1.1274259316703776	0.24993055701977157
-4.1137207324417435	17.95308223849858	2.4090763373790454	-1.0723198098578037	0.24053413199456156
-4.160621080742889	17.795938972454014	2.4189611210709456	-1.072446869914716	0.24683000394179289
-4.190763877417752	17.70804950350443	2.425631164105751	-1.0700897900124047	0.24949418482286698
-0.33050020850094985	12.145123827625998	1.6982536145024532	-0.9871425989865718	0.4334609081613054
-1.4343564303268679	16.31909273804294	2.1607528532074607	-1.1793856552196258	0.2989075688380921
-1.3066176526698219	16.0680303809159	2.1383288410005177	-1.181398614139864	0.3046919712866683
-1.1152979539279455	15.611202681804269	2.0965610482958175	-1.1772184365564717	0.31883657518516517
-2.4474803932797915	17.1585224792057	2.2662534535303767	-1.1560007440153826	0.2677870356887287
-2.055761384167546	17.041296048986602	2.2380717697918513	-1.1678777077059923	0.2750839104994363
-1.9984998164489554	17.002629506016117	2.232926876388706	-1.1684469442464294	0.2777635561094945
-1.5724149375605685	16.580962567434636	2.1849673537903445	-1.1804412410516933	0.2902196831298234
-2.9820955633715815	17.38344915169903	2.2991340447549526	-1.1385714400950304	0.2544487887828535
-2.724789042326286	17.256116533629893	2.282727713164721	-1.147554223519718	0.2610594336213615
-2.531457869203797	17.190304756335227	2.27124379243226	-1.1543849802178636	0.26457311751314416
-4.183190145794866	17.56540290424019	2.4240191759348777	-1.0704941456824257	0.2534837533446368
-4.207099313692599	17.371866069837257	2.4277479320587796	-1.0738473001406859	0.25780021776328865
-4.17345519997633	17.089831976884682	2.4126531542958145	-1.0814775610088796	0.2578153882595223
-3.3148310309893363	8.423923301546052	0.4845164164830286	-0.32960154440305595	0.03039563862836237
-3.3001926290874843	8.663118489326514	0.5602690381502121	-0.37793024899218786	0.027388764566878797
-3.2862287614074197	8.915212706658004	0.6396223458180526	-0.42584613427142615	0.029454502544774202
-3.2794829862540458	9.153166440048345	0.7209601448519993	-0.47496491767719184	0.03272863828972684
-0.3805651487088481	12.953841366376702	1.8039294557880918	-1.0512528288004142	0.4106297487154744
-0.4307061904896281	13.36924122248353	1.8582844791610764	-1.084506621408704	0.3978678849148058
-0.5075965103225141	13.744646939005303	1.8998713904195168	-1.104165988781458	0.3860500958522488
-0.5977318219793605	14.096499370658435	1.9416997243095977	-1.126382178137178	0.3723924804451746
-3.2676731937878696	9.605726412719452	0.8608180029560504	-0.5548929863020723	0.043744304772024456
-3.256429234120413	10.042692132374542	0.9928946848064264	-0.6293828899295901	0.05439578784145094
-3.268410707882346	10.416945356274994	1.0938970948436868	-0.6811481872591617	0.06336204222370936
-0.6591870284780542	10.31262568099423	1.3768226300331707	-0.7749632365135151	0.44764563344503194
-0.42285288091859907	11.258976825610697	1.5595029809698597	-0.8959025910690697	0.44796038502499774
-0.42939644071267913	11.215805729165236	1.5515003123359885	-0.8903049204126195	0.44834127046106104
-0.6312573047807166	10.428088654680536	1.40153042537003	-0.7923317011452466	0.4480079692483223
-3.2903234695987535	10.897386429199772	1.2318151752484365	-0.7548998786708615	0.07467251875369135
-2.987291544864133	17.386535233830127	2.299527167647605	-1.138418605038397	0.25428939580326765
-4.164359810315925	17.031866286091535	2.4091327219289287	-1.0823394277287899	0.2583234948973967
-0.7097934901376413	14.466809880080852	1.9839808875049438	-1.1463634045196684	0.3574128268419739
-0.8575672753041089	14.969271293498517	2.0330895731984757	-1.1612349302982583	0.34135514773129716
-0.9532329287786547	15.217415294466539	2.059945001773691	-1.1714316790482562	0.33065120806772064
-4.1386892518049425	16.602845789463966	2.37543292578195	-1.0876470799125286	0.2523403935217924
-4.159558946386909	16.976159925336383	2.4047378932982695	-1.0819236610844398	0.25856697676991064
-4.083322820670365	16.225441788462653	2.3345307058951947	-1.0901408671551756	0.24538269975831886
-4.075875945060494	16.183223288394085	2.3297587577206915	-1.0900735759512392	0.24499907184636774
-3.9528003255732322	15.292784673108926	2.1964883086023237	-1.083020683196867	0.21086706902222163
-3.9992067929440043	15.73055462668215	2.266360155447617	-1.09053287212804	0.22913245406986893
-4.068371905853679	16.139351008679608	2.323357914680069	-1.0893838097500972	0.24373770733297181
-3.903746688804401	14.691009127397303	2.0943890704092363	-1.0645227977153386	0.18560576342212837
-3.86987704440043	14.375574603567006	2.035960206932626	-1.0499828929602766	0.17495168515895743
-3.9256796422272324	14.820378173973397	2.117401795893886	-1.0681569049613933	0.19051617316186167
-3.9497350317267026	15.228464150498013	2.185709844864582	-1.0808324282516186	0.20827793123870234
-3.7268568443784513	13.894308007070336	1.9401426739626535	-1.0315119032845388	0.15986452576504132
-3.698215854277132	13.779058127098043	1.9167986919834163	-1.026083563015732	0.15639532109499474
-3.6779639093146645	13.673870011895303	1.8940820456217218	-1.0184986590954794	0.15383831940723913
-3.571181750067259	13.33170586472178	1.820524337625303	-1.0002913390920725	0.14321420952961658
-3.4835043026903465	12.977876322076302	1.7408132912761847	-0.9723401273579367	0.13587325235658207
-3.404126025364066	12.339701968592273	1.597121821972841	-0.9222176682810677	0.11363716995566964
-3.3488293333994186	11.895449310153229	1.4857628789610082	-0.8727761030275669	0.10279613450767952
-3.300315153385468	11.14083500028607	1.2978283399901396	-0.7887942069192644	0.0811781575210621
-3.9511621749674837	15.271050023970451	2.1929544757899713	-1.0824587067885938	0.21017745076570776
-8.244373317370188	14.628658956740194	2.7936596835423505E-5	1.2147748396014364E-5	1.9628734319910145E-5
-8.208489142862772	14.204433859089825	2.7750701955716498E-5	1.2804686847003163E-5	1.9734604214346624E-5
-8.193734077492797	13.966873422743047	2.764696477939148E-5	1.318436469947871E-5	1.9778910888818094E-5
-8.232676222944097	14.462837941075223	2.786540983607652E-5	1.2405261295041894E-5	1.96802551273579E-5
-8.19035693955016	13.837323106092928	2.759025001006797E-5	1.3403254814436705E-5	1.978445392556934E-5
-8.113167709168138	13.369167772280294	2.7466098210826506E-5	1.4116832457383503E-5	1.9922028441625906E-5
-8.077142174814208	13.181783020574018	2.74575588399552E-5	1.4418573734372413E-5	1.9972370888252366E-5
-7.967407351985131	12.816549861797377	2.7486706794632913E-5	1.493742702814017E-5	2.0154302400031723E-5
-7.4202031915344335	11.241546128091116	2.81544411284771E-5	1.7086465601515966E-5	2.108205906190114E-5
-7.380855782333087	11.139150568907128	2.8252805742326907E-5	1.725144024815693E-5	2.115021424192547E-5
-7.603903539139292	11.751642921695533	2.785572540560425E-5	1.6390965000398702E-5	2.0760780455768386E-5
-7.696154479064555	11.994745340563997	2.7726600398734695E-5	1.6086001473208747E-5	2.0598217409292177E-5
-7.744684776673163	12.145936214046198	2.7696061870165607E-5	1.5891289934144328E-5	2.051696817964802E-5
-7.337783016568444	11.036160898112158	2.8359951532126557E-5	1.7409633595542276E-5	2.1225273496057054E-5
-5.478513842259125	7.328297301269693	3.167096996429224E-5	2.118577793604222E-5	2.352545788389701E-5
-5.496335515484936	7.350666297835906	3.1667653598904884E-5	2.118740226198891E-5	2.3516133627399774E-5
-5.513292533723025	7.373441024034741	3.164139388227683E-5	2.116620304544685E-5	2.350546941651693E-5
-5.7782594324877365	7.704138241466704	3.134646060591488E-5	2.09762696167273E-5	2.3194320399302265E-5
-5.226288884072366	6.97442447090005	3.218305721534524E-5	2.1719138518345035E-5	2.3716362030911097E-5
-5.1320395346395955	6.880771446866525	3.226240648558261E-5	2.1750852009042833E-5	2.3797908944973124E-5
-4.981658732436152	6.746084424883188	3.257556585242421E-5	2.196325687525448E-5	2.3991153596987195E-5
-4.872230788355059	6.663668971542325	3.277166942005462E-5	2.2073658192994028E-5	2.416205915595273E-5
-5.95993806317256	8.088641025459268	3.0852456625767724E-5	2.035690765740022E-5	2.3120580750107505E-5
-6.156106083074739	8.43849134717127	3.067245137124373E-5	2.021036849149773E-5	2.2955915949885904E-5
-6.3622803987511345	8.893710900037291	3.0199139342580558E-5	1.964046240718622E-5	2.278159295811609E-5
-7.037730777065047	10.279206689455364	2.8976753605311494E-5	1.834869584915934E-5	2.177074576063906E-5
-6.511291309796823	9.166024915663732	3.0085734262348776E-5	1.9597900916778956E-5	2.256377605547303E-5
-6.961309529005052	10.091919377967345	2.9113431063823526E-5	1.856529468620236E-5	2.1894168025363596E-5
-6.976746835639336	10.11701394282087	2.910332365508138E-5	1.855609735847522E-5	2.1874927810187736E-5
-11.149672852779776	19.026028297048256	0.43270632544013377	-0.06951700285320803	-0.1567148186667134
-11.177286946315288	19.099277703541333	0.4359508315284103	-0.07203844921286193	-0.15718123847452795
-9.18227086019565	22.941744559833715	0.4409489747117976	-0.1668421031881671	-0.09993637484966922
-8.933979733519063	23.042297787756027	0.4295606406871356	-0.16913784520398362	-0.09156174397675643
-9.497726748011418	22.723004536194928	0.45019532844869614	-0.1611814944390983	-0.10899371593134527
-11.201816179455392	19.362671115833425	0.4425369796906561	-0.07935050521370549	-0.15624278960987664
-11.022193536741858	18.71762456011473	0.41899139650012707	-0.05983716769392676	-0.1546823610807497
-10.948655511422155	18.634752597804788	0.4122251251053358	-0.05643889950092219	-0.1526496451520355
-10.739200803101152	18.414265673982754	0.39399498591406124	-0.04841213571868675	-0.14712521411945081
-10.426129079411938	18.242868662510936	0.36730669653899883	-0.04030492861009283	-0.1373123636003728
-10.351495060601314	18.19934593348884	0.3609431890726976	-0.03854148942134176	-0.1349237479278967
-10.276659955502009	18.164399203559437	0.35466637265543816	-0.036973536910535586	-0.13270754622475225
-10.051706148564318	18.092298620546728	0.33522406648106534	-0.03289902416422265	-0.12472566939968593
-11.220597943108505	19.547650220008503	0.4471997444936552	-0.08441185948739936	-0.1554769332714147
-11.213232813518047	19.613678726955158	0.4482010631182096	-0.0857203613729661	-0.1551041199966875
-11.167862918473158	19.983763373685665	0.45366051219163805	-0.09542252321419491	-0.151922476307378
-11.119734753615504	20.180895538942224	0.45599671003966313	-0.09949806971176262	-0.15054920293968277
-10.889962382093142	20.81510177874138	0.46009632246395515	-0.11416519506057674	-0.143332619204951
-10.989883259185685	20.57314650704364	0.45867023035870863	-0.1092077148264077	-0.14582347963924153
-10.670647697607485	21.25443563231954	0.4615020521621943	-0.12463365154545454	-0.13739493134701244
-8.656589193032165	23.077778160673812	0.4135718405877449	-0.16867869690691134	-0.08337268128817567
-8.262164632393056	22.97490850022338	0.38353103358459895	-0.16207496400754146	-0.0697323317717933
-8.093510801985081	22.896766634500132	0.36967167206230733	-0.1582388143785223	-0.06503544500249915
-7.68989912608717	22.564207698669875	0.3321025134226545	-0.1423623130837341	-0.05232141383222921
-10.61906467426591	21.352055718189742	0.461906105837738	-0.12659043872317668	-0.1363986805022102
-9.936768220586934	22.310409278173573	0.45981202230578555	-0.15063192917304102	-0.1205412568314718
-9.627937960973474	22.62487940796674	0.4541186130689137	-0.15895182502072946	-0.11233120546383546
-9.573169961095976	22.676544366109272	0.4529873665618753	-0.16019536890993363	-0.11102846331654367
-10.134279956953314	22.058148587414195	0.4606708480589103	-0.14363853298672175	-0.12570799461975254
-10.304582249602808	21.836678921374176	0.4620921972538992	-0.13845168032938326	-0.12928379806325346
-10.555587977067566	21.45179651669559	0.4618362318038661	-0.1286395302041543	-0.13529681942977265
-9.871150253323467	18.04329134881533	0.3199484098773855	-0.030177226684293457	-0.11888382468271885
-9.4491510421968	17.986087424675254	0.2812759481400088	-0.02449649932169739	-0.10314274366944698
-9.39405468440286	17.97674307009461	0.27626062965202214	-0.02387735128786313	-0.10120930702789827
-9.318824933668623	17.968766098777905	0.2688239322018582	-0.02300554611767062	-0.09839940261286868
-8.866655676614846	17.930756511797174	0.22472609629348822	-0.018363924321910453	-0.08092709913716187
-7.460370084706861	22.326890903804703	0.3094220546088998	-0.13310316638573289	-0.04727915655861682
-7.181921823170052	22.004421546653404	0.2803180826839981	-0.11802720353431857	-0.040927408807144405
-6.980050576019263	21.793148493492453	0.2601463357887096	-0.11008348233102955	-0.03728793095402479
-6.576542696581086	21.409318391621486	0.2214447963048215	-0.09353424290099716	-0.030128359126224455
-8.591810565175942	17.924390418426363	0.1949508881533914	-0.015207451614820849	-0.07032600154298999
-8.160987566235585	17.895824611247768	0.14193663702488996	-0.009502197962724963	-0.05075634758467529
-8.427526747689353	17.911776804777684	0.17518406964033692	-0.013211276284294596	-0.06306884889961198
-8.540982568507179	17.920050757602066	0.18950288536290683	-0.0147070316565007	-0.06832696170832156
-5.864615339578987	20.755750631962357	0.1586091083057605	-0.06894964845507827	-0.01474983896062855
-5.543802938210256	20.38074487517408	0.12888054794531809	-0.05475621477564206	-0.007966270945394541
-6.504364858334945	21.34437545298176	0.21496545064145728	-0.09139902207651797	-0.028861920884141815
-5.970918121132899	20.87023242852833	0.16839943964109738	-0.07239178140520393	-0.016617258133269742
-5.171797381464162	19.89737251545445	0.09332741803637137	-0.0413361458011481	-0.0021648981994902335
-5.0245480447987125	19.683822661130662	0.07928611110234682	-0.033878694797417876	6.233985951889557E-4
-4.900152014728899	19.401774462066626	0.06421044386659376	-0.02670676393612364	9.844938669850466E-4
-8.045165203849148	17.895237150670994	0.12297592099904742	-0.007911063016955818	-0.04267270237927337
-7.828330068792466	17.887207984644846	0.08462419435117316	-0.0058340743401259195	-0.027674956557937884
-7.588389628929521	17.819549385161938	0.019689318537456632	-5.230409546468953E-4	-0.0068218104812664574
-4.683175416995011	18.92056128922509	0.04215370423757025	-0.015777286296881264	0.004029762701830154
-4.557131527726211	18.533459102138394	0.02694459426313271	-0.011463374714819514	0.00437197520058642
-4.377707594286538	17.57417867700677	0.00391062165256262	-0.0013461251651330007	0.0021768005265576963
-4.375950900357417	17.526057226949376	0.0030016626787556966	-8.198944578900441E-4	0.0018579030690306392
-4.484941864981501	18.19838652331461	0.015535678536281976	-0.00594768968727801	0.0036025415455147795
-4.372825752777866	17.497105804998277	0.002764710252017893	-6.420544630938475E-4	0.001628953913814847
-4.260063754969469	16.957122878843833	0.008082836299035452	0.00135936169026327	7.402986728471325E-4
-4.2543796491463395	16.88173839584814	0.007827384040950002	0.001613073655246615	2.961726869448345E-4
-4.172479120773178	16.325671413989923	0.008405653959382328	0.001999550949465864	-4.8418745631317585E-4
-4.151871519508384	16.155447405066244	0.008763355695735657	0.002164571204140977	-7.491840766984944E-4
-4.144035245207647	16.121454065378032	0.008719156916896975	0.002121076195148959	-7.196310398352923E-4
-4.072421898747817	15.289956430567175	0.006702656287229486	0.00222425362095294	-7.951922964852253E-4
-4.095328121705499	15.489697359268533	0.007288433265631734	0.0022556197137046487	-9.14335751189279E-4
-4.118480058777639	15.68595857984359	0.007945307374642734	0.0021282593769328855	-8.58067661183312E-4
-4.140149876500907	16.06180723438685	0.008560958205463149	0.0021013830783290243	-7.15924431593523E-4
-4.179593610389492	14.862900564725685	0.0052573842117175085	0.0022145838247265917	-0.0012711739322413826
-4.129583690004605	15.034457843656845	0.005977836851523314	0.002359838703307764	-0.0012650151339536537
-4.332504046130264	14.727261534199787	0.002670321846409168	0.001042526345088194	-5.645846786477014E-4
-6.864381120883843	17.824925970386563	3.0927399270198525E-5	6.557583515338429E-6	2.0908340106879763E-5
-7.111456277637915	17.862901719600874	3.03353695885884E-5	6.402571777750869E-6	2.0346259299382487E-5
-7.361730330183262	17.815658423143518	2.9711158611820998E-5	6.4947595984771195E-6	1.9785586201217973E-5
-6.699631952192596	17.790187728061333	3.1331625534059435E-5	6.6763862806477154E-6	2.127260405274346E-5
-6.471535900809904	17.65611081898578	3.1869399456741017E-5	7.07018385388311E-6	2.177913545070126E-5
-6.01856299486931	16.965651538393175	3.288210533688412E-5	8.651867648898974E-6	2.274511930729529E-5
-6.018217814642384	16.964954947243214	3.288286590693109E-5	8.653382496641604E-6	2.274586860061893E-5
-6.192614293475787	17.31914560580889	3.25114981014951E-5	7.899338451783265E-6	2.2383318031605973E-5
-6.358826975092747	17.562077889890872	3.2131950516473786E-5	7.304636278978746E-6	2.2024267341904383E-5
-6.018066056155799	16.964687362149334	3.2883197773541505E-5	8.653913852711572E-6	2.2746204151044603E-5
-4.908304538333134	14.969355025422521	3.463549485000658E-5	1.2158284437861435E-5	2.4689900553676766E-5
-4.894965705707698	14.956384548239772	3.4657525036863836E-5	1.2181012235579187E-5	2.4709967248994688E-5
-5.522668475480044	15.89108446419409	3.367205334761594E-5	1.0610374844208189E-5	2.3657722755699244E-5
-5.590293973325887	16.02332329799043	3.3576723895376725E-5	1.039403992321963E-5	2.3541597273753127E-5
-5.62503595550961	16.102423683804165	3.353310171492918E-5	1.0260053199564484E-5	2.3489462542366443E-5
-5.79838945170203	16.47567517825189	3.325800780652734E-5	9.594007449801516E-6	2.3167032437097137E-5
-5.818300420163335	16.518599132988257	3.3231184488839916E-5	9.516532274184277E-6	2.3136423705364346E-5
-6.016563718580136	16.961325465432818	3.288582699751352E-5	8.66033926868259E-6	2.2749156384838485E-5
-4.911331118979538	14.97328547513143	3.463047770209843E-5	1.215160382822411E-5	2.468478714420967E-5
-5.0735700023776875	15.16993664121582	3.4370669856604116E-5	1.1825042949269005E-5	2.4425452532073857E-5
-5.223708594183212	15.375437594116095	3.4133927909200255E-5	1.1472057257815552E-5	2.4182076720567507E-5
-5.2244114000787105	15.376332166246335	3.41328533750523E-5	1.1470580631650421E-5	2.418098978473792E-5
-5.424504479191739	15.698092793846305	3.382266306826814E-5	1.0939629267878298E-5	2.383916996488605E-5
-5.22565127061393	15.37825402853767	3.4131006741892013E-5	1.1467366306233712E-5	2.4179017473703345E-5
-4.7077301313837365	14.774519111724057	3.49662319998331E-5	1.250303767531406E-5	2.4989484991765797E-5
-4.675015183440867	14.74800878513003	3.501545173995094E-5	1.2549683355287776E-5	2.5031848981407153E-5
-3.7658512309524754	7.028045440845924	3.44764882987076E-5	2.087442509398471E-5	2.5296674578944333E-5
