# Supplementary material for: Thyroarytenoid muscle fiber orientation regulates the ability to modulate vocal fold vertical thickness
Source: PLoS One. 2025 Dec 4;20(12):e0337735. doi: 10.1371/journal.pone.0337735 (PMC12677544; doi:10.1371/journal.pone.0337735)
Supplement: S4 Data — (ZIP) [file pone.0337735.s004.zip › Male/contourA5TA12.csv]

% Model	Angle4.mph
% Version	COMSOL 6.1.0.357
% Date	Dec 14 2024, 00:43
% Dimension	2
% Nodes	720
% Expressions	3
% Description	Line
% cpl1x	cpl1y	Displacement magnitude	u	v
-11.968005616002486	39.650844643500406	3.3747000408043473	4.4187704439280375E-4	0.3616269688764749
-12.100925229184412	39.521184251215715	3.3711795758682386	4.396311954579108E-4	0.36167769797190585
-11.810234379374002	39.74293127707726	3.3771958712225585	4.4348306132746036E-4	0.3615898587193406
-11.76596306338081	39.775513356632324	3.3780807184997705	4.440486867514592E-4	0.36157692461070906
-11.47739948826791	39.862189693672036	3.3804323967162335	4.4555798559956644E-4	0.3615395928938424
-11.258980847445656	39.857881496438054	3.3803108007965674	4.454875330315144E-4	0.3615374777784498
-11.716143543792246	39.796222579001906	3.378641963029244	4.4441118010555663E-4	0.3615683320256194
-11.163938214941039	39.85365079891891	3.3801965415947075	4.4540926379774246E-4	0.361537438035595
-10.796207435616262	39.85090503287166	3.380119222728415	4.453498700653369E-4	0.3615321918491453
-10.709496869932108	39.85039381204079	3.3801039943276194	4.4533690728437817E-4	0.3615309075404007
-10.37169574884199	39.850036177539195	3.3800917896820377	4.453149551318331E-4	0.36152528509761833
-12.13512273325702	39.460672833157	3.3695372097358907	4.385844997058623E-4	0.3617008956939514
-12.240660142730178	39.24849072022055	3.3637799785458258	4.3491328337308E-4	0.3617819854100617
-12.227325367848685	39.08705965880899	3.3593958401876303	4.321311727483972E-4	0.3618420882238761
-12.205740642978935	38.979124391808504	3.356466879668963	4.302708243799913E-4	0.36188205684007063
-9.681369688821853	39.850002288818345	3.380077949602259	4.4528612520739445E-4	0.36151355446185374
-9.209886193231677	39.8500022888185	3.3800778639412	4.452548205389837E-4	0.3615055345995126
-6.503691158131879	38.96454001876737	3.356006688778816	4.30028669243315E-4	0.3617910148698921
-6.587351156296421	39.29642873129991	3.3650207602716016	4.3571380941318427E-4	0.36166818199888096
-6.771159512318912	39.57700815680421	3.3726371485594977	4.4052770666069434E-4	0.36156626529217106
-6.814129999907874	39.651652838586976	3.3746645140183196	4.4180732953455677E-4	0.3615390503398026
-7.229593906641747	39.84203493583536	3.3798364636373357	4.4508402087285856E-4	0.36147485704268223
-7.181795837296288	39.83706132882147	3.379701256773678	4.4499804575925646E-4	0.3614759043760699
-7.033567159296577	39.76166368437849	3.377651273769728	4.4370198704209266E-4	0.36150160497391004
-7.6946177519140235	39.85300356006798	3.3801402772744726	4.4526866212967576E-4	0.3614786540178617
-6.488283836647731	38.91091546805024	3.3545514738367492	4.291054063861228E-4	0.36181082629075295
-10.243595360807257	39.850002288818345	3.380090364108931	4.453044487465338E-4	0.36152311915295327
-9.730298368089413	39.85000228881833	3.38007904765824	4.452877279518333E-4	0.3615143861294655
-9.743014193148053	39.85000228881833	3.380079046919933	4.4528875720187527E-4	0.36151460211856645
-9.085341826788042	39.8500022888185	3.3800758656873864	4.452510987052727E-4	0.36150341367561845
-7.779783738995952	39.851154726690396	3.380093394234755	4.452329469515006E-4	0.3614807962089094
-7.886706964608754	39.850916601280545	3.380084998469507	4.452350351366234E-4	0.36148270496869506
-8.209330570361047	39.849987794146756	3.3800724360088696	4.452114402263524E-4	0.36148853105129974
-8.699211804792647	39.85004545472901	3.380080280258489	4.4522353291493507E-4	0.36149683533766275
-8.427966558711145	39.8500350871401	3.3800718549697963	4.4522373996571404E-4	0.3614922251917073
-12.152615457473026	38.61822056218743	3.346667639914199	4.2406890443254925E-4	0.3620160295747601
-12.150457207342695	38.60568225439725	3.346327499804099	4.2385342338748146E-4	0.362020678410392
-12.146591986235311	38.58859764700979	3.3458635593892163	4.235608631886274E-4	0.3620269974939309
-12.074238696384148	38.24828133015453	3.336629566058553	4.177180673251398E-4	0.36215294419330435
-6.441829287929373	38.514252064367554	3.3437866506827554	4.2229916529297354E-4	0.36195852388743976
-6.4796557750756225	38.830935381536946	3.35237888667847	4.2773480510178595E-4	0.3618406208799497
-6.431316994593285	38.355730965701305	3.3394821603652405	4.1959498510985645E-4	0.36201769064293665
-6.415000660473024	38.12021737547059	3.33309174662819	4.155618070952328E-4	0.36210557106448005
-12.006552716049852	37.91928976266428	3.3276952327338747	4.120926677923418E-4	0.36227474373042556
-11.966773292852782	37.7322909897182	3.322621641234797	4.0889636636396093E-4	0.3623439498445248
-11.899335717233097	37.41624344712912	3.314040624975229	4.035182487801618E-4	0.36246091477834386
-11.86072968481382	37.23337054820751	3.309079598421773	4.0039792857587833E-4	0.36252859876255944
-6.405495081109018	37.81045524455644	3.3246802803970885	4.1028350073581295E-4	0.3622213689069528
-6.3802834672144035	37.49850283645258	3.316216965039123	4.049678742917853E-4	0.36233772176671675
-6.34327199449609	36.990127261889924	3.3024141265206532	3.963562993986996E-4	0.3625274097122666
-6.3346776499635205	36.89181710192548	3.299749060643311	3.946881034555909E-4	0.362564065282317
-6.327277488709939	36.80573234114482	3.297414484913044	3.932401338132399E-4	0.36259616955177093
-11.839379859361392	37.12464213602315	3.3061263545048027	3.985497597777544E-4	0.36256886953326223
-11.66031709327127	36.191536938073696	3.2808035039362657	3.827663441252984E-4	0.3629145348512744
-11.619905720758748	35.962379473002436	3.274591045894884	3.78904963979059E-4	0.36299948387942493
-11.730360249335298	36.58305483766412	3.2914390287723387	3.893571585484839E-4	0.36276940988687895
-6.248695444183289	35.88284413383002	3.2723868052603966	3.7766281398117474E-4	0.36294031618560646
-6.190644674951313	35.36621719878445	3.258362390223218	3.690717615122065E-4	0.36313277463886695
-6.146329446134891	34.860882297696094	3.2446564544581014	3.606068871367063E-4	0.36332119716210415
-1.0600869276340483	18.316100001774196	2.796257269815529	1.0719110582850594E-4	0.36943853202349325
-1.0459016161732135	18.37692181363064	2.797901967464873	1.0806909789058797E-4	0.3694155741621386
-1.1744205707972624	18.153797557800345	2.7918651539565342	1.0485326548717716E-4	0.36950088902218087
-1.311326192584243	17.97535615877772	2.787038468689012	1.0228263627550858E-4	0.36956960903116537
-1.386335587551091	17.922671465764726	2.7856124966565314	1.0152676158300036E-4	0.3695903930025141
-1.650548821745367	17.757514160475903	2.7811481613711213	9.915659652085036E-5	0.36965596283538743
-0.9718149006219283	18.630446296863695	2.8047645426797225	1.1172912820913046E-4	0.369319663040424
-0.9542349860686515	18.852537320770427	2.8107725462654636	1.1494199082607646E-4	0.36923631855714295
-0.9467123425971604	18.932059856972355	2.812925824518207	1.1609312272659908E-4	0.36920645852454786
-0.9488912973033679	19.009058522305217	2.815009131037785	1.1721026546232279E-4	0.36917768069341755
-0.9602591937381534	19.185733594449147	2.8197926853138076	1.1977079019186726E-4	0.3691117424918684
-1.0005126263859143	19.36574217623491	2.824662442872502	1.2238515152848307E-4	0.3690449699428044
-6.05347281998843	34.07388368729615	3.22332751176961	3.4762891702632694E-4	0.3636142963431396
-5.779746191862431	31.198536783186327	3.1453309798392706	3.0092701371665047E-4	0.36468626449422414
-5.81260308842713	31.6601371096856	3.157829000269001	3.082795766752691E-4	0.3645139689858222
-5.898916358898413	32.61341104261303	3.1837091568465805	3.2373667850031364E-4	0.3641585142067308
-5.976331308258205	33.33624786626052	3.2032939140705725	3.3546885005305714E-4	0.3638891609830329
-11.555172919712001	35.57995576034233	3.2642135837394406	3.725281257789377E-4	0.3631412919765472
-11.427224513094306	34.824469013294944	3.243716340075487	3.5985302441821315E-4	0.36342143403944005
-11.302991741507174	34.01939293201957	3.2218683678909326	3.4654484868435094E-4	0.36372015556208204
-11.26269403333529	33.74326682230424	3.2143916741480694	3.4194112651464973E-4	0.3638226439911363
-10.87492360433819	31.536162433666846	3.1545252399621	3.059887541908304E-4	0.36464086769533177
-10.79808267178972	31.096982410679725	3.1426177554653285	2.990867808660117E-4	0.36480369532511625
-10.515617328365707	29.431210118152052	3.0974699543188606	2.7245641428784255E-4	0.3654214248215575
-11.095255333576779	32.78560916869341	3.1883866096393163	3.263386672237681E-4	0.3641776906372387
-10.374607869233792	28.677418549364212	3.0770120608440377	2.6085197045802637E-4	0.36570077155069736
-1.9007542873442729	17.670028077820447	2.778781488676876	9.79086037942982E-5	0.36969227244792346
-2.0779141835942943	17.606247817656115	2.7770578691573826	9.699953143183862E-5	0.36971867066030645
-2.421704394542373	17.610906476909	2.777185601585681	9.708753993714297E-5	0.36972184395839564
-2.5268901597962445	17.60827853304663	2.7771155153752076	9.705654115237401E-5	0.3697243326358782
-1.0157099330243569	19.441588102125813	2.826716252103612	1.2348787466821948E-4	0.3690168103850802
-1.1062328150339649	19.65851365771074	2.83258725947227	1.2664435096595435E-4	0.36893694653882897
-1.0950141199455286	19.63861486947969	2.8320486709397885	1.263542846284429E-4	0.3689442306228713
-1.0936631912571904	19.634142492606518	2.831927552019127	1.262890479970301E-4	0.36894588455608984
-1.2019485900933222	19.823967402584525	2.837067786366366	1.2905487399197257E-4	0.36887641607182653
-1.2626663164006444	19.90610167368628	2.8392901256743706	1.3025074402795534E-4	0.3688465543256797
-1.3479656887537845	20.02184186709379	2.8424256826723413	1.319368879815432E-4	0.36880447200625344
-1.3818036936806772	20.069240413165744	2.8437085274116134	1.3263092561984944E-4	0.36878722317612306
-1.490043238491493	20.21081153288452	2.8475434794775065	1.3469401203837066E-4	0.3687358034897989
-5.495158991359491	28.68268136418761	3.0770874428162354	2.6128095580231546E-4	0.36562362543777077
-5.507477156915547	28.790577524822243	3.0800054937558614	2.6293416183254155E-4	0.36558341787911197
-5.640376413522405	29.93509919763994	3.1110585856074846	2.80869889420377E-4	0.36515704084371575
-5.66674537726079	30.200894570944342	3.1182537587772314	2.85010103360253E-4	0.3650579369859652
-11.232964758328787	33.56280133293661	3.2094925886462042	3.3893373165213523E-4	0.3638895796788896
-9.890707351552885	26.584105713780335	3.0202498318521815	2.2869952812803524E-4	0.36647519311505056
-9.499209611630052	25.463046361573806	2.9898701155715104	2.119791320108969E-4	0.3668880855490969
-10.251371607480321	28.08873461337165	3.061051490806246	2.51590450001631E-4	0.36591872440148154
-9.949856872037069	26.81141811544305	3.0264135659977702	2.3221699950482367E-4	0.36639119275010357
-9.409620206466	25.28683176907262	2.985083137070712	2.093196730333882E-4	0.3669525774654744
-8.975776833099328	24.413789608181347	2.961468583317907	1.9650773054317333E-4	0.3672723797624359
-8.450931047688341	23.67686534172989	2.941458616816079	1.856527598422191E-4	0.3675400715936514
-8.315280225053407	23.486682331666373	2.9363178321143817	1.8291420652086045E-4	0.36760920132831526
-8.109310669822081	23.245736403988893	2.929781079836659	1.7943996356630215E-4	0.36769631325181623
-5.04821833795282	26.35030357792787	3.0138743826426087	2.255372704545527E-4	0.36648999327136916
-5.072511135861281	26.457154341834364	3.016763478846856	2.2710785320949323E-4	0.36645034359049483
-5.319014801988768	27.6151602307035	3.04814919228853	2.4475848894384486E-4	0.36602056637745484
-5.298549699956672	27.508324942348306	3.0452578080746933	2.4316481101171965E-4	0.3660602614444159
-1.6547952866665352	20.435138707303928	2.8536145347225164	1.3797090500553932E-4	0.36865423126447416
-1.7068462026965912	20.505043732104994	2.8555084756414915	1.389950539838526E-4	0.36862882313098794
-1.8328638043067826	20.675856534446993	2.860132110058458	1.4149568312380356E-4	0.3685667202316292
-1.9146876228856835	20.78271581099791	2.8630273679236025	1.4305696971409027E-4	0.3685279114605353
-1.9589596542270868	20.838178803681924	2.8645280870928223	1.4386391499372926E-4	0.3685077929228627
-2.2267902915590323	21.173727916983232	2.8736264597803407	1.4879303954674564E-4	0.3683860850122318
-2.4765836027203294	21.524027437877677	2.883100913139298	1.539319700641882E-4	0.3682585982527621
-2.510632075597485	21.56945277354053	2.8843331282637648	1.5460441897991053E-4	0.36824209340832736
-3.4170539347823667	18.323036770820913	2.7964624407107563	1.07420734632423E-4	0.3694696718137281
-3.3613588547056894	18.26201824120377	2.7948110244760938	1.0653744591999224E-4	0.36949170746317694
-2.8302006677410443	17.7685842180935	2.7814529392947733	9.938713468715812E-5	0.3696686979476794
-3.0213186080937637	17.882690433716814	2.78454263753936	1.0104510457009623E-4	0.3696287394751617
-2.9853774190574067	17.85333337493745	2.783748880616983	1.0061970012869137E-4	0.3696392111475921
-4.904236518511963	25.91960781073081	3.0021853268666505	2.191247175725034E-4	0.3666490845188588
-4.723668736196532	25.314951331292864	2.9858164629495048	2.1003167005883747E-4	0.3668727175706471
-4.604679940346854	25.051089745874435	2.978652796450284	2.0604574396705644E-4	0.3669696936355439
-4.281370486848969	24.383328411417228	2.9605909440496596	1.9617404943883223E-4	0.3672148816547912
-3.2125741016240386	22.611557155864187	2.912558366428233	1.699459136113039E-4	0.36786228950553107
-3.272014261258436	22.70654698603269	2.9151274203789908	1.7133698622328716E-4	0.3678276046816051
-2.5518384799861815	21.63096481182497	2.8859981770568828	1.555182251369569E-4	0.36821967527644794
-2.8735384712196232	22.08009398368013	2.8981722163486383	1.621197296072073E-4	0.368056262338466
-3.1756044296995665	22.556944434453374	2.911076854417909	1.6915037039630574E-4	0.36788219377881143
-4.545571876999899	19.652622560032107	2.8324596274000853	1.2675673536493174E-4	0.3689885222758015
-4.424895516455141	19.524062222800467	2.8289793047022673	1.2489146962156673E-4	0.36903490393070515
-3.958958611653594	19.00470136406695	2.81491430524855	1.1731795935233716E-4	0.36922245773519613
-3.8782730930382083	18.915322300283425	2.812496999107014	1.160215314664541E-4	0.369254747569307
-5.025563667731989	20.107549344377823	2.8447961506707813	1.3343054664190172E-4	0.36882531272110836
-5.277731362781373	20.350988119887234	2.8513756874893517	1.3696696308084487E-4	0.36873783029700635
-5.606549304112775	20.6598148798465	2.8597537054126647	1.415229469728801E-4	0.3686271230992628
-6.131048509468386	21.17349677678001	2.873647523179332	1.4902834478976978E-4	0.36844248676404795
-7.17416985769136	22.198608654304337	2.9014095562949893	1.6403941635217056E-4	0.3680741781273671
-7.6413332318231895	22.67125431062098	2.9142463556996767	1.7100507301408228E-4	0.3679042622778463
-6.9150129554945305	21.927639425126234	2.8940895841530327	1.601222003654948E-4	0.3681718130407712
-6.31895859009996	21.343154735881807	2.8782591141521774	1.5154907909152495E-4	0.3683817956493486
-6.618255579081206	21.642875823077	2.8863575017686753	1.5597076185552323E-4	0.36827404430542043
-3.6680004015474728	23.30103040805593	2.931251993723845	1.800787560997011E-4	0.36761090936814084
-3.83446762916781	23.580833568731567	2.9388257700277283	1.8428301001207996E-4	0.3675086636308061
-4.071443328978513	23.987709649252928	2.9498589688885994	1.902216931481647E-4	0.36735982553748414
-7.640251545310057	17.586782544931808	3.018252964895011E-5	7.259268668887557E-6	1.9934567561145155E-5
-7.509356374993602	17.79911102953117	3.008992513188291E-5	6.699674368893238E-6	1.9955465801592977E-5
-7.6989388334005735	17.4903691638282	3.0221688436986435E-5	7.461698772895265E-6	1.9924464406441882E-5
-7.762103216471637	17.30759444679789	3.021943094558182E-5	7.863876352207733E-6	1.9942658762709323E-5
-7.821162534822876	17.152686250634986	3.019535264519903E-5	8.175980308647408E-6	1.994900082660063E-5
-7.87221896818102	16.9473112831706	3.0123101333618305E-5	8.585790279093705E-6	1.9970713384353957E-5
-7.921170402924522	16.753942907049066	3.005834890890364E-5	8.964706342699184E-6	1.9992204407445537E-5
-7.9783869673286425	16.470761822820492	2.9918927666361317E-5	9.482257038370092E-6	2.00310909092523E-5
-8.003886469325913	16.357472230499454	2.9867580592034126E-5	9.692421031381198E-6	2.0043440673679873E-5
-8.041803974825056	16.197407590250943	2.974567689654757E-5	9.962540124829677E-6	2.00359447727989E-5
-8.11957094103931	15.808141817188318	2.9477227829776864E-5	1.0622299711072954E-5	2.0050952878594252E-5
-8.094241908274963	15.975737091845481	2.959704174083583E-5	1.0349985123427491E-5	2.004076183965389E-5
-8.149959289733443	15.594634263864748	2.934323358434254E-5	1.0975668182173642E-5	2.0069562861439763E-5
-4.487015489615116	14.591722761896559	3.6167052794204665E-5	1.312643208918454E-5	2.588606244186774E-5
-4.416731324563106	14.512870608922288	3.625623509254542E-5	1.3259488955391632E-5	2.5978522993883157E-5
-4.329055028394281	14.412978776001905	3.638036137883433E-5	1.3439771366348841E-5	2.6104154550579507E-5
-4.19303203891211	14.248275933735142	3.6552665340422986E-5	1.3710337923895896E-5	2.6284715207494507E-5
-4.178965322518646	14.23024927967746	3.657251762402201E-5	1.3741520495239124E-5	2.630526810936773E-5
-8.208595369810979	15.125877972768416	2.898055161297868E-5	1.166823664935047E-5	2.008811215234281E-5
-8.250106284083648	14.883579494882824	2.87828992892757E-5	1.2004791428026104E-5	2.00836382950076E-5
-8.184763342662869	15.304083214581624	2.9120999227768872E-5	1.1410608477931812E-5	2.0080121654735613E-5
-8.194040568253598	15.203367992185502	2.9053181979332375E-5	1.1564098550169627E-5	2.009214866845906E-5
-4.009503675450382	13.95499929048619	3.674017067683939E-5	1.4170626159040645E-5	2.6511995382645168E-5
-3.967321215997023	13.879167246534847	3.679154536436419E-5	1.4297588272177607E-5	2.6572077466651524E-5
-3.8768075373306097	13.684183745503944	3.6862568517092887E-5	1.4588196908130118E-5	2.668154536739593E-5
-3.8285567068758617	13.577304042901428	3.689762665183422E-5	1.4750097884918317E-5	2.673743441279179E-5
-3.679175518096213	13.165512678706849	3.69836246837958E-5	1.535400475830676E-5	2.6910709931352452E-5
-3.5952780276413945	12.848827743115857	3.698159843769537E-5	1.5778478887391433E-5	2.6997162280580584E-5
-3.8035301168690907	13.511178334388502	3.6903008578025276E-5	1.4837861736615237E-5	2.6760890874894493E-5
-3.5706258476984103	12.751547870197772	3.699897812843283E-5	1.5928956600595822E-5	2.70311217542196E-5
-3.536337058362929	12.508568926206657	3.698618953923182E-5	1.6258590080187098E-5	2.7075886441306813E-5
-3.4943523373487664	12.217884679130231	3.6964630382723926E-5	1.665195923883421E-5	2.7125773468863988E-5
-3.476217738039166	12.051206781698731	3.693126323825188E-5	1.684907155232417E-5	2.7139618652607498E-5
-3.4381043775288846	11.707787309160882	3.696147571731526E-5	1.7349902085826627E-5	2.7204586036969172E-5
-3.4175141432913065	11.442487558596586	3.6917238473981785E-5	1.7668975384553434E-5	2.7217857711167167E-5
-3.390535492772293	10.959938069747185	3.689426464067336E-5	1.8289552651566597E-5	2.725226774620924E-5
-3.391605607580326	10.637069694303245	3.685485766527115E-5	1.8673357209799245E-5	2.7249324250587016E-5
-3.3957072198915474	11.125983907025887	3.693033255702535E-5	1.809866400581079E-5	2.7253974207782284E-5
-3.3933099091125833	10.454525891479044	3.685531147069718E-5	1.891561174693723E-5	2.7257531228123556E-5
-3.392748642497309	10.363320317554606	3.6863757471975716E-5	1.9034066917038304E-5	2.7260876333733542E-5
-3.3881777990103163	10.052022617744685	3.6852388160231366E-5	1.9408405983445783E-5	2.725275063931358E-5
-3.379931059854188	9.65560915900371	3.683098413434915E-5	1.9841944316512883E-5	2.7223659215979577E-5
-3.38003327420144	9.645525660619372	3.682862539987401E-5	1.9851958927607614E-5	2.722229180352588E-5
-3.380411775956053	9.63612711841371	3.6824214471198835E-5	1.985878910553822E-5	2.7219718188964975E-5
-3.4070943292007656	9.209820550583608	3.675965067411354E-5	2.031485831663034E-5	2.7159495666079275E-5
-3.4177904844649305	8.97279793026408	3.665892678492635E-5	2.0499893558496037E-5	2.7077822842475185E-5
-4.670507470987797	6.528342318175511	3.383619197438329E-5	2.263894168041707E-5	2.4954367390387984E-5
-4.472672713765167	6.53165408154053	3.4210222273424885E-5	2.2584038018429184E-5	2.5340267126797276E-5
-4.296096768007061	6.564113874181485	3.439638073517245E-5	2.242510068951694E-5	2.5408519256072288E-5
-4.1907677441120486	6.6201318525786546	3.4609932820457454E-5	2.2281916000479347E-5	2.5607553355966118E-5
-3.42823364007561	8.77881073484247	3.665741022892273E-5	2.069780208044676E-5	2.7055924717532355E-5
-3.440421539484517	8.631632878187974	3.665215842831302E-5	2.0792727708408286E-5	2.7026431315194293E-5
-3.510174069952668	8.051882576425108	3.658084644792303E-5	2.1159555913005145E-5	2.6876867304039007E-5
-3.4654247941708625	8.41479710425795	3.6574880666559676E-5	2.0905747037806022E-5	2.6961897148944027E-5
-3.519325274558982	7.974355231943207	3.6521002666366014E-5	2.11816585569832E-5	2.6822062583511847E-5
-3.8048036653298265	6.960169305120867	3.5140084377076526E-5	2.1425117424408463E-5	2.581536877256661E-5
-3.942941641067294	6.809098812242506	3.4941490182496735E-5	2.1853361336998085E-5	2.571452638052261E-5
-4.081244662082278	6.715380176995773	3.463209500853537E-5	2.1925099289912058E-5	2.5615032524343093E-5
-3.557899482821399	7.6388476831782866	3.613868879769631E-5	2.0890656803080895E-5	2.6439923699280844E-5
-3.5506928691402093	7.692857622749482	3.6355115262401145E-5	2.1120977396354553E-5	2.6594906630539368E-5
-3.535122007221198	7.8370201875805385	3.643039037878857E-5	2.1165798616874157E-5	2.668859600402504E-5
-3.5827478111781415	7.560437912809053	3.61113286135045E-5	2.118037252752575E-5	2.63509899916206E-5
-3.656557182300242	7.31345080673359	3.5586228807266924E-5	2.1210488762361833E-5	2.597628626086329E-5
-3.741595319822733	7.091603710798701	3.520431005066832E-5	2.10830772750925E-5	2.5835820098372295E-5
-12.48823622079036	29.318127189803445	2.221084349829198	0.07061859971314728	1.114334705692807
-12.301573729696075	29.291730374054282	2.146459555150216	0.0772932578739777	1.0973997195143372
-12.904182385341631	29.37659805299116	2.383990752371228	0.049216435093220795	1.144331651073407
-12.704310573905445	29.35687813300677	2.307503783395342	0.0605312435173829	1.1307351301491053
-13.215739023882737	29.375039723105594	2.494882731951281	0.029196625917231593	1.1529511387620406
-13.289816212405814	29.38416912499247	2.5215387158171536	0.023610601787828464	1.1562821023142924
-13.628735756055638	29.408293625969595	2.6326165037327427	0.003610390026987922	1.1620956709365418
-13.761313265189306	29.420327221129604	2.6766340713357346	-0.004757311701625341	1.1648215359837921
-13.789831291953012	29.42263826529943	2.684753547849235	-0.006622428848343676	1.1649401342702184
-14.193507593470319	29.351006338599753	2.7932360792774094	-0.03040981069364334	1.154662310180491
-14.343065600888547	29.30623263263965	2.8276847122089315	-0.03660649892879159	1.1485260885122701
-15.169871121939503	28.7024294022831	3.024362550357803	-0.06837221848859304	1.1048086007257751
-15.025976096323706	28.826575538617305	2.9897928319733253	-0.06235316304268557	1.112691506934352
-14.704342841257393	29.099582909420015	2.911839765835877	-0.04990459280837769	1.1304922640141095
-14.77814405518191	29.048154888872233	2.928539384138251	-0.05208673120176516	1.126360094758365
-15.194930389272562	28.670268692680192	3.0324857794742006	-0.06940972077724604	1.1028410938396227
-15.552436058935607	28.262388145106144	3.1400036615017095	-0.0876983047255521	1.075275677657754
-15.65870487864321	28.128694460225432	3.1728403035210504	-0.09293609672938039	1.065742754983379
-15.420870685895718	28.414489982476084	3.099251287941673	-0.08178467328673805	1.087180284858537
-16.14669845066415	27.534817692946177	3.312541044599126	-0.10233108410926604	1.023492203022774
-16.18902508127296	27.487365967844962	3.324307086174107	-0.10419942192925363	1.0203390671934678
-16.090879730623392	27.60512583812312	3.296743038832649	-0.10159159554662711	1.0280431173439284
-15.906983759261689	27.83045491742547	3.244327607767988	-0.1005184692313917	1.0447211699472967
-15.78801336657089	27.974288039163056	3.212172372199534	-0.09756091087543485	1.0533992450980614
-16.4224657835804	27.241242221715776	3.3690213127414506	-0.12520704433272778	1.0143300426141661
-16.636541644582238	27.015574682657572	3.3897419784165073	-0.1305259058997934	0.9928575865862761
-16.701862721366762	26.948993088668995	3.3891443743959724	-0.13583312665977781	0.9875019900528891
-16.98192097775023	26.67928029930171	3.356565685306473	-0.15617409342572766	0.9941601428767691
-17.086567607533095	26.586911131348927	3.333881187720749	-0.1715058051600063	1.0034484673725776
-16.810764952407226	26.84442366016748	3.374645116179174	-0.14329895248132415	0.9907122905644722
-17.316197999609905	26.352544552541893	3.26295972809778	-0.2259003588002889	1.0269396371624775
-17.45518464052986	26.210110438215963	3.217216888393878	-0.2612695154531629	1.0375730534998708
-17.722095738557805	25.895382301413925	3.136707221488825	-0.3616152088271891	1.0745827874204645
-17.72264017583542	25.894744071275742	3.1365171604701074	-0.3618273768304823	1.0746563271803617
-17.932597821946576	25.11386146747848	3.0054612370163807	-0.6090867130730813	1.0509035548297434
-17.907096306050956	25.00313633884308	2.9880725894339957	-0.6422411307766751	1.0348402604816953
-17.75267320881764	24.32471147247125	2.880298123017703	-0.850385404898223	0.9337171410665397
-17.92944471255859	25.1306830888716	3.0080295655814573	-0.6041801018879225	1.0512801610391747
-17.722777975835573	25.894232143167198	3.136429275326555	-0.36201521842200607	1.0746303899084377
-17.728945142955695	25.871483784810497	3.1326249195843934	-0.36920243907960726	1.0739448682440733
-17.700264955727473	24.192801294244298	2.8579301681682097	-0.8899693638238768	0.9051011808123519
-17.492893227235577	23.675149455238873	2.759448195786934	-1.0613425703437926	0.7941536082940188
-17.219818972655105	23.051350814888384	2.641901720731823	-1.26527527234333	0.6619129955108414
-17.213682929786287	23.036984749786797	2.6387421198253245	-1.2700618861184012	0.6588525817431007
-17.20651458505761	23.021889840621302	2.6354876237596985	-1.2749182154438607	0.6550257030737524
-16.72944438496599	22.0265670999435	2.4371027998628954	-1.5669905744786503	0.39161027951959565
-16.772330573218266	22.113599037757318	2.453866616475855	-1.5449164427268403	0.4144434515145825
-16.97378539565523	22.529669064239176	2.534158848376915	-1.4328718091294013	0.5238891275423392
-16.69878402350933	21.97001521221032	2.429016063893454	-1.5801827341407495	0.3777704440905538
-16.44523432072541	21.481646309928003	2.350099956132556	-1.6950287532593717	0.25311730512576097
-16.38784636008633	21.382208809377225	2.3395888966066294	-1.71598982986497	0.22676888501481218
-16.10429654720809	20.90765006213037	2.2721049136239317	-1.8095469842762264	0.09191118965467036
-15.229590069694847	19.59839917871314	2.1436105397992353	-1.9455276373789465	-0.3051771403492498
-15.573303162172023	20.08692966262294	2.1869721919346112	-1.9146550430459266	-0.15647895299731807
-15.762739830454272	20.369577854236137	2.216690926949499	-1.8877836249693685	-0.06955921613788663
-15.676053214728174	20.229671015614727	2.199999295444254	-1.905358208398808	-0.11205949315834551
-15.004965242227517	19.29705702264412	2.1123772356377475	-1.9282712935917492	-0.4020825695273039
-14.347740685004595	18.43237628944785	1.9273269815355423	-1.727307370101317	-0.6424198310933071
-14.71316053352021	18.903140185799252	2.0528252700308016	-1.876762318696027	-0.5342635715839926
-14.112301424219844	18.14085757339455	1.8188875931315047	-1.5946197692202553	-0.6930882324727187
-13.786968016309958	17.746840232171802	1.633915513716208	-1.3891384376394065	-0.6908149120394479
-12.572484095421888	16.31238607204104	0.9727341239786573	-0.6863270360159578	-0.43887931933608376
-12.73923093656964	16.50237005974189	1.0597236121191287	-0.7776431442917988	-0.4801257458855588
-13.149721100590622	16.985383718836303	1.2729095349905002	-1.0087339429558364	-0.570287133447207
-13.560443943361147	17.474962802260926	1.506436320302147	-1.2518937026741224	-0.655026862450279
-12.433087863224218	16.142914163274668	0.9022638400490558	-0.617577188008396	-0.404042229829049
-11.67886765718853	15.130655135953049	0.5531033463131528	-0.2709516405437937	-0.2302895317563081
-11.370603754574383	14.616160191779192	0.417544159372733	-0.13965298184712233	-0.17259885057205906
-11.928279318244115	15.521235666230787	0.6638864961062186	-0.3817624592107095	-0.2802158078222832
-11.098102119973685	14.067276715400904	0.3194162845902784	-0.0585502321338133	-0.12401844477164162
-10.94829922258624	13.75778922441979	0.260107683688228	-0.017338949441628893	-0.09543585071782128
-10.566136973193167	12.955069884045642	0.16545878472734188	0.019585528301929892	-0.04899024383163628
-10.528617101577506	12.869997651759531	0.15451060598390037	0.021719883180354203	-0.04386260699625634
-10.125844678960055	12.03212679724241	0.09747718051908617	0.021996677043216645	-0.025808163158814783
-10.205786830641387	12.200371242765215	0.10889379522012037	0.02183278567093572	-0.029413632310905068
-10.11776374681346	12.014636087480781	0.09672104078045056	0.021859962646390473	-0.025589995961176778
-9.799033203597945	11.32040592221854	0.06259287079428764	0.01717894667478288	-0.019236774341522066
-9.732454220074882	11.174895810343436	0.05569078244967678	0.01575111405718227	-0.016537844151322284
-10.081694286405995	11.938670646469957	0.0930081089199892	0.021289078711543268	-0.024874878045621794
-9.419861471494833	10.505758447346915	0.036870960280999954	0.008977236647644082	-0.015111723151474995
-9.39945834397536	10.463080013210769	0.035575337909686304	0.008487454583545545	-0.014833490172580501
-9.362989365785312	10.388561145610026	0.03390110371069383	0.008064369714879461	-0.014378571198064209
-9.15485933130238	9.94585479357356	0.024263586048505887	0.005173466715303695	-0.01210576935160337
-12.250739993292553	19.150604908283345	2.019923904215682	-1.9452695089670893	-0.5155831718466781
-12.385666050996104	19.229462944007324	2.106532045588981	-2.020867840857434	-0.5888785950424029
-12.018444755085756	18.995911937273455	1.854521654391603	-1.8062781738379998	-0.36691995121543564
-11.827571680933026	18.805921238230237	1.7669786307161548	-1.7178368025802961	-0.311145129096601
-11.71378598197753	18.69006222155872	1.7110738481915577	-1.659125782642421	-0.2758435973597324
-11.489121580415649	18.312221504949157	1.5562086809766842	-1.4993228939682588	-0.20281706771457148
-11.42092816915265	18.202424829191397	1.5122993484848974	-1.4534494996521536	-0.18334007054568366
-11.137081940903064	17.673975351763787	1.2851604381743573	-1.212590037737516	-0.11679198739640667
-11.050577560623434	17.52903972488271	1.2226890273848205	-1.1453094234373045	-0.10002462602266922
-10.900173758069224	17.228821915447778	1.0879993141421016	-1.0015082085568685	-0.07919545235863779
-10.59407257662658	16.86993613536655	0.9086446913842565	-0.8176749902075522	-0.0451109276696631
-10.4015251414116	16.663994998799538	0.8102716077377765	-0.7203382386904386	-0.028058393793638982
-9.980308680915373	16.24426542990552	0.6057562978141422	-0.5201851478196029	-0.0020970378133789947
-10.52456597891735	16.788877057884427	0.8701444284894155	-0.7784053740662328	-0.03612108210785555
-9.215934750579713	15.702403997568886	0.3383032466296111	-0.27536505363113284	-2.777068941284943E-4
-9.506635524164235	15.916651407254937	0.4405130658379346	-0.36787414363650695	0.011660633918389701
-9.713477904294042	16.0562870014233	0.5122839920179239	-0.43315874697527174	0.007188221554469186
-8.987328542896977	15.535943891824608	0.2600013637416051	-0.2045171620522339	-0.008227190833490071
-7.038155536202357	2.4161328913912485	0.0022664331715447524	0.002047353985251739	-9.431005064618168E-4
-7.218271698777633	2.47634434863711	0.00230172048128729	0.0020255851795842545	-0.0010569388127454028
-7.402921517489648	2.596088343862585	0.002323454703535643	0.0019646095881359293	-0.0011892765386569259
-5.610926604361966	2.56874897195521	0.0018737893441396483	0.001823102293892292	-1.7221611035628625E-4
-5.791192046184306	2.4885541575675454	0.0019211417145486983	0.0018783776167923003	-2.4600276038226306E-4
-6.090991914769232	2.367770791599311	0.0020195747533683713	0.001974080741521836	-3.838933301555732E-4
-6.223300720670824	2.365865245728654	0.002045750179682531	0.001989226944176497	-4.509675969524928E-4
-8.524776938151282	15.280293075065625	0.17483102042182946	-0.14563599501288635	-0.02499137682950398
-8.5390176621	15.301185889469425	0.18488195223199566	-0.15391269228356885	-0.026192712767128173
-8.574275941324595	15.320887483760043	0.19087305130678822	-0.15785423885806205	-0.02515859789185316
-5.2268760988311245	3.1984387632370352	0.0015981759709118284	0.0015084730858847474	-7.006151748844465E-5
-5.323022364028059	2.954304032548915	0.0016995089069344147	0.001623286466834517	-8.822835228339096E-5
-5.411391041049513	2.8046470279535036	0.0017677675430990726	0.0016993711821560332	-1.1168644953538197E-4
-5.361270108912003	2.863813885716368	0.001738372740487528	0.0016659133255212209	-9.519423339140287E-5
-5.176470922340737	3.3654332504811606	0.0015345890203686797	0.0014407667961223135	-6.715017339077573E-5
-4.997438755280889	4.032636318053695	0.0012738364611154134	0.001169012667533817	-5.4060164873162426E-5
-5.108994509801874	3.6116460899580636	0.0014306899565969735	0.0013302534240931688	-6.049021217821773E-5
-4.991774580661376	4.054261353979088	0.001265099351567144	0.00115996798724451	-5.3433849666346824E-5
-6.53602006808163	2.347293243898074	0.0021291987836952737	0.0020351771054732968	-6.232530413118505E-4
-6.871423256057571	2.3759082864320638	0.0022204704915455157	0.0020539400996743905	-8.293564876526492E-4
-6.725008134174486	2.363972974785624	0.002182404873025844	0.002048063381407387	-7.394306409887023E-4
-7.498445287702315	2.6504749625169852	0.002334943156785137	0.0019355956334127585	-0.0012555860827158582
-7.543394316053332	2.6908233254228815	0.00233544586039081	0.0019116815072956516	-0.001289922804113611
-7.714537633122486	2.9137762658493207	0.0023034062747003467	0.0017796011201504295	-0.001407069756515605
-7.7891268079090406	3.0564766598021276	0.0022692034150537475	0.0016910074397846367	-0.0014612901993661192
-7.80527300412054	3.4063802626319237	0.002111014209924295	0.0014873650175670047	-0.0014586014764261675
-7.804324521600502	3.2269612996167556	0.0021976560551058098	0.001594303460893354	-0.001465592751546385
-7.758877336072651	3.698244931275473	0.0019661778034276416	0.001334833776286354	-0.0014169125326426108
-7.751964178591711	3.7286102673963915	0.0019489598437311079	0.0013178889602315522	-0.0014106349514306658
-4.868412953288395	4.489722570165323	0.0011117073563503804	0.0010025148547061812	-3.392911180961679E-5
-4.944274103721604	4.221530184777065	0.0012061350044454155	0.0010996647292429635	-4.607953332331476E-5
-4.861218645669248	4.514367912389247	0.001103397917716205	9.944001334221502E-4	-3.2635528046264065E-5
-4.761328567585714	4.872867994409656	9.656588988657716E-4	8.555513860712983E-4	-8.321630933930188E-6
-7.7347878369548635	3.762505605967378	0.0019290987353717292	0.0013030580398931835	-0.0013989545857467395
-7.441188952293851	4.488511996506501	0.0016117613341533428	0.0010350177572314907	-0.0012350629830380098
-7.462522939780039	4.43043664258904	0.0016344426173841497	0.0010560534421970252	-0.0012460507209086547
-7.583988224902736	4.103803156183615	0.0017425541736344348	0.001156990478597234	-0.0012969688253805852
-7.428705960551779	4.562167039268793	0.001606814048359796	0.0010147928761150965	-0.00124019621268234
-7.367225146909923	5.0179675342064245	0.0015829901493256715	8.932182184203761E-4	-0.0012733634536493646
-7.395373926440531	5.510469499667041	0.0017366775603438675	8.162999167471536E-4	-0.0014217061894826449
-7.396628687854849	5.543415335697084	0.0017447198066699086	8.093885598232219E-4	-0.0014305465719236525
-8.951906927477943	9.55517852325179	0.019979918117259982	0.0043017494245276315	-0.011099073955463345
-8.732770861641235	9.107630277300872	0.014336450941834696	0.0027815921908416535	-0.008905662657917136
-8.477149435408428	8.592840803667324	0.01057014490031559	0.0021449643441300297	-0.006905114442423373
-8.352048182285694	8.325615036227727	0.008849971153081568	0.0018776174640266954	-0.006138089340971531
-8.222367325804308	8.079901469599669	0.0077797895355806584	0.0017002532061344208	-0.005535554034624403
-4.558078678429407	5.6727023718291845	6.408609853097236E-4	5.451971137320394E-4	4.37831478342992E-5
-4.661854211303943	5.2307881209663405	8.319120021885906E-4	7.248228104367669E-4	1.2666720143137431E-5
-4.6736829568741065	5.179041007331088	8.527149963868605E-4	7.453349607060709E-4	9.663287845829666E-6
-4.664862639408369	5.2157017440172675	8.383425063973778E-4	7.310431566646943E-4	1.1852640511346235E-5
-7.642518454416541	6.7438038314408955	0.0030437554690507344	8.122438697715287E-4	-0.002397620623385979
-7.72390205946121	6.960130553786359	0.0036401443715686262	9.180017147536038E-4	-0.0027793703474956774
-7.960824009101229	7.5515457825414485	0.00524928798283711	0.0011868717987918826	-0.003853478870661476
-7.398279738095727	5.568321714484634	0.0017608900872515673	8.077831290399722E-4	-0.0014443961382487633
-7.486554017062449	6.151026864151781	0.002177605703894474	7.658166784595391E-4	-0.0017592011969153323
-7.599533786520233	6.612688047526157	0.002855706560465354	8.071987798141121E-4	-0.002283547246352234
-4.559353287845783	5.783205763653101	5.788015561315452E-4	4.891213476320284E-4	4.5532838768361655E-5
-4.539973927898901	6.108340489734484	4.160856624918158E-4	3.4596168578096797E-4	5.66878692126766E-5
-4.595870421128182	6.280367827388355	2.5316705303541503E-4	2.045844791928354E-4	4.6406184321460787E-5
-11.949523827617073	29.206895619841305	1.9972445175035725	0.08739551629744033	1.0570607673120125
-11.807688642858182	29.154031813094953	1.9324051691843327	0.08823905394971256	1.0367883797926671
-12.00330605669702	29.223330979102066	2.0201201814748075	0.08646392192805652	1.0638963597169122
-11.58017196199464	29.065937130844834	1.8264275895489133	0.08519315784753047	1.0064462698727898
-11.41683712235142	28.96940271662765	1.7455313548032456	0.07849516051682978	0.9754904562260006
-11.219350371023808	28.853937987330728	1.646929461945452	0.06860926545907589	0.9364842284110491
-11.063811648377435	28.68153300927144	1.5537754245634492	0.04022308502063703	0.895295599724496
-10.947486528223845	28.535037823889105	1.480605593331422	0.016995920114388368	0.8636634046632523
-10.899230615467399	28.323819733732066	1.400653268206684	-0.026961734040170233	0.8367619330152631
-10.868467577029437	28.194812621939796	1.3512424170840447	-0.05421680316461138	0.8202731300991246
-10.876511202290695	28.109887068149042	1.3138831921344534	-0.07953961700560928	0.8136591319841807
-10.899672074901286	27.854101802332053	1.2067530395769124	-0.15035066051644258	0.7884134671724652
-12.412266700730603	28.73183000599365	2.13548819925056	0.05771440878365804	1.053792026424813
-12.004390987243811	28.644127827029816	1.928756400844165	0.0391483644313076	1.010450893904892
-11.418956634563854	28.353076382645266	1.5784539436654874	-0.03327973699239942	0.921707451270704
-11.624144095082618	28.483083006210283	1.70938016472418	2.961827900924349E-4	0.9563527384295081
-11.98757052088968	28.638168487186267	1.919443054200392	0.037784950464715215	1.0082977505747655
-11.999455430555999	28.643021141499133	1.9262416191787755	0.03891805048993654	1.009947895272121
-11.11438165555979	28.077094826076056	1.3627696588448943	-0.10103669130589205	0.8502763676906928
-11.390783517603357	28.330385589064328	1.5587322702093591	-0.03913034554028718	0.915750757447298
-11.018694723095315	27.985290635821798	1.2941288851238282	-0.1228914977501408	0.8237955464687332
-13.471803069018005	28.77445563984976	2.6049726222498832	0.05160734824564328	1.1287665394789757
-13.48260549035852	28.773788416678933	2.6094717374300216	0.051343517577042995	1.129253164273155
-12.935354512904492	28.789110493383188	2.3766146998568267	0.06089124994759857	1.0989352932063379
-12.730299209385468	28.768829272465172	2.2826491252065884	0.060307065368945235	1.0829282740034014
-14.231290469589101	28.525879619960573	2.8782342578323874	0.0032584155256768907	1.1337506703596927
-14.010448775461906	28.63328583652027	2.8040654191510863	0.020301960906847327	1.1372774603880655
-13.506471729136642	28.767317669153915	2.6181812403849345	0.049956953277094956	1.1295627840989304
-14.460841527293365	28.39408003504012	2.949861753395684	-0.017850116421046034	1.1272699415281384
-14.783683682753072	28.129965573228738	3.0399435351928723	-0.04701034723630285	1.1065561075922252
-14.975465100779633	27.963363652093868	3.094738064437	-0.06166727551886544	1.092813259578857
-14.857377166814722	28.070482248494333	3.0606077138514722	-0.05327074112719669	1.1019635309790452
-15.247091508969765	27.723494694946858	3.1725693505247925	-0.08037396265230506	1.0724111565184764
-15.438921475279523	27.548521108541188	3.227528304311647	-0.09252793982434901	1.0569356649234078
-15.777307067901031	27.23142152114181	3.325923881901976	-0.10262046149754143	1.028623647076317
-15.505550048294694	27.4862002405047	3.2460983999786808	-0.09603843927963424	1.0516375858465528
-15.95882932927022	27.057658625283377	3.3797240184877673	-0.10774163564552391	1.0109498128335275
-16.071627921968407	26.944874315391413	3.408712616335367	-0.11101983637168879	0.9983687875312575
-16.348879088595037	26.649360708813276	3.4668795496442018	-0.12297571468306241	0.9624688361705395
-16.427997019937784	26.555959712111072	3.4771436138125016	-0.13500329339981587	0.950786007202434
-16.656844434007954	26.17623866269756	3.461686355223548	-0.20869293736725159	0.9084827026559783
-16.696536478621557	26.09508062700545	3.4495025076786066	-0.22919790787459843	0.8991635586408777
-16.835749776418716	25.686852448177994	3.355254889856725	-0.3453244343390183	0.8492294467597856
-16.845061757485475	25.628453285604436	3.3371130397539646	-0.36489500751656034	0.8412301973471281
-16.850433340026893	25.176846057478727	3.1816001540476004	-0.5249831413392634	0.7676267206917567
-16.85038673364371	25.14105029551206	3.1702298640159547	-0.5375492345369715	0.7615973112077431
-16.822804208812027	24.752145786172367	3.0489992862573003	-0.6656224321227807	0.695725406818769
-16.814022621155868	24.619664448408173	3.0074893223292287	-0.709260148019518	0.6734383668828786
-16.812945472733826	24.6090037446475	3.004111068821167	-0.7127551512629455	0.6718200349820884
-16.723937840816944	24.10943746964462	2.85164306863173	-0.8862265855738858	0.5871099386461546
-16.711672631053567	24.055094941481215	2.8338532241794994	-0.905288761356138	0.5775879402211046
-16.289023552988983	22.907733919851253	2.5069015015885654	-1.296744912469736	0.3536834609438809
-16.541701583590093	23.45604246001041	2.6609714518621805	-1.111899323302896	0.4641596371693502
-16.554803726644348	23.499372302025698	2.6729976284593766	-1.0967254435832874	0.47197956622302284
-16.28488538521969	22.898119481008653	2.504291587450741	-1.299926143513969	0.3516594245350172
-16.26218103763534	22.856454352609262	2.494043040382995	-1.31276513702995	0.3420678085620726
-15.969194038819062	22.31634337785984	2.36063368034012	-1.4808593729411172	0.21739187274807284
-15.890230123807179	22.1925020649246	2.336123175558578	-1.5154507402642567	0.18887266433873792
-15.611918811164477	21.76175729997115	2.253906098171629	-1.6313035460055958	0.07553423037012953
-15.389654649869971	21.467446140267274	2.2134420389680747	-1.70299009971496	-0.005087771962792198
-15.211472875440649	21.22502075941048	2.1714283702038824	-1.754859536376926	-0.0708561192596836
-14.852605830718518	20.76860561637889	2.138713770288791	-1.8508856091331758	-0.19979129739789164
-14.818368111934701	20.727265125728813	2.1343526781032582	-1.8585365785790755	-0.21160811322671
-14.010753868674147	19.956266747716498	2.101639801174348	-1.9783428370853176	-0.4136848855144224
-14.087441807327457	20.012526511232718	2.100806200337034	-1.9704310754646894	-0.3983725049892221
-14.468160486474938	20.371519812579944	2.1093816712730047	-1.9174040868699502	-0.3070522592374314
-14.161164464278139	20.08381166702931	2.1000556302295355	-1.9593118020181146	-0.3802587757412381
-14.781086333771103	20.690256417429	2.131959864343683	-1.865550193172277	-0.22223384003503288
-12.566775432145782	19.255877513320883	2.11279913015394	-2.027506128653489	-0.588170442471255
-13.290339014836286	19.46305631769065	2.1097752956021494	-2.03076160728793	-0.5389965515878276
-13.1729303124603	19.418787275288505	2.112580155305875	-2.0324623331316984	-0.5528944095167294
-12.843245224742368	19.28971157894774	2.1221215047091526	-2.0374608896140014	-0.5909605303625847
-13.364979556612642	19.508469790386137	2.110607920607601	-2.028567860076005	-0.5296012839608385
-13.714991928392514	19.7215588672211	2.102373226215488	-2.0074405787592733	-0.4811634634939502
-10.73275094914898	27.601566124654774	1.0728606970864605	-0.1959854787579708	0.7306759596393413
-10.621312259153935	27.431657608134955	0.9835160852483793	-0.22438902654604476	0.6890076529049667
-10.494472622804425	27.139762728691487	0.8791017394118024	-0.27064775401414	0.6289402622377209
-10.440814811578786	26.97290839065918	0.8244611492457051	-0.29586278369391	0.5958700067643468
-10.340010025599554	26.46761329405222	0.7250440452279834	-0.37599827406845604	0.491335034219152
-10.310942985096554	26.231506882359504	0.6786956319697466	-0.4135605248722254	0.43993370236671175
-10.254915889396067	25.788604694922874	0.6621084091888607	-0.4915191107694876	0.34194414768543135
-10.226478276469011	25.49740684588262	0.6397374729105023	-0.5345571864079132	0.2805221504662725
-10.15297056364784	24.454238785309386	0.6992999202137828	-0.6901233898975893	0.05958742469777978
-10.148816922605754	23.97207807587904	0.7885644704932336	-0.7827474434584901	-0.03752078287371767
-10.1572747910747	24.735583520367605	0.6572718687476702	-0.6374764119089276	0.11843818593703993
-10.162097597121184	24.830116402868736	0.6567663489637239	-0.6241842672009619	0.13887371239578916
-10.162546766859359	23.84260305188515	0.8250821409154822	-0.811999443682679	-0.06308982341539532
-10.199764060738538	23.17965757589045	0.9809832680317906	-0.9434631221362026	-0.17963363226267642
-10.264133457042867	22.925685144978395	1.0490341691033263	-1.0130649866928705	-0.21850475462980004
-10.334836167150385	22.416165687077918	1.15835416281702	-1.089488940905437	-0.3031113675023726
-10.491992980100063	22.018023813554393	1.2739149094998683	-1.209323288891889	-0.3624909042179451
-11.549836964138185	20.072338696358347	1.9353466149054723	-1.8324840710762427	-0.6138899292652424
-11.554967867880773	20.064003427239495	1.9374215103689587	-1.8343005427988142	-0.6150609078412891
-10.551136967279964	21.796553611972193	1.3450108860189371	-1.268767831742483	-0.4099812993715251
-10.861109989919282	21.2561808403101	1.5576176690477186	-1.4704144220831792	-0.48661917279099554
-10.944210941660401	21.11696785294288	1.6135587966442175	-1.5276631463175083	-0.5023315683512519
-11.133323225905555	20.800917117156818	1.7302723620949063	-1.633363682013313	-0.5302664781762745
-11.346534801731305	20.436488911990164	1.8366714283292844	-1.7383079627186209	-0.5641758392367313
-11.231518843805489	20.62710766906838	1.7776704562183534	-1.687796066812719	-0.545612444708047
-11.741469854730147	19.77949816437784	2.011452393294262	-1.8949872665016883	-0.6589443908055594
-11.841147224706019	19.661418434931374	2.04113571625394	-1.9235588944389352	-0.6671076666822859
-11.973386913159729	19.52262481256701	2.079214918757911	-1.9604744189061745	-0.6741498124176503
-12.17042537041236	19.353881967026794	2.10502366277067	-1.9948678612764768	-0.6546872403861818
-12.254791953417843	19.298450378205736	2.104667862704292	-2.0044790730488766	-0.6301705368914143
-12.107678242949614	19.405561627556374	2.0967397829617513	-1.983955734692549	-0.661749877542565
-4.288326386940742	5.8070230604936794	0.10235118936953753	0.09746185379448248	-0.01514711970045164
-4.307057605244767	5.526002436139832	0.14347042652913472	0.13584008400958847	-0.015624271707774421
-4.180171464701457	5.245978145694322	0.18739133433346344	0.17671049547981899	0.005180276436158518
-4.162615861022818	5.199209053922773	0.19413678794819947	0.1828844516716669	0.008202308640110356
-4.143652721141185	5.191949089536986	0.19550091161144265	0.18369547553455712	0.010785998549867257
-4.014987066173259	6.398560350145364	0.018718244648738596	0.017893706153862866	0.004334289248248293
-4.102160277057983	6.226155071234556	0.04148617286187087	0.040785087169767587	9.263941617053277E-4
-4.158587255864665	6.1200098173878565	0.057152585374350695	0.05570844051935524	-0.0033586083030323196
-4.284793079351208	5.824858607178209	0.0995115497737319	0.09482570817508794	-0.01480686260874423
-3.6322745368198053	5.1479752237781815	0.2144267741874404	0.18626424316004528	0.08870942335165163
-3.7520724673596213	5.133869891353276	0.21152359596425138	0.18938146390375554	0.06932442565183503
-4.068810461062704	5.185234828589743	0.1985628960115728	0.1847068088022786	0.021946914279406152
-3.4079134276844885	5.238028583704212	0.21298195197989317	0.1704305835086747	0.12287511776407642
-3.870611147185512	6.723331704642558	0.02069939565086736	-0.013348008574762546	0.009324847755629173
-3.93550508782948	6.569124366309313	0.02585633489397642	-0.0033977488669929435	0.01043423185578851
-3.083077723553127	5.477621858005871	0.214279345049412	0.1286941509568747	0.1702682347673106
-3.2016356353304536	5.395281637801698	0.21426904501465327	0.14506958643025258	0.15231421513040455
-2.9250367521464256	5.618751443255416	0.23045804775165812	0.10463180733911172	0.19385450271052385
-2.808073832376915	5.742408533499555	0.23943928445848456	0.08469424453452616	0.20956087620913003
-2.561109083068193	6.012828978318681	0.29096376657708944	0.04109426483469744	0.24772099411236548
-3.6562255957727294	7.214473650128381	0.05660435474543894	-0.04656763193952707	0.008641411637451133
-3.592522873141893	7.34008329807876	0.09686467433685532	-0.07838929829757417	0.014219055718379
-3.54328167840365	7.470859406778205	0.10943712884691065	-0.08857084813020161	0.016062043410616126
-2.1477862434435124	6.617732931249476	0.4361400672149842	-0.07548580801331113	0.3213310381397289
-2.178221292733067	6.571855578800015	0.4230526492653116	-0.0651411776900462	0.3172420328159576
-2.0648331524982755	6.7576354797203635	0.474146807703721	-0.10725620822614881	0.3331171322453805
-1.8849213199230619	7.066868042911974	0.5572267493298647	-0.17639783472932846	0.3578143791022683
-2.4120263893614973	6.229400814325045	0.3406769502917334	0.0014686549234808194	0.2747762562433702
-2.5361866250272955	6.047252036713077	0.29626077274793533	0.03671154923110027	0.2516017795052857
-3.935819787141531	17.984500048599497	2.412526153976654	-1.0890862442526388	0.2413831718082431
-3.78336958602557	17.993315823553566	2.3981440678943624	-1.0956190348206851	0.23791696230538484
-3.427077741744119	7.766058137175304	0.2529408920591047	-0.1984061181405387	0.022290093714714472
-3.406569881135219	7.832445527304884	0.2738696506030138	-0.21253960145629522	0.022389489149649916
-3.395983191054093	7.883794864942119	0.29075247892268175	-0.22260495231667451	0.023094229543588238
-3.3371281060386737	8.150918617555703	0.38892311446258576	-0.2736655484116576	0.029621626303981533
-1.278169408830863	8.48437433428823	0.9476989251314697	-0.4741601314653166	0.4246613321978223
-1.4540629241815408	8.03470965362341	0.8231364832617061	-0.38259191058502084	0.41085246970693956
-1.8167261401452421	7.208011822579171	0.5944790564059927	-0.20818743652845223	0.36916108948661464
-1.5523830370140876	7.789776732269239	0.752891333126809	-0.3283270970821622	0.39793797350734783
-0.9410764433027281	9.405038530050247	1.1858427849427873	-0.6438395769791158	0.4428266852775899
-1.0329367331417418	9.151234284338832	1.1223515504001638	-0.600578695785964	0.43921988482266444
-0.7679094447811552	9.95277965234512	1.3078631446682494	-0.7250522728557729	0.44756882567585354
-0.33002843814312044	12.134348277380695	1.714128628434521	-0.9937473729311602	0.43632504831008767
-0.3357764586920513	12.078843485378034	1.7053163750960474	-0.9879798994404789	0.43725739245500794
-3.417433509638533	17.827381727176302	2.365918214157051	-1.120443768479574	0.24335942347751466
-3.353382382951112	17.741842308688575	2.359171270102093	-1.1262335994745154	0.24660602014665223
-3.674832941632539	17.93323560833925	2.3902463612141487	-1.1009505851629484	0.24216418600238432
-3.5409307277999584	17.885907081965335	2.3788133519327284	-1.1122086971216945	0.24202474311427769
-3.1860561960175433	17.549365365355296	2.340922473472031	-1.1368329451405748	0.2512054595566383
-2.9981130641699174	17.395321314172424	2.3258148421140974	-1.1451807831787586	0.2551848612880276
-3.2165215628928006	17.57820816975883	2.3435520999140955	-1.1344740745943358	0.25107202957904245
-4.1137207324417435	17.95308223849858	2.4356275484896632	-1.0787292201239298	0.2414821618203942
-4.160621080742889	17.795938972454014	2.4454788920044512	-1.0788343971389178	0.24784089168965673
-4.190763877417752	17.70804950350443	2.452160841836325	-1.0764590062836465	0.2505381566153548
-0.33050020850094985	12.145123827625998	1.7155219620842492	-0.9945578905318168	0.43604664514580893
-1.4343564303268679	16.31909273804294	2.184571928271449	-1.18743314786306	0.30050042471208716
-1.3066176526698219	16.0680303809159	2.161790362750365	-1.1895244503572093	0.3063354820855542
-1.1152979539279455	15.611202681804269	2.119334264540571	-1.1854069008666916	0.3205652461893663
-2.4474803932797915	17.1585224792057	2.291356542595408	-1.1635144538510138	0.2690768754758696
-2.055761384167546	17.041296048986602	2.262919367487898	-1.1755933294389151	0.27644363521927656
-1.9984998164489554	17.002629506016117	2.25772237014743	-1.1761868532037187	0.2791484878650839
-1.5724149375605685	16.580962567434636	2.209145456411502	-1.1884323182729668	0.2917294550796998
-2.9820955633715815	17.38344915169903	2.324628003043458	-1.1457826612144626	0.25562596968178464
-2.724789042326286	17.256116533629893	2.308012367775037	-1.1549225354955335	0.26229091341516886
-2.531457869203797	17.190304756335227	2.296401770261142	-1.1618622002971275	0.2658384986617639
-4.183190145794866	17.56540290424019	2.4504774230325475	-1.0768737059129503	0.25458112483227124
-4.207099313692599	17.371866069837257	2.4541165559679987	-1.0802386085992295	0.2589507490213076
-4.17345519997633	17.089831976884682	2.4387297720193004	-1.0879560474152095	0.25899959115632765
-3.3148310309893363	8.423923301546052	0.48874529354585916	-0.3317915790758384	0.030373369197106648
-3.3001926290874843	8.663118489326514	0.5652490975119194	-0.38043416493779997	0.027307954417942103
-3.2862287614074197	8.915212706658004	0.6454092504339874	-0.42865869731262407	0.029357369592596987
-3.2794829862540458	9.153166440048345	0.7275805714243305	-0.47807913683237063	0.032649106101006985
-0.3805651487088481	12.953841366376702	1.8225640466960398	-1.05902976051636	0.413030880758034
-0.4307061904896281	13.36924122248353	1.877613573919236	-1.0924571267260816	0.4001684761032869
-0.5075965103225141	13.744646939005303	1.919788820192275	-1.1122126482574803	0.3882529802704779
-0.5977318219793605	14.096499370658435	1.9621812965295398	-1.1345321524983765	0.3744881857551199
-3.2676731937878696	9.605726412719452	0.8688693535847491	-0.5585093803092226	0.04367880629003193
-3.256429234120413	10.042692132374542	1.0023001692527798	-0.6334690093190892	0.05433501035257723
-3.268410707882346	10.416945356274994	1.104394883182	-0.6855764649694606	0.06331709672551786
-0.6591870284780542	10.31262568099423	1.3902944671448438	-0.7810222752844206	0.45045198916417983
-0.42285288091859907	11.258976825610697	1.5750914799912878	-0.9027522886943438	0.4507013017454208
-0.42939644071267913	11.215805729165236	1.566997595597069	-0.8971198528013866	0.45108744492038977
-0.6312573047807166	10.428088654680536	1.4152796550420308	-0.7985043233779578	0.45080805241296845
-3.2903234695987535	10.897386429199772	1.2438039044212497	-0.7598247664367739	0.07465089155860455
-2.987291544864133	17.386535233830127	2.325026047854136	-1.1456268654189106	0.25546513725542475
-4.164359810315925	17.031866286091535	2.4351514292596512	-1.0888319680141492	0.2595158068064764
-0.7097934901376413	14.466809880080852	2.005044807928699	-1.154578914494707	0.35939970941643207
-0.8575672753041089	14.969271293498517	2.054903503482884	-1.1694513672756188	0.3432328705780385
-0.9532329287786547	15.217415294466539	2.082134490118018	-1.1796643096708552	0.33245255364457016
-4.1386892518049425	16.602845789463966	2.400901363336941	-1.0942464105674858	0.2535060322054003
-4.159558946386909	16.976159925336383	2.4306908479933402	-1.0884221931104077	0.2597659370806203
-4.083322820670365	16.225441788462653	2.359418586853372	-1.0968411770880373	0.24651230149636918
-4.075875945060494	16.183223288394085	2.3545824829926443	-1.0967838829416874	0.2461269212188003
-3.9528003255732322	15.292784673108926	2.2196079786368537	-1.0898666895054316	0.21174122926363198
-3.9992067929440043	15.73055462668215	2.290354381751992	-1.0973486572828373	0.23013846804095384
-4.068371905853679	16.139351008679608	2.3481015879861933	-1.0960992311051836	0.24485674826197493
-3.903746688804401	14.691009127397303	2.116274902529434	-1.0713442620851314	0.1862775103575887
-3.86987704440043	14.375574603567006	2.0571553471756596	-1.0567428059106678	0.1755483222120291
-3.9256796422272324	14.820378173973397	2.1395659081725658	-1.0749823112660997	0.19122486446755044
-3.9497350317267026	15.228464150498013	2.208699394163812	-1.0876744134086924	0.20913142286988498
-3.7268568443784513	13.894308007070336	1.9602071696183865	-1.0382089553540916	0.16035756658056374
-3.698215854277132	13.779058127098043	1.9365940970012985	-1.0327594612431144	0.15686505706364112
-3.6779639093146645	13.673870011895303	1.9136201273822984	-1.0251312534771948	0.15429364217055355
-3.571181750067259	13.33170586472178	1.8391928907188486	-1.0068279571140812	0.14359864958197116
-3.4835043026903465	12.977876322076302	1.7585791919952212	-0.978720717913124	0.13620356331190872
-3.404126025364066	12.339701968592273	1.6132084674768632	-0.9282845512729857	0.11380952981806039
-3.3488293333994186	11.895449310153229	1.5006098708675852	-0.8785186419453315	0.10290217779803226
-3.300315153385468	11.14083500028607	1.310533610523042	-0.7939484956315104	0.08118759217931383
-3.9511621749674837	15.271050023970451	2.2160308874951595	-1.0893052964679018	0.21104591383348287
-8.244373317370188	14.628658956740194	2.8653098021585177E-5	1.2424682841669071E-5	2.013553523674858E-5
-8.208489142862772	14.204433859089825	2.845957415777427E-5	1.3091490964974981E-5	2.0243761957635786E-5
-8.193734077492797	13.966873422743047	2.8351465491165565E-5	1.3476865726604378E-5	2.0289098722331804E-5
-8.232676222944097	14.462837941075223	2.8579068935551513E-5	1.2686091503948533E-5	2.018818511232801E-5
-8.19035693955016	13.837323106092928	2.829213602340994E-5	1.3699021921051702E-5	2.029483820532412E-5
-8.113167709168138	13.369167772280294	2.8160192707987183E-5	1.442325119445588E-5	2.0434988126568827E-5
-8.077142174814208	13.181783020574018	2.8148970746127832E-5	1.4729492970014626E-5	2.0486176493225372E-5
-7.967407351985131	12.816549861797377	2.817400752881891E-5	1.5256024371755781E-5	2.0671112854318046E-5
-7.4202031915344335	11.241546128091116	2.88319570709937E-5	1.7436442012149434E-5	2.1613468086510265E-5
-7.380855782333087	11.139150568907128	2.8930488553582375E-5	1.760389404687876E-5	2.1682645285703384E-5
-7.603903539139292	11.751642921695533	2.8535138489627566E-5	1.673079828508669E-5	2.128719909394327E-5
-7.696154479064555	11.994745340563997	2.840702103100387E-5	1.6421468754552438E-5	2.1122079887647748E-5
-7.744684776673163	12.145936214046198	2.8377916317830254E-5	1.622392929016434E-5	2.1039517349116664E-5
-7.337783016568444	11.036160898112158	2.9038005896134874E-5	1.776445882225291E-5	2.175884246146314E-5
-5.478513842259125	7.328297301269693	3.23643204701573E-5	2.1592658700667178E-5	2.4088919843171637E-5
-5.496335515484936	7.350666297835906	3.236107825069829E-5	2.1594407949368568E-5	2.407960045776755E-5
-5.513292533723025	7.373441024034741	3.233452750885361E-5	2.1572902376207756E-5	2.40688887776062E-5
-5.7782594324877365	7.704138241466704	3.2036012829625704E-5	2.1380667584488394E-5	2.375421565396964E-5
-5.226288884072366	6.97442447090005	3.28828554935523E-5	2.2135162568683603E-5	2.4281191887550886E-5
-5.1320395346395955	6.880771446866525	3.2963544222351804E-5	2.2167180425099923E-5	2.4363534219788083E-5
-4.981658732436152	6.746084424883188	3.328242399550168E-5	2.2383086901004146E-5	2.455932463860485E-5
-4.872230788355059	6.663668971542325	3.348239934350128E-5	2.2495214320723428E-5	2.4732750707574615E-5
-5.95993806317256	8.088641025459268	3.153828688347514E-5	2.07513171531969E-5	2.3680647557415307E-5
-6.156106083074739	8.43849134717127	3.135855227640716E-5	2.060377725205851E-5	2.3514478689087804E-5
-6.3622803987511345	8.893710900037291	3.088281088420347E-5	2.0025535864502828E-5	2.3338408722971106E-5
-7.037730777065047	10.279206689455364	2.9655493519755752E-5	1.871694751340586E-5	2.2312761988473972E-5
-6.511291309796823	9.166024915663732	3.0769722702608034E-5	1.9983596152894104E-5	2.3117333602470873E-5
-6.961309529005052	10.091919377967345	2.9792082800695803E-5	1.8936591442943838E-5	2.2438047259911338E-5
-6.976746835639336	10.11701394282087	2.9782045746275986E-5	1.892733840527362E-5	2.24185237909583E-5
-11.149672852779776	19.026028297048256	0.44070091685478596	-0.06999543233398475	-0.15831634138224215
-11.177286946315288	19.099277703541333	0.44403202311704065	-0.07254850529805879	-0.1587849604844864
-9.18227086019565	22.941744559833715	0.4493323876089351	-0.16797029373680217	-0.10086731488986023
-8.933979733519063	23.042297787756027	0.43765141994650497	-0.17028414734023706	-0.09241451008255976
-9.497726748011418	22.723004536194928	0.4588246705122022	-0.1622765148080924	-0.10999962610344582
-11.201816179455392	19.362671115833425	0.4508145834418703	-0.0799361665189459	-0.1578115954048867
-11.022193536741858	18.71762456011473	0.4266307933763032	-0.06020239403821202	-0.156273832902678
-10.948655511422155	18.634752597804788	0.41970202799550804	-0.056758965796605866	-0.15421560459314365
-10.739200803101152	18.414265673982754	0.4010492431717628	-0.048639048649202585	-0.14862321469579728
-10.426129079411938	18.242868662510936	0.3737767453674178	-0.040436614354428545	-0.1386812664017059
-10.351495060601314	18.19934593348884	0.36727571794613845	-0.03865551150159768	-0.13626058212427086
-10.276659955502009	18.164399203559437	0.3608659796534877	-0.03707192594766728	-0.1340169979224001
-10.051706148564318	18.092298620546728	0.3410163011664907	-0.032956508175624205	-0.12592448968768724
-11.220597943108505	19.547650220008503	0.4556169616051946	-0.08505037635245843	-0.15701806721407524
-11.213232813518047	19.613678726955158	0.45665132488809307	-0.08636565023754426	-0.1566371972353673
-11.167862918473158	19.983763373685665	0.46229902629253167	-0.09615966534069108	-0.15338319200494996
-11.119734753615504	20.180895538942224	0.4647147482005117	-0.10025552137057028	-0.1519863560494428
-10.889962382093142	20.81510177874138	0.46897934081810294	-0.11501481988326606	-0.14465582291180867
-10.989883259185685	20.57314650704364	0.4674955887364644	-0.11003653891104	-0.1471808153853245
-10.670647697607485	21.25443563231954	0.470441145469083	-0.12554557008346043	-0.13864146093994917
-8.656589193032165	23.077778160673812	0.42127815130066026	-0.1698183036931468	-0.08415910903666429
-8.262164632393056	22.97490850022338	0.39053534276105517	-0.16315762760122327	-0.07039332380684048
-8.093510801985081	22.896766634500132	0.3763587246867658	-0.15929074880091823	-0.0656649363870563
-7.68989912608717	22.564207698669875	0.33796924447043913	-0.14328249061985648	-0.052852742874177544
-10.61906467426591	21.352055718189742	0.4708612969590722	-0.1275086146995532	-0.13763550962373988
-9.936768220586934	22.310409278173573	0.46870254407676565	-0.15167936227953885	-0.12163497998766765
-9.627937960973474	22.62487940796674	0.46284735449395253	-0.16003991761708267	-0.11336026873516125
-9.573169961095976	22.676544366109272	0.4616874217462935	-0.16128855687761384	-0.1120485843938382
-10.134279956953314	22.058148587414195	0.46959434533901057	-0.14463816587064873	-0.12685130381203905
-10.304582249602808	21.836678921374176	0.47105414367475124	-0.13943371419175077	-0.1304512117966584
-10.555587977067566	21.45179651669559	0.47079217271011564	-0.12956233390562652	-0.13652636905049054
-9.871150253323467	18.04329134881533	0.3254265656187384	-0.03021302931188001	-0.12000685443222678
-9.4491510421968	17.986087424675254	0.28597734968028304	-0.024490339345014166	-0.10405775522099144
-9.39405468440286	17.97674307009461	0.2808626073451731	-0.023869168410322633	-0.10209939164001261
-9.318824933668623	17.968766098777905	0.27328158726247287	-0.02299522620303208	-0.09925596185858658
-8.866655676614846	17.930756511797174	0.228327144472633	-0.018351529270619435	-0.08156940342214311
-7.460370084706861	22.326890903804703	0.3147919802943737	-0.13396916244610246	-0.04778737895398537
-7.181921823170052	22.004421546653404	0.2850709904010145	-0.1187579949550305	-0.041414186935050966
-6.980050576019263	21.793148493492453	0.2644665314311388	-0.11076882648759714	-0.0377633266170742
-6.576542696581086	21.409318391621486	0.2249293437525922	-0.09408884390024397	-0.03059772516086089
-8.591810565175942	17.924390418426363	0.19798005386398523	-0.015182075099461085	-0.07085750365437284
-8.160987566235585	17.895824611247768	0.14397694071621853	-0.009458749420302972	-0.05106566737471144
-8.427526747689353	17.911776804777684	0.17784335008830032	-0.01318282419311679	-0.06351789870453817
-8.540982568507179	17.920050757602066	0.19242859616011262	-0.014682122473701245	-0.06883600843363206
-5.864615339578987	20.755750631962357	0.16078973816745756	-0.06935540690393806	-0.015070768385962104
-5.543802938210256	20.38074487517408	0.13048956216280677	-0.05504899414967543	-0.00819256036294324
-6.504364858334945	21.34437545298176	0.21831224640155494	-0.09194712289083537	-0.029322946196066055
-5.970918121132899	20.87023242852833	0.17077644514249826	-0.07281254272974991	-0.016962081012396955
-5.171797381464162	19.89737251545445	0.09425341554454947	-0.04153754857285694	-0.0023001206591363706
-5.0245480447987125	19.683822661130662	0.07996199391685788	-0.034009408879640095	5.365653133306333E-4
-4.900152014728899	19.401774462066626	0.06464062829184633	-0.026767109729414686	9.180209079643347E-4
-8.045165203849148	17.895237150670994	0.12470380490390859	-0.007870813807986139	-0.04289887423551177
-7.828330068792466	17.887207984644846	0.08572225036397421	-0.005823163051427817	-0.027756748522560683
-7.588389628929521	17.819549385161938	0.019937828021280836	-5.063671072824503E-4	-0.006844049038619352
-4.683175416995011	18.92056128922509	0.042287947807415585	-0.015758532357598654	0.004037961615694078
-4.557131527726211	18.533459102138394	0.026857088881558334	-0.01143320956575031	0.004395412240794086
-4.377707594286538	17.57417867700677	0.004173548547240209	-0.0012583300552070358	0.002175199291186548
-4.375950900357417	17.526057226949376	0.0032802562201436347	-7.271090899727741E-4	0.0018513563277671838
-4.484941864981501	18.19838652331461	0.01536652313112474	-0.005867341280544532	0.0036208098501709918
-4.372825752777866	17.497105804998277	0.00304668720609662	-5.469167468085547E-4	0.0016183872298525875
-4.260063754969469	16.957122878843833	0.00843993208547423	0.0014541820094783207	7.228988004853255E-4
-4.2543796491463395	16.88173839584814	0.008179465088622483	0.0017124903656855013	2.702978723479489E-4
-4.172479120773178	16.325671413989923	0.008699570743928617	0.0020885637968343024	-5.223136194508871E-4
-4.151871519508384	16.155447405066244	0.009040248340786247	0.0022511727757198985	-7.914910536085781E-4
-4.144035245207647	16.121454065378032	0.00899224900696899	0.002205685149774847	-7.611388047615804E-4
-4.072421898747817	15.289956430567175	0.006877437913973954	0.0022914151787723014	-8.316619811209839E-4
-4.095328121705499	15.489697359268533	0.0074848780451166955	0.0023269843335889996	-9.551090313750529E-4
-4.118480058777639	15.68595857984359	0.008165884984621926	0.0022008624558011733	-9.005827460488974E-4
-4.140149876500907	16.06180723438685	0.00882648631411509	0.0021839780402705903	-7.570464670423341E-4
-4.179593610389492	14.862900564725685	0.005390072144766724	0.0022752038668292424	-0.0013149760730684899
-4.129583690004605	15.034457843656845	0.00613147337365427	0.002426337965135429	-0.0013106385696454918
-4.332504046130264	14.727261534199787	0.0027381861384738852	0.0010718693779259477	-5.856637000965006E-4
-6.864381120883843	17.824925970386563	3.17232496963258E-5	6.743124826995894E-6	2.143113348311986E-5
-7.111456277637915	17.862901719600874	3.1117658936272585E-5	6.5849762893502E-6	2.0858353513551178E-5
-7.361730330183262	17.815658423143518	3.0478140932579726E-5	6.679016017522591E-6	2.0287031788502997E-5
-6.699631952192596	17.790187728061333	3.213627144615807E-5	6.864063097642811E-6	2.1802067127080443E-5
-6.471535900809904	17.65611081898578	3.2684735909752984E-5	7.26523945413749E-6	2.2317811424895276E-5
-6.01856299486931	16.965651538393175	3.371092193742301E-5	8.874290562137202E-6	2.329998208097699E-5
-6.018217814642384	16.964954947243214	3.371169012570729E-5	8.875830887408654E-6	2.330074376168936E-5
-6.192614293475787	17.31914560580889	3.333681580528559E-5	8.108954460029202E-6	2.2932369396180707E-5
-6.358826975092747	17.562077889890872	3.295179657832471E-5	7.503655628040443E-6	2.2567185146221673E-5
-6.018066056155799	16.964687362149334	3.37120252793517E-5	8.876370395549607E-6	2.3301084740175112E-5
-4.908304538333134	14.969355025422521	3.547256034793489E-5	1.24364558735901E-5	2.5275159940207767E-5
-4.894965705707698	14.956384548239772	3.5494822697009966E-5	1.2459535888668788E-5	2.529553911564644E-5
-5.522668475480044	15.89108446419409	3.450298638603556E-5	1.0864484977997479E-5	2.422682430671604E-5
-5.590293973325887	16.02332329799043	3.440751580104733E-5	1.0644741808793606E-5	2.410889365304296E-5
-5.62503595550961	16.102423683804165	3.436403576166519E-5	1.0508509640491014E-5	2.4056017834887506E-5
-5.79838945170203	16.47567517825189	3.4088315419322595E-5	9.83196557256801E-6	2.372854852696819E-5
-5.818300420163335	16.518599132988257	3.406148575625277E-5	9.753159024754238E-6	2.3697496279447035E-5
-6.016563718580136	16.961325465432818	3.3714665663089546E-5	8.882900961762512E-6	2.330408373822889E-5
-4.911331118979538	14.97328547513143	3.546750160000642E-5	1.2429673428193927E-5	2.526996603220576E-5
-5.0735700023776875	15.16993664121582	3.5205449003124685E-5	1.2098081693444197E-5	2.5006578293704255E-5
-5.223708594183212	15.375437594116095	3.4966989266008626E-5	1.1739553998775115E-5	2.475943338162839E-5
-5.2244114000787105	15.376332166246335	3.496590639824654E-5	1.1738054212214152E-5	2.475832965278436E-5
-5.424504479191739	15.698092793846305	3.465399002055515E-5	1.1198853649183395E-5	2.44111481831901E-5
-5.22565127061393	15.37825402853767	3.4964049980023164E-5	1.173478884158659E-5	2.4756327323253197E-5
-4.7077301313837365	14.774519111724057	3.580676933824851E-5	1.2786564157152003E-5	2.5579392981785395E-5
-4.675015183440867	14.74800878513003	3.585653202046875E-5	1.283394848500302E-5	2.56223936214872E-5
-3.7658512309524754	7.028045440845924	3.523896690955702E-5	2.1279009386556664E-5	2.588223859770447E-5
