# Supplementary material for: Thyroarytenoid muscle fiber orientation regulates the ability to modulate vocal fold vertical thickness
Source: PLoS One. 2025 Dec 4;20(12):e0337735. doi: 10.1371/journal.pone.0337735 (PMC12677544; doi:10.1371/journal.pone.0337735)
Supplement: S4 Data — (ZIP) [file pone.0337735.s004.zip › Male/contourA5TA13.csv]

% Model	Angle4.mph
% Version	COMSOL 6.1.0.357
% Date	Dec 14 2024, 00:43
% Dimension	2
% Nodes	720
% Expressions	3
% Description	Line
% cpl1x	cpl1y	Displacement magnitude	u	v
-11.968005616002486	39.650844643500406	3.4020158377825793	4.5144371437867714E-4	0.3610150443642281
-12.100925229184412	39.521184251215715	3.39850112110254	4.4914946237000375E-4	0.3610656525639946
-11.810234379374002	39.74293127707726	3.4045076098051807	4.5308431020326864E-4	0.36097799670429387
-11.76596306338081	39.775513356632324	3.4053910050368916	4.5366212045540614E-4	0.3609650889485529
-11.47739948826791	39.862189693672036	3.40773878607666	4.55203879126827E-4	0.3609277641842678
-11.258980847445656	39.857881496438054	3.407617354483429	4.5513183917697216E-4	0.360925562955446
-11.716143543792246	39.796222579001906	3.4059513314842587	4.540324126450321E-4	0.36095650508981014
-11.163938214941039	39.85365079891891	3.4075032405942625	4.550518565516205E-4	0.36092548264670843
-10.796207435616262	39.85090503287166	3.407425944793101	4.5499106434799185E-4	0.3609200973894456
-10.709496869932108	39.85039381204079	3.4074107233617963	4.5497778834756205E-4	0.36091878054025905
-10.37169574884199	39.850036177539195	3.4073984455958675	4.549552433526276E-4	0.3609130333420066
-12.13512273325702	39.460672833157	3.3968614238774126	4.4808020431245466E-4	0.36108878355309226
-12.240660142730178	39.24849072022055	3.3911135155451584	4.4432983760031927E-4	0.3611696338276384
-12.227325367848685	39.08705965880899	3.386736483667838	4.4148773221030797E-4	0.36122952006177883
-12.205740642978935	38.979124391808504	3.3838122374951594	4.395872603078604E-4	0.3612693391756223
-9.681369688821853	39.850002288818345	3.4073845158738125	4.549254984340735E-4	0.36090104914670484
-9.209886193231677	39.8500022888185	3.4073842726210453	4.5489333406611293E-4	0.3608928562048975
-6.503691158131879	38.96454001876737	3.383351487950719	4.393386388685851E-4	0.36117619514279525
-6.587351156296421	39.29642873129991	3.392350972109206	4.451461941684159E-4	0.36105382358024707
-6.771159512318912	39.57700815680421	3.399955096621905	4.50063726418571E-4	0.36095233837206925
-6.814129999907874	39.651652838586976	3.4019791903063763	4.513709015335961E-4	0.3609252360343655
-7.229593906641747	39.84203493583536	3.40714286436334	4.5471817616615887E-4	0.36086144241207324
-7.181795837296288	39.83706132882147	3.407007863603638	4.546303410152334E-4	0.3608624657346998
-7.033567159296577	39.76166368437849	3.4049611829936026	4.533063655809302E-4	0.36088801403890935
-7.6946177519140235	39.85300356006798	3.4074462755891295	4.549069044597094E-4	0.36086542399351274
-6.488283836647731	38.91091546805024	3.3818986183707747	4.3839550448499025E-4	0.36119593127415883
-10.243595360807257	39.850002288818345	3.4073969825652277	4.549444594141792E-4	0.3609108203032336
-9.730298368089413	39.85000228881833	3.407385618039033	4.549271571089156E-4	0.36090189876212564
-9.743014193148053	39.85000228881833	3.407385621665947	4.549282136645315E-4	0.3609021194144954
-9.085341826788042	39.8500022888185	3.407382255845517	4.5488947981331537E-4	0.3608906895295638
-7.779783738995952	39.851154726690396	3.4073994636426868	4.5487045242279336E-4	0.36086759503777294
-7.886706964608754	39.850916601280545	3.4073911342956706	4.548726159209816E-4	0.36086954272225025
-8.209330570361047	39.849987794146756	3.4073785738974163	4.5484863693113413E-4	0.36087548572206724
-8.699211804792647	39.85004545472901	3.4073865042812965	4.5486117873673687E-4	0.36088396965890684
-8.427966558711145	39.8500350871401	3.4073780830436022	4.548612736114885E-4	0.3608792599931655
-12.152615457473026	38.61822056218743	3.3740288388160375	4.332515987496328E-4	0.36140281914230277
-12.150457207342695	38.60568225439725	3.373689244642477	4.33031470354282E-4	0.36140745073801356
-12.146591986235311	38.58859764700979	3.3732260532109826	4.3273260040195766E-4	0.3614137459974662
-12.074238696384148	38.24828133015453	3.3640069068287426	4.26763818185484E-4	0.36153921974282843
-6.441829287929373	38.514252064367554	3.3711511447948483	4.314426894474139E-4	0.3613430967581252
-6.4796557750756225	38.830935381536946	3.3797295549476156	4.369953860498521E-4	0.36122561887277055
-6.431316994593285	38.355730965701305	3.366853606605051	4.2868024054450106E-4	0.3614020539061351
-6.415000660473024	38.12021737547059	3.360473486893369	4.245601927990603E-4	0.3614896224276232
-12.006552716049852	37.91928976266428	3.3550870155237154	4.2101712255828187E-4	0.3616605630166246
-11.966773292852782	37.7322909897182	3.3500215647367773	4.1775188897345594E-4	0.36172950925254366
-11.899335717233097	37.41624344712912	3.3414543778497867	4.1225777544743193E-4	0.3618460349534961
-11.86072968481382	37.23337054820751	3.3365013090982494	4.090701672847192E-4	0.36191346490276927
-6.405495081109018	37.81045524455644	3.3520756299708125	4.191681476395965E-4	0.36160501460538674
-6.3802834672144035	37.49850283645258	3.34362590173171	4.1373795507320267E-4	0.36172095324452935
-6.34327199449609	36.990127261889924	3.329845336602908	4.049407198712113E-4	0.361909967725986
-6.3346776499635205	36.89181710192548	3.3271845236100472	4.0323655688029216E-4	0.36194649249311084
-6.327277488709939	36.80573234114482	3.3248536695658	4.0175734317522574E-4	0.3619784823737283
-11.839379859361392	37.12464213602315	3.333552846827749	4.071821507393819E-4	0.3619535852612532
-11.66031709327127	36.191536938073696	3.308270665751424	3.910583032673803E-4	0.3622979610694611
-11.619905720758748	35.962379473002436	3.3020680967837377	3.871136095202197E-4	0.3623825946736129
-11.730360249335298	36.58305483766412	3.3188890009057808	3.9779129582203103E-4	0.3621533752455434
-6.248695444183289	35.88284413383002	3.2998660608660195	3.8584411377054945E-4	0.36232140202170665
-6.190644674951313	35.36621719878445	3.285864121019138	3.770675853105945E-4	0.36251316943174267
-6.146329446134891	34.860882297696094	3.2721801476261185	3.6842012061107804E-4	0.3627009197478523
-1.0600869276340483	18.316100001774196	2.824480908415333	1.0952220728553504E-4	0.3687951294636109
-1.0459016161732135	18.37692181363064	2.8261231321485534	1.104192150486947E-4	0.3687722464708044
-1.1744205707972624	18.153797557800345	2.8200954601500134	1.0713372893912538E-4	0.36885731039117614
-1.311326192584243	17.97535615877772	2.815276080166499	1.0450742143296578E-4	0.3689258403381368
-1.386335587551091	17.922671465764726	2.813852286651903	1.0373517216812184E-4	0.3689465789103112
-1.650548821745367	17.757514160475903	2.809394687488645	1.0131366522632317E-4	0.3690120154394683
-0.9718149006219283	18.630446296863695	2.832975272601691	1.1415851368397605E-4	0.36867664275971634
-0.9542349860686515	18.852537320770427	2.838974195221461	1.1744095141604328E-4	0.36859358220291283
-0.9467123425971604	18.932059856972355	2.8411241880938487	1.1861701081936603E-4	0.3685638234565928
-0.9488912973033679	19.009058522305217	2.843204335874208	1.1975834087016975E-4	0.3685351466129473
-0.9602591937381534	19.185733594449147	2.8479806087799004	1.2237430873475843E-4	0.36846944214531024
-1.0005126263859143	19.36574217623491	2.852843002692548	1.2504526998968751E-4	0.3684029166198185
-6.05347281998843	34.07388368729615	3.2508849721071664	3.5516183889530223E-4	0.3629929645306832
-5.779746191862431	31.198536783186327	3.1730126477830733	3.074507832951035E-4	0.36406110467730235
-5.81260308842713	31.6601371096856	3.185491149953268	3.1496246028121105E-4	0.3638894193146996
-5.898916358898413	32.61341104261303	3.21132978503251	3.3075349931836837E-4	0.3635352322625168
-5.976331308258205	33.33624786626052	3.2308836977597144	3.4273928854635E-4	0.36326684421829114
-11.555172919712001	35.57995576034233	3.291707223598062	3.80599108741327E-4	0.362523877326773
-11.427224513094306	34.824469013294944	3.2712428140797787	3.6765052169929674E-4	0.3628029813320581
-11.302991741507174	34.01939293201957	3.2494297611501057	3.540549259535543E-4	0.36310060083192297
-11.26269403333529	33.74326682230424	3.2419648745781195	3.4935184619838943E-4	0.3632027119940816
-10.87492360433819	31.536162433666846	3.182193678441369	3.1262260477129557E-4	0.36401789907678656
-10.79808267178972	31.096982410679725	3.1703048895102386	3.055711197958867E-4	0.3641801227957048
-10.515617328365707	29.431210118152052	3.1252283643093586	2.7836491322143507E-4	0.36479556459908746
-11.095255333576779	32.78560916869341	3.216001535659797	3.334122819119262E-4	0.3635564415209072
-10.374607869233792	28.677418549364212	3.104802776225564	2.665089692870605E-4	0.36507387209154696
-1.9007542873442729	17.670028077820447	2.807031631539238	1.0003863503378382E-4	0.3690482886057321
-2.0779141835942943	17.606247817656115	2.80531062643666	9.910986834991765E-5	0.3690746586676626
-2.421704394542373	17.610906476909	2.8054382185161937	9.919977811899435E-5	0.36907794459345417
-2.5268901597962445	17.60827853304663	2.805368247438229	9.916810615232099E-5	0.36908046247345777
-1.0157099330243569	19.441588102125813	2.854893677301561	1.2617186514018145E-4	0.3683748606000071
-1.1062328150339649	19.65851365771074	2.8607557754731805	1.293966685472204E-4	0.3682953075011595
-1.0950141199455286	19.63861486947969	2.8602180047543984	1.2910032408123366E-4	0.3683025621723248
-1.0936631912571904	19.634142492606518	2.8600970710612668	1.290336755777605E-4	0.36830420985852674
-1.2019485900933222	19.823967402584525	2.865229473190063	1.3185936720217395E-4	0.3682350223539065
-1.2626663164006444	19.90610167368628	2.8674484513489427	1.330811232099972E-4	0.3682052864353008
-1.3479656887537845	20.02184186709379	2.870579213280495	1.348037646064838E-4	0.3681633813761443
-1.3818036936806772	20.069240413165744	2.8718601071684025	1.3551281749128112E-4	0.36814620481051147
-1.490043238491493	20.21081153288452	2.875689202234187	1.3762055793757846E-4	0.3680950031223878
-5.495158991359491	28.68268136418761	3.104877270133671	2.6694695697752777E-4	0.3649951038704632
-5.507477156915547	28.790577524822243	3.1077908382362542	2.686360081617839E-4	0.364955040342759
-5.640376413522405	29.93509919763994	3.1387946418555757	2.869598408002602E-4	0.36453019368611744
-5.66674537726079	30.200894570944342	3.1459786425965786	2.9118975109694004E-4	0.364431443442917
-11.232964758328787	33.56280133293661	3.237073700466171	3.462795866580562E-4	0.36326940010298575
-9.890707351552885	26.584105713780335	3.048129820700512	2.336603653614968E-4	0.3658453782552713
-9.499209611630052	25.463046361573806	3.017797366265069	2.1657764787579465E-4	0.366256669086535
-10.251371607480321	28.08873461337165	3.0888674322314698	2.5704719911957363E-4	0.36529100877871246
-9.949856872037069	26.81141811544305	3.054283821726949	2.3725387860324754E-4	0.3657616965449759
-9.409620206466	25.28683176907262	3.0130179973408815	2.1386068377616223E-4	0.3663209003581426
-8.975776833099328	24.413789608181347	2.9894395147837773	2.0077103540865396E-4	0.366639417182378
-8.450931047688341	23.67686534172989	2.9694610156053503	1.8968128788894286E-4	0.3669059751434901
-8.315280225053407	23.486682331666373	2.964327981323631	1.8688336856057973E-4	0.36697481314250735
-8.109310669822081	23.245736403988893	2.9578013593022776	1.8333391766008105E-4	0.3670615452853166
-5.04821833795282	26.35030357792787	3.041763269588684	2.304295451365257E-4	0.36585829822716687
-5.072511135861281	26.457154341834364	3.0446479723011084	2.320342294369196E-4	0.36581879483122026
-5.319014801988768	27.6151602307035	3.0759845436177704	2.5006694060382406E-4	0.3653906011585865
-5.298549699956672	27.508324942348306	3.073097601831227	2.484386696046948E-4	0.36543015107438304
-1.6547952866665352	20.435138707303928	2.8817510447013617	1.4096836167427684E-4	0.36801377425313336
-1.7068462026965912	20.505043732104994	2.883642080400034	1.4201466777576701E-4	0.36798847336778034
-1.8328638043067826	20.675856534446993	2.888258675598445	1.4456939922023645E-4	0.36792663211687504
-1.9146876228856835	20.78271581099791	2.891149495419515	1.4616447262739626E-4	0.3678879879511352
-1.9589596542270868	20.838178803681924	2.8926479438163066	1.4698888897181703E-4	0.3678679553684583
-2.2267902915590323	21.173727916983232	2.9017322649118693	1.5202462825554823E-4	0.36774676767882686
-2.4765836027203294	21.524027437877677	2.9111923683228227	1.5727473447431928E-4	0.36761981465969984
-2.510632075597485	21.56945277354053	2.912422667076523	1.5796171791127023E-4	0.36760337961299644
-3.4170539347823667	18.323036770820913	2.824686057491831	1.09756829574535E-4	0.36882700933695517
-3.3613588547056894	18.26201824120377	2.8230371197176014	1.0885440512099008E-4	0.36884894828836673
-2.8302006677410443	17.7685842180935	2.8096991887035525	1.0154918623335509E-4	0.3690251307447389
-3.0213186080937637	17.882690433716814	2.812784240903759	1.0324307139722675E-4	0.3689853801741189
-2.9853774190574067	17.85333337493745	2.811991662747167	1.0280845091016681E-4	0.36899580250111974
-4.904236518511963	25.91960781073081	3.030092616377926	2.2387811170938962E-4	0.3660167841587326
-4.723668736196532	25.314951331292864	3.013749095952811	2.1458818796744953E-4	0.3662395736071104
-4.604679940346854	25.051089745874435	3.0065967723070353	2.1051609391636495E-4	0.3663361683348314
-4.281370486848969	24.383328411417228	2.988562527805479	2.0043055315035623E-4	0.3665803860479831
-3.2125741016240386	22.611557155864187	2.9406045577674784	1.7363502682035903E-4	0.36722515145543067
-3.272014261258436	22.70654698603269	2.9431697104077146	1.7505621767743135E-4	0.3671906088435204
-2.5518384799861815	21.63096481182497	2.914085165376568	1.5889527198289987E-4	0.3675810544962415
-2.8735384712196232	22.08009398368013	2.926240416708387	1.6563957285445222E-4	0.3674183266902663
-3.1756044296995665	22.556944434453374	2.939125344585192	1.728222617217997E-4	0.3672449731491605
-4.545571876999899	19.652622560032107	2.8606287003400976	1.2951165051929014E-4	0.3683479447339676
-4.424895516455141	19.524062222800467	2.8571536256542376	1.2760598041584918E-4	0.3683941216893031
-3.958958611653594	19.00470136406695	2.843110020264539	1.1986846024578053E-4	0.3685808526754321
-3.8782730930382083	18.915322300283425	2.840696326204349	1.185439471952716E-4	0.3686130011470693
-5.025563667731989	20.107549344377823	2.8729462250209563	1.363298549557016E-4	0.3681854790791894
-5.277731362781373	20.350988119887234	2.87951595875591	1.399428448936993E-4	0.3680983917454324
-5.606549304112775	20.6598148798465	2.887880994245991	1.4459729865048016E-4	0.367988191388108
-6.131048509468386	21.17349677678001	2.9017539021373935	1.5226503584765742E-4	0.36780438787841746
-7.17416985769136	22.198608654304337	2.9294735387461475	1.6760054233561043E-4	0.3674377445808573
-7.6413332318231895	22.67125431062098	2.942290214428848	1.7471662617172151E-4	0.3672685943690452
-6.9150129554945305	21.927639425126234	2.9221644971750327	1.6359856487285383E-4	0.3675349451754677
-6.31895859009996	21.343154735881807	2.9063582206987597	1.548401654103253E-4	0.36774397795696
-6.618255579081206	21.642875823077	2.9144444466570665	1.5935736507117468E-4	0.3676367120675347
-3.6680004015474728	23.30103040805593	2.9592692075299647	1.8398714428740997E-4	0.36697481166309953
-3.83446762916781	23.580833568731567	2.9668313103507145	1.882822195780328E-4	0.3668729830150066
-4.071443328978513	23.987709649252928	2.9778473884175414	1.943495198654928E-4	0.36672474829151286
-7.640251545310057	17.586782544931808	3.0818049224878224E-5	7.428498146834323E-6	2.0349593705088907E-5
-7.509356374993602	17.79911102953117	3.072417834381973E-5	6.860718373134677E-6	2.037010622785856E-5
-7.6989388334005735	17.4903691638282	3.085776353799064E-5	7.633445384070573E-6	2.033977349107954E-5
-7.762103216471637	17.30759444679789	3.0855224612942295E-5	8.04102220542321E-6	2.0358780814580212E-5
-7.821162534822876	17.152686250634986	3.083044086946886E-5	8.35694741805162E-6	2.0365795663205148E-5
-7.87221896818102	16.9473112831706	3.075649734798288E-5	8.772161674976389E-6	2.0388383966348058E-5
-7.921170402924522	16.753942907049066	3.06900550778391E-5	9.155770399033783E-6	2.0410651638424315E-5
-7.9783869673286425	16.470761822820492	3.0547440774840635E-5	9.679803102507194E-6	2.0450857393349727E-5
-8.003886469325913	16.357472230499454	3.0494808943083617E-5	9.892464545286434E-6	2.04636416803366E-5
-8.041803974825056	16.197407590250943	3.037030220676456E-5	1.0165788778446627E-5	2.0456457251148425E-5
-8.11957094103931	15.808141817188318	3.0095932912819488E-5	1.0833522329438773E-5	2.0472623156241672E-5
-8.094241908274963	15.975737091845481	3.0218413717578294E-5	1.0557948417433033E-5	2.0461911986339657E-5
-8.149959289733443	15.594634263864748	2.9958696138469454E-5	1.1190934848925511E-5	2.0491895091316368E-5
-4.487015489615116	14.591722761896559	3.686505752448043E-5	1.3367030269979075E-5	2.6376278831302285E-5
-4.416731324563106	14.512870608922288	3.695462116945007E-5	1.3501677014823012E-5	2.6469791145356428E-5
-4.329055028394281	14.412978776001905	3.7079370224178E-5	1.3684106815562419E-5	2.6596872510743282E-5
-4.19303203891211	14.248275933735142	3.725229932343775E-5	1.3957810309852197E-5	2.677948486756886E-5
-4.178965322518646	14.23024927967746	3.727223409004012E-5	1.3989353738411341E-5	2.6800276601712015E-5
-8.208595369810979	15.125877972768416	2.9587739977933803E-5	1.1891279203472217E-5	2.051155310886413E-5
-8.250106284083648	14.883579494882824	2.9385564074381524E-5	1.2231480833489963E-5	2.0507408582821685E-5
-8.184763342662869	15.304083214581624	2.9731367049213245E-5	1.1630755534094268E-5	2.0503123844282082E-5
-8.194040568253598	15.203367992185502	2.966192894396139E-5	1.1785995905109861E-5	2.051549045954897E-5
-4.009503675450382	13.95499929048619	3.7439374287135985E-5	1.4423418263905499E-5	2.7009255239357348E-5
-3.967321215997023	13.879167246534847	3.749067726082779E-5	1.4551844060195471E-5	2.7070012937579498E-5
-3.8768075373306097	13.684183745503944	3.7560749483543884E-5	1.4845775245831527E-5	2.7180671908359657E-5
-3.8285567068758617	13.577304042901428	3.759522125157148E-5	1.500953778134453E-5	2.7237144186551977E-5
-3.679175518096213	13.165512678706849	3.76783693230133E-5	1.5620310740086944E-5	2.7412214975389196E-5
-3.5952780276413945	12.848827743115857	3.767331445458716E-5	1.6049540781250463E-5	2.749953100421986E-5
-3.8035301168690907	13.511178334388502	3.760003464432254E-5	1.5098290635077967E-5	2.7260830036685912E-5
-3.5706258476984103	12.751547870197772	3.768999509362969E-5	1.6201737898472424E-5	2.7533847912339027E-5
-3.536337058362929	12.508568926206657	3.767479112260783E-5	1.6535030649443863E-5	2.7579079824309666E-5
-3.4943523373487664	12.217884679130231	3.7650214134773404E-5	1.6932776944233626E-5	2.762942809964115E-5
-3.476217738039166	12.051206781698731	3.761487771517308E-5	1.7132015957830026E-5	2.764337075601162E-5
-3.4381043775288846	11.707787309160882	3.764235277462202E-5	1.7638467352508076E-5	2.7709009417529258E-5
-3.4175141432913065	11.442487558596586	3.75951282736523E-5	1.79609707032647E-5	2.772231950941326E-5
-3.390535492772293	10.959938069747185	3.7567596951583205E-5	1.8588275254059744E-5	2.7756993581084398E-5
-3.391605607580326	10.637069694303245	3.7524939170271475E-5	1.897611354480927E-5	2.7753942248539484E-5
-3.3957072198915474	11.125983907025887	3.760562624680665E-5	1.8395372635240016E-5	2.7758804594606802E-5
-3.3933099091125833	10.454525891479044	3.7523835117989586E-5	1.9220989153839734E-5	2.776220650786854E-5
-3.392748642497309	10.363320317554606	3.753166448798001E-5	1.9340712919298778E-5	2.7765575892879553E-5
-3.3881777990103163	10.052022617744685	3.7517532651370954E-5	1.9718980684850814E-5	2.7757171045873122E-5
-3.379931059854188	9.65560915900371	3.749266111973191E-5	2.0156830049326688E-5	2.7727480378290878E-5
-3.38003327420144	9.645525660619372	3.7490186253952076E-5	2.0166941101249047E-5	2.7726087689187717E-5
-3.380411775956053	9.63612711841371	3.7485639542427864E-5	2.01738233724975E-5	2.7723472955281945E-5
-3.4070943292007656	9.209820550583608	3.74168309413402E-5	2.063433675848578E-5	2.7662253907395435E-5
-3.4177904844649305	8.97279793026408	3.731286859419388E-5	2.082083732779615E-5	2.7579272441972527E-5
-4.670507470987797	6.528342318175511	3.442074645382016E-5	2.2976564033962404E-5	2.542772738644197E-5
-4.472672713765167	6.53165408154053	3.4802891338502115E-5	2.2921145040132532E-5	2.581807772568168E-5
-4.296096768007061	6.564113874181485	3.4993575813907855E-5	2.2760269436786717E-5	2.5885892810487698E-5
-4.1907677441120486	6.6201318525786546	3.5212396318510644E-5	2.2615599032490268E-5	2.6087311189235177E-5
-3.42823364007561	8.77881073484247	3.730995987249483E-5	2.1020571525423178E-5	2.755700026314776E-5
-3.440421539484517	8.631632878187974	3.730398926123618E-5	2.1116031777922818E-5	2.7527087590241987E-5
-3.510174069952668	8.051882576425108	3.7229487007021365E-5	2.148553117857836E-5	2.7375256368496678E-5
-3.4654247941708625	8.41479710425795	3.722444018577307E-5	2.12295589417056E-5	2.746154597246409E-5
-3.519325274558982	7.974355231943207	3.7168257594609015E-5	2.150754353466701E-5	2.7319449409073117E-5
-3.8048036653298265	6.960169305120867	3.5758111811252496E-5	2.1749790076321523E-5	2.6296471794115047E-5
-3.942941641067294	6.809098812242506	3.5553368201563426E-5	2.218277346272356E-5	2.6194627302024033E-5
-4.081244662082278	6.715380176995773	3.5237262140642894E-5	2.225453263231177E-5	2.6094266220525616E-5
-3.557899482821399	7.6388476831782866	3.6779623112939754E-5	2.1209955542463852E-5	2.6929901266096228E-5
-3.5506928691402093	7.692857622749482	3.699962870408859E-5	2.1444630852948317E-5	2.7087881810276854E-5
-3.535122007221198	7.8370201875805385	3.707617257475895E-5	2.1490930223043457E-5	2.7183462724881158E-5
-3.5827478111781415	7.560437912809053	3.6750504625185814E-5	2.150462344771437E-5	2.683939933490654E-5
-3.656557182300242	7.31345080673359	3.6213784581146213E-5	2.1533810137176245E-5	2.645771064892585E-5
-3.741595319822733	7.091603710798701	3.582514548475471E-5	2.14035451934131E-5	2.6316154834772106E-5
-12.48823622079036	29.318127189803445	2.2351917810753106	0.07838637932836925	1.1179230383990573
-12.301573729696075	29.291730374054282	2.160117620915655	0.0849916362476848	1.1005738846851227
-12.904182385341631	29.37659805299116	2.3990453550044966	0.05702208823185019	1.148786092773498
-12.704310573905445	29.35687813300677	2.322121861061569	0.06835191695706845	1.1347595493764602
-13.215739023882737	29.375039723105594	2.5106035941326597	0.03689885126783518	1.1579378020740372
-13.289816212405814	29.38416912499247	2.53740353953011	0.03128535616261398	1.161406745725428
-13.628735756055638	29.408293625969595	2.6492176888159733	0.011174174810404848	1.1677389337110746
-13.761313265189306	29.420327221129604	2.693524183515221	0.0027590235430938817	1.1706715514209327
-13.789831291953012	29.42263826529943	2.7017044380215065	8.815051461375204E-4	1.170828082714592
-14.193507593470319	29.351006338599753	2.8112023946700804	-0.02313505744626974	1.1609606216064636
-14.343065600888547	29.30623263263965	2.8460601596487365	-0.0294339929392433	1.154951054895738
-15.169871121939503	28.7024294022831	3.045965140199368	-0.06197074353085584	1.1113067821294316
-15.025976096323706	28.826575538617305	3.0107813504830157	-0.055839207461916174	1.1192371478004306
-14.704342841257393	29.099582909420015	2.9314036712217675	-0.04309097047990106	1.13707551912367
-14.77814405518191	29.048154888872233	2.948364870511839	-0.04534955349682552	1.1329635857953266
-15.194930389272562	28.670268692680192	3.0542280079071857	-0.06296831812167364	1.109332076794171
-15.552436058935607	28.262388145106144	3.1634809277444433	-0.0812514700503881	1.0812629068472939
-15.65870487864321	28.128694460225432	3.1968756260321767	-0.0864611896329559	1.0714365986732775
-15.420870685895718	28.414489982476084	3.122132207904196	-0.07536085582964362	1.0935501030897758
-16.14669845066415	27.534817692946177	3.3391126321919415	-0.0932016765666298	1.0289657122103746
-16.18902508127296	27.487365967844962	3.3512255160058984	-0.0949889975502425	1.0258278631685576
-16.090879730623392	27.60512583812312	3.3229488027160565	-0.09273735365159111	1.0333567580784235
-15.906983759261689	27.83045491742547	3.2693953239747957	-0.09289899983715733	1.0498059573829093
-15.78801336657089	27.974288039163056	3.2368911562459557	-0.09042038934080246	1.0584772822210882
-16.4224657835804	27.241242221715776	3.3984384047802605	-0.11805115364517822	1.0206458853867515
-16.636541644582238	27.015574682657572	3.4215563297625535	-0.12295289741798059	0.9978944262906341
-16.701862721366762	26.948993088668995	3.421969044172481	-0.12803638937003964	0.9917669594368059
-16.98192097775023	26.67928029930171	3.3926950689479076	-0.14630265653470925	0.9979210812446697
-17.086567607533095	26.586911131348927	3.370671380267801	-0.16109516219920844	1.0072964449873332
-16.810764952407226	26.84442366016748	3.408656975183847	-0.13450704480498082	0.9948164550523979
-17.316197999609905	26.352544552541893	3.3003756749469373	-0.21403924989828077	1.0311399860906363
-17.45518464052986	26.210110438215963	3.254730411300519	-0.24903220577543944	1.0417050736748257
-17.722095738557805	25.895382301413925	3.173278093979607	-0.3491104532630951	1.078454408150526
-17.72264017583542	25.894744071275742	3.173085389888625	-0.3493222804956925	1.078527776450311
-17.932597821946576	25.11386146747848	3.0408372767833978	-0.5975942260949444	1.0560015796784021
-17.907096306050956	25.00313633884308	3.0232093966626663	-0.631186915825162	1.0401878108789822
-17.75267320881764	24.32471147247125	2.9139363752008327	-0.8422301497305891	0.9405975276333984
-17.92944471255859	25.1306830888716	3.043431006744277	-0.5926560507253258	1.0563447221919913
-17.722777975835573	25.894232143167198	3.1729964863116407	-0.34951103459910476	1.07850160401242
-17.728945142955695	25.871483784810497	3.1691578392554085	-0.3567266985081673	1.0778514640323016
-17.700264955727473	24.192801294244298	2.891256893689785	-0.8827279756965661	0.9122469648723359
-17.492893227235577	23.675149455238873	2.791070511508145	-1.058263364480731	0.8024216510883978
-17.219818972655105	23.051350814888384	2.6714046570958354	-1.2680493765734622	0.6713081169971117
-17.213682929786287	23.036984749786797	2.6681781979063293	-1.2729761302459563	0.6682703057934235
-17.20651458505761	23.021889840621302	2.6648629142844196	-1.2779707893960526	0.66443577938771
-16.72944438496599	22.0265670999435	2.463017516226866	-1.5783715892019086	0.3997839999229593
-16.772330573218266	22.113599037757318	2.4800997590690836	-1.5557056227090273	0.422753383093348
-16.97378539565523	22.529669064239176	2.5616011735203985	-1.4406814715134222	0.5327712303488872
-16.69878402350933	21.97001521221032	2.4548085615443034	-1.5918920427428505	0.3859142033370009
-16.44523432072541	21.481646309928003	2.374851981352651	-1.709526156854102	0.2606916795820082
-16.38784636008633	21.382208809377225	2.3642669873433686	-1.73105138144346	0.23418555043420397
-16.10429654720809	20.90765006213037	2.296034339840644	-1.8268053191376803	0.098646955560421
-15.229590069694847	19.59839917871314	2.1679269017945897	-1.9680289874827763	-0.30213552257574694
-15.573303162172023	20.08692966262294	2.211099279107959	-1.9355222192778379	-0.15186021096875862
-15.762739830454272	20.369577854236137	2.2407232054655446	-1.907608769570503	-0.06407864156131625
-15.676053214728174	20.229671015614727	2.2240200613247154	-1.9257402125769152	-0.10695102481479912
-15.004965242227517	19.29705702264412	2.1368341332199146	-1.9514332272595598	-0.4002345262816065
-14.347740685004595	18.43237628944785	1.950559201245176	-1.7494695498351254	-0.6442613560069794
-14.71316053352021	18.903140185799252	2.077080194815249	-1.9000447290233913	-0.5342616692147923
-14.112301424219844	18.14085757339455	1.841174802344871	-1.6153903376947625	-0.6959540067073837
-13.786968016309958	17.746840232171802	1.6543326475048208	-1.4075853510625547	-0.694141527407717
-12.572484095421888	16.31238607204104	0.9868438518477222	-0.6960859850805055	-0.44160894633535114
-12.73923093656964	16.50237005974189	1.0746942740178524	-0.788558967014189	-0.4830123555072758
-13.149721100590622	16.985383718836303	1.2900247677783931	-1.022562833763005	-0.5735416544827405
-13.560443943361147	17.474962802260926	1.525742406679099	-1.2686951112862435	-0.6584301163738047
-12.433087863224218	16.142914163274668	0.915604791403038	-0.6264241938091775	-0.406697674365136
-11.67886765718853	15.130655135953049	0.5622359082167702	-0.27508677273624155	-0.23239473647211867
-11.370603754574383	14.616160191779192	0.42464295310853784	-0.14185356535741717	-0.17440047939311343
-11.928279318244115	15.521235666230787	0.6745607028719276	-0.387562714454534	-0.28246582442209744
-11.098102119973685	14.067276715400904	0.3249035541590295	-0.059525633022527044	-0.1254082261075608
-10.94829922258624	13.75778922441979	0.26462310831874664	-0.017725196114631123	-0.09649184126654686
-10.566136973193167	12.955069884045642	0.1683610951743325	0.019837934590583674	-0.04959777415234859
-10.528617101577506	12.869997651759531	0.1572334034711027	0.02200230990784977	-0.04441530631090123
-10.125844678960055	12.03212679724241	0.0991589002852973	0.022357764487817025	-0.026140273398581472
-10.205786830641387	12.200371242765215	0.11078446891183119	0.022176169014475944	-0.029789525765943257
-10.11776374681346	12.014636087480781	0.09838900583882117	0.022219278172350653	-0.025919577013455427
-9.799033203597945	11.32040592221854	0.06364067714783829	0.01746838169069187	-0.019480900222378625
-9.732454220074882	11.174895810343436	0.05661859410423052	0.016017421655829027	-0.016739574584862017
-10.081694286405995	11.938670646469957	0.09460881613809732	0.021639932006406154	-0.02519494773820152
-9.419861471494833	10.505758447346915	0.03746569305206138	0.009137387104762754	-0.015300087479193585
-9.39945834397536	10.463080013210769	0.03614774116026801	0.00863937079605738	-0.015017898760238053
-9.362989365785312	10.388561145610026	0.03444485975806596	0.008208761627827955	-0.014556516941703113
-9.15485933130238	9.94585479357356	0.024641215979873374	0.005266796262349708	-0.012252010860136829
-12.250739993292553	19.150604908283345	2.0442577173764866	-1.969388510272347	-0.5192191121556191
-12.385666050996104	19.229462944007324	2.131447166462887	-2.0458413773158317	-0.5930892588558727
-12.018444755085756	18.995911937273455	1.8778678296749294	-1.828810111241383	-0.36927143623894776
-11.827571680933026	18.805921238230237	1.789573919114154	-1.739326121553655	-0.31326003042091366
-11.71378598197753	18.69006222155872	1.7332071626018033	-1.6799166047414376	-0.2778547000098045
-11.489121580415649	18.312221504949157	1.5769306754600803	-1.5183779934409134	-0.20439797435241014
-11.42092816915265	18.202424829191397	1.5326356677971735	-1.472035099894843	-0.18480387470310305
-11.137081940903064	17.673975351763787	1.3031081140607734	-1.2283688752053363	-0.11787752841606478
-11.050577560623434	17.52903972488271	1.2399362082711216	-1.1602778510683114	-0.10102217895166571
-10.900173758069224	17.228821915447778	1.103680722632813	-1.0147217086251585	-0.0801816204030763
-10.59407257662658	16.86993613536655	0.9221096785368863	-0.8286504920194118	-0.04588941627637628
-10.4015251414116	16.663994998799538	0.8224626613389148	-0.730129498435861	-0.028654685147137163
-9.980308680915373	16.24426542990552	0.6151663573173285	-0.5274235299362238	-0.0023706663025600686
-10.52456597891735	16.788877057884427	0.8831404526282293	-0.7889185096404518	-0.036829036942529696
-9.215934750579713	15.702403997568886	0.3437206303115482	-0.279245039530984	-4.483643671909154E-4
-9.506635524164235	15.916651407254937	0.4474688586488847	-0.37303896384093393	0.011601406407108564
-9.713477904294042	16.0562870014233	0.520317380127383	-0.43921644102787155	0.007040907299601613
-8.987328542896977	15.535943891824608	0.2642221632728038	-0.20739003468122108	-0.008484395036341739
-7.038155536202357	2.4161328913912485	0.002280983433592603	0.0020610713332750974	-9.486350366115968E-4
-7.218271698777633	2.47634434863711	0.00231666286735867	0.002039199991209282	-0.0010636254419694989
-7.402921517489648	2.596088343862585	0.0023388460909716914	0.0019776902436184707	-0.0011974188723982626
-5.610926604361966	2.56874897195521	0.0018871330284121288	0.0018338943023066862	-1.7041142173489292E-4
-5.791192046184306	2.4885541575675454	0.0019341189758412581	0.001889701136486974	-2.4477019391210746E-4
-6.090991914769232	2.367770791599311	0.0020325967892062496	0.0019864385435782103	-3.838855599865277E-4
-6.223300720670824	2.365865245728654	0.002058669177504456	0.0020017944205526724	-4.515315853581248E-4
-8.524776938151282	15.280293075065625	0.17759722004903142	-0.1476505798459624	-0.025427259111585495
-8.5390176621	15.301185889469425	0.18780565817272019	-0.15604031394672818	-0.02665071445064944
-8.574275941324595	15.320887483760043	0.1939004697095546	-0.16003946995305224	-0.02560605419683932
-5.2268760988311245	3.1984387632370352	0.001610791528279786	0.0015165412580397698	-6.756296381025642E-5
-5.323022364028059	2.954304032548915	0.0017125239581740812	0.0016323125068367493	-8.582313336535333E-5
-5.411391041049513	2.8046470279535036	0.0017810444142963677	0.001709077486535376	-1.0944447046736087E-4
-5.361270108912003	2.863813885716368	0.0017515847841031475	0.0016753050971146212	-9.282017307335888E-5
-5.176470922340737	3.3654332504811606	0.001546840415298206	0.0014483415124211902	-6.47029340902089E-5
-4.997438755280889	4.032636318053695	0.0012843419518456108	0.001174493164139872	-5.178984177589625E-5
-5.108994509801874	3.6116460899580636	0.0014422643676752643	0.0013369194928117326	-5.8072847239361996E-5
-4.991774580661376	4.054261353979088	0.0012755417173918324	0.0011653749280089018	-5.116752176743533E-5
-6.53602006808163	2.347293243898074	0.002142472862716713	0.002048411639467307	-6.254642648236713E-4
-6.871423256057571	2.3759082864320638	0.002234465195283154	0.0020676002286644465	-8.33652008528096E-4
-6.725008134174486	2.363972974785624	0.002196076628584834	0.0020615681770053424	-7.42803354387548E-4
-7.498445287702315	2.6504749625169852	0.002350555051090952	0.0019484213222515734	-0.0012644533543643588
-7.543394316053332	2.6908233254228815	0.002351136885260977	0.0019242641548209828	-0.0012991852455365297
-7.714537633122486	2.9137762658493207	0.0023190631135286298	0.0017908567073508215	-0.0014175605708226222
-7.7891268079090406	3.0564766598021276	0.0022846396292709992	0.0017013083689075756	-0.001472359366462328
-7.80527300412054	3.4063802626319237	0.0021248697830220957	0.0014955609148539048	-0.0014694030259015463
-7.804324521600502	3.2269612996167556	0.0022124161824596993	0.0016036317555610342	-0.0014765956486370462
-7.758877336072651	3.698244931275473	0.0019785245228013727	0.001341565687877679	-0.0014270330147214553
-7.751964178591711	3.7286102673963915	0.0019611138177839283	0.0013244488038611144	-0.0014206592687949079
-4.868412953288395	4.489722570165323	0.0011212022294237209	0.0010068428317263059	-3.190389925365718E-5
-4.944274103721604	4.221530184777065	0.0012162075863647065	0.0011046592300856532	-4.3908146187890203E-5
-4.861218645669248	4.514367912389247	0.0011128436175241614	9.986885297102361E-4	-3.0630838390001124E-5
-4.761328567585714	4.872867994409656	9.742337964150485E-4	8.58947259104087E-4	-6.514505032408799E-6
-7.7347878369548635	3.762505605967378	0.0019410346043051137	0.001309497865359561	-0.0014088222507147633
-7.441188952293851	4.488511996506501	0.0016207678662947848	0.0010398125019518696	-0.0012427758208790314
-7.462522939780039	4.43043664258904	0.0016436440693278168	0.0010609725406387912	-0.0012539080179187292
-7.583988224902736	4.103803156183615	0.0017525399102440034	0.0011623360303922952	-0.0013054772524150788
-7.428705960551779	4.562167039268793	0.0016159310402295358	0.001019542118132319	-0.001247972388208589
-7.367225146909923	5.0179675342064245	0.0015929532927635081	8.977525022012532E-4	-0.0012814742437290269
-7.395373926440531	5.510469499667041	0.0017501484221644822	8.2151735217679E-4	-0.001431596577329085
-7.396628687854849	5.543415335697084	0.0017583912215095908	8.146214831880135E-4	-0.001440547693469702
-8.951906927477943	9.55517852325179	0.020284392603094167	0.004376933261967701	-0.011234784178415246
-8.732770861641235	9.107630277300872	0.014547618781804507	0.002828093777035511	-0.009011281659887325
-8.477149435408428	8.592840803667324	0.010722082994079805	0.0021790122530735727	-0.006985569018189548
-8.352048182285694	8.325615036227727	0.008974592231442062	0.0019061349964585202	-0.0062099269150824
-8.222367325804308	8.079901469599669	0.007887817096591677	0.0017256011437162548	-0.005600153860994782
-4.558078678429407	5.6727023718291845	6.472218459566586E-4	5.472827562472747E-4	4.5148557917409844E-5
-4.661854211303943	5.2307881209663405	8.396946143959798E-4	7.276743490688653E-4	1.411915158985387E-5
-4.6736829568741065	5.179041007331088	8.606323154527124E-4	7.482866271493226E-4	1.1147140713794243E-5
-4.664862639408369	5.2157017440172675	8.461712526248091E-4	7.339240426015953E-4	1.3306022043514127E-5
-7.642518454416541	6.7438038314408955	0.003079438095964748	8.213872669731984E-4	-0.0024206765740776128
-7.72390205946121	6.960130553786359	0.003684945031944213	9.291585914998702E-4	-0.0028073623597342566
-7.960824009101229	7.5515457825414485	0.005318837997105674	0.0012032358528667928	-0.003895606307106062
-7.398279738095727	5.568321714484634	0.0017748588852687227	8.130754963976886E-4	-0.0014546013679128064
-7.486554017062449	6.151026864151781	0.002199279959604259	7.72544512268944E-4	-0.0017735311345519209
-7.599533786520233	6.612688047526157	0.0028881989333602717	8.158606892595505E-4	-0.002305174974181809
-4.559353287845783	5.783205763653101	5.845582004519834E-4	4.908547333148081E-4	4.6797301628567215E-5
-4.539973927898901	6.108340489734484	4.20329943398381E-4	3.4698689491073035E-4	5.756312282869183E-5
-4.595870421128182	6.280367827388355	2.558643766354499E-4	2.0518078301443618E-4	4.7095112313945744E-5
-11.949523827617073	29.206895619841305	2.0099174208787294	0.09483407653531377	1.0594235460743293
-11.807688642858182	29.154031813094953	1.9446250852891778	0.09548935220429908	1.0388242513861092
-12.00330605669702	29.223330979102066	2.0329345043531313	0.0939582497149588	1.0663904631370935
-11.58017196199464	29.065937130844834	1.8378909025910186	0.09211447105682921	1.007983433607756
-11.41683712235142	28.96940271662765	1.7563777107673477	0.0850785087502793	0.9766303171911446
-11.219350371023808	28.853937987330728	1.6570455243872626	0.07476297191880138	0.9371313701911375
-11.063811648377435	28.68153300927144	1.5632250683218083	0.04576524287567955	0.8955497701062353
-10.947486528223845	28.535037823889105	1.4895418023246685	0.022029191347100005	0.8636221879748176
-10.899230615467399	28.323819733732066	1.409145102881876	-0.022653070627581075	0.8366113089233768
-10.868467577029437	28.194812621939796	1.3594544412741794	-0.05035413728365693	0.8200546193790991
-10.876511202290695	28.109887068149042	1.3218704181391978	-0.07599938541034967	0.8134667390776601
-10.899672074901286	27.854101802332053	1.214226351775644	-0.14766023823173213	0.7883497250521492
-12.412266700730603	28.73183000599365	2.1501670626695004	0.06460558452812812	1.056957270664889
-12.004390987243811	28.644127827029816	1.9420420142088126	0.04546000217706817	1.0127661627963918
-11.418956634563854	28.353076382645266	1.5888298365136757	-0.02849486272359946	0.9228417911393814
-11.624144095082618	28.483083006210283	1.7208124172408354	0.005729765666243109	0.9578743366066312
-11.98757052088968	28.638168487186267	1.932651318017178	0.044063260458222266	1.0105769339521178
-11.999455430555999	28.643021141499133	1.9395075165544704	0.04522363003316141	1.0122531008341287
-11.11438165555979	28.077094826076056	1.3713946372718009	-0.09747273026305386	0.8507133611952615
-11.390783517603357	28.330385589064328	1.5689376883251596	-0.034439838595750345	0.9168197318503426
-11.018694723095315	27.985290635821798	1.3022104406730124	-0.11975898886202224	0.8239759995369293
-13.471803069018005	28.77445563984976	2.622366845410993	0.0587993244284981	1.1338742270226552
-13.48260549035852	28.773788416678933	2.6268919003789946	0.05853389426271975	1.1343761018394911
-12.935354512904492	28.789110493383188	2.3926838433107265	0.06795419060593584	1.1031690202370972
-12.730299209385468	28.768829272465172	2.298188288459664	0.0673096683122929	1.0867893009006653
-14.231290469589101	28.525879619960573	2.8978401718625193	0.01008763113666081	1.1396921448330233
-14.010448775461906	28.63328583652027	2.82285109826506	0.027132160917115972	1.1431162900630916
-13.506471729136642	28.767317669153915	2.6356597169395406	0.057131823062471304	1.134714879945237
-14.460841527293365	28.39408003504012	2.9704094434159574	-0.011046967795070216	1.1333791849819117
-14.783683682753072	28.129965573228738	3.0622096072446494	-0.04004423735225867	1.1124864446129141
-14.975465100779633	27.963363652093868	3.117957399847188	-0.05454434502881264	1.0987394922826108
-14.857377166814722	28.070482248494333	3.083219495378479	-0.046236135673014815	1.1079012912795634
-15.247091508969765	27.723494694946858	3.197226514531669	-0.07304194979640699	1.0783563356584338
-15.438921475279523	27.548521108541188	3.2531139066563703	-0.08545996394119483	1.062614794799697
-15.777307067901031	27.23142152114181	3.3541814031776434	-0.09482693346324843	1.0347003531024583
-15.505550048294694	27.4862002405047	3.272071724999798	-0.0888886611599812	1.057303037127073
-15.95882932927022	27.057658625283377	3.409856614345104	-0.09959688978655579	1.0170477773975921
-16.071627921968407	26.944874315391413	3.4399600660668144	-0.10260155838758053	1.0042807902381403
-16.348879088595037	26.649360708813276	3.5015535016299895	-0.1125716279606509	0.9675714048366936
-16.427997019937784	26.555959712111072	3.513184671008044	-0.12412985536113555	0.9555921203559656
-16.656844434007954	26.17623866269756	3.5028731625986187	-0.19616299677400273	0.912133037071174
-16.696536478621557	26.09508062700545	3.49170518887425	-0.21621775164765095	0.902506917159515
-16.835749776418716	25.686852448177994	3.4000820859296454	-0.3317273849093446	0.8516406859163027
-16.845061757485475	25.628453285604436	3.3821226795061596	-0.3512602714400277	0.8435472417288247
-16.850433340026893	25.176846057478727	3.2261169148087174	-0.5125512457654225	0.7698825504320367
-16.85038673364371	25.14105029551206	3.214672253911524	-0.525268391710922	0.7638343408345125
-16.822804208812027	24.752145786172367	3.0904983363300027	-0.6554827180578324	0.6982504178838599
-16.814022621155868	24.619664448408173	3.047998764921829	-0.6998366725621089	0.6760593525122567
-16.812945472733826	24.6090037446475	3.044539852339189	-0.7033948458590079	0.6744656886206268
-16.723937840816944	24.10943746964462	2.8877546263283067	-0.881022332566426	0.5904758871952622
-16.711672631053567	24.055094941481215	2.8693978620629332	-0.9005448535774684	0.5809931202209289
-16.289023552988983	22.907733919851253	2.534036780335832	-1.3028889472549805	0.35876663431259004
-16.541701583590093	23.45604246001041	2.6911130068572544	-1.1128681798698516	0.46794358307246836
-16.554803726644348	23.499372302025698	2.7033938970145504	-1.097250936558579	0.47571890608226236
-16.28488538521969	22.898119481008653	2.5313916803998766	-1.3061679852604648	0.3567636439372692
-16.26218103763534	22.856454352609262	2.521019927480647	-1.319378097758802	0.3471780605878112
-15.969194038819062	22.31634337785984	2.385955771686693	-1.4924786247127455	0.222556358623771
-15.890230123807179	22.1925020649246	2.3608229148751585	-1.527700083248384	0.19415608855114727
-15.611918811164477	21.76175729997115	2.2779213653368875	-1.6464207234314845	0.07990309033307232
-15.389654649869971	21.467446140267274	2.237565815250031	-1.720130816198298	-0.0014159213591978942
-15.211472875440649	21.22502075941048	2.194903692052181	-1.7728809551341107	-0.06738151928161415
-14.852605830718518	20.76860561637889	2.1625545487102436	-1.8713604985027161	-0.19756704625028967
-14.818368111934701	20.727265125728813	2.158240007776706	-1.879213707406397	-0.20951033648814407
-14.010753868674147	19.956266747716498	2.125928704642507	-2.002036534959631	-0.4132720605231478
-14.087441807327457	20.012526511232718	2.1249052373332606	-1.9937709185216619	-0.39775395083861
-14.468160486474938	20.371519812579944	2.133547138236123	-1.9396953031367654	-0.30578666215659456
-14.161164464278139	20.08381166702931	2.1240842817723475	-1.9823612515172888	-0.37949165326201695
-14.781086333771103	20.690256417429	2.155916908282484	-1.8864355308195693	-0.22023225412627873
-12.566775432145782	19.255877513320883	2.1379238259099846	-2.052762530188705	-0.5917988491961366
-13.290339014836286	19.46305631769065	2.1352552889132457	-2.0563083872091488	-0.540998161244532
-13.1729303124603	19.418787275288505	2.1380559095334712	-2.0580252741252534	-0.5550797907449737
-12.843245224742368	19.28971157894774	2.1476965086639233	-2.0631795535845496	-0.5937280780243845
-13.364979556612642	19.508469790386137	2.1359962982915803	-2.054006863762697	-0.5314159107658081
-13.714991928392514	19.7215588672211	2.1271656374242336	-2.0321791150491544	-0.48191996390562286
-10.73275094914898	27.601566124654774	1.0794798474903045	-0.1939961807421196	0.730146552214281
-10.621312259153935	27.431657608134955	0.9895505531777958	-0.2229827446836726	0.6879162197020635
-10.494472622804425	27.139762728691487	0.884410138563094	-0.2700898358214508	0.6276448404275121
-10.440814811578786	26.97290839065918	0.8295523819394502	-0.2956902586839453	0.5946101554378661
-10.340010025599554	26.46761329405222	0.729186715598799	-0.3766835527183332	0.48972339692238465
-10.310942985096554	26.231506882359504	0.682807667649576	-0.4149815530230218	0.43787197910651277
-10.254915889396067	25.788604694922874	0.666105156480588	-0.49443274700382345	0.3384748263524622
-10.226478276469011	25.49740684588262	0.6447865251769411	-0.5383141730360643	0.27700581011557757
-10.15297056364784	24.454238785309386	0.706443842978987	-0.696627334728888	0.0556544788809637
-10.148816922605754	23.97207807587904	0.797941792007984	-0.79155158706757	-0.04105065784286519
-10.1572747910747	24.735583520367605	0.662971472372163	-0.6424294038714703	0.11451545765355352
-10.162097597121184	24.830116402868736	0.6625709578097052	-0.629131258396637	0.1349375360681134
-10.162546766859359	23.84260305188515	0.8351955045236525	-0.8213859533585999	-0.06688238114233874
-10.199764060738538	23.17965757589045	0.9926920331312766	-0.9540039725306144	-0.18325216713738648
-10.264133457042867	22.925685144978395	1.061987837477333	-1.0249843834088659	-0.2217928628907488
-10.334836167150385	22.416165687077918	1.1727074432184148	-1.101316210991949	-0.3066741577631237
-10.491992980100063	22.018023813554393	1.2879054267126187	-1.221500875974903	-0.3650372753530823
-11.549836964138185	20.072338696358347	1.9555439072445975	-1.8533257655872777	-0.617944201269202
-11.554967867880773	20.064003427239495	1.957653840415925	-1.8551766649164938	-0.619132963262406
-10.551136967279964	21.796553611972193	1.3597454863877125	-1.2817765136348684	-0.41257612789893533
-10.861109989919282	21.2561808403101	1.5742366417487244	-1.4856478985548416	-0.49010207175162623
-10.944210941660401	21.11696785294288	1.6304577146428638	-1.5435251066777538	-0.5057883368216906
-11.133323225905555	20.800917117156818	1.7482065054947238	-1.650575959221082	-0.5340986799402504
-11.346534801731305	20.436488911990164	1.855696581786323	-1.7572849115633629	-0.5680379040515346
-11.231518843805489	20.62710766906838	1.795743616360908	-1.7056803298508503	-0.549695986201755
-11.741469854730147	19.77949816437784	2.0326972877751883	-1.9170044086338998	-0.6634363874201548
-11.841147224706019	19.661418434931374	2.062850021366657	-1.9459919316945373	-0.6717765212507798
-11.973386913159729	19.52262481256701	2.1012645991611487	-1.9832357411688721	-0.678954092497687
-12.17042537041236	19.353881967026794	2.128194629110178	-2.0185266938752497	-0.6595586492050661
-12.254791953417843	19.298450378205736	2.1285937349404165	-2.0286753808144224	-0.6348673739494504
-12.107678242949614	19.405561627556374	2.1196442095865367	-2.0074112476746295	-0.6666883062322861
-4.288326386940742	5.8070230604936794	0.1030533392972025	0.09820060229996462	-0.014997624271995177
-4.307057605244767	5.526002436139832	0.1444701155919633	0.13685952833062281	-0.015442670819025915
-4.180171464701457	5.245978145694322	0.18871394334515382	0.17800192833157066	0.005558218614345586
-4.162615861022818	5.199209053922773	0.19550868344836875	0.1842179152144155	0.008610455323145909
-4.143652721141185	5.191949089536986	0.19688236995888198	0.18503235143635832	0.011215796844141186
-4.014987066173259	6.398560350145364	0.018972519131946967	0.018084332761901467	0.004567470171671915
-4.102160277057983	6.226155071234556	0.0418462386252238	0.04112458381181725	0.001166510684762623
-4.158587255864665	6.1200098173878565	0.057561285705550705	0.056145801635632014	-0.003146246986378427
-4.284793079351208	5.824858607178209	0.10019398461911086	0.09554596959386173	-0.014656432364989026
-3.6322745368198053	5.1479752237781815	0.215987552410441	0.18752879538869818	0.08972142636256157
-3.7520724673596213	5.133869891353276	0.21303499551870436	0.19069131779249515	0.07020486673451132
-4.068810461062704	5.185234828589743	0.19996938894967708	0.18603815078558245	0.02246091497689162
-3.4079134276844885	5.238028583704212	0.21456923485688462	0.17154411190040775	0.12411545503126019
-3.870611147185512	6.723331704642558	0.02086580335920407	-0.01335727503887828	0.009483607437002462
-3.93550508782948	6.569124366309313	0.02610752058665511	-0.003319881367878901	0.010652595439926998
-3.083077723553127	5.477621858005871	0.21598700870552784	0.12946361172198972	0.1717751252557435
-3.2016356353304536	5.395281637801698	0.21592299516970193	0.14597343887211145	0.15372021972168332
-2.9250367521464256	5.618751443255416	0.2323249819790562	0.10521044348194979	0.19547919297818295
-2.808073832376915	5.742408533499555	0.24140278484298747	0.08511848493446621	0.21126195177988144
-2.561109083068193	6.012828978318681	0.2933116476624728	0.04117948043356098	0.24960614467441242
-3.6562255957727294	7.214473650128381	0.056936190235735894	-0.04679359959400724	0.008763792444180563
-3.592522873141893	7.34008329807876	0.09735401981029924	-0.07872790043445069	0.014301529777547142
-3.54328167840365	7.470859406778205	0.1099899324199678	-0.08895346715981173	0.016155165825306995
-2.1477862434435124	6.617732931249476	0.4394548639136581	-0.07626546071812221	0.32352651523203807
-2.178221292733067	6.571855578800015	0.42628664844836817	-0.06585487889058902	0.31943036060532626
-2.0648331524982755	6.7576354797203635	0.47770926057741137	-0.10825361359082901	0.3353324525354732
-1.8849213199230619	7.066868042911974	0.5613295031810335	-0.17785518065548994	0.36006957188199684
-2.4120263893614973	6.229400814325045	0.3433600151315065	0.001252442008781142	0.27678190980910733
-2.5361866250272955	6.047252036713077	0.2986472135120009	0.036762767375883756	0.25350642681016083
-3.935819787141531	17.984500048599497	2.4334529159664413	-1.0941593043318745	0.24212432855088628
-3.78336958602557	17.993315823553566	2.419033798162274	-1.1007482525666037	0.23866493004759615
-3.427077741744119	7.766058137175304	0.25435557466976777	-0.19931169587726147	0.02232162925754393
-3.406569881135219	7.832445527304884	0.275444533373881	-0.21353000076486958	0.022410086786628557
-3.395983191054093	7.883794864942119	0.2924576904162259	-0.2236514364823021	0.023102192920701876
-3.3371281060386737	8.150918617555703	0.39143262959497216	-0.27504217465898456	0.029625504032710623
-1.278169408830863	8.48437433428823	0.9545745501296795	-0.4773156345054971	0.4268699121505305
-1.4540629241815408	8.03470965362341	0.8290690780504272	-0.3852607764442965	0.4130777418781687
-1.8167261401452421	7.208011822579171	0.5988419381974937	-0.20986871840395951	0.37143698041452505
-1.5523830370140876	7.789776732269239	0.7583190599450269	-0.33069159172713175	0.40016999760249194
-0.9410764433027281	9.405038530050247	1.1946507791517913	-0.6478621109385171	0.44502356467004844
-1.0329367331417418	9.151234284338832	1.1306387950644106	-0.6043736457254231	0.4414270273106698
-0.7679094447811552	9.95277965234512	1.3177502396521845	-0.7295020330914606	0.4497613916853983
-0.33002843814312044	12.134348277380695	1.7277318416252898	-0.9995458353808586	0.4383419301465922
-0.3357764586920513	12.078843485378034	1.7188359935496575	-0.9937505921596659	0.43928200382883087
-3.417433509638533	17.827381727176302	2.3865965368343103	-1.12579060984238	0.24418449661484942
-3.353382382951112	17.741842308688575	2.3797541017039814	-1.131626170149337	0.24745455756334006
-3.674832941632539	17.93323560833925	2.411092916184087	-1.1061275784052595	0.2429529681294694
-3.5409307277999584	17.885907081965335	2.3995920794398575	-1.1174769894416656	0.24283318780963123
-3.1860561960175433	17.549365365355296	2.361272544278903	-1.1423375529725013	0.2520884309243729
-2.9981130641699174	17.395321314172424	2.345986844135665	-1.1507867915311503	0.25609180895715095
-3.2165215628928006	17.57820816975883	2.3639385763165692	-1.139958976812046	0.2519537672012094
-4.1137207324417435	17.95308223849858	2.4566213796912812	-1.083711785177524	0.24220899657491246
-4.160621080742889	17.795938972454014	2.466444217954843	-1.0837993840895463	0.24861693720231845
-4.190763877417752	17.70804950350443	2.4731344344909023	-1.0814095745416425	0.2513401676279966
-0.33050020850094985	12.145123827625998	1.7291394949988945	-1.000359864992448	0.4380617548441669
-1.4343564303268679	16.31909273804294	2.2034005442155395	-1.1937129571701266	0.3017373288108682
-1.3066176526698219	16.0680303809159	2.180334093028024	-1.1958670868239243	0.30761234880613264
-1.1152979539279455	15.611202681804269	2.137329134415597	-1.1918006850190523	0.3219084210066385
-2.4474803932797915	17.1585224792057	2.3112044410758608	-1.1693686117264122	0.2700751166803395
-2.055761384167546	17.041296048986602	2.2825655107948406	-1.1816078322476413	0.27749677554884095
-1.9984998164489554	17.002629506016117	2.277327266133101	-1.1822208047869078	0.2802214522457726
-1.5724149375605685	16.580962567434636	2.2282599376183514	-1.1946664619073895	0.29290085707928587
-2.9820955633715815	17.38344915169903	2.344786479919683	-1.1513966996680352	0.2565357873324242
-2.724789042326286	17.256116533629893	2.3280043521871194	-1.1606612813714212	0.26324332087971297
-2.531457869203797	17.190304756335227	2.3162932400865	-1.1676873028414216	0.26681760189171266
-4.183190145794866	17.56540290424019	2.471393310393733	-1.081832337043205	0.25542529521915813
-4.207099313692599	17.371866069837257	2.474959187646427	-1.0852060591727164	0.2598367605191228
-4.17345519997633	17.089831976884682	2.459338793257692	-1.0929919567946693	0.25991248922038873
-3.3148310309893363	8.423923301546052	0.4920716100526349	-0.3335007225941342	0.030351607390073546
-3.3001926290874843	8.663118489326514	0.5691674077463788	-0.38238820682465374	0.027239814277833542
-3.2862287614074197	8.915212706658004	0.6499635254145082	-0.4308530602676268	0.02927608357810609
-3.2794829862540458	9.153166440048345	0.7327917740532242	-0.48050802740205334	0.032581574748747115
-0.3805651487088481	12.953841366376702	1.8372664298940062	-1.0651126576816026	0.41490113952571217
-0.4307061904896281	13.36924122248353	1.8928674434819113	-1.0986744303653637	0.4019598474393439
-0.5075965103225141	13.744646939005303	1.9355106933170163	-1.1185043208401768	0.3899674554677381
-0.5977318219793605	14.096499370658435	1.9783516216962558	-1.1409034525869717	0.3761185177140229
-3.2676731937878696	9.605726412719452	0.8752088950322807	-0.5613286020965761	0.04362109304664416
-3.256429234120413	10.042692132374542	1.0097075753778366	-0.6366533403085655	0.054279850462778736
-3.268410707882346	10.416945356274994	1.1126649427536666	-0.6890271971110202	0.06327352644195244
-0.6591870284780542	10.31262568099423	1.4009043026178463	-0.7857660299527119	0.45264149931949266
-0.42285288091859907	11.258976825610697	1.5873771241237309	-0.9081132542859149	0.45283876630528297
-0.42939644071267913	11.215805729165236	1.579211014749034	-0.9024537315113317	0.4532290447377184
-0.6312573047807166	10.428088654680536	1.4261088966937883	-0.8033367463083716	0.45299252471863777
-3.2903234695987535	10.897386429199772	1.2532512520171086	-0.7636622273843159	0.07462460250178575
-2.987291544864133	17.386535233830127	2.345188436073219	-1.151238550539534	0.2563738230524997
-4.164359810315925	17.031866286091535	2.455714172212281	-1.0938789430086295	0.2604351470737905
-0.7097934901376413	14.466809880080852	2.021678255120071	-1.1609997256282865	0.36094477622383747
-0.8575672753041089	14.969271293498517	2.072134314243076	-1.1758703721889194	0.3446924490209212
-0.9532329287786547	15.217415294466539	2.0996640598723513	-1.1860946588855454	0.3338523871910585
-4.1386892518049425	16.602845789463966	2.4210249044750496	-1.0993776790145584	0.2544049093620427
-4.159558946386909	16.976159925336383	2.4512011540585985	-1.0934739651713785	0.2606905747895354
-4.083322820670365	16.225441788462653	2.3790800495712032	-1.102052682157152	0.24738347124125057
-4.075875945060494	16.183223288394085	2.374192917939339	-1.1020033783613619	0.24699677214688548
-3.9528003255732322	15.292784673108926	2.2378655673756067	-1.0951953763589068	0.21241286185283698
-3.9992067929440043	15.73055462668215	2.309305909255536	-1.1026523229186762	0.23091309941034346
-4.068371905853679	16.139351008679608	2.3676484765588373	-1.1013228968268567	0.24571973144522535
-3.903746688804401	14.691009127397303	2.133554195488297	-1.0766556488246466	0.18679072429112797
-3.86987704440043	14.375574603567006	2.073887430658548	-1.0620069192926063	0.17600294356208557
-3.9256796422272324	14.820378173973397	2.157065806068449	-1.080296378966045	0.19176692000348003
-3.9497350317267026	15.228464150498013	2.226853809143318	-1.0930001609532276	0.20978687234375112
-3.7268568443784513	13.894308007070336	1.9760434469786339	-1.0434253350584612	0.16073136673064983
-3.698215854277132	13.779058127098043	1.9522172647132054	-1.037959676905873	0.15722068158155966
-3.6779639093146645	13.673870011895303	1.9290396215524472	-1.030297856709205	0.15463807264592572
-3.571181750067259	13.33170586472178	1.8539236879127228	-1.0119203559530472	0.14388785038653557
-3.4835043026903465	12.977876322076302	1.7725956689701508	-0.983692245588562	0.13645052516207248
-3.404126025364066	12.339701968592273	1.6258956278678858	-0.9330119717972737	0.11393318489034601
-3.3488293333994186	11.895449310153229	1.5123167893078049	-0.8829935151506588	0.10297418048094642
-3.300315153385468	11.14083500028607	1.3205470477107413	-0.7979646825546165	0.0811852929034317
-3.9511621749674837	15.271050023970451	2.23425416709066	-1.0946345243467375	0.21171308226394422
-8.244373317370188	14.628658956740194	2.9251643587150263E-5	1.2655933819439228E-5	2.0560276644034334E-5
-8.208489142862772	14.204433859089825	2.9051455086276074E-5	1.3330098326956643E-5	2.0670368091144266E-5
-8.193734077492797	13.966873422743047	2.8939530656338267E-5	1.3719724162838858E-5	2.0716525115410732E-5
-8.232676222944097	14.462837941075223	2.9175132437363425E-5	1.2920252205724932E-5	2.0613822693119142E-5
-8.19035693955016	13.837323106092928	2.8877920195972224E-5	1.394431925547155E-5	2.072242569027971E-5
-8.113167709168138	13.369167772280294	2.8739029462758995E-5	1.4676457707049438E-5	2.0864568806348423E-5
-8.077142174814208	13.181783020574018	2.872534261985308E-5	1.4986048398694227E-5	2.0916399869617423E-5
-7.967407351985131	12.816549861797377	2.8746466236402827E-5	1.5518245342735117E-5	2.1103624677001815E-5
-7.4202031915344335	11.241546128091116	2.9393615913718283E-5	1.7721674175853248E-5	2.2057020726977273E-5
-7.380855782333087	11.139150568907128	2.9492063795315918E-5	1.789096772239454E-5	2.212696630630261E-5
-7.603903539139292	11.751642921695533	2.909930740639556E-5	1.7008597206348532E-5	2.1726978392245373E-5
-7.696154479064555	11.994745340563997	2.897246046751599E-5	1.6696097950340185E-5	2.1559924811503946E-5
-7.744684776673163	12.145936214046198	2.894477314188295E-5	1.649649345827879E-5	2.1476365354575487E-5
-7.337783016568444	11.036160898112158	2.959966042247317E-5	1.8053287941535986E-5	2.220401837572404E-5
-5.478513842259125	7.328297301269693	3.293107841782559E-5	2.191797724914279E-5	2.4555523524293962E-5
-5.496335515484936	7.350666297835906	3.292793414877903E-5	2.1919858660439173E-5	2.454623392358573E-5
-5.513292533723025	7.373441024034741	3.290119611786439E-5	2.1898140239232624E-5	2.4535508248114406E-5
-5.7782594324877365	7.704138241466704	3.260038545412069E-5	2.170453489627437E-5	2.421839712456902E-5
-5.226288884072366	6.97442447090005	3.345403814436457E-5	2.2467295137699572E-5	2.474852710911511E-5
-5.1320395346395955	6.880771446866525	3.3535623615373245E-5	2.2499420434616595E-5	2.483137108155511E-5
-4.981658732436152	6.746084424883188	3.385879919064614E-5	2.2717932479724193E-5	2.5028983725427887E-5
-4.872230788355059	6.663668971542325	3.4061701343789866E-5	2.2831318743989843E-5	2.5204270920056196E-5
-5.95993806317256	8.088641025459268	3.210049485908706E-5	2.1067740132978732E-5	2.4145223339035623E-5
-6.156106083074739	8.43849134717127	3.192158952304268E-5	2.0919893097802717E-5	2.3978120468597906E-5
-6.3622803987511345	8.893710900037291	3.144482175327444E-5	2.0335628482417595E-5	2.3800934347894786E-5
-7.037730777065047	10.279206689455364	3.021621276049054E-5	1.90154904572936E-5	2.2764319852526122E-5
-6.511291309796823	9.166024915663732	3.1332426243544926E-5	2.02945617274752E-5	2.3577447056532714E-5
-6.961309529005052	10.091919377967345	3.035236591850737E-5	1.923731809548609E-5	2.2891001182826086E-5
-6.976746835639336	10.11701394282087	3.0342430477202836E-5	1.922805337271787E-5	2.2871270187379826E-5
-11.149672852779776	19.026028297048256	0.447079833758423	-0.0703492417352178	-0.15952936793902844
-11.177286946315288	19.099277703541333	0.4504811694634292	-0.072926550002045	-0.1599993437356483
-9.18227086019565	22.941744559833715	0.4560427650989556	-0.1687799697004699	-0.1015671139392349
-8.933979733519063	23.042297787756027	0.44412579120610823	-0.17110686748791415	-0.0930559058657831
-9.497726748011418	22.723004536194928	0.46573310930534256	-0.16306344574463907	-0.11075446775747806
-11.201816179455392	19.362671115833425	0.45742398288962144	-0.08037085411906268	-0.15899731397593403
-11.022193536741858	18.71762456011473	0.4327218468207121	-0.060470008678702954	-0.15748056333910077
-10.948655511422155	18.634752597804788	0.42566203097154165	-0.05699171269365258	-0.15540284751312447
-10.739200803101152	18.414265673982754	0.4066687357655532	-0.048800681611897476	-0.14975862757781855
-10.426129079411938	18.242868662510936	0.3789273132574841	-0.04052522644264777	-0.13971737953907462
-10.351495060601314	18.19934593348884	0.372315938381118	-0.038730788219068446	-0.13727196682318538
-10.276659955502009	18.164399203559437	0.3657996476765243	-0.03713537238357868	-0.13500743277231333
-10.051706148564318	18.092298620546728	0.34562383326687285	-0.03298889468492153	-0.1268293380413269
-11.220597943108505	19.547650220008503	0.4623402890677255	-0.08552470587856977	-0.15818109699004684
-11.213232813518047	19.613678726955158	0.46340177392983284	-0.08684441849848926	-0.1577937748629377
-11.167862918473158	19.983763373685665	0.4692040579245061	-0.0967064171766256	-0.1544816903736146
-11.119734753615504	20.180895538942224	0.47168518972838613	-0.10081546829483044	-0.15306627702346992
-10.889962382093142	20.81510177874138	0.47608667503369584	-0.11563838849620522	-0.14564647077861015
-10.989883259185685	20.57314650704364	0.4745549746416	-0.11064730779026682	-0.14819787588040342
-10.670647697607485	21.25443563231954	0.4775955885437366	-0.12621176920348798	-0.1395730566380721
-8.656589193032165	23.077778160673812	0.42744310267528146	-0.17063558097931436	-0.0847519250459513
-8.262164632393056	22.97490850022338	0.3961352130671536	-0.16393246475942247	-0.07089266410058377
-8.093510801985081	22.896766634500132	0.3817033884758937	-0.16004295959078996	-0.06614196151618823
-7.68989912608717	22.564207698669875	0.34265469577072194	-0.1439373755546851	-0.053258607821371214
-10.61906467426591	21.352055718189742	0.47802921967957424	-0.12817824456247567	-0.13855987941883346
-9.936768220586934	22.310409278173573	0.4758208104280627	-0.15243577046802315	-0.12245340835906865
-9.627937960973474	22.62487940796674	0.4698356053853015	-0.16082305010098616	-0.1141316142907432
-9.573169961095976	22.676544366109272	0.4686527154213463	-0.16207484478161902	-0.11281357426087181
-10.134279956953314	22.058148587414195	0.4767388734252075	-0.14536071367555817	-0.12770678597838545
-10.304582249602808	21.836678921374176	0.4782289891254956	-0.1401461574522457	-0.13132370585828623
-10.555587977067566	21.45179651669559	0.47796112173002553	-0.13023397371742546	-0.13744564297859127
-9.871150253323467	18.04329134881533	0.3297828184631818	-0.03022932098288294	-0.1208533844379828
-9.4491510421968	17.986087424675254	0.28971322212623324	-0.024475525377139228	-0.10474388558590017
-9.39405468440286	17.97674307009461	0.2845190874448291	-0.0238530799305298	-0.10276633205970125
-9.318824933668623	17.968766098777905	0.2768229392265347	-0.02297788340003793	-0.0998972777970189
-8.866655676614846	17.930756511797174	0.2311853868363294	-0.018335251209344348	-0.08204660403866314
-7.460370084706861	22.326890903804703	0.3190779268619298	-0.13458639925177177	-0.04817839467616525
-7.181921823170052	22.004421546653404	0.28886157882748287	-0.11927456319562585	-0.04179299715305783
-6.980050576019263	21.793148493492453	0.2679093895650631	-0.11125390382250004	-0.03813587376810026
-6.576542696581086	21.409318391621486	0.22770060060227093	-0.09447815223887157	-0.030971636989609922
-8.591810565175942	17.924390418426363	0.20038228533241792	-0.015156582211179031	-0.07125118292755758
-8.160987566235585	17.895824611247768	0.1455918123708667	-0.009420925074909776	-0.05129020204482894
-8.427526747689353	17.911776804777684	0.17995099244066873	-0.013155709048661101	-0.06384878940348016
-8.540982568507179	17.920050757602066	0.19474836752986452	-0.01465726426705429	-0.0692126049163291
-5.864615339578987	20.755750631962357	0.1625139790139173	-0.06963993477947115	-0.015333332203502373
-5.543802938210256	20.38074487517408	0.13175599681760058	-0.05525022267558523	-0.00838132178785503
-6.504364858334945	21.34437545298176	0.22097282067122528	-0.09233273997504036	-0.029690983277237043
-5.970918121132899	20.87023242852833	0.17265819352301687	-0.07310685106725279	-0.017243107202379662
-5.171797381464162	19.89737251545445	0.09497225452212478	-0.04167282484363245	-0.002417182928720816
-5.0245480447987125	19.683822661130662	0.08048104118387067	-0.03409129215134507	4.578345080024169E-4
-4.900152014728899	19.401774462066626	0.06496381689235595	-0.026795721538213434	8.561148598517968E-4
-8.045165203849148	17.895237150670994	0.1260711277578737	-0.007835968432210256	-0.04306020316696231
-7.828330068792466	17.887207984644846	0.08659041436711504	-0.005812667644615815	-0.027809001335348832
-7.588389628929521	17.819549385161938	0.020134215903059065	-4.926787227644454E-4	-0.006858799000635751
-4.683175416995011	18.92056128922509	0.0423784200072414	-0.015729395809298437	0.004036510914621925
-4.557131527726211	18.533459102138394	0.026772450153041402	-0.011397937996323979	0.004407086449179467
-4.377707594286538	17.57417867700677	0.004402482096029988	-0.0011826743846560176	0.0021692196431953555
-4.375950900357417	17.526057226949376	0.0035230629756764745	-6.476971602913455E-4	0.0018415657318593662
-4.484941864981501	18.19838652331461	0.015221887664149458	-0.005794414795789238	0.003629228710502793
-4.372825752777866	17.497105804998277	0.003292298984127263	-4.6568337600462484E-4	0.0016054473188234176
-4.260063754969469	16.957122878843833	0.008731434346386948	0.0015336014543828247	7.056240046978132E-4
-4.2543796491463395	16.88173839584814	0.008466845581249534	0.0017955164003749659	2.4635816879767973E-4
-4.172479120773178	16.325671413989923	0.008938610881295848	0.002162351289101867	-5.553637087564339E-4
-4.151871519508384	16.155447405066244	0.009265075223511396	0.0023227409288249846	-8.276637713783955E-4
-4.144035245207647	16.121454065378032	0.009213927786740768	0.0022756055169015754	-7.966373529596303E-4
-4.072421898747817	15.289956430567175	0.007018787196547076	0.0023463717956294424	-8.622487708249077E-4
-4.095328121705499	15.489697359268533	0.007643870091881702	0.0023854975396891717	-9.89321673615095E-4
-4.118480058777639	15.68595857984359	0.008344506098763547	0.002260566740075476	-9.364428999649411E-4
-4.140149876500907	16.06180723438685	0.009041985262849293	0.002252205834286273	-7.921760127953264E-4
-4.179593610389492	14.862900564725685	0.005497402816984517	0.002324556362582199	-0.0013511664157129085
-4.129583690004605	15.034457843656845	0.006255777625622242	0.002480561071401952	-0.0013484475825345011
-4.332504046130264	14.727261534199787	0.0027931039052619005	0.001095793656617121	-6.031269885264298E-4
-6.864381120883843	17.824925970386563	3.2387712941444664E-5	6.904915980450389E-6	2.1866993858804896E-5
-7.111456277637915	17.862901719600874	3.1771362095231475E-5	6.744287444016006E-6	2.1285919995674542E-5
-7.361730330183262	17.815658423143518	3.1119636949535045E-5	6.839763653536559E-6	2.0706359109534062E-5
-6.699631952192596	17.790187728061333	3.280768673201475E-5	7.027527982706988E-6	2.2243078716107915E-5
-6.471535900809904	17.65611081898578	3.33645251167834E-5	7.434475971515851E-6	2.2765944042369346E-5
-6.01856299486931	16.965651538393175	3.440059212648113E-5	9.064663482542788E-6	2.3760523437980903E-5
-6.018217814642384	16.964954947243214	3.440136549887127E-5	9.066223404880962E-6	2.376129460963117E-5
-6.192614293475787	17.31914560580889	3.402415541454068E-5	8.289473982301795E-6	2.3388478579636885E-5
-6.358826975092747	17.562077889890872	3.363505479308576E-5	7.67595721845896E-6	2.301858117524175E-5
-6.018066056155799	16.964687362149334	3.440170288560552E-5	9.066769113152834E-6	2.3761639739149542E-5
-4.908304538333134	14.969355025422521	3.6165425866494105E-5	1.2669066590857784E-5	2.5758539138619592E-5
-4.894965705707698	14.956384548239772	3.6187844403912296E-5	1.2692411893362511E-5	2.5779150619126307E-5
-5.522668475480044	15.89108446419409	3.5192695425384295E-5	1.107897111472664E-5	2.4698103999599547E-5
-5.590293973325887	16.02332329799043	3.5097338862744234E-5	1.0856657207840694E-5	2.457882080016159E-5
-5.62503595550961	16.102423683804165	3.5054099332960247E-5	1.0718716737687814E-5	2.452540010590975E-5
-5.79838945170203	16.47567517825189	3.4778466620763755E-5	1.0034213170998032E-5	2.4194128425935734E-5
-5.818300420163335	16.518599132988257	3.475169695708368E-5	9.95438792160794E-6	2.416274784696089E-5
-6.016563718580136	16.961325465432818	3.440434730707314E-5	9.073379978166103E-6	2.376467420752102E-5
-4.911331118979538	14.97328547513143	3.616034188150695E-5	1.2662207657329247E-5	2.5753284917517543E-5
-5.0735700023776875	15.16993664121582	3.589690428020275E-5	1.2326836393956373E-5	2.5486872455716575E-5
-5.223708594183212	15.375437594116095	3.565747547195561E-5	1.1964127285186771E-5	2.52369143567687E-5
-5.2244114000787105	15.376332166246335	3.565638774973382E-5	1.1962610059731071E-5	2.523579813540666E-5
-5.424504479191739	15.698092793846305	3.534368606919421E-5	1.141719941098763E-5	2.488459749577665E-5
-5.22565127061393	15.37825402853767	3.565452708615665E-5	1.1959306141042665E-5	2.5233773466610215E-5
-4.7077301313837365	14.774519111724057	3.65019692936714E-5	1.3023211328044394E-5	2.6066225516988358E-5
-4.675015183440867	14.74800878513003	3.655210238477132E-5	1.307115357530245E-5	2.6109692911661924E-5
-3.7658512309524754	7.028045440845924	3.585962653324001E-5	2.160209208703208E-5	2.636404314419121E-5
