# Supplementary material for: Thyroarytenoid muscle fiber orientation regulates the ability to modulate vocal fold vertical thickness
Source: PLoS One. 2025 Dec 4;20(12):e0337735. doi: 10.1371/journal.pone.0337735 (PMC12677544; doi:10.1371/journal.pone.0337735)
Supplement: S4 Data — (ZIP) [file pone.0337735.s004.zip › Male/contourA5TA14.csv]

% Model	Angle4.mph
% Version	COMSOL 6.1.0.357
% Date	Dec 14 2024, 00:43
% Dimension	2
% Nodes	720
% Expressions	3
% Description	Line
% cpl1x	cpl1y	Displacement magnitude	u	v
-11.968005616002486	39.650844643500406	3.4243640269071847	4.5937533562975504E-4	0.3604680146247289
-12.100925229184412	39.521184251215715	3.420854480140755	4.5704097557123374E-4	0.3605185119282752
-11.810234379374002	39.74293127707726	3.4268521472938467	4.6104458350185683E-4	0.36043102636112173
-11.76596306338081	39.775513356632324	3.4277342371539326	4.61632490236415E-4	0.3604181431350836
-11.47739948826791	39.862189693672036	3.4300785171590684	4.6320114340109845E-4	0.3603808312876582
-11.258980847445656	39.857881496438054	3.429957235359925	4.631277858309769E-4	0.3603785583355634
-11.716143543792246	39.796222579001906	3.4282937379511167	4.6200924431116395E-4	0.36040956821796133
-11.163938214941039	39.85365079891891	3.4298432551891214	4.630463825547158E-4	0.36037844405791974
-10.796207435616262	39.85090503287166	3.4297659872742634	4.629844278638683E-4	0.36037294331771863
-10.709496869932108	39.85039381204079	3.4297507732663934	4.629708913707515E-4	0.3603715994581707
-10.37169574884199	39.850036177539195	3.4297384361814034	4.629478516189103E-4	0.3603657488391749
-12.13512273325702	39.460672833157	3.4192171842031573	4.559530214633547E-4	0.3605415826166017
-12.240660142730178	39.24849072022055	3.41347766674099	4.521370674363265E-4	0.36062221693621976
-12.227325367848685	39.08705965880899	3.40910702993813	4.492452474167426E-4	0.3606819103506257
-12.205740642978935	38.979124391808504	3.4061870289756415	4.4731152704282506E-4	0.3607215966518825
-9.681369688821853	39.850002288818345	3.4297244326378165	4.629173406892009E-4	0.36035355450575457
-9.209886193231677	39.8500022888185	3.4297240589908125	4.628844589381925E-4	0.36034521812740017
-6.503691158131879	38.96454001876737	3.405725864979611	4.470575166771802E-4	0.3606267093609218
-6.587351156296421	39.29642873129991	3.4147122201519737	4.529665046755767E-4	0.36050474751365935
-6.771159512318912	39.57700815680421	3.4223053023901806	4.579699078270479E-4	0.36040364307601414
-6.814129999907874	39.651652838586976	3.424326450700725	4.592999125493022E-4	0.3603766402309547
-7.229593906641747	39.84203493583536	3.429482670072359	4.627056731823384E-4	0.36031319355169333
-7.181795837296288	39.83706132882147	3.4293478557055574	4.626162965945983E-4	0.3603141965657061
-7.033567159296577	39.76166368437849	3.427304148100165	4.61269189134566E-4	0.36033961243360224
-7.6946177519140235	39.85300356006798	3.4297857132231337	4.6289779046290236E-4	0.3603173290219159
-6.488283836647731	38.91091546805024	3.4042751070380195	4.460979169046383E-4	0.36064637866804305
-10.243595360807257	39.850002288818345	3.4297369422740758	4.6293683629391124E-4	0.3603634967683596
-9.730298368089413	39.85000228881833	3.4297255381819163	4.6291904625792236E-4	0.3603544189950497
-9.743014193148053	39.85000228881833	3.4297255454207938	4.629201255773153E-4	0.36035464351205354
-9.085341826788042	39.8500022888185	3.429722026927203	4.6288049361743115E-4	0.3603430135368117
-7.779783738995952	39.851154726690396	3.429738965930821	4.6286072854297914E-4	0.3603195238238716
-7.886706964608754	39.850916601280545	3.4297306923338775	4.628629552586935E-4	0.360321503745801
-8.209330570361047	39.849987794146756	3.4297181363544773	4.628386608743632E-4	0.36032754355816143
-8.699211804792647	39.85004545472901	3.429726137700806	4.628515794647273E-4	0.3603361763782422
-8.427966558711145	39.8500350871401	3.429717720004512	4.628515785971718E-4	0.3603313842384597
-12.152615457473026	38.61822056218743	3.396417889275188	4.408650408995777E-4	0.3608546384363937
-12.150457207342695	38.60568225439725	3.3960787868513664	4.40641061484837E-4	0.3608592547091921
-12.146591986235311	38.58859764700979	3.3956162696952386	4.403369629848223E-4	0.3608655288136761
-12.074238696384148	38.24828133015453	3.3864104942427136	4.3426378310004667E-4	0.36099058249686683
-6.441829287929373	38.514252064367554	3.393543254705488	4.3902365020320733E-4	0.36079307040703856
-6.4796557750756225	38.830935381536946	3.4021092144451086	4.4467334044291537E-4	0.3606759709934732
-6.431316994593285	38.355730965701305	3.3892519750768137	4.3621291911290206E-4	0.3608518407519696
-6.415000660473024	38.12021737547059	3.382881124412881	4.3202089057989865E-4	0.3609391313371266
-12.006552716049852	37.91928976266428	3.3775036027777947	4.2841657679048043E-4	0.36111152047592454
-11.966773292852782	37.7322909897182	3.3724454850111885	4.2509422310449874E-4	0.3611802358962035
-11.899335717233097	37.41624344712912	3.3638907503150763	4.195039905894272E-4	0.36129637148489485
-11.86072968481382	37.23337054820751	3.358944849989861	4.162606250077562E-4	0.36136357580168854
-6.405495081109018	37.81045524455644	3.374495516925459	4.26534600005127E-4	0.3610541617396003
-6.3802834672144035	37.49850283645258	3.3660580272866065	4.210094759390968E-4	0.3611697313319618
-6.34327199449609	36.990127261889924	3.352297515356675	4.1205839904285234E-4	0.3613581456982629
-6.3346776499635205	36.89181710192548	3.3496405353900722	4.103244329891078E-4	0.361394553943937
-6.327277488709939	36.80573234114482	3.3473130361375363	4.0881932938623806E-4	0.36142644191592155
-11.839379859361392	37.12464213602315	3.356000691222118	4.143395892971238E-4	0.3614035625276471
-11.66031709327127	36.191536938073696	3.330755142205925	3.9793364672733846E-4	0.361746792601521
-11.619905720758748	35.962379473002436	3.324561488406739	3.9391991558663847E-4	0.361831145874702
-11.730360249335298	36.58305483766412	3.3413580032813694	4.047844536113134E-4	0.36160268592052636
-6.248695444183289	35.88284413383002	3.3223615311061065	3.9262775884149945E-4	0.3617682684876482
-6.190644674951313	35.36621719878445	3.3083798411847822	3.83697538407416E-4	0.36195942053422203
-6.146329446134891	34.860882297696094	3.294715654429017	3.748987765205057E-4	0.36214657202925915
-1.0600869276340483	18.316100001774196	2.847648872179959	1.114591219629311E-4	0.368220251096852
-1.0459016161732135	18.37692181363064	2.8492888509764702	1.1237187887481792E-4	0.3681974351773992
-1.1744205707972624	18.153797557800345	2.8432694687760245	1.0902870498024635E-4	0.368282272682149
-1.311326192584243	17.97535615877772	2.838456713820256	1.0635628443872387E-4	0.3683506303554387
-1.386335587551091	17.922671465764726	2.8370348941279677	1.0557047387235873E-4	0.3683713269400874
-1.650548821745367	17.757514160475903	2.8325834063435407	1.0310644576404183E-4	0.368436639312375
-0.9718149006219283	18.630446296863695	2.8561315333872397	1.1617682838930125E-4	0.368102107185284
-0.9542349860686515	18.852537320770427	2.8621222201709853	1.1951688984948738E-4	0.36801930027997953
-0.9467123425971604	18.932059856972355	2.8642692363795565	1.2071359462946673E-4	0.3679896320444057
-0.9488912973033679	19.009058522305217	2.866346520470607	1.218749573047637E-4	0.36796104525392337
-0.9602591937381534	19.185733594449147	2.871116194619513	1.2453684473406667E-4	0.36789554908494027
-1.0005126263859143	19.36574217623491	2.875971910883589	1.272546843896614E-4	0.3678292431429806
-6.05347281998843	34.07388368729615	3.2734509390603095	3.6140821900643974E-4	0.3624376779924129
-5.779746191862431	31.198536783186327	3.1956905985363417	3.1286096725056684E-4	0.3635024082624858
-5.81260308842713	31.6601371096856	3.208151468054056	3.2050449044119844E-4	0.3633312666722988
-5.898916358898413	32.61341104261303	3.233952695214169	3.365722291671803E-4	0.36297820895928534
-5.976331308258205	33.33624786626052	3.253478768283264	3.487681732123115E-4	0.36271068049332655
-11.555172919712001	35.57995576034233	3.3142155650596714	3.872913407436295E-4	0.3619719614865149
-11.427224513094306	34.824469013294944	3.293780738150817	3.7411613282517053E-4	0.3622501428147413
-11.302991741507174	34.01939293201957	3.2719991553807573	3.602823670463504E-4	0.3625467825318633
-11.26269403333529	33.74326682230424	3.264544921494066	3.554969556759323E-4	0.3626485582316408
-10.87492360433819	31.536162433666846	3.2048595973000467	3.181239757604124E-4	0.3634610464488334
-10.79808267178972	31.096982410679725	3.1929876897106566	3.109485985059837E-4	0.3636227334089005
-10.515617328365707	29.431210118152052	3.147975481999921	2.8326524649384757E-4	0.36423614171903584
-11.095255333576779	32.78560916869341	3.2386191734982033	3.392780571766881E-4	0.36300111711160027
-10.374607869233792	28.677418549364212	3.127579049282441	2.712009151448014E-4	0.3645135256899321
-1.9007542873442729	17.670028077820447	2.8302236276989667	1.0180902358360394E-4	0.3684728750102368
-2.0779141835942943	17.606247817656115	2.8285049933912916	1.0086394632921182E-4	0.36849921644790085
-2.421704394542373	17.610906476909	2.8286324540468106	1.0095543161562273E-4	0.3685025960479047
-2.5268901597962445	17.60827853304663	2.828562586786293	1.0092320235633368E-4	0.3685051378968941
-1.0157099330243569	19.441588102125813	2.878019745671371	1.2840105119879165E-4	0.3678012791928327
-1.1062328150339649	19.65851365771074	2.883873767850625	1.3168244664990284E-4	0.36772200153060913
-1.0950141199455286	19.63861486947969	2.883336738394864	1.3138090225927275E-4	0.3677292301838664
-1.0936631912571904	19.634142492606518	2.883215972468268	1.3131308438225185E-4	0.3677308723236342
-1.2019485900933222	19.823967402584525	2.888341277997969	1.3418836017461624E-4	0.36766193334447317
-1.2626663164006444	19.90610167368628	2.890557208405439	1.3543155683800673E-4	0.3676323084807772
-1.3479656887537845	20.02184186709379	2.8936836273543705	1.3718442777345787E-4	0.3675905598736392
-1.3818036936806772	20.069240413165744	2.8949627533764284	1.379059174138091E-4	0.3675734471073492
-1.490043238491493	20.21081153288452	2.898786542936981	1.400506435845618E-4	0.36752243776299387
-5.495158991359491	28.68268136418761	3.127652790504162	2.7164641550212403E-4	0.36443341369257903
-5.507477156915547	28.790577524822243	3.1305623016212722	2.733651676462237E-4	0.36439347843853415
-5.640376413522405	29.93509919763994	3.1615216485338182	2.920105685830664E-4	0.3639699945742566
-5.66674537726079	30.200894570944342	3.1686955496699483	2.9631480181330796E-4	0.3638715593338572
-11.232964758328787	33.56280133293661	3.259660869566717	3.523709484595277E-4	0.3627150262563245
-9.890707351552885	26.584105713780335	3.0709866918099604	2.3777551809180938E-4	0.3652824428166277
-9.499209611630052	25.463046361573806	3.0406969562953923	2.203926328326928E-4	0.3656923137228403
-10.251371607480321	28.08873461337165	3.1116664667924208	2.615732282729375E-4	0.3647299373595275
-9.949856872037069	26.81141811544305	3.0771319095127554	2.414320316281475E-4	0.36519904396717345
-9.409620206466	25.28683176907262	3.035924450447457	2.176280310041627E-4	0.365756314430746
-8.975776833099328	24.413789608181347	3.012378633253136	2.0430832767739335E-4	0.36607369380729704
-8.450931047688341	23.67686534172989	2.9924285470833105	1.9302411041139837E-4	0.3663392512165302
-8.315280225053407	23.486682331666373	2.9873025414581673	1.9017701630703898E-4	0.366407831733547
-8.109310669822081	23.245736403988893	2.980785080765077	1.8656527357298417E-4	0.3664942292394487
-5.04821833795282	26.35030357792787	3.064628258316254	2.3448796563455744E-4	0.36529378549008357
-5.072511135861281	26.457154341834364	3.067508980242294	2.3612090305736325E-4	0.36525441214841003
-5.319014801988768	27.6151602307035	3.0988011629790746	2.544701594838082E-4	0.3648276264284563
-5.298549699956672	27.508324942348306	3.095918241896946	2.52813226954973E-4	0.36486704723087593
-1.6547952866665352	20.435138707303928	2.904840034763171	1.4345718164527303E-4	0.367441511955146
-1.7068462026965912	20.505043732104994	2.9067284401025577	1.4452183996506717E-4	0.36741630571813905
-1.8328638043067826	20.675856534446993	2.911338657159966	1.4712138385133418E-4	0.36735469539901366
-1.9146876228856835	20.78271581099791	2.9142254584840543	1.4874444238703168E-4	0.36731619646448765
-1.9589596542270868	20.838178803681924	2.9157218479888645	1.4958333010208348E-4	0.36729623969178277
-2.2267902915590323	21.173727916983232	2.9247934559144033	1.5470737771444823E-4	0.3671755108121505
-2.4765836027203294	21.524027437877677	2.934240550512281	1.6004957275182234E-4	0.36704902902898134
-2.510632075597485	21.56945277354053	2.935469116749476	1.6074859513184788E-4	0.3670326555742919
-3.4170539347823667	18.323036770820913	2.847853980030343	1.116978882731274E-4	0.3682527445424259
-3.3613588547056894	18.26201824120377	2.8462072918002645	1.1077961486252082E-4	0.3682745983228282
-2.8302006677410443	17.7685842180935	2.832887642197674	1.0334609698833353E-4	0.36845007044318967
-3.0213186080937637	17.882690433716814	2.8359684785936556	1.0506972829391285E-4	0.36841050156880706
-2.9853774190574067	17.85333337493745	2.835176971519098	1.0462747475455952E-4	0.36842088058100037
-4.904236518511963	25.91960781073081	3.052974219823154	2.2782147958066128E-4	0.3654517342174033
-4.723668736196532	25.314951331292864	3.0366536177948005	2.1836845307293066E-4	0.36567377461926337
-4.604679940346854	25.051089745874435	3.029511528686993	2.1422497681135053E-4	0.36577003153862325
-4.281370486848969	24.383328411417228	3.0115022845809367	2.03962281790063E-4	0.3660133900007706
-3.2125741016240386	22.611557155864187	2.96361176858951	1.766967529141443E-4	0.3666558192919903
-3.272014261258436	22.70654698603269	2.966173385699132	1.7814289236908764E-4	0.3666214023760041
-2.5518384799861815	21.63096481182497	2.9371293057643695	1.616985068483944E-4	0.3670104126186803
-2.8735384712196232	22.08009398368013	2.949267557979642	1.68561087282251E-4	0.3668482896671782
-3.1756044296995665	22.556944434453374	2.962134634250054	1.7586972273961007E-4	0.3666755680422355
-4.545571876999899	19.652622560032107	2.883747172049207	1.317995940341935E-4	0.36777551750895465
-4.424895516455141	19.524062222800467	2.8802768578886844	1.298604589603548E-4	0.36782151421482495
-3.958958611653594	19.00470136406695	2.8662526403602175	1.219870983157865E-4	0.3680075204492516
-3.8782730930382083	18.915322300283425	2.8638422261095853	1.2063932369315345E-4	0.3680395443943307
-5.025563667731989	20.107549344377823	2.8960475026325243	1.3873738898319336E-4	0.36761370588041675
-5.277731362781373	20.350988119887234	2.902608333401651	1.424138018962228E-4	0.3675269660590497
-5.606549304112775	20.6598148798465	2.91096162769204	1.471498110242667E-4	0.36741721121928805
-6.131048509468386	21.17349677678001	2.924815567113499	1.549520066813265E-4	0.36723414029513146
-7.17416985769136	22.198608654304337	2.9524968047147624	1.7055622452135516E-4	0.3668689617422219
-7.6413332318231895	22.67125431062098	2.9652953032608256	1.7779689783500386E-4	0.3667004850630257
-6.9150129554945305	21.927639425126234	2.9451976862055282	1.6648404197755132E-4	0.3669657800280665
-6.31895859009996	21.343154735881807	2.929413320454461	1.575721867872582E-4	0.3671739774080947
-6.618255579081206	21.642875823077	2.9374885127726307	1.6216850001787164E-4	0.36706713857331763
-3.6680004015474728	23.30103040805593	2.9822502127603827	1.8723050407990762E-4	0.36640639857005347
-3.83446762916781	23.580833568731567	2.9898017538938007	1.9160081312289597E-4	0.36630493867169167
-4.071443328978513	23.987709649252928	3.0008023505348507	1.9777465429877023E-4	0.3661572375653632
-7.640251545310057	17.586782544931808	3.136358443755879E-5	7.577766653108082E-6	2.0706024872890326E-5
-7.509356374993602	17.79911102953117	3.126873653536203E-5	7.0033894457359855E-6	2.072613497262901E-5
-7.6989388334005735	17.4903691638282	3.140371819882174E-5	7.784711859128439E-6	2.0696481571702755E-5
-7.762103216471637	17.30759444679789	3.140086321704547E-5	8.196592573652708E-6	2.0716207624704826E-5
-7.821162534822876	17.152686250634986	3.1375421591115314E-5	8.515535656991323E-6	2.0723827288366197E-5
-7.87221896818102	16.9473112831706	3.129997173419558E-5	8.935043517700502E-6	2.0747182144395354E-5
-7.921170402924522	16.753942907049066	3.1232024703456886E-5	9.322360649073105E-6	2.077013154315776E-5
-7.9783869673286425	16.470761822820492	3.1086602719278695E-5	9.851508153823544E-6	2.0811478537029262E-5
-8.003886469325913	16.357472230499454	3.103283938441187E-5	1.0066132813536608E-5	2.082464380369059E-5
-8.041803974825056	16.197407590250943	3.0906079938612714E-5	1.0341967026572123E-5	2.08177515373962E-5
-8.11957094103931	15.808141817188318	3.06265623054588E-5	1.1015956585378558E-5	2.083494438909087E-5
-8.094241908274963	15.975737091845481	3.075136373275016E-5	1.0737831767400443E-5	2.0823779534786135E-5
-8.149959289733443	15.594634263864748	3.048649098208076E-5	1.137652365501973E-5	2.085479131126206E-5
-4.487015489615116	14.591722761896559	3.745805558200093E-5	1.3572655519211584E-5	2.6792032426593078E-5
-4.416731324563106	14.512870608922288	3.754781640699245E-5	1.370854773990331E-5	2.6886352063642064E-5
-4.329055028394281	14.412978776001905	3.767293029155042E-5	1.3892663817319313E-5	2.7014553814709216E-5
-4.19303203891211	14.248275933735142	3.7846132892009046E-5	1.4168813248192391E-5	2.7198740698813732E-5
-4.178965322518646	14.23024927967746	3.786610955383502E-5	1.4200638609495842E-5	2.7219717252395957E-5
-8.208595369810979	15.125877972768416	3.0108341739798464E-5	1.2082894965152521E-5	2.087542256397469E-5
-8.250106284083648	14.883579494882824	2.9902240564040882E-5	1.2425908069500701E-5	2.0871585669198852E-5
-8.184763342662869	15.304083214581624	3.0254730891913878E-5	1.1820128113895112E-5	2.0866608385735683E-5
-8.194040568253598	15.203367992185502	3.0183876283693816E-5	1.1976728937632892E-5	2.087926504242095E-5
-4.009503675450382	13.95499929048619	3.8032452467125505E-5	1.4638557352403677E-5	2.7430403134885876E-5
-3.967321215997023	13.879167246534847	3.808359505596896E-5	1.4768124215898175E-5	2.749168051695183E-5
-3.8768075373306097	13.684183745503944	3.8152630830518536E-5	1.5064627966020585E-5	2.7603240215723062E-5
-3.8285567068758617	13.577304042901428	3.8186482427297576E-5	1.5229834023810194E-5	2.76601500634196E-5
-3.679175518096213	13.165512678706849	3.826676790052896E-5	1.5845913698649152E-5	2.7836564183734936E-5
-3.5952780276413945	12.848827743115857	3.825883466340109E-5	1.627879286957218E-5	2.79245127119259E-5
-3.8035301168690907	13.511178334388502	3.819074403931681E-5	1.5319346203982637E-5	2.7684002150023267E-5
-3.5706258476984103	12.751547870197772	3.8274822680298904E-5	1.6432322829164996E-5	2.795910103593863E-5
-3.536337058362929	12.508568926206657	3.825734882375827E-5	1.6768420596371343E-5	2.8004682478680423E-5
-3.4943523373487664	12.217884679130231	3.822995111556539E-5	1.716952308930595E-5	2.8055367479432146E-5
-3.476217738039166	12.051206781698731	3.819280221039135E-5	1.737037091340071E-5	2.806937013428866E-5
-3.4381043775288846	11.707787309160882	3.821762988052978E-5	1.7881153516141904E-5	2.8135520710283533E-5
-3.4175141432913065	11.442487558596586	3.816764542618474E-5	1.820625190056699E-5	2.814883708504761E-5
-3.390535492772293	10.959938069747185	3.813582082163431E-5	1.8838673590860344E-5	2.8183692364663995E-5
-3.391605607580326	10.637069694303245	3.8090136363197734E-5	1.9229547304113222E-5	2.8180544266815093E-5
-3.3957072198915474	11.125983907025887	3.817564893358278E-5	1.8644257287545306E-5	2.818559890168539E-5
-3.3933099091125833	10.454525891479044	3.808755215908586E-5	1.9476419491504455E-5	2.8188852583243722E-5
-3.392748642497309	10.363320317554606	3.809477505878457E-5	1.9597106070914905E-5	2.8192239175920955E-5
-3.3881777990103163	10.052022617744685	3.8078028503621606E-5	1.9978330913057895E-5	2.8183591145140598E-5
-3.379931059854188	9.65560915900371	3.804986986852867E-5	2.0419369361010174E-5	2.8153387255239892E-5
-3.38003327420144	9.645525660619372	3.804728853731683E-5	2.0429550714240365E-5	2.8151973491842702E-5
-3.380411775956053	9.63612711841371	3.804262015569133E-5	2.0436467182397208E-5	2.8149324846497247E-5
-3.4070943292007656	9.209820550583608	3.796987457484346E-5	2.0900248920356125E-5	2.808729597200743E-5
-3.4177904844649305	8.97279793026408	3.786299742098366E-5	2.1087733742861025E-5	2.8003235810817016E-5
-4.670507470987797	6.528342318175511	3.491158519323899E-5	2.3254822631067565E-5	2.5829613259368505E-5
-4.472672713765167	6.53165408154053	3.530040790994538E-5	2.3198980459025983E-5	2.6223445240769366E-5
-4.296096768007061	6.564113874181485	3.549477567132898E-5	2.3036532933973327E-5	2.629071540002671E-5
-4.1907677441120486	6.6201318525786546	3.5717990044651564E-5	2.2890692215512252E-5	2.64939977064484E-5
-3.42823364007561	8.77881073484247	3.785874563928993E-5	2.1288789508054768E-5	2.7980659615424665E-5
-3.440421539484517	8.631632878187974	3.785204872486738E-5	2.1384547835907976E-5	2.7950408256892426E-5
-3.510174069952668	8.051882576425108	3.7774406287532976E-5	2.175569910309612E-5	2.7796751185224927E-5
-3.4654247941708625	8.41479710425795	3.77704297616104E-5	2.1498286003603758E-5	2.788405103934976E-5
-3.519325274558982	7.974355231943207	3.7711960464055096E-5	2.177756129390392E-5	2.7740119093383388E-5
-3.8048036653298265	6.960169305120867	3.627675365552368E-5	2.2017790878618186E-5	2.670387882702668E-5
-3.942941641067294	6.809098812242506	3.6066819322141596E-5	2.2454534052241834E-5	2.6601345335138786E-5
-4.081244662082278	6.715380176995773	3.574515234196355E-5	2.2526210347883013E-5	2.6500404994072092E-5
-3.557899482821399	7.6388476831782866	3.731784236252611E-5	2.1474191794545596E-5	2.7344437506552065E-5
-3.5506928691402093	7.692857622749482	3.754084463263706E-5	2.171253399133881E-5	2.7504906311156392E-5
-3.535122007221198	7.8370201875805385	3.7618547556159124E-5	2.1760195882990714E-5	2.7602049872473675E-5
-3.5827478111781415	7.560437912809053	3.728715728881211E-5	2.1772891329901618E-5	2.725265292342516E-5
-3.656557182300242	7.31345080673359	3.674056470508101E-5	2.180105240296649E-5	2.6865216239010965E-5
-3.741595319822733	7.091603710798701	3.634623030173802E-5	2.1668203562296214E-5	2.6722847368767523E-5
-12.48823622079036	29.318127189803445	2.246514335894211	0.08488936471752953	1.1207666625741106
-12.301573729696075	29.291730374054282	2.171091347287832	0.09143412616526844	1.1030705238065555
-12.904182385341631	29.37659805299116	2.411101141879172	0.06355879640979217	1.1523549952134153
-12.704310573905445	29.35687813300677	2.333838209236557	0.07489831875596861	1.137966662767084
-13.215739023882737	29.375039723105594	2.5231797152576516	0.04335733351400238	1.1619527395790634
-13.289816212405814	29.38416912499247	2.550092696630924	0.03772329929508429	1.16553739030011
-13.628735756055638	29.408293625969595	2.6624955968738444	0.017531793361571436	1.1723091836341595
-13.761313265189306	29.420327221129604	2.7070328509893087	0.009081816040174651	1.175417039612333
-13.789831291953012	29.42263826529943	2.715261895917385	0.007194470281944325	1.1756060190094186
-14.193507593470319	29.351006338599753	2.8255836155129215	-0.016997933911442074	1.1660872472233568
-14.343065600888547	29.30623263263965	2.8607732822354506	-0.02337912823039019	1.1601854383464274
-15.169871121939503	28.7024294022831	3.063322084183155	-0.05654155700994732	1.1166248397854657
-15.025976096323706	28.826575538617305	3.027638012748567	-0.05031991890666174	1.1245940341347147
-14.704342841257393	29.099582909420015	2.9470901501837776	-0.037327890691634155	1.1424575008438809
-14.77814405518191	29.048154888872233	2.9642658799366632	-0.039647327541176135	1.1383647194940865
-15.194930389272562	28.670268692680192	3.0716945614817797	-0.057503942941105966	1.114649071655649
-15.552436058935607	28.262388145106144	3.18227215865772	-0.07579804199534468	1.0862016484392796
-15.65870487864321	28.128694460225432	3.2160897248513494	-0.0809913835761606	1.0761367473414305
-15.420870685895718	28.414489982476084	3.1404884782914495	-0.06989862884356524	1.098785130093985
-16.14669845066415	27.534817692946177	3.360152943200281	-0.08556539614502805	1.033542604980218
-16.18902508127296	27.487365967844962	3.3725194177871174	-0.0872906647629999	1.0304258997625353
-16.090879730623392	27.60512583812312	3.343713059579547	-0.08531941054374755	1.0377819857102557
-15.906983759261689	27.83045491742547	3.289328794177779	-0.08650717718240994	1.053989432423082
-15.78801336657089	27.974288039163056	3.2566053969806648	-0.08439169337059375	1.0626507582035942
-16.4224657835804	27.241242221715776	3.4217437431860294	-0.11227720344243275	1.0260260612961982
-16.636541644582238	27.015574682657572	3.4468648975045473	-0.11702047988485482	1.0022255462811516
-16.701862721366762	26.948993088668995	3.4481496179434474	-0.12194073195752148	0.9953812106792199
-16.98192097775023	26.67928029930171	3.4219030390210987	-0.13853444635387802	1.000858395311928
-17.086567607533095	26.586911131348927	3.400542902422997	-0.15287629644860745	1.0102456755505291
-16.810764952407226	26.84442366016748	3.4359394841545736	-0.12759805879347363	0.9981965867982778
-17.316197999609905	26.352544552541893	3.330908437409539	-0.20431701012072112	1.034219737246458
-17.45518464052986	26.210110438215963	3.285420455988258	-0.23885073208107518	1.0446292619919215
-17.722095738557805	25.895382301413925	3.2032387455048985	-0.33848405904671336	1.0810513034447955
-17.72264017583542	25.894744071275742	3.2030438544045765	-0.3386951779977732	1.0811245202071964
-17.932597821946576	25.11386146747848	3.070004869285381	-0.5875440496774574	1.0595332526570578
-17.907096306050956	25.00313633884308	3.052196255953534	-0.6214537538597629	1.043942987195697
-17.75267320881764	24.32471147247125	2.941774014663033	-0.8346151193873727	0.9457198954358901
-17.92944471255859	25.1306830888716	3.0726169735686217	-0.5825883693902195	1.0598509494497574
-17.722777975835573	25.894232143167198	3.2029543094450474	-0.3388846591672509	1.0810980903656857
-17.728945142955695	25.871483784810497	3.1990930625820053	-0.34611620267960924	1.0804748000356466
-17.700264955727473	24.192801294244298	2.9188747569912037	-0.8758351413561037	0.9176656770125051
-17.492893227235577	23.675149455238873	2.8173642223303323	-1.0547262268274822	0.8090108894381682
-17.219818972655105	23.051350814888384	2.695919916883906	-1.2695641011162022	0.6790412295376475
-17.213682929786287	23.036984749786797	2.692635856690291	-1.2746098454460064	0.6760268561163255
-17.20651458505761	23.021889840621302	2.689265802413754	-1.2797216415956816	0.6721881545259677
-16.72944438496599	22.0265670999435	2.4842478530132412	-1.5871564669185803	0.40659967079626297
-16.772330573218266	22.113599037757318	2.501622863108464	-1.5639953547089986	0.42967467880408494
-16.97378539565523	22.529669064239176	2.584234470807699	-1.4464723854498889	0.5401339086980339
-16.69878402350933	21.97001521221032	2.475925435277634	-1.6009514971026697	0.39271254774983644
-16.44523432072541	21.481646309928003	2.3950267567002	-1.7209270111239903	0.26705777818072235
-16.38784636008633	21.382208809377225	2.384368259581378	-1.7429257984585729	0.24042632236376973
-16.10429654720809	20.90765006213037	2.3154464004801536	-1.8404943940501675	0.10437660487744696
-15.229590069694847	19.59839917871314	2.1876379228682588	-1.986145909478576	-0.29942221270515484
-15.573303162172023	20.08692966262294	2.23065551706869	-1.952256511239477	-0.14783740122567524
-15.762739830454272	20.369577854236137	2.260202590794451	-1.9234609729864087	-0.05935039388589937
-15.676053214728174	20.229671015614727	2.2434873609685235	-1.9420641422383114	-0.1025227415995618
-15.004965242227517	19.29705702264412	2.156656845560353	-1.9701093603865918	-0.39848679781264484
-14.347740685004595	18.43237628944785	1.9694380409421384	-1.7674120978118522	-0.6455481524137756
-14.71316053352021	18.903140185799252	2.096743747555516	-1.9188422640389056	-0.5340220125416137
-14.112301424219844	18.14085757339455	1.8593330689342866	-1.632237760387566	-0.698104189646135
-13.786968016309958	17.746840232171802	1.6710292164840719	-1.4225684390894868	-0.6967272897722572
-12.572484095421888	16.31238607204104	0.9985066323812166	-0.7039994531490412	-0.44386332310915705
-12.73923093656964	16.50237005974189	1.0870502851899968	-0.7974135353017882	-0.485379775966963
-13.149721100590622	16.985383718836303	1.3041159706975738	-1.033795099286678	-0.5761794804104023
-13.560443943361147	17.474962802260926	1.5415687326394927	-1.2823435874387035	-0.6611239240008506
-12.433087863224218	16.142914163274668	0.9266431816671087	-0.6335984460591361	-0.4088982608375802
-11.67886765718853	15.130655135953049	0.5698244207631961	-0.2784423628379169	-0.23416772226167767
-11.370603754574383	14.616160191779192	0.4305476692672398	-0.1436357167052228	-0.17592463439095513
-11.928279318244115	15.521235666230787	0.683414649131183	-0.39226917602653044	-0.2843512303886452
-11.098102119973685	14.067276715400904	0.329470499725136	-0.06031264595512563	-0.12659346934259605
-10.94829922258624	13.75778922441979	0.26838202769689423	-0.018033255305809553	-0.09739923205186835
-10.566136973193167	12.955069884045642	0.1707733939180385	0.02004607063262472	-0.050131528508916154
-10.528617101577506	12.869997651759531	0.15949624738397744	0.022234663441853413	-0.04490327092835095
-10.125844678960055	12.03212679724241	0.10055345072246302	0.02265395427330244	-0.026440449635559627
-10.205786830641387	12.200371242765215	0.11235340816447723	0.022457986865489804	-0.030127020001729336
-10.11776374681346	12.014636087480781	0.09977204285255208	0.022514025998513452	-0.026217539754783588
-9.799033203597945	11.32040592221854	0.06450926165867804	0.01770636393293175	-0.019701541224066216
-9.732454220074882	11.174895810343436	0.057387856165673795	0.01623640474865521	-0.01692418211905298
-10.081694286405995	11.938670646469957	0.0959361551042759	0.021927799152420206	-0.025484348632125224
-9.419861471494833	10.505758447346915	0.03796007363467256	0.009269283842477879	-0.01546858991788409
-9.39945834397536	10.463080013210769	0.03662369082120565	0.008764508478961062	-0.015182871328523653
-9.362989365785312	10.388561145610026	0.034897178569455414	0.008327720856827531	-0.014715758028608757
-9.15485933130238	9.94585479357356	0.02495616905498321	0.005343791256220894	-0.01238253566247156
-12.250739993292553	19.150604908283345	2.0637684183218603	-1.9887036739890207	-0.5221183704798122
-12.385666050996104	19.229462944007324	2.1513667462162163	-2.065804553996788	-0.5964443575628948
-12.018444755085756	18.995911937273455	1.8967026788570447	-1.8469079162389117	-0.37117522747828313
-11.827571680933026	18.805921238230237	1.807829679532241	-1.7565951445339172	-0.31500010616202745
-11.71378598197753	18.69006222155872	1.7511103047201055	-1.6966353786148516	-0.2795206170568395
-11.489121580415649	18.312221504949157	1.593738059171257	-1.5337318252694132	-0.2057323175056734
-11.42092816915265	18.202424829191397	1.5491423414691645	-1.4870202179177976	-0.18604668950150843
-11.137081940903064	17.673975351763787	1.3177180863660962	-1.241115031457475	-0.1188201160030912
-11.050577560623434	17.52903972488271	1.253983849433549	-1.172373630590285	-0.10189163103426116
-10.900173758069224	17.228821915447778	1.1164723470430766	-1.0254087306478212	-0.08104093323976727
-10.59407257662658	16.86993613536655	0.9331045919642268	-0.8375338823689199	-0.04657473439074232
-10.4015251414116	16.663994998799538	0.832420195719607	-0.7380569201831412	-0.02918708238111026
-9.980308680915373	16.24426542990552	0.6228600286006568	-0.5332902527869532	-0.002630058210267825
-10.52456597891735	16.788877057884427	0.8937540441878942	-0.7974289651505788	-0.03745562037846455
-9.215934750579713	15.702403997568886	0.3481521243060757	-0.28239146154489847	-6.052699401252089E-4
-9.506635524164235	15.916651407254937	0.4531574547013263	-0.37722758477286594	0.011528099146866054
-9.713477904294042	16.0562870014233	0.5268874074235963	-0.44412822773089455	0.006889975962688999
-8.987328542896977	15.535943891824608	0.26767696939554153	-0.20972041944786832	-0.008706633445801512
-7.038155536202357	2.4161328913912485	0.0022961442426705733	0.0020751392191045025	-9.546010886980973E-4
-7.218271698777633	2.47634434863711	0.0023321607945138967	0.002053144988997113	-0.0010706225034244155
-7.402921517489648	2.596088343862585	0.002354684554480723	0.0019911365294429293	-0.0012056885206449498
-5.610926604361966	2.56874897195521	0.0019005773827120542	0.0018455086454330313	-1.697029696670036E-4
-5.791192046184306	2.4885541575675454	0.0019474365691318242	0.0019017993841864375	-2.446153920862987E-4
-6.090991914769232	2.367770791599311	0.002046178742535701	0.0019994467935719185	-3.8486495652730886E-4
-6.223300720670824	2.365865245728654	0.002072245583071238	0.002014976918493701	-4.530501210910974E-4
-8.524776938151282	15.280293075065625	0.17985632748202798	-0.14928440065655105	-0.025786834872413355
-8.5390176621	15.301185889469425	0.1901934651308815	-0.15776591148841793	-0.027028613235651446
-8.574275941324595	15.320887483760043	0.19637363512689138	-0.16181185149895946	-0.025975952920318852
-5.2268760988311245	3.1984387632370352	0.001623100316093138	0.001525610714870318	-6.616897425614682E-5
-5.323022364028059	2.954304032548915	0.0017253357068324096	0.0016422861819109392	-8.452827670956897E-5
-5.411391041049513	2.8046470279535036	0.0017941903227906735	0.0017196799484984135	-1.0830924130942045E-4
-5.361270108912003	2.863813885716368	0.0017646178028246516	0.0016856203447667343	-9.156020763897586E-5
-5.176470922340737	3.3654332504811606	0.0015587603596326296	0.001456926451424246	-6.333792738498537E-5
-4.997438755280889	4.032636318053695	0.0012945039879245365	0.0011810619814020804	-5.051399146634023E-5
-5.108994509801874	3.6116460899580636	0.0014534956562348253	0.0013446460988363244	-5.671432873178578E-5
-4.991774580661376	4.054261353979088	0.0012856418256966234	0.0011718741504688993	-4.989280006213194E-5
-6.53602006808163	2.347293243898074	0.0021564777647591874	0.002062139474788613	-6.284795624207037E-4
-6.871423256057571	2.3759082864320638	0.0022491554991655657	0.002081648342255642	-8.385324988842954E-4
-6.725008134174486	2.363972974785624	0.0022104674486043367	0.0020755028892988467	-7.468622247885215E-4
-7.498445287702315	2.6504749625169852	0.002366561593117251	0.001961628810885724	-0.0012733570143160574
-7.543394316053332	2.6908233254228815	0.002367194603515498	0.001937254977576639	-0.0013084296062705711
-7.714537633122486	2.9137762658493207	0.002335013166085638	0.0018026586384450533	-0.0014278908286407353
-7.7891268079090406	3.0564766598021276	0.0023003605909396245	0.0017122746859426171	-0.0014831981343385553
-7.80527300412054	3.4063802626319237	0.0021391774681887156	0.00150466429650468	-0.001480064856729081
-7.804324521600502	3.2269612996167556	0.0022275224637375423	0.0016137302051989569	-0.0014874034469982062
-7.758877336072651	3.698244931275473	0.001991503365438737	0.0013493480766503228	-0.0014371568378477703
-7.751964178591711	3.7286102673963915	0.0019739260380553436	0.00133207831765523	-0.0014307060186171674
-4.868412953288395	4.489722570165323	0.00113031639577504	0.0010122606666965119	-3.073102204405316E-5
-4.944274103721604	4.221530184777065	0.0012259250871577588	0.001110744901345103	-4.267442751074445E-5
-4.861218645669248	4.514367912389247	0.0011219051176667454	0.0010040606386192393	-2.9467416249543772E-5
-4.761328567585714	4.872867994409656	9.823865858425887E-4	8.63395089852287E-4	-5.408846032191273E-6
-7.7347878369548635	3.762505605967378	0.001953658643869288	0.0013170136485110876	-0.0014187405347066892
-7.441188952293851	4.488511996506501	0.0016307612021969247	0.001045614584142603	-0.0012509345288850382
-7.462522939780039	4.43043664258904	0.001653814943626319	0.0010669056987920175	-0.001262183664449359
-7.583988224902736	4.103803156183615	0.0017634559200554426	0.001168785557774172	-0.0013142770816400515
-7.428705960551779	4.562167039268793	0.0016259943088115648	0.0010252667997035063	-0.0012561943914217856
-7.367225146909923	5.0179675342064245	0.0016035732300702181	9.030485181904111E-4	-0.001290051903485927
-7.395373926440531	5.510469499667041	0.001763526081279068	8.270800960675373E-4	-0.0014417826444405488
-7.396628687854849	5.543415335697084	0.0017719251409486522	8.201780324223904E-4	-0.0014508329754781705
-8.951906927477943	9.55517852325179	0.020539049853942407	0.004439020988838622	-0.011354975651741275
-8.732770861641235	9.107630277300872	0.014725076043995023	0.0028665922916845544	-0.009105055559031388
-8.477149435408428	8.592840803667324	0.010850424729511537	0.002207298684783863	-0.007057377712207104
-8.352048182285694	8.325615036227727	0.009080191254472935	0.0019299094577811655	-0.006273875766787196
-8.222367325804308	8.079901469599669	0.007979587666011059	0.0017468086104183828	-0.005657658834509995
-4.558078678429407	5.6727023718291845	6.530944938879258E-4	5.500892406173738E-4	4.613248013512659E-5
-4.661854211303943	5.2307881209663405	8.46991514424832E-4	7.314407974627237E-4	1.5057814845906619E-5
-4.6736829568741065	5.179041007331088	8.680699894997757E-4	7.521698877555303E-4	1.2096862931385711E-5
-4.664862639408369	5.2157017440172675	8.535148003837512E-4	7.377254438202066E-4	1.4242548127339167E-5
-7.642518454416541	6.7438038314408955	0.003110951790810396	8.295418044202743E-4	-0.0024422210920998955
-7.72390205946121	6.960130553786359	0.0037240602782964106	9.389260071141565E-4	-0.0028332157146087806
-7.960824009101229	7.5515457825414485	0.005378488081211445	0.001217160257795886	-0.0039336825737739355
-7.398279738095727	5.568321714484634	0.0017886319565656751	8.186669249613726E-4	-0.0014650592008275984
-7.486554017062449	6.151026864151781	0.0022192591184344544	7.789866001280198E-4	-0.0017875828692588804
-7.599533786520233	6.612688047526157	0.0029171064950593876	8.236830631031689E-4	-0.002325457772522485
-4.559353287845783	5.783205763653101	5.898739607173987E-4	4.93284344300157E-4	4.7725211403644456E-5
-4.539973927898901	6.108340489734484	4.24228477805606E-4	3.4857412732159607E-4	5.828103749752812E-5
-4.595870421128182	6.280367827388355	2.5832113739412087E-4	2.0611372485107707E-4	4.767714074630965E-5
-11.949523827617073	29.206895619841305	2.020123100926548	0.10105677993358114	1.0612446941702045
-11.807688642858182	29.154031813094953	1.9544770384094936	0.10155546347488341	1.040375937589138
-12.00330605669702	29.223330979102066	2.0432496776099587	0.10022827641106943	1.0683198087256836
-11.58017196199464	29.065937130844834	1.8471479074102901	0.09790995399631869	1.0091236603925355
-11.41683712235142	28.96940271662765	1.765149384858312	0.09059698419252149	0.9774452575544386
-11.219350371023808	28.853937987330728	1.665243559129935	0.07992929244330395	0.9375453291080748
-11.063811648377435	28.68153300927144	1.5709025525628502	0.05043957039738252	0.8956486136457149
-10.947486528223845	28.535037823889105	1.4968177158425269	0.026289750286693437	0.8634819020417119
-10.899230615467399	28.323819733732066	1.416074454996815	-0.018979564745208594	0.8363763277328458
-10.868467577029437	28.194812621939796	1.3661657774083273	-0.04704165757009499	0.8197613734537389
-10.876511202290695	28.109887068149042	1.3284011845979458	-0.07294888658836644	0.813190068881579
-10.899672074901286	27.854101802332053	1.220355175056401	-0.14529208488802975	0.7881825090388415
-12.412266700730603	28.73183000599365	2.162003302573918	0.0703723679549254	1.0594598753050217
-12.004390987243811	28.644127827029816	1.9527857539235596	0.05073733267719275	1.0145570019060905
-11.418956634563854	28.353076382645266	1.5972624072980137	-0.024434946231543946	0.9236697204837173
-11.624144095082618	28.483083006210283	1.7300770786023125	0.010299457129027438	0.9590180226468711
-11.98757052088968	28.638168487186267	1.9433332405227324	0.04931351058780071	1.0123378314541276
-11.999455430555999	28.643021141499133	1.9502354357995888	0.050496040644643726	1.0140354344313747
-11.11438165555979	28.077094826076056	1.3784345998990601	-0.09438753473102374	0.8509549764463051
-11.390783517603357	28.330385589064328	1.5772348959399944	-0.030452819977188808	0.917593521968328
-11.018694723095315	27.985290635821798	1.3088165816107897	-0.11703016000714589	0.8240008157925331
-13.471803069018005	28.77445563984976	2.63630267084607	0.06481525942454358	1.1379882085726916
-13.48260549035852	28.773788416678933	2.6408479145028574	0.06454876760013255	1.1385025011662495
-12.935354512904492	28.789110493383188	2.405587132748063	0.07384838482958002	1.106568856758433
-12.730299209385468	28.768829272465172	2.3106894271528935	0.07316212228270819	1.0898808226692127
-14.231290469589101	28.525879619960573	2.91359052791646	0.015852972220309826	1.14449652978108
-14.010448775461906	28.63328583652027	2.8379224398584717	0.03287687474926866	1.147846464938865
-13.506471729136642	28.767317669153915	2.649662884456601	0.06313508159437989	1.138865822349005
-14.460841527293365	28.39408003504012	2.9869500225918	-0.00527131083978199	1.1383209719415812
-14.783683682753072	28.129965573228738	3.080176811711758	-0.034100244951114245	1.1172689962764444
-14.975465100779633	27.963363652093868	3.1366679599412075	-0.0484739707408921	1.1035407040632617
-14.857377166814722	28.070482248494333	3.101466901438053	-0.04022568376542679	1.1126960577939684
-15.247091508969765	27.723494694946858	3.2170445506939758	-0.06682523760311924	1.0832127984019695
-15.438921475279523	27.548521108541188	3.273588022236395	-0.07955721964148832	1.0672599994183518
-15.777307067901031	27.23142152114181	3.3766760518068315	-0.0884449749831013	1.0397695782771192
-15.505550048294694	27.4862002405047	3.29282671985702	-0.08293704773328295	1.061945666304017
-15.95882932927022	27.057658625283377	3.4338118971397824	-0.09300498932085388	1.0221933678348825
-16.071627921968407	26.944874315391413	3.464786459949297	-0.09582931091554545	1.0092816291142082
-16.348879088595037	26.649360708813276	3.5291447661533355	-0.10417493911184647	0.971910150753998
-16.427997019937784	26.555959712111072	3.5419333966944846	-0.11532978173017486	0.9596984456613187
-16.656844434007954	26.17623866269756	3.5361372554943657	-0.1858694319365773	0.9152005788500708
-16.696536478621557	26.09508062700545	3.5258919453706863	-0.2054995986198851	0.9052917604769473
-16.835749776418716	25.686852448177994	3.4368696156140075	-0.32022371067119293	0.8535274463100477
-16.845061757485475	25.628453285604436	3.4191209407641425	-0.3396938525774219	0.8453442327792379
-16.850433340026893	25.176846057478727	3.2630024008538685	-0.5017131124063438	0.771518700383902
-16.85038673364371	25.14105029551206	3.251507626454411	-0.5145304399293873	0.7654483259567461
-16.822804208812027	24.752145786172367	3.1250966234279205	-0.6463372825459954	0.7000971169918995
-16.814022621155868	24.619664448408173	3.0818447145357015	-0.6912218069031106	0.6779846477691277
-16.812945472733826	24.6090037446475	3.0783236018596463	-0.69482841959745	0.6764127576231529
-16.723937840816944	24.10943746964462	2.9180949251103723	-0.8757834175337997	0.593041122983369
-16.711672631053567	24.055094941481215	2.8992528486762037	-0.8956838909986227	0.5835867367419189
-16.289023552988983	22.907733919851253	2.556387510025656	-1.3073492348057496	0.3629531186038661
-16.541701583590093	23.45604246001041	2.716233122473366	-1.1128485613876036	0.47080654975880765
-16.554803726644348	23.499372302025698	2.7287427817583723	-1.0968542889230348	0.47853690667929843
-16.28488538521969	22.898119481008653	2.553711850406136	-1.3107125864704277	0.3609713347716922
-16.26218103763534	22.856454352609262	2.54322732284178	-1.3242328052297234	0.35139515638854896
-15.969194038819062	22.31634337785984	2.4066594241271138	-1.5015389517856323	0.22689653769472262
-15.890230123807179	22.1925020649246	2.3809486482612963	-1.5372516272433199	0.19862151616788382
-15.611918811164477	21.76175729997115	2.297405513974282	-1.6583699674327272	0.08366779930063058
-15.389654649869971	21.467446140267274	2.2571507309468197	-1.7337860034136323	0.0017449959879935403
-15.211472875440649	21.22502075941048	2.213925495182993	-1.7872410681265758	-0.0643576707628504
-14.852605830718518	20.76860561637889	2.1818773974898162	-1.887773325250827	-0.19556265122731314
-14.818368111934701	20.727265125728813	2.177606458749593	-1.8958010707349349	-0.20761418278290825
-14.010753868674147	19.956266747716498	2.1455263537662557	-2.0211054344996024	-0.4127774556231035
-14.087441807327457	20.012526511232718	2.1443491664051484	-2.0125454664022	-0.3971046741912236
-14.468160486474938	20.371519812579944	2.153145644424658	-1.9576795440301162	-0.3045658885743553
-14.161164464278139	20.08381166702931	2.143485005306447	-2.000905155243157	-0.37872051746297775
-14.781086333771103	20.690256417429	2.1753394954456398	-1.903200509615608	-0.2184117271091689
-12.566775432145782	19.255877513320883	2.158052875513235	-2.073003497501427	-0.5946412353992538
-13.290339014836286	19.46305631769065	2.155798731300811	-2.0768948153610336	-0.5424673238196989
-13.1729303124603	19.418787275288505	2.158574877319233	-2.0786071796702794	-0.5567003927199099
-12.843245224742368	19.28971157894774	2.168263270782229	-2.083864988535116	-0.595841932545111
-13.364979556612642	19.508469790386137	2.1564652556603905	-2.074504607072541	-0.5327285266215919
-13.714991928392514	19.7215588672211	2.147170889803793	-2.0521163623292615	-0.48235696441580656
-10.73275094914898	27.601566124654774	1.0849301075397122	-0.19217936317972825	0.7296077613635161
-10.621312259153935	27.431657608134955	0.9945156883863391	-0.221635073963167	0.6868948294650365
-10.494472622804425	27.139762728691487	0.8887490872135313	-0.2694200472778375	0.6264200156418576
-10.440814811578786	26.97290839065918	0.8337179143311981	-0.29533185513544435	0.5933830551874877
-10.340010025599554	26.46761329405222	0.7326056050043687	-0.3770988226578713	0.48825737701285643
-10.310942985096554	26.231506882359504	0.6862576022180213	-0.4160812332067648	0.4361093600123303
-10.254915889396067	25.788604694922874	0.6695654464313372	-0.4968642652952797	0.33567298326654615
-10.226478276469011	25.49740684588262	0.6490192324964583	-0.5413016672201668	0.27434552424461167
-10.15297056364784	24.454238785309386	0.712405839220341	-0.7019345476001742	0.05216078797027266
-10.148816922605754	23.97207807587904	0.8056583655792442	-0.7986648618074417	-0.04414504783612932
-10.1572747910747	24.735583520367605	0.6677916256777218	-0.6465095010175859	0.11098554303331347
-10.162097597121184	24.830116402868736	0.6674403567832421	-0.6331574245166129	0.13148840219850916
-10.162546766859359	23.84260305188515	0.8434815165612944	-0.8289436735511496	-0.07014313002652878
-10.199764060738538	23.17965757589045	1.0024971475026372	-0.9627214949539262	-0.18624096518717848
-10.264133457042867	22.925685144978395	1.0730017206506632	-1.0349830957491126	-0.22462417076900276
-10.334836167150385	22.416165687077918	1.1848094735394432	-1.1113648119414572	-0.30903022835315713
-10.491992980100063	22.018023813554393	1.2993810362394012	-1.2315969182647324	-0.36635214634783536
-11.549836964138185	20.072338696358347	1.9716319540152885	-1.8698875174770877	-0.6210110745212519
-11.554967867880773	20.064003427239495	1.9737692487366871	-1.8717658945808544	-0.6222144572366545
-10.551136967279964	21.796553611972193	1.3717241559918434	-1.2924095807287417	-0.4141002133079284
-10.861109989919282	21.2561808403101	1.587503479054798	-1.49781245636743	-0.49243653026470946
-10.944210941660401	21.11696785294288	1.6438839546483197	-1.5561298289021561	-0.5080878647634448
-11.133323225905555	20.800917117156818	1.7625245789290278	-1.6642920574363704	-0.536860026017145
-11.346534801731305	20.436488911990164	1.8709073170281891	-1.7723921056419107	-0.5709441561077881
-11.231518843805489	20.62710766906838	1.8102062317382182	-1.7199121042727148	-0.5527978549625743
-11.741469854730147	19.77949816437784	2.04970254500302	-1.9346006344490352	-0.6669193769496655
-11.841147224706019	19.661418434931374	2.0802395056696255	-1.9639400767592303	-0.6753962965895687
-11.973386913159729	19.52262481256701	2.118931509664244	-2.0014815826674957	-0.6826694629503303
-12.17042537041236	19.353881967026794	2.1467098973445773	-2.037505238745783	-0.663235187705012
-12.254791953417843	19.298450378205736	2.1477127755810175	-2.0480645998631744	-0.6384542113414835
-12.107678242949614	19.405561627556374	2.1379373002026334	-2.0262095710241756	-0.6704132999909667
-4.288326386940742	5.8070230604936794	0.10362667902980334	0.09880392635752235	-0.014873163392773198
-4.307057605244767	5.526002436139832	0.1452860810797164	0.13769174099360387	-0.015291609221248796
-4.180171464701457	5.245978145694322	0.18979315636341454	0.17905549879028232	0.005869874041525655
-4.162615861022818	5.199209053922773	0.19662809235301493	0.18530571312079616	0.008946831983778122
-4.143652721141185	5.191949089536986	0.1980095747106195	0.1861228998603177	0.011569857135500787
-4.014987066173259	6.398560350145364	0.01918351244123182	0.01824116979175945	0.004759244287848324
-4.102160277057983	6.226155071234556	0.042142849797816864	0.041402664018178485	0.0013644410607770844
-4.158587255864665	6.1200098173878565	0.057896119178513325	0.056503513648061984	-0.0029708439413436245
-4.284793079351208	5.824858607178209	0.10075128921984461	0.09613423536279918	-0.014531229139658798
-3.6322745368198053	5.1479752237781815	0.21726129473274994	0.18855925679689883	0.09055001034227202
-3.7520724673596213	5.133869891353276	0.2142682843684069	0.1917589747866332	0.070926404543832
-4.068810461062704	5.185234828589743	0.20111701850853314	0.18712402235491388	0.022883621231296315
-3.4079134276844885	5.238028583704212	0.21586483863036338	0.17245104356913754	0.1251298221746829
-3.870611147185512	6.723331704642558	0.021001903147125335	-0.013363480916794833	0.009613411311139897
-3.93550508782948	6.569124366309313	0.026313751968690034	-0.003254654145486636	0.010831401280211247
-3.083077723553127	5.477621858005871	0.21738144457255149	0.13008981280731638	0.17300579051145235
-3.2016356353304536	5.395281637801698	0.2172732871264998	0.14670926374537685	0.15486903134771815
-2.9250367521464256	5.618751443255416	0.23384932939424863	0.10568098342803944	0.1968053177990105
-2.808073832376915	5.742408533499555	0.24300598026530584	0.08546311854132232	0.21264995454283647
-2.561109083068193	6.012828978318681	0.29522788411827355	0.0412474174909931	0.251143162204998
-3.6562255957727294	7.214473650128381	0.057205754039593826	-0.04697579144717189	0.008863585840604702
-3.592522873141893	7.34008329807876	0.09775101288784542	-0.07900084424995943	0.014367463392893631
-3.54328167840365	7.470859406778205	0.1104384053141188	-0.08926189353053407	0.01622960933236381
-2.1477862434435124	6.617732931249476	0.4421580655814407	-0.07690237560795704	0.3253135018657992
-2.178221292733067	6.571855578800015	0.4289241136973049	-0.06643823237362521	0.32121178436504566
-2.0648331524982755	6.7576354797203635	0.48061408701489217	-0.10906757574765256	0.3371348158348637
-1.8849213199230619	7.066868042911974	0.5646742596767522	-0.17904294899437806	0.3619027800948509
-2.4120263893614973	6.229400814325045	0.3455490895604087	0.0010745688388121635	0.2784161458397466
-2.5361866250272955	6.047252036713077	0.30059486633560106	0.03680293246600513	0.2550592491399192
-3.935819787141531	17.984500048599497	2.4506014285631323	-1.0982604694018252	0.24271243808725168
-3.78336958602557	17.993315823553566	2.4361528352816406	-1.104895132836096	0.23925918526792125
-3.427077741744119	7.766058137175304	0.25550731526041154	-0.20004409082030705	0.022345100380916902
-3.406569881135219	7.832445527304884	0.27672737511539763	-0.2143314813291225	0.02242462100557642
-3.395983191054093	7.883794864942119	0.29384693105253307	-0.22449838140290623	0.02310620708115095
-3.3371281060386737	8.150918617555703	0.39347896032844165	-0.2761574119684991	0.02962509617480963
-1.278169408830863	8.48437433428823	0.9601812718757392	-0.47988162494034825	0.42865958999058407
-1.4540629241815408	8.03470965362341	0.833905607019253	-0.38743193420739497	0.4148821113667954
-1.8167261401452421	7.208011822579171	0.602398723301459	-0.21123875525235858	0.3732862869457124
-1.5523830370140876	7.789776732269239	0.7627437371594324	-0.3326158892843635	0.4019809466273024
-0.9410764433027281	9.405038530050247	1.2018381287427429	-0.6511314570298513	0.4468022817214418
-1.0329367331417418	9.151234284338832	1.137400061175083	-0.6074582384792704	0.44321444454695924
-0.7679094447811552	9.95277965234512	1.3258218939122492	-0.7331182360363215	0.45153612394747233
-0.33002843814312044	12.134348277380695	1.7388524075444511	-1.004255696845825	0.4399721674220796
-0.3357764586920513	12.078843485378034	1.7298879036318355	-0.9984379521470815	0.44091856745142133
-3.417433509638533	17.827381727176302	2.403542643202977	-1.130114717686294	0.24484251573409527
-3.353382382951112	17.741842308688575	2.396621536998024	-1.1359875156626629	0.24813178565647512
-3.674832941632539	17.93323560833925	2.4281767065649955	-1.1103133167506345	0.24358077272510653
-3.5409307277999584	17.885907081965335	2.4166204295940767	-1.1217370663485338	0.24347740564960435
-3.1860561960175433	17.549365365355296	2.377948234146783	-1.1467905174631703	0.252793883892297
-2.9981130641699174	17.395321314172424	2.3625157656773728	-1.1553228921642986	0.25681686827991573
-3.2165215628928006	17.57820816975883	2.3806442712169833	-1.1443958586728233	0.25265816826767545
-4.1137207324417435	17.95308223849858	2.4738235451550956	-1.0877391695985823	0.2427848737091453
-4.160621080742889	17.795938972454014	2.4836215810327453	-1.0878121455192256	0.2492327739622937
-4.190763877417752	17.70804950350443	2.49031774990538	-1.0854105319328076	0.2519771264939459
-0.33050020850094985	12.145123827625998	1.7402718387157836	-1.0050725640027602	0.43969054653609735
-1.4343564303268679	16.31909273804294	2.2188245028615388	-1.1988035119118527	0.3027321877143365
-1.3066176526698219	16.0680303809159	2.195523118738144	-1.2010096118043265	0.30863995024792185
-1.1152979539279455	15.611202681804269	2.152065278501878	-1.196986064135495	0.32298978560173724
-2.4474803932797915	17.1585224792057	2.3274666062226403	-1.1741084655253071	0.27087471568801097
-2.055761384167546	17.041296048986602	2.2986624515574277	-1.1864794081849166	0.2783412360233112
-1.9984998164489554	17.002629506016117	2.293390352953505	-1.1871084565900005	0.28108210022148905
-1.5724149375605685	16.580962567434636	2.2439195296740504	-1.1997189922129736	0.29384212227156076
-2.9820955633715815	17.38344915169903	2.361304252588191	-1.1559393915289629	0.2572631906742434
-2.724789042326286	17.256116533629893	2.3443849807091377	-1.165306371570506	0.26400548317004063
-2.531457869203797	17.190304756335227	2.3325912403624556	-1.17240324295472	0.267601627504857
-4.183190145794866	17.56540290424019	2.488528449077776	-1.0858397731932437	0.2560967475453954
-4.207099313692599	17.371866069837257	2.4920326220989204	-1.0892203477857938	0.2605423491454042
-4.17345519997633	17.089831976884682	2.4762189058247452	-1.0970619099372727	0.260640305024694
-3.3148310309893363	8.423923301546052	0.49478524742687763	-0.33488589357878584	0.030329694617554512
-3.3001926290874843	8.663118489326514	0.572364768003968	-0.38397181627315596	0.027179711806346762
-3.2862287614074197	8.915212706658004	0.6536806097824275	-0.43263109845177605	0.02920492071140684
-3.2794829862540458	9.153166440048345	0.7370456605798993	-0.4824755870528088	0.032521419690486705
-0.3805651487088481	12.953841366376702	1.8492908693808316	-1.070052315803257	0.416411854560937
-0.4307061904896281	13.36924122248353	1.9053454007931125	-1.1037224062871238	0.4034062550255007
-0.5075965103225141	13.744646939005303	1.9483740656694972	-1.1236121976978712	0.39135103049908015
-0.5977318219793605	14.096499370658435	1.9915841083936328	-1.1460752743511247	0.3774334810573686
-3.2676731937878696	9.605726412719452	0.8803852181498912	-0.5636115385739631	0.043567936107330174
-3.256429234120413	10.042692132374542	1.0157569535544928	-0.6392312729001506	0.0542278218164606
-3.268410707882346	10.416945356274994	1.1194204506107164	-0.6918206810458003	0.06323023609129348
-0.6591870284780542	10.31262568099423	1.4095681203086123	-0.7896208802911528	0.45441346395703636
-0.42285288091859907	11.258976825610697	1.5974155863513297	-0.9124686217601166	0.4545677184641297
-0.42939644071267913	11.215805729165236	1.5891902244919738	-0.9067871665637997	0.45496137826453237
-0.6312573047807166	10.428088654680536	1.434952543363012	-0.8072634988738768	0.45476028540732166
-3.2903234695987535	10.897386429199772	1.2609702907463662	-0.7667686631233008	0.07459450810086564
-2.987291544864133	17.386535233830127	2.3617094280219453	-1.1557793083080445	0.2571003013797506
-4.164359810315925	17.031866286091535	2.472556015643979	-1.097957907954395	0.2611682684891423
-0.7097934901376413	14.466809880080852	2.035292062982151	-1.1662106731223483	0.3621903147658242
-0.8575672753041089	14.969271293498517	2.0862405683565948	-1.1810782837602625	0.34586837789304026
-0.9532329287786547	15.217415294466539	2.114016373167732	-1.1913109666452604	0.3349797377657412
-4.1386892518049425	16.602845789463966	2.4375040293740247	-1.1035254413118487	0.25512175293078565
-4.159558946386909	16.976159925336383	2.467999715468456	-1.0975568788993006	0.2614280701385398
-4.083322820670365	16.225441788462653	2.395178456378184	-1.1062662942671933	0.24807822064001409
-4.075875945060494	16.183223288394085	2.390249302070774	-1.106223576336565	0.24769049558960293
-3.9528003255732322	15.292784673108926	2.252809700126278	-1.09950597892574	0.21294604046525667
-3.9992067929440043	15.73055462668215	2.324820312209671	-1.1069418209115456	0.231529695375444
-4.068371905853679	16.139351008679608	2.38365261767466	-1.1055465792811934	0.24640790577113908
-3.903746688804401	14.691009127397303	2.1476948458802863	-1.080953292689574	0.18719538288247906
-3.86987704440043	14.375574603567006	2.0875789461126266	-1.0662666758952515	0.17636022459324663
-3.9256796422272324	14.820378173973397	2.1713876113793344	-1.0845959666337	0.19219491926661153
-3.9497350317267026	15.228464150498013	2.2417132025567086	-1.0973084950135588	0.2103069177159979
-3.7268568443784513	13.894308007070336	1.9889997048858348	-1.0476471720912477	0.16102333964422508
-3.698215854277132	13.779058127098043	1.964998663873185	-1.0421686143111721	0.15749797264599738
-3.6779639093146645	13.673870011895303	1.941653984911	-1.0344796495967032	0.1549063627491213
-3.571181750067259	13.33170586472178	1.8659729632385726	-1.0160423986243865	0.14411157762143462
-3.4835043026903465	12.977876322076302	1.7840592263577544	-0.9877168444915616	0.13664016035203175
-3.404126025364066	12.339701968592273	1.636268961180451	-0.9368390842458632	0.11402310335439275
-3.3488293333994186	11.895449310153229	1.5218869025875628	-0.8866162437372707	0.10302247582673488
-3.300315153385468	11.14083500028607	1.3287295954659826	-0.8012158112623425	0.08117437957165516
-3.9511621749674837	15.271050023970451	2.2491701144408203	-1.0989456158021838	0.21224263727654033
-8.244373317370188	14.628658956740194	2.976467787292095E-5	1.2853898502095929E-5	2.0925252009678578E-5
-8.208489142862772	14.204433859089825	2.9558561546959103E-5	1.3533760022925172E-5	2.1036858769264135E-5
-8.193734077492797	13.966873422743047	2.9443245312521855E-5	1.3926682658449689E-5	2.1083684536353838E-5
-8.232676222944097	14.462837941075223	2.968595875411343E-5	1.3120473521550868E-5	2.097952936386568E-5
-8.19035693955016	13.837323106092928	2.9379609702963492E-5	1.4153172372438009E-5	2.1089717761879816E-5
-8.113167709168138	13.369167772280294	2.923444922913675E-5	1.4891419093087425E-5	2.1233449270709067E-5
-8.077142174814208	13.181783020574018	2.9218491743721125E-5	1.5203603533607697E-5	2.1285783534163204E-5
-7.967407351985131	12.816549861797377	2.9235922863685624E-5	1.5740150678385E-5	2.1474810005917362E-5
-7.4202031915344335	11.241546128091116	2.9871999340656843E-5	1.796115178837452E-5	2.2436862849500782E-5
-7.380855782333087	11.139150568907128	2.997022322032614E-5	1.8131871158197778E-5	2.2507408350832776E-5
-7.603903539139292	11.751642921695533	2.958047935791199E-5	1.724240162279922E-5	2.2103861124724927E-5
-7.696154479064555	11.994745340563997	2.9455016275976303E-5	1.6927505756917116E-5	2.1935288662354998E-5
-7.744684776673163	12.145936214046198	2.942869705737388E-5	1.6726331660172953E-5	2.185094561424905E-5
-7.337783016568444	11.036160898112158	3.0077730872887456E-5	1.829554544777104E-5	2.258512799573215E-5
-5.478513842259125	7.328297301269693	3.340836805833328E-5	2.2186860969231412E-5	2.4952619292961843E-5
-5.496335515484936	7.350666297835906	3.3405331528305035E-5	2.2188873925517143E-5	2.494337214003107E-5
-5.513292533723025	7.373441024034741	3.337847024738734E-5	2.2167001690806742E-5	2.4932651398401735E-5
-5.7782594324877365	7.704138241466704	3.307615384811887E-5	2.197258704187243E-5	2.461378571570352E-5
-5.226288884072366	6.97442447090005	3.39344765570741E-5	2.2741467587419177E-5	2.514597833524708E-5
-5.1320395346395955	6.880771446866525	3.401668243697646E-5	2.2773587517529365E-5	2.5229144295413707E-5
-4.981658732436152	6.746084424883188	3.434321561887265E-5	2.299411877464217E-5	2.542811607223635E-5
-4.872230788355059	6.663668971542325	3.4548419479802275E-5	2.310846119066084E-5	2.560483493683242E-5
-5.95993806317256	8.088641025459268	3.25750383505451E-5	2.1330011188115796E-5	2.4541114795562834E-5
-6.156106083074739	8.43849134717127	3.23972450204075E-5	2.1182249720850818E-5	2.437342561635777E-5
-6.3622803987511345	8.893710900037291	3.192026783139533E-5	2.059344660645257E-5	2.4195511304133166E-5
-7.037730777065047	10.279206689455364	3.0692457203445585E-5	1.9265071182047303E-5	2.3150438722557368E-5
-6.511291309796823	9.166024915663732	3.1808751911396784E-5	2.0553360236329425E-5	2.397016450255107E-5
-6.961309529005052	10.091919377967345	3.0827989999631144E-5	1.9488530050375662E-5	2.3278206976086934E-5
-6.976746835639336	10.11701394282087	3.081817069159637E-5	1.9479278456158943E-5	2.32583178365264E-5
-11.149672852779776	19.026028297048256	0.45233095530676826	-0.07061954433709858	-0.16047352194879516
-11.177286946315288	19.099277703541333	0.45579100798789873	-0.07321594379916777	-0.16094426439220555
-9.18227086019565	22.941744559833715	0.4615877260995771	-0.1693727708514563	-0.10210751077157393
-8.933979733519063	23.042297787756027	0.44947484155433504	-0.1717091382502144	-0.09355157027500653
-9.497726748011418	22.723004536194928	0.471442066540747	-0.1636407021993247	-0.11133615232465907
-11.201816179455392	19.362671115833425	0.4628686658307891	-0.08070373810949547	-0.15991797250258127
-11.022193536741858	18.71762456011473	0.4377323889768456	-0.06067286339827327	-0.15842104575334992
-10.948655511422155	18.634752597804788	0.43056362371245155	-0.057166854819368645	-0.15632806723164278
-10.739200803101152	18.414265673982754	0.4112874705590067	-0.048919952837948186	-0.1506433074290323
-10.426129079411938	18.242868662510936	0.3831580566425352	-0.04058678757870724	-0.14052361140004238
-10.351495060601314	18.19934593348884	0.3764553970881126	-0.0387819817208861	-0.13805860362341318
-10.276659955502009	18.164399203559437	0.3698510479857143	-0.0371773363209059	-0.1357776110183236
-10.051706148564318	18.092298620546728	0.34940608709574006	-0.03300651011905921	-0.12753144653956136
-11.220597943108505	19.547650220008503	0.4678808459237607	-0.08588806618472858	-0.15908257299142795
-11.213232813518047	19.613678726955158	0.4689653046498948	-0.08721062441848335	-0.15868992378985725
-11.167862918473158	19.983763373685665	0.4748985205688948	-0.09712406440401052	-0.1553297947095117
-11.119734753615504	20.180895538942224	0.47743520240938314	-0.10124145570722437	-0.1538992933922989
-10.889962382093142	20.81510177874138	0.4819540721695335	-0.11610839054173414	-0.1464074818026892
-10.989883259185685	20.57314650704364	0.4803811394121673	-0.11110995627882894	-0.14897991008272782
-10.670647697607485	21.25443563231954	0.4835040743851192	-0.12671091099923287	-0.14028731256607332
-8.656589193032165	23.077778160673812	0.4325356958185829	-0.17123315762427566	-0.08521126360095008
-8.262164632393056	22.97490850022338	0.4007591377842488	-0.16449737062426417	-0.07128061231795323
-8.093510801985081	22.896766634500132	0.3861157418431893	-0.16059071259765356	-0.0665139117147994
-7.68989912608717	22.564207698669875	0.34652090520447454	-0.14441120302256077	-0.0535780203014433
-10.61906467426591	21.352055718189742	0.48394940279808685	-0.1286789013162899	-0.13926862785780122
-9.936768220586934	22.310409278173573	0.48170286039614296	-0.1529941438812511	-0.12308197906483129
-9.627937960973474	22.62487940796674	0.47561044249752316	-0.16139864078171068	-0.11472522872024618
-9.573169961095976	22.676544366109272	0.47440869088997417	-0.16265226728189477	-0.11340261272744956
-10.134279956953314	22.058148587414195	0.4826421762716343	-0.1458948205883071	-0.12836371933989635
-10.304582249602808	21.836678921374176	0.48415664336851005	-0.1406752274872577	-0.13199276132959994
-10.555587977067566	21.45179651669559	0.4838826140567792	-0.13073488188639315	-0.1381508041785689
-9.871150253323467	18.04329134881533	0.33335782449706075	-0.0302346006410446	-0.12150937152582042
-9.4491510421968	17.986087424675254	0.2927774397218404	-0.02445691695338637	-0.10527269160637372
-9.39405468440286	17.97674307009461	0.2875179421894043	-0.023833668834284224	-0.10327994653647705
-9.318824933668623	17.968766098777905	0.27972709185325006	-0.022957754615153574	-0.10039075821985624
-8.866655676614846	17.930756511797174	0.23352783110776842	-0.018317900411625447	-0.08241082756645803
-7.460370084706861	22.326890903804703	0.3226128434889539	-0.13503368412606584	-0.04848863591543423
-7.181921823170052	22.004421546653404	0.29198636317808435	-0.11964480575954103	-0.04209739162606979
-6.980050576019263	21.793148493492453	0.2707459089679861	-0.11160204653972298	-0.03843756101220444
-6.576542696581086	21.409318391621486	0.2299803988146475	-0.09475441268904594	-0.031279848162402764
-8.591810565175942	17.924390418426363	0.2023497314749531	-0.015132385643175521	-0.07155076330704147
-8.160987566235585	17.895824611247768	0.14691249009966248	-0.009387888478488236	-0.05145733833046934
-8.427526747689353	17.911776804777684	0.1816764012528477	-0.013130710467917205	-0.06409919173591314
-8.540982568507179	17.920050757602066	0.19664802675153797	-0.014633765426289387	-0.06949882464289917
-5.864615339578987	20.755750631962357	0.16392613354924618	-0.06984132440376768	-0.015556240223399402
-5.543802938210256	20.38074487517408	0.1327894608031489	-0.055388705270319645	-0.008545136952763144
-6.504364858334945	21.34437545298176	0.22316086218116507	-0.09260716828334901	-0.02999504749128296
-5.970918121132899	20.87023242852833	0.1742007642570777	-0.07331449910936506	-0.01748064532432714
-5.171797381464162	19.89737251545445	0.09555225270020792	-0.04176283338873418	-0.002522865895785812
-5.0245480447987125	19.683822661130662	0.08089602383323403	-0.03413986869603526	3.834259046335787E-4
-4.900152014728899	19.401774462066626	0.06521717641320035	-0.0268028628685796	7.960624845683812E-4
-8.045165203849148	17.895237150670994	0.12718927212030998	-0.007805605253218096	-0.04317781393053455
-7.828330068792466	17.887207984644846	0.0873000193919918	-0.005802869328743108	-0.027841692069982004
-7.588389628929521	17.819549385161938	0.0202946617158581	-4.811691382474038E-4	-0.006868592385367582
-4.683175416995011	18.92056128922509	0.04244198029624832	-0.015693421806202156	0.004027035819543711
-4.557131527726211	18.533459102138394	0.026693155901876507	-0.011359379058450825	0.004409412943549541
-4.377707594286538	17.57417867700677	0.004601657054593435	-0.0011155679464823326	0.0021595239512909913
-4.375950900357417	17.526057226949376	0.0037345861387913003	-5.776960268047241E-4	0.0018288800091318504
-4.484941864981501	18.19838652331461	0.015096581486497512	-0.005726889619574062	0.0036297589778141936
-4.372825752777866	17.497105804998277	0.003506241922831962	-3.9423154531090406E-4	0.0015902338433220475
-4.260063754969469	16.957122878843833	0.008976045189822037	0.001602292021348674	6.880180616438368E-4
-4.2543796491463395	16.88173839584814	0.008708052240095904	0.0018671114117740657	2.233765707527175E-4
-4.172479120773178	16.325671413989923	0.009138739073531361	0.002225512834623262	-5.851278748929215E-4
-4.151871519508384	16.155447405066244	0.009453082999549643	0.00238381384092975	-8.597685140097894E-4
-4.144035245207647	16.121454065378032	0.009399254638483356	0.002335271529955225	-8.281492743108156E-4
-4.072421898747817	15.289956430567175	0.007136618836329683	0.0023928062841824553	-8.88804961850069E-4
-4.095328121705499	15.489697359268533	0.007776493354992639	0.002435039223310047	-0.0010190502852782468
-4.118480058777639	15.68595857984359	0.008493548323434432	0.0023112668854856503	-9.677778863254348E-4
-4.140149876500907	16.06180723438685	0.009222120098432117	0.0023104039973389427	-8.233197891097579E-4
-4.179593610389492	14.862900564725685	0.005586939158972224	0.0023660311692050924	-0.0013820837689668044
-4.129583690004605	15.034457843656845	0.006359481044111754	0.0025262046768792954	-0.0013808556377974894
-4.332504046130264	14.727261534199787	0.002838933698339011	0.0011159291840696077	-6.180876396162214E-4
-6.864381120883843	17.824925970386563	3.295702434003228E-5	7.048225995175956E-6	2.223998518677652E-5
-7.111456277637915	17.862901719600874	3.233188130801154E-5	6.885575181231012E-6	2.1652270951868163E-5
-7.361730330183262	17.815658423143518	3.167013500804852E-5	6.982203161901229E-6	2.106612722838714E-5
-6.699631952192596	17.790187728061333	3.338265955054368E-5	7.172192524157012E-6	2.262018126883816E-5
-6.471535900809904	17.65611081898578	3.394625859435177E-5	7.583802074716082E-6	2.314873575160719E-5
-6.01856299486931	16.965651538393175	3.498978869110194E-5	9.230862551018977E-6	2.4153165822723046E-5
-6.018217814642384	16.964954947243214	3.499056565456897E-5	9.232438058859488E-6	2.4153944529859197E-5
-6.192614293475787	17.31914560580889	3.461178087537432E-5	8.447834294600053E-6	2.3777616300481216E-5
-6.358826975092747	17.562077889890872	3.4219541491424256E-5	7.827733204700955E-6	2.3403970422383973E-5
-6.018066056155799	16.964687362149334	3.499090458848985E-5	9.232988648700164E-6	2.4154292951142866E-5
-4.908304538333134	14.969355025422521	3.6754805437426316E-5	1.2868432250577177E-5	2.616902720173189E-5
-4.894965705707698	14.956384548239772	3.6777332088822184E-5	1.2891985091871476E-5	2.6189818445046547E-5
-5.522668475480044	15.89108446419409	3.5780716002392765E-5	1.126417092103224E-5	2.5099163098272983E-5
-5.590293973325887	16.02332329799043	3.5685616601067535E-5	1.1039846654777513E-5	2.4978825242612185E-5
-5.62503595550961	16.102423683804165	3.5642667269675246E-5	1.0900560119385605E-5	2.4924987265006537E-5
-5.79838945170203	16.47567517825189	3.5367535764916524E-5	1.0209805750818743E-5	2.4590733292941732E-5
-5.818300420163335	16.518599132988257	3.534086327943599E-5	1.0129173884124617E-5	2.4559099955727417E-5
-6.016563718580136	16.961325465432818	3.499354874018084E-5	9.239662980897103E-6	2.41573553560401E-5
-4.911331118979538	14.97328547513143	3.67497063046479E-5	1.286151365393114E-5	2.6163725946298927E-5
-5.0735700023776875	15.16993664121582	3.648541593864304E-5	1.2523193911519019E-5	2.5894963949248012E-5
-5.223708594183212	15.375437594116095	3.624547502733338E-5	1.2157210787365458E-5	2.5642820389153407E-5
-5.2244114000787105	15.376332166246335	3.624438458443983E-5	1.215567993329534E-5	2.5641694494207986E-5
-5.424504479191739	15.698092793846305	3.593145983910773E-5	1.160541929796691E-5	2.528735857002418E-5
-5.22565127061393	15.37825402853767	3.624252297553565E-5	1.2152345824145157E-5	2.563965252085899E-5
-4.7077301313837365	14.774519111724057	3.709296360302427E-5	1.3225736921126725E-5	2.6479383873413283E-5
-4.675015183440867	14.74800878513003	3.714335722289491E-5	1.3274116749442328E-5	2.6523207383370652E-5
-3.7658512309524754	7.028045440845924	3.638050704019038E-5	2.1868848242881484E-5	2.6771989305096406E-5
