# Supplementary material for: Thyroarytenoid muscle fiber orientation regulates the ability to modulate vocal fold vertical thickness
Source: PLoS One. 2025 Dec 4;20(12):e0337735. doi: 10.1371/journal.pone.0337735 (PMC12677544; doi:10.1371/journal.pone.0337735)
Supplement: S4 Data — (ZIP) [file pone.0337735.s004.zip › Male/contourA5TA15.csv]

% Model	Angle4.mph
% Version	COMSOL 6.1.0.357
% Date	Dec 14 2024, 00:43
% Dimension	2
% Nodes	720
% Expressions	3
% Description	Line
% cpl1x	cpl1y	Displacement magnitude	u	v
-11.968005616002486	39.650844643500406	3.4431128174981196	4.6611450605995274E-4	0.3599923516397818
-12.100925229184412	39.521184251215715	3.4396077798018085	4.6374608116984614E-4	0.3600427519281548
-11.810234379374002	39.74293127707726	3.44559775229956	4.6780808811003457E-4	0.35995541582995094
-11.76596306338081	39.775513356632324	3.4464787038624403	4.684045699128843E-4	0.3599425541480511
-11.47739948826791	39.862189693672036	3.448819931586743	4.6999606341139054E-4	0.35990525515692895
-11.258980847445656	39.857881496438054	3.4486987808075016	4.699215850384854E-4	0.359902921188634
-11.716143543792246	39.796222579001906	3.4470374845278564	4.687868119006266E-4	0.3599339872763768
-11.163938214941039	39.85365079891891	3.4485849182671964	4.698389745104726E-4	0.3599027779652954
-10.796207435616262	39.85090503287166	3.4485076768008494	4.6977602971085783E-4	0.3598971790732939
-10.709496869932108	39.85039381204079	3.4484924695602013	4.697622712290873E-4	0.3598958122597984
-10.37169574884199	39.850036177539195	3.448480082659255	4.697388085848663E-4	0.35988987378745807
-12.13512273325702	39.460672833157	3.4379725784982123	4.626422478081845E-4	0.3600657700806984
-12.240660142730178	39.24849072022055	3.432240381505738	4.5877058786221637E-4	0.3601462163527557
-12.227325367848685	39.08705965880899	3.427875323393595	4.5583654287946864E-4	0.3602057424734072
-12.205740642978935	38.979124391808504	3.424959026807599	4.538745829030356E-4	0.3602453136148127
-9.681369688821853	39.850002288818345	3.44846601616404	4.697076408767732E-4	0.3598775009635521
-9.209886193231677	39.8500022888185	3.4484655324214324	4.696741459449802E-4	0.3598690427524712
-6.503691158131879	38.96454001876737	3.4244975258643966	4.5361597092346813E-4	0.3601489453019712
-6.587351156296421	39.29642873129991	3.4334724273699306	4.5961110565105606E-4	0.3600273386915034
-6.771159512318912	39.57700815680421	3.441055874828813	4.64687438391794E-4	0.3599265637859896
-6.814129999907874	39.651652838586976	3.4430744533721924	4.660368322363745E-4	0.35989964707444666
-7.229593906641747	39.84203493583536	3.4482241674212757	4.69492265632839E-4	0.3598364992265874
-7.181795837296288	39.83706132882147	3.448089515934756	4.6940157973355E-4	0.3598374848829519
-7.033567159296577	39.76166368437849	3.4460484020324085	4.6803482603137425E-4	0.35986278662044335
-7.6946177519140235	39.85300356006798	3.4485268879215965	4.6968726326269137E-4	0.35984076564191303
-6.488283836647731	38.91091546805024	3.423048610387347	4.5264238722260577E-4	0.36016855668131426
-10.243595360807257	39.850002288818345	3.448478562693989	4.6972759564355073E-4	0.35988758856204045
-9.730298368089413	39.85000228881833	3.4484671246168244	4.6970938671189543E-4	0.3598783780864475
-9.743014193148053	39.85000228881833	3.4484671349052753	4.6971048547297934E-4	0.3598786058860419
-9.085341826788042	39.8500022888185	3.448463487347556	4.696700852321248E-4	0.3598668059576462
-7.779783738995952	39.851154726690396	3.4484801974370383	4.6964968395330734E-4	0.35984298058210784
-7.886706964608754	39.850916601280545	3.448471971073753	4.696519649801679E-4	0.35984498788006014
-8.209330570361047	39.849987794146756	3.448459420498292	4.696274051140701E-4	0.3598511099005641
-8.699211804792647	39.85004545472901	3.4484674820126653	4.696406474438263E-4	0.35985986917835366
-8.427966558711145	39.8500350871401	3.4484590669022848	4.69640562985039E-4	0.3598550069877594
-12.152615457473026	38.61822056218743	3.4152023272823175	4.47333968406248E-4	0.36037797535370286
-12.150457207342695	38.60568225439725	3.414863654018947	4.4710671813687387E-4	0.36038257833836485
-12.146591986235311	38.58859764700979	3.4144017251704346	4.4679817879165313E-4	0.36038883410200667
-12.074238696384148	38.24828133015453	3.40520761780083	4.406363296044903E-4	0.36051352357820976
-6.441829287929373	38.514252064367554	3.4123303884930953	4.4546497105741863E-4	0.3603148373856665
-6.4796557750756225	38.830935381536946	3.4208854837820577	4.5119703842644136E-4	0.3601980663404826
-6.431316994593285	38.355730965701305	3.408044569488454	4.426132331242693E-4	0.36037344560879636
-6.415000660473024	38.12021737547059	3.401681806819546	4.383600707422089E-4	0.36046049498734367
-12.006552716049852	37.91928976266428	3.396312068065325	4.34703755622732E-4	0.3606341101401357
-11.966773292852782	37.7322909897182	3.391260350120768	4.313328873610255E-4	0.36070262543588294
-11.899335717233097	37.41624344712912	3.382716480955846	4.2566101683503557E-4	0.36081842278490217
-11.86072968481382	37.23337054820751	3.377776836862672	4.223702942454711E-4	0.360885431469507
-6.405495081109018	37.81045524455644	3.3933068861291327	4.327937360002701E-4	0.3605752113538972
-6.3802834672144035	37.49850283645258	3.384880077511191	4.2718798457869113E-4	0.3606904606863367
-6.34327199449609	36.990127261889924	3.3711370628886743	4.1810624604985677E-4	0.3608783542473019
-6.3346776499635205	36.89181710192548	3.3684834290328225	4.163469674438036E-4	0.360914661379409
-6.327277488709939	36.80573234114482	3.36615885866791	4.148198744363035E-4	0.36094646091613364
-11.839379859361392	37.12464213602315	3.374836432435921	4.2042121422265484E-4	0.3609253023217194
-11.66031709327127	36.191536938073696	3.3496228529927135	4.0377567642412135E-4	0.3612675389009836
-11.619905720758748	35.962379473002436	3.3434369828472685	3.9970330842950205E-4	0.3613516490735981
-11.730360249335298	36.58305483766412	3.3602122131002297	4.1072654810854573E-4	0.3611238477247892
-6.248695444183289	35.88284413383002	3.3412388664551775	3.9839190134141947E-4	0.361287338938302
-6.190644674951313	35.36621719878445	3.3272748519567603	3.8933114288476015E-4	0.3614779570493565
-6.146329446134891	34.860882297696094	3.3136279353498406	3.8040388034553255E-4	0.36166458890585695
-1.0600869276340483	18.316100001774196	2.867113976073766	1.1310720051573706E-4	0.36772046940605024
-1.0459016161732135	18.37692181363064	2.8687519884586377	1.1403333009438674E-4	0.36769771178417304
-1.1744205707972624	18.153797557800345	2.862739865374758	1.1064117359532166E-4	0.36778235210389354
-1.311326192584243	17.97535615877772	2.857932911922354	1.079295986489349E-4	0.36785055955283713
-1.386335587551091	17.922671465764726	2.8565128199881022	1.0713227334085515E-4	0.36787121932093714
-1.650548821745367	17.757514160475903	2.852066685132284	1.0463214093233593E-4	0.3679364226200494
-0.9718149006219283	18.630446296863695	2.875586390742168	1.1789402378853937E-4	0.3676026235137584
-0.9542349860686515	18.852537320770427	2.881569865493587	1.2128301397843868E-4	0.36752003689765406
-0.9467123425971604	18.932059856972355	2.883714276282782	1.2249724883575805E-4	0.36749044727417907
-0.9488912973033679	19.009058522305217	2.8857890531492174	1.236756214262146E-4	0.3674619386514893
-0.9602591937381534	19.185733594449147	2.890552950895703	1.263764996313075E-4	0.36739662325802036
-1.0005126263859143	19.36574217623491	2.8954028200180106	1.291341445583482E-4	0.3673305077476118
-6.05347281998843	34.07388368729615	3.292389822194678	3.667160394703005E-4	0.3619548803055843
-5.779746191862431	31.198536783186327	3.21472725937392	3.1745857682202277E-4	0.36301665165390823
-5.81260308842713	31.6601371096856	3.2271727184700407	3.252140840935196E-4	0.36284598198845114
-5.898916358898413	32.61341104261303	3.252941294288741	3.415168302213497E-4	0.3624939042801208
-5.976331308258205	33.33624786626052	3.2724430468734487	3.5389126947354466E-4	0.3622271216708955
-11.555172919712001	35.57995576034233	3.3331041099138616	3.929778439500383E-4	0.3614920596573764
-11.427224513094306	34.824469013294944	3.3126951037802645	3.796101568223146E-4	0.361769440821188
-11.302991741507174	34.01939293201957	3.2909409934489995	3.65574099400202E-4	0.36206523078942443
-11.26269403333529	33.74326682230424	3.283496063564118	3.60718760026984E-4	0.3621667155377059
-10.87492360433819	31.536162433666846	3.223885719687349	3.227990222089709E-4	0.3629768632993755
-10.79808267178972	31.096982410679725	3.212028562783808	3.1551841420991716E-4	0.3631380847776459
-10.515617328365707	29.431210118152052	3.1670725361328222	2.8742980716634284E-4	0.3637497295791554
-11.095255333576779	32.78560916869341	3.257603126051263	3.4426261091053767E-4	0.36251825922628456
-10.374607869233792	28.677418549364212	3.146701573206256	2.751884885893715E-4	0.3640263127012515
-1.9007542873442729	17.670028077820447	2.849709775576128	1.0331570615128229E-4	0.36797262457032626
-2.0779141835942943	17.606247817656115	2.8479932174458975	1.0235677989170953E-4	0.36799894029375824
-2.421704394542373	17.610906476909	2.8481205617203864	1.024496035147692E-4	0.36800239953917835
-2.5268901597962445	17.60827853304663	2.8480507852476644	1.0241690122506291E-4	0.3680049616831929
-1.0157099330243569	19.441588102125813	2.897448169312311	1.3029729977796602E-4	0.367302623652098
-1.1062328150339649	19.65851365771074	2.9032951213063978	1.3362674883283753E-4	0.3672235846636672
-1.0950141199455286	19.63861486947969	2.9027587407613185	1.3332078904274353E-4	0.36723079078472687
-1.0936631912571904	19.634142492606518	2.9026381216504573	1.332519782283384E-4	0.3672324281160493
-1.2019485900933222	19.823967402584525	2.9077572157287808	1.3616935724092394E-4	0.3671637043610001
-1.2626663164006444	19.90610167368628	2.9099704776176	1.374307598899422E-4	0.3671341756119079
-1.3479656887537845	20.02184186709379	2.913093096006379	1.3920929962006427E-4	0.3670925624098826
-1.3818036936806772	20.069240413165744	2.914370674598455	1.3994134973994665E-4	0.36707550486469265
-1.490043238491493	20.21081153288452	2.9181898210050146	1.421174817278461E-4	0.3670246619728259
-5.495158991359491	28.68268136418761	3.1467746677594626	2.756403983451931E-4	0.3639450594491948
-5.507477156915547	28.790577524822243	3.1496806301445797	2.773843763900788E-4	0.36390523549780834
-5.640376413522405	29.93509919763994	3.180601151159042	2.9630288512562115E-4	0.3634829340869985
-5.66674537726079	30.200894570944342	3.1877662227309576	3.006702438722701E-4	0.36338477219228765
-11.232964758328787	33.56280133293661	3.2786182257562113	3.5754710381941725E-4	0.3622329926948434
-9.890707351552885	26.584105713780335	3.0901796363087857	2.4127323295327542E-4	0.3647929851214917
-9.499209611630052	25.463046361573806	3.0599272463169025	2.236354381833279E-4	0.36520162553340546
-10.251371607480321	28.08873461337165	3.1308088722126115	2.654198911104558E-4	0.36424209572358246
-9.949856872037069	26.81141811544305	3.0963171815223682	2.449832492326835E-4	0.3647098314837663
-9.409620206466	25.28683176907262	3.0551607340856237	2.2083038283801854E-4	0.3652654265636294
-8.975776833099328	24.413789608181347	3.0316434983993217	2.073153183463103E-4	0.36558182078140555
-8.450931047688341	23.67686534172989	3.0117182393732915	1.9586597016538302E-4	0.36584651227985676
-8.315280225053407	23.486682331666373	3.006598387834064	1.9297711990697158E-4	0.3659148699516734
-8.109310669822081	23.245736403988893	3.000088938273297	1.8931248520587512E-4	0.366000977973726
-5.04821833795282	26.35030357792787	3.0838283216266027	2.379375404904134E-4	0.3648029830368896
-5.072511135861281	26.457154341834364	3.0867055594701616	2.3959447203222002E-4	0.3647637224869826
-5.319014801988768	27.6151602307035	3.1179589491773294	2.5821255345327536E-4	0.3643381578678263
-5.298549699956672	27.508324942348306	3.115079545286335	2.5653127917299565E-4	0.36437746667808657
-1.6547952866665352	20.435138707303928	2.9242360025822083	1.455738934329444E-4	0.36694399845936176
-1.7068462026965912	20.505043732104994	2.9261221065009577	1.466541352740866E-4	0.36691887413548174
-1.8328638043067826	20.675856534446993	2.930726741054654	1.4929173129283894E-4	0.3668574636810847
-1.9146876228856835	20.78271581099791	2.9336100262676177	1.509385531208069E-4	0.36681909042749766
-1.9589596542270868	20.838178803681924	2.9351046131422764	1.5178972920555986E-4	0.3667991992525921
-2.2267902915590323	21.173727916983232	2.9441651014354493	1.5698876328763519E-4	0.3666788673752332
-2.4765836027203294	21.524027437877677	2.953600807446456	1.6240915601745777E-4	0.3665527934714131
-2.510632075597485	21.56945277354053	2.9548278588857793	1.6311840120929413E-4	0.36653647331987876
-3.4170539347823667	18.323036770820913	2.8673190417598526	1.1334949063486957E-4	0.36775348401538405
-3.3613588547056894	18.26201824120377	2.865674324125762	1.124177595707688E-4	0.3677752641262376
-2.8302006677410443	17.7685842180935	2.85237068410577	1.0487530127808347E-4	0.36795012217577444
-3.0213186080937637	17.882690433716814	2.855447828030428	1.0662419050156781E-4	0.3679107101065188
-2.9853774190574067	17.85333337493745	2.854657259698381	1.0617545560594316E-4	0.3679210516901452
-4.904236518511963	25.91960781073081	3.0721888005745486	2.3117335150533823E-4	0.36496046609783517
-4.723668736196532	25.314951331292864	3.055888238676167	2.2158181525334638E-4	0.36518185711074314
-4.604679940346854	25.051089745874435	3.0487550894796698	2.1737772188889316E-4	0.36527782135932124
-4.281370486848969	24.383328411417228	3.0307677202216876	2.069645878632222E-4	0.36552043545621676
-3.2125741016240386	22.611557155864187	2.9829361825041842	1.7929994817272076E-4	0.3661608419419852
-3.272014261258436	22.70654698603269	2.9854947049396166	1.8076727320627967E-4	0.36612653385659816
-2.5518384799861815	21.63096481182497	2.9564860274184004	1.640822031106126E-4	0.3665143014886147
-2.8735384712196232	22.08009398368013	2.968609411085489	1.710452206022294E-4	0.3663527020590928
-3.1756044296995665	22.556944434453374	2.9814608660196376	1.7846080482664838E-4	0.3661805275472852
-4.545571876999899	19.652622560032107	2.903168938720534	1.3374574415082934E-4	0.3672778467013039
-4.424895516455141	19.524062222800467	2.899702793543957	1.3177819305876446E-4	0.36732368751031585
-3.958958611653594	19.00470136406695	2.885695546758731	1.2378948692160337E-4	0.36750906685749013
-3.8782730930382083	18.915322300283425	2.883288006121849	1.2242196026632948E-4	0.36754098308808586
-5.025563667731989	20.107549344377823	2.91545422840708	1.4078508514112027E-4	0.36711660048263645
-5.277731362781373	20.350988119887234	2.92200725842863	1.4451535243630083E-4	0.3670301611271961
-5.606549304112775	20.6598148798465	2.9303502853569254	1.4932061100980738E-4	0.3669207914185998
-6.131048509468386	21.17349677678001	2.944187613712314	1.5723697777626E-4	0.3667383539161953
-7.17416985769136	22.198608654304337	2.97183524999926	1.7306935876441147E-4	0.36637444180367373
-7.6413332318231895	22.67125431062098	2.984617862593704	1.804158199291497E-4	0.36620654750131615
-6.9150129554945305	21.927639425126234	2.964544824109356	1.689375650126209E-4	0.3664709294625907
-6.31895859009996	21.343154735881807	2.948779630842022	1.5989540994873318E-4	0.3666784045460387
-6.618255579081206	21.642875823077	2.9568451606429704	1.6455889960754078E-4	0.3665719349677128
-3.6680004015474728	23.30103040805593	3.001551711006017	1.8998793539927884E-4	0.36591221686138253
-3.83446762916781	23.580833568731567	3.0090940147198735	1.9442213080041824E-4	0.36581107626025233
-4.071443328978513	23.987709649252928	3.020081074141015	2.0068644273354774E-4	0.3656638372527281
-7.640251545310057	17.586782544931808	3.1833421407583625E-5	7.706907646795627E-6	2.1013089488129733E-5
-7.509356374993602	17.79911102953117	3.173777987893755E-5	7.127017028540741E-6	2.1032820277126586E-5
-7.6989388334005735	17.4903691638282	3.187389404022731E-5	7.915507060155389E-6	2.100380099028413E-5
-7.762103216471637	17.30759444679789	3.187073206944548E-5	8.330963230868958E-6	2.1024157321047513E-5
-7.821162534822876	17.152686250634986	3.184469912737265E-5	8.652399139791652E-6	2.1032312062007384E-5
-7.87221896818102	16.9473112831706	3.176792244302363E-5	9.075467311751416E-6	2.105633603946256E-5
-7.921170402924522	16.753942907049066	3.169864962749906E-5	9.465848951729462E-6	2.1079881095154945E-5
-7.9783869673286425	16.470761822820492	3.155077093645487E-5	9.999221016709034E-6	2.112221859435523E-5
-8.003886469325913	16.357472230499454	3.149601642051248E-5	1.0215462848480406E-5	2.113571650876466E-5
-8.041803974825056	16.197407590250943	3.136730250555976E-5	1.0493360822720372E-5	2.1129087868474866E-5
-8.11957094103931	15.808141817188318	3.10833064450394E-5	1.1172500315656269E-5	2.114718298296406E-5
-8.094241908274963	15.975737091845481	3.121012713762891E-5	1.0892278318725397E-5	2.1135622691259965E-5
-8.149959289733443	15.594634263864748	3.094076202527311E-5	1.1535654607098098E-5	2.116752974056153E-5
-4.487015489615116	14.591722761896559	3.7965982815289215E-5	1.3748345431201703E-5	2.7148102101152956E-5
-4.416731324563106	14.512870608922288	3.805585344217857E-5	1.3885261794636938E-5	2.7243078542936677E-5
-4.329055028394281	14.412978776001905	3.818120326591472E-5	1.4070765931430045E-5	2.7372195089605042E-5
-4.19303203891211	14.248275933735142	3.835452074090735E-5	1.4348921219000838E-5	2.7557662886655825E-5
-4.178965322518646	14.23024927967746	3.8374520233481364E-5	1.4380977991830362E-5	2.757879047416402E-5
-8.208595369810979	15.125877972768416	3.055635643248811E-5	1.2246952210546365E-5	2.1189010786226133E-5
-8.250106284083648	14.883579494882824	3.0346844461832117E-5	1.2592255332517188E-5	2.1185449853758297E-5
-8.184763342662869	15.304083214581624	3.0705146931685214E-5	1.1982352225725108E-5	2.1179860686297394E-5
-8.194040568253598	15.203367992185502	3.0633056788857765E-5	1.2140066906267023E-5	2.1192767212987117E-5
-4.009503675450382	13.95499929048619	3.8540012044790004E-5	1.482205229499899E-5	2.7790856290219076E-5
-3.967321215997023	13.879167246534847	3.8590970973696785E-5	1.4952554660917424E-5	2.785255698107671E-5
-3.8768075373306097	13.684183745503944	3.865901332010772E-5	1.5251160459891315E-5	2.7964843865275084E-5
-3.8285567068758617	13.577304042901428	3.869227687501199E-5	1.5417546923538767E-5	2.8022105319784737E-5
-3.679175518096213	13.165512678706849	3.876990628184739E-5	1.6037958372947194E-5	2.8199597623779198E-5
-3.5952780276413945	12.848827743115857	3.875936777633495E-5	1.6473805206302205E-5	2.8288048102690523E-5
-3.8035301168690907	13.511178334388502	3.869603415789324E-5	1.550767686799157E-5	2.80460884424342E-5
-3.5706258476984103	12.751547870197772	3.877471699924846E-5	1.6628424779441596E-5	2.8322856113266004E-5
-3.536337058362929	12.508568926206657	3.875520000061942E-5	1.6966802400077653E-5	2.8368718662297204E-5
-3.4943523373487664	12.217884679130231	3.8725268862340756E-5	1.7370633040003624E-5	2.8419670575503593E-5
-3.476217738039166	12.051206781698731	3.8686504801370425E-5	1.7572779333018682E-5	2.843371597723964E-5
-3.4381043775288846	11.707787309160882	3.870891973643852E-5	1.8087091936695607E-5	2.850028252438788E-5
-3.4175141432913065	11.442487558596586	3.865647205650904E-5	1.8414284739300115E-5	2.8513594508618187E-5
-3.390535492772293	10.959938069747185	3.862078334139424E-5	1.905084841631556E-5	2.8548589421733384E-5
-3.391605607580326	10.637069694303245	3.857239072207342E-5	1.944416473373893E-5	2.8545357685295233E-5
-3.3957072198915474	11.125983907025887	3.866221098049587E-5	1.885521487246542E-5	2.8550580008003393E-5
-3.3933099091125833	10.454525891479044	3.856846983240283E-5	1.9692654173644688E-5	2.8553702504542212E-5
-3.392748642497309	10.363320317554606	3.8575137624458836E-5	1.981411920066087E-5	2.8557102928838637E-5
-3.3881777990103163	10.052022617744685	3.8556034955302434E-5	2.019772380193541E-5	2.8548245294532467E-5
-3.379931059854188	9.65560915900371	3.8524914520652693E-5	2.0641303649426273E-5	2.8517602028841938E-5
-3.38003327420144	9.645525660619372	3.8522238626215435E-5	2.0651540552276967E-5	2.8516170402608354E-5
-3.380411775956053	9.63612711841371	3.851746335393103E-5	2.0658482290864974E-5	2.8513493150464203E-5
-3.4070943292007656	9.209820550583608	3.8441204708605536E-5	2.1124859827731187E-5	2.845078704810742E-5
-3.4177904844649305	8.97279793026408	3.8331762015636195E-5	2.1313083539527507E-5	2.8365817055728763E-5
-4.670507470987797	6.528342318175511	3.53293516368729E-5	2.3488788606131758E-5	2.617398556503677E-5
-4.472672713765167	6.53165408154053	3.5723821821488476E-5	2.3432590472448756E-5	2.657068232324296E-5
-4.296096768007061	6.564113874181485	3.592128714851168E-5	2.32688261138251E-5	2.663741610649423E-5
-4.1907677441120486	6.6201318525786546	3.6148242175117776E-5	2.3122019810607212E-5	2.6842231544503045E-5
-3.42823364007561	8.77881073484247	3.832629315539717E-5	2.1515178987785795E-5	2.8342987115410313E-5
-3.440421539484517	8.631632878187974	3.831892965481939E-5	2.161113012409533E-5	2.831245404996193E-5
-3.510174069952668	8.051882576425108	3.823843325872024E-5	2.1983452429448888E-5	2.815727609749031E-5
-3.4654247941708625	8.41479710425795	3.823548263936445E-5	2.172496113325088E-5	2.824541511252147E-5
-3.519325274558982	7.974355231943207	3.8174929606261506E-5	2.200515677120781E-5	2.8099947115560594E-5
-3.8048036653298265	6.960169305120867	3.671814547342737E-5	2.2243269265917015E-5	2.7052566647806864E-5
-3.942941641067294	6.809098812242506	3.65037635214179E-5	2.268312579860683E-5	2.6949505290014774E-5
-4.081244662082278	6.715380176995773	3.617738187308932E-5	2.2754690297397158E-5	2.6848129766395428E-5
-3.557899482821399	7.6388476831782866	3.7776085322132604E-5	2.1696760823185903E-5	2.7699070840845648E-5
-3.5506928691402093	7.692857622749482	3.8001633099812474E-5	2.193823391212079E-5	2.786165041448031E-5
-3.535122007221198	7.8370201875805385	3.8080354444231115E-5	2.198710472839637E-5	2.796011587234296E-5
-3.5827478111781415	7.560437912809053	3.7744017459923525E-5	2.1998848061186873E-5	2.7606205367843404E-5
-3.656557182300242	7.31345080673359	3.718895060757467E-5	2.2026034112720832E-5	2.721391110835329E-5
-3.741595319822733	7.091603710798701	3.678974640449554E-5	2.189090939927938E-5	2.707089523118239E-5
-12.48823622079036	29.318127189803445	2.2558508767847067	0.09052132692743264	1.1230423194355945
-12.301573729696075	29.291730374054282	2.180147553406747	0.09701281932000973	1.1050464218326053
-12.904182385341631	29.37659805299116	2.4210250782485225	0.06921975212023465	1.1552561396419767
-12.704310573905445	29.35687813300677	2.343488948900073	0.08056612446045155	1.1405547567349485
-13.215739023882737	29.375039723105594	2.533523832126709	0.04895659972347876	1.1652385658208082
-13.289816212405814	29.38416912499247	2.560528450663805	0.043306750950575734	1.1689228302475452
-13.628735756055638	29.408293625969595	2.6734185162852633	0.023055388177457406	1.1760802314963708
-13.761313265189306	29.420327221129604	2.7181463335738303	0.014579103611946526	1.1793414754889695
-13.789831291953012	29.42263826529943	2.7264158546557584	0.012683569055094447	1.179559211904374
-14.193507593470319	29.351006338599753	2.8374273476923193	-0.011652832717229548	1.1703480771791523
-14.343065600888547	29.30623263263965	2.8728937911369066	-0.018103887449171793	1.1645407597330553
-15.169871121939503	28.7024294022831	3.077666718744478	-0.051800629450450476	1.121069337049157
-15.025976096323706	28.826575538617305	3.0415642327878007	-0.04550297394954428	1.1290716709603195
-14.704342841257393	29.099582909420015	2.960029583415642	-0.03230244207949144	1.146952410769703
-14.77814405518191	29.048154888872233	2.9773860969889108	-0.03467246151503463	1.1428774785187161
-15.194930389272562	28.670268692680192	3.0861282721672953	-0.052732147379132746	1.1190965257933243
-15.552436058935607	28.262388145106144	3.1977512619580715	-0.07105539209839616	1.0903620489564165
-15.65870487864321	28.128694460225432	3.2318999959410095	-0.07624263648852114	1.080099818195776
-15.420870685895718	28.414489982476084	3.1556387609857164	-0.06512021341677532	1.1031767104786594
-16.14669845066415	27.534817692946177	3.377349117747582	-0.07902278605932028	1.037427991559776
-16.18902508127296	27.487365967844962	3.389910088328471	-0.08069762302730236	1.034333840886573
-16.090879730623392	27.60512583812312	3.3606893476448505	-0.07895421275230637	1.041526731203506
-15.906983759261689	27.83045491742547	3.305661272152983	-0.08101133130583167	1.0575002429616884
-15.78801336657089	27.974288039163056	3.272796781866357	-0.07917339928958816	1.06615440031543
-16.4224657835804	27.241242221715776	3.440828448359741	-0.10745083668194423	1.0306617080253724
-16.636541644582238	27.015574682657572	3.4676810536578166	-0.11218125999346484	1.0059810754459995
-16.701862721366762	26.948993088668995	3.4697335792817494	-0.11696671796050685	0.9984715794617117
-16.98192097775023	26.67928029930171	3.4462948903034714	-0.13214581971734565	1.0031764815630964
-17.086567607533095	26.586911131348927	3.425592735789749	-0.1461010138353062	1.0125405666949072
-16.810764952407226	26.84442366016748	3.4585555506847867	-0.12193391462653672	1.0010093054859697
-17.316197999609905	26.352544552541893	3.3566193500743013	-0.19603534795556166	1.0365251805737818
-17.45518464052986	26.210110438215963	3.311312314304968	-0.23006434269689685	1.0467448813690658
-17.722095738557805	25.895382301413925	3.2285174843690396	-0.32916911000003823	1.082835882037849
-17.72264017583542	25.894744071275742	3.228320638209878	-0.32937935498013643	1.0829090311894183
-17.932597821946576	25.11386146747848	3.094787684659478	-0.5785606069167872	1.0622340567435606
-17.907096306050956	25.00313633884308	3.076829590966468	-0.6127340334207463	1.0468584390599438
-17.75267320881764	24.32471147247125	2.9654491961507827	-0.8276579216470161	0.9499525112838784
-17.92944471255859	25.1306830888716	3.097414005190198	-0.5735951121671313	1.0625300710615577
-17.722777975835573	25.894232143167198	3.2282307411952673	-0.32956942307030174	1.082882433010848
-17.728945142955695	25.871483784810497	3.224355589394683	-0.3368098434482894	1.0822855226952814
-17.700264955727473	24.192801294244298	2.9423604285132865	-0.8695097188342187	0.9221726632010157
-17.492893227235577	23.675149455238873	2.839682816198224	-1.0512673126847534	0.8145783711383101
-17.219818972655105	23.051350814888384	2.716647243104608	-1.2704505232952885	0.6856234261774868
-17.213682929786287	23.036984749786797	2.7133127187257338	-1.2755987404204179	0.6826300703505818
-17.20651458505761	23.021889840621302	2.709894674219266	-1.2808109556672935	0.6787882749015625
-16.72944438496599	22.0265670999435	2.5020705759818465	-1.5942542438729983	0.4124047245209309
-16.772330573218266	22.113599037757318	2.5197068653698227	-1.5706731344474734	0.43557150599975336
-16.97378539565523	22.529669064239176	2.603318152248885	-1.45103571011833	0.5464178273013653
-16.69878402350933	21.97001521221032	2.4936434072447797	-1.608279635523019	0.3985047187403381
-16.44523432072541	21.481646309928003	2.411903738352637	-1.7302299951646842	0.27249954321189346
-16.38784636008633	21.382208809377225	2.4011771371558908	-1.7526330999069666	0.2457666876442491
-16.10429654720809	20.90765006213037	2.331645100770425	-1.8517522748246664	0.10931435184103827
-15.229590069694847	19.59839917871314	2.204108245448764	-2.001231209540225	-0.29702725107245803
-15.573303162172023	20.08692966262294	2.246985749064994	-1.966150253839223	-0.14432665141714812
-15.762739830454272	20.369577854236137	2.276463844187813	-1.9365920457088386	-0.05524529761745782
-15.676053214728174	20.229671015614727	2.2597374825646708	-1.955603638833805	-0.09866744248400008
-15.004965242227517	19.29705702264412	2.173223341338667	-1.9856732383655398	-0.3968983335331089
-14.347740685004595	18.43237628944785	1.985255029719444	-1.7824016318896048	-0.6465300205507969
-14.71316053352021	18.903140185799252	2.1131832544244635	-1.9345142964912871	-0.5337043931447707
-14.112301424219844	18.14085757339455	1.8745747240815072	-1.6463301493038744	-0.6998250440170927
-13.786968016309958	17.746840232171802	1.6850841335311508	-1.4351131011230582	-0.6988533071432717
-12.572484095421888	16.31238607204104	1.0083982029229683	-0.7106219577918117	-0.44579890851838844
-12.73923093656964	16.50237005974189	1.097519857671994	-0.8048245683825068	-0.48740211815290535
-13.149721100590622	16.985383718836303	1.3160369503520588	-1.0432028825724302	-0.5784129084405146
-13.560443943361147	17.474962802260926	1.5549159167703266	-1.2937739867890403	-0.6633667832534312
-12.433087863224218	16.142914163274668	0.9360102315257648	-0.6396026830892642	-0.41079139974415874
-11.67886765718853	15.130655135953049	0.5762766367402165	-0.2812536554292102	-0.23570727818182935
-11.370603754574383	14.616160191779192	0.43556931774842467	-0.1451275917662596	-0.1772508122730532
-11.928279318244115	15.521235666230787	0.6909373245971064	-0.3962119411215149	-0.28598501456560077
-11.098102119973685	14.067276715400904	0.33335328123429303	-0.06097015635871346	-0.12762915710256972
-10.94829922258624	13.75778922441979	0.27157719828681337	-0.01828919097224472	-0.09819626208013943
-10.566136973193167	12.955069884045642	0.17282034461570872	0.020221766689246023	-0.0506064249750001
-10.528617101577506	12.869997651759531	0.16141613940329816	0.022430578788083553	-0.04533879580246482
-10.125844678960055	12.03212679724241	0.10173459529257249	0.022903542979080985	-0.026711144700215336
-10.205786830641387	12.200371242765215	0.11368300170939488	0.02269549721935399	-0.030430516440141886
-10.11776374681346	12.014636087480781	0.10094336455957989	0.02276240147063409	-0.02648625079780756
-9.799033203597945	11.32040592221854	0.0652445773914361	0.01790709904055522	-0.01989996526429546
-9.732454220074882	11.174895810343436	0.05803917007330503	0.016421119353785246	-0.017091398427183203
-10.081694286405995	11.938670646469957	0.09706033454943848	0.022170398964860196	-0.025745310140060394
-9.419861471494833	10.505758447346915	0.03837938566601304	0.009380623106815913	-0.015618860434483336
-9.39945834397536	10.463080013210769	0.037027453754379346	0.00887015214418966	-0.015329991466302283
-9.362989365785312	10.388561145610026	0.035281008614231814	0.008428157160514115	-0.014857788092060266
-9.15485933130238	9.94585479357356	0.02522390674845012	0.005408820645049302	-0.01249869336929507
-12.250739993292553	19.150604908283345	2.079945927948046	-2.004693386681355	-0.5245313052930134
-12.385666050996104	19.229462944007324	2.1678456937062154	-2.082307221117622	-0.5992228311364275
-12.018444755085756	18.995911937273455	1.9123890577095095	-1.8619210775381942	-0.37279271502230693
-11.827571680933026	18.805921238230237	1.823053655348407	-1.7709295603502295	-0.3165038396086858
-11.71378598197753	18.69006222155872	1.7660565616182204	-1.7105237030092955	-0.2809726250382724
-11.489121580415649	18.312221504949157	1.6078042391625065	-1.5465144616865427	-0.20691581683294885
-11.42092816915265	18.202424829191397	1.5629653514766024	-1.4995036772832766	-0.18715451127246294
-11.137081940903064	17.673975351763787	1.3299797781294345	-1.251752664155915	-0.11967484409100668
-11.050577560623434	17.52903972488271	1.2657780198874065	-1.182471791509469	-0.10268279667522749
-10.900173758069224	17.228821915447778	1.1272240040706039	-1.0343384968390408	-0.08182058364336192
-10.59407257662658	16.86993613536655	0.9423527995724452	-0.8449627606535439	-0.047200992341461176
-10.4015251414116	16.663994998799538	0.8407974926199344	-0.7446889286513025	-0.029680081554227297
-9.980308680915373	16.24426542990552	0.6293370227666517	-0.5382039510329906	-0.0028828079484719445
-10.52456597891735	16.788877057884427	0.9026824531773256	-0.8045473124733648	-0.03803097827292188
-9.215934750579713	15.702403997568886	0.3518842318971407	-0.28502938789803434	-7.54902330524213E-4
-9.506635524164235	15.916651407254937	0.45794736337554953	-0.3807386317107605	0.011442413491264288
-9.713477904294042	16.0562870014233	0.5324194122905983	-0.44824403764126053	0.0067339834020485045
-8.987328542896977	15.535943891824608	0.27058768531274885	-0.21167506238969172	-0.00890639989182045
-7.038155536202357	2.4161328913912485	0.002310757588169463	0.002088596078086297	-9.604458048963815E-4
-7.218271698777633	2.47634434863711	0.002347066761883806	0.002066475880048878	-0.0010773829781913092
-7.402921517489648	2.596088343862585	0.002369860376004671	0.0020040133348785075	-0.001213563073916203
-5.610926604361966	2.56874897195521	0.0019133157606887898	0.001856874138556381	-1.6956280175688915E-4
-5.791192046184306	2.4885541575675454	0.001960171851766556	0.0019135992425784914	-2.449891209920516E-4
-6.090991914769232	2.367770791599311	0.0020592712567555032	0.0020120467242270164	-3.86266186815132E-4
-6.223300720670824	2.365865245728654	0.002085380816434646	0.002027724513276344	-4.549449861137099E-4
-8.524776938151282	15.280293075065625	0.1817580365686548	-0.15065471197170432	-0.026094786794550975
-8.5390176621	15.301185889469425	0.1922035229252275	-0.1592132360770136	-0.027352308188516965
-8.574275941324595	15.320887483760043	0.19845577624495814	-0.1632984438641054	-0.026293444522564918
-5.2268760988311245	3.1984387632370352	0.0016345692490993922	0.0015346586854859178	-6.53869328098817E-5
-5.323022364028059	2.954304032548915	0.0017373294870020347	0.001652162258085257	-8.384207726405677E-5
-5.411391041049513	2.8046470279535036	0.001806534670150739	0.0017301251252998526	-1.0777168941984247E-4
-5.361270108912003	2.863813885716368	0.0017768321702213187	0.001695807338558224	-9.09085300296902E-5
-5.176470922340737	3.3654332504811606	0.0015698507127220392	0.0014655213896024861	-6.257286404122256E-5
-4.997438755280889	4.032636318053695	0.0013039299895486588	0.001187791509734536	-4.979197622268006E-5
-5.108994509801874	3.6116460899580636	0.0014639304363352197	0.0013524548661077657	-5.594456665048779E-5
-4.991774580661376	4.054261353979088	0.0012950099570460203	0.001178539886736424	-4.9170497414814055E-5
-6.53602006808163	2.347293243898074	0.0021700548214842576	0.002075343755912244	-6.317159338363015E-4
-6.871423256057571	2.3759082864320638	0.0022633647321283357	0.002095104528895511	-8.434255326598976E-4
-6.725008134174486	2.363972974785624	0.0022244044975983854	0.0020888721787880337	-7.510277879888747E-4
-7.498445287702315	2.6504749625169852	0.002381871080224591	0.001974287737908386	-0.0012817867198188203
-7.543394316053332	2.6908233254228815	0.002382538989000621	0.0019497219286216695	-0.0013171549088914177
-7.714537633122486	2.9137762658493207	0.0023502203549247234	0.0018140689297300818	-0.0014375731991469846
-7.7891268079090406	3.0564766598021276	0.0023153472238987977	0.0017229530522701675	-0.0014933271297882878
-7.80527300412054	3.4063802626319237	0.0021529096612757756	0.0015136997813828268	-0.0014900702537555214
-7.804324521600502	3.2269612996167556	0.0022419580015441277	0.0016236393517316946	-0.0014975201139549674
-7.758877336072651	3.698244931275473	0.0020040673549169374	0.0013572049783755137	-0.0014467230341635743
-7.751964178591711	3.7286102673963915	0.0019863452475706385	0.0013398000844013073	-0.001440208618207098
-4.868412953288395	4.489722570165323	0.0011387361386643057	0.0010179047247973563	-3.003802745362354E-5
-4.944274103721604	4.221530184777065	0.0012349262047864737	0.001117019840271433	-4.196495265275166E-5
-4.861218645669248	4.514367912389247	0.001130273523406757	0.001009658584751301	-2.8778019065898733E-5
-4.761328567585714	4.872867994409656	9.898792154040348E-4	8.681049684189351E-4	-4.706581912576009E-6
-7.7347878369548635	3.762505605967378	0.0019659146596982093	0.001324631076755508	-0.0014281354379636088
-7.441188952293851	4.488511996506501	0.0016406800922014071	0.0010515818801879223	-0.0012588599492850037
-7.462522939780039	4.43043664258904	0.0016638928231040681	0.0010729999044386688	-0.0012702060802993985
-7.583988224902736	4.103803156183615	0.0017742164739114363	0.0011754098091928769	-0.0013227320706377852
-7.428705960551779	4.562167039268793	0.0016359604244454674	0.0010311458394167488	-0.0012641801993539892
-7.367225146909923	5.0179675342064245	0.0016139300567767159	9.084212183970987E-4	-0.0012983876195126224
-7.395373926440531	5.510469499667041	0.0017761333296386326	8.325063039454693E-4	-0.001451561738673074
-7.396628687854849	5.543415335697084	0.0017846590502195595	8.255880682669141E-4	-0.0014607006297364781
-8.951906927477943	9.55517852325179	0.020755947902994523	0.004491470461433887	-0.011461393460404829
-8.732770861641235	9.107630277300872	0.014876705407390554	0.002899149572418444	-0.009188183214420255
-8.477149435408428	8.592840803667324	0.010960480770986934	0.002231264680340072	-0.007121248520784057
-8.352048182285694	8.325615036227727	0.00917093750109592	0.0019500953320681714	-0.0063306548712922925
-8.222367325804308	8.079901469599669	0.008058581001018627	0.0017648590047481276	-0.005708709580150558
-4.558078678429407	5.6727023718291845	6.584043247306923E-4	5.530895267181398E-4	4.687504912428728E-5
-4.661854211303943	5.2307881209663405	8.536466778585604E-4	7.354414515280197E-4	1.569272574387956E-5
-4.6736829568741065	5.179041007331088	8.748608578740452E-4	7.562888896009677E-4	1.2732370707808737E-5
-4.664862639408369	5.2157017440172675	8.602142219770046E-4	7.417618137802226E-4	1.4873915870311926E-5
-7.642518454416541	6.7438038314408955	0.0031387576220752497	8.367744961237174E-4	-0.0024618901702543753
-7.72390205946121	6.960130553786359	0.003758330802916085	9.474914150445552E-4	-0.002856667187693479
-7.960824009101229	7.5515457825414485	0.005430154702715654	0.0012291512501463016	-0.003967790124836598
-7.398279738095727	5.568321714484634	0.0018015640934950807	8.240980730658449E-4	-0.0014750750605905289
-7.486554017062449	6.151026864151781	0.002237342334811295	7.849407826584676E-4	-0.001800749510483239
-7.599533786520233	6.612688047526157	0.0029427278004391854	8.306739561783369E-4	-0.0023440112628510946
-4.559353287845783	5.783205763653101	5.946803638370217E-4	4.959163676199502E-4	4.8436711758452464E-5
-4.539973927898901	6.108340489734484	4.277414661448348E-4	3.5034465968151313E-4	5.888092292269197E-5
-4.595870421128182	6.280367827388355	2.6052360795772455E-4	2.071572268940563E-4	4.8173627973374663E-5
-11.949523827617073	29.206895619841305	2.0285604353053692	0.10644445831285065	1.0626409209592613
-11.807688642858182	29.154031813094953	1.9626291847026305	0.1068092886113094	1.0415433996026509
-12.00330605669702	29.223330979102066	2.051774701061222	0.10565724841447408	1.069807944804072
-11.58017196199464	29.065937130844834	1.8548165022124532	0.10293464810718232	1.0099412195252477
-11.41683712235142	28.96940271662765	1.7724236293791673	0.09538826284383481	0.9779884609172991
-11.219350371023808	28.853937987330728	1.6720522436810175	0.08442391644200317	0.9377521678305556
-11.063811648377435	28.68153300927144	1.5772903159262845	0.054526202295627116	0.8955946452186094
-10.947486528223845	28.535037823889105	1.5028799684631	0.03003003054415973	0.8632280250920571
-10.899230615467399	28.323819733732066	1.4218551094551035	-0.015729592957171783	0.8360388861103046
-10.868467577029437	28.194812621939796	1.3717695027948678	-0.0440930673577611	0.8193729136404855
-10.876511202290695	28.109887068149042	1.333852910428483	-0.07021887968611845	0.8128109266858203
-10.899672074901286	27.854101802332053	1.2254780360987347	-0.1431229093952292	0.7878989676046271
-12.412266700730603	28.73183000599365	2.1718032066743373	0.0753667128525896	1.0614509153159488
-12.004390987243811	28.644127827029816	1.9616983781970423	0.05530443296732788	1.0159346715275168
-11.418956634563854	28.353076382645266	1.6042791742708642	-0.02086430928479051	0.9242390539538978
-11.624144095082618	28.483083006210283	1.737770580041471	0.014280647793831107	0.959853636336901
-11.98757052088968	28.638168487186267	1.9521948185131899	0.05385794274521702	1.013689966328329
-11.999455430555999	28.643021141499133	1.959134908737073	0.05505898319407992	1.0154056956826598
-11.11438165555979	28.077094826076056	1.384306242740108	-0.09161582290507424	0.8510188262374235
-11.390783517603357	28.330385589064328	1.5841407401306813	-0.02693986099883823	0.9181168244593787
-11.018694723095315	27.985290635821798	1.3143285249698506	-0.11456075994364329	0.8238745423200731
-13.471803069018005	28.77445563984976	2.647780205080033	0.07001626721958752	1.1413587046567926
-13.48260549035852	28.773788416678933	2.652341661351546	0.06974905527250548	1.1418834377740157
-12.935354512904492	28.789110493383188	2.416235031699534	0.07893756909115401	1.1093380716034122
-12.730299209385468	28.768829272465172	2.321022713504724	0.07822409679379771	1.0923875217821368
-14.231290469589101	28.525879619960573	2.9266027481468404	0.02087200524359785	1.148455917358551
-14.010448775461906	28.63328583652027	2.8503558730156566	0.037865156054908804	1.1517520045251508
-13.506471729136642	28.767317669153915	2.6611960551741323	0.06832630531332283	1.1422681719972636
-14.460841527293365	28.39408003504012	3.0006435435592946	-2.2163143245377062E-4	1.1423936077625756
-14.783683682753072	28.129965573228738	3.095092977479313	-0.028884184651442164	1.1211981038472552
-14.975465100779633	27.963363652093868	3.1521794949867337	-0.043158559356951356	1.1075079427703982
-14.857377166814722	28.070482248494333	3.1166172599529243	-0.03494552685310419	1.1166412691892178
-15.247091508969765	27.723494694946858	3.2334290220039144	-0.061416695764534124	1.087266365604053
-15.438921475279523	27.548521108541188	3.290442515611111	-0.07450089461729237	1.071141974403108
-15.777307067901031	27.23142152114181	3.395118413411966	-0.0830741768907772	1.0440806036451167
-15.505550048294694	27.4862002405047	3.3098891245433117	-0.07785641071406182	1.0658336755666256
-15.95882932927022	27.057658625283377	3.4534402417293255	-0.08751374372853424	1.026605917208229
-16.071627921968407	26.944874315391413	3.4851329245348173	-0.09020661152044127	1.0135659839858477
-16.348879088595037	26.649360708813276	3.551827694394382	-0.0971497182390811	0.9756311599373665
-16.427997019937784	26.555959712111072	3.5656354541192368	-0.10794134449278943	0.9632342521279819
-16.656844434007954	26.17623866269756	3.5638549638559645	-0.17712710516880284	0.9177554212600678
-16.696536478621557	26.09508062700545	3.554445269945678	-0.1963671330990263	0.9075908145146765
-16.835749776418716	25.686852448177994	3.4679446344717353	-0.3102442908013107	0.8550006492981619
-16.845061757485475	25.628453285604436	3.4504160627017795	-0.32962942001023265	0.8467359327655729
-16.850433340026893	25.176846057478727	3.2944599016445775	-0.4920540634781508	0.7728161447095088
-16.85038673364371	25.14105029551206	3.2829342315273937	-0.5049428554007597	0.766726761116529
-16.822804208812027	24.752145786172367	3.154585169342843	-0.6380951992009481	0.7015706683310777
-16.814022621155868	24.619664448408173	3.1106814409148265	-0.6834258101641841	0.6795241723147452
-16.812945472733826	24.6090037446475	3.107108062776636	-0.6870731191803361	0.6779727091451163
-16.723937840816944	24.10943746964462	2.9439840038247125	-0.8709387100258758	0.5951852446063823
-16.711672631053567	24.055094941481215	2.924714216749648	-0.8911581503128985	0.5857555783143489
-16.289023552988983	22.907733919851253	2.5752353318720047	-1.3108312695101447	0.3665658050439672
-16.541701583590093	23.45604246001041	2.737459659346616	-1.1124565188914737	0.47321793118047406
-16.554803726644348	23.499372302025698	2.750165960040714	-1.0961346118806155	0.4809076201839313
-16.28488538521969	22.898119481008653	2.5725336127339564	-1.314268733782086	0.36460271823008594
-16.26218103763534	22.856454352609262	2.56194340307425	-1.3280459447414636	0.35503364178770425
-15.969194038819062	22.31634337785984	2.4239903706581822	-1.5088747335887835	0.23062733874014438
-15.890230123807179	22.1925020649246	2.3977468404925553	-1.5449702279915807	0.20246053249944232
-15.611918811164477	21.76175729997115	2.3136599371745543	-1.668158075541542	0.0868863898292436
-15.389654649869971	21.467446140267274	2.2734779859726792	-1.7450320708964524	0.004463180103446561
-15.211472875440649	21.22502075941048	2.229748366729147	-1.7990618806932206	-0.06171035073379792
-14.852605830718518	20.76860561637889	2.198015040781109	-1.9014116863893904	-0.19377713055089696
-14.818368111934701	20.727265125728813	2.193785226478595	-1.90959417231184	-0.2059211414507392
-14.010753868674147	19.956266747716498	2.1618598853452617	-2.036987390882763	-0.4123062116851476
-14.087441807327457	20.012526511232718	2.1605549819836165	-2.0281829214191607	-0.39650741414988666
-14.468160486474938	20.371519812579944	2.1695254894723286	-1.972692001394639	-0.303446489627779
-14.161164464278139	20.08381166702931	2.1596624182768553	-2.016355238491461	-0.37802144504532426
-14.781086333771103	20.690256417429	2.19156443769641	-1.9171458399666679	-0.21678198511714736
-12.566775432145782	19.255877513320883	2.174728194517812	-2.089759777296143	-0.5969883907049993
-13.290339014836286	19.46305631769065	2.172902626206472	-2.0940127470516057	-0.5436469970958759
-13.1729303124603	19.418787275288505	2.1756417025738943	-2.095705631942871	-0.558008744994051
-12.843245224742368	19.28971157894774	2.1853410019478305	-2.1010228826649224	-0.5975842736945289
-13.364979556612642	19.508469790386137	2.1735093909428977	-2.091552171967419	-0.533772901530913
-13.714991928392514	19.7215588672211	2.1638472942997735	-2.06871684628472	-0.48265865995427126
-10.73275094914898	27.601566124654774	1.0894999190352461	-0.19047104627948233	0.7290153765203768
-10.621312259153935	27.431657608134955	0.9986750381995342	-0.2203270117939657	0.6858716794542894
-10.494472622804425	27.139762728691487	0.8923759432730138	-0.2686730182847189	0.6252322875057605
-10.440814811578786	26.97290839065918	0.8372162079160937	-0.29484374846037364	0.5922100319866854
-10.340010025599554	26.46761329405222	0.7354724619218134	-0.37724757941156967	0.4869403679015125
-10.310942985096554	26.231506882359504	0.6891504721068209	-0.4168136314849903	0.4345632658093075
-10.254915889396067	25.788604694922874	0.6724436835768393	-0.4987301579168736	0.3332653883945456
-10.226478276469011	25.49740684588262	0.6525769182601564	-0.5436522753062908	0.2720945399078407
-10.15297056364784	24.454238785309386	0.7173284466786483	-0.7062019203399141	0.049619793961679974
-10.148816922605754	23.97207807587904	0.8120496985768639	-0.8045184492708658	-0.046108767299809186
-10.1572747910747	24.735583520367605	0.671795434608247	-0.6497322263515477	0.10820420106058412
-10.162097597121184	24.830116402868736	0.6714979188899344	-0.6363436320244079	0.12873953966051083
-10.162546766859359	23.84260305188515	0.8504048652300673	-0.8352234065474213	-0.07213164388241944
-10.199764060738538	23.17965757589045	1.010766418420899	-0.9701949337921141	-0.18844629456195927
-10.264133457042867	22.925685144978395	1.0820925803160548	-1.0433345639689493	-0.22683556364241458
-10.334836167150385	22.416165687077918	1.1952995646236304	-1.1199662243060544	-0.3116621204176216
-10.491992980100063	22.018023813554393	1.3091482872013216	-1.2401493416634355	-0.3676146133617988
-11.549836964138185	20.072338696358347	1.984902152972649	-1.8834884328978734	-0.6234675924730966
-11.554967867880773	20.064003427239495	1.9870624351614627	-1.8853905083547573	-0.6246828607707859
-10.551136967279964	21.796553611972193	1.3818483347791692	-1.3014304899437765	-0.41526815840628684
-10.861109989919282	21.2561808403101	1.5987520167718086	-1.5081127847915192	-0.49438794478358156
-10.944210941660401	21.11696785294288	1.65515415918804	-1.5666409222611406	-0.5099540442966055
-11.133323225905555	20.800917117156818	1.7742788260443954	-1.6754815076974416	-0.5390468015124481
-11.346534801731305	20.436488911990164	1.8835032710794901	-1.7847946925823062	-0.5733728412222361
-11.231518843805489	20.62710766906838	1.8221057112279482	-1.731546894466925	-0.5552865265661138
-11.741469854730147	19.77949816437784	2.0637931764637774	-1.9491345952627794	-0.6697504100258445
-11.841147224706019	19.661418434931374	2.094671329124403	-1.9788009227163692	-0.6783359675175374
-11.973386913159729	19.52262481256701	2.133596635906469	-2.01661244315531	-0.6856775051917896
-12.17042537041236	19.353881967026794	2.162027522663603	-2.053211550791742	-0.666206055533371
-12.254791953417843	19.298450378205736	2.1635326161472146	-2.0641112053199637	-0.6413668690449209
-12.107678242949614	19.405561627556374	2.153086014077355	-2.041781018724859	-0.6734139392710927
-4.288326386940742	5.8070230604936794	0.10410680832715663	0.09930934881001822	-0.014766996403867664
-4.307057605244767	5.526002436139832	0.14596910332493135	0.13838859867378345	-0.015162858963935278
-4.180171464701457	5.245978145694322	0.19069628646739628	0.17993715697631465	0.006133301975136998
-4.162615861022818	5.199209053922773	0.1975648396228424	0.1862159597245522	0.009231004352077573
-4.143652721141185	5.191949089536986	0.1989528411644968	0.18703542315446403	0.011868838275217784
-4.014987066173259	6.398560350145364	0.0193627184314935	0.01837346621846312	0.004921057142868347
-4.102160277057983	6.226155071234556	0.04239316865427145	0.04163625485904046	0.0015317661622468713
-4.158587255864665	6.1200098173878565	0.05817735654702014	0.05680358966736191	-0.0028223017809897205
-4.284793079351208	5.824858607178209	0.10121803672059747	0.09662707343708597	-0.014424456080741686
-3.6322745368198053	5.1479752237781815	0.2183275211711139	0.18942074258076053	0.09124574230245672
-3.7520724673596213	5.133869891353276	0.21530047364067884	0.192651746374006	0.07153275701464216
-4.068810461062704	5.185234828589743	0.20207739699215577	0.18803251856051734	0.02324000652325315
-3.4079134276844885	5.238028583704212	0.2169496369976564	0.1732089709026943	0.12598066584276546
-3.870611147185512	6.723331704642558	0.021115973061322582	-0.013367578094332555	0.009722383006252623
-3.93550508782948	6.569124366309313	0.026487257433163183	-0.003198709924370149	0.010981697999740473
-3.083077723553127	5.477621858005871	0.21854954440743998	0.13061286854140494	0.17403685151958667
-3.2016356353304536	5.395281637801698	0.21840415208558434	0.1473240182547339	0.1558318977343054
-2.9250367521464256	5.618751443255416	0.23512610451161775	0.10607382720429097	0.19791583009699598
-2.808073832376915	5.742408533499555	0.24434877980545733	0.08575066849906567	0.2138119614846745
-2.561109083068193	6.012828978318681	0.2968320619556637	0.0413034169272828	0.2524290975448161
-3.6562255957727294	7.214473650128381	0.05743041223366703	-0.04712666469905286	0.008947323333159542
-3.592522873141893	7.34008329807876	0.09808146281158828	-0.07922681266531525	0.014422136687783116
-3.54328167840365	7.470859406778205	0.11081170495565308	-0.08951723832596004	0.01629133779979882
-2.1477862434435124	6.617732931249476	0.44441886248586077	-0.07743549370581554	0.32680651419885703
-2.178221292733067	6.571855578800015	0.4311300918731058	-0.06692671479508383	0.32270031489554224
-2.0648331524982755	6.7576354797203635	0.48304313553288314	-0.1097483711522016	0.338640172003028
-1.8849213199230619	7.066868042911974	0.5674704546532359	-0.18003544544234765	0.36343288216832015
-2.4120263893614973	6.229400814325045	0.3473809484262631	9.250147475388867E-4	0.2797827150732022
-2.5361866250272955	6.047252036713077	0.30222528612612676	0.03683567467716606	0.2563583442297489
-3.935819787141531	17.984500048599497	2.464987499485326	-1.101661761708342	0.24319778388065
-3.78336958602557	17.993315823553566	2.4505147933717106	-1.1083345860683336	0.23975001524295586
-3.427077741744119	7.766058137175304	0.2564687966065997	-0.2006522587252675	0.02236415294814662
-3.406569881135219	7.832445527304884	0.2777987585965042	-0.21499736434088856	0.022436249460089992
-3.395983191054093	7.883794864942119	0.29500731834370886	-0.2252020902590533	0.02310893290137387
-3.3371281060386737	8.150918617555703	0.395189308323625	-0.27708476572859375	0.02962365539890123
-1.278169408830863	8.48437433428823	0.9648680250424586	-0.48202178802461926	0.4301498149566887
-1.4540629241815408	8.03470965362341	0.8379480016670457	-0.38924342849754573	0.41638525618185485
-1.8167261401452421	7.208011822579171	0.605372035927268	-0.2123834150845469	0.3748293365263934
-1.5523830370140876	7.789776732269239	0.7664418952681694	-0.3342219650295262	0.40349028154440986
-0.9410764433027281	9.405038530050247	1.2078489248786908	-0.6538569361181732	0.44828258495107004
-1.0329367331417418	9.151234284338832	1.143053866118325	-0.6100298749259032	0.4447021908185561
-0.7679094447811552	9.95277965234512	1.3325745363767152	-0.7361325237783479	0.4530128868489576
-0.33002843814312044	12.134348277380695	1.7481651059353318	-1.0081795272738208	0.44132772790729147
-0.3357764586920513	12.078843485378034	1.7391429096670021	-1.002343083637686	0.4422794216225461
-3.417433509638533	17.827381727176302	2.4177598885428644	-1.1337022328775823	0.24538710558335092
-3.353382382951112	17.741842308688575	2.410772542806314	-1.1396061555515031	0.24869245681307034
-3.674832941632539	17.93323560833925	2.4425092528652703	-1.1137852059191031	0.24409978890336587
-3.5409307277999584	17.885907081965335	2.4309066094466742	-1.1252710446615664	0.24401034914370467
-3.1860561960175433	17.549365365355296	2.391937777024064	-1.1504860010054718	0.25337816952981357
-2.9981130641699174	17.395321314172424	2.376381672425177	-1.1590882492620476	0.25741749398548175
-3.2165215628928006	17.57820816975883	2.3946590924778253	-1.1480778765799386	0.2532415566446089
-4.1137207324417435	17.95308223849858	2.4882537373249924	-1.0910788082011131	0.2432596941751826
-4.160621080742889	17.795938972454014	2.498030082190831	-1.0911394121150266	0.24974090876662036
-4.190763877417752	17.70804950350443	2.504730752686838	-1.088727932640857	0.2525028998505431
-0.33050020850094985	12.145123827625998	1.7495944452847434	-1.0089987458339271	0.4410449005130056
-1.4343564303268679	16.31909273804294	2.231761131328021	-1.2030362788357238	0.30355816614309966
-1.3066176526698219	16.0680303809159	2.208261714399314	-1.205286417111011	0.3094933299277178
-1.1152979539279455	15.611202681804269	2.1644219074485695	-1.201299618035838	0.32388775376798706
-2.4474803932797915	17.1585224792057	2.341108067310526	-1.1780452422017635	0.27153748569030994
-2.055761384167546	17.041296048986602	2.312165454359008	-1.190527032024747	0.2790414158176777
-1.9984998164489554	17.002629506016117	2.306864942488307	-1.191169684843766	0.2817958024251691
-1.5724149375605685	16.580962567434636	2.2570546898206736	-1.203919339025898	0.29462325413300605
-2.9820955633715815	17.38344915169903	2.3751607675219035	-1.159710293577439	0.2578657711633088
-2.724789042326286	17.256116533629893	2.3581260300387967	-1.1691634258363615	0.26463702872635897
-2.531457869203797	17.190304756335227	2.3462628321846686	-1.176319859655841	0.2682514360096251
-4.183190145794866	17.56540290424019	2.5029005190422735	-1.0891625740482875	0.256651428774765
-4.207099313692599	17.371866069837257	2.506351901571431	-1.092548714744608	0.261125586503965
-4.17345519997633	17.089831976884682	2.49037483039364	-1.100436801140161	0.2612422931621287
-3.3148310309893363	8.423923301546052	0.49705412321725007	-0.3360380742459011	0.030310067942563728
-3.3001926290874843	8.663118489326514	0.5750385480496522	-0.3852890151993851	0.027128046579887398
-3.2862287614074197	8.915212706658004	0.6567894837616556	-0.434109750950324	0.029143926031542988
-3.2794829862540458	9.153166440048345	0.7406039020882509	-0.4841114607506841	0.03246964586575345
-0.3805651487088481	12.953841366376702	1.8593638324648338	-1.0741665729465197	0.41766770527612596
-0.4307061904896281	13.36924122248353	1.915799839575297	-1.1079262187694878	0.4046084589443244
-0.5075965103225141	13.744646939005303	1.9591530595437567	-1.1278654816178137	0.3925007089713249
-0.5977318219793605	14.096499370658435	2.002673795164045	-1.1503812378965947	0.3785258977187629
-3.2676731937878696	9.605726412719452	0.8847158821926441	-0.5655089555377147	0.043521556825442204
-3.256429234120413	10.042692132374542	1.0208187247532345	-0.6413733289548003	0.05418195243275846
-3.268410707882346	10.416945356274994	1.1250741013319256	-0.6941416801055726	0.06319135287112505
-0.6591870284780542	10.31262568099423	1.4168174553477064	-0.7928338503333818	0.45588779876234764
-0.42285288091859907	11.258976825610697	1.6058189829860836	-0.9160978675803961	0.45600589394272595
-0.42939644071267913	11.215805729165236	1.5975438729799274	-0.9103981959659959	0.45640237745391304
-0.6312573047807166	10.428088654680536	1.44235275568382	-0.810536273161146	0.4562310648854826
-3.2903234695987535	10.897386429199772	1.2674314922742485	-0.7693494998470235	0.07456627470192864
-2.987291544864133	17.386535233830127	2.3755686517121455	-1.159548581713176	0.2577021095293824
-4.164359810315925	17.031866286091535	2.486679626622564	-1.1013403460516236	0.26177471871726
-0.7097934901376413	14.466809880080852	2.0467028071166915	-1.170548376758895	0.36322487372053747
-0.8575672753041089	14.969271293498517	2.0980663355273403	-1.1854122299670242	0.34684495567741847
-0.9532329287786547	15.217415294466539	2.1260493496577393	-1.1956512649639064	0.3359158787047951
-4.1386892518049425	16.602845789463966	2.451321561025174	-1.106965585452088	0.2557148048639649
-4.159558946386909	16.976159925336383	2.482086823941283	-1.1009426631124937	0.26203820530782546
-4.083322820670365	16.225441788462653	2.408675277966757	-1.1097619067896958	0.24865306332502585
-4.075875945060494	16.183223288394085	2.4037107408433385	-1.109724758116661	0.24826450455215593
-3.9528003255732322	15.292784673108926	2.2653356903644846	-1.1030839703592266	0.21338633488260828
-3.9992067929440043	15.73055462668215	2.337825761619999	-1.1105015456245597	0.2320394531530606
-4.068371905853679	16.139351008679608	2.3970701214142367	-1.1090507467564386	0.24697729851986525
-3.903746688804401	14.691009127397303	2.159545630483792	-1.0845214374660077	0.1875285296149846
-3.86987704440043	14.375574603567006	2.0990524973709315	-1.0698037065759132	0.17665394689131408
-3.9256796422272324	14.820378173973397	2.1833906108953256	-1.0881655292632373	0.19254749559853798
-3.9497350317267026	15.228464150498013	2.254167980903698	-1.1008846997266943	0.21073625972147544
-3.7268568443784513	13.894308007070336	1.9998556789437054	-1.0511533403425748	0.16126269074080513
-3.698215854277132	13.779058127098043	1.9757078067235496	-1.0456642290544071	0.1577251026708889
-3.6779639093146645	13.673870011895303	1.9522229178615287	-1.0379527880991606	0.15512601762085285
-3.571181750067259	13.33170586472178	1.8760673502975709	-1.019466215357363	0.1442941569030958
-3.4835043026903465	12.977876322076302	1.7936620197407858	-0.9910600845517699	0.13679433628194204
-3.404126025364066	12.339701968592273	1.6449565304011586	-0.9400184965671081	0.11409424076925025
-3.3488293333994186	11.895449310153229	1.5299006677306535	-0.8896260065919566	0.10305897459214942
-3.300315153385468	11.14083500028607	1.335579399024397	-0.8039168137896098	0.08116202222388127
-3.9511621749674837	15.271050023970451	2.2616724146542833	-1.1025240561920777	0.21267990777151702
-8.244373317370188	14.628658956740194	3.0206083894129052E-5	1.3023137050570334E-5	2.1239791090762977E-5
-8.208489142862772	14.204433859089825	2.9994748818377752E-5	1.3707653277534598E-5	2.1352671263928613E-5
-8.193734077492797	13.966873422743047	2.9876447171472777E-5	1.4103271200282763E-5	2.1400060159203792E-5
-8.232676222944097	14.462837941075223	3.0125420535021205E-5	1.3291557376367575E-5	2.1294684122302387E-5
-8.19035693955016	13.837323106092928	2.9811029993540213E-5	1.4331310795249829E-5	2.1406205991580284E-5
-8.113167709168138	13.369167772280294	2.9660310746758834E-5	1.5074540131236595E-5	2.1551257980347484E-5
-8.077142174814208	13.181783020574018	2.9642320002228375E-5	1.538884335479695E-5	2.1604006528354224E-5
-7.967407351985131	12.816549861797377	2.9656408851186903E-5	1.5928928329844624E-5	2.179451953648303E-5
-7.4202031915344335	11.241546128091116	3.0282107176866688E-5	1.8164176840259627E-5	2.276369316791983E-5
-7.380855782333087	11.139150568907128	3.0380068522388983E-5	1.8336060949230694E-5	2.2834730680191914E-5
-7.603903539139292	11.751642921695533	2.999328118397428E-5	1.7440828331261864E-5	2.242825734535913E-5
-7.696154479064555	11.994745340563997	2.9869144490724342E-5	1.712399981624836E-5	2.2258434697770593E-5
-7.744684776673163	12.145936214046198	2.9844075253377332E-5	1.6921556315394856E-5	2.217344600771761E-5
-7.337783016568444	11.036160898112158	3.0487428754189956E-5	1.850083941469398E-5	2.2912997905979475E-5
-5.478513842259125	7.328297301269693	3.381516065082533E-5	2.241321437879044E-5	2.529326975764203E-5
-5.496335515484936	7.350666297835906	3.381222637058322E-5	2.2415347484740097E-5	2.5284066082904598E-5
-5.513292533723025	7.373441024034741	3.378527453295854E-5	2.2393354109394253E-5	2.5273356546049365E-5
-5.7782594324877365	7.704138241466704	3.348184948852882E-5	2.2198384387590042E-5	2.4953118169352694E-5
-5.226288884072366	6.97442447090005	3.434371110196678E-5	2.297215780842365E-5	2.5486824240002117E-5
-5.1320395346395955	6.880771446866525	3.4426392582295515E-5	2.30042359758254E-5	2.5570224069562764E-5
-4.981658732436152	6.746084424883188	3.4755685967156675E-5	2.3226421196908153E-5	2.5770284493976028E-5
-4.872230788355059	6.663668971542325	3.496278966603828E-5	2.3341538808724375E-5	2.5948170673296327E-5
-5.95993806317256	8.088641025459268	3.297995252579094E-5	2.155107091878415E-5	2.4880948507825616E-5
-6.156106083074739	8.43849134717127	3.280328479462949E-5	2.1403519955497025E-5	2.471284271164196E-5
-6.3622803987511345	8.893710900037291	3.232641935265888E-5	2.081106071771421E-5	2.4534396223789197E-5
-7.037730777065047	10.279206689455364	3.110012428269689E-5	1.9476262340443847E-5	2.348242985394786E-5
-6.511291309796823	9.166024915663732	3.2215778422818116E-5	2.0771908912804238E-5	2.430753340094951E-5
-6.961309529005052	10.091919377967345	3.123501267010071E-5	1.9701027960669726E-5	2.3611088508839196E-5
-6.976746835639336	10.11701394282087	3.122530570109041E-5	1.9691796748286916E-5	2.3591071232427568E-5
-11.149672852779776	19.026028297048256	0.45676274380481496	-0.07083571117568473	-0.16124636138011741
-11.177286946315288	19.099277703541333	0.4602728164281643	-0.07344784547791544	-0.16171761309312888
-9.18227086019565	22.941744559833715	0.4662768962413072	-0.1698374634157126	-0.10254772324379358
-8.933979733519063	23.042297787756027	0.45399765466533804	-0.17218132153490567	-0.09395550571160777
-9.497726748011418	22.723004536194928	0.4762703285603984	-0.16409366738668404	-0.1118094320865693
-11.201816179455392	19.362671115833425	0.4674657292367843	-0.08097095507075562	-0.1606705553755977
-11.022193536741858	18.71762456011473	0.44195933387511455	-0.06083367813426646	-0.15919138707613512
-10.948655511422155	18.634752597804788	0.43469804382510513	-0.05730473097116402	-0.15708582784590616
-10.739200803101152	18.414265673982754	0.4151818364387919	-0.049011932325716975	-0.1513676901040748
-10.426129079411938	18.242868662510936	0.38672380812151713	-0.040631261895563514	-0.1411830996748402
-10.351495060601314	18.19934593348884	0.3799438511089227	-0.03881801254510319	-0.13870185871091062
-10.276659955502009	18.164399203559437	0.3732649784207448	-0.03720584242947641	-0.13640729834495877
-10.051706148564318	18.092298620546728	0.3525923940169827	-0.03301513158440425	-0.12810464251981668
-11.220597943108505	19.547650220008503	0.47255985980841625	-0.08618004831380166	-0.15981874689888534
-11.213232813518047	19.613678726955158	0.47366401528747637	-0.08750464204363173	-0.15942159479521026
-11.167862918473158	19.983763373685665	0.4797095535266331	-0.09745950130247384	-0.1560207857250035
-11.119734753615504	20.180895538942224	0.48229393105213214	-0.10158278938941602	-0.1545776351940742
-10.889962382093142	20.81510177874138	0.48691410728618634	-0.11648311821367552	-0.14702565409056592
-10.989883259185685	20.57314650704364	0.4853055504317501	-0.11147991757593845	-0.1496155217158514
-10.670647697607485	21.25443563231954	0.488499842203144	-0.12710756213811764	-0.14086680588470651
-8.656589193032165	23.077778160673812	0.43684097002235794	-0.17170138606112423	-0.0855861568088303
-8.262164632393056	22.97490850022338	0.40466672061479025	-0.16493925135151988	-0.07159771351112369
-8.093510801985081	22.896766634500132	0.38984386551437167	-0.16101887608892013	-0.06681856168097466
-7.68989912608717	22.564207698669875	0.34978594137345925	-0.14478006552229483	-0.05384100866191052
-10.61906467426591	21.352055718189742	0.4889553221975513	-0.12907623902226378	-0.13984366438861462
-9.936768220586934	22.310409278173573	0.48667766099049425	-0.15343399797229354	-0.12359240648182306
-9.627937960973474	22.62487940796674	0.480494480544209	-0.161850852909181	-0.11520783984639263
-9.573169961095976	22.676544366109272	0.47927679864475237	-0.16310568078229912	-0.11388165289636744
-10.134279956953314	22.058148587414195	0.48763481364418854	-0.14631580698286217	-0.12889715438015223
-10.304582249602808	21.836678921374176	0.48916962101648653	-0.14109346340758833	-0.13253559583789198
-10.555587977067566	21.45179651669559	0.4888898362246519	-0.13113179151073626	-0.13872307852222515
-9.871150253323467	18.04329134881533	0.33636892675994823	-0.030233323833293427	-0.12204441843124814
-9.4491510421968	17.986087424675254	0.2953571401483366	-0.024436541983364007	-0.10570243483230285
-9.39405468440286	17.97674307009461	0.29004244664327583	-0.023812765342412497	-0.10369712320427316
-9.318824933668623	17.968766098777905	0.28217167275610827	-0.022936449657294918	-0.1007913600683722
-8.866655676614846	17.930756511797174	0.2354984447268622	-0.01830017038533082	-0.0827048835123377
-7.460370084706861	22.326890903804703	0.3255968891731147	-0.13538235603742377	-0.04874520892927349
-7.181921823170052	22.004421546653404	0.2946228371689622	-0.11993128174199519	-0.042350861072615716
-6.980050576019263	21.793148493492453	0.2731380243367041	-0.11187175217838027	-0.03868976499840178
-6.576542696581086	21.409318391621486	0.23190053027869123	-0.0949667778764303	-0.03153982725592329
-8.591810565175942	17.924390418426363	0.20400394208898545	-0.015109425703725445	-0.07179210212766832
-8.160987566235585	17.895824611247768	0.14802151421389875	-0.009358476798769944	-0.05158995712596863
-8.427526747689353	17.911776804777684	0.18312655458002186	-0.013107469261233623	-0.06430015155210834
-8.540982568507179	17.920050757602066	0.19824505610451693	-0.014611514131837046	-0.06972919918420478
-5.864615339578987	20.755750631962357	0.16511121276807014	-0.06999593043251658	-0.015746774736688104
-5.543802938210256	20.38074487517408	0.13365423013869387	-0.0554928666454707	-0.008686373150459345
-6.504364858334945	21.34437545298176	0.22500323069354422	-0.09281857075382491	-0.03025180571408179
-5.970918121132899	20.87023242852833	0.17549624410206904	-0.07347354030529399	-0.017683325082184453
-5.171797381464162	19.89737251545445	0.09603326974511539	-0.04182875572286046	-0.0026153841760274844
-5.0245480447987125	19.683822661130662	0.08123771490943851	-0.03417198785212125	3.172060725853722E-4
-4.900152014728899	19.401774462066626	0.06542256998657675	-0.026801145352996037	7.421702312878208E-4
-8.045165203849148	17.895237150670994	0.12812809410266388	-0.007778674726315667	-0.04326985686440596
-7.828330068792466	17.887207984644846	0.08789548813227564	-0.005793771097821862	-0.027864435887501267
-7.588389628929521	17.819549385161938	0.02042926547165444	-4.7128097879381155E-4	-0.006875737841273763
-4.683175416995011	18.92056128922509	0.04248878204777737	-0.01565743897683877	0.004016136576022804
-4.557131527726211	18.533459102138394	0.02662046112102863	-0.011322395372115187	0.004408820580973713
-4.377707594286538	17.57417867700677	0.004777272194254374	-0.001056724639816217	0.002149606552516236
-4.375950900357417	17.526057226949376	0.0039211796056394296	-5.164983786813797E-4	0.001816486853743039
-4.484941864981501	18.19838652331461	0.014987542804544129	-0.005666409951149056	0.003627968017757709
-4.372825752777866	17.497105804998277	0.003694906439685392	-3.3183163466258083E-4	0.001575727815606751
-4.260063754969469	16.957122878843833	0.009185300171992055	0.00166172933373396	6.718961707024842E-4
-4.2543796491463395	16.88173839584814	0.008914347615036927	0.0019289777412506363	2.0275209665606743E-4
-4.172479120773178	16.325671413989923	0.009309530996409398	0.0022798964015549113	-6.112364179334598E-4
-4.151871519508384	16.155447405066244	0.009613376423205033	0.0024363195895819143	-8.877752884513699E-4
-4.144035245207647	16.121454065378032	0.009557238854725428	0.0023865673402024804	-8.556424095001765E-4
-4.072421898747817	15.289956430567175	0.007236847961549632	0.0024325294889010808	-9.117887548259998E-4
-4.095328121705499	15.489697359268533	0.007889353870442614	0.0024774636414948625	-0.0010447832168757967
-4.118480058777639	15.68595857984359	0.008620429360228714	0.002354748040989735	-9.949632359078065E-4
-4.140149876500907	16.06180723438685	0.009375661805670368	0.002360427603632642	-8.504800540804736E-4
-4.179593610389492	14.862900564725685	0.005663099368366566	0.0024014201404340377	-0.0014086577410779262
-4.129583690004605	15.034457843656845	0.006447705824201618	0.002565181780602349	-0.0014087502715137553
-4.332504046130264	14.727261534199787	0.0028779252112595185	0.0011331222523043227	-6.309641507711586E-4
-6.864381120883843	17.824925970386563	3.344692929769605E-5	7.172403232054359E-6	2.25607946714597E-5
-7.111456277637915	17.862901719600874	3.281439290621748E-5	7.008051642595436E-6	2.196754607492176E-5
-7.361730330183262	17.815658423143518	3.214418829623131E-5	7.1056402389488055E-6	2.137592265212517E-5
-6.699631952192596	17.790187728061333	3.3877315300728304E-5	7.297503415635129E-6	2.2944410436294224E-5
-6.471535900809904	17.65611081898578	3.444655112988445E-5	7.713012590949622E-6	2.3477699249437716E-5
-6.01856299486931	16.965651538393175	3.5496027052583135E-5	9.374097351335391E-6	2.4490292494412972E-5
-6.018217814642384	16.964954947243214	3.549680669243737E-5	9.375685785150077E-6	2.4491077445191007E-5
-6.192614293475787	17.31914560580889	3.511687440087592E-5	8.584565972518407E-6	2.411184615192086E-5
-6.358826975092747	17.562077889890872	3.4722104322841134E-5	7.958980529684327E-6	2.3735090146970515E-5
-6.018066056155799	16.964687362149334	3.549714678249869E-5	9.376240397968687E-6	2.449142859109558E-5
-4.908304538333134	14.969355025422521	3.725997914275456E-5	1.3038976031181218E-5	2.6520806691707266E-5
-4.894965705707698	14.956384548239772	3.72825870273167E-5	1.306269933952332E-5	2.6541744786640932E-5
-5.522668475480044	15.89108446419409	3.6285352124349545E-5	1.142308291730691E-5	2.544321153630783E-5
-5.590293973325887	16.02332329799043	3.619055033922313E-5	1.1197106941384504E-5	2.5322008802874536E-5
-5.62503595550961	16.102423683804165	3.6147891789501896E-5	1.1056709236327312E-5	2.526783229387804E-5
-5.79838945170203	16.47567517825189	3.587339896922699E-5	1.0360808080123641E-5	2.4931124891936937E-5
-5.818300420163335	16.518599132988257	3.584683259187213E-5	1.027950849761612E-5	2.489928582787738E-5
-6.016563718580136	16.961325465432818	3.5499788871379434E-5	9.38296718396776E-6	2.4494514033102047E-5
-4.911331118979538	14.97328547513143	3.725486997510557E-5	1.3032008512429781E-5	2.6515466853124548E-5
-5.0735700023776875	15.16993664121582	3.699000003468663E-5	1.2691270408591234E-5	2.624478154824391E-5
-5.223708594183212	15.375437594116095	3.67497674118722E-5	1.23225962221565E-5	2.5990849149315818E-5
-5.2244114000787105	15.376332166246335	3.6748675296870914E-5	1.2321054176163253E-5	2.5989715349828172E-5
-5.424504479191739	15.698092793846305	3.643577028183128E-5	1.1766812593976958E-5	2.5632807413171947E-5
-5.22565127061393	15.37825402853767	3.6746814146831606E-5	1.2317695242903171E-5	2.5987659237562296E-5
-4.7077301313837365	14.774519111724057	3.7599349612356674E-5	1.3398877130947467E-5	2.683334383143131E-5
-4.675015183440867	14.74800878513003	3.7649941286908015E-5	1.3447616942768906E-5	2.6877455987664017E-5
-3.7658512309524754	7.028045440845924	3.6823822523533865E-5	2.2093302401232683E-5	2.7121116273511964E-5
