# Supplementary material for: Thyroarytenoid muscle fiber orientation regulates the ability to modulate vocal fold vertical thickness
Source: PLoS One. 2025 Dec 4;20(12):e0337735. doi: 10.1371/journal.pone.0337735 (PMC12677544; doi:10.1371/journal.pone.0337735)
Supplement: S4 Data — (ZIP) [file pone.0337735.s004.zip › Male/contourA5TA16.csv]

% Model	Angle4.mph
% Version	COMSOL 6.1.0.357
% Date	Dec 14 2024, 00:43
% Dimension	2
% Nodes	720
% Expressions	3
% Description	Line
% cpl1x	cpl1y	Displacement magnitude	u	v
-11.968005616002486	39.650844643500406	3.459226848551463	4.719672650180759E-4	0.35959083733538305
-12.100925229184412	39.521184251215715	3.455725619108769	4.695692809750133E-4	0.35964115666495494
-11.810234379374002	39.74293127707726	3.4617090927038943	4.7368196237211954E-4	0.35955394475160585
-11.76596306338081	39.775513356632324	3.4625890828560646	4.7428588497231463E-4	0.3595411009540316
-11.47739948826791	39.862189693672036	3.464927731968479	4.758971967467182E-4	0.3595038109640634
-11.258980847445656	39.857881496438054	3.464806691029136	4.758217449420928E-4	0.359501424157975
-11.716143543792246	39.796222579001906	3.463147255229451	4.7467288885669987E-4	0.3595325405487934
-11.163938214941039	39.85365079891891	3.464692927444463	4.7573808644705656E-4	0.35950125592305116
-10.796207435616262	39.85090503287166	3.4646157069224626	4.756742809868373E-4	0.35949557193132464
-10.709496869932108	39.85039381204079	3.464600505074171	4.756603294978716E-4	0.35949418521309934
-10.37169574884199	39.850036177539195	3.464588074845625	4.7563649845950293E-4	0.3594881705181976
-12.13512273325702	39.460672833157	3.4540921867474776	4.68451668515399E-4	0.35966413073528336
-12.240660142730178	39.24849072022055	3.448366171994044	4.6453167022380816E-4	0.3597444191088343
-12.227325367848685	39.08705965880899	3.4440058248047842	4.6156098478858897E-4	0.3598038040777435
-12.205740642978935	38.979124391808504	3.441092656345747	4.595745200216241E-4	0.3598432779752859
-9.681369688821853	39.850002288818345	3.4645739527264836	4.7560475784319095E-4	0.35947564281778344
-9.209886193231677	39.8500022888185	3.464573374272212	4.7557072878568385E-4	0.35946707889208523
-6.503691158131879	38.96454001876737	3.44063085044851	4.593119051461435E-4	0.3597456249428674
-6.587351156296421	39.29642873129991	3.449596080046972	4.6538179010186925E-4	0.359624318326479
-6.771159512318912	39.57700815680421	3.4571713920543465	4.705214041811593E-4	0.35952382238532565
-6.814129999907874	39.651652838586976	3.459187800664883	4.7188762209093903E-4	0.3594969785573979
-7.229593906641747	39.84203493583536	3.4643320227018717	4.753861574599483E-4	0.3594340852749791
-7.181795837296288	39.83706132882147	3.464197508594435	4.752943353847678E-4	0.3594350559937828
-7.033567159296577	39.76166368437849	3.4621585844572316	4.7391053429610694E-4	0.3594602605737661
-7.6946177519140235	39.85300356006798	3.4646344722960296	4.755836551305915E-4	0.35943846503727095
-6.488283836647731	38.91091546805024	3.4391834907810623	4.583261874232075E-4	0.359765187390358
-10.243595360807257	39.850002288818345	3.464586532390322	4.756251134561615E-4	0.35948585652507753
-9.730298368089413	39.85000228881833	3.464575063804796	4.7560653882140503E-4	0.3594765309028584
-9.743014193148053	39.85000228881833	3.464575076716368	4.756076545103518E-4	0.3594767615507664
-9.085341826788042	39.8500022888185	3.4645713177814805	4.7556658480832234E-4	0.35946481415359566
-7.779783738995952	39.851154726690396	3.4645878300435573	4.75545627033703E-4	0.3594406974971132
-7.886706964608754	39.850916601280545	3.464579643961976	4.7554795552963853E-4	0.3594427285549942
-8.209330570361047	39.849987794146756	3.4645670989531396	4.755231661498577E-4	0.3594489219295489
-8.699211804792647	39.85004545472901	3.4645752129614946	4.755366910410242E-4	0.35945779093245533
-8.427966558711145	39.8500350871401	3.464566799152064	4.7553653314716296E-4	0.35945286795937803
-12.152615457473026	38.61822056218743	3.43134646191103	4.529522265287479E-4	0.35997561891100427
-12.150457207342695	38.60568225439725	3.4310081510537276	4.527221380036093E-4	0.3599802106769109
-12.146591986235311	38.58859764700979	3.43054671900374	4.5240974517414523E-4	0.35998645095045667
-12.074238696384148	38.24828133015453	3.421362464674626	4.461709542969962E-4	0.36011083285501455
-6.441829287929373	38.514252064367554	3.428476779086258	4.5105926690856726E-4	0.35991112129317004
-6.4796557750756225	38.830935381536946	3.437022699917022	4.568628141721501E-4	0.3597946273068043
-6.431316994593285	38.355730965701305	3.4241955714330343	4.4817194673884534E-4	0.359969592781027
-6.415000660473024	38.12021737547059	3.4178396386903396	4.4386573761489353E-4	0.3600564387146622
-12.006552716049852	37.91928976266428	3.4124764924668964	4.401643040294714E-4	0.36023112266189594
-11.966773292852782	37.7322909897182	3.407430178904874	4.3675133803472806E-4	0.3602994689530973
-11.899335717233097	37.41624344712912	3.398895485288798	4.3100862788157115E-4	0.3604149806596014
-11.86072968481382	37.23337054820751	3.393961124303966	4.2767681220549957E-4	0.3604818241351451
-6.405495081109018	37.81045524455644	3.40947374265933	4.3822994747303573E-4	0.3601708902870929
-6.3802834672144035	37.49850283645258	3.4010559538780836	4.325542343515791E-4	0.3602858694791573
-6.34327199449609	36.990127261889924	3.3873277153644663	4.2335911936342534E-4	0.36047332376649854
-6.3346776499635205	36.89181710192548	3.384676907232498	4.2157787670506235E-4	0.36050954560450493
-6.327277488709939	36.80573234114482	3.3823548103579126	4.2003170322238757E-4	0.36054127054459506
-11.839379859361392	37.12464213602315	3.39102389023768	4.2570339748408415E-4	0.3605215971436012
-11.66031709327127	36.191536938073696	3.3658373082367534	4.088499575007603E-4	0.36086299483794604
-11.619905720758748	35.962379473002436	3.3596580113247687	4.047267089501015E-4	0.3609468997624288
-11.730360249335298	36.58305483766412	3.3764152670458794	4.15887657131109E-4	0.3607196544731779
-6.248695444183289	35.88284413383002	3.3574614300687156	4.0339860244103696E-4	0.36088134843731323
-6.190644674951313	35.36621719878445	3.3435123430009765	3.9422457634969604E-4	0.361071516089166
-6.146329446134891	34.860882297696094	3.329880010789241	3.8518581496231727E-4	0.3612577096102698
-1.0600869276340483	18.316100001774196	2.8838330293880383	1.1454314671140938E-4	0.3672985576584623
-1.0459016161732135	18.37692181363064	2.8854693800410516	1.1548087535149329E-4	0.3672758491118296
-1.1744205707972624	18.153797557800345	2.8794633913989633	1.1204623347017183E-4	0.36736032386612616
-1.311326192584243	17.97535615877772	2.8746613406558974	1.09300697894251E-4	0.3674284053870869
-1.386335587551091	17.922671465764726	2.8732427088449137	1.0849338552270892E-4	0.36744903451234445
-1.650548821745367	17.757514160475903	2.8688010980658003	1.0596193873440375E-4	0.36751414725069265
-0.9718149006219283	18.630446296863695	2.892296785442681	1.1938991952241483E-4	0.3671809625566967
-0.9542349860686515	18.852537320770427	2.8982741659440925	1.2282134965294623E-4	0.36709856157058374
-0.9467123425971604	18.932059856972355	2.9004163752032457	1.2405078972512252E-4	0.3670690381842506
-0.9488912973033679	19.009058522305217	2.9024890335345237	1.2524391665984268E-4	0.36704059547508194
-0.9602591937381534	19.185733594449147	2.9072480503310985	1.2797861522633936E-4	0.36697543255136555
-1.0005126263859143	19.36574217623491	2.9120929788050907	1.307707878252263E-4	0.36690947780432787
-6.05347281998843	34.07388368729615	3.3086643643885614	3.7132679499591605E-4	0.3615473137692313
-5.779746191862431	31.198536783186327	3.231084381020323	3.2145312901088246E-4	0.3626065891226285
-5.81260308842713	31.6601371096856	3.2435168239365137	3.2930579476861865E-4	0.3624363174721029
-5.898916358898413	32.61341104261303	3.2692578240107277	3.4581243753636703E-4	0.362085066421974
-5.976331308258205	33.33624786626052	3.2887390358519806	3.5834174779917363E-4	0.3618189130277487
-11.555172919712001	35.57995576034233	3.349336159688659	3.979171719957809E-4	0.3610869683994567
-11.427224513094306	34.824469013294944	3.3289489588923225	3.8438246851542725E-4	0.36136367401976005
-11.302991741507174	34.01939293201957	3.3072180498569352	3.701708832263175E-4	0.3616587466518836
-11.26269403333529	33.74326682230424	3.299780977208912	3.6525486710331647E-4	0.36175998579764335
-10.87492360433819	31.536162433666846	3.2402339575879298	3.268607318188599E-4	0.3625681575497556
-10.79808267178972	31.096982410679725	3.228389259856415	3.1948882550412517E-4	0.3627289860361489
-10.515617328365707	29.431210118152052	3.1834806825277866	2.9104862061581755E-4	0.36333914200460193
-11.095255333576779	32.78560916869341	3.273915749368257	3.485928673343182E-4	0.36211067238398914
-10.374607869233792	28.677418549364212	3.163131233160205	2.7865376870093154E-4	0.36361504894899094
-1.9007542873442729	17.670028077820447	2.866446613536702	1.0462901432588435E-4	0.3675503220721654
-2.0779141835942943	17.606247817656115	2.8647318102293395	1.036580768202127E-4	0.36757661705422406
-2.421704394542373	17.610906476909	2.8648590568261953	1.0375206296907251E-4	0.3675801452665123
-2.5268901597962445	17.60827853304663	2.864789357290257	1.0371895091668053E-4	0.36758272507798795
-1.0157099330243569	19.441588102125813	2.914136228004398	1.319485055088608E-4	0.36688166111368314
-1.1062328150339649	19.65851365771074	2.919977206131738	1.353196378161826E-4	0.36680282382791074
-1.0950141199455286	19.63861486947969	2.9194413738627354	1.350098478960477E-4	0.36681001089283743
-1.0936631912571904	19.634142492606518	2.9193208787982705	1.3494017577966993E-4	0.36681164416305306
-1.2019485900933222	19.823967402584525	2.924434724730583	1.3789407701354336E-4	0.3667431024352551
-1.2626663164006444	19.90610167368628	2.926645731947588	1.3917127267114822E-4	0.36671365504023745
-1.3479656887537845	20.02184186709379	2.929765139278628	1.409720789141714E-4	0.36667215644818646
-1.3818036936806772	20.069240413165744	2.9310414104821025	1.4171328997110192E-4	0.3666551456386544
-1.490043238491493	20.21081153288452	2.9348566339207123	1.439166654165924E-4	0.36660444365311684
-5.495158991359491	28.68268136418761	3.1632037651153606	2.791112798577411E-4	0.36353280549084077
-5.507477156915547	28.790577524822243	3.166106729776766	2.8087714120360096E-4	0.36349307543387543
-5.640376413522405	29.93509919763994	3.196994457330977	3.000325753935641E-4	0.36307177158695136
-5.66674537726079	30.200894570944342	3.2041520707199282	3.044546980493961E-4	0.3629738402654192
-11.232964758328787	33.56280133293661	3.294908386977683	3.6204360230216007E-4	0.3618261018198202
-9.890707351552885	26.584105713780335	3.106668777069596	2.443135823026347E-4	0.36437982561989457
-9.499209611630052	25.463046361573806	3.0764479331193972	2.2645469529278817E-4	0.3647874261848245
-10.251371607480321	28.08873461337165	3.1472553239278187	2.68762929011342E-4	0.3638303011104156
-9.949856872037069	26.81141811544305	3.1127998420061607	2.4807001000821526E-4	0.36429687910753555
-9.409620206466	25.28683176907262	3.0716864833415447	2.236145514852215E-4	0.36485105833301434
-8.975776833099328	24.413789608181347	3.0481933917390016	2.0993004589302478E-4	0.3651666194253913
-8.450931047688341	23.67686534172989	3.0282891040948066	1.983374780850369E-4	0.36543057789624844
-8.315280225053407	23.486682331666373	3.023174451546759	1.9541241394058673E-4	0.36549874693654977
-8.109310669822081	23.245736403988893	3.0166717695529113	1.917019059427682E-4	0.3655846097696182
-5.04821833795282	26.35030357792787	3.1003234613913664	2.4093618006063987E-4	0.36438866275566273
-5.072511135861281	26.457154341834364	3.1031977558164794	2.4261392273507723E-4	0.36434949741798506
-5.319014801988768	27.6151602307035	3.13441837730659	2.6146518916486113E-4	0.3639249635572917
-5.298549699956672	27.508324942348306	3.131541944655899	2.5976280151973814E-4	0.3639641778494324
-1.6547952866665352	20.435138707303928	2.94089663911692	1.4741634173450792E-4	0.3665240021485135
-1.7068462026965912	20.505043732104994	2.9427807986625636	1.4851010197279682E-4	0.36649894716061115
-1.8328638043067826	20.675856534446993	2.9473807167277304	1.5118070797700848E-4	0.3664377058770951
-1.9146876228856835	20.78271581099791	2.950261031299949	1.5284814418244146E-4	0.36639943901671057
-1.9589596542270868	20.838178803681924	2.95175409513186	1.5370998052436307E-4	0.3663796033801163
-2.2267902915590323	21.173727916983232	2.9608051891536347	1.5897406588381E-4	0.36625960762776094
-2.4765836027203294	21.524027437877677	2.970231273366793	1.6446229666920958E-4	0.3661338789224234
-2.510632075597485	21.56945277354053	2.971457045112682	1.65180410282445E-4	0.366117603891408
-3.4170539347823667	18.323036770820913	2.88403806413488	1.1478850951547914E-4	0.36733202413569216
-3.3613588547056894	18.26201824120377	2.8823950116885366	1.1384510476304356E-4	0.36735374184315156
-2.8302006677410443	17.7685842180935	2.8691048991908654	1.0620814931226779E-4	0.36752807935606135
-3.0213186080937637	17.882690433716814	2.8721789231469868	1.0797894786462631E-4	0.3674888004984729
-2.9853774190574067	17.85333337493745	2.8713891480804	1.0752459087652107E-4	0.3674991103371832
-4.904236518511963	25.91960781073081	3.0886962035980687	2.3408724817544922E-4	0.3645457524667441
-4.723668736196532	25.314951331292864	3.0724125700351954	2.2437556974356647E-4	0.36476659503680925
-4.604679940346854	25.051089745874435	3.065286972224166	2.2011889596845036E-4	0.3648623118951139
-4.281370486848969	24.383328411417228	3.0473180822727715	2.0957527096640235E-4	0.3651042967109316
-3.2125741016240386	22.611557155864187	2.9995363675412436	1.8156442273833148E-4	0.36574299207807676
-3.272014261258436	22.70654698603269	3.002092275500094	1.8305012564351347E-4	0.3657087760620006
-2.5518384799861815	21.63096481182497	2.9731135067311496	1.6615626222427784E-4	0.3660954922442234
-2.8735384712196232	22.08009398368013	2.985224329096269	1.732064093451349E-4	0.3659343358971232
-3.1756044296995665	22.556944434453374	2.998062586828158	1.807147715953159E-4	0.3657626242516468
-4.545571876999899	19.652622560032107	2.9198513797959698	1.3544027813344915E-4	0.3668577331240555
-4.424895516455141	19.524062222800467	2.9163887572243783	1.3344807576882794E-4	0.366903441863174
-3.958958611653594	19.00470136406695	2.902395848978118	1.2535930715808368E-4	0.3670882901890435
-3.8782730930382083	18.915322300283425	2.8999907365413335	1.2397464587289507E-4	0.3671201151815112
-5.025563667731989	20.107549344377823	2.932123962434605	1.425677120220947E-4	0.36669696618192593
-5.277731362781373	20.350988119887234	2.9386704013612803	1.463447007915337E-4	0.36661078147732235
-5.606549304112775	20.6598148798465	2.9470047545937357	1.512100343035076E-4	0.36650173825701604
-6.131048509468386	21.17349677678001	2.960828048825975	1.5922544724200066E-4	0.366319837581766
-7.17416985769136	22.198608654304337	2.988447298957908	1.7525574810789204E-4	0.3659569988345307
-7.6413332318231895	22.67125431062098	3.0012164923428326	1.8269396850135444E-4	0.36578959809357964
-6.9150129554945305	21.927639425126234	2.981164216928202	1.710722483859226E-4	0.36605320635481636
-6.31895859009996	21.343154735881807	2.965415220442715	1.6191706269780165E-4	0.36626006925490057
-6.618255579081206	21.642875823077	2.973472587340167	1.66638826521291E-4	0.36615391261856434
-3.6680004015474728	23.30103040805593	3.0181325370122596	1.9238620409022607E-4	0.36549504022200463
-3.83446762916781	23.580833568731567	3.025667037524107	1.9687581968894476E-4	0.36539416971636224
-4.071443328978513	23.987709649252928	3.0366426607419816	2.032186070467118E-4	0.36524732155153206
-7.640251545310057	17.586782544931808	3.22449546868075E-5	7.818840828892732E-6	2.12822391153024E-5
-7.509356374993602	17.79911102953117	3.214864316647675E-5	7.234225222317435E-6	2.130159695847242E-5
-7.6989388334005735	17.4903691638282	3.2285714621775526E-5	8.028844528417773E-6	2.127319299947052E-5
-7.762103216471637	17.30759444679789	3.228225756539985E-5	8.447351527797735E-6	2.1294119253986714E-5
-7.821162534822876	17.152686250634986	3.2255687909342874E-5	8.770902547765072E-6	2.1302761224696596E-5
-7.87221896818102	16.9473112831706	3.217771938735005E-5	9.197001002051032E-6	2.1327386737762123E-5
-7.921170402924522	16.753942907049066	3.210725618646277E-5	9.589982177320527E-6	2.1351468408869295E-5
-7.9783869673286425	16.470761822820492	3.195718367699178E-5	1.0126935497274919E-5	2.1394691447135265E-5
-8.003886469325913	16.357472230499454	3.190154330769088E-5	1.034454429009557E-5	2.1408488924683047E-5
-8.041803974825056	16.197407590250943	3.177109726026377E-5	1.06241826432587E-5	2.1402106083376166E-5
-8.11957094103931	15.808141817188318	3.148312180835443E-5	1.130767065543409E-5	2.142101957356468E-5
-8.094241908274963	15.975737091845481	3.161173780469634E-5	1.1025680403603704E-5	2.1409103317950828E-5
-8.149959289733443	15.594634263864748	3.1338372668690616E-5	1.167300034168947E-5	2.1441815405099958E-5
-4.487015489615116	14.591722761896559	3.840855702212541E-5	1.389971378638851E-5	2.7458777715246048E-5
-4.416731324563106	14.512870608922288	3.849846897152192E-5	1.4037492021850296E-5	2.755430037160808E-5
-4.329055028394281	14.412978776001905	3.862395402577883E-5	1.4224165074866385E-5	2.7684180360522857E-5
-4.19303203891211	14.248275933735142	3.879726231183392E-5	1.4504003882460595E-5	2.787071335022568E-5
-4.178965322518646	14.23024927967746	3.8817269762244414E-5	1.4536254983108822E-5	2.78919670766955E-5
-8.208595369810979	15.125877972768416	3.094840480960129E-5	1.2388423427859152E-5	2.1464064456445196E-5
-8.250106284083648	14.883579494882824	3.0735863113364176E-5	1.273563496447274E-5	2.146076088997651E-5
-8.184763342662869	15.304083214581624	3.109932925584716E-5	1.2122288737863304E-5	2.1454611093904918E-5
-8.194040568253598	15.203367992185502	3.102613770554155E-5	1.2280938114691927E-5	2.1467739980289625E-5
-4.009503675450382	13.95499929048619	3.898186389835935E-5	1.497997340947209E-5	2.81051727281683E-5
-3.967321215997023	13.879167246534847	3.903261989973058E-5	1.5111260363937998E-5	2.8167225724642818E-5
-3.8768075373306097	13.684183745503944	3.9099698221140694E-5	1.5411623493608128E-5	2.8280112172973926E-5
-3.8285567068758617	13.577304042901428	3.9132396017365545E-5	1.5578997665621075E-5	2.833766211299809E-5
-3.679175518096213	13.165512678706849	3.920751932347861E-5	1.6203026502965486E-5	2.8516037302360226E-5
-3.5952780276413945	12.848827743115857	3.91945790049715E-5	1.6641342212907465E-5	2.8604893277744928E-5
-3.8035301168690907	13.511178334388502	3.913568405426418E-5	1.5669641984761404E-5	2.8361750505682952E-5
-3.5706258476984103	12.751547870197772	3.920932871060735E-5	1.6796872654563814E-5	2.8639882585359402E-5
-3.536337058362929	12.508568926206657	3.9187938285149436E-5	1.7137144796975925E-5	2.8685974898742843E-5
-3.4943523373487664	12.217884679130231	3.915568853610913E-5	1.7543243188425745E-5	2.873714141017798E-5
-3.476217738039166	12.051206781698731	3.91154581591648E-5	1.774646110344234E-5	2.8751216413612237E-5
-3.4381043775288846	11.707787309160882	3.913563528257994E-5	1.826371408357625E-5	2.881812672640827E-5
-3.4175141432913065	11.442487558596586	3.9080948239218684E-5	1.8592634660807565E-5	2.8831425826001754E-5
-3.390535492772293	10.959938069747185	3.9041719023274285E-5	1.9232623614017056E-5	2.886652815993686E-5
-3.391605607580326	10.637069694303245	3.899085949147553E-5	1.9627946979867603E-5	2.8863221496302126E-5
-3.3957072198915474	11.125983907025887	3.9084595499006166E-5	1.9035989839443527E-5	2.8868594686806887E-5
-3.3933099091125833	10.454525891479044	3.8985710269974184E-5	1.9877774296414843E-5	2.8871596555039175E-5
-3.392748642497309	10.363320317554606	3.899186198274458E-5	1.999988181089426E-5	2.8875008106467707E-5
-3.3881777990103163	10.052022617744685	3.897059920236045E-5	2.0385441698860822E-5	2.8865965439138616E-5
-3.379931059854188	9.65560915900371	3.893676432335893E-5	2.0831086745454733E-5	2.883493775242503E-5
-3.38003327420144	9.645525660619372	3.893400290353315E-5	2.0841368401226415E-5	2.8833490647324286E-5
-3.380411775956053	9.63612711841371	3.892913197225175E-5	2.084832894214258E-5	2.8830788738643473E-5
-3.4070943292007656	9.209820550583608	3.884968269972565E-5	2.1316807994164818E-5	2.8767504049819625E-5
-3.4177904844649305	8.97279793026408	3.873793936375335E-5	2.1505591730530015E-5	2.8681750512172834E-5
-4.670507470987797	6.528342318175511	3.5690742509007904E-5	2.3687910535087316E-5	2.647458245750823E-5
-4.472672713765167	6.53165408154053	3.609010016995682E-5	2.3631407325825787E-5	2.6873689886910415E-5
-4.296096768007061	6.564113874181485	3.629023118393478E-5	2.3466515793603445E-5	2.6939899628831006E-5
-4.1907677441120486	6.6201318525786546	3.6520445171089746E-5	2.3318895528818326E-5	2.7146005270354395E-5
-3.42823364007561	8.77881073484247	3.8731350276982596E-5	2.17085192540022E-5	2.865870475464468E-5
-3.440421539484517	8.631632878187974	3.8723368573486335E-5	2.180458669912225E-5	2.8627933443348443E-5
-3.510174069952668	8.051882576425108	3.864024727283003E-5	2.2177729511535413E-5	2.847146590329611E-5
-3.4654247941708625	8.41479710425795	3.863828008166799E-5	2.1918426080221136E-5	2.8560313319221484E-5
-3.519325274558982	7.974355231943207	3.857580638915315E-5	2.219927165172027E-5	2.8413536358226896E-5
-3.8048036653298265	6.960169305120867	3.710007743181634E-5	2.2435211331696694E-5	2.7356611988508803E-5
-3.942941641067294	6.809098812242506	3.688179621215692E-5	2.2877704956803576E-5	2.7253136292217378E-5
-4.081244662082278	6.715380176995773	3.655132880729587E-5	2.2949139055283225E-5	2.7151428140471167E-5
-3.557899482821399	7.6388476831782866	3.817281955953266E-5	2.1886416456447395E-5	2.800817461637167E-5
-3.5506928691402093	7.692857622749482	3.8400569020764106E-5	2.2130619373774003E-5	2.8172580348772447E-5
-3.535122007221198	7.8370201875805385	3.848019729052693E-5	2.218058299983822E-5	2.8272184852644757E-5
-3.5827478111781415	7.560437912809053	3.813950255710793E-5	2.2191411563331705E-5	2.7914379916772742E-5
-3.656557182300242	7.31345080673359	3.75770148700654E-5	2.2217665890050163E-5	2.751789846904206E-5
-3.741595319822733	7.091603710798701	3.717356888279874E-5	2.208049959513722E-5	2.73743605266947E-5
-12.48823622079036	29.318127189803445	2.263716328627072	0.09561847753528697	1.1249014574091378
-12.301573729696075	29.291730374054282	2.187780409269628	0.10206019368722893	1.1066353827931492
-12.904182385341631	29.37659805299116	2.429375525767	0.07434523884193778	1.1576792000804628
-12.704310573905445	29.35687813300677	2.3516131637628512	0.08569547480983095	1.1426949199366847
-13.215739023882737	29.375039723105594	2.542223377959294	0.05403297276407637	1.1680096980039794
-13.289816212405814	29.38416912499247	2.5693041483528574	0.048370923693320585	1.1717840446798595
-13.628735756055638	29.408293625969595	2.682608280826179	0.028074022888866734	1.1792978127032518
-13.761313265189306	29.420327221129604	2.727497710757484	0.01957739142712785	1.1827005619842457
-13.789831291953012	29.42263826529943	2.735801709776797	0.017674729416768484	1.18294510220847
-14.193507593470319	29.351006338599753	2.8474068646845514	-0.006788437508421309	1.1740221297927884
-14.343065600888547	29.30623263263965	2.8831103553712225	-0.013302842648849691	1.1683024997564102
-15.169871121939503	28.7024294022831	3.089801693509628	-0.04749108837412768	1.1249387889193847
-15.025976096323706	28.826575538617305	3.053340347918504	-0.041123060999486136	1.132967408325859
-14.704342841257393	29.099582909420015	2.97095191173253	-0.027729374405826693	1.1508540605340205
-14.77814405518191	29.048154888872233	2.988464694839987	-0.030144104979059942	1.1467966231157716
-15.194930389272562	28.670268692680192	3.0983377119691835	-0.048396786254876	1.1229719155977138
-15.552436058935607	28.262388145106144	3.210807528475717	-0.06678446081754158	1.0940056901809858
-15.65870487864321	28.128694460225432	3.245222974517058	-0.07197988797236843	1.083570235484358
-15.420870685895718	28.414489982476084	3.168442279823921	-0.060787170700815504	1.1070166405969828
-16.14669845066415	27.534817692946177	3.3917748877828995	-0.0731573685176038	1.0408334185770127
-16.18902508127296	27.487365967844962	3.404493601629941	-0.0747903030448563	1.0377620389363733
-16.090879730623392	27.60512583812312	3.3749295481115196	-0.07324528674933502	1.0447962255871794
-15.906983759261689	27.83045491742547	3.319374372874118	-0.07609982662556312	1.0605359144305613
-15.78801336657089	27.974288039163056	3.2864213194807674	-0.07449302999721566	1.0691962928658687
-16.4224657835804	27.241242221715776	3.4569165899514074	-0.10324986966776623	1.0348024371451374
-16.636541644582238	27.015574682657572	3.485332576750685	-0.10802797673457275	1.0092938029595397
-16.701862721366762	26.948993088668995	3.488100734349849	-0.11268493688807318	1.0011350346184067
-16.98192097775023	26.67928029930171	3.467384012144524	-0.12651743454802744	1.0050645951704507
-17.086567607533095	26.586911131348927	3.4473330713650387	-0.14010301089783606	1.014414532960187
-16.810764952407226	26.84442366016748	3.4779270522945875	-0.11699659067066254	1.0033927405736305
-17.316197999609905	26.352544552541893	3.3790417422406724	-0.18853081945387212	1.0384516691324002
-17.45518464052986	26.210110438215963	3.3339262115158323	-0.22205567859951547	1.0484978320958782
-17.722095738557805	25.895382301413925	3.2505749111564266	-0.32067556242930345	1.0842986819012241
-17.72264017583542	25.894744071275742	3.2503762461552737	-0.32088498081515265	1.084371849779018
-17.932597821946576	25.11386146747848	3.1164352743329737	-0.5702862640599315	1.0644580206454026
-17.907096306050956	25.00313633884308	3.0983469071262846	-0.6046836941479725	1.0492812858408114
-17.75267320881764	24.32471147247125	2.9861200369198935	-0.8211081041676277	0.9535966096459026
-17.92944471255859	25.1306830888716	3.119072860594985	-0.565314044012733	1.064734718798343
-17.722777975835573	25.894232143167198	3.2502860451096085	-0.3210756548908533	1.084345087956864
-17.728945142955695	25.871483784810497	3.246399456586626	-0.3283217249795778	1.0837700008280475
-17.700264955727473	24.192801294244298	2.9628690292543465	-0.86351663219471	0.9260813537246767
-17.492893227235577	23.675149455238873	2.8591420714880607	-1.047791889191969	0.8194753790311566
-17.219818972655105	23.051350814888384	2.7346968038207873	-1.2708978982123522	0.6914488802616753
-17.213682929786287	23.036984749786797	2.731316463263045	-1.2761367079268162	0.6884746662883988
-17.20651458505761	23.021889840621302	2.7278554251966107	-1.2814376973827915	0.6846303040456911
-16.72944438496599	22.0265670999435	2.517470370023033	-1.6001438348397903	0.41753771795953537
-16.772330573218266	22.113599037757318	2.5353467229498823	-1.5761965199494772	0.4407848286715301
-16.97378539565523	22.529669064239176	2.6198733546870248	-1.454719115260196	0.551976761718951
-16.69878402350933	21.97001521221032	2.5089449559773946	-1.6143698627961238	0.4036282632780233
-16.44523432072541	21.481646309928003	2.426435115634939	-1.7380473561315206	0.2773339262148555
-16.38784636008633	21.382208809377225	2.4156445287749073	-1.760804949834525	0.25051289469331756
-16.10429654720809	20.90765006213037	2.345557168337962	-1.8612838245133003	0.11371915198167976
-15.229590069694847	19.59839917871314	2.218243007854451	-2.0141106088596565	-0.29485874507199383
-15.573303162172023	20.08692966262294	2.260999203885722	-1.9779820806064625	-0.1411791151613394
-15.762739830454272	20.369577854236137	2.2904206451848688	-1.9477572733319486	-0.05157705128803943
-15.676053214728174	20.229671015614727	2.2736829044406823	-1.9671272170896628	-0.0952190065273285
-15.004965242227517	19.29705702264412	2.1874383249529115	-1.9989721364153619	-0.39542397278213737
-14.347740685004595	18.43237628944785	1.998853841922187	-1.7952509950205786	-0.6472879868855015
-14.71316053352021	18.903140185799252	2.1272912712638243	-1.9479185082660715	-0.533329428568077
-14.112301424219844	18.14085757339455	1.8876958426458046	-1.6584233100082382	-0.7012292130939999
-13.786968016309958	17.746840232171802	1.6972163199697285	-1.445890975210184	-0.700641127193863
-12.572484095421888	16.31238607204104	1.0169854779116385	-0.7163171099928028	-0.4474906346874074
-12.73923093656964	16.50237005974189	1.1066035628431494	-0.8111972030516632	-0.4891626562965535
-13.149721100590622	16.985383718836303	1.3263685509407095	-1.0512926530473063	-0.5803428862069953
-13.560443943361147	17.474962802260926	1.5664541767868656	-1.3035985263053846	-0.665275194843115
-12.433087863224218	16.142914163274668	0.9441446955819613	-0.6447668262546946	-0.41244875215526383
-11.67886765718853	15.130655135953049	0.5818825846018438	-0.28367538803533643	-0.2370625322170505
-11.370603754574383	14.616160191779192	0.4399299681250538	-0.14641221656337622	-0.17841922742198688
-11.928279318244115	15.521235666230787	0.6974729465226488	-0.39960694553881726	-0.2874220896163359
-11.098102119973685	14.067276715400904	0.33672128144019897	-0.061536346116940366	-0.12854276599506417
-10.94829922258624	13.75778922441979	0.27434693561857815	-0.018509411834553777	-0.09890081945909869
-10.566136973193167	12.955069884045642	0.17459065904391075	0.020372832403010643	-0.05102808432552293
-10.528617101577506	12.869997651759531	0.16307619248372562	0.02259907055236792	-0.045726080132082646
-10.125844678960055	12.03212679724241	0.10275355214511209	0.02311877463595904	-0.026952296287103394
-10.205786830641387	12.200371242765215	0.11483084059973492	0.022900222045100928	-0.030700783717999523
-10.11776374681346	12.014636087480781	0.10195378530731652	0.02297658458339222	-0.026725611772211604
-9.799033203597945	11.32040592221854	0.06587781144316396	0.018080278686078945	-0.02007582931130525
-9.732454220074882	11.174895810343436	0.05859996240399708	0.016580430698690043	-0.01723997126696372
-10.081694286405995	11.938670646469957	0.09803001771302518	0.022379606197749927	-0.02597769779900629
-9.419861471494833	10.505758447346915	0.03874031808829426	0.00947655419866407	-0.01575124831359001
-9.39945834397536	10.463080013210769	0.03737501769950554	0.008961164498714194	-0.01545961821100553
-9.362989365785312	10.388561145610026	0.035611438926764695	0.008514677769548767	-0.014982946216540158
-9.15485933130238	9.94585479357356	0.025454407175233246	0.005464774221372372	-0.012600967315552235
-12.250739993292553	19.150604908283345	2.093739361867769	-2.0182926276459257	-0.5266416351156455
-12.385666050996104	19.229462944007324	2.1818635940461375	-2.0963198587478287	-0.601638122099038
-12.018444755085756	18.995911937273455	1.9258129756927742	-1.8747190863504124	-0.3742145059362858
-11.827571680933026	18.805921238230237	1.836095347081909	-1.7831552398645782	-0.31783902038083167
-11.71378598197753	18.69006222155872	1.7788712634608734	-1.7223770963046596	-0.2822651299943018
-11.489121580415649	18.312221504949157	1.6198906611268762	-1.557446636888317	-0.2079816132767713
-11.42092816915265	18.202424829191397	1.5748486389401433	-1.5101853840872046	-0.18815612150196617
-11.137081940903064	17.673975351763787	1.3405426076777385	-1.2608724043225759	-0.12045782127965059
-11.050577560623434	17.52903972488271	1.2759419416638655	-1.1911324672540105	-0.10340928827680859
-10.900173758069224	17.228821915447778	1.1364990517696791	-1.0420047981659835	-0.08253396246848405
-10.59407257662658	16.86993613536655	0.9503363372973048	-0.8513470195650128	-0.0477762923668439
-10.4015251414116	16.663994998799538	0.8480303088211654	-0.7503908076222452	-0.03013707606163768
-9.980308680915373	16.24426542990552	0.6349318302784548	-0.542433693038279	-0.003124272352324567
-10.52456597891735	16.788877057884427	0.9103905529923352	-0.8106659482800888	-0.03856124152659281
-9.215934750579713	15.702403997568886	0.35510824564120635	-0.2873024289688506	-8.962340362783042E-4
-9.506635524164235	15.916651407254937	0.4620849935394852	-0.38376330288505855	0.011352310610270887
-9.713477904294042	16.0562870014233	0.537198348168189	-0.45178860695450174	0.006579895260040724
-8.987328542896977	15.535943891824608	0.27310262323541884	-0.21336018894334316	-0.009087919386684332
-7.038155536202357	2.4161328913912485	0.00232416690372051	0.0021009023875255984	-9.658435680829707E-4
-7.218271698777633	2.47634434863711	0.0023607301536308304	0.0020786633150687347	-0.0010835868690737638
-7.402921517489648	2.596088343862585	0.002383745313493521	0.002015795710566949	-0.0012207398835450882
-5.610926604361966	2.56874897195521	0.0019249089326755088	0.0018673811164223583	-1.696649673526557E-4
-5.791192046184306	2.4885541575675454	0.00197181441125708	0.0019244907800367458	-2.455542346237755E-4
-6.090991914769232	2.367770791599311	0.0020712864329065317	0.002023638729515559	-3.877454976755815E-4
-6.223300720670824	2.365865245728654	0.0020974562102869174	0.002039443123957689	-4.568658554479895E-4
-8.524776938151282	15.280293075065625	0.18340066262415822	-0.15183624429729534	-0.02636503857165092
-8.5390176621	15.301185889469425	0.19393974489429122	-0.16046119937323422	-0.02763641101597881
-8.574275941324595	15.320887483760043	0.20025434704469017	-0.16458026710353776	-0.026572516250008452
-5.2268760988311245	3.1984387632370352	0.001644920621960587	0.0015430978680843624	-6.490801061816777E-5
-5.323022364028059	2.954304032548915	0.0017481801632876041	0.0016613425098523738	-8.345133238526337E-5
-5.411391041049513	2.8046470279535036	0.0018177195966713104	0.001739811545712616	-1.0751516062972204E-4
-5.361270108912003	2.863813885716368	0.001787888526741016	0.0017052649777688192	-9.054990356861945E-5
-5.176470922340737	3.3654332504811606	0.0015798529451924873	0.0014735507781192558	-6.210471998171934E-5
-4.997438755280889	4.032636318053695	0.0013124176073191255	0.0011941423680071174	-4.9344699240709314E-5
-5.108994509801874	3.6116460899580636	0.0014733344611353803	0.0013597805333268134	-5.546731674541092E-5
-4.991774580661376	4.054261353979088	0.0013034452443023712	0.0011848336123329195	-4.8722363118260265E-5
-6.53602006808163	2.347293243898074	0.002182548039136376	0.002087451262626389	-6.348235492882163E-4
-6.871423256057571	2.3759082864320638	0.0022764251799561814	0.0021074183080637063	-8.479914995641151E-4
-6.725008134174486	2.363972974785624	0.002237222560469254	0.0021011160018680223	-7.549544258511723E-4
-7.498445287702315	2.6504749625169852	0.0023958660670326233	0.0019858755912875643	-0.0012894484433058366
-7.543394316053332	2.6908233254228815	0.002396559532249042	0.00196114098736478	-0.001325073506163013
-7.714537633122486	2.9137762658493207	0.0023640997588483337	0.0018245574710303134	-0.001446330739186924
-7.7891268079090406	3.0564766598021276	0.002329023965544978	0.0017328020785415182	-0.0015024754184675211
-7.80527300412054	3.4063802626319237	0.002165481873732767	0.0015221079691285309	-0.0014991257116943207
-7.804324521600502	3.2269612996167556	0.0022551468698245236	0.0016328119477458096	-0.0015066647584585963
-7.758877336072651	3.698244931275473	0.002015616434459384	0.001364572916030977	-0.001455410215249094
-7.751964178591711	3.7286102673963915	0.001997768344188216	0.001347049332429025	-0.0014488421187573693
-4.868412953288395	4.489722570165323	0.0011463018274413708	0.001023269428556248	-2.9586928451783443E-5
-4.944274103721604	4.221530184777065	0.0012430254189632443	0.0011229581721412894	-4.1517013696018226E-5
-4.861218645669248	4.514367912389247	0.0011377918595690338	0.0010149800571765423	-2.8327821895251905E-5
-4.761328567585714	4.872867994409656	9.96593981886934E-4	8.726123418385151E-4	-4.214912802421242E-6
-7.7347878369548635	3.762505605967378	0.001977195887464196	0.0013317868464964766	-0.0014366771162575096
-7.441188952293851	4.488511996506501	0.0016499023809658426	0.0010572232916290344	-0.001266151569235363
-7.462522939780039	4.43043664258904	0.0016732558179130019	0.0010787580839893044	-0.0012775799207337109
-7.583988224902736	4.103803156183615	0.0017841909912806612	0.0011816689886852633	-0.0013304714855534609
-7.428705960551779	4.562167039268793	0.0016452170426028995	0.0010367002869759577	-0.0012715268032602747
-7.367225146909923	5.0179675342064245	0.0016234807852000613	9.1347041286595E-4	-0.0013060577815456216
-7.395373926440531	5.510469499667041	0.001787571348656004	8.375168439137119E-4	-0.0014605096040651354
-7.396628687854849	5.543415335697084	0.0017962028578571887	8.305794195238843E-4	-0.001469726666300755
-8.951906927477943	9.55517852325179	0.020942808377515516	0.00453655400933063	-0.011554860868651089
-8.732770861641235	9.107630277300872	0.015007471213858026	0.002927091065447582	-0.009261240664702231
-8.477149435408428	8.592840803667324	0.011055577262180993	0.002251814891405754	-0.007177512636520288
-8.352048182285694	8.325615036227727	0.00924943081000618	0.0019674144755100318	-0.006380635282099892
-8.222367325804308	8.079901469599669	0.00812696430742387	0.0017803679057922113	-0.005753642900032415
-4.558078678429407	5.6727023718291845	6.631233261028939E-4	5.559716700141086E-4	4.7471645227111E-5
-4.661854211303943	5.2307881209663405	8.595877054818984E-4	7.392746844844797E-4	1.6163080860659434E-5
-4.6736829568741065	5.179041007331088	8.809263890070149E-4	7.602332889932919E-4	1.3198943508837512E-5
-4.664862639408369	5.2157017440172675	8.661955399099155E-4	7.456287169689058E-4	1.534039219537608E-5
-7.642518454416541	6.7438038314408955	0.003163150663066985	8.431365931036864E-4	-0.0024794522739672825
-7.72390205946121	6.960130553786359	0.0037882870152149356	9.54978739064459E-4	-0.002877542283875119
-7.960824009101229	7.5515457825414485	0.005475034367242818	0.0012395284982222219	-0.003997954133219982
-7.398279738095727	5.568321714484634	0.0018132756396870655	8.291031986183979E-4	-0.0014842291581062558
-7.486554017062449	6.151026864151781	0.0022534197649106543	7.90295639666613E-4	-0.0018126590001701253
-7.599533786520233	6.612688047526157	0.002965257818433508	8.368488270608689E-4	-0.0023605933747458596
-4.559353287845783	5.783205763653101	5.989520619231926E-4	4.984583288804116E-4	4.901459347405586E-5
-4.539973927898901	6.108340489734484	4.3085837726390463E-4	3.52074244006181E-4	5.9395599580737296E-5
-4.595870421128182	6.280367827388355	2.6247343192735336E-4	2.0817748248039102E-4	4.860498453068479E-5
-11.949523827617073	29.206895619841305	2.0356768203558455	0.11131688220295792	1.0637101908836148
-11.807688642858182	29.154031813094953	1.9695068460882712	0.11156160265784663	1.042409529312173
-12.00330605669702	29.223330979102066	2.058963769665887	0.11056737504771098	1.0709586624360674
-11.58017196199464	29.065937130844834	1.861286693610186	0.10748314267098523	1.0104963201429846
-11.41683712235142	28.96940271662765	1.7785612718292878	0.09973044120763178	0.9783017602082935
-11.219350371023808	28.853937987330728	1.6777977545641005	0.08850426443426762	0.9377708175181108
-11.063811648377435	28.68153300927144	1.582681902572297	0.05825184730994354	0.8953878109010319
-10.947486528223845	28.535037823889105	1.5079974914934255	0.033452580237875194	0.8628471535078475
-10.899230615467399	28.323819733732066	1.426735647034326	-0.01273432699376588	0.8355833103160039
-10.868467577029437	28.194812621939796	1.3765012828896541	-0.04136025346252745	0.8188719768194062
-10.876511202290695	28.109887068149042	1.338453063798536	-0.06767578185610809	0.8123154826888963
-10.899672074901286	27.854101802332053	1.2298005037160429	-0.14106163589081017	0.7874903966261954
-12.412266700730603	28.73183000599365	2.1800999950135105	0.07988455546837597	1.0630648077564058
-12.004390987243811	28.644127827029816	1.969247038259195	0.05943294644646419	1.016994298388201
-11.418956634563854	28.353076382645266	1.6102142644812054	-0.01759128959654456	0.9245887036954736
-11.624144095082618	28.483083006210283	1.7442775474647014	0.017900194225302986	0.960438514585535
-11.98757052088968	28.638168487186267	1.9596998063328652	0.05796653290163828	1.0147268453379186
-11.999455430555999	28.643021141499133	1.9666722566896269	0.059183793013495696	1.0164585791837117
-11.11438165555979	28.077094826076056	1.3892663572498853	-0.08902734126319846	0.8509174171602378
-11.390783517603357	28.330385589064328	1.5899816743065562	-0.02371487121755526	0.9184258862494017
-11.018694723095315	27.985290635821798	1.3189800280888166	-0.11223836099942519	0.8236012954855068
-13.471803069018005	28.77445563984976	2.6574572147154885	0.07471008395712202	1.14421203311663
-13.48260549035852	28.773788416678933	2.6620320581388053	0.07444236821454676	1.1447460427105804
-12.935354512904492	28.789110493383188	2.4252272253811773	0.08353002113299672	1.111657722955541
-12.730299209385468	28.768829272465172	2.329760736500077	0.08279866368870852	1.094472227576262
-14.231290469589101	28.525879619960573	2.9376140777109647	0.025430381048145198	1.1518389890604321
-14.010448775461906	28.63328583652027	2.8608628434690946	0.042389770615815815	1.1550908998453093
-13.506471729136642	28.767317669153915	2.670920501518825	0.0730124702439626	1.1451503634933253
-14.460841527293365	28.39408003504012	3.0122555763403884	0.00437601856375144	1.1458754760923435
-14.783683682753072	28.129965573228738	3.107775924003545	-0.024133957413519674	1.1245580771748602
-14.975465100779633	27.963363652093868	3.1653480347982352	-0.03833705500136565	1.1109229982957796
-14.857377166814722	28.070482248494333	3.1294997122602393	-0.03013652129713272	1.1200233573220344
-15.247091508969765	27.723494694946858	3.2472947939616215	-0.056551905076893894	1.0907888635505634
-15.438921475279523	27.548521108541188	3.304648700223355	-0.07000702926012028	1.0745159786248322
-15.777307067901031	27.23142152114181	3.41063561750508	-0.07836893816931191	1.0478919905784343
-15.505550048294694	27.4862002405047	3.324255449273905	-0.073355730252183	1.069221810024479
-15.95882932927022	27.057658625283377	3.4699661576510312	-0.08274533456643236	1.0305231924473421
-16.071627921968407	26.944874315391413	3.5022790016887146	-0.08534261427858285	1.0173550303229049
-16.348879088595037	26.649360708813276	3.57104802277311	-0.09095652667349137	0.9788937240245432
-16.427997019937784	26.555959712111072	3.585809949401988	-0.1013790160140832	0.966343164777729
-16.656844434007954	26.17623866269756	3.5878538754196883	-0.16924166359533407	0.9199734232627599
-16.696536478621557	26.09508062700545	3.579240319324226	-0.18809369737709955	0.9095815569565703
-16.835749776418716	25.686852448177994	3.4950769785124747	-0.3011655680676099	0.8562734513856001
-16.845061757485475	25.628453285604436	3.4777472001889222	-0.3204741686988464	0.8479360198845789
-16.850433340026893	25.176846057478727	3.321933028353829	-0.4832746519717172	0.7739499219139785
-16.85038673364371	25.14105029551206	3.3103788264165357	-0.4962331077776694	0.7678460324454379
-16.822804208812027	24.752145786172367	3.180338355880996	-0.6305400786479987	0.702863111051627
-16.814022621155868	24.619664448408173	3.135867009239527	-0.6762527898647571	0.6808770673750705
-16.812945472733826	24.6090037446475	3.132248986789074	-0.6799343710674672	0.679344187816394
-16.723937840816944	24.10943746964462	2.966583768186355	-0.8662732961516975	0.5970903797064062
-16.711672631053567	24.055094941481215	2.946932435368063	-0.8867707718740151	0.5876798758836351
-16.289023552988983	22.907733919851253	2.591541434401932	-1.3135793195330363	0.3698076184473847
-16.541701583590093	23.45604246001041	2.7559005836886503	-1.1117879212491923	0.47534661739244416
-16.554803726644348	23.499372302025698	2.7687834324545584	-1.0951753706907594	0.48300112761815694
-16.28488538521969	22.898119481008653	2.5888171478432964	-1.3170827580640223	0.36786099498973895
-16.26218103763534	22.856454352609262	2.57812865039558	-1.3310825152525922	0.35829984531842024
-15.969194038819062	22.31634337785984	2.4389002951293377	-1.5149833623899263	0.2339818192100048
-15.890230123807179	22.1925020649246	2.4121582783924156	-1.551397426978765	0.20592650243576324
-15.611918811164477	21.76175729997115	2.3276194465803943	-1.676462760270086	0.08985079094533954
-15.389654649869971	21.467446140267274	2.287516513850016	-1.7546160878405785	0.006957730918324773
-15.211472875440649	21.22502075941048	2.243328569773911	-1.809106895725829	-0.05930599464591736
-14.852605830718518	20.76860561637889	2.2118565665753755	-1.9130275344079393	-0.1921589813802048
-14.818368111934701	20.727265125728813	2.207665167591178	-1.921348083167539	-0.2043883718230204
-14.010753868674147	19.956266747716498	2.1758384760650804	-2.050551461979123	-0.41184075413827625
-14.087441807327457	20.012526511232718	2.1744243918312067	-2.041535956283713	-0.39593501761632754
-14.468160486474938	20.371519812579944	2.1835591782783803	-1.9854971672070765	-0.30242827389199295
-14.161164464278139	20.08381166702931	2.173515641605208	-2.029550167071119	-0.37736808565697433
-14.781086333771103	20.690256417429	2.20547495115247	-1.9290241759411035	-0.21530094873605415
-12.566775432145782	19.255877513320883	2.188943412671858	-2.1040178476758005	-0.5990361210281783
-13.290339014836286	19.46305631769065	2.187541607801937	-2.108644400388325	-0.5446158387020015
-13.1729303124603	19.418787275288505	2.1902387633979115	-2.1103084188475023	-0.5591021701919289
-12.843245224742368	19.28971157894774	2.199931579282323	-2.1156559146512683	-0.5990978445267451
-13.364979556612642	19.508469790386137	2.1880980081605395	-2.106125316483708	-0.5346183404230275
-13.714991928392514	19.7215588672211	2.1781299616850722	-2.0829130762209265	-0.482848791656734
-10.73275094914898	27.601566124654774	1.0933569957054425	-0.18881508923035423	0.7283393776510099
-10.621312259153935	27.431657608134955	1.0021795137515999	-0.21902418378778044	0.6848080920106654
-10.494472622804425	27.139762728691487	0.8954190269641971	-0.26785295975048984	0.6240263194214244
-10.440814811578786	26.97290839065918	0.8401606489803912	-0.29424315628381154	0.5910247163776612
-10.340010025599554	26.46761329405222	0.7378738491986014	-0.37719758644344925	0.48564653885387804
-10.310942985096554	26.231506882359504	0.6915822338024	-0.4172768907527848	0.4330828824003462
-10.254915889396067	25.788604694922874	0.6748739634194736	-0.5002083502624863	0.3310273210515642
-10.226478276469011	25.49740684588262	0.6556341303558266	-0.5455967695012773	0.2700001261241302
-10.15297056364784	24.454238785309386	0.7215221601816032	-0.7097652669290948	0.04748305223525133
-10.148816922605754	23.97207807587904	0.8175059922338744	-0.8094817576289011	-0.04761425637064444
-10.1572747910747	24.735583520367605	0.6752160149175058	-0.6523904305783076	0.10575549493351233
-10.162097597121184	24.830116402868736	0.6749898878124467	-0.6389892241463686	0.12629698454718088
-10.162546766859359	23.84260305188515	0.8563157663720737	-0.8405458326924024	-0.07364371890665736
-10.199764060738538	23.17965757589045	1.0178443337645873	-0.9766261967305482	-0.19035081324536415
-10.264133457042867	22.925685144978395	1.0898770523531744	-1.050495914963967	-0.2287496411809859
-10.334836167150385	22.416165687077918	1.203932823623784	-1.1271526550990008	-0.31390524316450874
-10.491992980100063	22.018023813554393	1.3173141059878462	-1.2473365734542057	-0.3687757601816831
-11.549836964138185	20.072338696358347	1.9961545387628092	-1.894963364939822	-0.6255264138505643
-11.554967867880773	20.064003427239495	1.998334033620988	-1.8968860663060332	-0.6267508483260561
-10.551136967279964	21.796553611972193	1.39049013550145	-1.3090902588686064	-0.4163849838133323
-10.861109989919282	21.2561808403101	1.6086093719058767	-1.5171274758729871	-0.4961235921294174
-10.944210941660401	21.11696785294288	1.6650915169279732	-1.575868345956195	-0.5115985724720581
-11.133323225905555	20.800917117156818	1.7843545881163136	-1.6850447762906606	-0.5407969999942254
-11.346534801731305	20.436488911990164	1.8942300234749907	-1.7953023894912925	-0.5753762447370263
-11.231518843805489	20.62710766906838	1.832272208315659	-1.7414505392752573	-0.5572865901516628
-11.741469854730147	19.77949816437784	2.075817944253601	-1.961490946096455	-0.67215150337575
-11.841147224706019	19.661418434931374	2.107036019039325	-1.9914934136020574	-0.6808326593022491
-11.973386913159729	19.52262481256701	2.146173519467072	-2.0295634091408004	-0.6882233789544896
-12.17042537041236	19.353881967026794	2.175125642622894	-2.066699488177817	-0.6685044864456238
-12.254791953417843	19.298450378205736	2.1770310698044613	-2.07783879545581	-0.6436991249512718
-12.107678242949614	19.405561627556374	2.1660498790496163	-2.055151365136514	-0.6757717684665984
-4.288326386940742	5.8070230604936794	0.10451870136189567	0.09974322116852155	-0.014674137986237843
-4.307057605244767	5.526002436139832	0.146554773669851	0.13898649634029045	-0.015050351719483991
-4.180171464701457	5.245978145694322	0.19147048594075328	0.18069310356914328	0.006361495384058036
-4.162615861022818	5.199209053922773	0.1983678348850635	0.1869963652111506	0.009477028097071294
-4.143652721141185	5.191949089536986	0.19976142193918478	0.18781776008946888	0.01212756314868902
-4.014987066173259	6.398560350145364	0.019518529763054702	0.01848782625792887	0.005061106814822
-4.102160277057983	6.226155071234556	0.04260948249252299	0.04183731841005763	0.001676823408291445
-4.158587255864665	6.1200098173878565	0.05841931912287256	0.05706153679380742	-0.0026933147747788314
-4.284793079351208	5.824858607178209	0.10161848645974544	0.0970501683013254	-0.014331090400319773
-3.6322745368198053	5.1479752237781815	0.21924198188885188	0.19015876358367945	0.09184435999607043
-3.7520724673596213	5.133869891353276	0.2161855295299281	0.19341670236726605	0.07205488717990474
-4.068810461062704	5.185234828589743	0.20290068902017144	0.18881131875125529	0.023547911962997405
-3.4079134276844885	5.238028583704212	0.21788036798294957	0.173858110955646	0.12671200375265476
-3.870611147185512	6.723331704642558	0.02121383967846722	-0.013370098170113393	0.009816268530260713
-3.93550508782948	6.569124366309313	0.02663672613344787	-0.0031495301211293923	0.011111323033770847
-3.083077723553127	5.477621858005871	0.21955234600842893	0.13106075509702161	0.17492216017072085
-3.2016356353304536	5.395281637801698	0.21937472295165397	0.14785046911028993	0.15665894310072342
-2.9250367521464256	5.618751443255416	0.23622203394704802	0.10641015088476859	0.1988689642137727
-2.808073832376915	5.742408533499555	0.24550134645567595	0.08599680050483241	0.21480906056216756
-2.561109083068193	6.012828978318681	0.29820805973292447	0.04135110772523559	0.2535319332593153
-3.6562255957727294	7.214473650128381	0.05762221976743127	-0.047254757206037085	0.00901962332944256
-3.592522873141893	7.34008329807876	0.0983632191591945	-0.07941858728311453	0.014469198318957358
-3.54328167840365	7.470859406778205	0.11112999625485379	-0.08973394422698011	0.016344471874744006
-2.1477862434435124	6.617732931249476	0.4463556451011531	-0.07789212724039694	0.32808552337613617
-2.178221292733067	6.571855578800015	0.43302009537880437	-0.06734523347409077	0.32397559028497913
-2.0648331524982755	6.7576354797203635	0.48512360463778614	-0.1103311980150806	0.3399294334243256
-1.8849213199230619	7.066868042911974	0.5698644859691983	-0.18088457273111674	0.36474271402728387
-2.4120263893614973	6.229400814325045	0.3489514338602115	7.96662887826375E-4	0.28095420913262203
-2.5361866250272955	6.047252036713077	0.3036237250240456	0.036863422849065325	0.2574724201658415
-3.935819787141531	17.984500048599497	2.4773268094901026	-1.10454998496164	0.24361496039895073
-3.78336958602557	17.993315823553566	2.4628338841340525	-1.111255428597454	0.24017205730433822
-3.427077741744119	7.766058137175304	0.25729060934723086	-0.20116989200967123	0.022381287133027453
-3.406569881135219	7.832445527304884	0.2787148304108766	-0.21556438761539068	0.022447138986831768
-3.395983191054093	7.883794864942119	0.29599957174015246	-0.2258013637209136	0.023112176371358907
-3.3371281060386737	8.150918617555703	0.39665248249957136	-0.27787498958967993	0.029623349441660528
-1.278169408830863	8.48437433428823	0.9688786328868764	-0.48384994800104353	0.4314234090105053
-1.4540629241815408	8.03470965362341	0.8414071786793457	-0.39079133691498724	0.4176702290632653
-1.8167261401452421	7.208011822579171	0.6079174737713281	-0.21336265970785673	0.3761499172066449
-1.5523830370140876	7.789776732269239	0.7696067092528709	-0.33559478099597184	0.40478098570461585
-0.9410764433027281	9.405038530050247	1.212993811941393	-0.6561839339369816	0.4495474320943065
-1.0329367331417418	9.151234284338832	1.1478928873724636	-0.6122256850020446	0.4459734542071325
-0.7679094447811552	9.95277965234512	1.3383556940367645	-0.7387057391724521	0.4542747043067221
-0.33002843814312044	12.134348277380695	1.7561434012700448	-1.0115271600772695	0.44248609994540306
-0.3357764586920513	12.078843485378034	1.7470716639582138	-1.0056748093744825	0.44344231349228014
-3.417433509638533	17.827381727176302	2.429955301951129	-1.1367498156987148	0.2458552838010918
-3.353382382951112	17.741842308688575	2.4229110250917834	-1.1426804135869437	0.24917437743061405
-3.674832941632539	17.93323560833925	2.4548033121272463	-1.1167338022357671	0.24454599805147878
-3.5409307277999584	17.885907081965335	2.4431610597071205	-1.1282727685021505	0.244468556076935
-3.1860561960175433	17.549365365355296	2.4039374400807016	-1.1536263071021535	0.2538802088383109
-2.9981130641699174	17.395321314172424	2.3882750133078106	-1.1622887114358629	0.25793336781585396
-3.2165215628928006	17.57820816975883	2.4066805003485117	-1.1512066278116286	0.25374283314447177
-4.1137207324417435	17.95308223849858	2.5006302622240537	-1.0939143007381031	0.24366775251719827
-4.160621080742889	17.795938972454014	2.5103875021672253	-1.0939642750734342	0.2501774476625887
-4.190763877417752	17.70804950350443	2.5170917734914298	-1.0915443970531273	0.25295454315857624
-0.33050020850094985	12.145123827625998	1.7575812561047461	-1.0123483730157765	0.4422022443529451
-1.4343564303268679	16.31909273804294	2.2428564061174594	-1.206640166854879	0.30426588096307994
-1.3066176526698219	16.0680303809159	2.219186547195736	-1.208928527311652	0.31022441766071485
-1.1152979539279455	15.611202681804269	2.1750177863219684	-1.2049740115887069	0.3246565621669506
-2.4474803932797915	17.1585224792057	2.3528085994065964	-1.1813933605418199	0.2721061257400703
-2.055761384167546	17.041296048986602	2.323747435374883	-1.1939706287631529	0.27964180659569227
-1.9984998164489554	17.002629506016117	2.318422574486632	-1.1946250648070784	0.28240772773416095
-1.5724149375605685	16.580962567434636	2.268320746290728	-1.2074949114108322	0.29529265794799847
-2.9820955633715815	17.38344915169903	2.3870460326019938	-1.16291553335033	0.25838330519461855
-2.724789042326286	17.256116533629893	2.369912053863734	-1.1724428799409723	0.26517914215348115
-2.531457869203797	17.190304756335227	2.357989229988786	-1.1796505804523028	0.26880906858910464
-4.183190145794866	17.56540290424019	2.5152261803668123	-1.0919837138831867	0.2571278570953633
-4.207099313692599	17.371866069837257	2.518631702702994	-1.0953745924876883	0.2616264783523441
-4.17345519997633	17.089831976884682	2.502513829945493	-1.1033026203370446	0.2617593050808147
-3.3148310309893363	8.423923301546052	0.4989955828736843	-0.3370201363691509	0.030294307761347478
-3.3001926290874843	8.663118489326514	0.5773267373034674	-0.3864116836753006	0.027084970639433183
-3.2862287614074197	8.915212706658004	0.6594502977194979	-0.4353697924946652	0.029092999522605516
-3.2794829862540458	9.153166440048345	0.7436495646840555	-0.48550515245920767	0.032426834092637524
-0.3805651487088481	12.953841366376702	1.8679954341840896	-1.0776757309911742	0.4187411215551355
-0.4307061904896281	13.36924122248353	1.9247592592854907	-1.1115111698508509	0.4056361695052133
-0.5075965103225141	13.744646939005303	1.9683916279819402	-1.1314922236269247	0.3934835817859588
-0.5977318219793605	14.096499370658435	2.012179493208237	-1.1540523879958067	0.37945995297934465
-3.2676731937878696	9.605726412719452	0.8884231590721402	-0.5671248636043039	0.04348333930085237
-3.256429234120413	10.042692132374542	1.0251522472654466	-0.643197088898127	0.054144145062026014
-3.268410707882346	10.416945356274994	1.1299149802601105	-0.6961175795091062	0.06315951499970288
-0.6591870284780542	10.31262568099423	1.4230245650666495	-0.7955764316987392	0.45714755674327473
-0.42285288091859907	11.258976825610697	1.6130164516006544	-0.9191949017264975	0.4572348113174547
-0.42939644071267913	11.215805729165236	1.6046986495750828	-0.9134797388017659	0.45763369711065927
-0.6312573047807166	10.428088654680536	1.4486892803924372	-0.8133297858113907	0.45748778408483437
-3.2903234695987535	10.897386429199772	1.2729645624370334	-0.7715463531761306	0.07454357819358914
-2.987291544864133	17.386535233830127	2.3874562438994036	-1.1627524172552584	0.25821898624159845
-4.164359810315925	17.031866286091535	2.49879079649236	-1.1042126615069183	0.26229555664266535
-0.7097934901376413	14.466809880080852	2.0564846089187068	-1.174245861567807	0.36410967890582663
-0.8575672753041089	14.969271293498517	2.1082053338658278	-1.1891054456859762	0.3476804704128327
-0.9532329287786547	15.217415294466539	2.1363665575864053	-1.1993493405204558	0.33671700771122554
-4.1386892518049425	16.602845789463966	2.463169094811178	-1.109887625108009	0.2562242314439254
-4.159558946386909	16.976159925336383	2.4941665745554316	-1.1038179001032056	0.26256220595658025
-4.083322820670365	16.225441788462653	2.420246907899131	-1.1127318895704499	0.24914698273402758
-4.075875945060494	16.183223288394085	2.4152519460981536	-1.1126995730215776	0.24875771421084605
-3.9528003255732322	15.292784673108926	2.2760730218403515	-1.1061257876503081	0.21376512375257162
-3.9992067929440043	15.73055462668215	2.348975016934779	-1.1135271007307246	0.23247766025640387
-4.068371905853679	16.139351008679608	2.408573576518671	-1.1120281886374392	0.24746655715381732
-3.903746688804401	14.691009127397303	2.1697031085409115	-1.0875557837515037	0.1878156062900694
-3.86987704440043	14.375574603567006	2.1088861496303233	-1.0728119533703033	0.17690728812088286
-3.9256796422272324	14.820378173973397	2.1936787977294947	-1.09120088954237	0.19285119490045335
-3.9497350317267026	15.228464150498013	2.264844156160238	-1.1039250936425777	0.211105671502716
-3.7268568443784513	13.894308007070336	2.00915913983554	-1.0541359559176193	0.1614694161405878
-3.698215854277132	13.779058127098043	1.98488524440666	-1.0486380231855115	0.15792134975090022
-3.6779639093146645	13.673870011895303	1.961280048870202	-1.0409075422116099	0.1553158529384739
-3.571181750067259	13.33170586472178	1.884717119684265	-1.02237933657459	0.14445219499991885
-3.4835043026903465	12.977876322076302	1.8018900000104936	-0.9939050155820583	0.13692794487285861
-3.404126025364066	12.339701968592273	1.6523990489977514	-0.9427243479374712	0.11415668121521702
-3.3488293333994186	11.895449310153229	1.536765257250597	-0.8921876988701469	0.10309164189987488
-3.300315153385468	11.14083500028607	1.3414456351534012	-0.8062158561870845	0.08115293373805424
-3.9511621749674837	15.271050023970451	2.2723893988681176	-1.1055662960620611	0.21305610421925514
-8.244373317370188	14.628658956740194	3.0592229216851725E-5	1.316893662958761E-5	2.151569195314548E-5
-8.208489142862772	14.204433859089825	3.0376192556948978E-5	1.3857348309593088E-5	2.1629676134200307E-5
-8.193734077492797	13.966873422743047	3.025520151742932E-5	1.4255222673534937E-5	2.1677555326897815E-5
-8.232676222944097	14.462837941075223	3.0509814331196634E-5	1.343890301504721E-5	2.1571119103269054E-5
-8.19035693955016	13.837323106092928	3.018817923501798E-5	1.4484559383462427E-5	2.168380149685897E-5
-8.113167709168138	13.369167772280294	3.0032416441271603E-5	1.5231949373946492E-5	2.1829984904793383E-5
-8.077142174814208	13.181783020574018	3.0012562535771345E-5	1.5548022977964103E-5	2.1883085053311616E-5
-7.967407351985131	12.816549861797377	3.002356131777124E-5	1.6091052616904674E-5	2.207485791216111E-5
-7.4202031915344335	11.241546128091116	3.0639371872109985E-5	1.8338112181252934E-5	2.305003364475345E-5
-7.380855782333087	11.139150568907128	3.073704003534872E-5	1.8510968378743615E-5	2.3121484057873934E-5
-7.603903539139292	11.751642921695533	3.035317642800696E-5	1.7610953625840826E-5	2.2712547271165585E-5
-7.696154479064555	11.994745340563997	3.0230325786942664E-5	1.729253206430438E-5	2.2541670959526755E-5
-7.744684776673163	12.145936214046198	3.0206421001656437E-5	1.708903833740467E-5	2.2456136616145872E-5
-7.337783016568444	11.036160898112158	3.084420785957477E-5	1.8676666533902702E-5	2.320021061116475E-5
-5.478513842259125	7.328297301269693	3.4167476301647415E-5	2.2606018896347306E-5	2.5590920958982413E-5
-5.496335515484936	7.350666297835906	3.416463945057965E-5	2.2608263105565107E-5	2.558176102133451E-5
-5.513292533723025	7.373441024034741	3.413762095955081E-5	2.2586172511383132E-5	2.5571066957409977E-5
-5.7782594324877365	7.704138241466704	3.383337644184784E-5	2.239083108932552E-5	2.5249735481850466E-5
-5.226288884072366	6.97442447090005	3.4697945562986115E-5	2.316859627764829E-5	2.5784557520931693E-5
-5.1320395346395955	6.880771446866525	3.478099774867906E-5	2.320060788664069E-5	2.586812791125833E-5
-4.981658732436152	6.746084424883188	3.5112610429858325E-5	2.3424177961657758E-5	2.606907870582442E-5
-4.872230788355059	6.663668971542325	3.532131730407639E-5	2.353993838380868E-5	2.6247937920555845E-5
-5.95993806317256	8.088641025459268	3.333102994912815E-5	2.173955330664174E-5	2.517806205476697E-5
-6.156106083074739	8.43849134717127	3.3155490180923836E-5	2.1592298987686727E-5	2.5009661043320564E-5
-6.3622803987511345	8.893710900037291	3.2678975744819064E-5	2.099683533327949E-5	2.48308238298406E-5
-7.037730777065047	10.279206689455364	3.14547166051508E-5	1.9656939451411916E-5	2.3773111267936153E-5
-6.511291309796823	9.166024915663732	3.256919791246713E-5	2.0958577506389198E-5	2.460269725584915E-5
-6.961309529005052	10.091919377967345	3.158894239811775E-5	1.9882774200018995E-5	2.390251647653933E-5
-6.976746835639336	10.11701394282087	3.157934427387511E-5	1.9873568028252928E-5	2.3882392941831823E-5
-11.149672852779776	19.026028297048256	0.4605991554433864	-0.07101688556397648	-0.16191270668932328
-11.177286946315288	19.099277703541333	0.4641526525994698	-0.0736425934260364	-0.1623844052435343
-9.18227086019565	22.941744559833715	0.47033596596043864	-0.1702304734403386	-0.10292699602667947
-8.933979733519063	23.042297787756027	0.45791212551016214	-0.17258087608888473	-0.09430353107916012
-9.497726748011418	22.723004536194928	0.48045036288768844	-0.1644766333578882	-0.11221712377748096
-11.201816179455392	19.362671115833425	0.4714456484900199	-0.0811960850723164	-0.16131934280424398
-11.022193536741858	18.71762456011473	0.4456180024287915	-0.06096718416465653	-0.15985555326505438
-10.948655511422155	18.634752597804788	0.43827642378257103	-0.05741845916895348	-0.15773907903827555
-10.739200803101152	18.414265673982754	0.41855201209950255	-0.049086216087668194	-0.15199200996078022
-10.426129079411938	18.242868662510936	0.3898089790399189	-0.04066479084163615	-0.1417511992846019
-10.351495060601314	18.19934593348884	0.38296199997763336	-0.03884432790228526	-0.13925589933413154
-10.276659955502009	18.164399203559437	0.3762185160525773	-0.03722573913170564	-0.1369495976802744
-10.051706148564318	18.092298620546728	0.3553485716635916	-0.03301808940645168	-0.12859801550839053
-11.220597943108505	19.547650220008503	0.476610946672288	-0.0864264829404197	-0.1604533105090697
-11.213232813518047	19.613678726955158	0.47773219845038184	-0.08775277713416109	-0.1600522605058852
-11.167862918473158	19.983763373685665	0.4838753390052871	-0.0977432324677644	-0.15661619049860487
-11.119734753615504	20.180895538942224	0.48650112083591196	-0.10187143748389195	-0.155162098730455
-10.889962382093142	20.81510177874138	0.49120927418718086	-0.11680011549068386	-0.14755805459851898
-10.989883259185685	20.57314650704364	0.4895697957206381	-0.11179301693444968	-0.15016298996260263
-10.670647697607485	21.25443563231954	0.49282596018059677	-0.12744315777147142	-0.14136578286140952
-8.656589193032165	23.077778160673812	0.44056650581191736	-0.17209769909069025	-0.08590921191290316
-8.262164632393056	22.97490850022338	0.4080468993622227	-0.165313267643713	-0.0718710034389767
-8.093510801985081	22.896766634500132	0.393068266236912	-0.16138128041900013	-0.06708118863853876
-7.68989912608717	22.564207698669875	0.3526084469305971	-0.14509203024533615	-0.05406786116954848
-10.61906467426591	21.352055718189742	0.49329024807586513	-0.12941233795803295	-0.1403388074878454
-9.936768220586934	22.310409278173573	0.490985201678115	-0.15380600157528906	-0.12403195409280092
-9.627937960973474	22.62487940796674	0.4847230007987728	-0.16223324010903298	-0.11562351601521831
-9.573169961095976	22.676544366109272	0.48349146602605797	-0.16348906324847284	-0.11429427504985616
-10.134279956953314	22.058148587414195	0.4919579685938412	-0.14667168427869168	-0.12935652082618454
-10.304582249602808	21.836678921374176	0.4935105256537944	-0.14144720188972892	-0.13300299455571077
-10.555587977067566	21.45179651669559	0.4932258661815694	-0.13146741595381728	-0.13921586172411465
-9.871150253323467	18.04329134881533	0.3389732200773326	-0.03022794351842137	-0.12250477906738727
-9.4491510421968	17.986087424675254	0.29758750556713076	-0.024415230327617922	-0.10607169682644951
-9.39405468440286	17.97674307009461	0.29222498021100446	-0.02379107631594183	-0.10405551764093778
-9.318824933668623	17.968766098777905	0.2842849663691384	-0.022914541347357757	-0.10113544215584155
-8.866655676614846	17.930756511797174	0.23720112634460977	-0.018282118201882528	-0.08295695634040821
-7.460370084706861	22.326890903804703	0.3281756267378204	-0.13567746611115006	-0.04896661673999122
-7.181921823170052	22.004421546653404	0.2969000797073713	-0.12017323748573294	-0.04256972477314144
-6.980050576019263	21.793148493492453	0.275203435660321	-0.11209969520777341	-0.0389075507330797
-6.576542696581086	21.409318391621486	0.23355664374269874	-0.09514583356254816	-0.03176439654096196
-8.591810565175942	17.924390418426363	0.20543254885297818	-0.015087273243506935	-0.07199876465798914
-8.160987566235585	17.895824611247768	0.14897823856938547	-0.009331561847881404	-0.05170289336150094
-8.427526747689353	17.911776804777684	0.1843785188505895	-0.013085381850583213	-0.06447199839087284
-8.540982568507179	17.920050757602066	0.1996241383087031	-0.014590057803268034	-0.06992640630845873
-5.864615339578987	20.755750631962357	0.16613058187219162	-0.07012619967872785	-0.015911140035639565
-5.543802938210256	20.38074487517408	0.13439651082874257	-0.055579990227150336	-0.008807925158651876
-6.504364858334945	21.34437545298176	0.22659195952726288	-0.09299693466172736	-0.03047358113241381
-5.970918121132899	20.87023242852833	0.1766111792342724	-0.07360746726568665	-0.017858244327351523
-5.171797381464162	19.89737251545445	0.09644357203544712	-0.041883273308317745	-0.002694786650388441
-5.0245480447987125	19.683822661130662	0.08152773165529004	-0.03419746850469864	2.605725423086335E-4
-4.900152014728899	19.401774462066626	0.06559507351905026	-0.02679760499856932	6.961825415828697E-4
-8.045165203849148	17.895237150670994	0.12893781759244002	-0.007754161361730065	-0.04334796351517259
-7.828330068792466	17.887207984644846	0.08840872533292357	-0.005785191356029477	-0.027883132428833113
-7.588389628929521	17.819549385161938	0.020545274948304767	-4.6257026840018444E-4	-0.00688166067137113
-4.683175416995011	18.92056128922509	0.04252549170197191	-0.01562479554480564	0.004007263436056077
-4.557131527726211	18.533459102138394	0.0265545839360714	-0.01128922395909281	0.004408767919166672
-4.377707594286538	17.57417867700677	0.004934506559038274	-0.0010052520143061874	0.002141189230814197
-4.375950900357417	17.526057226949376	0.004088202309802053	-4.6300690277163205E-4	0.0018059100862600676
-4.484941864981501	18.19838652331461	0.01489198971673146	-0.0056131461834661904	0.003626806550965262
-4.372825752777866	17.497105804998277	0.0038636930918743238	-2.7730582534189687E-4	0.0015633153537936756
-4.260063754969469	16.957122878843833	0.009367865292294001	0.0017134703884787643	6.579922077054575E-4
-4.2543796491463395	16.88173839584814	0.009094228643756135	0.0019828227534436004	1.849404471225673E-4
-4.172479120773178	16.325671413989923	0.00945820881227933	0.0023271936112756815	-6.338469719328747E-4
-4.151871519508384	16.155447405066244	0.00975281840186234	0.002481969338114223	-9.120456131056979E-4
-4.144035245207647	16.121454065378032	0.009694664613648893	0.0024311653765927217	-8.794702499717741E-4
-4.072421898747817	15.289956430567175	0.007323916582702594	0.0024670267795909506	-9.317478297204926E-4
-4.095328121705499	15.489697359268533	0.007987418680162827	0.002514314314302989	-0.0010671212652683306
-4.118480058777639	15.68595857984359	0.008730717383936932	0.002392530894858017	-0.0010185607786622611
-4.140149876500907	16.06180723438685	0.009509214377709956	0.0024039173169839996	-8.740236443020452E-4
-4.179593610389492	14.862900564725685	0.005729226515147481	0.002432141690090245	-0.0014317317882495493
-4.129583690004605	15.034457843656845	0.006524323365554481	0.002599022335187737	-0.0014329706290797275
-4.332504046130264	14.727261534199787	0.0029117839969877704	0.0011480492268973427	-6.421472212397981E-4
-6.864381120883843	17.824925970386563	3.387578423622655E-5	7.280098097008171E-6	2.2841664530857066E-5
-7.111456277637915	17.862901719600874	3.323689242651954E-5	7.114278941600698E-6	2.2243674516110864E-5
-7.361730330183262	17.815658423143518	3.255937782174038E-5	7.212688190319281E-6	2.1647359635074973E-5
-6.699631952192596	17.790187728061333	3.431024590943126E-5	7.406171656696666E-6	2.3228203866516593E-5
-6.471535900809904	17.65611081898578	3.488427731719091E-5	7.825027911828999E-6	2.3765539883253955E-5
-6.01856299486931	16.965651538393175	3.59385543907907E-5	9.498079954473636E-6	2.4785077828279355E-5
-6.018217814642384	16.964954947243214	3.5939336012784284E-5	9.499679395508532E-6	2.478586808687688E-5
-6.192614293475787	17.31914560580889	3.55585806423617E-5	8.70300982371582E-6	2.4404174801272848E-5
-6.358826975092747	17.562077889890872	3.516173935200188E-5	8.072734184227514E-6	2.402476871209748E-5
-6.018066056155799	16.964687362149334	3.593967696432506E-5	9.500237411161657E-6	2.4786221544862553E-5
-4.908304538333134	14.969355025422521	3.7700464538078667E-5	1.3186014114552555E-5	2.6827907086588784E-5
-4.894965705707698	14.956384548239772	3.7723132997856785E-5	1.3209880746650992E-5	2.684896786963929E-5
-5.522668475480044	15.89108446419409	3.6725939524081484E-5	1.156033586976062E-5	2.5743827791471865E-5
-5.590293973325887	16.02332329799043	3.663146820862107E-5	1.1332968695652212E-5	2.5621899413955528E-5
-5.62503595550961	16.102423683804165	3.658910236563769E-5	1.1191630189571683E-5	2.5567441861188668E-5
-5.79838945170203	16.47567517825189	3.631535737509987E-5	1.0491381628543687E-5	2.52286675731316E-5
-5.818300420163335	16.518599132988257	3.628890455982526E-5	1.0409514896630005E-5	2.519665687936615E-5
-6.016563718580136	16.961325465432818	3.59423155957417E-5	9.507008681503625E-6	2.4789326457100725E-5
-4.911331118979538	14.97328547513143	3.769534928937439E-5	1.3179005526599581E-5	2.6822534883868786E-5
-5.0735700023776875	15.16993664121582	3.743011052461203E-5	1.2836236376716104E-5	2.6550239444536987E-5
-5.223708594183212	15.375437594116095	3.7189757711810246E-5	1.2465296568286139E-5	2.6294809373465685E-5
-5.2244114000787105	15.376332166246335	3.7188664736854805E-5	1.2463745107960341E-5	2.629366896706375E-5
-5.424504479191739	15.698092793846305	3.687596883518553E-5	1.1906155266167163E-5	2.59346027094968E-5
-5.22565127061393	15.37825402853767	3.718680514795964E-5	1.2460365256221928E-5	2.6291601035847576E-5
-4.7077301313837365	14.774519111724057	3.804073778674432E-5	1.354809907289356E-5	2.7142265175441618E-5
-4.675015183440867	14.74800878513003	3.809147942316164E-5	1.3597142055026136E-5	2.718661667620458E-5
-3.7658512309524754	7.028045440845924	3.7207445445268126E-5	2.228438253441411E-5	2.742552797208058E-5
