# Supplementary material for: Thyroarytenoid muscle fiber orientation regulates the ability to modulate vocal fold vertical thickness
Source: PLoS One. 2025 Dec 4;20(12):e0337735. doi: 10.1371/journal.pone.0337735 (PMC12677544; doi:10.1371/journal.pone.0337735)
Supplement: S4 Data — (ZIP) [file pone.0337735.s004.zip › Male/contourA5TA2.csv]

% Model	Angle4.mph
% Version	COMSOL 6.1.0.357
% Date	Dec 14 2024, 00:43
% Dimension	2
% Nodes	720
% Expressions	3
% Description	Line
% cpl1x	cpl1y	Displacement magnitude	u	v
-11.968005616002486	39.650844643500406	1.4589914025952986	8.226047125294773E-5	0.23558833187474112
-12.100925229184412	39.521184251215715	1.456732825801089	8.183713749531983E-5	0.2356089881982908
-11.810234379374002	39.74293127707726	1.46059195446251	8.25634659456011E-5	0.23557345658688308
-11.76596306338081	39.775513356632324	1.461159861173039	8.267013276084746E-5	0.23556823056788737
-11.47739948826791	39.862189693672036	1.4626699511622379	8.295527175803392E-5	0.23555377436620006
-11.258980847445656	39.857881496438054	1.462592432778473	8.294269992572309E-5	0.23555374077007668
-11.716143543792246	39.796222579001906	1.461519934507947	8.27385698381605E-5	0.2355648384938093
-11.163938214941039	39.85365079891891	1.4625201826470213	8.292829497570276E-5	0.23555409378930292
-10.796207435616262	39.85090503287166	1.4624728935043518	8.291855691894164E-5	0.2355533338777034
-10.709496869932108	39.85039381204079	1.462463462470791	8.29165460021942E-5	0.2355531341596519
-10.37169574884199	39.850036177539195	1.462457723742459	8.291394078759178E-5	0.23555209914790096
-12.13512273325702	39.460672833157	1.455679450168919	8.163984352509042E-5	0.2356185380269587
-12.240660142730178	39.24849072022055	1.4519880928310784	8.094806720322352E-5	0.23565197640130037
-12.227325367848685	39.08705965880899	1.4491765923122382	8.04238292194841E-5	0.2356771155600439
-12.205740642978935	38.979124391808504	1.4472994079760553	8.007336021406577E-5	0.2356938829298166
-9.681369688821853	39.850002288818345	1.4624506362197873	8.291221369383264E-5	0.23554987852939702
-9.209886193231677	39.8500022888185	1.462454438672089	8.290880360766156E-5	0.23554835793542922
-6.503691158131879	38.96454001876737	1.4470315576402457	8.004201659203255E-5	0.2356778625680681
-6.587351156296421	39.29642873129991	1.4528114069561338	8.111569704060098E-5	0.23562631780169954
-6.771159512318912	39.57700815680421	1.457693555571852	8.202495594412059E-5	0.23558310752727138
-6.814129999907874	39.651652838586976	1.458993265548659	8.226661657912256E-5	0.235571592723205
-7.229593906641747	39.84203493583536	1.4623075715343192	8.288494801946705E-5	0.23554321499022252
-7.181795837296288	39.83706132882147	1.4622211635232782	8.286882375154998E-5	0.23554383679108346
-7.033567159296577	39.76166368437849	1.46090680266829	8.262420838682692E-5	0.23555512806513434
-7.6946177519140235	39.85300356006798	1.4625006378704395	8.291852748839034E-5	0.2355430027663862
-6.488283836647731	38.91091546805024	1.4460987377440286	7.98675932674602E-5	0.23568618416095005
-10.243595360807257	39.850002288818345	1.4624577454182872	8.291265955508975E-5	0.2355516916536768
-9.730298368089413	39.85000228881833	1.4624512771112699	8.291224886564623E-5	0.23555003622701862
-9.743014193148053	39.85000228881833	1.4624511697688283	8.291237209542105E-5	0.23555007716263116
-9.085341826788042	39.8500022888185	1.4624535418732811	8.29087525558517E-5	0.23554795562187372
-7.779783738995952	39.851154726690396	1.462470934625128	8.291144167995123E-5	0.2355435666842428
-7.886706964608754	39.850916601280545	1.4624641121871733	8.291141154089384E-5	0.2355439491647794
-8.209330570361047	39.849987794146756	1.4624574349083461	8.290557679671799E-5	0.23554513384815676
-8.699211804792647	39.85004545472901	1.4624605077429857	8.290551269609153E-5	0.2355467043939714
-8.427966558711145	39.8500350871401	1.4624547377719121	8.29069237237498E-5	0.23554583056844314
-12.152615457473026	38.61822056218743	1.4410168266529377	7.890451739561309E-5	0.23575001030081402
-12.150457207342695	38.60568225439725	1.440798891418622	7.886391544596538E-5	0.2357519591957394
-12.146591986235311	38.58859764700979	1.4405014920483583	7.880877704240593E-5	0.23575461183190302
-12.074238696384148	38.24828133015453	1.434584061802862	7.770742266231863E-5	0.2358074648430845
-6.441829287929373	38.514252064367554	1.4391988620418286	7.858247130341001E-5	0.23574795803255114
-6.4796557750756225	38.830935381536946	1.4447054411613727	7.960879186568714E-5	0.2356986424235747
-6.431316994593285	38.355730965701305	1.4364395722287802	7.80721109901694E-5	0.23577267195918267
-6.415000660473024	38.12021737547059	1.4323437743270322	7.731066171148373E-5	0.23580938481418018
-12.006552716049852	37.91928976266428	1.4288562102412286	7.664673120870338E-5	0.23585856722729412
-11.966773292852782	37.7322909897182	1.425605666284495	7.604420644068215E-5	0.23588760920463603
-11.899335717233097	37.41624344712912	1.4201060727506865	7.503021941943332E-5	0.2359366929493249
-11.86072968481382	37.23337054820751	1.416927716951641	7.444187117820733E-5	0.23596509496704873
-6.405495081109018	37.81045524455644	1.4269508985066062	7.63144414244435E-5	0.23585771208737713
-6.3802834672144035	37.49850283645258	1.421528541089824	7.53114606461464E-5	0.23590633098373276
-6.34327199449609	36.990127261889924	1.4126815784235776	7.368670857224379E-5	0.23598557682788288
-6.3346776499635205	36.89181710192548	1.410975032498606	7.337202638343828E-5	0.23600089642543862
-6.327277488709939	36.80573234114482	1.4094804476364802	7.309904405442874E-5	0.2360143122609272
-11.839379859361392	37.12464213602315	1.4150341476780468	7.40932165274208E-5	0.23598198694773348
-11.66031709327127	36.191536938073696	1.3988102022957416	7.111639764114174E-5	0.2361269657168739
-11.619905720758748	35.962379473002436	1.3948332818322409	7.038828728894339E-5	0.2361625815770796
-11.730360249335298	36.58305483766412	1.4056277191786615	7.235957267959483E-5	0.2360661179708533
-6.248695444183289	35.88284413383002	1.3934499469158554	7.016036343087814E-5	0.23615813284698595
-6.190644674951313	35.36621719878445	1.384468280297078	6.854082137143028E-5	0.23623860604511537
-6.146329446134891	34.860882297696094	1.3756892473339564	6.69439045945097E-5	0.23631735253482225
-1.0600869276340483	18.316100001774196	1.0894560743573036	1.9242913689214982E-5	0.2388857293245384
-1.0459016161732135	18.37692181363064	1.0905009372416523	1.9407679015342145E-5	0.23887619897940293
-1.1744205707972624	18.153797557800345	1.0866637108413868	1.880428009263768E-5	0.2389113669063687
-1.311326192584243	17.97535615877772	1.0835958305411335	1.8321938870281913E-5	0.23893958439640617
-1.386335587551091	17.922671465764726	1.0826887782555568	1.8180130571112413E-5	0.23894800866276628
-1.650548821745367	17.757514160475903	1.0798526026335458	1.7735381205765426E-5	0.23897449544825156
-0.9718149006219283	18.630446296863695	1.094865251024978	2.0094449766889552E-5	0.23883643286036527
-0.9542349860686515	18.852537320770427	1.0986843429539588	2.069746084000924E-5	0.23880172423046364
-0.9467123425971604	18.932059856972355	1.1000543438205475	2.091347986971655E-5	0.23878929304801283
-0.9488912973033679	19.009058522305217	1.101379199131171	2.1123187530532404E-5	0.23877728171725654
-0.9602591937381534	19.185733594449147	1.1044220620398915	2.1603802550159866E-5	0.23874973901280683
-1.0005126263859143	19.36574217623491	1.1075182452531345	2.209467967155957E-5	0.23872175378390803
-6.05347281998843	34.07388368729615	1.3620447192691474	6.44977471421889E-5	0.2364399250219289
-5.779746191862431	31.198536783186327	1.3121292706477885	5.569446463939954E-5	0.2368879605542279
-5.81260308842713	31.6601371096856	1.320112137270768	5.70791369602273E-5	0.23681599516017393
-5.898916358898413	32.61341104261303	1.3366858021526253	5.9993522454596736E-5	0.23666744510057386
-5.976331308258205	33.33624786626052	1.3492067200713174	6.220414495113352E-5	0.2365548373812792
-11.555172919712001	35.57995576034233	1.3881884617362048	6.918595545422483E-5	0.23622202613064355
-11.427224513094306	34.824469013294944	1.375060098758408	6.679530578795586E-5	0.23633945912212606
-11.302991741507174	34.01939293201957	1.361071738065435	6.428636462641714E-5	0.23646463599131173
-11.26269403333529	33.74326682230424	1.356289065114449	6.341805418890439E-5	0.23650757546291817
-10.87492360433819	31.536162433666846	1.3179780631852154	5.663968659581489E-5	0.23685060696564592
-10.79808267178972	31.096982410679725	1.3103698945464635	5.534007127348265E-5	0.23691886676465015
-10.515617328365707	29.431210118152052	1.281501935845871	5.0320128520143935E-5	0.2371777968998673
-11.095255333576779	32.78560916869341	1.339634691711487	6.047607616755964E-5	0.2366564199429173
-10.374607869233792	28.677418549364212	1.2684260233496887	4.8136171464126807E-5	0.23729493027751516
-1.9007542873442729	17.670028077820447	1.0783476555280396	1.7501168212320484E-5	0.2389888226189093
-2.0779141835942943	17.606247817656115	1.0772522475826285	1.7330527442369496E-5	0.23899925394392815
-2.421704394542373	17.610906476909	1.0773321627457166	1.734681670769723E-5	0.23899945233109457
-2.5268901597962445	17.60827853304663	1.0772874994239197	1.734092285740928E-5	0.23900014589586538
-1.0157099330243569	19.441588102125813	1.108825203294894	2.2301712482500077E-5	0.23870995753868685
-1.1062328150339649	19.65851365771074	1.112559479460442	2.289451391152978E-5	0.23867634637396962
-1.0950141199455286	19.63861486947969	1.1122168649833195	2.2840026843297636E-5	0.23867942166842074
-1.0936631912571904	19.634142492606518	1.112139767607211	2.2827774711607064E-5	0.23868011602286324
-1.2019485900933222	19.823967402584525	1.115410600218027	2.334726641261204E-5	0.23865078260452427
-1.2626663164006444	19.90610167368628	1.1168238418231067	2.357191282674845E-5	0.2386381274439136
-1.3479656887537845	20.02184186709379	1.1188198304255275	2.388861200759106E-5	0.23862029382351313
-1.3818036936806772	20.069240413165744	1.119636136973459	2.4019064954302104E-5	0.2386129876763804
-1.490043238491493	20.21081153288452	1.122077067094072	2.440664006582604E-5	0.2385911843350793
-5.495158991359491	28.68268136418761	1.268486002122744	4.8226004879109915E-5	0.23727986855577238
-5.507477156915547	28.790577524822243	1.2703464569030176	4.85369787924685E-5	0.23726305945544304
-5.640376413522405	29.93509919763994	1.2902073283844604	5.191533050108338E-5	0.23708478101950758
-5.66674537726079	30.200894570944342	1.2947998509589267	5.26945993372909E-5	0.23704336258294734
-11.232964758328787	33.56280133293661	1.3531488529409132	6.285039066756667E-5	0.23653562995154032
-9.890707351552885	26.584105713780335	1.2321571906436612	4.2079834476489815E-5	0.23761996288880616
-9.499209611630052	25.463046361573806	1.2127695506403964	3.893318712210468E-5	0.2377936823174534
-10.251371607480321	28.08873461337165	1.2582208891970414	4.6390081494085576E-5	0.23738636871399277
-9.949856872037069	26.81141811544305	1.2360974223123689	4.2743205915041915E-5	0.23758468516812117
-9.409620206466	25.28683176907262	1.2097083928924932	3.843184969061258E-5	0.23782091149319212
-8.975776833099328	24.413789608181347	1.1946644155589206	3.6022689815079246E-5	0.2379558702988369
-8.450931047688341	23.67686534172989	1.1818843953142915	3.397812843386842E-5	0.23806936148864782
-8.315280225053407	23.486682331666373	1.1786140076293183	3.346367099680268E-5	0.23809865964955673
-8.109310669822081	23.245736403988893	1.174445890066813	3.2810516350755575E-5	0.2381356889759093
-5.04821833795282	26.35030357792787	1.2281114258112595	4.14949298761842E-5	0.23764269609687383
-5.072511135861281	26.457154341834364	1.229951035937344	4.1789899189158187E-5	0.23762608175246186
-5.319014801988768	27.6151602307035	1.2499946223296512	4.511361558518044E-5	0.23744601083444275
-5.298549699956672	27.508324942348306	1.2481515977373594	4.4814153071384827E-5	0.23746263244424798
-1.6547952866665352	20.435138707303928	1.1259393272508307	2.502246940353331E-5	0.23855661809597717
-1.7068462026965912	20.505043732104994	1.1271454569758999	2.5214949330762024E-5	0.23854584861276795
-1.8328638043067826	20.675856534446993	1.1300880414127672	2.5685002852898767E-5	0.2385195303403065
-1.9146876228856835	20.78271581099791	1.1319316963328603	2.5978366621583177E-5	0.23850307377085136
-1.9589596542270868	20.838178803681924	1.132886184881009	2.6129926476242736E-5	0.23849453708547558
-2.2267902915590323	21.173727916983232	1.1386842909940704	2.705662671872848E-5	0.2384428915134642
-2.4765836027203294	21.524027437877677	1.1447119671863566	2.8022845027607103E-5	0.23838889612430406
-2.510632075597485	21.56945277354053	1.1454978456504237	2.814937838328853E-5	0.23838189929903295
-3.4170539347823667	18.323036770820913	1.0895805314403888	1.928370778978557E-5	0.23889099991748525
-3.3613588547056894	18.26201824120377	1.0885316363871431	1.9118100838579537E-5	0.23890037310618997
-2.8302006677410443	17.7685842180935	1.0800419470314597	1.7777773189362486E-5	0.23897594515563686
-3.0213186080937637	17.882690433716814	1.0820049073175722	1.8088570332185908E-5	0.23895865170992672
-2.9853774190574067	17.85333337493745	1.0815012442594099	1.8008814914746927E-5	0.23896313690827292
-4.904236518511963	25.91960781073081	1.220644630019324	4.0288085000544314E-5	0.2377095265886378
-4.723668736196532	25.314951331292864	1.2102026938238684	3.857655627572745E-5	0.23780340358333743
-4.604679940346854	25.051089745874435	1.2056237768812519	3.782535607382939E-5	0.23784425299677622
-4.281370486848969	24.383328411417228	1.1941174747459258	3.5969398119634326E-5	0.23794758889986808
-3.2125741016240386	22.611557155864187	1.1634793103968257	3.103473602342764E-5	0.23822117027921635
-3.272014261258436	22.70654698603269	1.1651144880319282	3.129613859452105E-5	0.2382065074573758
-2.5518384799861815	21.63096481182497	1.1465584372069697	2.832140090137237E-5	0.23837241208318832
-2.8735384712196232	22.08009398368013	1.1543169967651978	2.9562499257882258E-5	0.23830319207144146
-3.1756044296995665	22.556944434453374	1.162534699598478	3.0885261911307515E-5	0.23822959352158957
-4.545571876999899	19.652622560032107	1.1124718896106538	2.290760563727368E-5	0.23868657928957593
-4.424895516455141	19.524062222800467	1.1102597998123749	2.2558044720381058E-5	0.2387063182286685
-3.958958611653594	19.00470136406695	1.1013113946372115	2.1138559662661734E-5	0.23878609341500884
-3.8782730930382083	18.915322300283425	1.0997764024787051	2.089556033424168E-5	0.2387998250556131
-5.025563667731989	20.107549344377823	1.1203307958043882	2.4159281878130446E-5	0.23861690678670217
-5.277731362781373	20.350988119887234	1.1245092410460358	2.482229435561566E-5	0.23857959525801445
-5.606549304112775	20.6598148798465	1.1298504652065318	2.567804599498089E-5	0.23853231579662026
-6.131048509468386	21.17349677678001	1.1386839006981997	2.7087341530615983E-5	0.23845357780443704
-7.17416985769136	22.198608654304337	1.156361720517464	2.991029393370082E-5	0.23829647704424767
-7.6413332318231895	22.67125431062098	1.164556281224269	3.122228828258246E-5	0.23822402380932817
-6.9150129554945305	21.927639425126234	1.1517098837675295	2.9173995060383622E-5	0.23833805782541084
-6.31895859009996	21.343154735881807	1.1416290661334871	2.7561871962890214E-5	0.23842762857241256
-6.618255579081206	21.642875823077	1.1467786647274654	2.8394069941609917E-5	0.2383816833556693
-3.6680004015474728	23.30103040805593	1.175399507318767	3.293970285316994E-5	0.23811481246867205
-3.83446762916781	23.580833568731567	1.1802281085169284	3.373208604303577E-5	0.23807160785546644
-4.071443328978513	23.987709649252928	1.1872644004352564	3.4848271021052066E-5	0.23800874944423106
-7.640251545310057	17.586782544931808	1.092632036963399E-5	3.6404267138278855E-6	7.31864539310258E-6
-7.509356374993602	17.79911102953117	1.0915796747547107E-5	3.5093253654938948E-6	7.311004832041781E-6
-7.6989388334005735	17.4903691638282	1.0928576806452537E-5	3.6893705786665145E-6	7.321257106821186E-6
-7.762103216471637	17.30759444679789	1.0910933112271155E-5	3.782270738348694E-6	7.332512843589647E-6
-7.821162534822876	17.152686250634986	1.0890950977108447E-5	3.855586548735303E-6	7.339794961405089E-6
-7.87221896818102	16.9473112831706	1.085276348384371E-5	3.947550365579301E-6	7.35133192546476E-6
-7.921170402924522	16.753942907049066	1.0819511442000125E-5	4.0349493265778845E-6	7.363887246052148E-6
-7.9783869673286425	16.470761822820492	1.0755336799460753E-5	4.149254693821708E-6	7.3812766406463775E-6
-8.003886469325913	16.357472230499454	1.0732269864028573E-5	4.1972392502502365E-6	7.3887316577322854E-6
-8.041803974825056	16.197407590250943	1.0684051743555744E-5	4.255403430753176E-6	7.391330097144349E-6
-8.11957094103931	15.808141817188318	1.0573524714308685E-5	4.39665355592499E-6	7.4054761935912705E-6
-8.094241908274963	15.975737091845481	1.0623234268585482E-5	4.339557329214597E-6	7.399533145026743E-6
-8.149959289733443	15.594634263864748	1.0517269904476245E-5	4.473045525127658E-6	7.4159934121484485E-6
-4.487015489615116	14.591722761896559	1.2081823032302153E-5	4.981685860032429E-6	8.52590751625305E-6
-4.416731324563106	14.512870608922288	1.2090155375085083E-5	5.0077763769657594E-6	8.538743420651121E-6
-4.329055028394281	14.412978776001905	1.2104223820499291E-5	5.044361597064965E-6	8.557812733332185E-6
-4.19303203891211	14.248275933735142	1.2117472205715511E-5	5.096547205305298E-6	8.582524646158926E-6
-4.178965322518646	14.23024927967746	1.2119308608136621E-5	5.10271454686159E-6	8.585617972064508E-6
-8.208595369810979	15.125877972768416	1.0371162327008625E-5	4.615349509275362E-6	7.430736480085475E-6
-8.250106284083648	14.883579494882824	1.0294393150917133E-5	4.684900675076892E-6	7.4363893302556664E-6
-8.184763342662869	15.304083214581624	1.0427395761166594E-5	4.562649286935828E-6	7.424837805896755E-6
-8.194040568253598	15.203367992185502	1.0398847142763344E-5	4.594542323912963E-6	7.430026728905561E-6
-4.009503675450382	13.95499929048619	1.2110921249161711E-5	5.1817313090312E-6	8.609800565909251E-6
-3.967321215997023	13.879167246534847	1.2110731862781679E-5	5.2060902708013614E-6	8.618312714233483E-6
-3.8768075373306097	13.684183745503944	1.2091603118337795E-5	5.256543376478724E-6	8.629181034123554E-6
-3.8285567068758617	13.577304042901428	1.2080873278363664E-5	5.2852455031071075E-6	8.634732510967163E-6
-3.679175518096213	13.165512678706849	1.2025399698367609E-5	5.387761407523129E-6	8.649400305271828E-6
-3.5952780276413945	12.848827743115857	1.1962424499893605E-5	5.4522916029229035E-6	8.65136563118107E-6
-3.8035301168690907	13.511178334388502	1.2069048548191028E-5	5.298898195406783E-6	8.635417846719118E-6
-3.5706258476984103	12.751547870197772	1.1949358527517203E-5	5.478287630741401E-6	8.65494087290982E-6
-3.536337058362929	12.508568926206657	1.1899598946782376E-5	5.527276537929615E-6	8.655642644579324E-6
-3.4943523373487664	12.217884679130231	1.1839782171854429E-5	5.586417698751767E-6	8.656490035901695E-6
-3.476217738039166	12.051206781698731	1.1798015645242315E-5	5.610756388294413E-6	8.65295961310072E-6
-3.4381043775288846	11.707787309160882	1.1742733756188883E-5	5.688773328597279E-6	8.657781852390686E-6
-3.4175141432913065	11.442487558596586	1.1679232516589483E-5	5.7277168336830675E-6	8.651810509068417E-6
-3.390535492772293	10.959938069747185	1.157995840818391E-5	5.807919824201371E-6	8.645813938431924E-6
-3.391605607580326	10.637069694303245	1.1506456471347762E-5	5.8498814732781975E-6	8.637692663483967E-6
-3.3957072198915474	11.125983907025887	1.162153314744159E-5	5.786875030114915E-6	8.6505290695969E-6
-3.3933099091125833	10.454525891479044	1.1472939166323186E-5	5.881654542804948E-6	8.63714971014277E-6
-3.392748642497309	10.363320317554606	1.145720668722698E-5	5.895856013967579E-6	8.635896612695626E-6
-3.3881777990103163	10.052022617744685	1.1393642775985652E-5	5.93661356898864E-6	8.62712238538948E-6
-3.379931059854188	9.65560915900371	1.1306425361865022E-5	5.972831760826536E-6	8.608354863139924E-6
-3.38003327420144	9.645525660619372	1.1303814250466684E-5	5.973491158847384E-6	8.607832270585268E-6
-3.380411775956053	9.63612711841371	1.1300695743617148E-5	5.973292638270297E-6	8.60700030298959E-6
-3.4070943292007656	9.209820550583608	1.1201391428860655E-5	6.008097602675722E-6	8.589134446732051E-6
-3.4177904844649305	8.97279793026408	1.1124787654372495E-5	6.005007200763877E-6	8.56390230029008E-6
-4.670507470987797	6.528342318175511	1.0251498086690437E-5	6.013727510092841E-6	8.282882392985294E-6
-4.472672713765167	6.53165408154053	1.0282017558245742E-5	5.990148587866628E-6	8.343088731579543E-6
-4.296096768007061	6.564113874181485	1.0270304124691981E-5	5.944619493858729E-6	8.320870845022826E-6
-4.1907677441120486	6.6201318525786546	1.0293123864852285E-5	5.910685094678943E-6	8.34510912153388E-6
-3.42823364007561	8.77881073484247	1.1085576891772655E-5	6.0170598833819015E-6	8.556707462438855E-6
-3.440421539484517	8.631632878187974	1.1050096293061841E-5	6.009095173652723E-6	8.547036033298296E-6
-3.510174069952668	8.051882576425108	1.089603426184058E-5	5.962719264046404E-6	8.509508321894037E-6
-3.4654247941708625	8.41479710425795	1.0983637847906808E-5	5.988571048823856E-6	8.531493579883808E-6
-3.519325274558982	7.974355231943207	1.0864736905220885E-5	5.949195107525075E-6	8.497618754745629E-6
-3.8048036653298265	6.960169305120867	1.0328975303931416E-5	5.7209684300574254E-6	8.278045850571311E-6
-3.942941641067294	6.809098812242506	1.0307529003974169E-5	5.817862053189048E-6	8.296951772421631E-6
-4.081244662082278	6.715380176995773	1.0263926490724163E-5	5.820994000975581E-6	8.312501609136376E-6
-3.557899482821399	7.6388476831782866	1.068219166060602E-5	5.7824031609005836E-6	8.412924902321365E-6
-3.5506928691402093	7.692857622749482	1.075091653960178E-5	5.856815658336869E-6	8.449273071276947E-6
-3.535122007221198	7.8370201875805385	1.0805543281352679E-5	5.905939128115734E-6	8.468122471661079E-6
-3.5827478111781415	7.560437912809053	1.0661162844310981E-5	5.825861816024272E-6	8.393446556104287E-6
-3.656557182300242	7.31345080673359	1.0490519214852742E-5	5.758252886608741E-6	8.31430869667717E-6
-3.741595319822733	7.091603710798701	1.0350504351471974E-5	5.6536714163569975E-6	8.276739052213111E-6
-12.48823622079036	29.318127189803445	0.9843377031212697	-0.08885587577582246	0.5478477341717263
-12.301573729696075	29.291730374054282	0.9577357099165127	-0.08382732550984058	0.5445649506782736
-12.904182385341631	29.37659805299116	1.042651877685625	-0.10187351482785692	0.5522483879831289
-12.704310573905445	29.35687813300677	1.0150484032849583	-0.09576600127348829	0.5504954336952425
-13.215739023882737	29.375039723105594	1.0817949572808407	-0.11125488564602472	0.5506755390528162
-13.289816212405814	29.38416912499247	1.0915201734800946	-0.11366470782217704	0.5508851686404634
-13.628735756055638	29.408293625969595	1.1307681432457692	-0.1230277470570231	0.5488819391578466
-13.761313265189306	29.420327221129604	1.1463435899370762	-0.12686949550400842	0.5482036483721167
-13.789831291953012	29.42263826529943	1.1490826173264355	-0.1277467275899604	0.5478906632149554
-14.193507593470319	29.351006338599753	1.1829583147485696	-0.13733980341468535	0.5389151682446016
-14.343065600888547	29.30623263263965	1.1923679733978787	-0.13986075402741527	0.5344435445351418
-15.169871121939503	28.7024294022831	1.2326288628578075	-0.14946482288120744	0.5096945474991638
-15.025976096323706	28.826575538617305	1.226679807750855	-0.14738700748569364	0.5140580088530141
-14.704342841257393	29.099582909420015	1.2124002554517272	-0.1436278368951738	0.524114536784082
-14.77814405518191	29.048154888872233	1.2160354219809144	-0.14390424408388647	0.5216258245207752
-15.194930389272562	28.670268692680192	1.2335895872919662	-0.1502440593422883	0.508768945783834
-15.552436058935607	28.262388145106144	1.2454831313649515	-0.16184680225507483	0.4960375921215676
-15.65870487864321	28.128694460225432	1.2483013923321475	-0.16547001774407724	0.49168761210720885
-15.420870685895718	28.414489982476084	1.2422055288477	-0.15636883498249737	0.5008587899922543
-16.14669845066415	27.534817692946177	1.2479189402902784	-0.19198445694056318	0.46705501055279075
-16.18902508127296	27.487365967844962	1.2473418119907387	-0.1946026395793572	0.46469201033153856
-16.090879730623392	27.60512583812312	1.2481956299885186	-0.18882948644670722	0.4700935613529431
-15.906983759261689	27.83045491742547	1.249736461505854	-0.17818348064268655	0.480102678642672
-15.78801336657089	27.974288039163056	1.2500808864675126	-0.1715730922948373	0.4859408852263115
-16.4224657835804	27.241242221715776	1.2389717026660032	-0.21062088118282118	0.45246513514016473
-16.636541644582238	27.015574682657572	1.2290351155977346	-0.2250404713483855	0.4396928418209137
-16.701862721366762	26.948993088668995	1.2245929525756654	-0.23006575005093916	0.4358700201039675
-16.98192097775023	26.67928029930171	1.2035870673611266	-0.24997233712000988	0.42230280403360076
-17.086567607533095	26.586911131348927	1.1952201823670783	-0.25757576935379706	0.41860087236757154
-16.810764952407226	26.84442366016748	1.2163854659991884	-0.23780122873152174	0.4306948437854984
-17.316197999609905	26.352544552541893	1.1754250199795382	-0.27740995635164667	0.4113950730294583
-17.45518464052986	26.210110438215963	1.1624792895178315	-0.28830138716714415	0.4076843722066426
-17.722095738557805	25.895382301413925	1.143040301149943	-0.31612499218991147	0.4027324397732225
-17.72264017583542	25.894744071275742	1.142995594749573	-0.3161823866080246	0.40272110847771725
-17.932597821946576	25.11386146747848	1.103593063694833	-0.3689190058209373	0.37273287882067574
-17.907096306050956	25.00313633884308	1.0976556736907292	-0.3751463850119857	0.36563256378536824
-17.75267320881764	24.32471147247125	1.0609449713973818	-0.41356289696550375	0.321475234359801
-17.92944471255859	25.1306830888716	1.10440958206927	-0.36787601532002234	0.373313292592307
-17.722777975835573	25.894232143167198	1.1429714471165158	-0.31622154839001143	0.40269650506606464
-17.728945142955695	25.871483784810497	1.1418272757751202	-0.3177580996330568	0.40182594920927506
-17.700264955727473	24.192801294244298	1.0517447529065933	-0.4201340668950987	0.30919470153450473
-17.492893227235577	23.675149455238873	1.0148269225309663	-0.4474049594999472	0.26137260479221897
-17.219818972655105	23.051350814888384	0.9644225315556006	-0.476586337652711	0.20234571271553697
-17.213682929786287	23.036984749786797	0.9632108409682151	-0.477297975375828	0.20100713457298486
-17.20651458505761	23.021889840621302	0.9618322582515664	-0.4780073303695453	0.19951980594387073
-16.72944438496599	22.0265670999435	0.8723266712083186	-0.519145322481309	0.10142753297794777
-16.772330573218266	22.113599037757318	0.8799049147714084	-0.5161080325661676	0.10978499452305247
-16.97378539565523	22.529669064239176	0.9179760833477602	-0.4996236739762234	0.1506596296786657
-16.69878402350933	21.97001521221032	0.8677577060988457	-0.5209002182053395	0.09612632025961731
-16.44523432072541	21.481646309928003	0.8251059797695359	-0.5374623216354808	0.049888289267765215
-16.38784636008633	21.382208809377225	0.8177168354119275	-0.5401926800819873	0.040421053753029616
-16.10429654720809	20.90765006213037	0.7770570151283305	-0.5533861967893301	-0.007093007567627337
-15.229590069694847	19.59839917871314	0.6778496179191297	-0.5591545780723315	-0.14171201793897348
-15.573303162172023	20.08692966262294	0.7119881886692586	-0.5612275675769333	-0.09186228727978053
-15.762739830454272	20.369577854236137	0.7344449599133352	-0.5602308579265806	-0.06250118574309228
-15.676053214728174	20.229671015614727	0.7228150657031502	-0.5618543415627919	-0.07691549581134655
-15.004965242227517	19.29705702264412	0.6578045382432998	-0.5464964089538544	-0.1721321453133341
-14.347740685004595	18.43237628944785	0.587125088195108	-0.4794570344825383	-0.2446591474603923
-14.71316053352021	18.903140185799252	0.6278026694515115	-0.5252290361517212	-0.2125590095525832
-14.112301424219844	18.14085757339455	0.5539896535838997	-0.4418794433490011	-0.2598557006587049
-13.786968016309958	17.746840232171802	0.5018402503924146	-0.3820508443724331	-0.2623247118284876
-12.572484095421888	16.31238607204104	0.29979197382967343	-0.17375600735047067	-0.1803932456148806
-12.73923093656964	16.50237005974189	0.3265781040292337	-0.20064370909661855	-0.1948496569645785
-13.149721100590622	16.985383718836303	0.39269305622908757	-0.2692507873184965	-0.22546466851576488
-13.560443943361147	17.474962802260926	0.46299417629190653	-0.34153078704311274	-0.2521464207511427
-12.433087863224218	16.142914163274668	0.2773788958917272	-0.15453331402490456	-0.1658086712228399
-11.67886765718853	15.130655135953049	0.16710645599256124	-0.061965006885274565	-0.09383835795332356
-11.370603754574383	14.616160191779192	0.12714301003535897	-0.030629155736685953	-0.07067032551170264
-11.928279318244115	15.521235666230787	0.19995841272539672	-0.08822875038092637	-0.11532018925884584
-11.098102119973685	14.067276715400904	0.09854614677440603	-0.0118196141492272	-0.053461058720116125
-10.94829922258624	13.75778922441979	0.0812793693552558	-0.0017850463699920702	-0.044414936443936785
-10.566136973193167	12.955069884045642	0.05120528106377727	0.005704520614124785	-0.02704169985612291
-10.528617101577506	12.869997651759531	0.04782049034969459	0.0062519583043248485	-0.025212717729070362
-10.125844678960055	12.03212679724241	0.03015215056815259	0.00514936127471711	-0.01727852148136906
-10.205786830641387	12.200371242765215	0.03370726082370974	0.005349283945543884	-0.01888053870430664
-10.11776374681346	12.014636087480781	0.02991120070552304	0.005114281262120746	-0.017161001418297878
-9.799033203597945	11.32040592221854	0.020226990425541228	0.004036336174649206	-0.01312948346666814
-9.732454220074882	11.174895810343436	0.018247715229998625	0.0037007983426817015	-0.012082926965739598
-10.081694286405995	11.938670646469957	0.028869189234714578	0.0049833348626212096	-0.016718790478760327
-9.419861471494833	10.505758447346915	0.012955094754407698	0.0021200092988933198	-0.009821601345702114
-9.39945834397536	10.463080013210769	0.012586324642056435	0.002010797980797518	-0.009642285045894795
-9.362989365785312	10.388561145610026	0.012099100449891079	0.0019211017414700292	-0.00935450010369928
-9.15485933130238	9.94585479357356	0.009268390592475756	0.0012950588964620576	-0.007711376567017668
-12.250739993292553	19.150604908283345	0.5438971204424807	-0.5108405132907667	-0.17643842803939044
-12.385666050996104	19.229462944007324	0.5675451220918255	-0.5306667738260529	-0.20017853197443092
-12.018444755085756	18.995911937273455	0.4997258664931046	-0.47462920185648194	-0.1290557227403733
-11.827571680933026	18.805921238230237	0.4758514996055504	-0.45047088106838173	-0.11131680890998101
-11.71378598197753	18.69006222155872	0.4607663545219508	-0.4351152279107518	-0.09838328325580678
-11.489121580415649	18.312221504949157	0.4168231009490856	-0.391066489097263	-0.07343316959277389
-11.42092816915265	18.202424829191397	0.40402134481416435	-0.37810027539490126	-0.06688545285830726
-11.137081940903064	17.673975351763787	0.3394898025810658	-0.31111214567803397	-0.04354808291739074
-11.050577560623434	17.52903972488271	0.32160796690847643	-0.29229914005148516	-0.037259570868496864
-10.900173758069224	17.228821915447778	0.2843215793513379	-0.25299446679188425	-0.028526804833678875
-10.59407257662658	16.86993613536655	0.233727321726234	-0.2020480077319082	-0.01589082887230104
-10.4015251414116	16.663994998799538	0.20626976731262323	-0.17536611584859868	-0.010608840857601285
-9.980308680915373	16.24426542990552	0.15131659387232557	-0.12294250500943947	-0.002452004744214994
-10.52456597891735	16.788877057884427	0.2225813085079771	-0.1908710566139595	-0.012859418937502904
-9.215934750579713	15.702403997568886	0.083222296352267	-0.063446385626877	2.2810126317174772E-5
-9.506635524164235	15.916651407254937	0.10887784539717663	-0.0856150848763046	0.0025764236979773764
-9.713477904294042	16.0562870014233	0.1273123725964499	-0.10152266382165781	9.258518621431566E-4
-8.987328542896977	15.535943891824608	0.06392952983310776	-0.04687427387876313	-0.001310864762879679
-7.038155536202357	2.4161328913912485	0.0022157476419235106	0.001930591575963139	-9.539446844894567E-4
-7.218271698777633	2.47634434863711	0.002220086064563428	0.0019059411762148866	-0.0010272564050927027
-7.402921517489648	2.596088343862585	0.0022069124009931303	0.001859626765516849	-0.0011021948517296555
-5.610926604361966	2.56874897195521	0.001977026534526968	0.0018423727657837703	-4.2102750826023493E-4
-5.791192046184306	2.4885541575675454	0.002030083727678732	0.0018807816610142856	-4.8279786390237713E-4
-6.090991914769232	2.367770791599311	0.002108507331734113	0.0019370686918898342	-5.846355892346822E-4
-6.223300720670824	2.365865245728654	0.0021291051829776925	0.0019422466167595986	-6.372277409505004E-4
-8.524776938151282	15.280293075065625	0.04112642361769701	-0.03332686590970622	-0.004624603862695851
-8.5390176621	15.301185889469425	0.043523100403202765	-0.035265566299535374	-0.004823595619167575
-8.574275941324595	15.320887483760043	0.045146266623368896	-0.03617094902304677	-0.004629017353356362
-5.2268760988311245	3.1984387632370352	0.0017124606001779805	0.0016031683549186059	-3.331474642124008E-4
-5.323022364028059	2.954304032548915	0.0018093715822664696	0.0016931350302940426	-3.5018129160803636E-4
-5.411391041049513	2.8046470279535036	0.0018711678069692295	0.0017489476999801618	-3.6991662726785525E-4
-5.361270108912003	2.863813885716368	0.0018445344755916452	0.0017254469488834994	-3.5705948251823073E-4
-5.176470922340737	3.3654332504811606	0.0016500094930684585	0.0015449431666123635	-3.2546798978646825E-4
-4.997438755280889	4.032636318053695	0.0014113206511717057	0.0013215710388270925	-2.93302466369346E-4
-5.108994509801874	3.6116460899580636	0.0015570865712240937	0.0014584131149231914	-3.142408998216823E-4
-4.991774580661376	4.054261353979088	0.0014036974245092912	0.0013144639253552279	-2.9205885528737043E-4
-6.53602006808163	2.347293243898074	0.0021729515130033297	0.0019541913115723674	-7.559168257466241E-4
-6.871423256057571	2.3759082864320638	0.002207295865461477	0.0019455680598435918	-8.88634034382474E-4
-6.725008134174486	2.363972974785624	0.0021946441390947613	0.0019505394991791239	-8.321621825932999E-4
-7.498445287702315	2.6504749625169852	0.002200778597590981	0.00183731728017664	-0.0011398580352285684
-7.543394316053332	2.6908233254228815	0.002194225422243332	0.001822212270357198	-0.0011575508414587588
-7.714537633122486	2.9137762658493207	0.0021500263029022443	0.00173675180380734	-0.0012284490690713044
-7.7891268079090406	3.0564766598021276	0.002120810816073191	0.0016861275821876151	-0.001260291929364563
-7.80527300412054	3.4063802626319237	0.0020260589750489	0.0015621730721101716	-0.001279977262730233
-7.804324521600502	3.2269612996167556	0.0020748721163330783	0.0016247412349336423	-0.001272767228322105
-7.758877336072651	3.698244931275473	0.0019426367665064414	0.0014603200953827644	-0.0012775808660266622
-7.751964178591711	3.7286102673963915	0.001933694763493433	0.0014497983795322877	-0.0012766122422471287
-4.868412953288395	4.489722570165323	0.0012479658594813378	0.001173532259494936	-2.4051112436845065E-4
-4.944274103721604	4.221530184777065	0.0013439934754846488	0.0012604550072875793	-2.7228014767928516E-4
-4.861218645669248	4.514367912389247	0.0012382884385716882	0.0011647842864992383	-2.3663016431960443E-4
-4.761328567585714	4.872867994409656	0.0010922106013407154	0.0010324528465464288	-1.8024534186269868E-4
-7.7347878369548635	3.762505605967378	0.0019225921786316291	0.001438103951472286	-0.0012731140890445752
-7.441188952293851	4.488511996506501	0.0017037616315404868	0.0011833215097764177	-0.0012256735997263637
-7.462522939780039	4.43043664258904	0.0017201224942317353	0.001203597689447074	-0.0012284900385314034
-7.583988224902736	4.103803156183615	0.0018081104050702776	0.0013144918166527867	-0.0012410333718619313
-7.428705960551779	4.562167039268793	0.00169169938662901	0.0011577951146438986	-0.001231304770588125
-7.367225146909923	5.0179675342064245	0.0016198684345809468	9.988845665348956E-4	-0.0012721243947593388
-7.395373926440531	5.510469499667041	0.0016151918511362478	8.320272816707633E-4	-0.0013731901394746413
-7.396628687854849	5.543415335697084	0.0016139807730992358	8.207526099791464E-4	-0.001378942367591089
-8.951906927477943	9.55517852325179	0.007878433118854018	0.0011374180755550866	-0.0067405042435809415
-8.732770861641235	9.107630277300872	0.006114687454939879	8.071439008803529E-4	-0.005488713027817302
-8.477149435408428	8.592840803667324	0.004794439261287425	6.903038244229756E-4	-0.004388834620817304
-8.352048182285694	8.325615036227727	0.004149093935804186	6.479028263631803E-4	-0.0038526691554017023
-8.222367325804308	8.079901469599669	0.0037289415769782494	6.199589074157496E-4	-0.0034765861453504316
-4.558078678429407	5.6727023718291845	7.020269361996486E-4	6.723060952880973E-4	-5.312065853528969E-5
-4.661854211303943	5.2307881209663405	9.263811605060072E-4	8.818888576901572E-4	-1.1531303865780127E-4
-4.6736829568741065	5.179041007331088	9.510282554216498E-4	9.043972262912064E-4	-1.2308247076148207E-4
-4.664862639408369	5.2157017440172675	9.339188197556634E-4	8.888662014779569E-4	-1.1686162137022405E-4
-7.642518454416541	6.7438038314408955	0.0019760356690775565	5.185415339806576E-4	-0.001860839308709121
-7.72390205946121	6.960130553786359	0.0021990311332410377	5.242799788504374E-4	-0.002069623368689692
-7.960824009101229	7.5515457825414485	0.002780201375982996	5.317976643730771E-4	-0.0026171969602268516
-7.398279738095727	5.568321714484634	0.0016161839037061511	8.135417757975928E-4	-0.001384477542479227
-7.486554017062449	6.151026864151781	0.001704225072420832	6.403062156556022E-4	-0.001554698403858413
-7.599533786520233	6.612688047526157	0.001915360310389704	5.487630056201312E-4	-0.001792632089403129
-4.559353287845783	5.783205763653101	6.425206335490118E-4	6.150656375627998E-4	-4.0287859959106796E-5
-4.539973927898901	6.108340489734484	4.7655942525068535E-4	4.513972054274667E-4	1.4086048180404857E-5
-4.595870421128182	6.280367827388355	2.843431691598694E-4	2.6786044526816584E-4	1.7897795936521388E-5
-11.949523827617073	29.206895619841305	0.9056741101344015	-0.07342891784380974	0.5357908518580735
-11.807688642858182	29.154031813094953	0.8831999563981279	-0.06946205797798363	0.5306088399795366
-12.00330605669702	29.223330979102066	0.913745299187953	-0.07487652255079724	0.5373533249370733
-11.58017196199464	29.065937130844834	0.8458485901383226	-0.06435079112791757	0.5226608056004112
-11.41683712235142	28.96940271662765	0.8177045556762155	-0.06106761110295941	0.5133455354343445
-11.219350371023808	28.853937987330728	0.7832008100359631	-0.05774043772444303	0.5017464952203955
-11.063811648377435	28.68153300927144	0.7499242615696329	-0.05949564610273145	0.48797856696964426
-10.947486528223845	28.535037823889105	0.7232935555647901	-0.061337368662410616	0.4769500085748576
-10.899230615467399	28.323819733732066	0.690701056719889	-0.06906562960444568	0.46407671943296813
-10.868467577029437	28.194812621939796	0.6706428973583813	-0.07393852268181758	0.45611861846400265
-10.876511202290695	28.109887068149042	0.6537261912704334	-0.08016392070225387	0.45093963383148034
-10.899672074901286	27.854101802332053	0.6042347040441729	-0.09719150887584423	0.43358597909831587
-12.412266700730603	28.73183000599365	0.9401118756107234	-0.08187797028859381	0.5220535246886888
-12.004390987243811	28.644127827029816	0.8669585524695873	-0.07875548420885667	0.5122352484803627
-11.418956634563854	28.353076382645266	0.7444091872553863	-0.08213027177338832	0.4842289898229453
-11.624144095082618	28.483083006210283	0.790355670352252	-0.07923237264665894	0.4960846762225706
-11.98757052088968	28.638168487186267	0.8637132291145639	-0.07869830270779667	0.5116364622741457
-11.999455430555999	28.643021141499133	0.8660820430995327	-0.07871313023505053	0.5121183854389185
-11.11438165555979	28.077094826076056	0.6665718792202854	-0.09005783884140152	0.4584449978960289
-11.390783517603357	28.330385589064328	0.7375607550070198	-0.08274388528038562	0.4821636820920828
-11.018694723095315	27.985290635821798	0.6400931081301129	-0.09305650632520512	0.4481515908982616
-13.471803069018005	28.77445563984976	1.1087741952756192	-0.09723967498233513	0.5341248512087371
-13.48260549035852	28.773788416678933	1.11039007123478	-0.0974091239731056	0.5341408697217479
-12.935354512904492	28.789110493383188	1.026531717594232	-0.08886269353972823	0.5306287286561842
-12.730299209385468	28.768829272465172	0.9930338209961028	-0.08581531959218044	0.5278662711036384
-14.231290469589101	28.525879619960573	1.2014133851370576	-0.1155733490291746	0.5263166985228913
-14.010448775461906	28.63328583652027	1.1790725269073863	-0.1087556306425146	0.5300666668397793
-13.506471729136642	28.767317669153915	1.1134406040343967	-0.09794484273574795	0.5339471395117734
-14.460841527293365	28.39408003504012	1.222610780681278	-0.12244269205472938	0.520568411183282
-14.783683682753072	28.129965573228738	1.2388438622010218	-0.13581968204251185	0.5082128149593284
-14.975465100779633	27.963363652093868	1.245536381567386	-0.14497997109839328	0.5004328096902279
-14.857377166814722	28.070482248494333	1.2425573707380881	-0.13894379463767875	0.5054732105640698
-15.247091508969765	27.723494694946858	1.2530120826704356	-0.1581853772911617	0.48882229691696577
-15.438921475279523	27.548521108541188	1.255494812874026	-0.1685363984897333	0.48035838676519677
-15.777307067901031	27.23142152114181	1.2553227878616866	-0.1878204532414679	0.4634338396704046
-15.505550048294694	27.4862002405047	1.2560340814238116	-0.17209702363274798	0.47717589387337883
-15.95882932927022	27.057658625283377	1.2537988559089048	-0.19869328134559122	0.45359031387638715
-16.071627921968407	26.944874315391413	1.25091246325585	-0.2064082394071205	0.446837256411135
-16.348879088595037	26.649360708813276	1.2421445725852802	-0.22691884091858994	0.42774310946884175
-16.427997019937784	26.555959712111072	1.2380638369895	-0.23399349861682148	0.4216370684683284
-16.656844434007954	26.17623866269756	1.216865782609938	-0.26143038241713984	0.39586019284912144
-16.696536478621557	26.09508062700545	1.2116043811186428	-0.2676103169976958	0.39013146712167324
-16.835749776418716	25.686852448177994	1.1821716785099603	-0.29545716350432466	0.36069455997670524
-16.845061757485475	25.628453285604436	1.1774953328680253	-0.29947538754040975	0.3560749189357471
-16.850433340026893	25.176846057478727	1.1395397521647888	-0.3277997554782164	0.3196522835817896
-16.85038673364371	25.14105029551206	1.1365391013362238	-0.33005025896330364	0.31670761759644156
-16.822804208812027	24.752145786172367	1.1023623314966822	-0.3528783340537375	0.28612250865173755
-16.814022621155868	24.619664448408173	1.0906430164923533	-0.3606713651698342	0.2757107965949255
-16.812945472733826	24.6090037446475	1.089664255335362	-0.3612857501665857	0.2748871085428207
-16.723937840816944	24.10943746964462	1.042414950735391	-0.3891732605203771	0.2321334306286128
-16.711672631053567	24.055094941481215	1.0370731118531706	-0.39212570973904776	0.22761003089481813
-16.289023552988983	22.907733919851253	0.913516874642536	-0.45028130482534195	0.12530997273867772
-16.541701583590093	23.45604246001041	0.9763668518094496	-0.4237736125652895	0.17584131736319403
-16.554803726644348	23.499372302025698	0.9810086389692478	-0.42140120932555614	0.1795181174433493
-16.28488538521969	22.898119481008653	0.9123676904014864	-0.4507738839846951	0.12442820012501274
-16.26218103763534	22.856454352609262	0.9076156710548109	-0.4527132415761948	0.12043305446071285
-15.969194038819062	22.31634337785984	0.8468458512504318	-0.4776651118706899	0.06878448625543318
-15.890230123807179	22.1925020649246	0.8341929473117506	-0.4828655274221084	0.0569204768428103
-15.611918811164477	21.76175729997115	0.78739993491061	-0.5009082895199976	0.015157373273001854
-15.389654649869971	21.467446140267274	0.7586645106410184	-0.5117235104065503	-0.014176495747766296
-15.211472875440649	21.22502075941048	0.7338206914319457	-0.5204515955043649	-0.03865578146517171
-14.852605830718518	20.76860561637889	0.6952782750420567	-0.5347158351406853	-0.08476186982498582
-14.818368111934701	20.727265125728813	0.691324346694488	-0.5359362895978589	-0.08904731033875614
-14.010753868674147	19.956266747716498	0.6329504858898058	-0.5504409737565005	-0.1636680100754434
-14.087441807327457	20.012526511232718	0.6367552317828393	-0.5502296284049237	-0.15920759285117045
-14.468160486474938	20.371519812579944	0.6613240001295992	-0.5443917493316421	-0.12482347120060734
-14.161164464278139	20.08381166702931	0.6408428892224265	-0.5491712907859023	-0.15276897119383515
-14.781086333771103	20.690256417429	0.6878006614520831	-0.5368835480919123	-0.0929299544681275
-12.566775432145782	19.255877513320883	0.5744930396809299	-0.5350105107518501	-0.20312312288152773
-13.290339014836286	19.46305631769065	0.5989223986362322	-0.548232425315078	-0.19885534868456517
-13.1729303124603	19.418787275288505	0.5952262799362144	-0.5465562001742326	-0.20196489605659385
-12.843245224742368	19.28971157894774	0.5857226880038822	-0.5418600812511882	-0.2104475069509193
-13.364979556612642	19.508469790386137	0.6025938929693567	-0.5491460404344739	-0.1960674206280994
-13.714991928392514	19.7215588672211	0.6176410742540404	-0.5518504431429827	-0.1829648369295468
-10.73275094914898	27.601566124654774	0.5420107308532653	-0.10708934728192805	0.40956604506187266
-10.621312259153935	27.431657608134955	0.5010189401738216	-0.11241982920892493	0.3931074007211359
-10.494472622804425	27.139762728691487	0.4518246690722342	-0.12009726823830275	0.3668326527276574
-10.440814811578786	26.97290839065918	0.4255830619792879	-0.12444254687625879	0.35169628418294996
-10.340010025599554	26.46761329405222	0.36844490549587783	-0.14128503923568386	0.30533816038094785
-10.310942985096554	26.231506882359504	0.3395481627123026	-0.14881769278607493	0.283343833410192
-10.254915889396067	25.788604694922874	0.3110702273875927	-0.16560857381555888	0.24286464220608506
-10.226478276469011	25.49740684588262	0.28417046831997633	-0.17616064001020357	0.21538226409274736
-10.15297056364784	24.454238785309386	0.25942029618286955	-0.21704419266955072	0.11854085980495585
-10.148816922605754	23.97207807587904	0.2723855695227209	-0.2372475843227645	0.07358259504092757
-10.1572747910747	24.735583520367605	0.25797642408307675	-0.20529468960583414	0.14476776070786243
-10.162097597121184	24.830116402868736	0.26285862944169874	-0.2016023672269889	0.1536472147728133
-10.162546766859359	23.84260305188515	0.28252401781505304	-0.24403599960326364	0.062049692562974476
-10.199764060738538	23.17965757589045	0.3219462214380282	-0.27622792394570245	0.0010533507012337531
-10.264133457042867	22.925685144978395	0.34051500395373524	-0.2917860707874159	-0.020118570616411636
-10.334836167150385	22.416165687077918	0.3794867048565089	-0.3192048868632131	-0.06601359374695856
-10.491992980100063	22.018023813554393	0.4109924416284897	-0.34918827172986294	-0.09712984882084202
-11.549836964138185	20.072338696358347	0.5717103192529555	-0.4960948057293631	-0.21882336823053092
-11.554967867880773	20.064003427239495	0.5720827555842928	-0.4965373190371345	-0.21918009317941248
-10.551136967279964	21.796553611972193	0.4309453103566643	-0.3639233599341356	-0.1161221961521279
-10.861109989919282	21.2561808403101	0.4771310206565866	-0.40944187441222013	-0.15271897745047888
-10.944210941660401	21.11696785294288	0.4912066440014371	-0.4219687801725421	-0.16230414968911216
-11.133323225905555	20.800917117156818	0.5184012172705271	-0.44658643941552445	-0.18077094595931725
-11.346534801731305	20.436488911990164	0.5469420158108608	-0.4730386339661587	-0.20024285190152058
-11.231518843805489	20.62710766906838	0.53387786368402	-0.46037670489494364	-0.19058949897984723
-11.741469854730147	19.77949816437784	0.5885619648363402	-0.5137742297778822	-0.23245106264845616
-11.841147224706019	19.661418434931374	0.5915979411907852	-0.5207226501544803	-0.23448974021044938
-11.973386913159729	19.52262481256701	0.596477967534289	-0.5303273186030714	-0.2360526681162552
-12.17042537041236	19.353881967026794	0.5881373329011379	-0.5340650568133918	-0.22921607322850207
-12.254791953417843	19.298450378205736	0.5787621442727691	-0.5327658944400596	-0.21713395467449217
-12.107678242949614	19.405561627556374	0.5902692762827572	-0.5322968536321973	-0.2312193179035973
-4.288326386940742	5.8070230604936794	0.04803690755454709	0.04216117378530425	-0.01608120615620083
-4.307057605244767	5.526002436139832	0.06601535982858109	0.05875255519055293	-0.01746653496004279
-4.180171464701457	5.245978145694322	0.08484355225877856	0.07712533852150652	-0.00995461095158533
-4.162615861022818	5.199209053922773	0.08778147877962059	0.07988545000667185	-0.008919264826737642
-4.143652721141185	5.191949089536986	0.08838992173965096	0.0803128469823135	-0.007896230063604246
-4.014987066173259	6.398560350145364	0.0095931403843253	0.006738933479919007	-0.006105260039222701
-4.102160277057983	6.226155071234556	0.020672046761326952	0.017343426069012364	-0.008414432129481633
-4.158587255864665	6.1200098173878565	0.02788785779600346	0.024139385700082748	-0.010283010123240809
-4.284793079351208	5.824858607178209	0.046815971077454555	0.04100708138038804	-0.01588727721614584
-3.6322745368198053	5.1479752237781815	0.09501171182077117	0.08423738542654083	0.024746508808353822
-3.7520724673596213	5.133869891353276	0.09488076153470443	0.08486111306802668	0.0162394176506959
-4.068810461062704	5.185234828589743	0.0895945489515839	0.08113927299238652	-0.0032336339096590613
-3.4079134276844885	5.238028583704212	0.09288615709933314	0.0785505514670764	0.039940180568424175
-3.870611147185512	6.723331704642558	0.009164845344225014	-0.008136626529086961	-1.8787655816493998E-4
-3.93550508782948	6.569124366309313	0.011246205125157008	-0.003989618953544079	-0.0017777524356836012
-3.083077723553127	5.477621858005871	0.08869142301533559	0.06212933828357836	0.06273833534623943
-3.2016356353304536	5.395281637801698	0.09091171776995163	0.06855303532546712	0.05410561399258207
-2.9250367521464256	5.618751443255416	0.09344624578045091	0.05240040088384611	0.07471550024697911
-2.808073832376915	5.742408533499555	0.09579618374781775	0.04421673606688364	0.0827458695750826
-2.561109083068193	6.012828978318681	0.11710032992568388	0.026130194169227072	0.10245966551182893
-3.6562255957727294	7.214473650128381	0.027261957909125178	-0.022985897298137485	4.1331110121321373E-4
-3.592522873141893	7.34008329807876	0.04941678767381646	-0.04050140621192457	0.004310544766659587
-3.54328167840365	7.470859406778205	0.055831812848745575	-0.045761028143445535	0.004869183609407222
-2.1477862434435124	6.617732931249476	0.18322526512774046	-0.023470153179459163	0.1417611103443305
-2.178221292733067	6.571855578800015	0.17696749983539767	-0.018797580315120202	0.13922554478890536
-2.0648331524982755	6.7576354797203635	0.20100765956251662	-0.03744268967098607	0.14906802109122966
-1.8849213199230619	7.066868042911974	0.2399599163139861	-0.06822418993972398	0.16448826768625022
-2.4120263893614973	6.229400814325045	0.13957391378364986	0.00943819334772361	0.11670334583921077
-2.5361866250272955	6.047252036713077	0.11937077792354953	0.024288009005895603	0.10445269218192746
-3.935819787141531	17.984500048599497	1.0386290020631093	-0.5779361982680624	0.13103325485845055
-3.78336958602557	17.993315823553566	1.0297170108675702	-0.5801754254659244	0.12896024254264188
-3.427077741744119	7.766058137175304	0.1277710460028402	-0.10251344392699373	0.011242471161479431
-3.406569881135219	7.832445527304884	0.13724439289905768	-0.10936241437289745	0.011855245220647632
-3.395983191054093	7.883794864942119	0.14455684271607994	-0.11432059982201387	0.012561591822734097
-3.3371281060386737	8.150918617555703	0.18562504175830818	-0.13833744209261006	0.01579551949589469
-1.278169408830863	8.48437433428823	0.4190722197702949	-0.21285848755047657	0.21283883319845556
-1.4540629241815408	8.03470965362341	0.36300895702484703	-0.16660307743167227	0.2021119160459281
-1.8167261401452421	7.208011822579171	0.2569339035500969	-0.08224383447682018	0.17144943193709028
-1.5523830370140876	7.789776732269239	0.33102616731359413	-0.1401701924791081	0.1929173262161409
-0.9410764433027281	9.405038530050247	0.5241958889143173	-0.30066287072609726	0.22701230539433825
-1.0329367331417418	9.151234284338832	0.4962489174000836	-0.27835953965716653	0.22387405351563122
-0.7679094447811552	9.95277965234512	0.5764671567452891	-0.3428222260141045	0.2308683694099164
-0.33002843814312044	12.134348277380695	0.7496537602299846	-0.48464055324766064	0.2298707224147605
-0.3357764586920513	12.078843485378034	0.7459283093497528	-0.48154274617129067	0.23025340260241084
-3.417433509638533	17.827381727176302	1.0126909623735771	-0.5888108232741748	0.13094702134293223
-3.353382382951112	17.741842308688575	1.0105412946231693	-0.5910792381697858	0.1324540488924067
-3.674832941632539	17.93323560833925	1.0251921590026878	-0.5818895924372628	0.1307666782977571
-3.5409307277999584	17.885907081965335	1.0189176628246677	-0.5861460781048925	0.130318643471768
-3.1860561960175433	17.549365365355296	1.0040014214787583	-0.5944634955469598	0.1346439629266955
-2.9981130641699174	17.395321314172424	0.9979757408211369	-0.5968272721318499	0.13679946906746587
-3.2165215628928006	17.57820816975883	1.0048742282688	-0.5935329957263951	0.134535283200889
-4.1137207324417435	17.95308223849858	1.0524053622641114	-0.574259148344658	0.13081583653512296
-4.160621080742889	17.795938972454014	1.05917680533455	-0.5747280684338296	0.1330858991660172
-4.190763877417752	17.70804950350443	1.062895452536412	-0.5734923004262877	0.13385415392627292
-0.33050020850094985	12.145123827625998	0.7502234566201152	-0.4850910787188047	0.22973460265040616
-1.4343564303268679	16.31909273804294	0.9348804163901785	-0.6038493155417124	0.1593836781310776
-1.3066176526698219	16.0680303809159	0.9265589665518539	-0.6032157475463799	0.16244910113861816
-1.1152979539279455	15.611202681804269	0.9114474422342094	-0.5985560083453612	0.1703783171730917
-2.4474803932797915	17.1585224792057	0.9819264827523859	-0.6013382241025943	0.14396380600357145
-2.055761384167546	17.041296048986602	0.9676628044233592	-0.6044280856934217	0.14767520355920924
-1.9984998164489554	17.002629506016117	0.9651392995111082	-0.6042166209558435	0.14895732356555758
-1.5724149375605685	16.580962567434636	0.9444526576567123	-0.6060673818686275	0.15516308786989932
-2.9820955633715815	17.38344915169903	0.9974839744274104	-0.5969779591681468	0.13702496414599863
-2.724789042326286	17.256116533629893	0.9899416514549056	-0.5992032915728092	0.14048551795921646
-2.531457869203797	17.190304756335227	0.9843658060780373	-0.601136861688659	0.1422894489008858
-4.183190145794866	17.56540290424019	1.0625240519001606	-0.5732152384340687	0.13516657719639413
-4.207099313692599	17.371866069837257	1.065776673402929	-0.574823799965664	0.13655213687944082
-4.17345519997633	17.089831976884682	1.0603439963174002	-0.5771985649340395	0.1357079339292867
-3.3148310309893363	8.423923301546052	0.22770038006968069	-0.16707766784502603	0.016619418804828485
-3.3001926290874843	8.663118489326514	0.2617212337632091	-0.19218596231500734	0.01629501497453041
-3.2862287614074197	8.915212706658004	0.2965417534440193	-0.2166157456957798	0.018080141310565345
-3.2794829862540458	9.153166440048345	0.33190556298124413	-0.2418812769238202	0.019785654011761612
-0.3805651487088481	12.953841366376702	0.7943139213946373	-0.5207622949742226	0.21851533851502075
-0.4307061904896281	13.36924122248353	0.8172210195818308	-0.5395531397888648	0.21213823900607087
-0.5075965103225141	13.744646939005303	0.8338347878840449	-0.5510438486121607	0.20615486509665734
-0.5977318219793605	14.096499370658435	0.8510387110535954	-0.5639987340531076	0.1992190471494758
-3.2676731937878696	9.605726412719452	0.39366358877179	-0.283014341581229	0.026539846555820305
-3.256429234120413	10.042692132374542	0.4519033124547141	-0.3212899458003299	0.03340671899422261
-3.268410707882346	10.416945356274994	0.4958389239682693	-0.3478701123173995	0.03885661424112185
-0.6591870284780542	10.31262568099423	0.6118782039017598	-0.3718039202691471	0.23329120152071586
-0.42285288091859907	11.258976825610697	0.6908363736924141	-0.4357386538538217	0.23573129660686037
-0.42939644071267913	11.215805729165236	0.6873273327717758	-0.4327436027376226	0.23583201897346556
-0.6312573047807166	10.428088654680536	0.6226708833544324	-0.3809420394410235	0.2337963215162843
-3.2903234695987535	10.897386429199772	0.5556323477632769	-0.3853468665561874	0.04558811168905451
-2.987291544864133	17.386535233830127	0.9976619268523664	-0.5969476454364877	0.13694503544623304
-4.164359810315925	17.031866286091535	1.0588883687593644	-0.5772990514558064	0.135871483608923
-0.7097934901376413	14.466809880080852	0.8682451065534447	-0.5762711546153391	0.19137341715425943
-0.8575672753041089	14.969271293498517	0.8869542755233003	-0.5866165376860106	0.18260924165867676
-0.9532329287786547	15.217415294466539	0.8978272684922428	-0.5933119514281766	0.1770047839124115
-4.1386892518049425	16.602845789463966	1.0458146371100634	-0.5772481422680992	0.1325968181892043
-4.159558946386909	16.976159925336383	1.0570631485197257	-0.5767509233712609	0.13588288829931966
-4.083322820670365	16.225441788462653	1.0291016959215802	-0.5756977185479563	0.12903253593756142
-4.075875945060494	16.183223288394085	1.0270815681710073	-0.575327078084145	0.12885297088735354
-3.9528003255732322	15.292784673108926	0.9711345256411621	-0.5655300784441306	0.11259260300235921
-3.9992067929440043	15.73055462668215	1.0006303735661999	-0.5721930557569207	0.12145546048451045
-4.068371905853679	16.139351008679608	1.0243437090506602	-0.5746552803288476	0.12824421241653447
-3.903746688804401	14.691009127397303	0.927329001151559	-0.5525101159834346	0.1008348595218139
-3.86987704440043	14.375574603567006	0.9021437602999477	-0.54366367658748	0.09569095856713478
-3.9256796422272324	14.820378173973397	0.9371708077051142	-0.5550980215880086	0.10312727642294076
-3.9497350317267026	15.228464150498013	0.9665056932983024	-0.5640300575320286	0.11137466301600056
-3.7268568443784513	13.894308007070336	0.8608247530883139	-0.5319900673293938	0.08845298749431937
-3.698215854277132	13.779058127098043	0.8506379089446257	-0.5286734275437978	0.08676816599678043
-3.6779639093146645	13.673870011895303	0.8406945814163864	-0.5244473510892131	0.08545242649541593
-3.571181750067259	13.33170586472178	0.809264484673414	-0.5140242993047821	0.08036384311156876
-3.4835043026903465	12.977876322076302	0.774512029750404	-0.49854588321599025	0.07704232786359579
-3.404126025364066	12.339701968592273	0.7132150041554557	-0.4715030329888287	0.0663035784519336
-3.3488293333994186	11.895449310153229	0.6647385440137059	-0.4456140067193516	0.06081424196258489
-3.300315153385468	11.14083500028607	0.584476530066331	-0.402713432646788	0.049095786477735825
-3.9511621749674837	15.271050023970451	0.9696250414405759	-0.5650982706498325	0.11227489870450257
-8.244373317370188	14.628658956740194	1.0231494396973567E-5	4.7721029157918506E-6	7.45069375020712E-6
-8.208489142862772	14.204433859089825	1.0129419814951141E-5	4.904043898958095E-6	7.477521688729998E-6
-8.193734077492797	13.966873422743047	1.0073514739245937E-5	4.98135580431026E-6	7.489857074194195E-6
-8.232676222944097	14.462837941075223	1.0192635980456165E-5	4.824742404476426E-6	7.464270365038232E-6
-8.19035693955016	13.837323106092928	1.0043125503828106E-5	5.0259995920899244E-6	7.49216557917241E-6
-8.113167709168138	13.369167772280294	9.9498140540447E-6	5.16262977092379E-6	7.5250575205784644E-6
-8.077142174814208	13.181783020574018	9.92381029354883E-6	5.2209509377098025E-6	7.536613200864532E-6
-7.967407351985131	12.816549861797377	9.883143823375786E-6	5.3132508078335325E-6	7.578457477137368E-6
-7.4202031915344335	11.241546128091116	9.849899298736353E-6	5.6643495074804975E-6	7.78487346053158E-6
-7.380855782333087	11.139150568907128	9.863548130129644E-6	5.6938814342727616E-6	7.800159771161985E-6
-7.603903539139292	11.751642921695533	9.836368128456892E-6	5.552530472657117E-6	7.712182483367723E-6
-7.696154479064555	11.994745340563997	9.835190672477317E-6	5.507747356664083E-6	7.676274426772702E-6
-7.744684776673163	12.145936214046198	9.847674992990113E-6	5.47680770530097E-6	7.658032241914298E-6
-7.337783016568444	11.036160898112158	9.878510344390734E-6	5.720135607169111E-6	7.816171584348364E-6
-5.478513842259125	7.328297301269693	1.01625150856914E-5	5.967045712017862E-6	8.199002992218045E-6
-5.496335515484936	7.350666297835906	1.0167960362963358E-5	5.974253829930924E-6	8.199149340363556E-6
-5.513292533723025	7.373441024034741	1.0166394668664361E-5	5.9743061532561295E-6	8.198745778042783E-6
-5.7782594324877365	7.704138241466704	1.0172860437276459E-5	6.014762172610859E-6	8.15276962107701E-6
-5.226288884072366	6.97442447090005	1.0206519525352619E-5	6.012734893832272E-6	8.209617157684251E-6
-5.1320395346395955	6.880771446866525	1.0191226096820192E-5	5.9907870709297036E-6	8.214364665617618E-6
-4.981658732436152	6.746084424883188	1.022143761656918E-5	6.0113291567590515E-6	8.239269395293096E-6
-4.872230788355059	6.663668971542325	1.0233128494301918E-5	6.016976023168456E-6	8.263736747944589E-6
-5.95993806317256	8.088641025459268	1.0103386891540904E-5	5.934003895588758E-6	8.161687566569476E-6
-6.156106083074739	8.43849134717127	1.0118674711840638E-5	5.979985359737218E-6	8.14465393138331E-6
-6.3622803987511345	8.893710900037291	1.0060234850317333E-5	5.9209842687206826E-6	8.127354227680295E-6
-7.037730777065047	10.279206689455364	9.941588284025743E-6	5.845026025342568E-6	7.935636603991674E-6
-6.511291309796823	9.166024915663732	1.0079104040166713E-5	5.9730899603347004E-6	8.089991115943995E-6
-6.961309529005052	10.091919377967345	9.952261506072965E-6	5.8714572955152495E-6	7.961625123784926E-6
-6.976746835639336	10.11701394282087	9.954333091910028E-6	5.874189044692309E-6	7.958538397906416E-6
-11.149672852779776	19.026028297048256	0.13421118923879832	-0.029063529657265656	-0.056966475769944146
-11.177286946315288	19.099277703541333	0.13501085241272415	-0.02990287582242071	-0.05713931872385403
-9.18227086019565	22.941744559833715	0.13673171661222588	-0.06590785712320696	-0.03728221392840132
-8.933979733519063	23.042297787756027	0.13398427085977926	-0.06674747433742054	-0.03420691569836934
-9.497726748011418	22.723004536194928	0.1388156009164186	-0.06371074653385925	-0.04067396469200806
-11.201816179455392	19.362671115833425	0.13653585532263954	-0.0324453474135996	-0.05697011320040297
-11.022193536741858	18.71762456011473	0.13072453976511725	-0.025768961256358722	-0.05621678748443516
-10.948655511422155	18.634752597804788	0.12894928496849395	-0.02464607426491912	-0.05555181365641225
-10.739200803101152	18.414265673982754	0.12402317679459465	-0.021870634719360148	-0.05373038772588701
-10.426129079411938	18.242868662510936	0.11663677496439065	-0.019040460400047195	-0.05052647470866478
-10.351495060601314	18.19934593348884	0.114856679195705	-0.018398122667234222	-0.04974949939967845
-10.276659955502009	18.164399203559437	0.11308041805144613	-0.01782128699215043	-0.04901014006786704
-10.051706148564318	18.092298620546728	0.10758539533989983	-0.016311507526523134	-0.04643294571710957
-11.220597943108505	19.547650220008503	0.13761197569738684	-0.034200242132954785	-0.05682899607430073
-11.213232813518047	19.613678726955158	0.13783365600796144	-0.034704553190629754	-0.05672536080411832
-11.167862918473158	19.983763373685665	0.13896482331436477	-0.03813226394211483	-0.05587594177309864
-11.119734753615504	20.180895538942224	0.13947938269822813	-0.039712829387486576	-0.0554562780622251
-10.889962382093142	20.81510177874138	0.14031215484496276	-0.045269201441030305	-0.05319138149933619
-10.989883259185685	20.57314650704364	0.14000737798717408	-0.04331134911206525	-0.0540085861612516
-10.670647697607485	21.25443563231954	0.14069811910047472	-0.04928767995593897	-0.051203519621980206
-8.656589193032165	23.077778160673812	0.1298906696183351	-0.06656256959205223	-0.031130322186886834
-8.262164632393056	22.97490850022338	0.12193179399932777	-0.0640472568859813	-0.026127280199672285
-8.093510801985081	22.896766634500132	0.11819874863021618	-0.0625761462078795	-0.024322548752604544
-7.68989912608717	22.564207698669875	0.10769340190467996	-0.05654887690543628	-0.01955571707745981
-10.61906467426591	21.352055718189742	0.14080163471352708	-0.050078883098850335	-0.05084879874768709
-9.936768220586934	22.310409278173573	0.14083552815090392	-0.05949151277517985	-0.04505370711398701
-9.627937960973474	22.62487940796674	0.13972733654600036	-0.06279838664076083	-0.04195582579025536
-9.573169961095976	22.676544366109272	0.1394766881042136	-0.06329806317258423	-0.04145551014961876
-10.134279956953314	22.058148587414195	0.14084866438473098	-0.05682496884382254	-0.046925642705415854
-10.304582249602808	21.836678921374176	0.1410587588361661	-0.0547101704444699	-0.048294145371712435
-10.555587977067566	21.45179651669559	0.14081915111701554	-0.05092789651893925	-0.05042900005298638
-9.871150253323467	18.04329134881533	0.10321026920180501	-0.015244634587528467	-0.04450164575408855
-9.4491510421968	17.986087424675254	0.0920518499010957	-0.012960076082983793	-0.039316748490357135
-9.39405468440286	17.97674307009461	0.09058797898827896	-0.012686132642496076	-0.038673384455329154
-9.318824933668623	17.968766098777905	0.08839295979236733	-0.012287634933444777	-0.03771839804992072
-8.866655676614846	17.930756511797174	0.07542912508372027	-0.010085244503676183	-0.03184038823799803
-7.460370084706861	22.326890903804703	0.10132501987055131	-0.05286825382405021	-0.01755666456992068
-7.181921823170052	22.004421546653404	0.09302188457466151	-0.04725731774893466	-0.014989306734281487
-6.980050576019263	21.793148493492453	0.08726559476960354	-0.0440778255640976	-0.013507225251888376
-6.576542696581086	21.409318391621486	0.07629068346548282	-0.0377537388158732	-0.010449356298918687
-8.591810565175942	17.924390418426363	0.06658214305808183	-0.008636473563939191	-0.02812408860595019
-8.160987566235585	17.895824611247768	0.05059746503824414	-0.005921007043617416	-0.021393450691417
-8.427526747689353	17.911776804777684	0.06062320382701817	-0.00765525731885128	-0.025624454738822928
-8.540982568507179	17.920050757602066	0.06495092259549377	-0.008382192505054582	-0.027431961128697134
-5.864615339578987	20.755750631962357	0.057884286746588964	-0.02789098770436719	-0.004857795277943871
-5.543802938210256	20.38074487517408	0.048740853657574426	-0.022385712993296638	-0.002585965778243408
-6.504364858334945	21.34437545298176	0.07442421583115649	-0.036849045966495145	-0.009964704144822364
-5.970918121132899	20.87023242852833	0.06082684918227092	-0.029322988985366255	-0.005493156061633584
-5.171797381464162	19.89737251545445	0.03765917773804014	-0.0170220203243075	-7.292776704722547E-4
-5.0245480447987125	19.683822661130662	0.03314227288474188	-0.01420023604043006	1.2728842095836163E-4
-4.900152014728899	19.401774462066626	0.02803392845849615	-0.011521915995907194	1.216307608581991E-4
-8.045165203849148	17.895237150670994	0.04450208294016322	-0.005002281864228558	-0.018460863074426938
-7.828330068792466	17.887207984644846	0.0321558112609117	-0.0034682483385637944	-0.012946027318881646
-7.588389628929521	17.819549385161938	0.007604727070140447	-5.307848363042107E-4	-0.0032098656458254176
-4.683175416995011	18.92056128922509	0.020093275215010496	-0.007185778473024268	9.198615431749771E-4
-4.557131527726211	18.533459102138394	0.014591418315601627	-0.005318654677413341	0.001050211568508004
-4.377707594286538	17.57417867700677	0.0036817731342464926	-0.0011674215508995613	5.124512105456347E-4
-4.375950900357417	17.526057226949376	0.0031914993320097114	-9.700963854731706E-4	4.208792836692673E-4
-4.484941864981501	18.19838652331461	0.009889565465069744	-0.0032274923795099493	8.163519238653737E-4
-4.372825752777866	17.497105804998277	0.003011147018704877	-9.101112108621039E-4	3.559415106977623E-4
-4.260063754969469	16.957122878843833	6.059865254035238E-4	1.0086866083485336E-5	1.1953367667556455E-4
-4.2543796491463395	16.88173839584814	4.7381763839661494E-4	8.008785422572273E-5	1.8124996946993171E-6
-4.172479120773178	16.325671413989923	0.001293942558866895	3.057271765300172E-4	-1.6025062805031615E-4
-4.151871519508384	16.155447405066244	0.0016371184881051534	3.892720383591941E-4	-2.1714185689384642E-4
-4.144035245207647	16.121454065378032	0.0016439038200439043	3.8385655924376004E-4	-2.0550877839312721E-4
-4.072421898747817	15.289956430567175	0.0016274121510546752	5.309950199741567E-4	-1.731830308688764E-4
-4.095328121705499	15.489697359268533	0.001706504887350848	5.205799582725748E-4	-2.1149312077981255E-4
-4.118480058777639	15.68595857984359	0.0017897926116895435	4.6146431438255273E-4	-1.962035103681795E-4
-4.140149876500907	16.06180723438685	0.001640611822885077	3.881142853760116E-4	-1.9864763215273585E-4
-4.179593610389492	14.862900564725685	0.0013406715721796256	5.586821472532784E-4	-3.0064776809205434E-4
-4.129583690004605	15.034457843656845	0.0014924164462160657	5.861723268243768E-4	-2.9789878399050457E-4
-4.332504046130264	14.727261534199787	6.780769501023163E-4	2.590994117084843E-4	-1.2497524894826715E-4
-6.864381120883843	17.824925970386563	1.128075532415913E-5	3.5294119575389557E-6	7.6293843382236445E-6
-7.111456277637915	17.862901719600874	1.1145046708724693E-5	3.488725934018576E-6	7.505032022969329E-6
-7.361730330183262	17.815658423143518	1.1002965058725659E-5	3.506844971838608E-6	7.382640182991706E-6
-6.699631952192596	17.790187728061333	1.1376166286988242E-5	3.56222170038021E-6	7.711224761077808E-6
-6.471535900809904	17.65611081898578	1.1504030128551706E-5	3.6624848464083723E-6	7.827020919782184E-6
-6.01856299486931	16.965651538393175	1.1734011406879435E-5	4.052842827529362E-6	8.051928357305937E-6
-6.018217814642384	16.964954947243214	1.1734177243970111E-5	4.053215683325316E-6	8.052104187039359E-6
-6.192614293475787	17.31914560580889	1.16554731095613E-5	3.870620122263343E-6	7.9677759128718E-6
-6.358826975092747	17.562077889890872	1.1567547807277484E-5	3.7231584226842547E-6	7.884070550515006E-6
-6.018066056155799	16.964687362149334	1.1734250877490062E-5	4.053348731379104E-6	8.052183526561746E-6
-4.908304538333134	14.969355025422521	1.1970473589900619E-5	4.836302094471926E-6	8.429328890354016E-6
-4.894965705707698	14.956384548239772	1.1973924434249309E-5	4.841118320675173E-6	8.432648460497806E-6
-5.522668475480044	15.89108446419409	1.1847140185017759E-5	4.503531595026092E-6	8.241498352446012E-6
-5.590293973325887	16.02332329799043	1.1838273615687208E-5	4.456948729270038E-6	8.21979298036563E-6
-5.62503595550961	16.102423683804165	1.183564115799124E-5	4.428205306200325E-6	8.210418034759797E-6
-5.79838945170203	16.47567517825189	1.179697609002468E-5	4.2746947114981035E-6	8.14340327696946E-6
-5.818300420163335	16.518599132988257	1.1793981538613066E-5	4.257504652296469E-6	8.137486431385972E-6
-6.016563718580136	16.961325465432818	1.1734698756401629E-5	4.0548640192511105E-6	8.052830285326874E-6
-4.911331118979538	14.97328547513143	1.1969782188836008E-5	4.834880058802661E-6	8.428411887434329E-6
-5.0735700023776875	15.16993664121582	1.1934265828590868E-5	4.766523098952185E-6	8.383681181264207E-6
-5.223708594183212	15.375437594116095	1.1902619259981627E-5	4.690953803251369E-6	8.340351590793671E-6
-5.2244114000787105	15.376332166246335	1.1902479655850565E-5	4.690645302231504E-6	8.340166457928297E-6
-5.424504479191739	15.698092793846305	1.1865154242196688E-5	4.576798622364286E-6	8.277278860448556E-6
-5.22565127061393	15.37825402853767	1.1902258142934348E-5	4.68995746663944E-6	8.339813188381003E-6
-4.7077301313837365	14.774519111724057	1.2022685212952773E-5	4.90977542312443E-6	8.478914481274694E-6
-4.675015183440867	14.74800878513003	1.2030539735928934E-5	4.919608044826748E-6	8.485242115918918E-6
-3.7658512309524754	7.028045440845924	1.0353557326701649E-5	5.69280006063166E-6	8.28723202705796E-6
