# Supplementary material for: Thyroarytenoid muscle fiber orientation regulates the ability to modulate vocal fold vertical thickness
Source: PLoS One. 2025 Dec 4;20(12):e0337735. doi: 10.1371/journal.pone.0337735 (PMC12677544; doi:10.1371/journal.pone.0337735)
Supplement: S4 Data — (ZIP) [file pone.0337735.s004.zip › Male/contourA5TA3.csv]

% Model	Angle4.mph
% Version	COMSOL 6.1.0.357
% Date	Dec 14 2024, 00:43
% Dimension	2
% Nodes	720
% Expressions	3
% Description	Line
% cpl1x	cpl1y	Displacement magnitude	u	v
-11.968005616002486	39.650844643500406	2.13210465512258	1.5565395057362237E-4	0.31386890434783943
-12.100925229184412	39.521184251215715	2.129073804572965	1.5485774219568574E-4	0.31390600185299095
-11.810234379374002	39.74293127707726	2.1342527259159247	1.5622370014308135E-4	0.31384217313371654
-11.76596306338081	39.775513356632324	2.135014740741734	1.564242929685092E-4	0.3138327847438496
-11.47739948826791	39.862189693672036	2.1370408037710598	1.569601941433493E-4	0.31380677127240386
-11.258980847445656	39.857881496438054	2.136936721732317	1.5693610592376706E-4	0.3138066543896113
-11.716143543792246	39.796222579001906	2.1354979408354766	1.5655295504908394E-4	0.31382668548315085
-11.163938214941039	39.85365079891891	2.136839461647053	1.5690876514394666E-4	0.3138072631267912
-10.796207435616262	39.85090503287166	2.136775402692089	1.568894559028761E-4	0.31380580436716304
-10.709496869932108	39.85039381204079	2.1367626749286055	1.5688537818082666E-4	0.3138054236136389
-10.37169574884199	39.850036177539195	2.136754430861482	1.5687942344260044E-4	0.31380347928256513
-12.13512273325702	39.460672833157	2.12766017079875	1.5448667130242084E-4	0.3139231456213076
-12.240660142730178	39.24849072022055	2.122705924533884	1.531854307231773E-4	0.3139831700859496
-12.227325367848685	39.08705965880899	2.118932781462414	1.5219938226823724E-4	0.31402827282467505
-12.205740642978935	38.979124391808504	2.1164131368208543	1.5154012558332198E-4	0.3140583522088114
-9.681369688821853	39.850002288818345	2.1367446393585263	1.5687367544560207E-4	0.3137993172091475
-9.209886193231677	39.8500022888185	2.1367486612052806	1.568655265242582E-4	0.3137964676903895
-6.503691158131879	38.96454001876737	2.116047105832224	1.5147215082486764E-4	0.3140281521900483
-6.587351156296421	39.29642873129991	2.1238041546731132	1.5348989323444852E-4	0.3139356844368725
-6.771159512318912	39.57700815680421	2.1303568232097803	1.5519860276031947E-4	0.31385819723107283
-6.814129999907874	39.651652838586976	2.132101216241025	1.556527592407561E-4	0.31383754667316427
-7.229593906641747	39.84203493583536	2.1365497588308986	1.568151672215853E-4	0.3137867334640593
-7.181795837296288	39.83706132882147	2.1364337173216774	1.5678478923413313E-4	0.31378783697097473
-7.033567159296577	39.76166368437849	2.134669774484379	1.563249682902202E-4	0.3138080595162307
-7.6946177519140235	39.85300356006798	2.136809254346996	1.5687908401391118E-4	0.31378647121902054
-6.488283836647731	38.91091546805024	2.1147950999936045	1.5114437731217917E-4	0.31404308001944653
-10.243595360807257	39.850002288818345	2.136754206197595	1.5687652278622126E-4	0.3138027150909621
-9.730298368089413	39.85000228881833	2.1367454984449394	1.5687391964127665E-4	0.31379961271764745
-9.743014193148053	39.85000228881833	2.1367453843665967	1.5687420122128124E-4	0.31379968943629183
-9.085341826788042	39.8500022888185	2.1367473841350755	1.5686499674632794E-4	0.3137957138556428
-7.779783738995952	39.851154726690396	2.1367692335735495	1.5686596752678917E-4	0.31378750482414985
-7.886706964608754	39.850916601280545	2.13676051492013	1.5686621088513956E-4	0.3137882184716069
-8.209330570361047	39.849987794146756	2.1367509509107987	1.5685609192680452E-4	0.3137904264427546
-8.699211804792647	39.85004545472901	2.136755516377417	1.5685752408701556E-4	0.3137933698007437
-8.427966558711145	39.8500350871401	2.1367480156131595	1.5685929948237116E-4	0.3137917324680426
-12.152615457473026	38.61822056218743	2.107981099520405	1.493418545238295E-4	0.3141590455994355
-12.150457207342695	38.60568225439725	2.107688553061086	1.4926548766686798E-4	0.31416254185894416
-12.146591986235311	38.58859764700979	2.107289385729418	1.491617937462172E-4	0.31416730037755114
-12.074238696384148	38.24828133015453	2.099346461101659	1.4709061367546526E-4	0.3142621136309668
-6.441829287929373	38.514252064367554	2.1055339603560825	1.487290450779163E-4	0.3141539115098458
-6.4796557750756225	38.830935381536946	2.1129252480708787	1.5065798669798607E-4	0.3140654322069057
-6.431316994593285	38.355730965701305	2.1018304349564394	1.4776977024582677E-4	0.31419825411531965
-6.415000660473024	38.12021737547059	2.09633288512547	1.4633864934489847E-4	0.31426412523956593
-12.006552716049852	37.91928976266428	2.0916588218386036	1.4509623096463354E-4	0.31435378723805607
-11.966773292852782	37.7322909897182	2.087295330106435	1.439632306129065E-4	0.3144058858030683
-11.899335717233097	37.41624344712912	2.079913369685326	1.4205674975349016E-4	0.3144939374917583
-11.86072968481382	37.23337054820751	2.0756467557783913	1.409505370259166E-4	0.314544888160594
-6.405495081109018	37.81045524455644	2.08909488003191	1.4446621754678782E-4	0.31435083847873435
-6.3802834672144035	37.49850283645258	2.081815970650799	1.425808924085648E-4	0.31443807103473653
-6.34327199449609	36.990127261889924	2.0699411088612947	1.3952698370148597E-4	0.3145802559550196
-6.3346776499635205	36.89181710192548	2.0676499222863844	1.389354498162695E-4	0.3146077423669167
-6.327277488709939	36.80573234114482	2.0656431524073033	1.3842226219012383E-4	0.3146318131942822
-11.839379859361392	37.12464213602315	2.0731053677928895	1.4029514701055471E-4	0.3145751913591789
-11.66031709327127	36.191536938073696	2.0513262942577044	1.3469932489524784E-4	0.314835275323184
-11.619905720758748	35.962379473002436	2.0459864535620587	1.3333058665968066E-4	0.31489916908515797
-11.730360249335298	36.58305483766412	2.060476972843756	1.3703600652969437E-4	0.314726116371973
-6.248695444183289	35.88284413383002	2.044122225465137	1.328987591944869E-4	0.31488985683312165
-6.190644674951313	35.36621719878445	2.032063574075826	1.2985455440458956E-4	0.31503423967250704
-6.146329446134891	34.860882297696094	2.020277708600463	1.268533445219786E-4	0.31517552692950845
-1.0600869276340483	18.316100001774196	1.635581413055907	3.7225591222397526E-5	0.31978298176924663
-1.0459016161732135	18.37692181363064	1.6369879508817413	3.7535310549652074E-5	0.3197658778178172
-1.1744205707972624	18.153797557800345	1.6318232271427275	3.640103224279133E-5	0.3198290099063239
-1.311326192584243	17.97535615877772	1.627693954968695	3.5494329548702735E-5	0.3198796723324211
-1.386335587551091	17.922671465764726	1.6264733387697214	3.522776189958415E-5	0.3198948049946922
-1.650548821745367	17.757514160475903	1.622655281510755	3.4391793101747406E-5	0.31994238997458085
-0.9718149006219283	18.630446296863695	1.6428611460036588	3.8826330710997796E-5	0.3196945069516397
-0.9542349860686515	18.852537320770427	1.6480012074013866	3.9959835262679376E-5	0.31963222344057196
-0.9467123425971604	18.932059856972355	1.6498445910146249	4.0365922484214156E-5	0.3196099158328144
-0.9488912973033679	19.009058522305217	1.651627436747566	4.076011412177568E-5	0.31958836371394883
-0.9602591937381534	19.185733594449147	1.6557219405703971	4.166354822367453E-5	0.3195389448418957
-1.0005126263859143	19.36574217623491	1.6598886868850935	4.258619982549221E-5	0.3194887382815163
-6.05347281998843	34.07388368729615	2.001953206043363	1.2225567108210226E-4	0.31539544207127235
-5.779746191862431	31.198536783186327	1.9349226037509877	1.0571350099791223E-4	0.31619930854945205
-5.81260308842713	31.6601371096856	1.9456486025783357	1.0831555361097143E-4	0.316070184975918
-5.898916358898413	32.61341104261303	1.967901088756567	1.1379133969991414E-4	0.3158036550739969
-5.976331308258205	33.33624786626052	1.9847198605205714	1.1794581757002733E-4	0.31560161598263436
-11.555172919712001	35.57995576034233	2.03706482287829	1.3107066190908505E-4	0.31500581160386276
-11.427224513094306	34.824469013294944	2.0194396727794017	1.2657732900906978E-4	0.3152164845899409
-11.302991741507174	34.01939293201957	2.0006576261177047	1.2186190349395212E-4	0.31544105318439364
-11.26269403333529	33.74326682230424	1.9942345598760045	1.2023000982157796E-4	0.31551808750048627
-10.87492360433819	31.536162433666846	1.9427870821310371	1.0749355051421601E-4	0.3161334810296042
-10.79808267178972	31.096982410679725	1.9325651913616924	1.050518101643959E-4	0.31625593888433273
-10.515617328365707	29.431210118152052	1.8937889542960442	9.562132575013864E-5	0.3167204606324156
-11.095255333576779	32.78560916869341	1.9718740969023216	1.1470228753653239E-4	0.31578511276804966
-10.374607869233792	28.677418549364212	1.876222031598005	9.151837173426228E-5	0.3169305969195574
-1.9007542873442729	17.670028077820447	1.6206297958447595	3.3951624058653455E-5	0.319968153129364
-2.0779141835942943	17.606247817656115	1.6191552916146703	3.3630956804581584E-5	0.31998690969774457
-2.421704394542373	17.610906476909	1.6192632182116458	3.366185786581852E-5	0.31998734135157475
-2.5268901597962445	17.60827853304663	1.6192031091453694	3.365087284088285E-5	0.3199886090148594
-1.0157099330243569	19.441588102125813	1.6616471040460712	4.297535640229162E-5	0.3194675750014282
-1.1062328150339649	19.65851365771074	1.6666719394869038	4.408953208650292E-5	0.31940728467478147
-1.0950141199455286	19.63861486947969	1.666210939765314	4.398712735891897E-5	0.3194128003602648
-1.0936631912571904	19.634142492606518	1.6661072212337211	4.396409879247895E-5	0.3194140459779093
-1.2019485900933222	19.823967402584525	1.6705078960917485	4.4940476316579156E-5	0.3193614353944959
-1.2626663164006444	19.90610167368628	1.6724096277105982	4.5362675365395055E-5	0.3193387409254632
-1.3479656887537845	20.02184186709379	1.6750947728074652	4.5957914545714564E-5	0.31930675993476987
-1.3818036936806772	20.069240413165744	1.6761930180850022	4.6203054980408184E-5	0.31929365760963446
-1.490043238491493	20.21081153288452	1.6794768243399298	4.693146200464231E-5	0.31925455850553264
-5.495158991359491	28.68268136418761	1.876300981760667	9.168204878134301E-5	0.31690246248508763
-5.507477156915547	28.790577524822243	1.878802137410903	9.226636914726228E-5	0.31687230381809395
-5.640376413522405	29.93509919763994	1.9054788460764485	9.861326208516601E-5	0.3165524408143027
-5.66674537726079	30.200894570944342	1.9116508798736982	1.000774727065201E-4	0.31647812749033444
-11.232964758328787	33.56280133293661	1.9900195996254855	1.1916345201637932E-4	0.31556841733066415
-9.890707351552885	26.584105713780335	1.827492355085795	8.014359240256134E-5	0.3175136833722913
-9.499209611630052	25.463046361573806	1.801433838576299	7.423363041830085E-5	0.3178252988465869
-10.251371607480321	28.08873461337165	1.8625138033636675	8.823885959070502E-5	0.31709463324659454
-9.949856872037069	26.81141811544305	1.8327855813748224	8.138919171605512E-5	0.31745039902644945
-9.409620206466	25.28683176907262	1.797321724318532	7.329236804699075E-5	0.31787413591699376
-8.975776833099328	24.413789608181347	1.7770912555974276	6.876669271137066E-5	0.31811619715483697
-8.450931047688341	23.67686534172989	1.7599169645113721	6.492766520085975E-5	0.3183197214006416
-8.315280225053407	23.486682331666373	1.7555171741329376	6.396101759232033E-5	0.31837226279208064
-8.109310669822081	23.245736403988893	1.7499130799738087	6.273394950116833E-5	0.31843866192545534
-5.04821833795282	26.35030357792787	1.8220484930943461	7.903822102059974E-5	0.3175534026079595
-5.072511135861281	26.457154341834364	1.8245226795518565	7.959252765291329E-5	0.3175235957699599
-5.319014801988768	27.6151602307035	1.8514570811807523	8.583571011299985E-5	0.3172005400449827
-5.298549699956672	27.508324942348306	1.8489790963172463	8.527300237919943E-5	0.3172303606507528
-1.6547952866665352	20.435138707303928	1.6846734155436929	4.808874738948515E-5	0.31919257060495776
-1.7068462026965912	20.505043732104994	1.6862957516388555	4.845046848167049E-5	0.3191732578483464
-1.8328638043067826	20.675856534446993	1.6902544428294428	4.933377544437295E-5	0.31912606117829256
-1.9146876228856835	20.78271581099791	1.692734358007335	4.988512114344868E-5	0.3190965502083377
-1.9589596542270868	20.838178803681924	1.6940186836865359	5.016999803182305E-5	0.31908124195114074
-2.2267902915590323	21.173727916983232	1.7018159970463662	5.191145276139552E-5	0.3189886300036521
-2.4765836027203294	21.524027437877677	1.709925687290545	5.3727119035959186E-5	0.31889179692268693
-2.510632075597485	21.56945277354053	1.7109822747013341	5.396485324019353E-5	0.3188792495741914
-3.4170539347823667	18.323036770820913	1.6357503747898112	3.7304759506865305E-5	0.31979295680536346
-3.3613588547056894	18.26201824120377	1.6343383031561778	3.699331964400559E-5	0.31980976371836006
-2.8302006677410443	17.7685842180935	1.6229113584040853	3.447251991097491E-5	0.3199452508262373
-3.0213186080937637	17.882690433716814	1.6255537574857857	3.505705893690747E-5	0.3199142620561606
-2.9853774190574067	17.85333337493745	1.624875510084645	3.490706984444593E-5	0.3199223023117119
-4.904236518511963	25.91960781073081	1.8120149586536494	7.677143527432985E-5	0.3176732886749508
-4.723668736196532	25.314951331292864	1.7979786338224275	7.355638397200234E-5	0.31784169723038086
-4.604679940346854	25.051089745874435	1.7918268383400229	7.214571231012239E-5	0.3179149693273714
-4.281370486848969	24.383328411417228	1.776353401477203	6.865819481149932E-5	0.31810032087822265
-3.2125741016240386	22.611557155864187	1.7351649836674057	5.938667010050081E-5	0.318590994218005
-3.272014261258436	22.70654698603269	1.7373645947749337	5.98779820422921E-5	0.3185646964673224
-2.5518384799861815	21.63096481182497	1.7124086743057676	5.4288025928042265E-5	0.3188622349997317
-2.8735384712196232	22.08009398368013	1.7228419988897818	5.662044104938103E-5	0.3187380987311933
-3.1756044296995665	22.556944434453374	1.7338948787378063	5.910573911707872E-5	0.3186061006916911
-4.545571876999899	19.652622560032107	1.6665553207189558	4.4121692759082385E-5	0.3194263947332346
-4.424895516455141	19.524062222800467	1.6635780566520393	4.346410033658571E-5	0.3194617882491847
-3.958958611653594	19.00470136406695	1.6515380014782193	4.0793782520470406E-5	0.31960483375504417
-3.8782730930382083	18.915322300283425	1.649471450080277	4.03367116645848E-5	0.3196294561838875
-5.025563667731989	20.107549344377823	1.6771252929513794	4.647615356236801E-5	0.31930147956768895
-5.277731362781373	20.350988119887234	1.6827501759576446	4.772336259079209E-5	0.31923458185296094
-5.606549304112775	20.6598148798465	1.6899321729400651	4.933237865053736E-5	0.31914981574269063
-6.131048509468386	21.17349677678001	1.7018192060486905	5.198221120671026E-5	0.3190086416333878
-7.17416985769136	22.198608654304337	1.725596791415954	5.7287081479488916E-5	0.318726968732601
-7.6413332318231895	22.67125431062098	1.736610938859462	5.975118947853961E-5	0.3185970630769856
-6.9150129554945305	21.927639425126234	1.7193363963369706	5.590351387358314E-5	0.31880152455415595
-6.31895859009996	21.343154735881807	1.705777354740075	5.287382788664435E-5	0.3189621197274008
-6.618255579081206	21.642875823077	1.7127063886374754	5.443739959170118E-5	0.3188797415853688
-3.6680004015474728	23.30103040805593	1.7511916758939767	6.296666453014705E-5	0.3184002476521769
-3.83446762916781	23.580833568731567	1.7576837039514164	6.445482189015088E-5	0.31832275881514704
-4.071443328978513	23.987709649252928	1.7671435983642283	6.655232072517081E-5	0.3182100188652537
-7.640251545310057	17.586782544931808	1.617330293436899E-5	4.92014614895321E-6	1.0804665581828234E-5
-7.509356374993602	17.79911102953117	1.6143046746867348E-5	4.687281568681363E-6	1.0801798629836207E-5
-7.6989388334005735	17.4903691638282	1.6183464921820322E-5	5.007090254688202E-6	1.0804657836442114E-5
-7.762103216471637	17.30759444679789	1.6167170328470996E-5	5.174210773792623E-6	1.0818240334074662E-5
-7.821162534822876	17.152686250634986	1.614444541498356E-5	5.306103958250839E-6	1.0825524865045871E-5
-7.87221896818102	16.9473112831706	1.6095487759728116E-5	5.473853836434253E-6	1.083992345842758E-5
-7.921170402924522	16.753942907049066	1.6052926699671137E-5	5.632180017497595E-6	1.0855534214633915E-5
-7.9783869673286425	16.470761822820492	1.596672987885339E-5	5.843017125331968E-6	1.087843213049281E-5
-8.003886469325913	16.357472230499454	1.593578193066804E-5	5.930586879548348E-6	1.088763078198371E-5
-8.041803974825056	16.197407590250943	1.5867396682402826E-5	6.039572002589664E-6	1.0887941375933754E-5
-8.11957094103931	15.808141817188318	1.5712786820783218E-5	6.304533372606245E-6	1.0902744600767788E-5
-8.094241908274963	15.975737091845481	1.5782227709823957E-5	6.1963063995904E-6	1.0895791232913076E-5
-8.149959289733443	15.594634263864748	1.5634959059860323E-5	6.447812657806113E-6	1.0915765925558254E-5
-4.487015489615116	14.591722761896559	1.8489185857388E-5	7.364899025077901E-6	1.3131658261154408E-5
-4.416731324563106	14.512870608922288	1.851627319044678E-5	7.416230100259279E-6	1.3162412429936208E-5
-4.329055028394281	14.412978776001905	1.855623153019054E-5	7.4870750344568385E-6	1.3205786717903286E-5
-4.19303203891211	14.248275933735142	1.86060074232292E-5	7.590873215779254E-6	1.3265567600365396E-5
-4.178965322518646	14.23024927967746	1.8612028911900666E-5	7.602998142063448E-6	1.3272642706643014E-5
-8.208595369810979	15.125877972768416	1.5428614144282056E-5	6.721277013410883E-6	1.0931963940036433E-5
-8.250106284083648	14.883579494882824	1.531865820515447E-5	6.854722161914613E-6	1.093592085264654E-5
-8.184763342662869	15.304083214581624	1.5508268220891733E-5	6.619826865131238E-6	1.0925336547450481E-5
-8.194040568253598	15.203367992185502	1.546863465076567E-5	6.680729496332428E-6	1.0932337155071944E-5
-4.009503675450382	13.95499929048619	1.8642039588322223E-5	7.763934521439113E-6	1.3337422963169498E-5
-3.967321215997023	13.879167246534847	1.8653408446099865E-5	7.812572927808158E-6	1.3357691486716439E-5
-3.8768075373306097	13.684183745503944	1.8652521488110456E-5	7.918754376938139E-6	1.3390284502187463E-5
-3.8285567068758617	13.577304042901428	1.8651060922443232E-5	7.978435982394173E-6	1.3406962652047708E-5
-3.679175518096213	13.165512678706849	1.8622065745505583E-5	8.196928804013077E-6	1.3456526995402742E-5
-3.5952780276413945	12.848827743115857	1.856662672457347E-5	8.343378636138518E-6	1.3476416503782473E-5
-3.8035301168690907	13.511178334388502	1.8641907412759278E-5	8.008954638750839E-6	1.3412431000118404E-5
-3.5706258476984103	12.751547870197772	1.8559243177960712E-5	8.398328599435122E-6	1.3486885406458486E-5
-3.536337058362929	12.508568926206657	1.8513116428726032E-5	8.511264531808922E-6	1.3497176791804086E-5
-3.4943523373487664	12.217884679130231	1.8456465702082624E-5	8.64655682737469E-6	1.3508815240956965E-5
-3.476217738039166	12.051206781698731	1.8412525275502808E-5	8.709349654915016E-6	1.3508680230384695E-5
-3.4381043775288846	11.707787309160882	1.8371323923486813E-5	8.884615014813889E-6	1.3527418016734211E-5
-3.4175141432913065	11.442487558596586	1.830591165438935E-5	8.986012572824143E-6	1.3525203557094701E-5
-3.390535492772293	10.959938069747185	1.8213753812874948E-5	9.187935242725927E-6	1.3528002873587607E-5
-3.391605607580326	10.637069694303245	1.814020045252911E-5	9.305864125798889E-6	1.3520795076559507E-5
-3.3957072198915474	11.125983907025887	1.825821150520017E-5	9.129331668757974E-6	1.353227474062898E-5
-3.3933099091125833	10.454525891479044	1.8110918034034145E-5	9.385283372677424E-6	1.3522616093142284E-5
-3.392748642497309	10.363320317554606	1.8098770452545158E-5	9.422953581621496E-6	1.3522452320192008E-5
-3.3881777990103163	10.052022617744685	1.80399391659524E-5	9.537936801956524E-6	1.351376185836586E-5
-3.379931059854188	9.65560915900371	1.795719755888071E-5	9.66127172264016E-6	1.3491766736365467E-5
-3.38003327420144	9.645525660619372	1.7954356995074975E-5	9.663948217154821E-6	1.349103899044203E-5
-3.380411775956053	9.63612711841371	1.795060293371059E-5	9.665179402293815E-6	1.3489774487931831E-5
-3.4070943292007656	9.209820550583608	1.7847699013569775E-5	9.79211849669656E-6	1.3462667815367016E-5
-3.4177904844649305	8.97279793026408	1.7756854989707977E-5	9.82783232931605E-6	1.3423552241064E-5
-4.670507470987797	6.528342318175511	1.63989211057265E-5	1.0292603019990383E-5	1.2736122005820358E-5
-4.472672713765167	6.53165408154053	1.6498727086959024E-5	1.0258758870854532E-5	1.2874651657384952E-5
-4.296096768007061	6.564113874181485	1.6521451532469902E-5	1.0182883448270827E-5	1.2871176598425593E-5
-4.1907677441120486	6.6201318525786546	1.6583062482128697E-5	1.012042727374045E-5	1.2936910951882186E-5
-3.42823364007561	8.77881073484247	1.7720817021932923E-5	9.880297023632295E-6	1.3413306652074788E-5
-3.440421539484517	8.631632878187974	1.768611519500381E-5	9.893022341906133E-6	1.3398987449878063E-5
-3.510174069952668	8.051882576425108	1.752378378565829E-5	9.925967226453688E-6	1.3336872028859423E-5
-3.4654247941708625	8.41479710425795	1.7607877187216645E-5	9.89766712180972E-6	1.3372501563327233E-5
-3.519325274558982	7.974355231943207	1.748226987944449E-5	9.918180688106513E-6	1.3315527953443598E-5
-3.8048036653298265	6.960169305120867	1.6708920659654274E-5	9.756943779338964E-6	1.2921531988279223E-5
-3.942941641067294	6.809098812242506	1.6655140224538526E-5	9.940272626178404E-6	1.2917214558933276E-5
-4.081244662082278	6.715380176995773	1.6555249917661198E-5	9.960706123183718E-6	1.2909763074117174E-5
-3.557899482821399	7.6388476831782866	1.7226168687829016E-5	9.704894698402061E-6	1.3165714362997574E-5
-3.5506928691402093	7.692857622749482	1.73345829138014E-5	9.81878662330814E-6	1.3228435031040931E-5
-3.535122007221198	7.8370201875805385	1.740458947174544E-5	9.873750992461259E-6	1.326295849037954E-5
-3.5827478111781415	7.560437912809053	1.720472544764984E-5	9.802147316326112E-6	1.3132105057028138E-5
-3.656557182300242	7.31345080673359	1.694817255816687E-5	9.748215103975609E-6	1.299095682020985E-5
-3.741595319822733	7.091603710798701	1.6738908326413676E-5	9.623093342160655E-6	1.2927282289847583E-5
-12.48823622079036	29.318127189803445	1.448523837708953	-0.08212712968524236	0.7884454700294341
-12.301573729696075	29.291730374054282	1.405551225328309	-0.07547795926363843	0.7823202979852317
-12.904182385341631	29.37659805299116	1.5426714120727776	-0.09984815306411579	0.7974221451244007
-12.704310573905445	29.35687813300677	1.4981497460635662	-0.09139552126846234	0.7937018807738283
-13.215739023882737	29.375039723105594	1.606248234203318	-0.11306509507099603	0.7963307898404104
-13.289816212405814	29.38416912499247	1.621916098409063	-0.11656721831606506	0.796920849911327
-13.628735756055638	29.408293625969595	1.6852527073022063	-0.12953037755665267	0.7948823610869687
-13.761313265189306	29.420327221129604	1.7103921318087552	-0.13491284833980713	0.7942859954708429
-13.789831291953012	29.42263826529943	1.7148635234081495	-0.13613856130024243	0.7939162072256505
-14.193507593470319	29.351006338599753	1.77090811377278	-0.14982991326109835	0.7815079305369799
-14.343065600888547	29.30623263263965	1.7870625576791856	-0.1532618731088605	0.7754191177061072
-15.169871121939503	28.7024294022831	1.8618540171716025	-0.16786943406125784	0.7431830723629377
-15.025976096323706	28.826575538617305	1.8501757888121027	-0.16456213640211773	0.7486825730903628
-14.704342841257393	29.099582909420015	1.8227874447453765	-0.15853685966813344	0.7614916699435883
-14.77814405518191	29.048154888872233	1.8294423179323855	-0.15900052389578734	0.7581951911843428
-15.194930389272562	28.670268692680192	1.8639805036299377	-0.1690833137472801	0.7420166369573736
-15.552436058935607	28.262388145106144	1.8907996986938573	-0.1871619737615198	0.7261358532277651
-15.65870487864321	28.128694460225432	1.8978720391127553	-0.19290882056378755	0.7206938972289831
-15.420870685895718	28.414489982476084	1.8823994877343035	-0.17893589417003408	0.7320955651931905
-16.14669845066415	27.534817692946177	1.9095032684172188	-0.2329733297128967	0.6904197979725589
-16.18902508127296	27.487365967844962	1.9094509535264406	-0.2369543463476646	0.6875345487801096
-16.090879730623392	27.60512583812312	1.908620886148782	-0.22819948512954752	0.6942316470046956
-15.906983759261689	27.83045491742547	1.9066580224000997	-0.2121608985094922	0.7066437034316189
-15.78801336657089	27.974288039163056	1.9038883799666821	-0.20232954996996155	0.7137200343335934
-16.4224657835804	27.241242221715776	1.8998936628402514	-0.2608274444826806	0.6735385128325726
-16.636541644582238	27.015574682657572	1.885903232310559	-0.28291078561110716	0.6582873991474314
-16.701862721366762	26.948993088668995	1.878917378727344	-0.2908272487696323	0.6540331241843687
-16.98192097775023	26.67928029930171	1.8444207929224476	-0.32335362967417464	0.639972145031014
-17.086567607533095	26.586911131348927	1.830438851124168	-0.33611233702830234	0.6366319622699417
-16.810764952407226	26.84442366016748	1.8653274782271483	-0.3034963337562243	0.6487376249104613
-17.316197999609905	26.352544552541893	1.796696211841185	-0.3705061784036995	0.6311817750482851
-17.45518464052986	26.210110438215963	1.7754892963691504	-0.38958857698821414	0.6285470749680212
-17.722095738557805	25.895382301413925	1.7436095079132652	-0.43852883871163295	0.6275942723543987
-17.72264017583542	25.894744071275742	1.7435360808358227	-0.43863026577159747	0.627590731143889
-17.932597821946576	25.11386146747848	1.68297624354618	-0.5369928690000425	0.5866222468955473
-17.907096306050956	25.00313633884308	1.6741231794853804	-0.5489163030086524	0.5754212064346066
-17.75267320881764	24.32471147247125	1.6194084209958768	-0.622754917368901	0.5056499088352798
-17.92944471255859	25.1306830888716	1.684212014428704	-0.5350521772397064	0.5874247678320857
-17.722777975835573	25.894232143167198	1.7434979213626682	-0.4387036096684875	0.6275566733182044
-17.728945142955695	25.871483784810497	1.741739458857754	-0.4415682367243181	0.6263685216498142
-17.700264955727473	24.192801294244298	1.6060865316292186	-0.6356413411718222	0.48627905987047493
-17.492893227235577	23.675149455238873	1.5518727880610035	-0.6893052417276173	0.4107854678607885
-17.219818972655105	23.051350814888384	1.4803463170006501	-0.7488148463928825	0.31899367370559045
-17.213682929786287	23.036984749786797	1.478592861647707	-0.7502420856202078	0.31690583721572885
-17.20651458505761	23.021889840621302	1.4766131893330658	-0.7516939551300059	0.3145715415976755
-16.72944438496599	22.0265670999435	1.349807573753601	-0.8382924123078376	0.15987379835385307
-16.772330573218266	22.113599037757318	1.3605164457022902	-0.8317090910501492	0.1730778981682442
-16.97378539565523	22.529669064239176	1.4143701463445757	-0.7970003727196089	0.2373818470842695
-16.69878402350933	21.97001521221032	1.3435424577805088	-0.8421877625150367	0.15150355698999213
-16.44523432072541	21.481646309928003	1.2843859369777835	-0.8777458666064607	0.07833665223650019
-16.38784636008633	21.382208809377225	1.2745930632356508	-0.8838316161884318	0.06330236636417981
-16.10429654720809	20.90765006213037	1.2193340035249463	-0.9124670842572555	-0.012517637307375401
-15.229590069694847	19.59839917871314	1.091829388106576	-0.9365509836786785	-0.22724277067112897
-15.573303162172023	20.08692966262294	1.1349296905720991	-0.9354023759815369	-0.14766104727842275
-15.762739830454272	20.369577854236137	1.1639243914677049	-0.9307761014891593	-0.1009441420140755
-15.676053214728174	20.229671015614727	1.1485692158274592	-0.9350537947967561	-0.12389346057546696
-15.004965242227517	19.29705702264412	1.0650443423682048	-0.917938628467976	-0.27647660313340294
-14.347740685004595	18.43237628944785	0.9588282780071578	-0.8083872874657565	-0.3936117675092713
-14.71316053352021	18.903140185799252	1.0233067287527606	-0.8845591727263316	-0.34185242200821997
-14.112301424219844	18.14085757339455	0.9049699392178729	-0.7449361683069875	-0.41762415872731956
-13.786968016309958	17.746840232171802	0.8170785690814965	-0.6447695379406899	-0.4190806076687311
-12.572484095421888	16.31238607204104	0.4804986467550501	-0.29977404844263633	-0.27962022729244335
-12.73923093656964	16.50237005974189	0.5251632015375586	-0.3443339652550622	-0.3035069359403716
-13.149721100590622	16.985383718836303	0.6348665785998044	-0.45788000673667417	-0.35470455817506563
-13.560443943361147	17.474962802260926	0.7525064470686661	-0.5775191789589247	-0.40063896607553495
-12.433087863224218	16.142914163274668	0.4438632331657791	-0.2675817906092748	-0.256577422003532
-11.67886765718853	15.130655135953049	0.26488259193875335	-0.11030993942292494	-0.14304880172354992
-11.370603754574383	14.616160191779192	0.20000533412816787	-0.05495238541502145	-0.10655228509978293
-11.928279318244115	15.521235666230787	0.3184300372571051	-0.15661248338010578	-0.17646558633066628
-11.098102119973685	14.067276715400904	0.15389368693040548	-0.02147711402788064	-0.07877498059279017
-10.94829922258624	13.75778922441979	0.1259692497415233	-0.0038170484473476762	-0.06382671782224067
-10.566136973193167	12.955069884045642	0.07911164255978975	0.009726646194132866	-0.036612779196730526
-10.528617101577506	12.869997651759531	0.07376603251413903	0.010648798458518577	-0.03371027753002892
-10.125844678960055	12.03212679724241	0.04641268417046903	0.009125389282910939	-0.022218636050532814
-10.205786830641387	12.200371242765215	0.05190919296116204	0.009391619558159668	-0.024533316034105628
-10.11776374681346	12.014636087480781	0.046040449081737884	0.009062865811690126	-0.02205816712382255
-9.799033203597945	11.32040592221854	0.03063737348957345	0.007096142136797638	-0.016780989229604623
-9.732454220074882	11.174895810343436	0.02748297266187911	0.0064983751987096605	-0.015239637869932446
-10.081694286405995	11.938670646469957	0.04438149520257251	0.008823301313015742	-0.021476398837125984
-9.419861471494833	10.505758447346915	0.0191089158456605	0.0036654733505633295	-0.012677474597356735
-9.39945834397536	10.463080013210769	0.018522647291168044	0.003468750085116133	-0.012446389527542862
-9.362989365785312	10.388561145610026	0.01775954243319784	0.0033053549244720167	-0.012075881561607132
-9.15485933130238	9.94585479357356	0.013334904886624137	0.0021726916809026004	-0.010015800144806287
-12.250739993292553	19.150604908283345	0.9310497112338749	-0.880414781229264	-0.2901690183545381
-12.385666050996104	19.229462944007324	0.9724121132930879	-0.9142825460985358	-0.3292497404438177
-12.018444755085756	18.995911937273455	0.852938158248655	-0.8188005129428442	-0.21213763075116854
-11.827571680933026	18.805921238230237	0.8116198896989959	-0.7780515808753969	-0.18280551742950762
-11.71378598197753	18.69006222155872	0.7853273301302672	-0.7518461571578436	-0.16191984157374972
-11.489121580415649	18.312221504949157	0.7107955174760036	-0.6776500552062297	-0.12052219807989642
-11.42092816915265	18.202424829191397	0.6891790269118073	-0.6558452135849365	-0.10959331327580575
-11.137081940903064	17.673975351763787	0.5795683106026985	-0.5425366915129187	-0.07075246793655683
-11.050577560623434	17.52903972488271	0.5493444822934033	-0.5108033994734568	-0.060416761281484245
-10.900173758069224	17.228821915447778	0.48576391645000266	-0.44394055120845227	-0.04617884936000777
-10.59407257662658	16.86993613536655	0.4002662275346432	-0.3574216624532224	-0.025371051499917183
-10.4015251414116	16.663994998799538	0.3538746710104352	-0.31182218948601664	-0.01634233909493026
-9.980308680915373	16.24426542990552	0.2602016467514174	-0.22096330227611427	-0.0026005263155175107
-10.52456597891735	16.788877057884427	0.38157729509099975	-0.3385721908054418	-0.020278958980225904
-9.215934750579713	15.702403997568886	0.14315404195148734	-0.11524298830421315	3.418034434636845E-4
-9.506635524164235	15.916651407254937	0.1874731416648403	-0.15485655564712034	0.005260588985195052
-9.713477904294042	16.0562870014233	0.21902052137816766	-0.1830941927549643	0.0027151841483293434
-8.987328542896977	15.535943891824608	0.10966826248328815	-0.0854354140919565	-0.002510298010204904
-7.038155536202357	2.4161328913912485	0.0026655554343221104	0.002338845606080043	-0.001143398475490858
-7.218271698777633	2.47634434863711	0.0026783414472485757	0.0023097654604779796	-0.001238634271083931
-7.402921517489648	2.596088343862585	0.002669750887689426	0.0022515431304620604	-0.0013388251977240763
-5.610926604361966	2.56874897195521	0.002316702770663263	0.002208690276325753	-4.611805532724273E-4
-5.791192046184306	2.4885541575675454	0.0023860320012065008	0.0022578103449190094	-5.374828923590945E-4
-6.090991914769232	2.367770791599311	0.002493261316770385	0.0023324152489477157	-6.661800505049332E-4
-6.223300720670824	2.365865245728654	0.002522596838483711	0.002340406156871778	-7.318986757436829E-4
-8.524776938151282	15.280293075065625	0.07244656091631231	-0.06100933933359853	-0.00911854260622146
-8.5390176621	15.301185889469425	0.07665398068156366	-0.06452926733825279	-0.009532727593470063
-8.574275941324595	15.320887483760043	0.07928408110042781	-0.06616289347551856	-0.009135041409385996
-5.2268760988311245	3.1984387632370352	0.001985726777684163	0.001908007132502332	-3.53095334346569E-4
-5.323022364028059	2.954304032548915	0.0021051272906768173	0.002020473832237182	-3.737592062567376E-4
-5.411391041049513	2.8046470279535036	0.002182892991337814	0.002091110021830436	-3.98126430240917E-4
-5.361270108912003	2.863813885716368	0.002148766916922721	0.002061117644020149	-3.820389032017572E-4
-5.176470922340737	3.3654332504811606	0.0019105877364902738	0.0018363832596350648	-3.447245765155424E-4
-4.997438755280889	4.032636318053695	0.0016216612647324566	0.0015594667106182724	-3.095241372601141E-4
-5.108994509801874	3.6116460899580636	0.0017971435260749613	0.0017281764027573337	-3.3205915563265894E-4
-4.991774580661376	4.054261353979088	0.0016123719191339615	0.0015505846210559953	-3.0814217018821077E-4
-6.53602006808163	2.347293243898074	0.002589640152567846	0.0023608077219260627	-8.839484656213645E-4
-6.871423256057571	2.3759082864320638	0.0026467983657782134	0.002355334587665908	-0.0010563588478159798
-6.725008134174486	2.363972974785624	0.00262463161233317	0.0023593662789437664	-9.825964271005477E-4
-7.498445287702315	2.6504749625169852	0.00266611127596469	0.002223565538124239	-0.0013891493471899674
-7.543394316053332	2.6908233254228815	0.0026595300089616997	0.002203857688639367	-0.0014133570036922907
-7.714537633122486	2.9137762658493207	0.002608185471797415	0.002092941918941647	-0.001506715212812051
-7.7891268079090406	3.0564766598021276	0.0025715821001690764	0.0020253833968531167	-0.0015489301078391306
-7.80527300412054	3.4063802626319237	0.002445440143896651	0.0018623365845778957	-0.0015685726307566145
-7.804324521600502	3.2269612996167556	0.0025113297791982993	0.0019453800643374085	-0.0015624493100531297
-7.758877336072651	3.698244931275473	0.0023339722831527947	0.001730981789094033	-0.0015586821054015736
-7.751964178591711	3.7286102673963915	0.0023217417973869624	0.0017172003820609448	-0.0015565715906849806
-4.868412953288395	4.489722570165323	0.0014276563360819054	0.0013783778257665778	-2.519875224814503E-4
-4.944274103721604	4.221530184777065	0.0015415551534523329	0.0014845963382150306	-2.866187027568163E-4
-4.861218645669248	4.514367912389247	0.0014164753917051654	0.001367985876474772	-2.477907161538385E-4
-4.761328567585714	4.872867994409656	0.0012447997711074685	0.0012079278158990106	-1.8584245492008354E-4
-7.7347878369548635	3.762505605967378	0.0023069672702820737	0.001702593063988358	-0.0015509051504962092
-7.441188952293851	4.488511996506501	0.0020282671270897123	0.0013941483584995235	-0.0014730014340351926
-7.462522939780039	4.43043664258904	0.002048943628080443	0.0014186457964771933	-0.0014778587913646649
-7.583988224902736	4.103803156183615	0.002157748488457398	0.0015501077150042947	-0.0014998766017603484
-7.428705960551779	4.562167039268793	0.0020148376532921745	0.0013644206706407969	-0.0014796273281295184
-7.367225146909923	5.0179675342064245	0.0019350977355434126	0.0011801638202753306	-0.0015270466533092882
-7.395373926440531	5.510469499667041	0.0019525965906168324	9.95632459428981E-4	-0.0016565087585350335
-7.396628687854849	5.543415335697084	0.0019524928545892667	9.828584026737347E-4	-0.001663941570649105
-8.951906927477943	9.55517852325179	0.011277698144793614	0.0018768430738000303	-0.008849219579297593
-8.732770861641235	9.107630277300872	0.008567984838623678	0.0012929317435979542	-0.007188564937277913
-8.477149435408428	8.592840803667324	0.0066133803815380835	0.0010706268560052772	-0.005708576141595666
-8.352048182285694	8.325615036227727	0.00568399982050902	9.859566354922396E-4	-0.00502193297150287
-8.222367325804308	8.079901469599669	0.00508663073836175	9.274512094715728E-4	-0.004530413345273979
-4.558078678429407	5.6727023718291845	7.983376067822938E-4	7.844076682764703E-4	-4.668240573101199E-5
-4.661854211303943	5.2307881209663405	0.0010549946724222868	0.0010306699185088058	-1.1573653315050446E-4
-4.6736829568741065	5.179041007331088	0.0010833285371440835	0.0010573393706288616	-1.242097580692734E-4
-4.664862639408369	5.2157017440172675	0.0010636416889616676	0.0010389115393608752	-1.1746208149110124E-4
-7.642518454416541	6.7438038314408955	0.0025259516452195304	6.726589821622128E-4	-0.0023266323764977196
-7.72390205946121	6.960130553786359	0.002849617580256957	6.966903747951077E-4	-0.0026074991945430914
-7.960824009101229	7.5515457825414485	0.003701895816293761	7.503142402245E-4	-0.003356542470504556
-7.398279738095727	5.568321714484634	0.0019573605744009283	9.751718096338513E-4	-0.0016720273098976117
-7.486554017062449	6.151026864151781	0.002110164132988191	7.898135156428274E-4	-0.0019015734133884287
-7.599533786520233	6.612688047526157	0.0024362200677475942	7.028175054130698E-4	-0.0022368362295348983
-4.559353287845783	5.783205763653101	7.288072012787804E-4	7.159238180440264E-4	-3.325418813447254E-5
-4.539973927898901	6.108340489734484	5.366138358023681E-4	5.231616281484816E-4	2.4323725632714534E-5
-4.595870421128182	6.280367827388355	3.208729235713964E-4	3.1037178390294455E-4	2.6387164564322164E-5
-11.949523827617073	29.206895619841305	1.3212283505721203	-0.06205561663537159	0.7662344259973453
-11.807688642858182	29.154031813094953	1.2849011974716378	-0.05732496259088083	0.7571360769844455
-12.00330605669702	29.223330979102066	1.3342859291486868	-0.06386050258300957	0.7690327743306165
-11.58017196199464	29.065937130844834	1.224969166185241	-0.051994233516492	0.7433824980305742
-11.41683712235142	28.96940271662765	1.1798289575999321	-0.04929066701821236	0.7278575024028331
-11.219350371023808	28.853937987330728	1.124538227037898	-0.047037201733678265	0.7084614560288132
-11.063811648377435	28.68153300927144	1.0715037931787843	-0.05361453267736771	0.6860845998274012
-10.947486528223845	28.535037823889105	1.0293017619579947	-0.05943362439553346	0.6684317787906886
-10.899230615467399	28.323819733732066	0.9791141563875245	-0.07545850426019317	0.6495469141065563
-10.868467577029437	28.194812621939796	0.9482087231357655	-0.08549255226339503	0.6379130061862426
-10.876511202290695	28.109887068149042	0.9230280375149995	-0.09675099876480589	0.6311290512732374
-10.899672074901286	27.854101802332053	0.849262753402977	-0.12789662711497646	0.607575092469854
-12.412266700730603	28.73183000599365	1.38198347658889	-0.07636853306308909	0.7499080159024594
-12.004390987243811	28.644127827029816	1.2641721095345588	-0.07631605957514796	0.7322117168149243
-11.418956634563854	28.353076382645266	1.0683980302105847	-0.0917414556944955	0.6866315008451551
-11.624144095082618	28.483083006210283	1.1417163080098467	-0.08316207752425829	0.7055945442915726
-11.98757052088968	28.638168487186267	1.258967886213945	-0.07648044011738211	0.7312030773634111
-11.999455430555999	28.643021141499133	1.262758151688215	-0.07631191413898769	0.7320023136141957
-11.11438165555979	28.077094826076056	0.9450329963945374	-0.11163260862385418	0.6457953810068594
-11.390783517603357	28.330385589064328	1.0574335184868044	-0.09338318036266993	0.6833310924577437
-11.018694723095315	27.985290635821798	0.9039957964048826	-0.11858682216637992	0.6298669949092002
-13.471803069018005	28.77445563984976	1.6549066046726737	-0.09188570302325744	0.7741160676565025
-13.48260549035852	28.773788416678933	1.657527200850706	-0.09208487776859794	0.7742011429134467
-12.935354512904492	28.789110493383188	1.5217846879607964	-0.08233815483206759	0.7662238834359166
-12.730299209385468	28.768829272465172	1.467539238821164	-0.07950947297244078	0.7607388950759757
-14.231290469589101	28.525879619960573	1.8059539722787332	-0.1191370717860478	0.7655491091799824
-14.010448775461906	28.63328583652027	1.7688193803988201	-0.1085921196518396	0.7703075469745027
-13.506471729136642	28.767317669153915	1.6624853900390362	-0.09285248239916609	0.7740148215842318
-14.460841527293365	28.39408003504012	1.841089223811588	-0.13046660945971275	0.757987526076592
-14.783683682753072	28.129965573228738	1.8714762904350049	-0.15163364991858785	0.7415939589593997
-14.975465100779633	27.963363652093868	1.8856873685694395	-0.1657836415104042	0.7313388211669735
-14.857377166814722	28.070482248494333	1.8784745869362236	-0.1565411420904073	0.7379449192929858
-15.247091508969765	27.723494694946858	1.9029942222792848	-0.18612075872945938	0.7161072931614497
-15.438921475279523	27.548521108541188	1.911520704661039	-0.20150970491251516	0.705422610304521
-15.777307067901031	27.23142152114181	1.9189157482239798	-0.2303323670385003	0.6836943111517818
-15.505550048294694	27.4862002405047	1.9138692221346343	-0.2069161214111906	0.7013559317763046
-15.95882932927022	27.057658625283377	1.9202449666362837	-0.24682524231242758	0.6710922544009157
-16.071627921968407	26.944874315391413	1.9178454586061364	-0.2585780224368767	0.6624874266448494
-16.348879088595037	26.649360708813276	1.9071008143380808	-0.2914501148232548	0.6376557684816699
-16.427997019937784	26.555959712111072	1.9010065514857846	-0.303158838415593	0.6298149370924533
-16.656844434007954	26.17623866269756	1.8660673859401662	-0.35172471228499635	0.5948873029923398
-16.696536478621557	26.09508062700545	1.8569493932684336	-0.36302382357533286	0.5870757405783944
-16.835749776418716	25.686852448177994	1.8081682216158708	-0.4146610544149668	0.5446931539260916
-16.845061757485475	25.628453285604436	1.8003166710521277	-0.4223550842507772	0.5378974261467228
-16.850433340026893	25.176846057478727	1.7375848456981324	-0.477580633143852	0.48235047936035697
-16.85038673364371	25.14105029551206	1.732747052863374	-0.48191923807337356	0.47785547817429164
-16.822804208812027	24.752145786172367	1.6803022887502603	-0.5256932048763656	0.43075842023094457
-16.814022621155868	24.619664448408173	1.6623058603951786	-0.5406495623348921	0.41474012025794027
-16.812945472733826	24.6090037446475	1.660809890456198	-0.5418297838660412	0.41347502068338243
-16.723937840816944	24.10943746964462	1.590984466658654	-0.5961373581878364	0.3481069998874068
-16.711672631053567	24.055094941481215	1.5829971425263734	-0.6019200205709503	0.34118116674237553
-16.289023552988983	22.907733919851253	1.4046800773417183	-0.7182327207146779	0.18344562767710923
-16.541701583590093	23.45604246001041	1.4955956838141102	-0.6641045211056716	0.2618025079919304
-16.554803726644348	23.499372302025698	1.5022984584339194	-0.6595096143170751	0.26745140657858785
-16.28488538521969	22.898119481008653	1.4030038334107453	-0.7192143498152662	0.1820794289241854
-16.26218103763534	22.856454352609262	1.3960989391744314	-0.7232135772338297	0.17589089016604353
-15.969194038819062	22.31634337785984	1.3076544856277657	-0.7748598296422451	0.09578116594661952
-15.890230123807179	22.1925020649246	1.289960646026855	-0.7859351614687331	0.07735398918439994
-15.611918811164477	21.76175729997115	1.224518740868319	-0.8233619719529	0.012286541824171765
-15.389654649869971	21.467446140267274	1.1863357656723035	-0.8462697919061902	-0.03346961372346545
-15.211472875440649	21.22502075941048	1.152874517451655	-0.8644173474125522	-0.07173738562810185
-14.852605830718518	20.76860561637889	1.1062629199682725	-0.8947053564412939	-0.14387454912750097
-14.818368111934701	20.727265125728813	1.1013040853308624	-0.8972673335711683	-0.1505334376950512
-14.010753868674147	19.956266747716498	1.0373454557978063	-0.9315394281742915	-0.2671914541801841
-14.087441807327457	20.012526511232718	1.0411538435892824	-0.9304560948312802	-0.2600546455693348
-14.468160486474938	20.371519812579944	1.0663200563850705	-0.9158171141438316	-0.20612436159976988
-14.161164464278139	20.08381166702931	1.0450413903312008	-0.9277442107036262	-0.24989192396692195
-14.781086333771103	20.690256417429	1.0971633725711285	-0.8993306729787407	-0.15655494065955836
-12.566775432145782	19.255877513320883	0.9801341567357125	-0.9195679595951745	-0.333802882373173
-13.290339014836286	19.46305631769065	1.0036926436564084	-0.9351155118700532	-0.32375520101714106
-13.1729303124603	19.418787275288505	1.0004971950659678	-0.9332884886442366	-0.3294125679603422
-12.843245224742368	19.28971157894774	0.9927107679211704	-0.9281729898271855	-0.34488838337570815
-13.364979556612642	19.508469790386137	1.0076465445627483	-0.9359695716948838	-0.31925811900776974
-13.714991928392514	19.7215588672211	1.0221262021313164	-0.9367015575186188	-0.29800079480099817
-10.73275094914898	27.601566124654774	0.7589334458498329	-0.146722707996853	0.5718672761527237
-10.621312259153935	27.431657608134955	0.6989908587133049	-0.15730794753554111	0.5472145060150748
-10.494472622804425	27.139762728691487	0.6275440221604529	-0.17372110079748293	0.507578670668841
-10.440814811578786	26.97290839065918	0.5892825119575288	-0.1830135151209807	0.4847686777456059
-10.340010025599554	26.46761329405222	0.5113204791000848	-0.21641892063180243	0.4156440431199796
-10.310942985096554	26.231506882359504	0.4713040031768372	-0.23132852923124003	0.3831388479603418
-10.254915889396067	25.788604694922874	0.44069723500390595	-0.26320253095070245	0.32354148843379493
-10.226478276469011	25.49740684588262	0.4071776195012846	-0.2826780732499148	0.28260422665477875
-10.15297056364784	24.454238785309386	0.39727197367741773	-0.35486620575368605	0.13804154457361226
-10.148816922605754	23.97207807587904	0.42510230544063626	-0.3903595254023461	0.07105847571878476
-10.1572747910747	24.735583520367605	0.3888753129908038	-0.3344286249158893	0.17728765788796066
-10.162097597121184	24.830116402868736	0.39333595865623416	-0.32785964955470803	0.19060337534244962
-10.162546766859359	23.84260305188515	0.4412422595978365	-0.40246805104793915	0.05396556957698262
-10.199764060738538	23.17965757589045	0.5083387794496942	-0.4588322131105119	-0.034450357985451714
-10.264133457042867	22.925685144978395	0.5385971325960451	-0.4864028222457708	-0.06526150190898637
-10.334836167150385	22.416165687077918	0.6005768229995985	-0.532981428843903	-0.13249731141435545
-10.491992980100063	22.018023813554393	0.6577355494826042	-0.5879036721259834	-0.17756055754249436
-11.549836964138185	20.072338696358347	0.9569258788333584	-0.8513678950432779	-0.3529038169674994
-11.554967867880773	20.064003427239495	0.9576918742164345	-0.8521322133089557	-0.3534706239511829
-10.551136967279964	21.796553611972193	0.691539552352318	-0.6143177040482994	-0.2056904902052809
-10.861109989919282	21.2561808403101	0.7808479540845464	-0.6978456753219807	-0.25785409459703934
-10.944210941660401	21.11696785294288	0.8069917806466256	-0.7208199364222797	-0.2713415881559391
-11.133323225905555	20.800917117156818	0.8594065018697397	-0.7653963643578413	-0.29733477303391254
-11.346534801731305	20.436488911990164	0.9117486804634751	-0.8115509659213104	-0.3250307766697085
-11.231518843805489	20.62710766906838	0.8868897875914918	-0.7898546745861692	-0.3109496928619495
-11.741469854730147	19.77949816437784	0.9893889748483558	-0.8808937657312768	-0.3753533039710338
-11.841147224706019	19.661418434931374	0.9984530563368634	-0.8936621476841893	-0.37923143007223103
-11.973386913159729	19.52262481256701	1.0113573602027501	-0.9113041404259061	-0.382046663805488
-12.17042537041236	19.353881967026794	1.0042732650843855	-0.9191507576730752	-0.37183540839923473
-12.254791953417843	19.298450378205736	0.9900927594081599	-0.9170729937225849	-0.3544993013168206
-12.107678242949614	19.405561627556374	1.0057031774606962	-0.9157032955487004	-0.37522240734938994
-4.288326386940742	5.8070230604936794	0.06837396194210325	0.062204577040402276	-0.018305110897426816
-4.307057605244767	5.526002436139832	0.09489207380775114	0.08680788409315825	-0.01971412262355024
-4.180171464701457	5.245978145694322	0.1229237831270862	0.11372936803654124	-0.007756813199210398
-4.162615861022818	5.199209053922773	0.1272610316833596	0.11777678141336269	-0.006071801715616145
-4.143652721141185	5.191949089536986	0.12815096213429877	0.1183709857553047	-0.004502357844722386
-4.014987066173259	6.398560350145364	0.01147204912494129	0.010227579426059528	-0.004247678522417606
-4.102160277057983	6.226155071234556	0.02762517196050244	0.025533558949383205	-0.007280717627329007
-4.158587255864665	6.1200098173878565	0.03862328566469676	0.03542151177630753	-0.01007160532540893
-4.284793079351208	5.824858607178209	0.06654813381583223	0.060498038893982684	-0.018041353197121808
-3.6322745368198053	5.1479752237781815	0.138838345884578	0.12272169154139574	0.04468609310754093
-3.7520724673596213	5.133869891353276	0.1379865181768507	0.1240345504718485	0.03207243835851672
-4.068810461062704	5.185234828589743	0.13000697833629313	0.11939665735974553	0.0025267090449768133
-3.4079134276844885	5.238028583704212	0.13657125162428704	0.11365712654134129	0.0670781061569811
-3.870611147185512	6.723331704642558	0.013182441546898205	-0.010978202404260007	0.0024191076625910777
-3.93550508782948	6.569124366309313	0.015740358118049195	-0.004847513536497553	0.0013181705713675683
-3.083077723553127	5.477621858005871	0.13330910495698725	0.08832763703391255	0.09973203963890057
-3.2016356353304536	5.395281637801698	0.13524435963030917	0.09826026877774627	0.08736581119111382
-2.9250367521464256	5.618751443255416	0.14192896227853613	0.07347159684362836	0.11653145624420225
-2.808073832376915	5.742408533499555	0.14645108952870356	0.061046601162188144	0.1277807916318265
-2.561109083068193	6.012828978318681	0.17884823643022846	0.0337395583791131	0.1551979918277832
-3.6562255957727294	7.214473650128381	0.03883281837271869	-0.0327601397935905	0.0028844748513479055
-3.592522873141893	7.34008329807876	0.06912408845767991	-0.05683312383541234	0.008229461748505966
-3.54328167840365	7.470859406778205	0.07809709706403066	-0.0642139116896027	0.0092963534359058
-2.1477862434435124	6.617732931249476	0.2749064975817819	-0.04031137199904997	0.20917996990455862
-2.178221292733067	6.571855578800015	0.26599615641387114	-0.03346685554151137	0.205858710089656
-2.0648331524982755	6.7576354797203635	0.30038067552741643	-0.060909036313818256	0.218754509784932
-1.8849213199230619	7.066868042911974	0.3561432657993772	-0.10613746323122003	0.23890212663020927
-2.4120263893614973	6.229400814325045	0.21159561890139938	0.00874311444159617	0.17485303736729776
-2.5361866250272955	6.047252036713077	0.18223616094809186	0.030973550936309702	0.1579710534520996
-3.935819787141531	17.984500048599497	1.507042736079042	-0.7917222305746034	0.18087474345421223
-3.78336958602557	17.993315823553566	1.4955241149810434	-0.7954759053555025	0.1779552292720849
-3.427077741744119	7.766058137175304	0.17844285277954083	-0.14356306532595473	0.01676468832416008
-3.406569881135219	7.832445527304884	0.19207749449136738	-0.1533016792709867	0.017307541058661273
-3.395983191054093	7.883794864942119	0.20280911299537213	-0.1602761591620897	0.018208016899869065
-3.3371281060386737	8.150918617555703	0.2638441905558947	-0.19438834333583468	0.023189636547403712
-1.278169408830863	8.48437433428823	0.6130632198522545	-0.3114978408923421	0.29908145370438166
-1.4540629241815408	8.03470965362341	0.5324308632455504	-0.2468413491007948	0.28617426836808385
-1.8167261401452421	7.208011822579171	0.38063492015227623	-0.12669766989369344	0.24805967535974072
-1.5523830370140876	7.789776732269239	0.4864402224277228	-0.20931975579390066	0.2746601717942139
-0.9410764433027281	9.405038530050247	0.7645879156849682	-0.4329385606816973	0.3158524809154595
-1.0329367331417418	9.151234284338832	0.7242893114052383	-0.4021107502220388	0.3122435712943167
-0.7679094447811552	9.95277965234512	0.840351282603889	-0.49093947036289864	0.3202759659969726
-0.33002843814312044	12.134348277380695	1.0910392748296092	-0.684811570852421	0.316107955044072
-0.3357764586920513	12.078843485378034	1.0856486820260278	-0.6806068149404308	0.316688765133498
-3.417433509638533	17.827381727176302	1.4728368158796505	-0.809689155670289	0.18084651057991874
-3.353382382951112	17.741842308688575	1.4695038809836851	-0.8132133407016159	0.18300906497917546
-3.674832941632539	17.93323560833925	1.4896685237258063	-0.7984286312983992	0.18056650333215124
-3.5409307277999584	17.885907081965335	1.4813918627023748	-0.8051723378658748	0.18002162527554116
-3.1860561960175433	17.549365365355296	1.4597354858878941	-0.8188780702301962	0.18608294767560596
-2.9981130641699174	17.395321314172424	1.4511053554731421	-0.8230244344728124	0.18894994234662998
-3.2165215628928006	17.57820816975883	1.4610668676692207	-0.8174497244848047	0.18596410910132777
-4.1137207324417435	17.95308223849858	1.5252129462645874	-0.7857028892643039	0.18093823791258756
-4.160621080742889	17.795938972454014	1.5341317579456473	-0.7862175700174426	0.18470198714237152
-4.190763877417752	17.70804950350443	1.539328697475953	-0.7845183189369191	0.18611653383713364
-0.33050020850094985	12.145123827625998	1.0918685599166622	-0.6854150368539011	0.3159167031132239
-1.4343564303268679	16.31909273804294	1.3627574241319866	-0.8395187128100747	0.21966600511971301
-1.3066176526698219	16.0680303809159	1.3503321314732069	-0.8394647332308864	0.22375595548126642
-1.1152979539279455	15.611202681804269	1.3275810622102093	-0.8342947797361662	0.2343309184888609
-2.4474803932797915	17.1585224792057	1.4291403436977492	-0.8314673546752251	0.19862174337362598
-2.055761384167546	17.041296048986602	1.4096901778057749	-0.8371615545407113	0.2036070723904065
-1.9984998164489554	17.002629506016117	1.406229639104243	-0.8371048347395614	0.20540101202190753
-1.5724149375605685	16.580962567434636	1.3767507750301966	-0.8417568839896516	0.2138134464155717
-2.9820955633715815	17.38344915169903	1.450411043121042	-0.8233039099811175	0.1892567817135252
-2.724789042326286	17.256116533629893	1.440046777958802	-0.8274854611514502	0.1939251416842067
-2.531457869203797	17.190304756335227	1.4324542426635687	-0.8308993379730387	0.19634093811882128
-4.183190145794866	17.56540290424019	1.5389465894973426	-0.784450221330113	0.18830698815160468
-4.207099313692599	17.371866069837257	1.5433699383529618	-0.7868734910049023	0.19069925836881846
-4.17345519997633	17.089831976884682	1.535542322031463	-0.7911100480251596	0.18992440492200796
-3.3148310309893363	8.423923301546052	0.32604126388206683	-0.23467888320431016	0.02429954777145732
-3.3001926290874843	8.663118489326514	0.3751995148887296	-0.2694679723425992	0.023109414091443625
-3.2862287614074197	8.915212706658004	0.4260379154797356	-0.3036874409680039	0.025240970490029137
-3.2794829862540458	9.153166440048345	0.4778775633115446	-0.33903461920437783	0.027584305097498683
-0.3805651487088481	12.953841366376702	1.1559334469967966	-0.733305891306722	0.3001156039664997
-0.4307061904896281	13.36924122248353	1.1890989358433781	-0.7584324657205926	0.29119911895166833
-0.5075965103225141	13.744646939005303	1.2134677244079262	-0.7735577008862848	0.2829400742316357
-0.5977318219793605	14.096499370658435	1.2384995462295092	-0.7906766019188095	0.27334196727062576
-3.2676731937878696	9.605726412719452	0.567642679135006	-0.39639059072724836	0.03655182463002188
-3.256429234120413	10.042692132374542	0.6523583186436638	-0.44979493474322413	0.045521572511611874
-3.268410707882346	10.416945356274994	0.7163133894644256	-0.4867400893426307	0.05277894110181949
-0.6591870284780542	10.31262568099423	0.8916589569495443	-0.530877606738527	0.323008732910125
-0.42285288091859907	11.258976825610697	1.0059498145928283	-0.6184483533166316	0.3250277750625595
-0.42939644071267913	11.215805729165236	1.000898678770205	-0.6143593046512663	0.3252259723979495
-0.6312573047807166	10.428088654680536	0.9072485260855577	-0.5434328775729049	0.3235054435558456
-3.2903234695987535	10.897386429199772	0.8035244911753662	-0.5390661982514279	0.061815395972885934
-2.987291544864133	17.386535233830127	1.4506586272059674	-0.8232395323437021	0.18914733315612747
-4.164359810315925	17.031866286091535	1.5335172052387442	-0.791452989425142	0.19019459515533774
-0.7097934901376413	14.466809880080852	1.2635977948688593	-0.8066574910028472	0.2626070144723884
-0.8575672753041089	14.969271293498517	1.2913887403496576	-0.8196325861997156	0.2508268117183032
-0.9532329287786547	15.217415294466539	1.3072514357206808	-0.8281784753570008	0.24315401344165982
-4.1386892518049425	16.602845789463966	1.5146050019903732	-0.793006113886578	0.185713673613749
-4.159558946386909	16.976159925336383	1.5309290174573231	-0.7908841214806759	0.1902619956118309
-4.083322820670365	16.225441788462653	1.4904455316678644	-0.7924139677496133	0.18069194550744036
-4.075875945060494	16.183223288394085	1.4875550333023606	-0.7920806988066506	0.18042594147846674
-3.9528003255732322	15.292784673108926	1.406425260497993	-0.7819109444095372	0.15706829340569248
-3.9992067929440043	15.73055462668215	1.4492134729681603	-0.7895806512855488	0.1697014992939588
-4.068371905853679	16.139351008679608	1.4836126557169036	-0.7913207429378772	0.17955439513078608
-3.903746688804401	14.691009127397303	1.3431284246063058	-0.7658382521433656	0.14008318358349003
-3.86987704440043	14.375574603567006	1.3067268950720217	-0.7543815653377814	0.13272482833028199
-3.9256796422272324	14.820378173973397	1.3573701657243684	-0.769017900525657	0.1434086626792735
-3.9497350317267026	15.228464150498013	1.3997388573778682	-0.7800420681653424	0.15531938284658764
-3.7268568443784513	13.894308007070336	1.24699418759698	-0.739449357577917	0.1222976524704734
-3.698215854277132	13.779058127098043	1.2323172268371994	-0.7351482771640222	0.11988437523959294
-3.6779639093146645	13.673870011895303	1.2179814444986485	-0.7294883844712541	0.11804075433655938
-3.571181750067259	13.33170586472178	1.172325548926386	-0.7156923903268848	0.11068939305853442
-3.4835043026903465	12.977876322076302	1.1221108076122546	-0.6948645699962858	0.10579199861784191
-3.404126025364066	12.339701968592273	1.0328377251051764	-0.6582114298193458	0.09046589105632669
-3.3488293333994186	11.895449310153229	0.9625727454230609	-0.6226358303618156	0.08276644563453157
-3.300315153385468	11.14083500028607	0.8453824749368111	-0.5631802716142233	0.06663616236192742
-3.9511621749674837	15.271050023970451	1.4042429268873127	-0.7813904717668883	0.15660841171552026
-8.244373317370188	14.628658956740194	1.5236950765789863E-5	7.022632884187994E-6	1.095907362479104E-5
-8.208489142862772	14.204433859089825	1.5107466884881809E-5	7.282283369816725E-6	1.1004478446614624E-5
-8.193734077492797	13.966873422743047	1.5036285513314805E-5	7.433437535141143E-6	1.1024361127775839E-5
-8.232676222944097	14.462837941075223	1.5187566225169581E-5	7.125200970203452E-6	1.0981814831647699E-5
-8.19035693955016	13.837323106092928	1.4997807225216963E-5	7.520833282671402E-6	1.1027342840985518E-5
-8.113167709168138	13.369167772280294	1.4890303256337357E-5	7.796761406828547E-6	1.1085371528423144E-5
-8.077142174814208	13.181783020574018	1.48666209481413E-5	7.91419873769205E-6	1.110628681750351E-5
-7.967407351985131	12.816549861797377	1.4838727373984424E-5	8.108237244808198E-6	1.1182460937467701E-5
-7.4202031915344335	11.241546128091116	1.4964458477253193E-5	8.884464189002635E-6	1.1566702882754754E-5
-7.380855782333087	11.139150568907128	1.499899258132331E-5	8.946623185224968E-6	1.1595165555954112E-5
-7.603903539139292	11.751642921695533	1.488388087194486E-5	8.63478027041909E-6	1.1432291000629577E-5
-7.696154479064555	11.994745340563997	1.4853264810310747E-5	8.529273157499193E-6	1.1365107740065408E-5
-7.744684776673163	12.145936214046198	1.4856967664544562E-5	8.459899098664474E-6	1.1331407006952162E-5
-7.337783016568444	11.036160898112158	1.503657477069483E-5	9.004338712806514E-6	1.1625751611265533E-5
-5.478513842259125	7.328297301269693	1.6018850045250807E-5	1.002990848870095E-5	1.2470595169364648E-5
-5.496335515484936	7.350666297835906	1.6023341959757757E-5	1.0036899615122656E-5	1.246853206998708E-5
-5.513292533723025	7.373441024034741	1.6016454393875446E-5	1.0032475634898036E-5	1.2465766193027572E-5
-5.7782594324877365	7.704138241466704	1.5962065301042908E-5	1.0029985095790034E-5	1.2355126655734657E-5
-5.226288884072366	6.97442447090005	1.6166794914820716E-5	1.0184394795119838E-5	1.2523078094416449E-5
-5.1320395346395955	6.880771446866525	1.6168019053808754E-5	1.0170889491539183E-5	1.2545512543239583E-5
-4.981658732436152	6.746084424883188	1.626037222595521E-5	1.023535890433309E-5	1.2610553160648827E-5
-4.872230788355059	6.663668971542325	1.631157994503845E-5	1.0264665408418355E-5	1.2670218960830023E-5
-5.95993806317256	8.088641025459268	1.5790647864206635E-5	9.824381028650664E-6	1.2346712119247944E-5
-6.156106083074739	8.43849134717127	1.5766242531039053E-5	9.835881805207812E-6	1.229504531706475E-5
-6.3622803987511345	8.893710900037291	1.560880159102891E-5	9.66067132091765E-6	1.2241694536951992E-5
-7.037730777065047	10.279206689455364	1.5232031007759393E-5	9.317803164237914E-6	1.1850844852818669E-5
-6.511291309796823	9.166024915663732	1.560197963031093E-5	9.699880240071736E-6	1.2161128772501469E-5
-6.961309529005052	10.091919377967345	1.5272314553942686E-5	9.387823508706676E-6	1.190079823416548E-5
-6.976746835639336	10.11701394282087	1.5272046547074414E-5	9.388466244726924E-6	1.1893918039150084E-5
-11.149672852779776	19.026028297048256	0.21705225997321512	-0.04411215460837657	-0.08981977433688826
-11.177286946315288	19.099277703541333	0.21841086839191265	-0.04546464298814033	-0.09009606801986741
-9.18227086019565	22.941744559833715	0.22066881152686618	-0.10208329486107862	-0.05849801476424446
-8.933979733519063	23.042297787756027	0.21593634340406717	-0.10341606039133536	-0.05365150675135749
-9.497726748011418	22.723004536194928	0.22433998325912438	-0.09864451719671226	-0.06382458687720234
-11.201816179455392	19.362671115833425	0.2210244105934797	-0.04953129501193398	-0.08978915745242165
-11.022193536741858	18.71762456011473	0.21117693980726474	-0.038829490875717965	-0.08862132815533857
-10.948655511422155	18.634752597804788	0.20819491564195544	-0.03702072028944082	-0.08754248517691957
-10.739200803101152	18.414265673982754	0.19998092184768287	-0.03259437177528421	-0.08459344238681418
-10.426129079411938	18.242868662510936	0.1877030427041022	-0.028098263186003065	-0.0794056264700832
-10.351495060601314	18.19934593348884	0.18475230380120952	-0.02708675526617222	-0.07814696781727351
-10.276659955502009	18.164399203559437	0.18181479588586738	-0.026181298049216373	-0.07695548104242732
-10.051706148564318	18.092298620546728	0.1727142963402779	-0.02381741466816764	-0.07277649229794422
-11.220597943108505	19.547650220008503	0.22286984391286624	-0.05233982896393483	-0.08953340319410075
-11.213232813518047	19.613678726955158	0.22324993551660935	-0.05313199882240482	-0.08936196016810459
-11.167862918473158	19.983763373685665	0.2252260504113725	-0.058601697177721256	-0.08794020203556394
-11.119734753615504	20.180895538942224	0.22610525853882454	-0.06108138336927854	-0.08725704536908756
-10.889962382093142	20.81510177874138	0.22752340299995505	-0.06983250328953744	-0.08358080480774845
-10.989883259185685	20.57314650704364	0.22701506210565636	-0.06677170788915675	-0.08489643770503519
-10.670647697607485	21.25443563231954	0.2281153808117926	-0.07614069080461704	-0.08039242509561728
-8.656589193032165	23.077778160673812	0.20899299031931673	-0.10313876136553578	-0.048820033278744256
-8.262164632393056	22.97490850022338	0.19562457950975615	-0.09921475327405532	-0.04092472296139259
-8.093510801985081	22.896766634500132	0.18938058834539986	-0.09692008272406677	-0.038098188529768595
-7.68989912608717	22.564207698669875	0.17196845281874296	-0.08749445426547589	-0.030593260744149146
-10.61906467426591	21.352055718189742	0.2282778068268775	-0.07737172897939101	-0.07982957413860298
-9.936768220586934	22.310409278173573	0.22799264180641082	-0.09207872421988952	-0.07068587665785564
-9.627937960973474	22.62487940796674	0.22593628575816632	-0.09722924712654893	-0.06582903359746657
-9.573169961095976	22.676544366109272	0.22548885439110472	-0.09800651191191895	-0.06504668331986978
-10.134279956953314	22.058148587414195	0.2281246893833823	-0.08789464294352081	-0.07364353185586728
-10.304582249602808	21.836678921374176	0.2285724632725525	-0.08461396597867882	-0.07578536240233874
-10.555587977067566	21.45179651669559	0.2282794275596003	-0.07868612723543164	-0.07917176734241263
-9.871150253323467	18.04329134881533	0.1654914835785244	-0.02216691567317259	-0.06966105960126617
-9.4491510421968	17.986087424675254	0.1470815011296144	-0.018653611058748416	-0.061291877498521066
-9.39405468440286	17.97674307009461	0.14467386378212277	-0.018240003152022854	-0.06025592394898513
-9.318824933668623	17.968766098777905	0.1410719608399012	-0.01764246067880645	-0.058723774554094485
-8.866655676614846	17.930756511797174	0.1197691145885185	-0.01435872971347198	-0.04926993726174343
-7.460370084706861	22.326890903804703	0.16143380638698712	-0.08178158525505008	-0.027474234168662303
-7.181921823170052	22.004421546653404	0.14773602195629879	-0.07296874585971318	-0.023479564586017077
-6.980050576019263	21.793148493492453	0.1382529226740099	-0.0680447718542006	-0.021178441160727535
-6.576542696581086	21.409318391621486	0.12013982612343521	-0.058169729799670666	-0.016474989932011408
-8.591810565175942	17.924390418426363	0.10527533909524164	-0.012200017831948018	-0.043338087031114594
-8.160987566235585	17.895824611247768	0.07916763187786649	-0.0081906466022727	-0.03255337538176852
-8.427526747689353	17.911776804777684	0.09554515926965573	-0.010758786784087563	-0.03933547648251422
-8.540982568507179	17.920050757602066	0.10260816418294541	-0.011827628568342	-0.04223159275896815
-5.864615339578987	20.755750631962357	0.09001415531172868	-0.0429325864788987	-0.007650909771781839
-5.543802938210256	20.38074487517408	0.07522010199537202	-0.03438918877111189	-0.004018852047642054
-6.504364858334945	21.34437545298176	0.11707340689300202	-0.0567835582669006	-0.015715541587060535
-5.970918121132899	20.87023242852833	0.0947972979146128	-0.04512874287944869	-0.008664939924972347
-5.171797381464162	19.89737251545445	0.05737910665165359	-0.026124097978255698	-0.001014931266902515
-5.0245480447987125	19.683822661130662	0.050144777906661386	-0.021731591909881828	3.825976224458387E-4
-4.900152014728899	19.401774462066626	0.042063082501760586	-0.017549144817573917	4.1851982203457453E-4
-8.045165203849148	17.895237150670994	0.06934586620798772	-0.006891983939780774	-0.027918727036109044
-7.828330068792466	17.887207984644846	0.04944730730774236	-0.00481011816570543	-0.019218040143623192
-7.588389628929521	17.819549385161938	0.011640729591827725	-6.818042035250755E-4	-0.004749007712258097
-4.683175416995011	18.92056128922509	0.029636450745735395	-0.010856137800429945	0.0017650261384089638
-4.557131527726211	18.533459102138394	0.02109502627980299	-0.008018231053613406	0.0019499388405164477
-4.377707594286538	17.57417867700677	0.0045437540110834385	-0.001657384750904276	9.843213349587099E-4
-4.375950900357417	17.526057226949376	0.0038196404039514747	-0.0013497350968364847	8.312720003121946E-4
-4.484941864981501	18.19838652331461	0.013916870574217408	-0.0047635744203282935	0.0015571090996422156
-4.372825752777866	17.497105804998277	0.0035723828184071145	-0.0012538790969513114	7.228226589481881E-4
-4.260063754969469	16.957122878843833	0.0015841020219321367	1.2972688547633205E-4	3.0580475276055687E-4
-4.2543796491463395	16.88173839584814	0.0014152518779420625	2.478031141475575E-4	1.0499093001512262E-4
-4.172479120773178	16.325671413989923	0.002569302694326935	5.827868681902802E-4	-2.0466375005513148E-4
-4.151871519508384	16.155447405066244	0.003056354749552576	7.088784147170174E-4	-3.117528477194658E-4
-4.144035245207647	16.121454065378032	0.0030627326111780377	6.975978844526653E-4	-2.9474450618931263E-4
-4.072421898747817	15.289956430567175	0.002799034031811841	9.037511953041316E-4	-2.842630582470219E-4
-4.095328121705499	15.489697359268533	0.0029656557493351115	8.920635585039743E-4	-3.4188322220592984E-4
-4.118480058777639	15.68595857984359	0.0031472355783585164	8.013170489313982E-4	-3.1127817034671667E-4
-4.140149876500907	16.06180723438685	0.0030398034341161473	7.014625582812174E-4	-2.8735312250653536E-4
-4.179593610389492	14.862900564725685	0.0022708543596572242	9.419928078249479E-4	-5.042533405304936E-4
-4.129583690004605	15.034457843656845	0.002543437823834022	9.90904803317429E-4	-4.969663674164045E-4
-4.332504046130264	14.727261534199787	0.00114958137369811	4.379357653301505E-4	-2.122122639458695E-4
-6.864381120883843	17.824925970386563	1.6785057657160966E-5	4.7146548419303004E-6	1.138798945214359E-5
-7.111456277637915	17.862901719600874	1.6544544331753123E-5	4.645789858510989E-6	1.1159634200177042E-5
-7.361730330183262	17.815658423143518	1.629573025558788E-5	4.6809825376280404E-6	1.0933773435944456E-5
-6.699631952192596	17.790187728061333	1.6952977225836936E-5	4.76965138491165E-6	1.1537808075837962E-5
-6.471535900809904	17.65611081898578	1.7180545266188163E-5	4.9430552118184104E-6	1.1748438320991736E-5
-6.01856299486931	16.965651538393175	1.7614620364382783E-5	5.631826803225534E-6	1.2157998304869922E-5
-6.018217814642384	16.964954947243214	1.7614945351137887E-5	5.632486910942368E-6	1.2158317994896297E-5
-6.192614293475787	17.31914560580889	1.7457969575845334E-5	5.307217034394783E-6	1.2003958859180871E-5
-6.358826975092747	17.562077889890872	1.7294240366773226E-5	5.048155453284343E-6	1.1851911960560898E-5
-6.018066056155799	16.964687362149334	1.761508778080442E-5	5.632722293336868E-6	1.2158462021066272E-5
-4.908304538333134	14.969355025422521	1.8236800013641704E-5	7.087985151661501E-6	1.2916563063011152E-5
-4.894965705707698	14.956384548239772	1.8244802196411088E-5	7.0972049157375266E-6	1.2923830239137007E-5
-5.522668475480044	15.89108446419409	1.790532026128659E-5	6.456564640452772E-6	1.2525914462722952E-5
-5.590293973325887	16.02332329799043	1.787478514835712E-5	6.3684238585493015E-6	1.2481360991734323E-5
-5.62503595550961	16.102423683804165	1.7861708984169263E-5	6.314239701052446E-6	1.2461577012200896E-5
-5.79838945170203	16.47567517825189	1.7761179281662742E-5	6.032957029982262E-6	1.2331567162792811E-5
-5.818300420163335	16.518599132988257	1.775198106740076E-5	6.001141401472135E-6	1.2319594360377858E-5
-6.016563718580136	16.961325465432818	1.7616118434332872E-5	5.635461947848901E-6	1.2159682822451637E-5
-4.911331118979538	14.97328547513143	1.823504571616914E-5	7.085266891803874E-6	1.2914640767503993E-5
-5.0735700023776875	15.16993664121582	1.8144661740996605E-5	6.95364901850811E-6	1.2818850348818849E-5
-5.223708594183212	15.375437594116095	1.8062328048045625E-5	6.8100209940594055E-6	1.2727609059719546E-5
-5.2244114000787105	15.376332166246335	1.8061959349334018E-5	6.809427586559152E-6	1.2727209643975628E-5
-5.424504479191739	15.698092793846305	1.7957079753829068E-5	6.593216604237884E-6	1.2597188612469733E-5
-5.22565127061393	15.37825402853767	1.8061334583555332E-5	6.808122478763478E-6	1.2726467341879344E-5
-4.7077301313837365	14.774519111724057	1.835734494163894E-5	7.228212999961246E-6	1.3025088742851532E-5
-4.675015183440867	14.74800878513003	1.83752843912655E-5	7.24704868334211E-6	1.3039781859987864E-5
-3.7658512309524754	7.028045440845924	1.6750222460919247E-5	9.699586996456077E-6	1.29447018276588E-5
