# Supplementary material for: Thyroarytenoid muscle fiber orientation regulates the ability to modulate vocal fold vertical thickness
Source: PLoS One. 2025 Dec 4;20(12):e0337735. doi: 10.1371/journal.pone.0337735 (PMC12677544; doi:10.1371/journal.pone.0337735)
Supplement: S4 Data — (ZIP) [file pone.0337735.s004.zip › Male/contourA5TA4.csv]

% Model	Angle4.mph
% Version	COMSOL 6.1.0.357
% Date	Dec 14 2024, 00:43
% Dimension	2
% Nodes	720
% Expressions	3
% Description	Line
% cpl1x	cpl1y	Displacement magnitude	u	v
-11.968005616002486	39.650844643500406	2.556740824599634	2.2465101688821124E-4	0.3469939596948488
-12.100925229184412	39.521184251215715	2.55337736517546	2.23505434916958E-4	0.34703967473433467
-11.810234379374002	39.74293127707726	2.559124844381653	2.254706278280946E-4	0.34696094040951614
-11.76596306338081	39.775513356632324	2.5599704127626524	2.2575921329829257E-4	0.3469493576051757
-11.47739948826791	39.862189693672036	2.562218435213288	2.2652990409137162E-4	0.34691705288511054
-11.258980847445656	39.857881496438054	2.5621028288724492	2.2649483710830888E-4	0.34691663280220303
-11.716143543792246	39.796222579001906	2.5605066426968257	2.2594427346362385E-4	0.3469418059151429
-11.163938214941039	39.85365079891891	2.561994589281232	2.2645528800714268E-4	0.34691725980662225
-10.796207435616262	39.85090503287166	2.5619228620325143	2.2642663274598143E-4	0.3469150031440324
-10.709496869932108	39.85039381204079	2.561908651698391	2.2642050467427494E-4	0.34691442613884904
-10.37169574884199	39.850036177539195	2.5618989258658713	2.2641101241815037E-4	0.34691161176221097
-12.13512273325702	39.460672833157	2.5518085158296318	2.2297154145263477E-4	0.3470607662190751
-12.240660142730178	39.24849072022055	2.546309909919343	2.2109919232292255E-4	0.34713459405751035
-12.227325367848685	39.08705965880899	2.542122374407631	2.1968038811118754E-4	0.3471899517902678
-12.205740642978935	38.979124391808504	2.539325647425547	2.1873174933928014E-4	0.34722685415127785
-9.681369688821853	39.850002288818345	2.5618876541870423	2.2640051119706217E-4	0.346905630348229
-9.209886193231677	39.8500022888185	2.561891015061173	2.2638727175015817E-4	0.34690153684679464
-6.503691158131879	38.96454001876737	2.5389121396143235	2.186255048731457E-4	0.3471826183767321
-6.587351156296421	39.29642873129991	2.54752136596982	2.2152732145175826E-4	0.34706918019085026
-6.771159512318912	39.57700815680421	2.554794326583204	2.239846444253431E-4	0.346974263404291
-6.814129999907874	39.651652838586976	2.5567304277781346	2.2463779497784573E-4	0.34694896020960464
-7.229593906641747	39.84203493583536	2.5616682016910532	2.2630982420383965E-4	0.3468870900055462
-7.181795837296288	39.83706132882147	2.5615393327380476	2.262660682949652E-4	0.34688838468720073
-7.033567159296577	39.76166368437849	2.5595816104617954	2.2560468010407426E-4	0.34691302928385803
-7.6946177519140235	39.85300356006798	2.5619566528271394	2.2640250906331844E-4	0.3468873534100402
-6.488283836647731	38.91091546805024	2.537522510340274	2.1815414699151526E-4	0.34720092901736915
-10.243595360807257	39.850002288818345	2.561898413088707	2.2640641220575164E-4	0.34691051181122745
-9.730298368089413	39.85000228881833	2.561888616705641	2.2640102280484652E-4	0.34690605485706366
-9.743014193148053	39.85000228881833	2.5618885206634974	2.2640147120105914E-4	0.34690616507718014
-9.085341826788042	39.8500022888185	2.561889504234403	2.2638611942747927E-4	0.34690045401779246
-7.779783738995952	39.851154726690396	2.5619121060905132	2.2638384298047693E-4	0.3468887299955859
-7.886706964608754	39.850916601280545	2.5619028574428873	2.263844521159846E-4	0.346889741109678
-8.209330570361047	39.849987794146756	2.561891744951544	2.263707073032439E-4	0.3468928581652934
-8.699211804792647	39.85004545472901	2.5618973200878568	2.2637417278026974E-4	0.34689708932271063
-8.427966558711145	39.8500350871401	2.561889167590815	2.2637591337584063E-4	0.3468947369301474
-12.152615457473026	38.61822056218743	2.5299670384093496	2.1556884888475475E-4	0.3473504127018942
-12.150457207342695	38.60568225439725	2.529642300326253	2.154589659742806E-4	0.34735470246491856
-12.146591986235311	38.58859764700979	2.529199253715735	2.1530977173575165E-4	0.3473605398212515
-12.074238696384148	38.24828133015453	2.520382626090834	2.1232985375902477E-4	0.3474768543960961
-6.441829287929373	38.514252064367554	2.5272431301444933	2.1468035863154246E-4	0.3473369619890331
-6.4796557750756225	38.830935381536946	2.5354473082059283	2.174546174262218E-4	0.3472283648110708
-6.431316994593285	38.355730965701305	2.5231324727447157	2.1330058909105521E-4	0.3473913979791876
-6.415000660473024	38.12021737547059	2.5170304013932796	2.1124228220481452E-4	0.3474722611382772
-12.006552716049852	37.91928976266428	2.5118501297916653	2.0946064822884356E-4	0.3475893206878015
-11.966773292852782	37.7322909897182	2.5070064009885344	2.0783057530737357E-4	0.34765323396473374
-11.899335717233097	37.41624344712912	2.498812592059039	2.050878162620688E-4	0.3477612536803739
-11.86072968481382	37.23337054820751	2.4940763817590517	2.0349637950730682E-4	0.3478237591406415
-6.405495081109018	37.81045524455644	2.5089970130401897	2.0854911306847013E-4	0.3475787257565707
-6.3802834672144035	37.49850283645258	2.500917015571965	2.0583722974288032E-4	0.34768580844227676
-6.34327199449609	36.990127261889924	2.487736384538705	2.0144442511974844E-4	0.3478603535576655
-6.3346776499635205	36.89181710192548	2.48519273643535	2.0059351233799982E-4	0.3478940937027054
-6.327277488709939	36.80573234114482	2.482964718956798	1.998552222629627E-4	0.3479236416862111
-11.839379859361392	37.12464213602315	2.4912557690176023	2.0255362717359264E-4	0.3478609367997452
-11.66031709327127	36.191536938073696	2.467079667959119	1.9450394152829124E-4	0.3481800268848837
-11.619905720758748	35.962379473002436	2.461151041974792	1.9253491101237056E-4	0.34825842078361446
-11.730360249335298	36.58305483766412	2.4772363817612555	1.9786518425337867E-4	0.3480460960255543
-6.248695444183289	35.88284413383002	2.459073792708984	1.9190998926660156E-4	0.3482403988805777
-6.190644674951313	35.36621719878445	2.4456866524724834	1.8753054732806144E-4	0.3484176194842135
-6.146329446134891	34.860882297696094	2.432602903609517	1.8321356480745053E-4	0.3485910530974333
-1.0600869276340483	18.316100001774196	2.0052010250541774	5.424526065384793E-5	0.3542429999759898
-1.0459016161732135	18.37692181363064	2.0067654629346143	5.469123438594659E-5	0.35422198348646333
-1.1744205707972624	18.153797557800345	2.0010216095684528	5.305789602098038E-5	0.354299638231957
-1.311326192584243	17.97535615877772	1.99642926819296	5.175226405736122E-5	0.3543619909922442
-1.386335587551091	17.922671465764726	1.9950719905543859	5.136840272328308E-5	0.35438065183033307
-1.650548821745367	17.757514160475903	1.9908252623381044	5.0164654111863E-5	0.35443936144760685
-0.9718149006219283	18.630446296863695	2.0132964629129693	5.655027202868332E-5	0.35413427053246843
-0.9542349860686515	18.852537320770427	2.0190127687901844	5.8182394968113926E-5	0.35405777571593683
-0.9467123425971604	18.932059856972355	2.021062401410948	5.876714236320447E-5	0.35403037686366123
-0.9488912973033679	19.009058522305217	2.0230449189820914	5.933471783975401E-5	0.3540039159268241
-0.9602591937381534	19.185733594449147	2.0275977442856212	6.063554508094261E-5	0.35394324810729905
-1.0005126263859143	19.36574217623491	2.0322313700092813	6.19639401368947E-5	0.3538816438511745
-6.05347281998843	34.07388368729615	2.412254682746501	1.765991834785655E-4	0.3488609788289266
-5.779746191862431	31.198536783186327	2.3378271509320063	1.528021664550861E-4	0.3498477343870814
-5.81260308842713	31.6601371096856	2.3497419261531376	1.565459652771481E-4	0.34968921849761525
-5.898916358898413	32.61341104261303	2.3744464041925175	1.6442281095337997E-4	0.3493620452779791
-5.976331308258205	33.33624786626052	2.3931253032604944	1.7039980126390712E-4	0.34911404959512193
-11.555172919712001	35.57995576034233	2.4512461517323327	1.892838749558307E-4	0.34838926819245397
-11.427224513094306	34.824469013294944	2.4316798316900705	1.828203217401376E-4	0.34864775803669495
-11.302991741507174	34.01939293201957	2.4108273420741644	1.7603688760174657E-4	0.3489233118150058
-11.26269403333529	33.74326682230424	2.4036948912608875	1.736894868879832E-4	0.3490178381213348
-10.87492360433819	31.536162433666846	2.346569692215325	1.5536818951817732E-4	0.3497728962468287
-10.79808267178972	31.096982410679725	2.335215609822177	1.5185511051844637E-4	0.34992314744277814
-10.515617328365707	29.431210118152052	2.2921519351463098	1.3828945182622654E-4	0.35049310850716686
-11.095255333576779	32.78560916869341	2.378870816196461	1.6573808576698368E-4	0.34934546686561896
-10.374607869233792	28.677418549364212	2.272640567488992	1.3238577198275173E-4	0.35075092935517804
-1.9007542873442729	17.670028077820447	1.9885728050373466	4.953086840973652E-5	0.3544712617281861
-2.0779141835942943	17.606247817656115	1.9869328739726675	4.9069174333186295E-5	0.3544944812085315
-2.421704394542373	17.610906476909	1.987053268049603	4.911385060813137E-5	0.35449537735064074
-2.5268901597962445	17.60827853304663	1.9869864396365788	4.909809466851738E-5	0.35449704598245485
-1.0157099330243569	19.441588102125813	2.034186434374546	6.252424726335752E-5	0.3538556742953743
-1.1062328150339649	19.65851365771074	2.039773781659475	6.412830355173558E-5	0.3537817421954354
-1.0950141199455286	19.63861486947969	2.03926119071182	6.398088058459235E-5	0.35378850275954665
-1.0936631912571904	19.634142492606518	2.039145881117409	6.394772648195947E-5	0.3537900307730731
-1.2019485900933222	19.823967402584525	2.044038734767944	6.535336310249474E-5	0.35372554746213786
-1.2626663164006444	19.90610167368628	2.0461534416244116	6.59611496580642E-5	0.35369774623940176
-1.3479656887537845	20.02184186709379	2.0491386360473505	6.681807813414374E-5	0.3536585686656848
-1.3818036936806772	20.069240413165744	2.050359696866672	6.717093455449859E-5	0.35364251682988035
-1.490043238491493	20.21081153288452	2.0540105365509334	6.821952116450815E-5	0.35359462344689885
-5.495158991359491	28.68268136418761	2.2727256620157683	1.3261534164468337E-4	0.35071082107525997
-5.507477156915547	28.790577524822243	2.2755051817636733	1.3345620328575943E-4	0.35067380226699135
-5.640376413522405	29.93509919763994	2.305130173440835	1.4258751479779712E-4	0.35028118999042795
-5.66674537726079	30.200894570944342	2.311987393226489	1.4469435805769754E-4	0.3501899686079447
-11.232964758328787	33.56280133293661	2.3990164864272785	1.721555508599673E-4	0.34907959285128526
-9.890707351552885	26.584105713780335	2.218513547406347	1.1602177034632409E-4	0.3514662319074321
-9.499209611630052	25.463046361573806	2.1895606364487317	1.0751821415126715E-4	0.3518483706161742
-10.251371607480321	28.08873461337165	2.2574164643489274	1.276684640354211E-4	0.35095217358262293
-9.949856872037069	26.81141811544305	2.2243924207794836	1.1781329231316161E-4	0.35138860474528727
-9.409620206466	25.28683176907262	2.1849938207612123	1.0616430650621884E-4	0.35190822967051516
-8.975776833099328	24.413789608181347	2.162507596750076	9.965144737420497E-5	0.3522049428167877
-8.450931047688341	23.67686534172989	2.143428809915816	9.412841571905806E-5	0.3524542504274095
-8.315280225053407	23.486682331666373	2.1385368549629007	9.273701349277736E-5	0.352518614580688
-8.109310669822081	23.245736403988893	2.132308995649938	9.097096613803218E-5	0.352599919594773
-5.04821833795282	26.35030357792787	2.212458662245351	1.1442420585549843E-4	0.3515096230147435
-5.072511135861281	26.457154341834364	2.2152090470929577	1.1522210325545398E-4	0.3514730484985501
-5.319014801988768	27.6151602307035	2.2451303958271907	1.24204451541939E-4	0.3510766373821438
-5.298549699956672	27.508324942348306	2.2423764495102647	1.2339454007326782E-4	0.3511132325720575
-1.6547952866665352	20.435138707303928	2.059788567324441	6.988536007022338E-5	0.3535186858151198
-1.7068462026965912	20.505043732104994	2.0615920087322896	7.040603807710793E-5	0.35349502782742925
-1.8328638043067826	20.675856534446993	2.0659932377516084	7.167743871188357E-5	0.3534372107290412
-1.9146876228856835	20.78271581099791	2.0687500435218227	7.247109865099921E-5	0.35340106225784096
-1.9589596542270868	20.838178803681924	2.0701781462724855	7.28812054660625E-5	0.3533823126885955
-2.2267902915590323	21.173727916983232	2.0788445772519935	7.538772688828367E-5	0.35326888238209975
-2.4765836027203294	21.524027437877677	2.0878614667532855	7.800094954215808E-5	0.3531502492027219
-2.510632075597485	21.56945277354053	2.089035610360054	7.834306518153094E-5	0.3531348791323435
-3.4170539347823667	18.323036770820913	2.0053905250972957	5.4360910469278917E-5	0.3542577592583685
-3.3613588547056894	18.26201824120377	2.003819852033451	5.391236097415514E-5	0.3542783370508523
-2.8302006677410443	17.7685842180935	1.9911113016564852	5.028156859576223E-5	0.3544441308986408
-3.0213186080937637	17.882690433716814	1.994050296641989	5.112350204591953E-5	0.35440628408059044
-2.9853774190574067	17.85333337493745	1.9932957072064748	5.0907477444339E-5	0.3544161184083141
-4.904236518511963	25.91960781073081	2.201312915034566	1.111625854876896E-4	0.3516566752499992
-4.723668736196532	25.314951331292864	2.1857161552226416	1.0653658054673419E-4	0.3518632663901998
-4.604679940346854	25.051089745874435	2.178883410648055	1.045073236492131E-4	0.35195310568224225
-4.281370486848969	24.383328411417228	2.16168448767208	9.948807198335612E-5	0.3521803489041415
-3.2125741016240386	22.611557155864187	2.115915365869348	8.614601298559377E-5	0.35278168622160655
-3.272014261258436	22.70654698603269	2.118360770045649	8.685320622452607E-5	0.3527494592104966
-2.5518384799861815	21.63096481182497	2.0906211391842096	7.880808313399685E-5	0.3531140315969918
-2.8735384712196232	22.08009398368013	2.102217187998785	8.21651617628099E-5	0.3529619511843477
-3.1756044296995665	22.556944434453374	2.1145038570330086	8.574162332238696E-5	0.35280019587319145
-4.545571876999899	19.652622560032107	2.0396456753394085	6.418005725326682E-5	0.3538088758574849
-4.424895516455141	19.524062222800467	2.0363345720924775	6.323285902348442E-5	0.3538522074347638
-3.958958611653594	19.00470136406695	2.0229474641243206	5.938652929016156E-5	0.35402734848917633
-3.8782730930382083	18.915322300283425	2.020648702098856	5.872819163936126E-5	0.35405749642978557
-5.025563667731989	20.107549344377823	2.0513947808472914	6.7571033736719E-5	0.35365601341043995
-5.277731362781373	20.350988119887234	2.057651455640594	6.936734137700738E-5	0.3535741376108803
-5.606549304112775	20.6598148798465	2.0656332300779052	7.168393348612409E-5	0.3534704129899537
-6.131048509468386	21.17349677678001	2.0788520061197913	7.549908687001585E-5	0.35329762749250515
-7.17416985769136	22.198608654304337	2.1052842277512878	8.313421070960171E-5	0.35295289465242313
-7.6413332318231895	22.67125431062098	2.11752122806353	8.667948727743389E-5	0.35279389882307793
-6.9150129554945305	21.927639425126234	2.0983218708771085	8.114280185924287E-5	0.3530441625966294
-6.31895859009996	21.343154735881807	2.083249214865325	7.678216800161792E-5	0.3532407101770696
-6.618255579081206	21.642875823077	2.0909541322929277	7.903216402192768E-5	0.35313988455731016
-3.6680004015474728	23.30103040805593	2.1337257946186297	9.129863796879886E-5	0.35254796117189113
-3.83446762916781	23.580833568731567	2.140940537497517	9.343937009938214E-5	0.35245299517726414
-4.071443328978513	23.987709649252928	2.151453006470505	9.645831439779784E-5	0.3523148162591208
-7.640251545310057	17.586782544931808	1.9588153742786178E-5	5.451445644632341E-6	1.3047749407655143E-5
-7.509356374993602	17.79911102953117	1.953888749864964E-5	5.128355235413228E-6	1.3053323157766807E-5
-7.6989388334005735	17.4903691638282	1.960671165709809E-5	5.571785844152414E-6	1.30436816196831E-5
-7.762103216471637	17.30759444679789	1.959568181282225E-5	5.805334698263402E-6	1.3056924028550312E-5
-7.821162534822876	17.152686250634986	1.9574053231929823E-5	5.989433092559433E-6	1.3062174793220887E-5
-7.87221896818102	16.9473112831706	1.952106633643237E-5	6.225875525961215E-6	1.3076873040565095E-5
-7.921170402924522	16.753942907049066	1.9475018635155253E-5	6.447895009713524E-6	1.3092703246740148E-5
-7.9783869673286425	16.470761822820492	1.9377946283306407E-5	6.7469103744100185E-6	1.3117631438524238E-5
-8.003886469325913	16.357472230499454	1.934309410001174E-5	6.870231598314251E-6	1.3126904799925473E-5
-8.041803974825056	16.197407590250943	1.9262444965469086E-5	7.026148248024535E-6	1.3123678933263118E-5
-8.11957094103931	15.808141817188318	1.9082475739277228E-5	7.405564008113888E-6	1.3135465772429681E-5
-8.094241908274963	15.975737091845481	1.9163093482080278E-5	7.249676145306992E-6	1.3128852745729702E-5
-8.149959289733443	15.594634263864748	1.8992952897206586E-5	7.610586055940558E-6	1.3148728814279974E-5
-4.487015489615116	14.591722761896559	2.30081256825338E-5	8.890639979490632E-6	1.6420102741515635E-5
-4.416731324563106	14.512870608922288	2.305556392078251E-5	8.965839707223037E-6	1.6469095067645875E-5
-4.329055028394281	14.412978776001905	2.312294331345041E-5	9.068727260869228E-6	1.6536762281833266E-5
-4.19303203891211	14.248275933735142	2.3213101265188536E-5	9.221570353737159E-6	1.663228179223774E-5
-4.178965322518646	14.23024927967746	2.3223665004382454E-5	9.239311095237015E-6	1.664333677689391E-5
-8.208595369810979	15.125877972768416	1.8751874751616893E-5	8.00750161795212E-6	1.3162773113128053E-5
-8.250106284083648	14.883579494882824	1.8622159079453432E-5	8.201232859784786E-6	1.316306458602741E-5
-8.184763342662869	15.304083214581624	1.884514159641569E-5	7.860068074912462E-6	1.3156839300795085E-5
-8.194040568253598	15.203367992185502	1.879953694732306E-5	7.948154516295145E-6	1.316468293057191E-5
-4.009503675450382	13.95499929048619	2.3301692963629444E-5	9.479090973568599E-6	1.675046609270992E-5
-3.967321215997023	13.879167246534847	2.3326910472089716E-5	9.550816783935912E-6	1.6782591646870652E-5
-3.8768075373306097	13.684183745503944	2.3352546515602548E-5	9.711369288883748E-6	1.683820304584895E-5
-3.8285567068758617	13.577304042901428	2.3364830139025316E-5	9.801139447066856E-6	1.6866692322977614E-5
-3.679175518096213	13.165512678706849	2.3381211595837428E-5	1.0133378236524172E-5	1.6953712811458288E-5
-3.5952780276413945	12.848827743115857	2.3350357151826537E-5	1.0362062772114724E-5	1.699395006929023E-5
-3.8035301168690907	13.511178334388502	2.3361811951377016E-5	9.84854161301328E-6	1.6877623417477344E-5
-3.5706258476984103	12.751547870197772	2.3352980388668363E-5	1.0445240012282256E-5	1.701158099479066E-5
-3.536337058362929	12.508568926206657	2.3323408674076168E-5	1.0622516246573157E-5	1.7032555395867357E-5
-3.4943523373487664	12.217884679130231	2.328529251363512E-5	1.0834332809533999E-5	1.7056230119326047E-5
-3.476217738039166	12.051206781698731	2.3249076511384123E-5	1.0937112160246006E-5	1.7060630362718034E-5
-3.4381043775288846	11.707787309160882	2.323821139085305E-5	1.1209099804644106E-5	1.709386795755627E-5
-3.4175141432913065	11.442487558596586	2.3186247928523975E-5	1.1375444901729339E-5	1.7096960743728355E-5
-3.390535492772293	10.959938069747185	2.3127117651117046E-5	1.170248198884192E-5	1.7110360619127313E-5
-3.391605607580326	10.637069694303245	2.307175560782604E-5	1.1900306833762663E-5	1.7105252631140704E-5
-3.3957072198915474	11.125983907025887	2.316465164109628E-5	1.1604280969440228E-5	1.7113358375652424E-5
-3.3933099091125833	10.454525891479044	2.305585448632201E-5	1.2028500928796042E-5	1.7109460857423677E-5
-3.392748642497309	10.363320317554606	2.3051888520033356E-5	1.2090461518137152E-5	1.7110584885202303E-5
-3.3881777990103163	10.052022617744685	2.3014666303444883E-5	1.2283478487799849E-5	1.7103228486871264E-5
-3.379931059854188	9.65560915900371	2.2959221190201E-5	1.2500972760250618E-5	1.7080715117781295E-5
-3.38003327420144	9.645525660619372	2.295677105566807E-5	1.2505879152889419E-5	1.707984432696411E-5
-3.380411775956053	9.63612711841371	2.2953053432357228E-5	1.2508848611905559E-5	1.7078242685994647E-5
-3.4070943292007656	9.209820550583608	2.287127560994958E-5	1.2736072085418443E-5	1.704316620928998E-5
-3.4177904844649305	8.97279793026408	2.2783114922328532E-5	1.2818200670742408E-5	1.6992996716910818E-5
-4.670507470987797	6.528342318175511	2.1092920059651835E-5	1.3811323829890516E-5	1.5891227488985448E-5
-4.472672713765167	6.53165408154053	2.1263189535988415E-5	1.377079215416093E-5	1.6104984647177955E-5
-4.296096768007061	6.564113874181485	2.1327070931780663E-5	1.3670174948385068E-5	1.6127516132012346E-5
-4.1907677441120486	6.6201318525786546	2.1425727583861004E-5	1.3582685351861393E-5	1.6233823206683266E-5
-3.42823364007561	8.77881073484247	2.2761052844943293E-5	1.2915354469624464E-5	1.6980164571016255E-5
-3.440421539484517	8.631632878187974	2.2736571127174054E-5	1.295428322222588E-5	1.6962033723360528E-5
-3.510174069952668	8.051882576425108	2.2605653515866014E-5	1.3091286375922715E-5	1.6877399423015927E-5
-3.4654247941708625	8.41479710425795	2.2661857728868527E-5	1.2993502662009397E-5	1.692559914408254E-5
-3.519325274558982	7.974355231943207	2.2560356091460603E-5	1.3093435284853478E-5	1.6847473840045542E-5
-3.8048036653298265	6.960169305120867	2.1642635056968215E-5	1.3065642745931922E-5	1.6290316003281232E-5
-3.942941641067294	6.809098812242506	2.1557838842341113E-5	1.332450959644087E-5	1.6255974216141246E-5
-4.081244662082278	6.715380176995773	2.1404926862711005E-5	1.3363498595291306E-5	1.6219499225320952E-5
-3.557899482821399	7.6388476831782866	2.2268545423235528E-5	1.2866238365488655E-5	1.6639585040618297E-5
-3.5506928691402093	7.692857622749482	2.2406406084996815E-5	1.300947279005039E-5	1.672545076320555E-5
-3.535122007221198	7.8370201875805385	2.247838252415988E-5	1.3058831579630669E-5	1.6774404998380494E-5
-3.5827478111781415	7.560437912809053	2.2250297481652944E-5	1.3016014053074419E-5	1.6591932263989223E-5
-3.656557182300242	7.31345080673359	2.193138662449608E-5	1.299190036423121E-5	1.6391748287458153E-5
-3.741595319822733	7.091603710798701	2.1676379696462653E-5	1.2869745549826812E-5	1.630417869312719E-5
-12.48823622079036	29.318127189803445	1.7331363143221004	-0.05852648038150414	0.9275105262826486
-12.301573729696075	29.291730374054282	1.6787036994450788	-0.05132215719584461	0.9188545241985902
-12.904182385341631	29.37659805299116	1.852355055751237	-0.07842267173935764	0.9409496904447445
-12.704310573905445	29.35687813300677	1.7960627735120558	-0.06873142178900041	0.9352380906749201
-13.215739023882737	29.375039723105594	1.9331714249518392	-0.09394647640487329	0.941098566352207
-13.289816212405814	29.38416912499247	1.9529632359367168	-0.09816066032290366	0.9421353200550298
-13.628735756055638	29.408293625969595	2.033424872292853	-0.11329481561021595	0.9407855789698611
-13.761313265189306	29.420327221129604	2.065353146377831	-0.1196183934832152	0.9405403444536868
-13.789831291953012	29.42263826529943	2.0710911955639073	-0.12104924526468687	0.9401925091162723
-14.193507593470319	29.351006338599753	2.1441429878107083	-0.13746779706251672	0.9263732639505826
-14.343065600888547	29.30623263263965	2.1657969324787594	-0.14148608351824185	0.9195668124024707
-15.169871121939503	28.7024294022831	2.273075779402003	-0.15960747461452404	0.8832297097164621
-15.025976096323706	28.826575538617305	2.2555802625371797	-0.15556487539682948	0.8893420135636929
-14.704342841257393	29.099582909420015	2.2152565891323315	-0.14806490310957893	0.9036067686544305
-14.77814405518191	29.048154888872233	2.2246493187629905	-0.14876528636164751	0.899902019876732
-15.194930389272562	28.670268692680192	2.2766015239445445	-0.16099011674863056	0.8819235551031768
-15.552436058935607	28.262388145106144	2.3218703078022243	-0.181620919475105	0.8643509898678723
-15.65870487864321	28.128694460225432	2.334588531853296	-0.188169777067494	0.858391669522377
-15.420870685895718	28.414489982476084	2.306405390484703	-0.17262686177311137	0.8709292400648474
-16.14669845066415	27.534817692946177	2.369486709033394	-0.2317119632708416	0.8266704924776962
-16.18902508127296	27.487365967844962	2.3710543852435517	-0.23606351206973808	0.8237791305617008
-16.090879730623392	27.60512583812312	2.3661103401375034	-0.2265732958736465	0.8307450048051709
-15.906983759261689	27.83045491742547	2.355956154208232	-0.20927769314733638	0.8438906138162025
-15.78801336657089	27.974288039163056	2.3472713697613803	-0.1987373299382872	0.8511849640054563
-16.4224657835804	27.241242221715776	2.366388182164315	-0.26147760825166894	0.8110506342378863
-16.636541644582238	27.015574682657572	2.353055005673408	-0.28554035045478415	0.7966203263893519
-16.701862721366762	26.948993088668995	2.3448194859436873	-0.29469579778679866	0.7931817150426272
-16.98192097775023	26.67928029930171	2.300683960681746	-0.33391782628744116	0.7840619488588739
-17.086567607533095	26.586911131348927	2.2821004230644935	-0.3501173943558954	0.7829878839583588
-16.810764952407226	26.84442366016748	2.327264364293767	-0.3100664816778472	0.789890413912062
-17.316197999609905	26.352544552541893	2.235770101824916	-0.39591633877045984	0.7832292728031122
-17.45518464052986	26.210110438215963	2.207344027589464	-0.4216860998276805	0.7836174738068353
-17.722095738557805	25.895382301413925	2.16413180250165	-0.48861882027783526	0.7907660820624038
-17.72264017583542	25.894744071275742	2.1640320098964905	-0.48875808189081843	0.7907787971563063
-17.932597821946576	25.11386146747848	2.086218605962292	-0.629979452078564	0.7464919395506688
-17.907096306050956	25.00313633884308	2.0752340854204725	-0.6473016937917462	0.7324326257015538
-17.75267320881764	24.32471147247125	2.007308109450998	-0.7548716985308592	0.6446852246257335
-17.92944471255859	25.1306830888716	2.0877809901576865	-0.6272045882002489	0.747360260811484
-17.722777975835573	25.894232143167198	2.1639817715011356	-0.4888638177146861	0.7907418233721617
-17.728945142955695	25.871483784810497	2.1617223629081055	-0.49297540627684266	0.7894585097037016
-17.700264955727473	24.192801294244298	1.9914470667564994	-0.7738045999282895	0.620546539973678
-17.492893227235577	23.675149455238873	1.9259480819965642	-0.8532723436359798	0.5265184936446645
-17.219818972655105	23.051350814888384	1.8425288540798113	-0.9436648502762636	0.41347149795814647
-17.213682929786287	23.036984749786797	1.8404388083042988	-0.9458093912014992	0.4108905657385554
-17.20651458505761	23.021889840621302	1.8381057342558826	-0.94800230345791	0.4079696148333513
-16.72944438496599	22.0265670999435	1.6905808543559173	-1.0801324781581993	0.2133580338693684
-16.772330573218266	22.113599037757318	1.7030129483656937	-1.0699988257208868	0.23000183133156862
-16.97378539565523	22.529669064239176	1.7653007806662058	-1.017358954886213	0.31072002875019217
-16.69878402350933	21.97001521221032	1.6835757639274658	-1.086177880125181	0.202835404762016
-16.44523432072541	21.481646309928003	1.6167689269083214	-1.1404653791733652	0.1104974903557211
-16.38784636008633	21.382208809377225	1.6061867372823617	-1.1498902031527138	0.09145459225817934
-16.10429654720809	20.90765006213037	1.5448246626609379	-1.19353934043718	-0.005174807329767427
-15.229590069694847	19.59839917871314	1.4084911459621752	-1.2379448872644703	-0.27886811266645656
-15.573303162172023	20.08692966262294	1.4543579438654934	-1.2325437861249555	-0.17737223873559566
-15.762739830454272	20.369577854236137	1.4855130004978787	-1.223906952498958	-0.11787190977383405
-15.676053214728174	20.229671015614727	1.4687882547565603	-1.2308924591611006	-0.14713185292286424
-15.004965242227517	19.29705702264412	1.378255130313863	-1.2159953123562226	-0.3422567179424608
-14.347740685004595	18.43237628944785	1.2455636799921044	-1.0736103539338817	-0.493272503350743
-14.71316053352021	18.903140185799252	1.329264673822172	-1.1739599836495254	-0.4266259055208006
-14.112301424219844	18.14085757339455	1.1748201948219537	-0.9890789108695756	-0.5238184016726757
-13.786968016309958	17.746840232171802	1.0575078366987425	-0.8570170685737497	-0.5231591095365161
-12.572484095421888	16.31238607204104	0.6175137656737618	-0.4061148504413982	-0.3406324034009534
-12.73923093656964	16.50237005974189	0.6757014970076323	-0.46436042179346043	-0.37119981757546733
-13.149721100590622	16.985383718836303	0.8183353008521327	-0.6125299723576105	-0.43721668649779316
-13.560443943361147	17.474962802260926	0.9728094211855969	-0.7688915319970576	-0.4979184790927419
-12.433087863224218	16.142914163274668	0.5703823247627409	-0.3635390318585749	-0.3123577069384042
-11.67886765718853	15.130655135953049	0.3403362028645759	-0.1531416427011265	-0.17305709807687844
-11.370603754574383	14.616160191779192	0.2560390504395563	-0.07704253733154864	-0.12818479440490987
-11.928279318244115	15.521235666230787	0.40995076823395993	-0.21685074688881162	-0.21366419324640523
-11.098102119973685	14.067276715400904	0.19620617127234835	-0.030721089157176508	-0.09323181312275387
-10.94829922258624	13.75778922441979	0.1599305001662339	-0.0065418624755752275	-0.07403230541652848
-10.566136973193167	12.955069884045642	0.10065635553688418	0.012775555046439221	-0.04041618344998255
-10.528617101577506	12.869997651759531	0.09382551907040373	0.014021301808538032	-0.03679503128001457
-10.125844678960055	12.03212679724241	0.05908808405512393	0.012568866411260376	-0.023337221026635747
-10.205786830641387	12.200371242765215	0.06605747101331266	0.012803528891084362	-0.026040808295810035
-10.11776374681346	12.014636087480781	0.05861880549258552	0.012484214916061016	-0.023158553845007507
-9.799033203597945	11.32040592221854	0.03856643783421422	0.009755626032355733	-0.017543804897692125
-9.732454220074882	11.174895810343436	0.03446508149002496	0.008931922873847526	-0.01569473997535304
-10.081694286405995	11.938670646469957	0.05645221999258757	0.01215130043152017	-0.022535600701387784
-9.419861471494833	10.505758447346915	0.023516390452832478	0.005017113783631979	-0.013421315288679368
-9.39945834397536	10.463080013210769	0.022751898501610825	0.004742802494878835	-0.013177843930537576
-9.362989365785312	10.388561145610026	0.02176317751344452	0.0045124767802042	-0.012785515447171462
-9.15485933130238	9.94585479357356	0.01604067326462826	0.002924966520249448	-0.010672089922861911
-12.250739993292553	19.150604908283345	1.248052286378887	-1.1868908465349386	-0.3690304132477817
-12.385666050996104	19.229462944007324	1.3039423796930576	-1.2327555280802553	-0.4193608587569294
-12.018444755085756	18.995911937273455	1.1420920864496518	-1.1036961352703987	-0.2683269674888626
-11.827571680933026	18.805921238230237	1.086446791679185	-1.049223961936795	-0.23009457314581
-11.71378598197753	18.69006222155872	1.0509857891929448	-1.0138576347944048	-0.20375500924011228
-11.489121580415649	18.312221504949157	0.9518643922053438	-0.9147920782216935	-0.15078388891534827
-11.42092816915265	18.202424829191397	0.9232628687873365	-0.88580108624764	-0.13673840429812617
-11.137081940903064	17.673975351763787	0.7778097428799067	-0.7349678114546425	-0.0873099194569071
-11.050577560623434	17.52903972488271	0.737839260602632	-0.6928234952788588	-0.07436743454443788
-10.900173758069224	17.228821915447778	0.6531245649458286	-0.6035410890035244	-0.05685961251149924
-10.59407257662658	16.86993613536655	0.5399807341451242	-0.4884483594539536	-0.030822723359763937
-10.4015251414116	16.663994998799538	0.4784796273306585	-0.42760380314624774	-0.019148657048493504
-9.980308680915373	16.24426542990552	0.3532505236034733	-0.305108387742347	-0.0015598438235457546
-10.52456597891735	16.788877057884427	0.5154003649795041	-0.4635213425019308	-0.024323342026702853
-9.215934750579713	15.702403997568886	0.19495458190842738	-0.16009090674000256	8.751389054360149E-4
-9.506635524164235	15.916651407254937	0.2551101761839346	-0.21460442775242078	0.007988920472257773
-9.713477904294042	16.0562870014233	0.297665066972796	-0.2533135329146198	0.0049499062138468036
-8.987328542896977	15.535943891824608	0.14931264077849443	-0.11885222589505727	-0.003505018881398777
-7.038155536202357	2.4161328913912485	0.0026067338988679115	0.002306055199798704	-0.0011118279558891336
-7.218271698777633	2.47634434863711	0.002627696086297312	0.002278366304567834	-0.0012136977095996897
-7.402921517489648	2.596088343862585	0.002627846378727591	0.002218332844964536	-0.0013241627895692596
-5.610926604361966	2.56874897195521	0.0022049749567261637	0.002148856526068138	-3.936094742907301E-4
-5.791192046184306	2.4885541575675454	0.0022767087921465867	0.0022004878297405693	-4.7069870771625146E-4
-6.090991914769232	2.367770791599311	0.0023931348545599574	0.002281995973264509	-6.0425988402805E-4
-6.223300720670824	2.365865245728654	0.0024259018443124245	0.002291997071146042	-6.715447244143739E-4
-8.524776938151282	15.280293075065625	0.09984395929148764	-0.08494973694678154	-0.013213520583932561
-8.5390176621	15.301185889469425	0.10562353843027861	-0.08982415209873958	-0.013827881050673533
-8.574275941324595	15.320887483760043	0.1091056165324237	-0.09209181732830055	-0.013234642019797998
-5.2268760988311245	3.1984387632370352	0.0018701979941854587	0.0018387744424456344	-2.8478767345307043E-4
-5.323022364028059	2.954304032548915	0.0019897300343369845	0.001954023283447332	-3.052768716142779E-4
-5.411391041049513	2.8046470279535036	0.0020690253121795877	0.002027445572064909	-3.299289547010737E-4
-5.361270108912003	2.863813885716368	0.0020337908463171654	0.0019959808370437543	-3.1340626322352773E-4
-5.176470922340737	3.3654332504811606	0.0017965599959954134	0.0017667542291664481	-2.7765153213824847E-4
-4.997438755280889	4.032636318053695	0.0015103201826142754	0.0014856538845624359	-2.4750594158986464E-4
-5.108994509801874	3.6116460899580636	0.0016832254487008148	0.0016557971888817807	-2.662744442538583E-4
-4.991774580661376	4.054261353979088	0.0015010322395233148	0.001476550871829122	-2.462955717969826E-4
-6.53602006808163	2.347293243898074	0.002505770326626673	0.002319476693305424	-8.31738815683887E-4
-6.871423256057571	2.3759082864320638	0.002578650076655714	0.0023202598749169105	-0.0010161714519036935
-6.725008134174486	2.363972974785624	0.002549509278284068	0.002321751747321402	-9.367942955194334E-4
-7.498445287702315	2.6504749625169852	0.0026286708083020885	0.0021895759697207052	-0.0013796200216746038
-7.543394316053332	2.6908233254228815	0.0026238499693435587	0.002168390576473487	-0.0014069386737556471
-7.714537633122486	2.9137762658493207	0.002576181985091042	0.0020498540944348604	-0.0015082813802852252
-7.7891268079090406	3.0564766598021276	0.002538909703981747	0.001975471440184609	-0.0015544362953945723
-7.80527300412054	3.4063802626319237	0.002400877372151001	0.0017986222427949592	-0.0015685669006802972
-7.804324521600502	3.2269612996167556	0.0024740091517432934	0.0018895510863903252	-0.0015657815407833717
-7.758877336072651	3.698244931275473	0.0022780766001538316	0.0016591366237620646	-0.0015500827493877022
-7.751964178591711	3.7286102673963915	0.0022642754090877373	0.0016442548890787613	-0.0015468316432636529
-4.868412953288395	4.489722570165323	0.001322515961797639	0.0013047810240507053	-1.987679835150846E-4
-4.944274103721604	4.221530184777065	0.00143258482327774	0.0014107367338198262	-2.281101410536907E-4
-4.861218645669248	4.514367912389247	0.0013120698699505319	0.0012947852952437805	-1.9526064527276016E-4
-4.761328567585714	4.872867994409656	0.001148110746249811	0.001137232461430744	-1.4214068210825195E-4
-7.7347878369548635	3.762505605967378	0.002247971065036987	0.0016292955002018541	-0.0015394535586907138
-7.441188952293851	4.488511996506501	0.0019548731746565017	0.0013252196077108182	-0.0014369229121348104
-7.462522939780039	4.43043664258904	0.0019764275930616864	0.0013493102296415367	-0.0014435378858259809
-7.583988224902736	4.103803156183615	0.0020870074987877525	0.0014754794351681286	-0.0014739080569084516
-7.428705960551779	4.562167039268793	0.0019430964234237059	0.0012973708514337357	-0.0014431347563025638
-7.367225146909923	5.0179675342064245	0.001873793756856956	0.001125800643636632	-0.0014868861633899294
-7.395373926440531	5.510469499667041	0.001921471781674927	9.65649436640284E-4	-0.001622494836980357
-7.396628687854849	5.543415335697084	0.0019231581329065203	9.541504188742005E-4	-0.0016303547835169788
-8.951906927477943	9.55517852325179	0.013464584566044893	0.002492953552754542	-0.009539125395660786
-8.732770861641235	9.107630277300872	0.010019810440068812	0.0016773651630059244	-0.007729594710407077
-8.477149435408428	8.592840803667324	0.0076129593759527835	0.001353096554228167	-0.006094537418827244
-8.352048182285694	8.325615036227727	0.006491028345545201	0.00122509526207957	-0.005376926095028965
-8.222367325804308	8.079901469599669	0.00577929065723746	0.0011360268143326686	-0.004850152269589211
-4.558078678429407	5.6727023718291845	7.362706960065682E-4	7.355319502230994E-4	-2.3632807314796543E-5
-4.661854211303943	5.2307881209663405	9.733105784341965E-4	9.688107212253745E-4	-8.371779077174255E-5
-4.6736829568741065	5.179041007331088	9.995938203610764E-4	9.943652788163672E-4	-9.089218490702991E-5
-4.664862639408369	5.2157017440172675	9.813168078798926E-4	9.76673953324563E-4	-8.522641804442022E-5
-7.642518454416541	6.7438038314408955	0.0026694636087678638	7.183904616914791E-4	-0.0023791257854864217
-7.72390205946121	6.960130553786359	0.003061278917645757	7.633959283491159E-4	-0.002689512042722454
-7.960824009101229	7.5515457825414485	0.00410162251035304	8.720616934035834E-4	-0.003531792759729746
-7.398279738095727	5.568321714484634	0.0019307932754084967	9.478863976126503E-4	-0.0016400037656298324
-7.486554017062449	6.151026864151781	0.0021436225734769	7.958615893903406E-4	-0.0018941900670847772
-7.599533786520233	6.612688047526157	0.0025578750585450605	7.400702723360696E-4	-0.0022820325048233136
-4.559353287845783	5.783205763653101	6.697879525220765E-4	6.691229292543828E-4	-1.307587786618357E-5
-4.539973927898901	6.108340489734484	4.883746347422544E-4	4.86057892372599E-4	3.3259045866284974E-5
-4.595870421128182	6.280367827388355	2.9287510747705184E-4	2.882421351338447E-4	3.199749162819342E-5
-11.949523827617073	29.206895619841305	1.5715020409921334	-0.037332093365135696	0.8965323431856193
-11.807688642858182	29.154031813094953	1.5253095293425254	-0.032914015603730556	0.8842934858511861
-12.00330605669702	29.223330979102066	1.5880707070535935	-0.03913936576481003	0.9003700250276552
-11.58017196199464	29.065937130844834	1.4494512665868138	-0.02884204754121089	0.8659197169008515
-11.41683712235142	28.96940271662765	1.3922286896041172	-0.027845314692395037	0.845733445344649
-11.219350371023808	28.853937987330728	1.3221975858742778	-0.027902627964289137	0.8204308320727631
-11.063811648377435	28.68153300927144	1.2553512221821093	-0.0397849681411345	0.7918841577505544
-10.947486528223845	28.535037823889105	1.2023935900641258	-0.04983244586446465	0.7695876835394921
-10.899230615467399	28.323819733732066	1.141016040172293	-0.0734283879054189	0.7472707913895469
-10.868467577029437	28.194812621939796	1.1031920399706925	-0.08814666090252354	0.7335594979296877
-10.876511202290695	28.109887068149042	1.0732529090204148	-0.1035504949659072	0.726300083331016
-10.899672074901286	27.854101802332053	0.9856934092193972	-0.14645780833773747	0.7003455564780087
-12.412266700730603	28.73183000599365	1.653982143197465	-0.055976499049444135	0.8810521046279663
-12.004390987243811	28.644127827029816	1.5048227036794222	-0.06028873426686558	0.8567045976988433
-11.418956634563854	28.353076382645266	1.2575074453066977	-0.08940011983852462	0.7982793343285728
-11.624144095082618	28.483083006210283	1.3500548141155375	-0.07472381802177291	0.8222236483779521
-11.98757052088968	28.638168487186267	1.4982363292005845	-0.06073490552165574	0.8553789345062929
-11.999455430555999	28.643021141499133	1.5030293237409045	-0.06034033128171352	0.8564182093107275
-11.11438165555979	28.077094826076056	1.1028549776749352	-0.12143622305839391	0.7471204070458695
-11.390783517603357	28.330385589064328	1.2436450860777915	-0.09211742148103341	0.7941178232677453
-11.018694723095315	27.985290635821798	1.052267878649023	-0.13222377850440425	0.727510552432773
-13.471803069018005	28.77445563984976	1.999367504757769	-0.06901279136686661	0.9165689760308368
-13.48260549035852	28.773788416678933	2.00268707105063	-0.06921989781444296	0.9167338501296295
-12.935354512904492	28.789110493383188	1.8308816684044562	-0.05951089257771879	0.904256614760971
-12.730299209385468	28.768829272465172	1.7621468300770196	-0.05753667523355338	0.8962804554415091
-14.231290469589101	28.525879619960573	2.1929900473827484	-0.10231311209693211	0.9091323395107926
-14.010448775461906	28.63328583652027	2.1441896298804726	-0.08935237217189984	0.9141818869052252
-13.506471729136642	28.767317669153915	2.0090079227684625	-0.07014291140219016	0.9166057308040007
-14.460841527293365	28.39408003504012	2.239172904838986	-0.1169259328789612	0.9009437636692914
-14.783683682753072	28.129965573228738	2.2842923611150034	-0.14252025242861996	0.8828256073631513
-14.975465100779633	27.963363652093868	2.3077357919307357	-0.1588990401918564	0.8714132698822206
-14.857377166814722	28.070482248494333	2.2947322714661764	-0.14839585791237317	0.878767402969542
-15.247091508969765	27.723494694946858	2.3381373475163776	-0.18209681546304404	0.8545078678489664
-15.438921475279523	27.548521108541188	2.3561470749579456	-0.19884672663721437	0.8430718391177231
-15.777307067901031	27.23142152114181	2.3785085517052944	-0.22999491495127528	0.8193627021315304
-15.505550048294694	27.4862002405047	2.361538698701837	-0.20482856469661526	0.8386944663712828
-15.95882932927022	27.057658625283377	2.3870052609489347	-0.24794591605324534	0.8057761276597768
-16.071627921968407	26.944874315391413	2.3881184475156685	-0.26080629013244755	0.7965771481685737
-16.348879088595037	26.649360708813276	2.38201880978056	-0.29915710517788424	0.7701309578331827
-16.427997019937784	26.555959712111072	2.3757169362625703	-0.3136349485906277	0.7619697888230341
-16.656844434007954	26.17623866269756	2.33109807929458	-0.3783437710789227	0.724579989636377
-16.696536478621557	26.09508062700545	2.3185713786591546	-0.39402193066124497	0.7162116280972122
-16.835749776418716	25.686852448177994	2.2523424662819456	-0.4671749661332016	0.6683976204093756
-16.845061757485475	25.628453285604436	2.241496251114746	-0.47841895065270335	0.6605771421071888
-16.850433340026893	25.176846057478727	2.1558210786507277	-0.5605851670113645	0.5939418364941143
-16.85038673364371	25.14105029551206	2.149358772926123	-0.5669772663924167	0.5885275951213741
-16.822804208812027	24.752145786172367	2.0829353802752557	-0.6309096836138677	0.5309745010163983
-16.814022621155868	24.619664448408173	2.060118665291835	-0.6527587786446332	0.5114220257214341
-16.812945472733826	24.6090037446475	2.0582321210730763	-0.6544876634678577	0.5098856921830112
-16.723937840816944	24.10943746964462	1.9725029190728678	-0.7349159279863462	0.4307274673070518
-16.711672631053567	24.055094941481215	1.9626325093066321	-0.7435611382895267	0.42232533370436603
-16.289023552988983	22.907733919851253	1.7505619402564554	-0.9187267266398561	0.22849461372067761
-16.541701583590093	23.45604246001041	1.85850050792463	-0.8364891938728447	0.32533602257005534
-16.554803726644348	23.499372302025698	1.8664904698858302	-0.8296840540123881	0.33224684721595865
-16.28488538521969	22.898119481008653	1.7485765062561005	-0.9201851438862705	0.22680355355726678
-16.26218103763534	22.856454352609262	1.7404545360661519	-0.9261980270947531	0.21915778770743902
-15.969194038819062	22.31634337785984	1.6361093218487937	-1.0040652138305037	0.12010502732382855
-15.890230123807179	22.1925020649246	1.6160702674737661	-1.020905662417263	0.09724997247754322
-15.611918811164477	21.76175729997115	1.5420465359413087	-1.0769049743593369	0.015850188618980566
-15.389654649869971	21.467446140267274	1.500662634041777	-1.1111818645691083	-0.04148137400267434
-15.211472875440649	21.22502075941048	1.4637739421934095	-1.1379929318421667	-0.08956778362043172
-14.852605830718518	20.76860561637889	1.417732958022938	-1.1834230684467082	-0.1801729658506493
-14.818368111934701	20.727265125728813	1.4126019568047645	-1.1871998774561308	-0.1885048312070931
-14.010753868674147	19.956266747716498	1.3545040619182487	-1.2406031644577187	-0.3345540126644232
-14.087441807327457	20.012526511232718	1.3576027144778364	-1.2385164045099146	-0.32533010642794735
-14.468160486474938	20.371519812579944	1.3786297014976043	-1.2151014985941342	-0.2578134067189689
-14.161164464278139	20.08381166702931	1.360465344779597	-1.234100912834757	-0.31250846747165706
-14.781086333771103	20.690256417429	1.4085963685018539	-1.190326951577686	-0.19602944312281545
-12.566775432145782	19.255877513320883	1.3109912875292202	-1.237959438351016	-0.42477875512515184
-13.290339014836286	19.46305631769065	1.3279691454994342	-1.2520069036094794	-0.4076641550830673
-13.1729303124603	19.418787275288505	1.3261737547052919	-1.2506268649415913	-0.4156459687737024
-12.843245224742368	19.28971157894774	1.3223544588538296	-1.2466529323167748	-0.4374518958824086
-13.364979556612642	19.508469790386137	1.331508010358989	-1.2525023984697778	-0.4019015928586154
-13.714991928392514	19.7215588672211	1.3421182450887532	-1.2497893335912647	-0.3742998169830085
-10.73275094914898	27.601566124654774	0.8793602878709524	-0.1727225368874739	0.6571432951221989
-10.621312259153935	27.431657608134955	0.8084548178408107	-0.18782813413531374	0.6271397116847236
-10.494472622804425	27.139762728691487	0.7244592839084569	-0.21218158773436774	0.5790515747507051
-10.440814811578786	26.97290839065918	0.6794677996475472	-0.22594211682274642	0.5514566650757151
-10.340010025599554	26.46761329405222	0.5929459477209248	-0.2737848047807418	0.4684311264285678
-10.310942985096554	26.231506882359504	0.5483347093509487	-0.2950779187129652	0.4295888042722938
-10.254915889396067	25.788604694922874	0.5219973007482186	-0.33988177572613276	0.3583044273689933
-10.226478276469011	25.49740684588262	0.48819516083607434	-0.3665578260063198	0.3089608033825121
-10.15297056364784	24.454238785309386	0.4955884053830962	-0.46230300799075735	0.1334352716672413
-10.148816922605754	23.97207807587904	0.5354667681018563	-0.5100112870211294	0.05207474176592386
-10.1572747910747	24.735583520367605	0.4809575075227406	-0.4351535419121046	0.1813389675221509
-10.162097597121184	24.830116402868736	0.48402486058460836	-0.42642611519330054	0.1975575792518222
-10.162546766859359	23.84260305188515	0.556445725150975	-0.5267171975660996	0.03155129897597053
-10.199764060738538	23.17965757589045	0.6462366586799941	-0.6039406026133401	-0.07129815718890192
-10.264133457042867	22.925685144978395	0.6860837273713415	-0.6420513544821096	-0.10726134748075106
-10.334836167150385	22.416165687077918	0.7644186055772205	-0.7030292229652925	-0.1859807125736011
-10.491992980100063	22.018023813554393	0.8442784269377726	-0.78034280174743	-0.2387292321998529
-11.549836964138185	20.072338696358347	1.2587157381945469	-1.1433441729220402	-0.4429381521783537
-11.554967867880773	20.064003427239495	1.2597986014556708	-1.1443463222113646	-0.44366486993875887
-10.551136967279964	21.796553611972193	0.8895960092922316	-0.81697045636299	-0.2727127437748967
-10.861109989919282	21.2561808403101	1.0179138000803982	-0.9349121613772794	-0.33294600276254516
-10.944210941660401	21.11696785294288	1.0542818777774339	-0.9674633820023351	-0.34826858074098727
-11.133323225905555	20.800917117156818	1.128140423886631	-1.0292887318795994	-0.3774330966606334
-11.346534801731305	20.436488911990164	1.1983548221062166	-1.090866026295603	-0.40897234121901105
-11.231518843805489	20.62710766906838	1.1643083056766228	-1.0624825186644142	-0.39245874875461906
-11.741469854730147	19.77949816437784	1.3031571023511124	-1.180822650659774	-0.47267540871062097
-11.841147224706019	19.661418434931374	1.3182701852655474	-1.1984103155075974	-0.4782973418686962
-11.973386913159729	19.52262481256701	1.3391269211783334	-1.222701817966814	-0.482251421661426
-12.17042537041236	19.353881967026794	1.3378115263020927	-1.2355156769516868	-0.4703043691007964
-12.254791953417843	19.298450378205736	1.3227448381581903	-1.2339832018241084	-0.4500839943869954
-12.107678242949614	19.405561627556374	1.3373132600809599	-1.2303344319840217	-0.47462433152159045
-4.288326386940742	5.8070230604936794	0.08048513413764363	0.07460885891892495	-0.018126514029297016
-4.307057605244767	5.526002436139832	0.11220939891827084	0.10412090238765663	-0.01934337229117364
-4.180171464701457	5.245978145694322	0.14590356601107796	0.13613429542139815	-0.00440768559362179
-4.162615861022818	5.199209053922773	0.15109708124567284	0.1409526546361497	-0.00227814894714102
-4.143652721141185	5.191949089536986	0.15215726696460524	0.14163472865659127	-3.5817851446806213E-4
-4.014987066173259	6.398560350145364	0.013060612362573804	0.01265736510711063	-0.0018711636716757293
-4.102160277057983	6.226155071234556	0.031920699408366615	0.030733668126670433	-0.005182051353808189
-4.158587255864665	6.1200098173878565	0.04502947356434155	0.04246186086891266	-0.008528191659128785
-4.284793079351208	5.824858607178209	0.07829061309163086	0.07256692577644984	-0.01782890322913384
-3.6322745368198053	5.1479752237781815	0.16563845002088168	0.1457339135746576	0.05907489224595098
-3.7520724673596213	5.133869891353276	0.1641509745362905	0.14759720925879322	0.04398928108739873
-4.068810461062704	5.185234828589743	0.1544358746597206	0.14271051154959005	0.008139442385883617
-3.4079134276844885	5.238028583704212	0.16354141248633208	0.13440062721633805	0.08577312950692997
-3.870611147185512	6.723331704642558	0.015723331657087936	-0.012214447735882263	0.004626262669565546
-3.93550508782948	6.569124366309313	0.018876657786386607	-0.004802523000821183	0.004141066665986721
-3.083077723553127	5.477621858005871	0.16155767430794304	0.10335760795396688	0.12403160722986462
-3.2016356353304536	5.395281637801698	0.16297499997277964	0.11553969290056779	0.10954014064594393
-2.9250367521464256	5.618751443255416	0.17278372641462347	0.08526579665636652	0.14347366526050156
-2.808073832376915	5.742408533499555	0.1788156147997113	0.07018579184108123	0.15647143896529547
-2.561109083068193	6.012828978318681	0.21804299115839137	0.03714144612210532	0.18808706420514712
-3.6562255957727294	7.214473650128381	0.045471554337799355	-0.038195422980196216	0.004828479365470862
-3.592522873141893	7.34008329807876	0.0798707606129007	-0.06555373051264715	0.010705146847360198
-3.54328167840365	7.470859406778205	0.09023847529616175	-0.07406734205403945	0.012093065362532518
-2.1477862434435124	6.617732931249476	0.3319024416795717	-0.05202162056189723	0.2499492399893957
-2.178221292733067	6.571855578800015	0.32145768939340386	-0.04388405829351492	0.2462656325555653
-2.0648331524982755	6.7576354797203635	0.36191683379424655	-0.07666324599119008	0.260572505347591
-1.8849213199230619	7.066868042911974	0.4275789413708194	-0.1306190307628523	0.2828905810960719
-2.4120263893614973	6.229400814325045	0.25692492592098126	0.00698186257267671	0.2106784559306018
-2.5361866250272955	6.047252036713077	0.22211235911601535	0.033806800766663245	0.19128818839681172
-3.935819787141531	17.984500048599497	1.8065853830332814	-0.9075210646005082	0.207190136162888
-3.78336958602557	17.993315823553566	1.793825243259707	-0.9122565230190124	0.20390062344385224
-3.427077741744119	7.766058137175304	0.20642213053130093	-0.16545085433678192	0.0195743285106251
-3.406569881135219	7.832445527304884	0.22257022491506345	-0.17682408648915907	0.019991601216886878
-3.395983191054093	7.883794864942119	0.23543792726323107	-0.18496156330085517	0.02091769535410267
-3.3371281060386737	8.150918617555703	0.30917594658165404	-0.22518818646231492	0.026793005287095446
-1.278169408830863	8.48437433428823	0.7315560909279194	-0.37072928289864837	0.3474171238536738
-1.4540629241815408	8.03470965362341	0.6357628818348535	-0.2958254776162576	0.33380608232772163
-1.8167261401452421	7.208011822579171	0.45660867981692543	-0.15519732091910843	0.2930733227825544
-1.5523830370140876	7.789776732269239	0.5812484194544738	-0.2519804940435346	0.3214147451639975
-0.9410764433027281	9.405038530050247	0.9122883991507773	-0.5106282722526219	0.36509092547125455
-1.0329367331417418	9.151234284338832	0.864197554847267	-0.4750873912517333	0.36137466661474726
-0.7679094447811552	9.95277965234512	1.0032214670570243	-0.5773967889445775	0.3697200081769635
-0.33002843814312044	12.134348277380695	1.3042725395683619	-0.799779171727523	0.3633063170116821
-0.3357764586920513	12.078843485378034	1.2977895797880479	-0.7949749101480106	0.36400818661807083
-3.417433509638533	17.827381727176302	1.767876423955524	-0.9301739273435775	0.20747339550736071
-3.353382382951112	17.741842308688575	1.7635884338525774	-0.9345010513515475	0.21001657235965576
-3.674832941632539	17.93323560833925	1.7872492058216656	-0.916045320503803	0.20702907611081262
-3.5409307277999584	17.885907081965335	1.7778661413517751	-0.9243855890140346	0.2065183880876208
-3.1860561960175433	17.549365365355296	1.7513838339411207	-0.9417839828838008	0.21361090806855232
-2.9981130641699174	17.395321314172424	1.7408789361030783	-0.9472547323819906	0.2168681763147327
-3.2165215628928006	17.57820816975883	1.7530792943894493	-0.9400337661515672	0.21349253386163186
-4.1137207324417435	17.95308223849858	1.826875493442234	-0.899991642193491	0.20739614406408924
-4.160621080742889	17.795938972454014	1.8366023739385282	-0.9004527780706824	0.21210839002158666
-4.190763877417752	17.70804950350443	1.8425329884556592	-0.8985103257655433	0.21397044145823763
-0.33050020850094985	12.145123827625998	1.305276973681966	-0.8004635522762742	0.36308363651223535
-1.4343564303268679	16.31909273804294	1.6360612016095541	-0.9714321523731422	0.25246332690717255
-1.3066176526698219	16.0680303809159	1.6206298629886748	-0.9719640185143292	0.2571413724074836
-1.1152979539279455	15.611202681804269	1.5922118779356613	-0.9668868259239014	0.2691095988435128
-2.4474803932797915	17.1585224792057	1.7150813175815596	-0.9587289382179568	0.22799294075447246
-2.055761384167546	17.041296048986602	1.6925734039878553	-0.9663898585098083	0.23375501041503782
-1.9984998164489554	17.002629506016117	1.688543038925059	-0.966503888093192	0.23586001675290802
-1.5724149375605685	16.580962567434636	1.6531819807810941	-0.9734213951108458	0.2456252328407931
-2.9820955633715815	17.38344915169903	1.7400415218355632	-0.9476334361727671	0.21722182208098983
-2.724789042326286	17.256116533629893	1.727801787032642	-0.9533305416240704	0.22258406982529233
-2.531457869203797	17.190304756335227	1.7189410660760815	-0.9578463938866602	0.22536774260819797
-4.183190145794866	17.56540290424019	1.8419708753921546	-0.8986203481179926	0.2167706565528097
-4.207099313692599	17.371866069837257	1.846660918870429	-0.9014785762370967	0.21984320828182702
-4.17345519997633	17.089831976884682	1.8368733042288468	-0.9069578812707886	0.21925372559717016
-3.3148310309893363	8.423923301546052	0.38422148311045046	-0.2721229665585499	0.02794935872651061
-3.3001926290874843	8.663118489326514	0.4427756706961955	-0.3122361349333216	0.026152442644504458
-3.2862287614074197	8.915212706658004	0.5036725768869108	-0.35189333806736856	0.02837290123331883
-3.2794829862540458	9.153166440048345	0.5659159306919951	-0.3927815980590914	0.03109960679780955
-0.3805651487088481	12.953841366376702	1.3827463414936312	-0.8548352929297026	0.34466762472830076
-0.4307061904896281	13.36924122248353	1.4227545962140487	-0.8832667464206387	0.3343151799281574
-0.5075965103225141	13.744646939005303	1.4525076337793479	-0.9002448186904648	0.32475824997957925
-0.5977318219793605	14.096499370658435	1.4828665946408843	-0.9194783313429788	0.31365306712387653
-3.2676731937878696	9.605726412719452	0.673260076335854	-0.45912133830251023	0.041122209495232605
-3.256429234120413	10.042692132374542	0.7745915205043263	-0.5209106834726589	0.05102166004824103
-3.268410707882346	10.416945356274994	0.8513052402344363	-0.5636527964814549	0.05913452318657285
-0.6591870284780542	10.31262568099423	1.064766114637715	-0.623400070469281	0.372557165351991
-0.42285288091859907	11.258976825610697	1.2019552866309942	-0.7239635268108381	0.37409996497433223
-0.42939644071267913	11.215805729165236	1.1959131002740657	-0.7192799073946063	0.3743620723817621
-0.6312573047807166	10.428088654680536	1.083439227186626	-0.6378339724758253	0.37302192876018064
-3.2903234695987535	10.897386429199772	0.9560009661193776	-0.6243375889250055	0.06928896852626773
-2.987291544864133	17.386535233830127	1.7403350914027846	-0.9475416282494005	0.21709487100704178
-4.164359810315925	17.031866286091535	1.8344262178448254	-0.9074832751562172	0.2195986847447248
-0.7097934901376413	14.466809880080852	1.513378098582507	-0.9372338919315208	0.3013175801590875
-0.8575672753041089	14.969271293498517	1.5476789277754335	-0.951269600293549	0.2879130544713155
-0.9532329287786547	15.217415294466539	1.5669836872088916	-0.9606282140954867	0.279091849366135
-4.1386892518049425	16.602845789463966	1.811200880658811	-0.9103177960273079	0.2144757970875075
-4.159558946386909	16.976159925336383	1.831298798360005	-0.9069506818988663	0.21971598187804542
-4.083322820670365	16.225441788462653	1.7818622192397693	-0.9106790641816458	0.2086439941932175
-4.075875945060494	16.183223288394085	1.778381027700778	-0.910417360213864	0.20832705423004755
-3.9528003255732322	15.292784673108926	1.6804052035049624	-0.9009304174209125	0.18081368604297754
-3.9992067929440043	15.73055462668215	1.732017878286397	-0.9087652755417528	0.19562926853008322
-4.068371905853679	16.139351008679608	1.773641119336621	-0.909655355831986	0.20730278530882718
-3.903746688804401	14.691009127397303	1.6043283821846575	-0.8836403930294321	0.16069804311197022
-3.86987704440043	14.375574603567006	1.5606114018013506	-0.8708970644630294	0.15205163884430647
-3.9256796422272324	14.820378173973397	1.621460790336767	-0.8870524105589589	0.16463560074277384
-3.9497350317267026	15.228464150498013	1.6723707441973639	-0.8989078232814801	0.17874760649305096
-3.7268568443784513	13.894308007070336	1.4888848019969765	-0.8544286103014684	0.13978051680344583
-3.698215854277132	13.779058127098043	1.471308241920002	-0.8496474291957377	0.1369480809623016
-3.6779639093146645	13.673870011895303	1.4541494365147536	-0.8432236562704666	0.13481106507500354
-3.571181750067259	13.33170586472178	1.3991985129954596	-0.8276584793621555	0.12615266839996656
-3.4835043026903465	12.977876322076302	1.3390336244391883	-0.803978466769848	0.1202975714285586
-3.404126025364066	12.339701968592273	1.2315289219863075	-0.7620709999979026	0.10227930041782536
-3.3488293333994186	11.895449310153229	1.14729054075663	-0.7211054860364113	0.09331430242830943
-3.300315153385468	11.14083500028607	1.0061519716016571	-0.6522469572230856	0.07482361093013892
-3.9511621749674837	15.271050023970451	1.677779751892556	-0.9003809884622498	0.18026762644437969
-8.244373317370188	14.628658956740194	1.8533911673895478E-5	8.44429104330689E-6	1.3193315305068818E-5
-8.208489142862772	14.204433859089825	1.8398163460239534E-5	8.824695004669117E-6	1.325479131661582E-5
-8.193734077492797	13.966873422743047	1.832337973258867E-5	9.045369264206878E-6	1.3280947459915704E-5
-8.232676222944097	14.462837941075223	1.8481925929746513E-5	8.593857203701283E-6	1.3223795655284263E-5
-8.19035693955016	13.837323106092928	1.8283317677686045E-5	9.172918637265532E-6	1.3284295022416775E-5
-8.113167709168138	13.369167772280294	1.8183995879568764E-5	9.58217873751416E-6	1.3364840926975226E-5
-8.077142174814208	13.181783020574018	1.8170606186065466E-5	9.755930421135582E-6	1.3394325817557986E-5
-7.967407351985131	12.816549861797377	1.8170086947175246E-5	1.0049126142791436E-5	1.3501735143683927E-5
-7.4202031915344335	11.241546128091116	1.850442437434836E-5	1.1246655877779734E-5	1.4049219112510752E-5
-7.380855782333087	11.139150568907128	1.8561320897647024E-5	1.1340345361902206E-5	1.4089752871117395E-5
-7.603903539139292	11.751642921695533	1.8343430772665816E-5	1.0860007199122083E-5	1.3858464099058292E-5
-7.696154479064555	11.994745340563997	1.8276338598624598E-5	1.0693064303438135E-5	1.3762561281368307E-5
-7.744684776673163	12.145936214046198	1.826549343260531E-5	1.0585284022329274E-5	1.3714697759708714E-5
-7.337783016568444	11.036160898112158	1.8622906714003757E-5	1.1428926215143229E-5	1.4133861635951836E-5
-5.478513842259125	7.328297301269693	2.0391368572684365E-5	1.3312208537306571E-5	1.543484250029378E-5
-5.496335515484936	7.350666297835906	2.0393258041368396E-5	1.331727325790169E-5	1.5430171359208198E-5
-5.513292533723025	7.373441024034741	2.038027044101614E-5	1.3307624321585237E-5	1.542470746367622E-5
-5.7782594324877365	7.704138241466704	2.025079687590946E-5	1.324562281401684E-5	1.5249310734257246E-5
-5.226288884072366	6.97442447090005	2.065352093250096E-5	1.3581836166667762E-5	1.5533821165866345E-5
-5.1320395346395955	6.880771446866525	2.067816079054832E-5	1.3582968712702434E-5	1.557568454011828E-5
-4.981658732436152	6.746084424883188	2.0836031267956487E-5	1.3692940990820434E-5	1.568146040109315E-5
-4.872230788355059	6.663668971542325	2.0929931171477086E-5	1.374763832390023E-5	1.5775955512013517E-5
-5.95993806317256	8.088641025459268	1.9972314746958265E-5	1.2913496940666407E-5	1.5217979213953141E-5
-6.156106083074739	8.43849134717127	1.9894302688743786E-5	1.287341815456605E-5	1.5129388927569878E-5
-6.3622803987511345	8.893710900037291	1.9629955175947676E-5	1.2575875247362617E-5	1.5037164294091883E-5
-7.037730777065047	10.279206689455364	1.8965844284443975E-5	1.193571899049171E-5	1.4456013449546784E-5
-6.511291309796823	9.166024915663732	1.9586452005475832E-5	1.258714748851249E-5	1.4914530105283573E-5
-6.961309529005052	10.091919377967345	1.904017446061759E-5	1.2051094014908138E-5	1.4528307120894323E-5
-6.976746835639336	10.11701394282087	1.9036456504190388E-5	1.2048562295641705E-5	1.4517649123363319E-5
-11.149672852779776	19.026028297048256	0.28037399626176956	-0.053807382395517696	-0.11299995249058889
-11.177286946315288	19.099277703541333	0.28221154231858214	-0.055541898120103045	-0.11334911172958974
-9.18227086019565	22.941744559833715	0.2847866369292359	-0.12642920355095383	-0.07320689597542271
-8.933979733519063	23.042297787756027	0.27833912684593	-0.12810974571667846	-0.06711628006080202
-9.497726748011418	22.723004536194928	0.28987099570679825	-0.12214398946284609	-0.07987931360346852
-11.201816179455392	19.362671115833425	0.2857845488301596	-0.06071814299540399	-0.11290599204341065
-11.022193536741858	18.71762456011473	0.27248135955929126	-0.04706145355570147	-0.1114839052505987
-10.948655511422155	18.634752597804788	0.26849473053010603	-0.044740159243433886	-0.11009414527216645
-10.739200803101152	18.414265673982754	0.2575828658892302	-0.039110022026777075	-0.10630099745575021
-10.426129079411938	18.242868662510936	0.24133646887558768	-0.03340668358935566	-0.0996211624151088
-10.351495060601314	18.19934593348884	0.2374410712274661	-0.032133906469719295	-0.09799971736167161
-10.276659955502009	18.164399203559437	0.23357196936098248	-0.030997461145823038	-0.09647199003113939
-10.051706148564318	18.092298620546728	0.22157591017990763	-0.02803650732038435	-0.0910821500218635
-11.220597943108505	19.547650220008503	0.28830910191293824	-0.06429508667106099	-0.1125382695210161
-11.213232813518047	19.613678726955158	0.2888318195478643	-0.06528557169553238	-0.11231136499009779
-11.167862918473158	19.983763373685665	0.2915903848786471	-0.07222920972018303	-0.11041364655785016
-11.119734753615504	20.180895538942224	0.292798635768439	-0.07532552135993131	-0.10952463108281169
-10.889962382093142	20.81510177874138	0.29476552788636384	-0.08629423168178442	-0.10476348186368015
-10.989883259185685	20.57314650704364	0.2940705168063232	-0.08248536771641737	-0.10645400040393987
-10.670647697607485	21.25443563231954	0.29552164120671626	-0.0941779413260583	-0.10068308411889575
-8.656589193032165	23.077778160673812	0.2689988450501582	-0.12777242225057972	-0.06106738871707612
-8.262164632393056	22.97490850022338	0.25115488073877124	-0.1228810015905915	-0.0511397242345641
-8.093510801985081	22.896766634500132	0.24284950094800598	-0.12002275180870849	-0.0476129487330614
-7.68989912608717	22.564207698669875	0.21987107566104752	-0.10825769954633963	-0.038205236310582036
-10.61906467426591	21.352055718189742	0.2957331675186404	-0.09570308366107749	-0.09997021994372683
-9.936768220586934	22.310409278173573	0.29501962523536107	-0.11400621938826325	-0.08845606983359698
-9.627937960973474	22.62487940796674	0.29206894883181284	-0.12039606864310148	-0.0823796078508012
-9.573169961095976	22.676544366109272	0.2914451010128392	-0.12135896948617414	-0.08140354987471236
-10.134279956953314	22.058148587414195	0.2953091331215021	-0.10877650851479309	-0.09218487833020347
-10.304582249602808	21.836678921374176	0.2960000058249629	-0.1047226607823347	-0.0948602936411807
-10.555587977067566	21.45179651669559	0.2957112645832194	-0.09732372525430363	-0.09914725289261968
-9.871150253323467	18.04329134881533	0.2120819644906472	-0.025991839312574365	-0.0870825220514155
-9.4491510421968	17.986087424675254	0.18790804116424042	-0.02166356528728366	-0.07633257493756451
-9.39405468440286	17.97674307009461	0.1847548575927557	-0.021162941611880964	-0.07500469909544977
-9.318824933668623	17.968766098777905	0.18004767543973096	-0.020444751875460247	-0.07304818551856831
-8.866655676614846	17.930756511797174	0.1521780148509752	-0.016521700423766883	-0.060950756967409724
-7.460370084706861	22.326890903804703	0.20598589642082865	-0.10118152999405582	-0.034330544577415696
-7.181921823170052	22.004421546653404	0.18798280421133792	-0.09013722947272994	-0.029382616461977717
-6.980050576019263	21.793148493492453	0.17552674598355467	-0.08404785662341117	-0.026536621147277686
-6.576542696581086	21.409318391621486	0.1517013122034259	-0.07173445783215797	-0.020769179098738925
-8.591810565175942	17.924390418426363	0.13326247036512362	-0.0139383306781578	-0.053416616328892
-8.160987566235585	17.895824611247768	0.09928468710229085	-0.009178923849475076	-0.03967070554583804
-8.427526747689353	17.911776804777684	0.12060034951413474	-0.012236741693871499	-0.048317186908394726
-8.540982568507179	17.920050757602066	0.12978732833344575	-0.013500335226951272	-0.05200864594948428
-5.864615339578987	20.755750631962357	0.11235552528511651	-0.052914592256608946	-0.00965772440941462
-5.543802938210256	20.38074487517408	0.09322759294933872	-0.04230592248223895	-0.005021655612487307
-6.504364858334945	21.34437545298176	0.14768239529152974	-0.07003753267318301	-0.019820275701963493
-5.970918121132899	20.87023242852833	0.11856761310103386	-0.055609470367337197	-0.010949776814644492
-5.171797381464162	19.89737251545445	0.07024469834258287	-0.032103009768987514	-0.0011534319181369208
-5.0245480447987125	19.683822661130662	0.060977677830585386	-0.026628811475677902	6.599458682945382E-4
-4.900152014728899	19.401774462066626	0.050737379653862553	-0.02140162454593387	7.543621073332325E-4
-8.045165203849148	17.895237150670994	0.08666551718486142	-0.00770045851839809	-0.03383572166452424
-7.828330068792466	17.887207984644846	0.061104906428743146	-0.00542754841174888	-0.022906359155833455
-7.588389628929521	17.819549385161938	0.014330114582586612	-7.05896173071745E-4	-0.005647616847032702
-4.683175416995011	18.92056128922509	0.03515981110445812	-0.013130384235391174	0.002551243201577219
-4.557131527726211	18.533459102138394	0.02449776843210897	-0.009674580484344369	0.002764419817407715
-4.377707594286538	17.57417867700677	0.004361277914843734	-0.001863123523890532	0.0014157745145743157
-4.375950900357417	17.526057226949376	0.0035049120867602403	-0.0014789152348546046	0.0012127193220216547
-4.484941864981501	18.19838652331461	0.015716231701462198	-0.00561840063808614	0.002241990481226621
-4.372825752777866	17.497105804998277	0.003235685755897763	-0.0013566430785475756	0.0010689659824201646
-4.260063754969469	16.957122878843833	0.0028860146230740872	3.0976631354304776E-4	4.961363139086387E-4
-4.2543796491463395	16.88173839584814	0.0026985110929974654	4.6725213286621405E-4	2.2587895593996227E-4
-4.172479120773178	16.325671413989923	0.0038894943095221573	8.62879700574559E-4	-2.2165759305868983E-4
-4.151871519508384	16.155447405066244	0.00440832725492821	0.0010145235336884132	-3.7506563649756283E-4
-4.144035245207647	16.121454065378032	0.004408853446944338	9.96934392189041E-4	-3.548013774287752E-4
-4.072421898747817	15.289956430567175	0.0038038703953733833	0.0012231979445334578	-3.8067547497140365E-4
-4.095328121705499	15.489697359268533	0.004062870839431246	0.0012147953445853438	-4.5167396156586527E-4
-4.118480058777639	15.68595857984359	0.004349893264850228	0.0011040270337255894	-4.0740374664969235E-4
-4.140149876500907	16.06180723438685	0.00435942898733338	9.982073028669525E-4	-3.4885821139291783E-4
-4.179593610389492	14.862900564725685	0.003050539233112871	0.0012634746918345461	-6.779561497744123E-4
-4.129583690004605	15.034457843656845	0.0034331413008060283	0.001332432356521025	-6.665624461802211E-4
-4.332504046130264	14.727261534199787	0.0015455161856062624	5.888345782792369E-4	-2.8866590721674933E-4
-6.864381120883843	17.824925970386563	2.0432329217951264E-5	5.159843573687394E-6	1.388555984939074E-5
-7.111456277637915	17.862901719600874	2.009719461184422E-5	5.066874682351243E-6	1.3562014249240193E-5
-7.361730330183262	17.815658423143518	1.9750978155338254E-5	5.118093321269391E-6	1.3240758874064251E-5
-6.699631952192596	17.790187728061333	2.0664978033940216E-5	5.233401417083715E-6	1.4097274333534497E-5
-6.471535900809904	17.65611081898578	2.0980845652351437E-5	5.470060653639793E-6	1.4393566507965202E-5
-6.01856299486931	16.965651538393175	2.1598515244597333E-5	6.42089333276055E-6	1.496848786577317E-5
-6.018217814642384	16.964954947243214	2.1598985336707072E-5	6.421806197274713E-6	1.4968935899318696E-5
-6.192614293475787	17.31914560580889	2.1370036598760095E-5	5.970178010360467E-6	1.4751898851079405E-5
-6.358826975092747	17.562077889890872	2.1138770288527218E-5	5.613413565087013E-6	1.4538685138550124E-5
-6.018066056155799	16.964687362149334	2.159919056917619E-5	6.4221312343179934E-6	1.496913750205415E-5
-4.908304538333134	14.969355025422521	2.2615468838543088E-5	8.492008605382655E-6	1.608743013453167E-5
-4.894965705707698	14.956384548239772	2.2628024402830994E-5	8.50531706932736E-6	1.609858343905216E-5
-5.522668475480044	15.89108446419409	2.2068633770723157E-5	7.584037074416069E-6	1.5501880313594565E-5
-5.590293973325887	16.02332329799043	2.201486472345904E-5	7.457394804492234E-6	1.543553596734409E-5
-5.62503595550961	16.102423683804165	2.1990300428843862E-5	7.379624595331914E-6	1.5405720985544473E-5
-5.79838945170203	16.47567517825189	2.1826916660424934E-5	6.982741656791227E-6	1.5217265360590611E-5
-5.818300420163335	16.518599132988257	2.1811238596226E-5	6.937523465475026E-6	1.5199548535895794E-5
-6.016563718580136	16.961325465432818	2.1600789861031893E-5	6.425968031251735E-6	1.4970882243091471E-5
-4.911331118979538	14.97328547513143	2.2612627040527577E-5	8.48808742603148E-6	1.6084538943544327E-5
-5.0735700023776875	15.16993664121582	2.2466035304303404E-5	8.297456330540455E-6	1.593905380203542E-5
-5.223708594183212	15.375437594116095	2.2331595551094023E-5	8.090764485927334E-6	1.5801500909934225E-5
-5.2244114000787105	15.376332166246335	2.2330990316021175E-5	8.08990503823998E-6	1.5800892202039518E-5
-5.424504479191739	15.698092793846305	2.215559047835612E-5	7.778769048254079E-6	1.5606544674248232E-5
-5.22565127061393	15.37825402853767	2.2329944430501146E-5	8.088027250224392E-6	1.5799774208915302E-5
-4.7077301313837365	14.774519111724057	2.2804284065954773E-5	8.694109367292756E-6	1.6253993395202996E-5
-4.675015183440867	14.74800878513003	2.2832298344908804E-5	8.721317955292108E-6	1.6277122875875663E-5
-3.7658512309524754	7.028045440845924	2.169661741029805E-5	1.298107343579321E-5	1.632706713037496E-5
