# Supplementary material for: Thyroarytenoid muscle fiber orientation regulates the ability to modulate vocal fold vertical thickness
Source: PLoS One. 2025 Dec 4;20(12):e0337735. doi: 10.1371/journal.pone.0337735 (PMC12677544; doi:10.1371/journal.pone.0337735)
Supplement: S4 Data — (ZIP) [file pone.0337735.s004.zip › Male/contourA5TA5.csv]

% Model	Angle4.mph
% Version	COMSOL 6.1.0.357
% Date	Dec 14 2024, 00:43
% Dimension	2
% Nodes	720
% Expressions	3
% Description	Line
% cpl1x	cpl1y	Displacement magnitude	u	v
-11.968005616002486	39.650844643500406	2.7587761996462428	2.6651127678417033E-4	0.35709294346695347
-12.100925229184412	39.521184251215715	2.7553096756991557	2.651538320267364E-4	0.35714156569185146
-11.810234379374002	39.74293127707726	2.761233391692002	2.674823698686757E-4	0.3570577576388832
-11.76596306338081	39.775513356632324	2.7621048296813107	2.6782430929302614E-4	0.35704542673824524
-11.47739948826791	39.862189693672036	2.7644214976457278	2.6873731621945813E-4	0.35701085664563115
-11.258980847445656	39.857881496438054	2.7643022649713473	2.686955255452288E-4	0.3570101753943738
-11.716143543792246	39.796222579001906	2.762657490835989	2.680435563340144E-4	0.3570373645717815
-11.163938214941039	39.85365079891891	2.764190521693722	2.686485479562069E-4	0.3570107376945191
-10.796207435616262	39.85090503287166	2.76411618864015	2.6861410846146455E-4	0.35700794764830956
-10.709496869932108	39.85039381204079	2.764101483817727	2.6860670233685134E-4	0.35700724238418774
-10.37169574884199	39.850036177539195	2.7640910914969954	2.6859494400248234E-4	0.3570038936552246
-12.13512273325702	39.460672833157	2.7536927010080863	2.645212010951593E-4	0.35716396901384273
-12.240660142730178	39.24849072022055	2.7480252069179714	2.6230250598959664E-4	0.35724237300253814
-12.227325367848685	39.08705965880899	2.743709149462252	2.6062124653274826E-4	0.3573010625209021
-12.205740642978935	38.979124391808504	2.740826384434202	2.594970981910157E-4	0.3573401721276742
-9.681369688821853	39.850002288818345	2.7640791663072592	2.6858125368349657E-4	0.35699680769076264
-9.209886193231677	39.8500022888185	2.7640819472804363	2.6856473518231384E-4	0.3569919594217569
-6.503691158131879	38.96454001876737	2.7403954015872456	2.5936630051811844E-4	0.3572871585996503
-6.587351156296421	39.29642873129991	2.7492689974198026	2.6280412335124236E-4	0.3571669393608911
-6.771159512318912	39.57700815680421	2.7567655611271435	2.6571530471865854E-4	0.3570664711185477
-6.814129999907874	39.651652838586976	2.75876115898294	2.664891028162788E-4	0.3570396815005342
-7.229593906641747	39.84203493583536	2.763850906524	2.6847013668594884E-4	0.35697451117918644
-7.181795837296288	39.83706132882147	2.7637180296472614	2.684182605774516E-4	0.3569758328289257
-7.033567159296577	39.76166368437849	2.761700175536631	2.676346556106129E-4	0.3570018105324283
-7.6946177519140235	39.85300356006798	2.7641485193794533	2.6858038491700596E-4	0.3569752897061479
-6.488283836647731	38.91091546805024	2.738963052146926	2.588078995707863E-4	0.3573065615735802
-10.243595360807257	39.850002288818345	2.7640903975972497	2.685892601874314E-4	0.35700258934386675
-9.730298368089413	39.85000228881833	2.764080168805019	2.6858195005685615E-4	0.3569973104683263
-9.743014193148053	39.85000228881833	2.764080088742346	2.685825049503881E-4	0.3569974410173516
-9.085341826788042	39.8500022888185	2.764080323368141	2.6856315022082686E-4	0.35699067700539144
-7.779783738995952	39.851154726690396	2.764102538971533	2.6855838996341986E-4	0.35697684124189066
-7.886706964608754	39.850916601280545	2.764093262542975	2.685592523547918E-4	0.3569780285361842
-8.209330570361047	39.849987794146756	2.764081555978849	2.6854344401441046E-4	0.35698168042605893
-8.699211804792647	39.85004545472901	2.764087644555099	2.685483436876832E-4	0.3569866938571228
-8.427966558711145	39.8500350871401	2.764079312514203	2.685499376338858E-4	0.35698390750392317
-12.152615457473026	38.61822056218743	2.731180264863072	2.5574916914543154E-4	0.3574711420980402
-12.150457207342695	38.60568225439725	2.7308455254233905	2.556189586758191E-4	0.35747568881946346
-12.146591986235311	38.58859764700979	2.7303888594209367	2.554421680796247E-4	0.35748187485756483
-12.074238696384148	38.24828133015453	2.721300878192849	2.51911125837855E-4	0.3576051419538774
-6.441829287929373	38.514252064367554	2.7283675565251557	2.546923667013883E-4	0.35745078294160015
-6.4796557750756225	38.830935381536946	2.7368241662309223	2.5797914219790686E-4	0.35733564972902954
-6.431316994593285	38.355730965701305	2.7241305330919725	2.5305761071683843E-4	0.35750850462441375
-6.415000660473024	38.12021737547059	2.7178407671532185	2.5061902264369784E-4	0.35759424712919935
-12.006552716049852	37.91928976266428	2.7125062143736463	2.4851136165222887E-4	0.3577243335756551
-11.966773292852782	37.7322909897182	2.707513269282327	2.4657981164557196E-4	0.357792067191022
-11.899335717233097	37.41624344712912	2.699067386398869	2.433298284916025E-4	0.3579065436369934
-11.86072968481382	37.23337054820751	2.6941852603851792	2.41444105059961E-4	0.3579727856122119
-6.405495081109018	37.81045524455644	2.709560589026073	2.47428155823553E-4	0.35770714932423997
-6.3802834672144035	37.49850283645258	2.7012316938774745	2.4421502086715164E-4	0.35782069029354907
-6.34327199449609	36.990127261889924	2.687645698655143	2.390101894121229E-4	0.3580057670452135
-6.3346776499635205	36.89181710192548	2.6850235282118318	2.380019647128729E-4	0.35804154131890503
-6.327277488709939	36.80573234114482	2.682726671547802	2.3712712160933622E-4	0.3580728711430771
-11.839379859361392	37.12464213602315	2.691278024005049	2.40327074828078E-4	0.3580121875653199
-11.66031709327127	36.191536938073696	2.666357183268267	2.3078902917201356E-4	0.3583503723226191
-11.619905720758748	35.962379473002436	2.6602453342166834	2.2845586729485526E-4	0.35843346110478175
-11.730360249335298	36.58305483766412	2.6768261420618553	2.3477173692540963E-4	0.358208421247757
-6.248695444183289	35.88284413383002	2.6580990145290784	2.2771303214345434E-4	0.35840872773839544
-6.190644674951313	35.36621719878445	2.6442988486774643	2.2252346369486107E-4	0.35859662198156406
-6.146329446134891	34.860882297696094	2.6308116801907193	2.1740833699643894E-4	0.35878051199071054
-1.0600869276340483	18.316100001774196	2.190059100732434	6.453887457022264E-5	0.36476994480576125
-1.0459016161732135	18.37692181363064	2.1916732835394916	6.506774563503799E-5	0.36474764340337296
-1.1744205707972624	18.153797557800345	2.185747166604859	6.313076240760268E-5	0.3648301150234226
-1.311326192584243	17.97535615877772	2.181009075297086	6.158240670104965E-5	0.36489636627010025
-1.386335587551091	17.922671465764726	2.1796088450174143	6.112717274634471E-5	0.36491622475926244
-1.650548821745367	17.757514160475903	2.1752270906400066	5.969963959376169E-5	0.36497872801625564
-0.9718149006219283	18.630446296863695	2.1984111366470325	6.727237219015756E-5	0.3646545542117822
-0.9542349860686515	18.852537320770427	2.204308809125778	6.920783634481962E-5	0.36457341339115734
-0.9467123425971604	18.932059856972355	2.206423252562185	6.990127580099762E-5	0.3645443493334183
-0.9488912973033679	19.009058522305217	2.2084685723839512	7.057432332743214E-5	0.36451628872607833
-0.9602591937381534	19.185733594449147	2.2131654739523414	7.211689861969466E-5	0.3644519592125671
-1.0005126263859143	19.36574217623491	2.2179460075158333	7.369209794965648E-5	0.36438666281273246
-6.05347281998843	34.07388368729615	2.6098329522584414	2.0957018329427425E-4	0.35906668976580947
-5.779746191862431	31.198536783186327	2.533102805943917	1.8136985655901037E-4	0.36011292788750626
-5.81260308842713	31.6601371096856	2.545388970197969	1.858069322627998E-4	0.35994484357786116
-5.898916358898413	32.61341104261303	2.5708557426404113	1.9514107688483478E-4	0.3595979440932595
-5.976331308258205	33.33624786626052	2.5901148158322256	2.0222432033699202E-4	0.3593350072658501
-11.555172919712001	35.57995576034233	2.650034635835819	2.246035369652742E-4	0.35857214753436906
-11.427224513094306	34.824469013294944	2.6298648881118885	2.169448328456431E-4	0.3588461233243865
-11.302991741507174	34.01939293201957	2.6083683884247035	2.0890658054145873E-4	0.3591381975893506
-11.26269403333529	33.74326682230424	2.6010148792305032	2.0612511315067468E-4	0.35923839317819306
-10.87492360433819	31.536162433666846	2.5421220523456576	1.844143239866299E-4	0.3600386750755354
-10.79808267178972	31.096982410679725	2.530414513595318	1.8025055219076378E-4	0.3601979265119519
-10.515617328365707	29.431210118152052	2.4860140689433305	1.641744382055299E-4	0.36080203776312036
-11.095255333576779	32.78560916869341	2.575424944245273	1.967027841051064E-4	0.35958564643412194
-10.374607869233792	28.677418549364212	2.4658961498156873	1.5717662807221937E-4	0.36107529489233614
-1.9007542873442729	17.670028077820447	2.1729032683342475	5.894803339823698E-5	0.36501278648825874
-2.0779141835942943	17.606247817656115	2.1712112657766034	5.840052276437435E-5	0.36503757250477603
-2.421704394542373	17.610906476909	2.1713357056020595	5.845356336550506E-5	0.3650388352910681
-2.5268901597962445	17.60827853304663	2.171266776266867	5.843489953751905E-5	0.36504070057719856
-1.0157099330243569	19.441588102125813	2.219962851458834	7.435651171308384E-5	0.36435913521524493
-1.1062328150339649	19.65851365771074	2.2257270789975294	7.625852797973735E-5	0.3642808106168161
-1.0950141199455286	19.63861486947969	2.2251982682998244	7.608372550131852E-5	0.3642879701576189
-1.0936631912571904	19.634142492606518	2.225079318854007	7.604441298313313E-5	0.3642895894266159
-1.2019485900933222	19.823967402584525	2.2301268240241123	7.77111256733757E-5	0.3642213017852727
-1.2626663164006444	19.90610167368628	2.2323085293660188	7.843178336131903E-5	0.3641918729818113
-1.3479656887537845	20.02184186709379	2.235387941888996	7.944786968951787E-5	0.36415040167245116
-1.3818036936806772	20.069240413165744	2.2366475979277984	7.98662250875291E-5	0.3641334090740579
-1.490043238491493	20.21081153288452	2.2404137138307854	8.110953379195164E-5	0.36408271516571583
-5.495158991359491	28.68268136418761	2.4659818493064267	1.5744501178157187E-4	0.3610280053814701
-5.507477156915547	28.790577524822243	2.468848610538104	1.5844176376527926E-4	0.36098875617810583
-5.640376413522405	29.93509919763994	2.4993922581552677	1.692641656993631E-4	0.360572496820285
-5.66674537726079	30.200894570944342	2.506463797298892	1.717613880509903E-4	0.3604757757977233
-11.232964758328787	33.56280133293661	2.5961926235080655	2.0430767003153544E-4	0.35930384877291577
-9.890707351552885	26.584105713780335	2.4100844827639736	1.377815706856019E-4	0.3618333390931531
-9.499209611630052	25.463046361573806	2.3802262306988013	1.2770149010485977E-4	0.36223819470673657
-10.251371607480321	28.08873461337165	2.4501994464957706	1.5158627300747575E-4	0.3612885747830148
-9.949856872037069	26.81141811544305	2.4161459959078853	1.3990463606997837E-4	0.36175107947784624
-9.409620206466	25.28683176907262	2.3755177304216506	1.2609687720644701E-4	0.3623015860309356
-8.975776833099328	24.413789608181347	2.3523236996089967	1.1837572725643943E-4	0.3626158261683396
-8.450931047688341	23.67686534172989	2.3326501935519905	1.1182911893354514E-4	0.36287971656782886
-8.315280225053407	23.486682331666373	2.327603435619595	1.1017935419619541E-4	0.36294784842418704
-8.109310669822081	23.245736403988893	2.32118024151541	1.0808552826734686E-4	0.36303388263718755
-5.04821833795282	26.35030357792787	2.4038362240279914	1.358837133811702E-4	0.3618747588536745
-5.072511135861281	26.457154341834364	2.406673355182377	1.368297529366099E-4	0.3618359913755955
-5.319014801988768	27.6151602307035	2.4375278678997825	1.4747635226049476E-4	0.3614158072063238
-5.298549699956672	27.508324942348306	2.4346874101736065	1.4651613837690896E-4	0.36145459984463923
-1.6547952866665352	20.435138707303928	2.246374538774455	8.308462304613392E-5	0.36400233096606466
-1.7068462026965912	20.505043732104994	2.2482348108600037	8.370195797707061E-5	0.3639772884317761
-1.8328638043067826	20.675856534446993	2.2527750773583763	8.520933668080128E-5	0.3639160864219999
-1.9146876228856835	20.78271581099791	2.2556187839733575	8.615034822461301E-5	0.36387782437180655
-1.9589596542270868	20.838178803681924	2.2570921090077056	8.66366145857292E-5	0.3638579800596203
-2.2267902915590323	21.173727916983232	2.266030944433033	8.960828002075154E-5	0.3637379275045566
-2.4765836027203294	21.524027437877677	2.275333068055747	9.27063880306129E-5	0.3636123403476051
-2.510632075597485	21.56945277354053	2.2765440069161427	9.31119481563899E-5	0.3635960710807138
-3.4170539347823667	18.323036770820913	2.1902556605363808	6.467665876433406E-5	0.36478774045888857
-3.3613588547056894	18.26201824120377	2.18863500460416	6.414468781701538E-5	0.364809513430257
-2.8302006677410443	17.7685842180935	2.175522982265143	5.983851910420345E-5	0.36498485848053985
-3.0213186080937637	17.882690433716814	2.178555403809117	6.0837057916446914E-5	0.36494489448429124
-2.9853774190574067	17.85333337493745	2.1777767144715274	6.05808550279401E-5	0.36495529155588075
-4.904236518511963	25.91960781073081	2.3923432336534143	1.3201740756994194E-4	0.3620305819156988
-4.723668736196532	25.314951331292864	2.3762580008446594	1.26533948485968E-4	0.36224951324021015
-4.604679940346854	25.051089745874435	2.3692129006778466	1.241288904146837E-4	0.36234467990256597
-4.281370486848969	24.383328411417228	2.35147255877893	1.1817847298366599E-4	0.3625853834439683
-3.2125741016240386	22.611557155864187	2.304269711118471	1.0236233993352353E-4	0.36322213895193634
-3.272014261258436	22.70654698603269	2.3067923464275046	1.0320078780163838E-4	0.3631880153679416
-2.5518384799861815	21.63096481182497	2.2781794640075166	9.366316796853695E-5	0.36357399942408164
-2.8735384712196232	22.08009398368013	2.290139943159972	9.764317805503464E-5	0.3634130068763859
-3.1756044296995665	22.556944434453374	2.302813920409443	1.0188287766541758E-4	0.36324173548824445
-4.545571876999899	19.652622560032107	2.2255960337279284	7.632233134621256E-5	0.3643127193582531
-4.424895516455141	19.524062222800467	2.222179831944696	7.519894095830973E-5	0.3643585649705123
-3.958958611653594	19.00470136406695	2.208369346739602	7.063718401352376E-5	0.36454387913765723
-3.8782730930382083	18.915322300283425	2.205997364076488	6.98563949543196E-5	0.36457577899442883
-5.025563667731989	20.107549344377823	2.23771490858058	8.03437095731238E-5	0.36415104686499994
-5.277731362781373	20.350988119887234	2.244170817693019	8.247402382459098E-5	0.36406444289183904
-5.606549304112775	20.6598148798465	2.2524030830114548	8.522080348662137E-5	0.36395474562886587
-6.131048509468386	21.17349677678001	2.2660410395681043	8.974454345908118E-5	0.36377197936739747
-7.17416985769136	22.198608654304337	2.2933066305073555	9.87962419513519E-5	0.363407343163873
-7.6413332318231895	22.67125431062098	2.305925778344634	1.0299857583828533E-4	0.36323916111727905
-6.9150129554945305	21.927639425126234	2.286123100939636	9.643521188157067E-5	0.36350389839602726
-6.31895859009996	21.343154735881807	2.2705753305351415	9.12655054647498E-5	0.3637117928370753
-6.618255579081206	21.642875823077	2.2785244560697215	9.393267706251861E-5	0.3636051417100233
-3.6680004015474728	23.30103040805593	2.3226387093699143	1.0847100765144706E-4	0.3629746833506318
-3.83446762916781	23.580833568731567	2.330079894629057	1.1100816812008862E-4	0.36287412338618585
-4.071443328978513	23.987709649252928	2.340921912498674	1.1458738040084841E-4	0.36272779545051836
-7.640251545310057	17.586782544931808	2.13771318207738E-5	5.646523947072199E-6	1.4212901471021514E-5
-7.509356374993602	17.79911102953117	2.1317465883180808E-5	5.2714633043941305E-6	1.4223836225370723E-5
-7.6989388334005735	17.4903691638282	2.1400552183671283E-5	5.785818850819185E-6	1.420636937993877E-5
-7.762103216471637	17.30759444679789	2.139272985858839E-5	6.057521155603756E-6	1.4219226580185755E-5
-7.821162534822876	17.152686250634986	2.137190300327674E-5	6.271367404716493E-6	1.4223212853959904E-5
-7.87221896818102	16.9473112831706	2.1316913498178093E-5	6.547359465386477E-6	1.4237959770035726E-5
-7.921170402924522	16.753942907049066	2.1269054912078884E-5	6.805778651291713E-6	1.4253704073406997E-5
-7.9783869673286425	16.470761822820492	2.1166361496731807E-5	7.155492648929477E-6	1.427969081149088E-5
-8.003886469325913	16.357472230499454	2.1129436109465076E-5	7.299221228710622E-6	1.4288884674177539E-5
-8.041803974825056	16.197407590250943	2.1042209848803017E-5	7.482099716203721E-6	1.4283593464253707E-5
-8.11957094103931	15.808141817188318	2.084883981130411E-5	7.927386462346612E-6	1.429353897704726E-5
-8.094241908274963	15.975737091845481	2.093531015440013E-5	7.744028657516626E-6	1.4287124911167E-5
-8.149959289733443	15.594634263864748	2.075318896454761E-5	8.167779150787285E-6	1.430683239096638E-5
-4.487015489615116	14.591722761896559	2.5426406661827924E-5	9.653023381021119E-6	1.8187575363041255E-5
-4.416731324563106	14.512870608922288	2.5485588671596045E-5	9.741976241326121E-6	1.8247214796508508E-5
-4.329055028394281	14.412978776001905	2.5568720172889375E-5	9.863251097745607E-6	1.8328997339134203E-5
-4.19303203891211	14.248275933735142	2.5682258846011952E-5	1.0044334511071562E-5	1.8445372615082863E-5
-4.178965322518646	14.23024927967746	2.5695443091977616E-5	1.0065298817682694E-5	1.845873896862019E-5
-8.208595369810979	15.125877972768416	2.0493933071975717E-5	8.635749603136681E-6	1.4319532529598238E-5
-8.250106284083648	14.883579494882824	2.0353830420891156E-5	8.864118696565389E-6	1.431758778425955E-5
-8.184763342662869	15.304083214581624	2.059432566077684E-5	8.461831279073052E-6	1.4314043266101594E-5
-8.194040568253598	15.203367992185502	2.054564093642214E-5	8.565560965944468E-6	1.4322336467123024E-5
-4.009503675450382	13.95499929048619	2.580166640712366E-5	1.0350636051452089E-5	1.8590652711495804E-5
-3.967321215997023	13.879167246534847	2.583495685806599E-5	1.0435643622761598E-5	1.8629658282144754E-5
-3.8768075373306097	13.684183745503944	2.5876421208356592E-5	1.0627683330183773E-5	1.8698753113063743E-5
-3.8285567068758617	13.577304042901428	2.589690321907362E-5	1.0734869794559449E-5	1.8734157132665204E-5
-3.679175518096213	13.165512678706849	2.594071996422281E-5	1.1133043807663131E-5	1.884309070971116E-5
-3.5952780276413945	12.848827743115857	2.5925347262045864E-5	1.1409633452739094E-5	1.889531247975112E-5
-3.8035301168690907	13.511178334388502	2.589768524886622E-5	1.079211578621943E-5	1.8748327469886142E-5
-3.5706258476984103	12.751547870197772	2.5934018442096804E-5	1.1509129720043846E-5	1.891708180898288E-5
-3.536337058362929	12.508568926206657	2.591496692686764E-5	1.1723837834377735E-5	1.8944253206376256E-5
-3.4943523373487664	12.217884679130231	2.5888674458502482E-5	1.198019418862443E-5	1.897489256332626E-5
-3.476217738039166	12.051206781698731	2.585772944807375E-5	1.21064125462785E-5	1.898197122948479E-5
-3.4381043775288846	11.707787309160882	2.5865506441433214E-5	1.2434452550135607E-5	1.9023447986256826E-5
-3.4175141432913065	11.442487558596586	2.5822573409962102E-5	1.2638821237641676E-5	1.902963825242198E-5
-3.390535492772293	10.959938069747185	2.5784608381195488E-5	1.3038800901663958E-5	1.90490550104899E-5
-3.391605607580326	10.637069694303245	2.5741333157853887E-5	1.328336414349403E-5	1.9045059329462216E-5
-3.3957072198915474	11.125983907025887	2.581730822792212E-5	1.2917369970458226E-5	1.905133337015102E-5
-3.3933099091125833	10.454525891479044	2.5733890041123897E-5	1.3439929722748234E-5	1.905049528561268E-5
-3.392748642497309	10.363320317554606	2.5735046382607614E-5	1.3516027146882433E-5	1.905230856181922E-5
-3.3881777990103163	10.052022617744685	2.5711787091359643E-5	1.3754655593905651E-5	1.9045593623176803E-5
-3.379931059854188	9.65560915900371	2.5674260666206442E-5	1.4027372494905292E-5	1.9022744112903787E-5
-3.38003327420144	9.645525660619372	2.5672095108627938E-5	1.4033594048031157E-5	1.902178848964461E-5
-3.380411775956053	9.63612711841371	2.5668467230825954E-5	1.4037603243381257E-5	1.901999381741529E-5
-3.4070943292007656	9.209820550583608	2.5601277805015226E-5	1.4323649670203724E-5	1.898000576150111E-5
-3.4177904844649305	8.97279793026408	2.5516433896429194E-5	1.4433400062664227E-5	1.8923503373569933E-5
-4.670507470987797	6.528342318175511	2.3645181324902482E-5	1.5736386840817798E-5	1.757922488738543E-5
-4.472672713765167	6.53165408154053	2.385743677750192E-5	1.5692524717925734E-5	1.7835463008716566E-5
-4.296096768007061	6.564113874181485	2.394683939254678E-5	1.5578435908388066E-5	1.787320369777381E-5
-4.1907677441120486	6.6201318525786546	2.406749980285804E-5	1.5477181920133147E-5	1.800245014207274E-5
-3.42823364007561	8.77881073484247	2.5503574385757645E-5	1.4556786829261092E-5	1.8909001113917374E-5
-3.440421539484517	8.631632878187974	2.548622451960238E-5	1.4611379520515847E-5	1.888857307706236E-5
-3.510174069952668	8.051882576425108	2.5378971950510486E-5	1.4811260849714176E-5	1.8790299915103106E-5
-3.4654247941708625	8.41479710425795	2.5415455876895932E-5	1.4671581856574445E-5	1.8846209545301492E-5
-3.519325274558982	7.974355231943207	2.533226581858334E-5	1.4819587759879512E-5	1.8755306618805957E-5
-3.8048036653298265	6.960169305120867	2.4340516737433974E-5	1.487584660618802E-5	1.8101962150387955E-5
-3.942941641067294	6.809098812242506	2.4236540225137536E-5	1.5176124591506283E-5	1.804971864314586E-5
-4.081244662082278	6.715380176995773	2.405246562696991E-5	1.5225410166510403E-5	1.7996056444305632E-5
-3.557899482821399	7.6388476831782866	2.5025630340655037E-5	1.4587740068500615E-5	1.851299347990635E-5
-3.5506928691402093	7.692857622749482	2.5179287818750093E-5	1.4747221056086245E-5	1.8612465578816203E-5
-3.535122007221198	7.8370201875805385	2.5250173596936092E-5	1.479205153563932E-5	1.867015674901873E-5
-3.5827478111781415	7.560437912809053	2.5009004503011412E-5	1.4768184420958773E-5	1.8456789596685203E-5
-3.656557182300242	7.31345080673359	2.4655094703042155E-5	1.4762641834560897E-5	1.822112661759372E-5
-3.741595319822733	7.091603710798701	2.4376561332729656E-5	1.464494797395866E-5	1.8120039953137596E-5
-12.48823622079036	29.318127189803445	1.8630688181188533	-0.039529174435569955	0.9861265227577296
-12.301573729696075	29.291730374054282	1.8030950438050999	-0.032233299822532355	0.9759448814817357
-12.904182385341631	29.37659805299116	1.994375209407286	-0.060182867693467174	1.002432555363966
-12.704310573905445	29.35687813300677	1.932445686651469	-0.04997261446989406	0.9954057553638855
-13.215739023882737	29.375039723105594	2.0835186946868367	-0.076833293800981	1.003695084343388
-13.289816212405814	29.38416912499247	2.1052692780581324	-0.08140250796839503	1.005065207983187
-13.628735756055638	29.408293625969595	2.1940791623907154	-0.09765425253715537	1.004503455304381
-13.761313265189306	29.420327221129604	2.22931112909718	-0.10445623687670014	1.0046111931700732
-13.789831291953012	29.42263826529943	2.235679910060845	-0.10598831857462804	1.0043074268227565
-14.193507593470319	29.351006338599753	2.317575605819801	-0.12393304741721016	0.9903249901637824
-14.343065600888547	29.30623263263965	2.342216095682787	-0.12831487482319975	0.9833411676693936
-15.169871121939503	28.7024294022831	2.468749115179999	-0.14859500255908967	0.9449610751682537
-15.025976096323706	28.826575538617305	2.4476628316955313	-0.14419465093433292	0.9514232628320134
-14.704342841257393	29.099582909420015	2.39946116769051	-0.13588802911820227	0.9664723958946586
-14.77814405518191	29.048154888872233	2.4104436629600157	-0.13679425873770507	0.9625972461911612
-15.194930389272562	28.670268692680192	2.4732209423118796	-0.14999706746026814	0.9435524147185853
-15.552436058935607	28.262388145106144	2.5312017143199323	-0.17091006465793776	0.9247458213430549
-15.65870487864321	28.128694460225432	2.547939291252205	-0.17748931532509332	0.9184404450812286
-15.420870685895718	28.414489982476084	2.5106171798008012	-0.16213204745983817	0.931829967250323
-16.14669845066415	27.534817692946177	2.6020362220598368	-0.21922592880363528	0.8857446200558959
-16.18902508127296	27.487365967844962	2.6051450046681146	-0.2234106450525289	0.8828941410501299
-16.090879730623392	27.60512583812312	2.5965187019151257	-0.2143738014366432	0.8899781886998928
-15.906983759261689	27.83045491742547	2.5791622759385624	-0.19801771923736775	0.903644227434754
-15.78801336657089	27.974288039163056	2.5657319291436447	-0.18797563289005217	0.9110685404604257
-16.4224657835804	27.241242221715776	2.606478951382638	-0.24727409375482304	0.8713157024436253
-16.636541644582238	27.015574682657572	2.5959345390374033	-0.2699692828431535	0.8576864875501373
-16.701862721366762	26.948993088668995	2.58758064426785	-0.2791590878903837	0.8549355643083286
-16.98192097775023	26.67928029930171	2.53945582520013	-0.3195864620394827	0.8502399120163583
-17.086567607533095	26.586911131348927	2.5184370189967957	-0.3371177584551426	0.8512177024001251
-16.810764952407226	26.84442366016748	2.5682934566442928	-0.29508368251538103	0.8534273591901376
-17.316197999609905	26.352544552541893	2.464657989204704	-0.38856828493789775	0.8562701180812119
-17.45518464052986	26.210110438215963	2.43186057730097	-0.4178795658047314	0.8591117767504286
-17.722095738557805	25.895382301413925	2.3813572624528634	-0.4948802080929971	0.8727787554109473
-17.72264017583542	25.894744071275742	2.381240357420683	-0.49504073701277695	0.8728044423860504
-17.932597821946576	25.11386146747848	2.292728384764752	-0.662043574166836	0.829243896354243
-17.907096306050956	25.00313633884308	2.2805111858412364	-0.6826871398863096	0.8138839168648542
-17.75267320881764	24.32471147247125	2.2049078651482263	-0.8110676930856193	0.7178857606809882
-17.92944471255859	25.1306830888716	2.2944883206349567	-0.6587668948934646	0.8300917238169312
-17.722777975835573	25.894232143167198	2.38118251935657	-0.49516606850656514	0.8727680816550261
-17.728945142955695	25.871483784810497	2.3786124551174255	-0.5000274740096653	0.8715065413591014
-17.700264955727473	24.192801294244298	2.1877764537850792	-0.8338005293860095	0.6916016620167121
-17.492893227235577	23.675149455238873	2.1162786323212646	-0.9297199852052649	0.5892449712827686
-17.219818972655105	23.051350814888384	2.0271360834063117	-1.0400718012784405	0.46685404415636556
-17.213682929786287	23.036984749786797	2.0248701785348255	-1.0426757766114767	0.46405327332505003
-17.20651458505761	23.021889840621302	2.022369308236198	-1.0453383766345044	0.46085038033591896
-16.72944438496599	22.0265670999435	1.8655253710148163	-1.2060809820456113	0.24664522669343408
-16.772330573218266	22.113599037757318	1.8787213659229556	-1.19374030260719	0.26498960366237917
-16.97378539565523	22.529669064239176	1.9445480897562348	-1.1300646224022746	0.3537463712024427
-16.69878402350933	21.97001521221032	1.8583005481954757	-1.2134665637416142	0.23508680375107532
-16.44523432072541	21.481646309928003	1.7889445505865054	-1.2792741946230888	0.13335460511788697
-16.38784636008633	21.382208809377225	1.7782867666702658	-1.2907881533342587	0.1123076457798826
-16.10429654720809	20.90765006213037	1.7153276513881741	-1.3437459164263355	0.0050996322058847144
-15.229590069694847	19.59839917871314	1.5782232348696543	-1.4021172698888447	-0.2991125056919702
-15.573303162172023	20.08692966262294	1.6243703582820084	-1.39341869054814	-0.1862145458405418
-15.762739830454272	20.369577854236137	1.6558048693834446	-1.382019835121386	-0.12005937033196817
-15.676053214728174	20.229671015614727	1.6388202876935762	-1.3907655884316097	-0.15260451950145087
-15.004965242227517	19.29705702264412	1.5467879209347828	-1.3792258225030962	-0.3700627841846008
-14.347740685004595	18.43237628944785	1.400369800066132	-1.2200693680379375	-0.5396607500231909
-14.71316053352021	18.903140185799252	1.494504014999098	-1.333200761951187	-0.4647559935066765
-14.112301424219844	18.14085757339455	1.3203920034209238	-1.1240508949377412	-0.5738838159716363
-13.786968016309958	17.746840232171802	1.186915524645411	-0.9748078910637763	-0.5719122563369513
-12.572484095421888	16.31238607204104	0.6925779071625324	-0.46688937051313306	-0.3680940308695385
-12.73923093656964	16.50237005974189	0.7578046911798093	-0.5325349335377715	-0.4018664061104872
-13.149721100590622	16.985383718836303	0.9176034065240524	-0.6993333778470976	-0.47506688350613935
-13.560443943361147	17.474962802260926	1.0915424894343555	-0.8754340210841005	-0.5431665871087841
-12.433087863224218	16.142914163274668	0.6399669430970796	-0.4185523265410249	-0.33757581697069095
-11.67886765718853	15.130655135953049	0.3828561795416373	-0.17828576015443656	-0.18707386384374997
-11.370603754574383	14.616160191779192	0.2877625581276735	-0.0902401674524837	-0.13843257119502847
-11.928279318244115	15.521235666230787	0.46135477955544923	-0.2520888788889219	-0.23075901812805727
-11.098102119973685	14.067276715400904	0.2201772626750419	-0.036450470023150994	-0.0999717910336076
-10.94829922258624	13.75778922441979	0.17921738781310473	-0.008545438204862088	-0.07857968108896812
-10.566136973193167	12.955069884045642	0.11305715850539294	0.014347846425636546	-0.041848639779208545
-10.528617101577506	12.869997651759531	0.10540277638917805	0.01578402055937834	-0.03787186115101242
-10.125844678960055	12.03212679724241	0.06646023005395013	0.014550063317727353	-0.023475046858842802
-10.205786830641387	12.200371242765215	0.07426650191759349	0.014730322578350151	-0.026362730947781157
-10.11776374681346	12.014636087480781	0.06593693008637794	0.014453453347772476	-0.02328904303205348
-9.799033203597945	11.32040592221854	0.043171811865260215	0.011295955575363437	-0.017601349830966336
-9.732454220074882	11.174895810343436	0.03852233817031742	0.010343680708783427	-0.015592202546494547
-10.081694286405995	11.938670646469957	0.06347178768629125	0.014068018545036361	-0.022655378942519965
-9.419861471494833	10.505758447346915	0.02604217593853127	0.0058130251636198385	-0.013572294644356487
-9.39945834397536	10.463080013210769	0.025173412517013577	0.005493595100106395	-0.01332653388243081
-9.362989365785312	10.388561145610026	0.024050993707103122	0.005223710752743926	-0.012928883852587152
-9.15485933130238	9.94585479357356	0.017564408982636028	0.0033685270342175416	-0.010830173182339498
-12.250739993292553	19.150604908283345	1.4241021190670433	-1.358338952747183	-0.4078562917121894
-12.385666050996104	19.229462944007324	1.4879460550125994	-1.4110779232764281	-0.46393969994700773
-12.018444755085756	18.995911937273455	1.302830998948913	-1.2626522431520062	-0.2953807635279474
-11.827571680933026	18.805921238230237	1.2393213096791098	-1.2004791497345684	-0.2524363158947248
-11.71378598197753	18.69006222155872	1.1988267231726555	-1.1598871343110748	-0.22348323357668956
-11.489121580415649	18.312221504949157	1.0862733532617168	-1.0468971139113692	-0.16491413861791904
-11.42092816915265	18.202424829191397	1.0539118036636863	-1.0139438594536268	-0.14934685667139
-11.137081940903064	17.673975351763787	0.8890786649538563	-0.8424616156491013	-0.09493405140383424
-11.050577560623434	17.52903972488271	0.8438396320762906	-0.7945913075704921	-0.08082468981566297
-10.900173758069224	17.228821915447778	0.7475687418073678	-0.6929245666546442	-0.06198769685617646
-10.59407257662658	16.86993613536655	0.6193668349903865	-0.5621716149507899	-0.0335875849767092
-10.4015251414116	16.663994998799538	0.549583696169021	-0.4929748400928792	-0.020586796483297642
-9.980308680915373	16.24426542990552	0.4068068298181813	-0.3529204522162845	-0.0010449819232001478
-10.52456597891735	16.788877057884427	0.5916050256351177	-0.5339441548040181	-0.02641478942999335
-9.215934750579713	15.702403997568886	0.22502752548098687	-0.1856831425980735	0.001020861252620183
-9.506635524164235	15.916651407254937	0.294222148097233	-0.2486409315684449	0.009349919394687604
-9.713477904294042	16.0562870014233	0.343040902062674	-0.29326807987953174	0.006061279629795354
-8.987328542896977	15.535943891824608	0.17240287260329798	-0.13791617967135034	-0.004232635430073152
-7.038155536202357	2.4161328913912485	0.0024975073704730467	0.0022211234117853057	-0.0010604946025041897
-7.218271698777633	2.47634434863711	0.0025227075072310995	0.002195119521058931	-0.0011640347607507755
-7.402921517489648	2.596088343862585	0.00252838374239608	0.0021355112002367396	-0.0012783766246860263
-5.610926604361966	2.56874897195521	0.0020826107756536528	0.002050092712927126	-3.377352130824445E-4
-5.791192046184306	2.4885541575675454	0.0021518525817009228	0.0021019996495894493	-4.1324941093439987E-4
-6.090991914769232	2.367770791599311	0.002268127515888681	0.002185909782959269	-5.464227377005541E-4
-6.223300720670824	2.365865245728654	0.002301151395874078	0.002196986317218923	-6.129254664287789E-4
-8.524776938151282	15.280293075065625	0.1157577715974686	-0.09855610817215761	-0.015673930686412207
-8.5390176621	15.301185889469425	0.12244641204173694	-0.10419604836795046	-0.016409676694726958
-8.574275941324595	15.320887483760043	0.12642857179394926	-0.10682903223291318	-0.0157068196988296
-5.2268760988311245	3.1984387632370352	0.001758143941853327	0.0017421945093183506	-2.3141397267429636E-4
-5.323022364028059	2.954304032548915	0.0018738007198775292	0.001856152523021203	-2.51218360109175E-4
-5.411391041049513	2.8046470279535036	0.0019511558388606734	0.0019294317098596577	-2.7538185008617154E-4
-5.361270108912003	2.863813885716368	0.0019166864339757745	0.0018978398863022123	-2.59021089392948E-4
-5.176470922340737	3.3654332504811606	0.001687509774616101	0.0016718869196472176	-2.253013464841131E-4
-4.997438755280889	4.032636318053695	0.0014102791691584767	0.0013957092824640187	-1.9935962439262148E-4
-5.108994509801874	3.6116460899580636	0.0015772793841709097	0.0015621357462754165	-2.150996895066297E-4
-4.991774580661376	4.054261353979088	0.0014012217934057877	0.00138670870081249	-1.9829675280076816E-4
-6.53602006808163	2.347293243898074	0.0023850254722108328	0.0022284571213996526	-7.742082242477718E-4
-6.871423256057571	2.3759082864320638	0.0024645730866816942	0.002233409254361077	-9.616714986177711E-4
-6.725008134174486	2.363972974785624	0.0024323627724193242	0.0022331618081860177	-8.806971935459264E-4
-7.498445287702315	2.6504749625169852	0.0025319837089832686	0.002107014544648261	-0.0013357604954473436
-7.543394316053332	2.6908233254228815	0.002528466196178033	0.002085418487490825	-0.001364418542005651
-7.714537633122486	2.9137762658493207	0.0024847205781427517	0.0019650101107832663	-0.0014683495418889216
-7.7891268079090406	3.0564766598021276	0.0024482422929286212	0.001888091818037509	-0.0015158872489595906
-7.80527300412054	3.4063802626319237	0.0023063875288255363	0.0017068354902802973	-0.0015259448965188054
-7.804324521600502	3.2269612996167556	0.002382183484739761	0.0018005564213766803	-0.0015254692421043641
-7.758877336072651	3.698244931275473	0.0021794780350962153	0.001565726906129106	-0.0015022176535711765
-7.751964178591711	3.7286102673963915	0.002165009000217782	0.0015505162783415564	-0.001498292289152096
-4.868412953288395	4.489722570165323	0.0012310825072490098	0.0012199485134860978	-1.578262137597347E-4
-4.944274103721604	4.221530184777065	0.0013359753301718294	0.0013228187858591867	-1.8283643660754644E-4
-4.861218645669248	4.514367912389247	0.001221350224144149	0.0012104916683476677	-1.5487504992163322E-4
-4.761328567585714	4.872867994409656	0.0010662662291186218	0.0010589243074277653	-1.0909373258064645E-4
-7.7347878369548635	3.762505605967378	0.002148086858659738	0.001535732750883707	-0.001489973524323015
-7.441188952293851	4.488511996506501	0.0018528348832048084	0.001242957233392362	-0.001373838772349142
-7.462522939780039	4.43043664258904	0.0018744183609800168	0.001266110488896559	-0.001381441081137533
-7.583988224902736	4.103803156183615	0.0019832969928775144	0.0013852509254261912	-0.001416520708320348
-7.428705960551779	4.562167039268793	0.0018425635519900142	0.0012171363782728917	-0.0013796265814433474
-7.367225146909923	5.0179675342064245	0.0017828322243760722	0.0010587894520535353	-0.0014198426451534525
-7.395373926440531	5.510469499667041	0.0018511876915581968	9.194014736470582E-4	-0.0015560288874893254
-7.396628687854849	5.543415335697084	0.001854129955224887	9.090741931279182E-4	-0.0015639720506524428
-8.951906927477943	9.55517852325179	0.01467077021075243	0.0028515047776668323	-0.00974909594432351
-8.732770861641235	9.107630277300872	0.01079822703626785	0.0018964461518149883	-0.007885928685270244
-8.477149435408428	8.592840803667324	0.008132733088110515	0.001509988463518817	-0.006190959162985335
-8.352048182285694	8.325615036227727	0.006900544723912979	0.0013547891308511122	-0.0054726057319619045
-8.222367325804308	8.079901469599669	0.006123904697685012	0.0012472585791951784	-0.004936377073776038
-4.558078678429407	5.6727023718291845	6.85602750257222E-4	6.827885009932948E-4	-7.585171021679541E-6
-4.661854211303943	5.2307881209663405	9.052003931717806E-4	9.010235458223557E-4	-6.006852919482675E-5
-4.6736829568741065	5.179041007331088	9.295738577609258E-4	9.251339304814207E-4	-6.618125930898819E-5
-4.664862639408369	5.2157017440172675	9.126234419410867E-4	9.084191714613229E-4	-6.139230121937404E-5
-7.642518454416541	6.7438038314408955	0.0027056949866060766	7.300889965016986E-4	-0.0023508993423214143
-7.72390205946121	6.960130553786359	0.0031361563668711183	7.880987019551415E-4	-0.0026728588852906205
-7.960824009101229	7.5515457825414485	0.004283968289905584	9.311906004617096E-4	-0.003555540364787021
-7.398279738095727	5.568321714484634	0.0018635046631482262	9.039425903796623E-4	-0.0015744216654670622
-7.486554017062449	6.151026864151781	0.0021146930280555917	7.785914906123616E-4	-0.0018384454107764534
-7.599533786520233	6.612688047526157	0.002580473069636098	7.454578341377005E-4	-0.002251467479735443
-4.559353287845783	5.783205763653101	6.221632485884213E-4	6.195669059173521E-4	7.679158933537187E-7
-4.539973927898901	6.108340489734484	4.506976053254703E-4	4.479513843384655E-4	3.832430622041392E-5
-4.595870421128182	6.280367827388355	2.708795911936992E-4	2.6553292162301425E-4	3.488105383920414E-5
-11.949523827617073	29.206895619841305	1.6846600940143677	-0.018519512339581146	0.9500299367444542
-11.807688642858182	29.154031813094953	1.6335767676050885	-0.014578667666824887	0.9360712629912129
-12.00330605669702	29.223330979102066	1.7029398615559508	-0.02023577534901172	0.9544643301220032
-11.58017196199464	29.065937130844834	1.5498496325595024	-0.011647595471037418	0.9151634404266814
-11.41683712235142	28.96940271662765	1.4865821774574641	-0.01197682845934169	0.8925262142561814
-11.219350371023808	28.853937987330728	1.409199288307105	-0.013756114217729144	0.8641015431979824
-11.063811648377435	28.68153300927144	1.3355313440943002	-0.028970859007634873	0.8324421467794896
-10.947486528223845	28.535037823889105	1.2773021687245278	-0.04165311630822727	0.8078295929598043
-10.899230615467399	28.323819733732066	1.21077278018362	-0.06963456437775217	0.7840687370967581
-10.868467577029437	28.194812621939796	1.1697532824780255	-0.08705725121146976	0.7694882049238874
-10.876511202290695	28.109887068149042	1.137760849759788	-0.10473462448753142	0.7621999802379718
-10.899672074901286	27.854101802332053	1.0444201100962913	-0.15411265978823563	0.7357110458179374
-12.412266700730603	28.73183000599365	1.7792600784494916	-0.03945214725809475	0.9359946208163922
-12.004390987243811	28.644127827029816	1.6147521520452088	-0.04662657212992118	0.9078219009472339
-11.418956634563854	28.353076382645266	1.3416652641814446	-0.08446511593237872	0.8426753663363515
-11.624144095082618	28.483083006210283	1.443834848580043	-0.0659612679277284	0.8691359774277682
-11.98757052088968	28.638168487186267	1.6074775445149854	-0.04725681654849187	0.9063235012313764
-11.999455430555999	28.643021141499133	1.6127717797020291	-0.046715090650222245	0.9074917548961735
-11.11438165555979	28.077094826076056	1.1716163945345404	-0.12391952655863979	0.7864558867655753
-11.390783517603357	28.330385589064328	1.3263516133330868	-0.08784637538759747	0.838084809240967
-11.018694723095315	27.985290635821798	1.1164541755382642	-0.13699250706914703	0.7651032270746595
-13.471803069018005	28.77445563984976	2.1592480209720066	-0.050900436568078446	0.9785882640391107
-13.48260549035852	28.773788416678933	2.1628997528464287	-0.051114332168200584	0.9788082622902902
-12.935354512904492	28.789110493383188	1.9739432084750121	-0.04142728141091567	0.9633375115506436
-12.730299209385468	28.768829272465172	1.8982321100778998	-0.040028224109268894	0.9538427890918131
-14.231290469589101	28.525879619960573	2.37396600024254	-0.08749594466139696	0.9725619119170097
-14.010448775461906	28.63328583652027	2.318997933578258	-0.07336006050554818	0.9775688099153467
-13.506471729136642	28.767317669153915	2.169881384920325	-0.0521264799576249	0.9787357727388152
-14.460841527293365	28.39408003504012	2.4260596110277763	-0.1038385101585319	0.9643358220768614
-14.783683682753072	28.129965573228738	2.480458935725022	-0.1311431967322734	0.9456306419173858
-14.975465100779633	27.963363652093868	2.51025141948947	-0.1479515898426606	0.9336996108719137
-14.857377166814722	28.070482248494333	2.4930673096164244	-0.1373616580643383	0.9414210968553071
-15.247091508969765	27.723494694946858	2.5500122285271214	-0.17139645880789228	0.9160234018647329
-15.438921475279523	27.548521108541188	2.5752353037485887	-0.18765121384954667	0.9042173703094527
-15.777307067901031	27.23142152114181	2.6101814561037795	-0.21729367460454196	0.8794358118045909
-15.505550048294694	27.4862002405047	2.583027356060472	-0.19350475331261782	0.8997083274354462
-15.95882932927022	27.057658625283377	2.6252673663058834	-0.23434493648184576	0.8653245508634007
-16.071627921968407	26.944874315391413	2.630107332464042	-0.24657041173896793	0.8558194044237155
-16.348879088595037	26.649360708813276	2.6306955715840923	-0.2849134039862102	0.828872279078416
-16.427997019937784	26.555959712111072	2.6253487149460644	-0.30024425074468375	0.8206704465861034
-16.656844434007954	26.17623866269756	2.57726244576926	-0.37246226206475636	0.7833723693116806
-16.696536478621557	26.09508062700545	2.5629088820993746	-0.390464763662981	0.7750510816483396
-16.835749776418716	25.686852448177994	2.4861093122205022	-0.47606642104064373	0.7262704593479401
-16.845061757485475	25.628453285604436	2.473348935542694	-0.4894817512244339	0.7182129807185071
-16.850433340026893	25.176846057478727	2.3727495126734146	-0.5888228850535746	0.6475386118258745
-16.85038673364371	25.14105029551206	2.3652623687538146	-0.5965094459421832	0.6417821341826455
-16.822804208812027	24.752145786172367	2.290393936646552	-0.673071608762531	0.5798520566690211
-16.814022621155868	24.619664448408173	2.264665868373864	-0.6992322883416565	0.5588297105795896
-16.812945472733826	24.6090037446475	2.2625444640981853	-0.7013059553443572	0.5571857874173921
-16.723937840816944	24.10943746964462	2.1672887648290353	-0.7984556737989508	0.4726287932692721
-16.711672631053567	24.055094941481215	2.1563096690856693	-0.8089630224713897	0.4636295588358215
-16.289023552988983	22.907733919851253	1.9267560784778086	-1.0221831157873953	0.25412268205719685
-16.541701583590093	23.45604246001041	2.042996526229034	-0.9218051283017714	0.3590717269090907
-16.554803726644348	23.499372302025698	2.051661271540456	-0.9135688872347506	0.3665118806917583
-16.28488538521969	22.898119481008653	1.9246337190520388	-1.023939816888567	0.25228273624970005
-16.26218103763534	22.856454352609262	1.9160114825692545	-1.0311914397030415	0.24396639215116478
-15.969194038819062	22.31634337785984	1.8049774129125518	-1.125243100271227	0.13618510411470253
-15.890230123807179	22.1925020649246	1.784202914416239	-1.1456148495267735	0.11125322549613752
-15.611918811164477	21.76175729997115	1.7076135358503846	-1.212865569749021	0.02169245771249932
-15.389654649869971	21.467446140267274	1.6657916487392423	-1.2539514450472875	-0.04149270252479461
-15.211472875440649	21.22502075941048	1.6280239687686922	-1.2858767878906083	-0.09455010009212103
-14.852605830718518	20.76860561637889	1.584251403832726	-1.3405503068005231	-0.19453009979171437
-14.818368111934701	20.727265125728813	1.5791981498464418	-1.3450448886716249	-0.20371306827806646
-14.010753868674147	19.956266747716498	1.5266720518379069	-1.4103631670881263	-0.3645152126906718
-14.087441807327457	20.012526511232718	1.5291823247499448	-1.407537411875281	-0.3540837504400522
-14.468160486474938	20.371519812579944	1.5469865282387687	-1.3785764352809409	-0.2798695754832279
-14.161164464278139	20.08381166702931	1.5312775993846617	-1.401994886992214	-0.3399055800874747
-14.781086333771103	20.690256417429	1.5754396378113993	-1.3488324955060684	-0.21200720948236948
-12.566775432145782	19.255877513320883	1.4943458594195522	-1.4160491883142656	-0.46941680285468834
-13.290339014836286	19.46305631769065	1.5059911422934746	-1.4277580001247743	-0.44714178756715134
-13.1729303124603	19.418787275288505	1.505281738940662	-1.4269244887922035	-0.45649357781978106
-12.843245224742368	19.28971157894774	1.5044464213342301	-1.424365298789584	-0.4820031468414129
-13.364979556612642	19.508469790386137	1.5091122380042123	-1.4278943022668704	-0.44069206236774666
-13.714991928392514	19.7215588672211	1.516534156495358	-1.4223741733939974	-0.4094303333535533
-10.73275094914898	27.601566124654774	0.9309695051658946	-0.18450749562915125	0.6888979883876696
-10.621312259153935	27.431657608134955	0.855184676209548	-0.202200845675988	0.6562755055336289
-10.494472622804425	27.139762728691487	0.7657125998633956	-0.23111119759611365	0.604363273714573
-10.440814811578786	26.97290839065918	0.7178703587020261	-0.24741753527491894	0.5746535245595473
-10.340010025599554	26.46761329405222	0.6284926965034904	-0.30319345092912126	0.48535630327927337
-10.310942985096554	26.231506882359504	0.5826516075447046	-0.32797274434321355	0.44361568143335284
-10.254915889396067	25.788604694922874	0.5593278543111823	-0.379858116148296	0.36680373397376964
-10.226478276469011	25.49740684588262	0.5264736912598792	-0.4101938954605941	0.3135640897517191
-10.15297056364784	24.454238785309386	0.5440232281760188	-0.5181984827713293	0.12317937206551326
-10.148816922605754	23.97207807587904	0.5918736426943811	-0.5732882462802119	0.03498811674840245
-10.1572747910747	24.735583520367605	0.5251404458608313	-0.4870738315430967	0.175275152012904
-10.162097597121184	24.830116402868736	0.5272765007112581	-0.4771955648567026	0.1929127677872389
-10.162546766859359	23.84260305188515	0.6159431056143658	-0.5927190223943688	0.012944483734594774
-10.199764060738538	23.17965757589045	0.7202519559892365	-0.6826794008946477	-0.09469614016167109
-10.264133457042867	22.925685144978395	0.7657525303938033	-0.7269973916617685	-0.13243695313029263
-10.334836167150385	22.416165687077918	0.8523286259384684	-0.7948789691894489	-0.21493095963934325
-10.491992980100063	22.018023813554393	0.9443051244696116	-0.8846604402296011	-0.27085919569720074
-11.549836964138185	20.072338696358347	1.4203923128217104	-1.304222443625563	-0.4868258674493127
-11.554967867880773	20.064003427239495	1.4216533420716893	-1.3053580020334312	-0.4876402100373796
-10.551136967279964	21.796553611972193	0.9958489949859629	-0.9269001046602642	-0.3077504859883626
-10.861109989919282	21.2561808403101	1.1457987551171331	-1.0647793874093368	-0.37106921527096337
-10.944210941660401	21.11696785294288	1.187558244105144	-1.1029506868106438	-0.38699099587960073
-11.133323225905555	20.800917117156818	1.2729187519874394	-1.1746151813691008	-0.41686527014664854
-11.346534801731305	20.436488911990164	1.3521447607988035	-1.2447148786359357	-0.44964799941908007
-11.231518843805489	20.62710766906838	1.3131389365662978	-1.2126450900542556	-0.43210740159690664
-11.741469854730147	19.77949816437784	1.4712933986468464	-1.345866709872684	-0.5206346826000244
-11.841147224706019	19.661418434931374	1.489968814626901	-1.3661049803111647	-0.5272133089076021
-11.973386913159729	19.52262481256701	1.5154210524352272	-1.3939446576567924	-0.5318192217915665
-12.17042537041236	19.353881967026794	1.5189824326304195	-1.4102783620398893	-0.5192332427482412
-12.254791953417843	19.298450378205736	1.505071510843242	-1.4099886008545734	-0.4976593036690855
-12.107678242949614	19.405561627556374	1.5169822546088267	-1.404004532574581	-0.5239799660190226
-4.288326386940742	5.8070230604936794	0.08605245143783594	0.08039003896576774	-0.01767757389658942
-4.307057605244767	5.526002436139832	0.12017926735380716	0.11217021271167843	-0.01875310856418416
-4.180171464701457	5.245978145694322	0.15649176484112584	0.1464935790495695	-0.002376020664225381
-4.162615861022818	5.199209053922773	0.16208132825920837	0.15166335081348398	-2.9170918310617683E-5
-4.143652721141185	5.191949089536986	0.16321967617916308	0.1523821428795494	0.0020568250400192617
-4.014987066173259	6.398560350145364	0.014107230148240547	0.013878802446737445	-4.980802419767212E-4
-4.102160277057983	6.226155071234556	0.0340830834169388	0.033208823884185036	-0.0038873094317445163
-4.158587255864665	6.1200098173878565	0.0480269634639635	0.04577175106980717	-0.0074836851898243805
-4.284793079351208	5.824858607178209	0.08368956952535961	0.07819439218495891	-0.017366740623821948
-3.6322745368198053	5.1479752237781815	0.17805460059968128	0.15622529402117175	0.06623126081924108
-3.7520724673596213	5.133869891353276	0.1762324639161486	0.15837702959945335	0.05002193952415167
-4.068810461062704	5.185234828589743	0.16569747271553664	0.1534611114232402	0.011235507189545767
-3.4079134276844885	5.238028583704212	0.1760896495211391	0.14379101752597293	0.09488280510140036
-3.870611147185512	6.723331704642558	0.01694337611263439	-0.012644207711076494	0.005761326866859338
-3.93550508782948	6.569124366309313	0.020490362538487912	-0.004615059873477809	0.005630197636048507
-3.083077723553127	5.477621858005871	0.17484331952393195	0.1100526106921306	0.1356062416529045
-3.2016356353304536	5.395281637801698	0.175948074118617	0.12329430583206108	0.1201798390366377
-2.9250367521464256	5.618751443255416	0.18731437717016058	0.09044671238908955	0.15618694748879575
-2.808073832376915	5.742408533499555	0.19407819072220686	0.07412991120657307	0.16993335412196198
-2.561109083068193	6.012828978318681	0.2364621896917014	0.038411804586868374	0.20335463885765406
-3.6562255957727294	7.214473650128381	0.04842843167834451	-0.04053573475926221	0.005789414746447262
-3.592522873141893	7.34008329807876	0.0845062430107	-0.06921291954821016	0.011765707092130573
-3.54328167840365	7.470859406778205	0.09547547577002709	-0.07820193677768877	0.01329110594784026
-2.1477862434435124	6.617732931249476	0.3584353838780599	-0.057760461303430974	0.268554502964021
-2.178221292733067	6.571855578800015	0.3473003285175221	-0.04903944509207937	0.2647350723148892
-2.0648331524982755	6.7576354797203635	0.39051695673169257	-0.08425728583935393	0.27957035334091085
-1.8849213199230619	7.066868042911974	0.4606829797471701	-0.14219001411175947	0.30269702708819024
-2.4120263893614973	6.229400814325045	0.278145915129273	0.0058464574552903464	0.22720014378121994
-2.5361866250272955	6.047252036713077	0.2408460873760734	0.034812739110589255	0.20674129353985526
-3.935819787141531	17.984500048599497	1.9519780327811351	-0.9574352767485337	0.2178696123746645
-3.78336958602557	17.993315823553566	1.93872581981626	-0.9626306514323089	0.21446607840079918
-3.427077741744119	7.766058137175304	0.21872373248003865	-0.1746868953916828	0.0206075644131537
-3.406569881135219	7.832445527304884	0.23605110359257975	-0.1867851676553645	0.020952541001572404
-3.395983191054093	7.883794864942119	0.24992453119771907	-0.19544009341057916	0.02185729289438469
-3.3371281060386737	8.150918617555703	0.32971454430528857	-0.23848117107154845	0.028042786592939118
-1.278169408830863	8.48437433428823	0.7865193695591801	-0.3977111111771171	0.36851018147660763
-1.4540629241815408	8.03470965362341	0.6835736341578438	-0.3183194611086212	0.3547159319766648
-1.8167261401452421	7.208011822579171	0.4918091336372805	-0.16862585639587988	0.31326691042745397
-1.5523830370140876	7.789776732269239	0.6250889686801142	-0.2716781687756051	0.3420570438094074
-0.9410764433027281	9.405038530050247	0.9812576124217917	-0.5456491766930796	0.3864579837480032
-1.0329367331417418	9.151234284338832	0.9294217170685424	-0.5080409324801531	0.38273101197051157
-0.7679094447811552	9.95277965234512	1.0796067693550409	-0.616274177311211	0.39115477623570966
-0.33002843814312044	12.134348277380695	1.4054658572490941	-0.851118908458032	0.38362638026778395
-0.3357764586920513	12.078843485378034	1.3984400363344351	-0.8460540521063831	0.38438493031018234
-3.417433509638533	17.827381727176302	1.9112453434764385	-0.9823043819816817	0.21842009908012336
-3.353382382951112	17.741842308688575	1.9064294802286603	-0.9870069286078982	0.22113794332257505
-3.674832941632539	17.93323560833925	1.9318208345230639	-0.966815437026339	0.21785169664895399
-3.5409307277999584	17.885907081965335	1.9219294975686756	-0.975902789968274	0.21739199655908176
-3.1860561960175433	17.549365365355296	1.892910659119253	-0.9950934927963211	0.22497567866740445
-2.9981130641699174	17.395321314172424	1.8814053555346466	-1.0012403507133365	0.22841078550525912
-3.2165215628928006	17.57820816975883	1.894806628572226	-0.9931904849115554	0.22485694032050985
-4.1137207324417435	17.95308223849858	1.9731112615415412	-0.9491932002006436	0.21810584173689512
-4.160621080742889	17.795938972454014	1.983050394496678	-0.9495995717499841	0.22325251431367762
-4.190763877417752	17.70804950350443	1.9892555522866806	-0.947549267459711	0.22532822011388978
-0.33050020850094985	12.145123827625998	1.40655905925347	-0.8518379896723323	0.38338948600646333
-1.4343564303268679	16.31909273804294	1.7682879066497805	-1.0294947772531293	0.26634243163386717
-1.3066176526698219	16.0680303809159	1.751255277852222	-1.0303587036523725	0.27129786489072033
-1.1152979539279455	15.611202681804269	1.7197990780879493	-1.025423865166513	0.2838697941262964
-2.4474803932797915	17.1585224792057	1.8536597010807367	-1.0142930986752	0.2402150475845325
-2.055761384167546	17.041296048986602	1.829709626824748	-1.0229710043630789	0.24635648329537177
-1.9984998164489554	17.002629506016117	1.8254037140165575	-1.0231851547261492	0.24860891635666144
-1.5724149375605685	16.580962567434636	1.787049466701273	-1.0313019483580648	0.2590355421925325
-2.9820955633715815	17.38344915169903	1.8804919492572878	-1.0016706316367032	0.22878608816922308
-2.724789042326286	17.256116533629893	1.867282907974754	-1.0081588331073545	0.234470486752533
-2.531457869203797	17.190304756335227	1.8577908193966586	-1.0132396441901999	0.23743317452980872
-4.183190145794866	17.56540290424019	1.9885247463342601	-0.9477443871227811	0.22842881667771292
-4.207099313692599	17.371866069837257	1.9931629282130379	-0.9507728934442202	0.23182675701735558
-4.17345519997633	17.089831976884682	1.982243871186482	-0.9568344726072119	0.2313613855796005
-3.3148310309893363	8.423923301546052	0.4108898099032553	-0.28838548423488225	0.029168999247742328
-3.3001926290874843	8.663118489326514	0.47389142116269667	-0.33081574630278004	0.027077931314851273
-3.2862287614074197	8.915212706658004	0.5395593328003984	-0.37282879034943867	0.029301470365773005
-3.2794829862540458	9.153166440048345	0.6067421292827351	-0.4160924437000529	0.03219616359525482
-0.3805651487088481	12.953841366376702	1.4907997186607305	-0.908989917332165	0.3637934390252472
-0.4307061904896281	13.36924122248353	1.5342559926637205	-0.9388202426167591	0.3527955860782552
-0.5075965103225141	13.744646939005303	1.5667900151667054	-0.9565772805981352	0.34264601048983123
-0.5977318219793605	14.096499370658435	1.5998697382923648	-0.9766914107306806	0.3308602523255709
-3.2676731937878696	9.605726412719452	0.722451334292346	-0.4863215411471849	0.04260305252896508
-3.256429234120413	10.042692132374542	0.8316898124116302	-0.5517436873851477	0.05282157342083495
-3.268410707882346	10.416945356274994	0.9145574862983769	-0.5970279286836988	0.06124967495506056
-0.6591870284780542	10.31262568099423	1.146145701660307	-0.664942766339921	0.3940254929174541
-0.42285288091859907	11.258976825610697	1.2945890950197885	-0.7711955734540643	0.3952989345612773
-0.42939644071267913	11.215805729165236	1.2880613972545474	-0.7662539458297378	0.39559143009533443
-0.6312573047807166	10.428088654680536	1.1663242194444865	-0.6801978223911119	0.3944702764870684
-3.2903234695987535	10.897386429199772	1.0276815961849182	-0.6613881845732461	0.07182273938139136
-2.987291544864133	17.386535233830127	1.8808089974590305	-1.0015642956650934	0.22865087385091376
-4.164359810315925	17.031866286091535	1.9795626887070217	-0.9574488883592298	0.2317446954712506
-0.7097934901376413	14.466809880080852	1.63315987775536	-0.995149648532097	0.3178110534019733
-0.8575672753041089	14.969271293498517	1.670885187256661	-1.0095402335863521	0.30368923562820793
-0.9532329287786547	15.217415294466539	1.691964575574171	-1.0191965063794104	0.29435662154701747
-4.1386892518049425	16.602845789463966	1.9539941409223471	-0.9609235122500346	0.22635530829059958
-4.159558946386909	16.976159925336383	1.976148083531905	-0.9569421452191254	0.23188995422628286
-4.083322820670365	16.225441788462653	1.9219610543047005	-0.9618004694120592	0.22018042010227198
-4.075875945060494	16.183223288394085	1.9181763377153866	-0.9615824483438851	0.21984191309373544
-3.9528003255732322	15.292784673108926	1.8117071430777805	-0.9526003034566976	0.1904737138338511
-3.9992067929440043	15.73055462668215	1.8677417614193208	-0.9604193507680904	0.20625850807960797
-4.068371905853679	16.139351008679608	1.9130359460891495	-0.9608307787612669	0.21875010587748925
-3.903746688804401	14.691009127397303	1.729278354150277	-0.9348819468932256	0.16893920114404226
-3.86987704440043	14.375574603567006	1.681945261049492	-0.9216071022968932	0.1597226424150731
-3.9256796422272324	14.820378173973397	1.7478475934072004	-0.938374679808016	0.1731504024491693
-3.9497350317267026	15.228464150498013	1.8030028594995497	-0.9505216312638405	0.1882637462460466
-3.7268568443784513	13.894308007070336	1.6042942146402175	-0.9045238235302379	0.1466423634931977
-3.698215854277132	13.779058127098043	1.5852927557058778	-0.8995470998164297	0.1436264375228406
-3.6779639093146645	13.673870011895303	1.5667531845921725	-0.8927936854151943	0.14136424579489393
-3.571181750067259	13.33170586472178	1.5072142685540344	-0.8764707742245272	0.13213523975577812
-3.4835043026903465	12.977876322076302	1.4421855429727315	-0.8515659720755906	0.1258527099040407
-3.404126025364066	12.339701968592273	1.3257144672731793	-0.8073571862927036	0.10663751935487631
-3.3488293333994186	11.895449310153229	1.2346801041722544	-0.7640194928341003	0.097122303798999
-3.300315153385468	11.14083500028607	1.0818397897476857	-0.6909720545772682	0.07765605393732675
-3.9511621749674837	15.271050023970451	1.8088607161869974	-0.9520429846805796	0.18988828883424325
-8.244373317370188	14.628658956740194	2.026245445978376E-5	9.150097458224004E-6	1.4351979782141628E-5
-8.208489142862772	14.204433859089825	2.012438909357524E-5	9.59988098101358E-6	1.4422935789237138E-5
-8.193734077492797	13.966873422743047	2.0048223482149265E-5	9.860434940536732E-6	1.445281567659958E-5
-8.232676222944097	14.462837941075223	2.020944082869841E-5	9.326661029723741E-6	1.4386964068076109E-5
-8.19035693955016	13.837323106092928	2.000759236556005E-5	1.0010951958848227E-5	1.4456436034836183E-5
-8.113167709168138	13.369167772280294	1.991429722182857E-5	1.0496947217549358E-5	1.4550106215585787E-5
-8.077142174814208	13.181783020574018	1.990725081973456E-5	1.0703003783123184E-5	1.4584576188568235E-5
-7.967407351985131	12.816549861797377	1.9923373767902214E-5	1.105346410453853E-5	1.470996487844148E-5
-7.4202031915344335	11.241546128091116	2.0380482993333918E-5	1.2494564233656063E-5	1.5350946505218495E-5
-7.380855782333087	11.139150568907128	2.045022947148564E-5	1.2606340697680511E-5	1.5398361302013187E-5
-7.603903539139292	11.751642921695533	2.017256482390743E-5	1.2028740972366086E-5	1.5128014895034518E-5
-7.696154479064555	11.994745340563997	2.008408473978704E-5	1.1826151190000232E-5	1.501569183517788E-5
-7.744684776673163	12.145936214046198	2.0064492827836815E-5	1.1696090873620233E-5	1.4959694285680283E-5
-7.337783016568444	11.036160898112158	2.052560083685299E-5	1.2712670371852803E-5	1.545019503247379E-5
-5.478513842259125	7.328297301269693	2.275336095234985E-5	1.5099359748513291E-5	1.7013358781908047E-5
-5.496335515484936	7.350666297835906	2.2753534846648684E-5	1.5103136699152714E-5	1.7007185702126126E-5
-5.513292533723025	7.373441024034741	2.273691859119832E-5	1.5090395075439014E-5	1.7000154805106363E-5
-5.7782594324877365	7.704138241466704	2.2562198852836553E-5	1.4992309545436506E-5	1.6787859145298934E-5
-5.226288884072366	6.97442447090005	2.308259075927733E-5	1.5436032940697397E-5	1.7139177205396644E-5
-5.1320395346395955	6.880771446866525	2.3121771328992435E-5	1.544623222220426E-5	1.7192256323937384E-5
-4.981658732436152	6.746084424883188	2.331813559715631E-5	1.558245644136594E-5	1.7321319529728325E-5
-4.872230788355059	6.663668971542325	2.3437201848191644E-5	1.5651807464060984E-5	1.7435642733032095E-5
-5.95993806317256	8.088641025459268	2.2222060313301267E-5	1.4587145247085926E-5	1.6742860464398992E-5
-6.156106083074739	8.43849134717127	2.2111671949901624E-5	1.4515503089597714E-5	1.6632889210551287E-5
-6.3622803987511345	8.893710900037291	2.1785495471705435E-5	1.4146828654196528E-5	1.6517948067629104E-5
-7.037730777065047	10.279206689455364	2.095398694133948E-5	1.3331700950316973E-5	1.58276861031619E-5
-6.511291309796823	9.166024915663732	2.1719635275327145E-5	1.4140320176887504E-5	1.637111035125034E-5
-6.961309529005052	10.091919377967345	2.1048164502732087E-5	1.3473501265584628E-5	1.5912761723701008E-5
-6.976746835639336	10.11701394282087	2.104233722231732E-5	1.3469001906245694E-5	1.5899911906796783E-5
-11.149672852779776	19.026028297048256	0.3146751428570579	-0.058348137391198596	-0.12462161529264468
-11.177286946315288	19.099277703541333	0.31679442629725274	-0.06028182604239364	-0.12500648669335143
-9.18227086019565	22.941744559833715	0.3195721532269833	-0.13813288701105628	-0.08047267202057858
-8.933979733519063	23.042297787756027	0.31211534654821516	-0.1399864179342899	-0.07376222403118451
-9.497726748011418	22.723004536194928	0.3255014984295676	-0.13343938917333517	-0.08780904898935417
-11.201816179455392	19.362671115833425	0.3209451238000099	-0.06602456348958019	-0.12447562078677502
-11.022193536741858	18.71762456011473	0.30560626312811023	-0.05084664839700985	-0.12294933885220877
-10.948655511422155	18.634752597804788	0.3010417028823154	-0.04825692169558893	-0.12139660750384826
-10.739200803101152	18.414265673982754	0.2885922351053283	-0.04200878631951287	-0.11716241236334464
-10.426129079411938	18.242868662510936	0.2701068461380489	-0.0356877170087724	-0.10969846577336155
-10.351495060601314	18.19934593348884	0.26568032861901125	-0.0342839526509397	-0.10788604988590525
-10.276659955502009	18.164399203559437	0.26128973535413674	-0.03303220056502658	-0.10618325107853058
-10.051706148564318	18.092298620546728	0.24767367914196614	-0.02977420771948111	-0.10015373935899835
-11.220597943108505	19.547650220008503	0.32387902883668473	-0.06999434694174764	-0.12403642824090103
-11.213232813518047	19.613678726955158	0.32448940119449504	-0.07108077419733559	-0.12377811621341284
-11.167862918473158	19.983763373685665	0.3277364224930394	-0.0787707112638384	-0.1216079824229215
-11.119734753615504	20.180895538942224	0.3291478611579768	-0.08216422321069583	-0.12060679488999274
-10.889962382093142	20.81510177874138	0.3314671818177436	-0.0942159249919994	-0.11526251098858628
-10.989883259185685	20.57314650704364	0.33065300810864606	-0.09005016901230523	-0.11715070130037591
-10.670647697607485	21.25443563231954	0.3323226372115731	-0.10286390081316904	-0.11071622292284337
-8.656589193032165	23.077778160673812	0.30138912749501917	-0.13962051206929513	-0.06711443222197774
-8.262164632393056	22.97490850022338	0.28098337181999444	-0.13425640261905866	-0.056175184134138835
-8.093510801985081	22.896766634500132	0.27150425602152833	-0.13112393737362152	-0.05230864725116919
-7.68989912608717	22.564207698669875	0.24539696724587914	-0.1182144826852145	-0.041966076323245685
-10.61906467426591	21.352055718189742	0.3325644009960957	-0.10452748437810438	-0.10992726386347469
-9.936768220586934	22.310409278173573	0.3315566988485035	-0.12455668470370225	-0.09722683809084522
-9.627937960973474	22.62487940796674	0.32805571727974187	-0.13153603704955252	-0.09055060887031283
-9.573169961095976	22.676544366109272	0.32732652547691893	-0.13258667113799896	-0.08948025445415077
-10.134279956953314	22.058148587414195	0.33195618272714894	-0.11881735294988505	-0.10134315383970274
-10.304582249602808	21.836678921374176	0.33280024514629114	-0.11440135513288809	-0.10427907105408127
-10.555587977067566	21.45179651669559	0.3325269861083039	-0.10629012289552081	-0.10902339032851065
-9.871150253323467	18.04329134881533	0.2369149676055974	-0.027539275279642603	-0.09569163576905512
-9.4491510421968	17.986087424675254	0.20954331352143832	-0.022823949873930764	-0.0836947701463433
-9.39405468440286	17.97674307009461	0.2059780665629196	-0.02228451105954413	-0.08221464980881586
-9.318824933668623	17.968766098777905	0.2006628081320035	-0.021513932896165006	-0.0800391822692175
-8.866655676614846	17.930756511797174	0.16917676309275712	-0.01732215167507418	-0.06657198904871668
-7.460370084706861	22.326890903804703	0.2296296659737861	-0.11048910032307636	-0.03773139652342018
-7.181921823170052	22.004421546653404	0.2092241647425903	-0.09834137136853008	-0.032334474340402396
-6.980050576019263	21.793148493492453	0.1951073442434047	-0.09169841464630793	-0.02923249105622034
-6.576542696581086	21.409318391621486	0.16808481022168012	-0.07819449886155357	-0.022978661146079216
-8.591810565175942	17.924390418426363	0.14783458812158767	-0.014554244521119841	-0.05822451525136902
-8.160987566235585	17.895824611247768	0.10956432389058246	-0.009477782038083716	-0.04296330900099309
-8.427526747689353	17.911776804777684	0.13357252738225403	-0.012745847204214716	-0.052563923069241264
-8.540982568507179	17.920050757602066	0.14391722483054872	-0.014090271403007719	-0.056662502237467105
-5.864615339578987	20.755750631962357	0.12363597581152072	-0.05766981681689432	-0.010717174539004344
-5.543802938210256	20.38074487517408	0.10215290022087321	-0.04605593641265183	-0.005554116260309436
-6.504364858334945	21.34437545298176	0.16353531327822488	-0.07635500130126266	-0.02193725400465244
-5.970918121132899	20.87023242852833	0.13063232179428147	-0.060597260779448076	-0.0121539458788166
-5.171797381464162	19.89737251545445	0.07638452227444556	-0.034922942276542385	-0.0012260812109813665
-5.0245480447987125	19.683822661130662	0.06603326207869561	-0.028913836072647792	8.123725793435831E-4
-4.900152014728899	19.401774462066626	0.05466684199571251	-0.023166384821085448	9.493755401070096E-4
-8.045165203849148	17.895237150670994	0.09546115146916462	-0.007938769651814568	-0.03652944515087018
-7.828330068792466	17.887207984644846	0.0669026416678342	-0.0056375602838690435	-0.024498090103322837
-7.588389628929521	17.819549385161938	0.015658608433195855	-6.910389695892434E-4	-0.006034811161760724
-4.683175416995011	18.92056128922509	0.03749418719883904	-0.014135451379834019	0.0030033468053299343
-4.557131527726211	18.533459102138394	0.025750823928438187	-0.010397179333410462	0.0032301272857608496
-4.377707594286538	17.57417867700677	0.0039883755015013775	-0.0018985388472869027	0.0016603916686104008
-4.375950900357417	17.526057226949376	0.0030796602562149504	-0.0014761208549320184	0.0014294741615702839
-4.484941864981501	18.19838652331461	0.01621905966621643	-0.00594418371514115	0.0026372449612437135
-4.372825752777866	17.497105804998277	0.0028089407937119237	-0.0013400464870675522	0.0012659930121565518
-4.260063754969469	16.957122878843833	0.0037966980138986516	4.499776904550531E-4	6.052670491867488E-4
-4.2543796491463395	16.88173839584814	0.0035979420123732255	6.295779460321788E-4	2.9556724197770664E-4
-4.172479120773178	16.325671413989923	0.004735197277135692	0.0010472210486649645	-2.334252616199926E-4
-4.151871519508384	16.155447405066244	0.005245854383206809	0.0012093864139950134	-4.140673185135643E-4
-4.144035245207647	16.121454065378032	0.005240527603649449	0.00118756704019532	-3.9221849926737305E-4
-4.072421898747817	15.289956430567175	0.0043921476998452485	0.001412726157830655	-4.417915036850848E-4
-4.095328121705499	15.489697359268533	0.004711216483539341	0.0014082360419419159	-5.201841371791463E-4
-4.118480058777639	15.68595857984359	0.0050670208097634145	0.0012887303916131539	-4.6866243385718684E-4
-4.140149876500907	16.06180723438685	0.005172303279677852	0.0011863686562194422	-3.875114598273176E-4
-4.179593610389492	14.862900564725685	0.003501450500646322	0.0014507851592589541	-7.824128424270448E-4
-4.129583690004605	15.034457843656845	0.003950610294711965	0.0015324597889449752	-7.69119496435971E-4
-4.332504046130264	14.727261534199787	0.0017748019559121633	6.772055521973185E-4	-3.3558213578435404E-4
-6.864381120883843	17.824925970386563	2.2360071400836675E-5	5.304955352471383E-6	1.5199271227991082E-5
-7.111456277637915	17.862901719600874	2.1969412140594526E-5	5.19817132185503E-6	1.4820389345365895E-5
-7.361730330183262	17.815658423143518	2.1564891356300512E-5	5.258814744601005E-6	1.444351905661837E-5
-6.699631952192596	17.790187728061333	2.2630398144803248E-5	5.388957436254026E-6	1.5446782646829985E-5
-6.471535900809904	17.65611081898578	2.2996722378626055E-5	5.661726239663276E-6	1.5792449879510087E-5
-6.01856299486931	16.965651538393175	2.371604356335498E-5	6.7618882974689765E-6	1.6461568968498032E-5
-6.018217814642384	16.964954947243214	2.3716593126777464E-5	6.7629449635948E-6	1.6462089864638896E-5
-6.192614293475787	17.31914560580889	2.3448222671610845E-5	6.239223423134525E-6	1.6209524701159237E-5
-6.358826975092747	17.562077889890872	2.3179565919817508E-5	5.826698602515053E-6	1.5961402835905792E-5
-6.018066056155799	16.964687362149334	2.371683294757753E-5	6.76332057852341E-6	1.6462324062683788E-5
-4.908304538333134	14.969355025422521	2.4953957453154537E-5	9.184831841478888E-6	1.7786784481037665E-5
-4.894965705707698	14.956384548239772	2.496910221557913E-5	9.200478745895664E-6	1.7800185181403536E-5
-5.522668475480044	15.89108446419409	2.428534908682165E-5	8.118471752688594E-6	1.7089262262056143E-5
-5.590293973325887	16.02332329799043	2.4218516426266426E-5	7.96972966520529E-6	1.701043238517528E-5
-5.62503595550961	16.102423683804165	2.41875447804479E-5	7.878349825238835E-6	1.697488365208927E-5
-5.79838945170203	16.47567517825189	2.398934372403918E-5	7.415516951587745E-6	1.675312378557849E-5
-5.818300420163335	16.518599132988257	2.397007923613429E-5	7.362570901167819E-6	1.6732126788413354E-5
-6.016563718580136	16.961325465432818	2.3718744256283422E-5	6.767783457472824E-6	1.646436656077791E-5
-4.911331118979538	14.97328547513143	2.4950498515812493E-5	9.18022306688487E-6	1.778333631923435E-5
-5.0735700023776875	15.16993664121582	2.477195948493833E-5	8.955782481946352E-6	1.7609213585963132E-5
-5.223708594183212	15.375437594116095	2.4608023791308468E-5	8.71295919509461E-6	1.7445027643513458E-5
-5.2244114000787105	15.376332166246335	2.4607284256845398E-5	8.711947016002576E-6	1.744429825357396E-5
-5.424504479191739	15.698092793846305	2.439200556974113E-5	8.34640221467793E-6	1.7213019821394518E-5
-5.22565127061393	15.37825402853767	2.4606000459693825E-5	8.709740382704519E-6	1.7442964420686588E-5
-4.7077301313837365	14.774519111724057	2.5181573630186572E-5	9.422310062623289E-6	1.7986912562997025E-5
-4.675015183440867	14.74800878513003	2.5215329896923213E-5	9.454317036355081E-6	1.8014948969735967E-5
-3.7658512309524754	7.028045440845924	2.4401777530176246E-5	1.4776035548868911E-5	1.8146356905086935E-5
