# Supplementary material for: Thyroarytenoid muscle fiber orientation regulates the ability to modulate vocal fold vertical thickness
Source: PLoS One. 2025 Dec 4;20(12):e0337735. doi: 10.1371/journal.pone.0337735 (PMC12677544; doi:10.1371/journal.pone.0337735)
Supplement: S4 Data — (ZIP) [file pone.0337735.s004.zip › Male/contourA5TA6.csv]

% Model	Angle4.mph
% Version	COMSOL 6.1.0.357
% Date	Dec 14 2024, 00:43
% Dimension	2
% Nodes	720
% Expressions	3
% Description	Line
% cpl1x	cpl1y	Displacement magnitude	u	v
-11.968005616002486	39.650844643500406	2.882187981029146	2.9556226791555256E-4	0.3611995424236419
-12.100925229184412	39.521184251215715	2.8786788254201676	2.9405774692993535E-4	0.3612494300388014
-11.810234379374002	39.74293127707726	2.8846754702796735	2.9663850638098765E-4	0.3611633871630095
-11.76596306338081	39.775513356632324	2.8855575980513057	2.9701748233221774E-4	0.3611507260899765
-11.47739948826791	39.862189693672036	2.8879025875711375	2.980292639103714E-4	0.36111508644044865
-11.258980847445656	39.857881496438054	2.8877818211608632	2.979827832095595E-4	0.36111419869216527
-11.716143543792246	39.796222579001906	2.886117054951677	2.972604568225451E-4	0.36114242976284516
-11.163938214941039	39.85365079891891	2.887668573383165	2.979306418557352E-4	0.3611146914276766
-10.796207435616262	39.85090503287166	2.8875930344452803	2.978921521219273E-4	0.36111151486892906
-10.709496869932108	39.85039381204079	2.887578104866165	2.9788384855373133E-4	0.3611107175262972
-10.37169574884199	39.850036177539195	2.887567321318143	2.978704817310598E-4	0.36110699551559605
-12.13512273325702	39.460672833157	2.87704192791272	2.9335657139030203E-4	0.3612723926990139
-12.240660142730178	39.24849072022055	2.8713044634374922	2.908974335224911E-4	0.3613527414830236
-12.227325367848685	39.08705965880899	2.8669351797657443	2.8903396334855155E-4	0.36141280653750874
-12.205740642978935	38.979124391808504	2.8640167300021053	2.877879646601765E-4	0.36145282164956805
-9.681369688821853	39.850002288818345	2.8875550095629436	2.9785448452771874E-4	0.36109914206146226
-9.209886193231677	39.8500022888185	2.8875573449231635	2.978356346664261E-4	0.36109376950385746
-6.503691158131879	38.96454001876737	2.863576957248368	2.876396767792947E-4	0.3613936256280373
-6.587351156296421	39.29642873129991	2.8725600758856995	2.914495810564226E-4	0.36127062635188834
-6.771159512318912	39.57700815680421	2.880149355232028	2.9467581013404177E-4	0.3611679337415124
-6.814129999907874	39.651652838586976	2.8821696139015556	2.9553335793481574E-4	0.36114054574241344
-7.229593906641747	39.84203493583536	2.8873224342155064	2.9772889951842034E-4	0.36107419024872356
-7.181795837296288	39.83706132882147	2.8871878810855756	2.976713837009755E-4	0.3610755017148012
-7.033567159296577	39.76166368437849	2.8851451040619605	2.968029373412862E-4	0.361101966948045
-7.6946177519140235	39.85300356006798	2.8876239449482455	2.978513807419838E-4	0.36107539031925806
-6.488283836647731	38.91091546805024	2.862126896035468	2.870208574681899E-4	0.36141347548870634
-10.243595360807257	39.850002288818345	2.8875665017603684	2.9786403091615164E-4	0.3611055490376269
-9.730298368089413	39.85000228881833	2.887556033740606	2.978553161587514E-4	0.36109969920731166
-9.743014193148053	39.85000228881833	2.8875559659856256	2.978559464689192E-4	0.3610998438784435
-9.085341826788042	39.8500022888185	2.887555650484496	2.978337322148063E-4	0.36109234845644866
-7.779783738995952	39.851154726690396	2.8875773567582255	2.97827087762157E-4	0.3610770526116057
-7.886706964608754	39.850916601280545	2.887568142237942	2.978281348257827E-4	0.361078360886977
-8.209330570361047	39.849987794146756	2.8875561364262463	2.97810940434194E-4	0.3610823788502885
-8.699211804792647	39.85004545472901	2.8875625519262793	2.978168991170577E-4	0.36108793597091354
-8.427966558711145	39.8500350871401	2.8875541519902606	2.9781834992963473E-4	0.36108484814146574
-12.152615457473026	38.61822056218743	2.8542514698688954	2.836338695803378E-4	0.36158684092788235
-12.150457207342695	38.60568225439725	2.8539125796123512	2.834895461342881E-4	0.36159149322199086
-12.146591986235311	38.58859764700979	2.853450268027855	2.832935955633828E-4	0.3615978221063928
-12.074238696384148	38.24828133015453	2.84424971360162	2.7937992600588E-4	0.3617239394721813
-6.441829287929373	38.514252064367554	2.851400323330425	2.82459840054318E-4	0.3615610777469294
-6.4796557750756225	38.830935381536946	2.8599616387386217	2.861023922355272E-4	0.3614432462542634
-6.431316994593285	38.355730965701305	2.847110919406245	2.8064806120932546E-4	0.36162015979838946
-6.415000660473024	38.12021737547059	2.8407433164226186	2.779454827396494E-4	0.36170792188540846
-12.006552716049852	37.91928976266428	2.8353464061349953	2.7561180446583026E-4	0.3618458894091482
-11.966773292852782	37.7322909897182	2.8302915257316545	2.7347093934885943E-4	0.3619151892255813
-11.899335717233097	37.41624344712912	2.8217411077991805	2.698687785613037E-4	0.3620323126862944
-11.86072968481382	37.23337054820751	2.816798413423198	2.677787317338921E-4	0.36210008663377974
-6.405495081109018	37.81045524455644	2.8323608819338735	2.7440908826032817E-4	0.3618234942161913
-6.3802834672144035	37.49850283645258	2.8239286839007747	2.7084795030119256E-4	0.36193970696806876
-6.34327199449609	36.990127261889924	2.810174622013986	2.65079316078484E-4	0.36212914256579637
-6.3346776499635205	36.89181710192548	2.8075198193976147	2.6396186762831235E-4	0.3621657580306317
-6.327277488709939	36.80573234114482	2.8051943434708817	2.6299220085620204E-4	0.36219782489931995
-11.839379859361392	37.12464213602315	2.813855291690924	2.665407001917238E-4	0.362140401324458
-11.66031709327127	36.191536938073696	2.788625366875765	2.559692133242733E-4	0.36248642321918856
-11.619905720758748	35.962379473002436	2.7824373281176906	2.533832028374836E-4	0.3625714405140178
-11.730360249335298	36.58305483766412	2.799223746172868	2.6038345323853117E-4	0.3623411779835718
-6.248695444183289	35.88284413383002	2.7802607260953236	2.52558213664938E-4	0.3625415809650813
-6.190644674951313	35.36621719878445	2.766289020430437	2.468060154979175E-4	0.36273388469015155
-6.146329446134891	34.860882297696094	2.7526343358362757	2.4113665495714261E-4	0.36292209898859396
-1.0600869276340483	18.316100001774196	2.306301296754235	7.165326425749886E-5	0.3690497282623927
-1.0459016161732135	18.37692181363064	2.3079364545308625	7.223980402611919E-5	0.36902688804918815
-1.1744205707972624	18.153797557800345	2.3019335806229178	7.009158085902415E-5	0.3691114080958341
-1.311326192584243	17.97535615877772	2.2971341028960763	6.837436635310537E-5	0.3691793297262405
-1.386335587551091	17.922671465764726	2.2957158131846302	6.78694767275286E-5	0.3691997138415579
-1.650548821745367	17.757514160475903	2.2912771415658386	6.628625295416904E-5	0.369263892134434
-0.9718149006219283	18.630446296863695	2.314761338305251	7.468484400930063E-5	0.3689315387901144
-0.9542349860686515	18.852537320770427	2.3207354011860817	7.683132375631383E-5	0.3688484624166072
-0.9467123425971604	18.932059856972355	2.322877090967518	7.760037302296849E-5	0.3688187041657311
-0.9488912973033679	19.009058522305217	2.3249488428471716	7.83467871546388E-5	0.3687899802252872
-0.9602591937381534	19.185733594449147	2.3297063416182544	8.005752659416568E-5	0.36872413479032795
-1.0005126263859143	19.36574217623491	2.334548736645536	8.180440015035539E-5	0.3686573207539782
-6.05347281998843	34.07388368729615	2.7313930626721388	2.324485117111071E-4	0.36321498868364255
-5.779746191862431	31.198536783186327	2.6537051511939733	2.0118933800983822E-4	0.3642858220477948
-5.81260308842713	31.6601371096856	2.6661464590354162	2.0610814616235038E-4	0.3641137759312586
-5.898916358898413	32.61341104261303	2.691929799022412	2.1645462843711058E-4	0.36375871824179656
-5.976331308258205	33.33624786626052	2.711430766197795	2.243063866750829E-4	0.363489606916202
-11.555172919712001	35.57995576034233	2.77209955956944	2.491132907222369E-4	0.36271334813467315
-11.427224513094306	34.824469013294944	2.7516792187145076	2.4062466050834435E-4	0.36299368732836557
-11.302991741507174	34.01939293201957	2.7299150891382005	2.3171488401665382E-4	0.363292555249628
-11.26269403333529	33.74326682230424	2.72246950196553	2.2863197716674688E-4	0.3633950830706992
-10.87492360433819	31.536162433666846	2.6628413244036526	2.045666626798807E-4	0.36421394323091283
-10.79808267178972	31.096982410679725	2.6509862717027852	1.9995065938336882E-4	0.3643768924474627
-10.515617328365707	29.431210118152052	2.606028743129869	1.8213028616514894E-4	0.364995038100729
-11.095255333576779	32.78560916869341	2.696561538582519	2.1818787257538231E-4	0.3637503987951264
-10.374607869233792	28.677418549364212	2.585657942167148	1.7437188187521265E-4	0.36527463405056293
-1.9007542873442729	17.670028077820447	2.288923303509854	6.545267120603739E-5	0.3692989413394554
-2.0779141835942943	17.606247817656115	2.2872093702200367	6.484545217433607E-5	0.3693244448584216
-2.421704394542373	17.610906476909	2.2873355802129294	6.49042979246529E-5	0.36932599000830524
-2.5268901597962445	17.60827853304663	2.2872657746309297	6.48836065964662E-5	0.3693279767889538
-1.0157099330243569	19.441588102125813	2.336591546978432	8.254122812560792E-5	0.3686291520568007
-1.1062328150339649	19.65851365771074	2.342430199415399	8.465049453312643E-5	0.36854903813516565
-1.0950141199455286	19.63861486947969	2.3418945653458505	8.445664850719767E-5	0.3685563590629576
-1.0936631912571904	19.634142492606518	2.3417740868142127	8.441305261328618E-5	0.3685580157061375
-1.2019485900933222	19.823967402584525	2.346886608348571	8.626135605597285E-5	0.3684881897047291
-1.2626663164006444	19.90610167368628	2.349096519779372	8.706052171006841E-5	0.36845810814701313
-1.3479656887537845	20.02184186709379	2.3522155113424352	8.818731014174825E-5	0.3684157168524328
-1.3818036936806772	20.069240413165744	2.353491396299301	8.865121826919211E-5	0.36839834650747855
-1.490043238491493	20.21081153288452	2.357305949719212	9.002996405861983E-5	0.3683465308569295
-5.495158991359491	28.68268136418761	2.5857431096664114	1.7466689205263727E-4	0.36522238158153286
-5.507477156915547	28.790577524822243	2.5886464502567224	1.7577201812832082E-4	0.36518221062127504
-5.640376413522405	29.93509919763994	2.6195726068317673	1.8776965644387876E-4	0.3647561818731174
-5.66674537726079	30.200894570944342	2.626733799470293	1.9053821444035718E-4	0.3646571865334729
-11.232964758328787	33.56280133293661	2.717587615970856	2.266176621793668E-4	0.36346205989133007
-9.890707351552885	26.584105713780335	2.529143393640114	1.5286990293935103E-4	0.3660501939038022
-9.499209611630052	25.463046361573806	2.498906466712496	1.4169358478248044E-4	0.36646430932335144
-10.251371607480321	28.08873461337165	2.569764313135418	1.6817486181301642E-4	0.36549285073359494
-9.949856872037069	26.81141811544305	2.535281033826901	1.5522338035728315E-4	0.36596603844310377
-9.409620206466	25.28683176907262	2.4941389767314233	1.3991469425983342E-4	0.3665291293525822
-8.975776833099328	24.413789608181347	2.470647779020526	1.313531820875252E-4	0.3668504662597364
-8.450931047688341	23.67686534172989	2.4507260393984254	1.2409484161156475E-4	0.36712019971658927
-8.315280225053407	23.486682331666373	2.4456141072063264	1.2226534402501988E-4	0.367189842411736
-8.109310669822081	23.245736403988893	2.4391091114718977	1.199435248050369E-4	0.3672777599835438
-5.04821833795282	26.35030357792787	2.5228130090981793	1.507629778870341E-4	0.3660888780916498
-5.072511135861281	26.457154341834364	2.525686599188264	1.5181205932591167E-4	0.3660492088093273
-5.319014801988768	27.6151602307035	2.5569308719666695	1.636155449528189E-4	0.3656192463692671
-5.298549699956672	27.508324942348306	2.5540541328547586	1.6255080463378226E-4	0.3656589440316558
-1.6547952866665352	20.435138707303928	2.3633436740245455	9.222013817932243E-5	0.36826436293604503
-1.7068462026965912	20.505043732104994	2.3652278016480914	9.290469490687957E-5	0.36823876532031424
-1.8328638043067826	20.675856534446993	2.3698265171235118	9.457618924799584E-5	0.36817620572793697
-1.9146876228856835	20.78271581099791	2.372706707850615	9.561968418999548E-5	0.36813709716658555
-1.9589596542270868	20.838178803681924	2.374199068131791	9.615892428766222E-5	0.3681168150649215
-2.2267902915590323	21.173727916983232	2.383252088757784	9.945406015197036E-5	0.3679941145284933
-2.4765836027203294	21.524027437877677	2.3926742295779535	1.0288937419163212E-4	0.36786573469612943
-2.510632075597485	21.56945277354053	2.3939005678403515	1.0333904757794283E-4	0.3678491050692311
-3.4170539347823667	18.323036770820913	2.306501163722784	7.180638181118985E-5	0.36906967735563084
-3.3613588547056894	18.26201824120377	2.3048594241916986	7.121637683936081E-5	0.36909192554553566
-2.8302006677410443	17.7685842180935	2.291577412726714	6.644036886424005E-5	0.3692710343802632
-3.0213186080937637	17.882690433716814	2.294649222233321	6.754784929350778E-5	0.36923026371559314
-2.9853774190574067	17.85333337493745	2.2938603467731387	6.726369567205769E-5	0.3692408808774947
-4.904236518511963	25.91960781073081	2.5111751125930293	1.4647621100334597E-4	0.3662482885199797
-4.723668736196532	25.314951331292864	2.494885371666993	1.403966054104257E-4	0.3664722748374587
-4.604679940346854	25.051089745874435	2.4877517737952473	1.3773032026926496E-4	0.36656960733755845
-4.281370486848969	24.383328411417228	2.4697841288681444	1.3113236442739836E-4	0.3668157766989502
-3.2125741016240386	22.611557155864187	2.4219812118378816	1.1359595294703797E-4	0.3674668287931846
-3.272014261258436	22.70654698603269	2.4245363212396693	1.1452568376683545E-4	0.3674319403366601
-2.5518384799861815	21.63096481182497	2.395556982485492	1.0395019951824723E-4	0.36782654091297506
-2.8735384712196232	22.08009398368013	2.4076702292351824	1.0836339682703323E-4	0.36766197036480575
-3.1756044296995665	22.556944434453374	2.4205068778098227	1.1306427677827853E-4	0.3674868626252654
-4.545571876999899	19.652622560032107	2.3422983072010437	8.472264208413035E-5	0.3685842349022062
-4.424895516455141	19.524062222800467	2.338837824048305	8.347668427054276E-5	0.3686310789138901
-3.958958611653594	19.00470136406695	2.3248492940208205	7.841727854617144E-5	0.3688204383362048
-3.8782730930382083	18.915322300283425	2.322446404022185	7.755130521130908E-5	0.3688530351516491
-5.025563667731989	20.107549344377823	2.354572275012866	8.918244929701318E-5	0.3684190891806155
-5.277731362781373	20.350988119887234	2.3611123025916276	9.154509736853815E-5	0.368330617161704
-5.606549304112775	20.6598148798465	2.3694494806904256	9.45910038976369E-5	0.3682185676506111
-6.131048509468386	21.17349677678001	2.3832640419080287	9.960753868870451E-5	0.36803185690239554
-7.17416985769136	22.198608654304337	2.410879661529404	1.096442802111712E-4	0.3676593588873077
-7.6413332318231895	22.67125431062098	2.4236584485149835	1.1430343558967856E-4	0.3674875453887666
-6.9150129554945305	21.927639425126234	2.403602830139646	1.0702616169596605E-4	0.36775801039035916
-6.31895859009996	21.343154735881807	2.3878555319624324	1.0129386383154316E-4	0.36797038642052693
-6.618255579081206	21.642875823077	2.3959075528184495	1.0425108697953718E-4	0.3678614323390018
-3.6680004015474728	23.30103040805593	2.4405841192961137	1.2036945687016128E-4	0.36721384613327734
-3.83446762916781	23.580833568731567	2.4481202070187353	1.23182178540038E-4	0.36711102791572836
-4.071443328978513	23.987709649252928	2.4591001988255963	1.2715105601979692E-4	0.36696140618235196
-7.640251545310057	17.586782544931808	2.2603034010098923E-5	5.782976852936532E-6	1.500816220756591E-5
-7.509356374993602	17.79911102953117	2.2536734550080005E-5	5.373250512534354E-6	1.5022505405713031E-5
-7.6989388334005735	17.4903691638282	2.2629637574437354E-5	5.934735878624361E-6	1.5000116281395817E-5
-7.762103216471637	17.30759444679789	2.2623793037340654E-5	6.2317158219272E-6	1.5012883206708206E-5
-7.821162534822876	17.152686250634986	2.26033440073967E-5	6.465117680456725E-6	1.5016217382657116E-5
-7.87221896818102	16.9473112831706	2.2546779884166226E-5	6.767281877943223E-6	1.5031186626700895E-5
-7.921170402924522	16.753942907049066	2.2497450824304982E-5	7.0496536769256475E-6	1.5047025261538528E-5
-7.9783869673286425	16.470761822820492	2.2390660853978573E-5	7.432783496843514E-6	1.5073990235832385E-5
-8.003886469325913	16.357472230499454	2.235219236363099E-5	7.58989885113801E-6	1.5083219714182437E-5
-8.041803974825056	16.197407590250943	2.2260362124576053E-5	7.790476166183787E-6	1.5076714161468172E-5
-8.11957094103931	15.808141817188318	2.2057534660216724E-5	8.2790679868206E-6	1.5085793730249196E-5
-8.094241908274963	15.975737091845481	2.214813797125136E-5	8.077660032097673E-6	1.5079363882626382E-5
-8.149959289733443	15.594634263864748	2.1957468575435936E-5	8.542610435124812E-6	1.5099262938503472E-5
-4.487015489615116	14.591722761896559	2.706154271087194E-5	1.0161771141523344E-5	1.9378923254471003E-5
-4.416731324563106	14.512870608922288	2.7128195056522368E-5	1.0259732785929607E-5	1.9445512442370304E-5
-4.329055028394281	14.412978776001905	2.7221354617077052E-5	1.0393037193300482E-5	1.953650605919012E-5
-4.19303203891211	14.248275933735142	2.7349750788002025E-5	1.0592579456601264E-5	1.9666488126104916E-5
-4.178965322518646	14.23024927967746	2.7364600776254873E-5	1.0615648723903324E-5	1.96813625079858E-5
-8.208595369810979	15.125877972768416	2.16854064012232E-5	9.057078858787262E-6	1.5111409261726432E-5
-8.250106284083648	14.883579494882824	2.1538028804847026E-5	9.308069801498308E-6	1.510813327143455E-5
-8.184763342662869	15.304083214581624	2.1790805698239083E-5	8.865823899886335E-6	1.5106087103142767E-5
-8.194040568253598	15.203367992185502	2.1739917287947487E-5	8.979799733266626E-6	1.5114746530188798E-5
-4.009503675450382	13.95499929048619	2.7488532525912217E-5	1.0930774695799195E-5	1.982940778665706E-5
-3.967321215997023	13.879167246534847	2.7526896467941778E-5	1.1024455533074123E-5	1.987288928643756E-5
-3.8768075373306097	13.684183745503944	2.7578196934785573E-5	1.1237066239520722E-5	1.9950746036981212E-5
-3.8285567068758617	13.577304042901428	2.7603752211382483E-5	1.1355636953658073E-5	1.9990636347272005E-5
-3.679175518096213	13.165512678706849	2.7664408330304358E-5	1.1796875289062743E-5	2.0113755647554825E-5
-3.5952780276413945	12.848827743115857	2.7658328254004675E-5	1.210474071398032E-5	2.017371001014179E-5
-3.8035301168690907	13.511178334388502	2.7606845711066752E-5	1.1419317396893824E-5	2.000690457016676E-5
-3.5706258476984103	12.751547870197772	2.7670692204077953E-5	1.2214886190982784E-5	2.0198147431528383E-5
-3.536337058362929	12.508568926206657	2.765788066496132E-5	1.2453995117126982E-5	2.0229285779169134E-5
-3.4943523373487664	12.217884679130231	2.763854270709626E-5	1.2739402060212912E-5	2.026436454520447E-5
-3.476217738039166	12.051206781698731	2.7610616138174662E-5	1.2880898121727584E-5	2.0273134721916952E-5
-3.4381043775288846	11.707787309160882	2.7629683838428472E-5	1.3245448583332912E-5	2.031985374433296E-5
-3.4175141432913065	11.442487558596586	2.7591984333503928E-5	1.3474577191109029E-5	2.0327963085475793E-5
-3.390535492772293	10.959938069747185	2.7566665363906732E-5	1.3922001580460372E-5	2.035111392098607E-5
-3.391605607580326	10.637069694303245	2.7530536847067674E-5	1.4196919645508916E-5	2.0347713861798548E-5
-3.3957072198915474	11.125983907025887	2.7596615021321405E-5	1.3785457290269893E-5	2.0352994403394627E-5
-3.3933099091125833	10.454525891479044	2.7528184655045094E-5	1.4371919502017236E-5	2.0353869358778752E-5
-3.392748642497309	10.363320317554606	2.7532489738050647E-5	1.4457189318325391E-5	2.0356091429045764E-5
-3.3881777990103163	10.052022617744685	2.751765080106322E-5	1.472542433038821E-5	2.0349631530850744E-5
-3.379931059854188	9.65560915900371	2.749099610630743E-5	1.5033898946273063E-5	2.0326349392937476E-5
-3.38003327420144	9.645525660619372	2.7488994372432934E-5	1.5040972456889167E-5	2.0325332530768227E-5
-3.380411775956053	9.63612711841371	2.748540540133344E-5	1.504565195516548E-5	2.0323405936288773E-5
-3.4070943292007656	9.209820550583608	2.7426867926698046E-5	1.536974142634406E-5	2.0279961557104007E-5
-3.4177904844649305	8.97279793026408	2.734371517055211E-5	1.5497276815395893E-5	2.0219147898243857E-5
-4.670507470987797	6.528342318175511	2.5345053984096174E-5	1.699841977307662E-5	1.871566702085638E-5
-4.472672713765167	6.53165408154053	2.558575025367936E-5	1.695245641779385E-5	1.8999240933345668E-5
-4.296096768007061	6.564113874181485	2.569258015174293E-5	1.6829659261745507E-5	1.904634722698077E-5
-4.1907677441120486	6.6201318525786546	2.58283800773865E-5	1.6719610803219547E-5	1.9190343567968594E-5
-3.42823364007561	8.77881073484247	2.733653492070203E-5	1.5637587491782012E-5	2.0203432295682988E-5
-3.440421539484517	8.631632878187974	2.7323745551706352E-5	1.5702200255257116E-5	2.01814065327478E-5
-3.510174069952668	8.051882576425108	2.7231777576737032E-5	1.594256918094517E-5	2.0073771875903182E-5
-3.4654247941708625	8.41479710425795	2.725532860591393E-5	1.5775844039387885E-5	2.0135006289881277E-5
-3.519325274558982	7.974355231943207	2.7184035266667495E-5	1.595482061262816E-5	2.0035325056059273E-5
-3.8048036653298265	6.960169305120867	2.6140985397338082E-5	1.6064517192387042E-5	1.9317194580449475E-5
-3.942941641067294	6.809098812242506	2.6023264915443133E-5	1.639127291112636E-5	1.9253471833120945E-5
-4.081244662082278	6.715380176995773	2.5817966028152708E-5	1.6446858059558344E-5	1.9188829099545007E-5
-3.557899482821399	7.6388476831782866	2.6867933037321313E-5	1.5719143100206252E-5	1.9769353262918965E-5
-3.5506928691402093	7.692857622749482	2.7032072792829742E-5	1.588970428085165E-5	1.9878152960753555E-5
-3.535122007221198	7.8370201875805385	2.7102066235018974E-5	1.5931801690712026E-5	1.9941908860311396E-5
-3.5827478111781415	7.560437912809053	2.685184953304413E-5	1.592000622469737E-5	1.9707301836676492E-5
-3.656557182300242	7.31345080673359	2.6473435225283153E-5	1.5926046986613266E-5	1.944735906429971E-5
-3.741595319822733	7.091603710798701	2.6179183235252832E-5	1.581096516275785E-5	1.9337576371845713E-5
-12.48823622079036	29.318127189803445	1.9400897002250415	-0.025269552158644265	1.0188302258981303
-12.301573729696075	29.291730374054282	1.8767851443329389	-0.01798633200331591	1.0075968081094036
-12.904182385341631	29.37659805299116	2.078639731131891	-0.046273279079519516	1.0371731743871213
-12.704310573905445	29.35687813300677	2.013349715396257	-0.03577595088811485	1.0291976722907827
-13.215739023882737	29.375039723105594	2.1727652413309166	-0.06362234329798964	1.0393329198253127
-13.289816212405814	29.38416912499247	2.1956725731806364	-0.06841187714959138	1.0409584834317198
-13.628735756055638	29.408293625969595	2.2895081757050733	-0.08539453456526923	1.0410816952011597
-13.761313265189306	29.420327221129604	2.3267270545177356	-0.09250571465759587	1.04148580013817
-13.789831291953012	29.42263826529943	2.333480946868666	-0.09410266540856714	1.0412227414222432
-14.193507593470319	29.351006338599753	2.4209256185304806	-0.1130933988406463	1.027359259543428
-14.343065600888547	29.30623263263965	2.447492129456906	-0.11774394547250425	1.0203303060315094
-15.169871121939503	28.7024294022831	2.586942834131068	-0.1395947739693163	0.9805440601947093
-15.025976096323706	28.826575538617305	2.5634042580113867	-0.13496427946219902	0.987273443817593
-14.704342841257393	29.099582909420015	2.509849093112726	-0.12610366472577952	1.0029060258991853
-14.77814405518191	29.048154888872233	2.5218901342848548	-0.12717869134418444	0.9989273413332215
-15.194930389272562	28.670268692680192	2.5920876002729187	-0.14098207785579067	0.9790454154316167
-15.552436058935607	28.262388145106144	2.6592119944424915	-0.16166586822026596	0.9591362026284348
-15.65870487864321	28.128694460225432	2.678885199273081	-0.16810650002566416	0.9525193774445142
-15.420870685895718	28.414489982476084	2.634861595675476	-0.1532724572623581	0.9666975959141269
-16.14669845066415	27.534817692946177	2.747998491733741	-0.2070445035090638	0.9186343538236628
-16.18902508127296	27.487365967844962	2.752403025506662	-0.2109588922594083	0.9157808653899112
-16.090879730623392	27.60512583812312	2.740769913978036	-0.20259682390711506	0.9230276511584238
-15.906983759261689	27.83045491742547	2.717594993651151	-0.18760609457547409	0.937276901516221
-15.78801336657089	27.974288039163056	2.7005369257342586	-0.17824842021459114	0.9448935907707745
-16.4224657835804	27.241242221715776	2.7592149512175936	-0.23286540319585225	0.904915086073786
-16.636541644582238	27.015574682657572	2.7517328597371904	-0.25351716560145515	0.8915744885907744
-16.701862721366762	26.948993088668995	2.7436295720599584	-0.2624244386683822	0.8892283160013652
-16.98192097775023	26.67928029930171	2.6938959869773322	-0.3022945438693767	0.8877309945733086
-17.086567607533095	26.586911131348927	2.671444136687734	-0.3203659627589922	0.8903099517607445
-16.810764952407226	26.84442366016748	2.7235697875962463	-0.278193128612769	0.8890110979911479
-17.316197999609905	26.352544552541893	2.6127577248466216	-0.374959970262445	0.8990038359582904
-17.45518464052986	26.210110438215963	2.5769628801197664	-0.40641028108675475	0.9036561677034876
-17.722095738557805	25.895382301413925	2.52117184557233	-0.4898170185543164	0.9223014023181173
-17.72264017583542	25.894744071275742	2.5210424140333827	-0.48999113091976054	0.9223369429850692
-17.932597821946576	25.11386146747848	2.4248427407687316	-0.6743656491930774	0.8804103492848132
-17.907096306050956	25.00313633884308	2.4117563690371577	-0.6973109788368166	0.8643637069971158
-17.75267320881764	24.32471147247125	2.3307337551054568	-0.8401555793899325	0.7639673395604283
-17.92944471255859	25.1306830888716	2.426744201888041	-0.6707499526088	0.8812185931988533
-17.722777975835573	25.894232143167198	2.520979170038478	-0.49012976738757125	0.9223019512959062
-17.728945142955695	25.871483784810497	2.518185880822051	-0.495496178814644	0.9210883127697816
-17.700264955727473	24.192801294244298	2.3127447735856532	-0.8655877911293272	0.7365226619761804
-17.492893227235577	23.675149455238873	2.237078621606583	-0.9733014166588865	0.6296611842072253
-17.219818972655105	23.051350814888384	2.1440272677885805	-1.0979768475296074	0.5022710809416593
-17.213682929786287	23.036984749786797	2.1416381971804803	-1.100909606185946	0.4993510612507493
-17.20651458505761	23.021889840621302	2.1390279618045245	-1.1039056305005703	0.4959825807601266
-16.72944438496599	22.0265670999435	1.9762474251739381	-1.2848010334367954	0.2700192308470452
-16.772330573218266	22.113599037757318	1.9899278045230027	-1.2709228686208154	0.28939130998870793
-16.97378539565523	22.529669064239176	2.057898408351093	-1.1995982867173791	0.38297745580599785
-16.69878402350933	21.97001521221032	1.9689199597448401	-1.2931210222538891	0.25785513253559383
-16.44523432072541	21.481646309928003	1.8982403999007802	-1.3668816621310487	0.1505388708563311
-16.38784636008633	21.382208809377225	1.8876218141508394	-1.3798630967287304	0.12827770574026795
-16.10429654720809	20.90765006213037	1.824050173762802	-1.4393312568065624	0.014611677963599355
-15.229590069694847	19.59839917871314	1.6875082768003882	-1.508164818311073	-0.3086791199218449
-15.573303162172023	20.08692966262294	1.7335217809170977	-1.496820915134409	-0.1886145560022653
-15.762739830454272	20.369577854236137	1.7648975016384716	-1.483346485768311	-0.11827380464767207
-15.676053214728174	20.229671015614727	1.7478733942113773	-1.4933685557471572	-0.15288103061731512
-15.004965242227517	19.29705702264412	1.6555512680884181	-1.4851210724031352	-0.38450384254402514
-14.347740685004595	18.43237628944785	1.5005469650974448	-1.3157733204914943	-0.5663891786791483
-14.71316053352021	18.903140185799252	1.6013605599691911	-1.436914136699782	-0.4859524426415952
-14.112301424219844	18.14085757339455	1.4146270390516427	-1.2123639898797218	-0.6031283192694354
-13.786968016309958	17.746840232171802	1.270706811646138	-1.0520799141686352	-0.6003516081634521
-12.572484095421888	16.31238607204104	0.74213721642163	-0.5073143381234757	-0.38390113477612553
-12.73923093656964	16.50237005974189	0.8117796911540873	-0.5777623488352275	-0.4195508119249433
-13.149721100590622	16.985383718836303	0.9823614852298657	-0.7566130618562723	-0.4969816068474737
-13.560443943361147	17.474962802260926	1.1685925684368788	-0.9454504190712822	-0.5695031060509306
-12.433087863224218	16.142914163274668	0.6860505923360568	-0.45518991061020453	-0.3521646297161266
-11.67886765718853	15.130655135953049	0.41156860132745865	-0.19519371898936272	-0.1954992631936206
-11.370603754574383	14.616160191779192	0.30931772205951613	-0.09918885336557148	-0.1447138037328688
-11.928279318244115	15.521235666230787	0.49591911429877045	-0.27575469463602476	-0.24086130887583643
-11.098102119973685	14.067276715400904	0.2365186010546322	-0.040400193070116955	-0.10413489601574977
-10.94829922258624	13.75778922441979	0.19241910808051726	-0.01002506400794942	-0.08136421433012363
-10.566136973193167	12.955069884045642	0.12160004916594214	0.015341895695109931	-0.04272816636613162
-10.528617101577506	12.869997651759531	0.11339221429639966	0.016906423908459638	-0.03853108495591469
-10.125844678960055	12.03212679724241	0.07155568185868623	0.015877833973117424	-0.023538467968948006
-10.205786830641387	12.200371242765215	0.07993777392818452	0.016009629239707165	-0.0265425579347095
-10.11776374681346	12.014636087480781	0.07099548917858829	0.015773531107455954	-0.023348018143046816
-9.799033203597945	11.32040592221854	0.04636086532355175	0.012333759590224222	-0.017622120810362726
-9.732454220074882	11.174895810343436	0.04133556495341234	0.011295934023306682	-0.015505774295283239
-10.081694286405995	11.938670646469957	0.06832411976458436	0.015353580380760424	-0.022708303968732343
-9.419861471494833	10.505758447346915	0.02779512660699253	0.006356635749626344	-0.01365971801834185
-9.39945834397536	10.463080013210769	0.02685464702201564	0.006006855656303474	-0.013412424119895343
-9.362989365785312	10.388561145610026	0.025639657161706724	0.0057101003507763854	-0.013011129430084025
-9.15485933130238	9.94585479357356	0.018626072300200556	0.003673384925427986	-0.01092216690451428
-12.250739993292553	19.150604908283345	1.5391297198989635	-1.4708569186790426	-0.43135608509618983
-12.385666050996104	19.229462944007324	1.6080502204631573	-1.5281453733709398	-0.4910235693609012
-12.018444755085756	18.995911937273455	1.4080064210169376	-1.3667718221224345	-0.31145274992125094
-11.827571680933026	18.805921238230237	1.3394359287160187	-1.2995227415068806	-0.26553865764586715
-11.71378598197753	18.69006222155872	1.295694774714125	-1.255450213664208	-0.23503422695426124
-11.489121580415649	18.312221504949157	1.1744691430380454	-1.1332953290367291	-0.17313960845548665
-11.42092816915265	18.202424829191397	1.1397066380320742	-1.0977641357142376	-0.15666615976829376
-11.137081940903064	17.673975351763787	0.9624294623863203	-0.912838812666652	-0.09936419139127776
-11.050577560623434	17.52903972488271	0.9138036787059935	-0.8612400784182649	-0.08460234674743708
-10.900173758069224	17.228821915447778	0.8100504207896541	-0.7514920887994246	-0.0650902757480448
-10.59407257662658	16.86993613536655	0.6720885838296385	-0.6105614348438537	-0.035354553643512796
-10.4015251414116	16.663994998799538	0.5969163734635401	-0.5359478136382918	-0.021541655071449107
-9.980308680915373	16.24426542990552	0.44263148934163576	-0.38443041809322703	-7.886819908467376E-4
-10.52456597891735	16.788877057884427	0.6422738472492695	-0.5802007185224833	-0.02778389484361643
-9.215934750579713	15.702403997568886	0.2452466668471367	-0.20256951744130075	0.0010391552164953524
-9.506635524164235	15.916651407254937	0.3204534672229287	-0.2710891485369678	0.010144886279488318
-9.713477904294042	16.0562870014233	0.3734376014324041	-0.31961075559866625	0.006692171329945443
-8.987328542896977	15.535943891824608	0.18796226805650573	-0.15048414051043985	-0.0047814931752461955
-7.038155536202357	2.4161328913912485	0.00241768203292786	0.00215784625790205	-0.0010229968558026813
-7.218271698777633	2.47634434863711	0.0024453580043079337	0.002133052569042505	-0.001127434074187664
-7.402921517489648	2.596088343862585	0.002454626231194927	0.0020738769627417384	-0.0012441544771866295
-5.610926604361966	2.56874897195521	0.0020009888626242598	0.0019777719404562	-2.9885821804510014E-4
-5.791192046184306	2.4885541575675454	0.0020671452250461803	0.002029745924519005	-3.731148360035083E-4
-6.090991914769232	2.367770791599311	0.002181343458199737	0.0021150986810330214	-5.057000010603262E-4
-6.223300720670824	2.365865245728654	0.0022138147748385776	0.0021268850186986024	-5.715127501399635E-4
-8.524776938151282	15.280293075065625	0.12642287713748074	-0.10749750092972729	-0.017338377278562217
-8.5390176621	15.301185889469425	0.13371956194598736	-0.11363923338232056	-0.01815656794224351
-8.574275941324595	15.320887483760043	0.13804367441163606	-0.11651505485660113	-0.017383199574881464
-5.2268760988311245	3.1984387632370352	0.0016865113633701932	0.0016721155032136516	-1.9453195921358143E-4
-5.323022364028059	2.954304032548915	0.0017987839673681842	0.0017849117954221883	-2.138097142596211E-4
-5.411391041049513	2.8046470279535036	0.001874167866689348	0.0018579134611409216	-2.3757338021854793E-4
-5.361270108912003	2.863813885716368	0.0018406098616875568	0.0018263106733968843	-2.2136577939723464E-4
-5.176470922340737	3.3654332504811606	0.001618120893315287	0.0016031561501357392	-1.8913747967027727E-4
-4.997438755280889	4.032636318053695	0.0013475511529701812	0.0013310462208692628	-1.661364828095177E-4
-5.108994509801874	3.6116460899580636	0.0015103103483200102	0.001494506684256957	-1.7976851955234908E-4
-4.991774580661376	4.054261353979088	0.0013386662802675558	0.001322138702303253	-1.6517685630007412E-4
-6.53602006808163	2.347293243898074	0.002298934456348081	0.0021610058912780988	-7.331550097242087E-4
-6.871423256057571	2.3759082864320638	0.0023818404782415025	0.002168792073933008	-9.222455068228715E-4
-6.725008134174486	2.363972974785624	0.0023480349174017905	0.002167359999710193	-8.40373417934468E-4
-7.498445287702315	2.6504749625169852	0.002460013428302616	0.0020456239293665996	-0.0013027169910192534
-7.543394316053332	2.6908233254228815	0.0024573900885327235	0.0020237998948505124	-0.0013322210124882242
-7.714537633122486	2.9137762658493207	0.002416505725763101	0.0019024004863638258	-0.0014376719961847302
-7.7891268079090406	3.0564766598021276	0.0023807673586508146	0.0018239405748741062	-0.0014860406489703801
-7.80527300412054	3.4063802626319237	0.002236840405453264	0.0016401221358668192	-0.0014932972653770651
-7.804324521600502	3.2269612996167556	0.002314174227001733	0.0017355167774416955	-0.0014943976377631016
-7.758877336072651	3.698244931275473	0.002107510991501392	0.0014982584023402455	-0.001466056504062632
-7.751964178591711	3.7286102673963915	0.00209262588329509	0.001482861312689109	-0.0014616812963106007
-4.868412953288395	4.489722570165323	0.0011743849038987092	0.0011592243577004434	-1.2961058659123294E-4
-4.944274103721604	4.221530184777065	0.0012756532088044337	0.0012597257749492065	-1.5161003873292837E-4
-4.861218645669248	4.514367912389247	0.0011651297051592567	0.0011501588220225992	-1.2704523160915322E-4
-4.761328567585714	4.872867994409656	0.0010161117976594664	0.0010030479459828437	-8.63665702493578E-5
-7.7347878369548635	3.762505605967378	0.002075306045660755	0.0014682358805630407	-0.001452744041928131
-7.441188952293851	4.488511996506501	0.0017790732671106692	0.0011839355158353743	-0.0013276811234625853
-7.462522939780039	4.43043664258904	0.001800635551592207	0.0012063877819373469	-0.0013359314352956659
-7.583988224902736	4.103803156183615	0.0019081328481533257	0.0013204114803252913	-0.00137409456679295
-7.428705960551779	4.562167039268793	0.0017699024590967574	0.0011595682458869572	-0.0013331849973956009
-7.367225146909923	5.0179675342064245	0.0017172740948413405	0.0010106657279789959	-0.001370997767432635
-7.395373926440531	5.510469499667041	0.0018005509099043636	8.858336685377814E-4	-0.0015074093008292976
-7.396628687854849	5.543415335697084	0.001804399926152706	8.763338647218438E-4	-0.001515400775673002
-8.951906927477943	9.55517852325179	0.015506414696446294	0.0030968587073128455	-0.009877395425675837
-8.732770861641235	9.107630277300872	0.01133877880148399	0.0020456013301451102	-0.007979276373848094
-8.477149435408428	8.592840803667324	0.008493798958033361	0.001616174454466934	-0.006246307233375957
-8.352048182285694	8.325615036227727	0.007184291198560422	0.0014419186412566061	-0.005528874705722925
-8.222367325804308	8.079901469599669	0.006361855757635606	0.001321802040382905	-0.004987119695405189
-4.558078678429407	5.6727023718291845	6.557318364370463E-4	6.452541559621808E-4	3.3519281008436066E-6
-4.661854211303943	5.2307881209663405	8.64154020202703E-4	8.527132932313583E-4	-4.385784044657882E-5
-4.6736829568741065	5.179041007331088	8.87270427304977E-4	8.757800572963319E-4	-4.92343683717712E-5
-4.664862639408369	5.2157017440172675	8.711995765618843E-4	8.597723621620459E-4	-4.505361465983466E-5
-7.642518454416541	6.7438038314408955	0.0027304685910884297	7.367997653223962E-4	-0.0023272853079617513
-7.72390205946121	6.960130553786359	0.003187773710209914	8.03670440433603E-4	-0.0026566421943198058
-7.960824009101229	7.5515457825414485	0.0044104654954016855	9.702489201989194E-4	-0.0035655617713490064
-7.398279738095727	5.568321714484634	0.0018149861149142031	8.719918170000773E-4	-0.0015263851830029764
-7.486554017062449	6.151026864151781	0.002093789674145693	7.652618755867662E-4	-0.0017967473061002005
-7.599533786520233	6.612688047526157	0.002595273563033178	7.477970165817899E-4	-0.0022263998310687893
-4.559353287845783	5.783205763653101	5.940920525895786E-4	5.843463194316617E-4	1.0188599960551371E-5
-4.539973927898901	6.108340489734484	4.286337464155627E-4	4.2091868573554045E-4	4.168177120750615E-5
-4.595870421128182	6.280367827388355	2.5808744933392624E-4	2.4941751525244915E-4	3.67733816351498E-5
-11.949523827617073	29.206895619841305	1.7515146471386789	-0.004659335087701073	0.979274344114078
-11.807688642858182	29.154031813094953	1.6974301268890115	-0.0011398819122897456	0.9641970181322617
-12.00330605669702	29.223330979102066	1.770829584169764	-0.006282482702065976	0.9841094563657588
-11.58017196199464	29.065937130844834	1.6088793179353487	8.874219247439318E-4	0.9416374555226428
-11.41683712235142	28.96940271662765	1.5418669781239878	-4.436104999149355E-4	0.9174408264644734
-11.219350371023808	28.853937987330728	1.4599425921566436	-0.003507658673705908	0.8870244152189029
-11.063811648377435	28.68153300927144	1.3820887151425323	-0.02103658817347685	0.853438349092022
-10.947486528223845	28.535037823889105	1.3206389577152435	-0.035547756704489085	0.8274004233016938
-10.899230615467399	28.323819733732066	1.2510913112192807	-0.06646149066572807	0.8028491449491449
-10.868467577029437	28.194812621939796	1.2081949506480554	-0.08569007345064569	0.7877934175877094
-10.876511202290695	28.109887068149042	1.175045083582497	-0.10484555777156779	0.7805595481531868
-10.899672074901286	27.854101802332053	1.078531391978325	-0.15843284751543835	0.7539734123366677
-12.412266700730603	28.73183000599365	1.8541360907018825	-0.027035623589505436	0.966505111915005
-12.004390987243811	28.644127827029816	1.680306620454136	-0.03622218691072651	0.9357767639275215
-11.418956634563854	28.353076382645266	1.3912393160788636	-0.08018706047651855	0.8663519414541943
-11.624144095082618	28.483083006210283	1.4993768424225913	-0.05900961290690243	0.8943769516410589
-11.98757052088968	28.638168487186267	1.6726069049310852	-0.036982434918375	0.9341658591929687
-11.999455430555999	28.643021141499133	1.6782119333124965	-0.036336728595214474	0.9354176192871996
-11.11438165555979	28.077094826076056	1.2117363378364958	-0.12474584254614114	0.8070581033782916
-11.390783517603357	28.330385589064328	1.3750249089103732	-0.08402593714232257	0.8614972753326311
-11.018694723095315	27.985290635821798	1.1537994846926096	-0.13937355226434456	0.7846655471777528
-13.471803069018005	28.77445563984976	2.2547047396419697	-0.03743933997974143	1.01405848328638
-13.48260549035852	28.773788416678933	2.258552917272796	-0.03765959710794721	1.014318418859892
-12.935354512904492	28.789110493383188	2.0594418572444178	-0.027956372051148898	0.9966817997280104
-12.730299209385468	28.768829272465172	1.9795522613537884	-0.02695423496320386	0.9861426771433202
-14.231290469589101	28.525879619960573	2.482201187355143	-0.07624045747952671	1.0092331687332285
-14.010448775461906	28.63328583652027	2.423347883564447	-0.06138533067907762	1.0141468071521484
-13.506471729136642	28.767317669153915	2.265928533020716	-0.03873405739676258	1.0142904320489237
-14.460841527293365	28.39408003504012	2.5380602568814625	-0.09368539329011549	1.0010777617276483
-14.783683682753072	28.129965573228738	2.598855252951024	-0.12184488632427937	0.9820302605576448
-14.975465100779633	27.963363652093868	2.6332096204513356	-0.13862264043171077	0.9697379615795999
-14.857377166814722	28.070482248494333	2.6129543734152	-0.1282162080257616	0.9777290056066853
-15.247091508969765	27.723494694946858	2.6798177726455377	-0.16170132038130852	0.951510952698212
-15.438921475279523	27.548521108541188	2.71045467319382	-0.17716091559726554	0.9393457120015943
-15.777307067901031	27.23142152114181	2.755414009507011	-0.20458103477064715	0.9136464730462728
-15.505550048294694	27.4862002405047	2.720090948694038	-0.18274698804671044	0.9347235182261772
-15.95882932927022	27.057658625283377	2.776012936447902	-0.22025840518118223	0.8990313115444002
-16.071627921968407	26.944874315391413	2.7841475217644436	-0.23147691886171556	0.8892137031847971
-16.348879088595037	26.649360708813276	2.791305344460633	-0.26817559762802445	0.8617219852716315
-16.427997019937784	26.555959712111072	2.787210367788928	-0.2837006697248113	0.8533952312360961
-16.656844434007954	26.17623866269756	2.7383713453647824	-0.3598071447847228	0.8163556596946121
-16.696536478621557	26.09508062700545	2.7229946083246244	-0.3791846355671262	0.8081295618049359
-16.835749776418716	25.686852448177994	2.6391637760464213	-0.47287709260042177	0.7593852998074414
-16.845061757485475	25.628453285604436	2.6250583211844436	-0.48776033181329853	0.7512999575259052
-16.850433340026893	25.176846057478727	2.5136337831900706	-0.5991504136833337	0.678885562494698
-16.85038673364371	25.14105029551206	2.505413588669904	-0.6077420087077325	0.6729799800211407
-16.822804208812027	24.752145786172367	2.4242875959580577	-0.6932166041873524	0.6088369411302477
-16.814022621155868	24.619664448408173	2.39640800763063	-0.7224144271815444	0.5870769199658519
-16.812945472733826	24.6090037446475	2.394112933856714	-0.724731201048598	0.5853829195817961
-16.723937840816944	24.10943746964462	2.2916169841853287	-0.8338778690628162	0.49835859667727456
-16.711672631053567	24.055094941481215	2.279811601662872	-0.8457286383000814	0.48906773803263104
-16.289023552988983	22.907733919851253	2.0380693387502817	-1.0862814438658717	0.27139936917484125
-16.541701583590093	23.45604246001041	2.1597345529055723	-0.9729208898265137	0.38056057625665957
-16.554803726644348	23.499372302025698	2.168867065709825	-0.9636520766837484	0.388265037164873
-16.28488538521969	22.898119481008653	2.035865152434939	-1.0882489564013806	0.2694766707739134
-16.26218103763534	22.856454352609262	2.0269600289284253	-1.096361045626586	0.260780346139405
-15.969194038819062	22.31634337785984	1.9120746451841837	-1.2016851449700299	0.14804146666896933
-15.890230123807179	22.1925020649246	1.8909487269541356	-1.224493596253607	0.12191942069660008
-15.611918811164477	21.76175729997115	1.813258225805781	-1.2994759983877138	0.027340008476251013
-15.389654649869971	21.467446140267274	1.7714583856495345	-1.3452386272749979	-0.03946084705862443
-15.211472875440649	21.22502075941048	1.7333089440441862	-1.3806318907278965	-0.0955562443638103
-14.852605830718518	20.76860561637889	1.6914611219332485	-1.4417542402380226	-0.20134494561648078
-14.818368111934701	20.727265125728813	1.6864974365477228	-1.4467403848980425	-0.21105552057179702
-14.010753868674147	19.956266747716498	1.637988261715296	-1.520476097178272	-0.3808730976794051
-14.087441807327457	20.012526511232718	1.6400466347124827	-1.517057831567228	-0.3696096387966273
-14.468160486474938	20.371519812579944	1.6556470802850949	-1.4841644564079628	-0.2913884335030581
-14.161164464278139	20.08381166702931	1.6415990535336746	-1.510685556752873	-0.35459222148205444
-14.781086333771103	20.690256417429	1.6829441693371385	-1.4509969035917976	-0.21983078096492348
-12.566775432145782	19.255877513320883	1.614022974643866	-1.532987098973549	-0.4962664272311406
-13.290339014836286	19.46305631769065	1.6217668204049118	-1.5426350458269233	-0.47007622607251354
-13.1729303124603	19.418787275288505	1.6218590374069013	-1.5422827578699465	-0.48033566568898917
-12.843245224742368	19.28971157894774	1.623216278037876	-1.5409889332322146	-0.50829210851959
-13.364979556612642	19.508469790386137	1.6245499270257313	-1.5424593983220802	-0.46317012853938866
-13.714991928392514	19.7215588672211	1.6295150284080164	-1.5346817432175364	-0.42937007204980826
-10.73275094914898	27.601566124654774	0.9609155076402325	-0.19158197625475487	0.70495882291427
-10.621312259153935	27.431657608134955	0.8822976940510281	-0.21104201560884756	0.6707227748277992
-10.494472622804425	27.139762728691487	0.7897438161845338	-0.2430017094554565	0.6166659136270061
-10.440814811578786	26.97290839065918	0.740323440512763	-0.26098063410895067	0.5857949979931938
-10.340010025599554	26.46761329405222	0.6495562033249651	-0.3217837424503139	0.49286981002950736
-10.310942985096554	26.231506882359504	0.6033145529494042	-0.34883089808127743	0.44935515490990885
-10.254915889396067	25.788604694922874	0.5820185169715995	-0.4053226813533501	0.3691049442634513
-10.226478276469011	25.49740684588262	0.5502505019760042	-0.43799660541084506	0.31364647821267644
-10.15297056364784	24.454238785309386	0.5749277341348447	-0.5539652815768106	0.11456111232533302
-10.148816922605754	23.97207807587904	0.6287323132144675	-0.6143339739531846	0.022498921566384337
-10.1572747910747	24.735583520367605	0.5528360104068277	-0.5200085067137019	0.16910886818205872
-10.162097597121184	24.830116402868736	0.5543182088552482	-0.5093916512489625	0.1875726356917939
-10.162546766859359	23.84260305188515	0.6548691531595733	-0.6355491189819555	-3.9109125189157323E-4
-10.199764060738538	23.17965757589045	0.7687038169019385	-0.7337445257763686	-0.1099945766977437
-10.264133457042867	22.925685144978395	0.8177555497218559	-0.7821258554454498	-0.14860388259922244
-10.334836167150385	22.416165687077918	0.9088656658956626	-0.8534238018994359	-0.23277843517443178
-10.491992980100063	22.018023813554393	1.008192962765411	-0.9510468520258163	-0.2907835207127843
-11.549836964138185	20.072338696358347	1.5235079098758055	-1.4083868306514298	-0.5134858904776822
-11.554967867880773	20.064003427239495	1.5248938187234644	-1.4096179356168952	-0.5143598910266483
-10.551136967279964	21.796553611972193	1.0637536436339083	-0.9968610659773438	-0.3296734848414453
-10.861109989919282	21.2561808403101	1.2277450207105363	-1.1480641271551155	-0.3948033769780954
-10.944210941660401	21.11696785294288	1.2728858802266871	-1.1900669357088618	-0.41097177899068194
-11.133323225905555	20.800917117156818	1.365451045794412	-1.2682619550732377	-0.44085320566860264
-11.346534801731305	20.436488911990164	1.450146553573361	-1.34401666159178	-0.47411218834406615
-11.231518843805489	20.62710766906838	1.4078705130861164	-1.3094087326632953	-0.4560122366025585
-11.741469854730147	19.77949816437784	1.5787225276516619	-1.4529190583769211	-0.5499060663209172
-11.841147224706019	19.661418434931374	1.599759005364356	-1.4748834077102377	-0.5570524957787801
-11.973386913159729	19.52262481256701	1.6282027400224262	-1.50493798061067	-0.5621181678071556
-12.17042537041236	19.353881967026794	1.6355253456824848	-1.5239318638771684	-0.5491147118278565
-12.254791953417843	19.298450378205736	1.623085980823784	-1.5249002596867172	-0.5267157126817832
-12.107678242949614	19.405561627556374	1.6324108029019033	-1.516891570775787	-0.5541313338450337
-4.288326386940742	5.8070230604936794	0.08939545546019817	0.08387742956578356	-0.017303403955244528
-4.307057605244767	5.526002436139832	0.12496421152442085	0.11701889827894824	-0.018278486193990553
-4.180171464701457	5.245978145694322	0.16284802357465497	0.15271489622632273	-0.0010166198825032663
-4.162615861022818	5.199209053922773	0.16867555941507523	0.15809411251047625	0.00146425571328758
-4.143652721141185	5.191949089536986	0.16986067353173426	0.15883373824571853	0.0036511403408551113
-4.014987066173259	6.398560350145364	0.014857520047899801	0.014646059999158665	4.00161585728102E-4
-4.102160277057983	6.226155071234556	0.035462069850508426	0.034720976173772004	-0.0030194727033392723
-4.158587255864665	6.1200098173878565	0.049851013833171344	0.047779617324515036	-0.006763225171386115
-4.284793079351208	5.824858607178209	0.08693243220592642	0.08159002170271946	-0.016985382478268602
-3.6322745368198053	5.1479752237781815	0.18552264590312734	0.16247937670556453	0.07066977383086567
-3.7520724673596213	5.133869891353276	0.18348956211077389	0.16481479698148688	0.05379306759103661
-4.068810461062704	5.185234828589743	0.17245862869302214	0.15990829246343616	0.013238921970532577
-3.4079134276844885	5.238028583704212	0.18364984856759548	0.14936784092271527	0.10048064615917313
-3.870611147185512	6.723331704642558	0.017692770409533532	-0.012858128320720065	0.006468777562671318
-3.93550508782948	6.569124366309313	0.021514515878183014	-0.004449373252700147	0.00656885227784933
-3.083077723553127	5.477621858005871	0.18288316582725356	0.1139968424272697	0.14264275198211268
-3.2016356353304536	5.395281637801698	0.18378137780625894	0.12787960852862132	0.12667075168017541
-2.9250367521464256	5.618751443255416	0.19611064197818873	0.09347726534529008	0.16388118578201444
-2.808073832376915	5.742408533499555	0.2033222947490903	0.07641576839762351	0.1780585408787328
-2.561109083068193	6.012828978318681	0.24759992161981365	0.03908489927974658	0.2125213660859985
-3.6562255957727294	7.214473650128381	0.05016906646882282	-0.04188121876372362	0.006375137815714944
-3.592522873141893	7.34008329807876	0.08719143134987535	-0.07128972174529684	0.01235649838801577
-3.54328167840365	7.470859406778205	0.09850907352608708	-0.08054858585657608	0.013958456191072733
-2.1477862434435124	6.617732931249476	0.37441306990969586	-0.06129963802871277	0.2796225727359804
-2.178221292733067	6.571855578800015	0.3628684355774589	-0.05223376825767412	0.2757318171498733
-2.0648331524982755	6.7576354797203635	0.40772825508663524	-0.08890263912192364	0.29084404625957333
-1.8849213199230619	7.066868042911974	0.4805818204318781	-0.14919825760892902	0.3143928026372935
-2.4120263893614973	6.229400814325045	0.29095647850983103	0.005069636536779051	0.23708518497564685
-2.5361866250272955	6.047252036713077	0.2521725818066808	0.03532621524343871	0.21601559606065088
-3.935819787141531	17.984500048599497	2.0420951523898623	-0.9863116389291142	0.22370412172022663
-3.78336958602557	17.993315823553566	2.028572132098074	-0.9917838480536872	0.22025314384679662
-3.427077741744119	7.766058137175304	0.2259536318645316	-0.17996323664388517	0.021122332203005124
-3.406569881135219	7.832445527304884	0.24400016966762272	-0.19248923106748195	0.021420382082334797
-3.395983191054093	7.883794864942119	0.25848419035325615	-0.20144771262989797	0.02230078060638439
-3.3371281060386737	8.150918617555703	0.3419714228658638	-0.24617021890777713	0.028629283463980415
-1.278169408830863	8.48437433428823	0.8196195556013288	-0.4137636455086826	0.38075409459168197
-1.4540629241815408	8.03470965362341	0.7123163791016127	-0.3317514056175579	0.36689272837596437
-1.8167261401452421	7.208011822579171	0.5129687373636894	-0.1767472509973848	0.3251669451203568
-1.5523830370140876	7.789776732269239	0.65143166755546	-0.2834719053800824	0.3541163282948977
-0.9410764433027281	9.405038530050247	1.0229729581298903	-0.5663876077793154	0.39882114634593185
-1.0329367331417418	9.151234284338832	0.9688299590733919	-0.5275691587534728	0.39509989246120564
-0.7679094447811552	9.95277965234512	1.125935276285639	-0.6392741129420956	0.40354820820466564
-0.33002843814312044	12.134348277380695	1.4673078903569274	-0.881400450641983	0.3953178440124934
-0.3357764586920513	12.078843485378034	1.4599407023625073	-0.8761837525143815	0.39611097597776357
-3.417433509638533	17.827381727176302	2.000151951614641	-1.0125193546045113	0.22446406858085702
-3.353382382951112	17.741842308688575	1.9949878282276667	-1.017447496726287	0.22728771195703873
-3.674832941632539	17.93323560833925	2.0214675846564916	-0.9962071692250659	0.2238013803216395
-3.5409307277999584	17.885907081965335	2.0112674193345392	-1.0057439882587018	0.22338554716683653
-3.1860561960175433	17.549365365355296	1.9806094241124492	-1.0260322326433717	0.23127481877993067
-2.9981130641699174	17.395321314172424	1.9684508211637795	-1.0326046724820142	0.23481807771829916
-3.2165215628928006	17.57820816975883	1.9826375800295097	-1.0240364385003287	0.23115507508501024
-4.1137207324417435	17.95308223849858	2.0636939068811433	-0.9776376299078179	0.2239421507835484
-4.160621080742889	17.795938972454014	2.0737045742849256	-0.9779999698066086	0.22934631883782644
-4.190763877417752	17.70804950350443	2.080050141300595	-0.975884732136302	0.23155105540700877
-0.33050020850094985	12.145123827625998	1.4684575137883655	-0.8821395948537928	0.3950724371975717
-1.4343564303268679	16.31909273804294	1.8500567439319613	-1.0634770952297825	0.27419691790583817
-1.3066176526698219	16.0680303809159	1.8319805171949983	-1.0645603483796602	0.27932369777652033
-1.1152979539279455	15.611202681804269	1.79853795292737	-1.0597421584235307	0.29224911903524875
-2.4474803932797915	17.1585224792057	1.939458570766993	-1.0466617166242695	0.2470382722278564
-2.055761384167546	17.041296048986602	1.91462289443071	-1.0559856595847612	0.2534172810958106
-1.9984998164489554	17.002629506016117	1.9101452411621629	-1.0562668566615	0.2557600702319107
-1.5724149375605685	16.580962567434636	1.8698810354106414	-1.0651535322578463	0.26660131683960675
-2.9820955633715815	17.38344915169903	1.9674878353940346	-1.0330677075421932	0.2352065610359652
-2.724789042326286	17.256116533629893	1.9536533137994119	-1.0400597042193058	0.24108737577651007
-2.531457869203797	17.190304756335227	1.943761584867128	-1.0454974247009017	0.24416235020965488
-4.183190145794866	17.56540290424019	2.079183554685104	-0.9761296146424092	0.23483776974595874
-4.207099313692599	17.371866069837257	2.0837252807985456	-0.9792481089766556	0.23843357699847162
-4.17345519997633	17.089831976884682	2.072038346111127	-0.9856578585096545	0.23805522492726364
-3.3148310309893363	8.423923301546052	0.4268938592967142	-0.2978251491462287	0.02971588795546142
-3.3001926290874843	8.663118489326514	0.4926093093443593	-0.34160318449408233	0.02744097708777366
-3.2862287614074197	8.915212706658004	0.5611892304278201	-0.38497917109530005	0.029652045734443237
-3.2794829862540458	9.153166440048345	0.6313863554209879	-0.4296080160040203	0.03264150734905205
-0.3805651487088481	12.953841366376702	1.5569948969620961	-0.94089863935759	0.37477134335306417
-0.4307061904896281	13.36924122248353	1.6026371662942265	-0.9715308650176733	0.3633885002915662
-0.5075965103225141	13.744646939005303	1.6369566631260637	-0.9897338189732391	0.3528814787243202
-0.5977318219793605	14.096499370658435	1.6717737626079567	-1.010348157716444	0.3406886183754865
-3.2676731937878696	9.605726412719452	0.7522139267299583	-0.5020852343633354	0.04324046891748376
-3.256429234120413	10.042692132374542	0.8662911785807494	-0.5696081309671877	0.05361141073230517
-3.268410707882346	10.416945356274994	0.9529553591413311	-0.6163746708963881	0.06219997304331962
-0.6591870284780542	10.31262568099423	1.1955772414034342	-0.6895044902174691	0.4064334060645828
-0.42285288091859907	11.258976825610697	1.3510492554120532	-0.7990839959631105	0.40752726390626687
-0.42939644071267913	11.215805729165236	1.3442186455773864	-0.7939923542044417	0.4078383773753976
-0.6312573047807166	10.428088654680536	1.2166919952139228	-0.7052390677839355	0.4068641364630925
-3.2903234695987535	10.897386429199772	1.0712760338231946	-0.6828803848430961	0.07298833208373767
-2.987291544864133	17.386535233830127	1.9678199213120007	-1.0329520604865006	0.23506627036459596
-4.164359810315925	17.031866286091535	2.0692005942994616	-0.9863263191204662	0.23846312006063664
-0.7097934901376413	14.466809880080852	1.706842898549795	-1.029192289606117	0.32721533095082117
-0.8575672753041089	14.969271293498517	1.7467867754285256	-1.0437533145676243	0.3126682484369461
-0.9532329287786547	15.217415294466539	1.7690051564815328	-1.053564067327258	0.3030324563118447
-4.1386892518049425	16.602845789463966	2.0420859815673014	-0.9901942155022347	0.2329251833174175
-4.159558946386909	16.976159925336383	2.0655980072756814	-0.9858371949907406	0.2386269627200312
-4.083322820670365	16.225441788462653	2.0083149615613567	-0.9914002189723016	0.22655716088208455
-4.075875945060494	16.183223288394085	2.0043355349316236	-0.99121133204454	0.22620674885862838
-3.9528003255732322	15.292784673108926	1.8924833087229622	-0.9825832671615052	0.19575194013379676
-3.9992067929440043	15.73055462668215	1.9513108449489733	-0.9903680908328114	0.2121034588765366
-4.068371905853679	16.139351008679608	1.9989416787656789	-0.9904690018523853	0.22507567816056623
-3.903746688804401	14.691009127397303	1.8060599776243604	-0.964644514298659	0.17337875345471124
-3.86987704440043	14.375574603567006	1.7564607916031323	-0.9510681283865843	0.16383034318918926
-3.9256796422272324	14.820378173973397	1.825532472780342	-0.9681783534604165	0.17775009521832516
-3.9497350317267026	15.228464150498013	1.8833578250650724	-0.9804750434995719	0.19345682940503667
-3.7268568443784513	13.894308007070336	1.675098380198388	-0.9336426530811425	0.15028213641597737
-3.698215854277132	13.779058127098043	1.6552066258653209	-0.9285561542208115	0.14716025643999825
-3.6779639093146645	13.673870011895303	1.6358068367339496	-0.9216114646413338	0.1448270275068087
-3.571181750067259	13.33170586472178	1.5733970317939625	-0.904850796018371	0.13526961675910562
-3.4835043026903465	12.977876322076302	1.5053402993474685	-0.8792385908822875	0.1287392128077028
-3.404126025364066	12.339701968592273	1.3832723306043309	-0.8336843031359673	0.10882663054736215
-3.3488293333994186	11.895449310153229	1.2880218533687757	-0.7889583808894891	0.09899615872975484
-3.300315153385468	11.14083500028607	1.127909884626549	-0.713444466714783	0.07898858920626514
-3.9511621749674837	15.271050023970451	1.8894976578459926	-0.9820227678348127	0.1951431644618258
-8.244373317370188	14.628658956740194	2.1443932416462696E-5	9.621980723819988E-6	1.5145396703423974E-5
-8.208489142862772	14.204433859089825	2.130326237752265E-5	1.0117009914494838E-5	1.5222853934334239E-5
-8.193734077492797	13.966873422743047	2.1225566089638782E-5	1.040355911539403E-5	1.5255325829312245E-5
-8.232676222944097	14.462837941075223	2.1389842477910352E-5	9.816166584769078E-6	1.5183452659473091E-5
-8.19035693955016	13.837323106092928	2.1184162304590282E-5	1.056901927080233E-5	1.525918730524044E-5
-8.113167709168138	13.369167772280294	2.1093462071917373E-5	1.110500101366242E-5	1.5361659639641254E-5
-8.077142174814208	13.181783020574018	2.1089976250275404E-5	1.1332068783796402E-5	1.539944206900854E-5
-7.967407351985131	12.816549861797377	2.1115946435040064E-5	1.1719805314768198E-5	1.553669371025002E-5
-7.4202031915344335	11.241546128091116	2.1648615753521766E-5	1.33191217491756E-5	1.623893249216495E-5
-7.380855782333087	11.139150568907128	2.1726427732741504E-5	1.3442639058807889E-5	1.6290834066604867E-5
-7.603903539139292	11.751642921695533	2.1411555468040727E-5	1.280189326967152E-5	1.5994953288806458E-5
-7.696154479064555	11.994745340563997	2.1309806069630784E-5	1.2576174052517846E-5	1.5871887603156123E-5
-7.744684776673163	12.145936214046198	2.1284927937524507E-5	1.2431627392610895E-5	1.5810543106529394E-5
-7.337783016568444	11.036160898112158	2.1810477317876497E-5	1.3560481889658835E-5	1.6347702680696146E-5
-5.478513842259125	7.328297301269693	2.432902336280874E-5	1.6272251673669734E-5	1.8080050407714376E-5
-5.496335515484936	7.350666297835906	2.43281014903632E-5	1.6275225306028414E-5	1.8072948329804098E-5
-5.513292533723025	7.373441024034741	2.430914195878262E-5	1.6260487410421513E-5	1.806493217124473E-5
-5.7782594324877365	7.704138241466704	2.4105161092808947E-5	1.613923459392945E-5	1.782909455691544E-5
-5.226288884072366	6.97442447090005	2.470153651246562E-5	1.6652476405537255E-5	1.8222797489405807E-5
-5.1320395346395955	6.880771446866525	2.4750235461848192E-5	1.6668459358141162E-5	1.8282990869994927E-5
-4.981658732436152	6.746084424883188	2.4971831104712952E-5	1.6821659985161608E-5	1.842697081198944E-5
-4.872230788355059	6.663668971542325	2.510741345669241E-5	1.6900426024095525E-5	1.8554044578659996E-5
-5.95993806317256	8.088641025459268	2.372588488167684E-5	1.5686692627605808E-5	1.777553855819158E-5
-6.156106083074739	8.43849134717127	2.359507525964853E-5	1.5594913953204246E-5	1.7651942875402047E-5
-6.3622803987511345	8.893710900037291	2.3229825183588693E-5	1.5180252173373707E-5	1.7522433557292108E-5
-7.037730777065047	10.279206689455364	2.229249440825491E-5	1.4252224750234731E-5	1.6761299758372534E-5
-6.511291309796823	9.166024915663732	2.3149849591079947E-5	1.5162500706127823E-5	1.7359874832278865E-5
-6.961309529005052	10.091919377967345	2.2399111369724373E-5	1.441114299291462E-5	1.6854708157537623E-5
-6.976746835639336	10.11701394282087	2.2391955219176184E-5	1.4405380144614279E-5	1.6840431757721218E-5
-11.149672852779776	19.026028297048256	0.33723655189687524	-0.06103993514697371	-0.13180671792486454
-11.177286946315288	19.099277703541333	0.3395511438835982	-0.06309980711143698	-0.1322129602064011
-9.18227086019565	22.941744559833715	0.34252597400879686	-0.14513927521502193	-0.08491870853223063
-8.933979733519063	23.042297787756027	0.3343731683620368	-0.14709820935373902	-0.07782747249440143
-9.497726748011418	22.723004536194928	0.3490412238455788	-0.14020238412188113	-0.09265952815178678
-11.201816179455392	19.362671115833425	0.3441093442699285	-0.06919547108364907	-0.13161798597358676
-11.022193536741858	18.71762456011473	0.32735611351229726	-0.053063077851605564	-0.13004072473756195
-10.948655511422155	18.634752597804788	0.32239713169707673	-0.05030252392406067	-0.12838454728220888
-10.739200803101152	18.414265673982754	0.30890378973361066	-0.04366656453708651	-0.12387101225678401
-10.426129079411938	18.242868662510936	0.2889102967603409	-0.0369581585810174	-0.11590779005269632
-10.351495060601314	18.19934593348884	0.2841266996196329	-0.03547349066888055	-0.11397356743415822
-10.276659955502009	18.164399203559437	0.2793865096496063	-0.034150655155910245	-0.11216002410624021
-10.051706148564318	18.092298620546728	0.2646857575190588	-0.0307097550432154	-0.1057213480802901
-11.220597943108505	19.547650220008503	0.34733217398198607	-0.07341022506224193	-0.1311268581571259
-11.213232813518047	19.613678726955158	0.348005467802433	-0.07455380287498789	-0.1308473860334999
-11.167862918473158	19.983763373685665	0.3516057424194669	-0.08270549318573751	-0.12849250533482387
-11.119734753615504	20.180895538942224	0.35316393918650424	-0.08627556426043675	-0.12741782232231935
-10.889962382093142	20.81510177874138	0.35574681935755487	-0.09897825669002133	-0.12169517866042454
-10.989883259185685	20.57314650704364	0.3548433000286114	-0.09460226734303755	-0.12370977412863192
-10.670647697607485	21.25443563231954	0.35667762268284087	-0.10808354549868343	-0.11685291170646162
-8.656589193032165	23.077778160673812	0.32270036484535064	-0.14671442726309947	-0.07081572599437025
-8.262164632393056	22.97490850022338	0.3005530086795937	-0.14106297424169437	-0.059255857210836246
-8.093510801985081	22.896766634500132	0.29027826820872726	-0.13776460749546485	-0.05518544241468355
-7.68989912608717	22.564207698669875	0.26206549783135913	-0.12416049071880618	-0.04427637288066734
-10.61906467426591	21.352055718189742	0.3569421569775957	-0.10982776076924405	-0.11601674781090385
-9.936768220586934	22.310409278173573	0.35572714100394665	-0.13088191904375762	-0.10258678990620526
-9.627937960973474	22.62487940796674	0.3518408300088183	-0.13820895373207687	-0.09554630576641335
-9.573169961095976	22.676544366109272	0.3510390410733308	-0.13931097584866317	-0.09441918991181739
-10.134279956953314	22.058148587414195	0.35620639244077984	-0.12483583634599656	-0.10694239425208159
-10.304582249602808	21.836678921374176	0.35715705958536714	-0.12020929542110977	-0.11003525092772262
-10.555587977067566	21.45179651669559	0.3568948221973399	-0.11167208912967012	-0.11506407985857438
-9.871150253323467	18.04329134881533	0.25308247290879404	-0.028360210449454974	-0.10096548090527291
-9.4491510421968	17.986087424675254	0.2235821532018147	-0.02341420786270244	-0.08817559398847234
-9.39405468440286	17.97674307009461	0.21974312121621067	-0.02285280357724439	-0.08659891344767179
-9.318824933668623	17.968766098777905	0.21402507929952574	-0.02205316216951395	-0.08428572076464888
-8.866655676614846	17.930756511797174	0.1801430677172808	-0.017717035021826637	-0.06995441611883928
-7.460370084706861	22.326890903804703	0.2450312205678956	-0.11605011079769151	-0.03982965379868195
-7.181921823170052	22.004421546653404	0.22301613933286707	-0.10322765360471119	-0.03417136400222438
-6.980050576019263	21.793148493492453	0.20778474854371673	-0.09625696407508033	-0.030920684550303303
-6.576542696581086	21.409318391621486	0.17861476236951837	-0.08203227542989414	-0.0243915289305266
-8.591810565175942	17.924390418426363	0.15719598425960912	-0.014845562005613737	-0.061101938051998025
-8.160987566235585	17.895824611247768	0.11609834285632856	-0.009594535993466416	-0.04489373474018615
-8.427526747689353	17.911776804777684	0.14187954568223518	-0.012980032426143977	-0.05509060252538078
-8.540982568507179	17.920050757602066	0.15298658929060654	-0.014368282198530051	-0.05944370278558121
-5.864615339578987	20.755750631962357	0.13075835827047974	-0.06049573422128862	-0.011420218164536625
-5.543802938210256	20.38074487517408	0.1077196088714265	-0.048273579310024066	-0.005920261878432208
-6.504364858334945	21.34437545298176	0.17370963944810125	-0.08011088522433166	-0.0232945095852316
-5.970918121132899	20.87023242852833	0.13827606655724223	-0.06355881829816158	-0.012948751386212655
-5.171797381464162	19.89737251545445	0.08011171251652074	-0.036583882218137694	-0.0012949717461189845
-5.0245480447987125	19.683822661130662	0.06905207601924171	-0.030246516618442704	8.907820492015878E-4
-4.900152014728899	19.401774462066626	0.056959585445942804	-0.024178303724690473	0.0010607749997446235
-8.045165203849148	17.895237150670994	0.10103471481575733	-0.00802830608996596	-0.0380908693670177
-7.828330068792466	17.887207984644846	0.07053809211693778	-0.005734237444187813	-0.025385229985806435
-7.588389628929521	17.819549385161938	0.01648892017901101	-6.719892090023105E-4	-0.006251109002489219
-4.683175416995011	18.92056128922509	0.038780967076891174	-0.014691018287283388	0.0032903968806534656
-4.557131527726211	18.533459102138394	0.026347937315509527	-0.01079065745205582	0.003528022312976213
-4.377707594286538	17.57417867700677	0.0036725707488217936	-0.0018845646181335322	0.0018141119864809692
-4.375950900357417	17.526057226949376	0.0027380318357152775	-0.0014385636096309134	0.0015649317823176925
-4.484941864981501	18.19838652331461	0.016370639663741866	-0.0060941482273919	0.002890900145992515
-4.372825752777866	17.497105804998277	0.002469960379972165	-0.0012936855601139606	0.0013884016674203217
-4.260063754969469	16.957122878843833	0.004477266185955442	5.646047018298393E-4	6.713174630238504E-4
-4.2543796491463395	16.88173839584814	0.00426988854235141	7.588850106027028E-4	3.352752705222024E-4
-4.172479120773178	16.325671413989923	0.005344020724404498	0.0011853753101005783	-2.479956854146959E-4
-4.151871519508384	16.155447405066244	0.005839927466513576	0.0013527191036134976	-4.46766380310462E-4
-4.144035245207647	16.121454065378032	0.005829535913551717	0.001327718228432658	-4.238468854960121E-4
-4.072421898747817	15.289956430567175	0.004797762423626374	0.001545926014572269	-4.8827364180893245E-4
-4.095328121705499	15.489697359268533	0.005160444469464235	0.00154515857792848	-5.720216959197317E-4
-4.118480058777639	15.68595857984359	0.005566089426155979	0.0014210360647872082	-5.163573066170478E-4
-4.140149876500907	16.06180723438685	0.005747166484523405	0.0013243548947335106	-4.199587437444235E-4
-4.179593610389492	14.862900564725685	0.0038107245997918812	0.0015805849978275353	-8.573455842023002E-4
-4.129583690004605	15.034457843656845	0.004306527488736009	0.0016716378120415825	-8.432813148627576E-4
-4.332504046130264	14.727261534199787	0.001932209713960792	7.386890432602764E-4	-3.697104785208555E-4
-6.864381120883843	17.824925970386563	2.3681583529439916E-5	5.408083462387265E-6	1.6093462779998076E-5
-7.111456277637915	17.862901719600874	2.3253146611026822E-5	5.292032014680916E-6	1.5677665769369497E-5
-7.361730330183262	17.815658423143518	2.2808425018469487E-5	5.359001765620184E-6	1.5263670099161E-5
-6.699631952192596	17.790187728061333	2.397739823745335E-5	5.498998308971197E-6	1.636475542013141E-5
-6.471535900809904	17.65611081898578	2.4377390705373013E-5	5.795794686573643E-6	1.6743186067936627E-5
-6.01856299486931	16.965651538393175	2.5162075851058775E-5	6.994597502449449E-6	1.7474199114830874E-5
-6.018217814642384	16.964954947243214	2.516267570346013E-5	6.995748917573146E-6	1.747476777921482E-5
-6.192614293475787	17.31914560580889	2.4869424144449802E-5	6.424468246308908E-6	1.7198973986273924E-5
-6.358826975092747	17.562077889890872	2.457662446138364E-5	5.975006408940936E-6	1.6927866072516684E-5
-6.018066056155799	16.964687362149334	2.5162937465255073E-5	6.996157577634316E-6	1.7475023295872577E-5
-4.908304538333134	14.969355025422521	2.6538028591309786E-5	9.648160691301589E-6	1.8933758622184545E-5
-4.894965705707698	14.956384548239772	2.655482725974299E-5	9.665334152828347E-6	1.894862384148908E-5
-5.522668475480044	15.89108446419409	2.5792767044774857E-5	8.478224311805554E-6	1.8163315614261453E-5
-5.590293973325887	16.02332329799043	2.571783391760519E-5	8.315000926885573E-6	1.8076361779491047E-5
-5.62503595550961	16.102423683804165	2.5682946329216726E-5	8.214651933180364E-6	1.803710490000518E-5
-5.79838945170203	16.47567517825189	2.546320036331628E-5	7.70860482218086E-6	1.7793652298724293E-5
-5.818300420163335	16.518599132988257	2.5441730986823578E-5	7.65055320277919E-6	1.7770528395399505E-5
-6.016563718580136	16.961325465432818	2.516504232635205E-5	7.001032041579241E-6	1.7477260026118312E-5
-4.911331118979538	14.97328547513143	2.6534178613632836E-5	9.643103392781244E-6	1.8929947697822583E-5
-5.0735700023776875	15.16993664121582	2.6335366256813717E-5	9.396584935784936E-6	1.8737174097787758E-5
-5.223708594183212	15.375437594116095	2.615281040153259E-5	9.130124144534898E-6	1.8555653890556608E-5
-5.2244114000787105	15.376332166246335	2.615198589663526E-5	9.129012041489401E-6	1.855484594273374E-5
-5.424504479191739	15.698092793846305	2.591166022489308E-5	8.72787591977652E-6	1.8299515528858E-5
-5.22565127061393	15.37825402853767	2.6150552837477103E-5	9.126589881221314E-6	1.85533717820816E-5
-4.7077301313837365	14.774519111724057	2.6790424753575E-5	9.908738132231738E-6	1.9155756471685906E-5
-4.675015183440867	14.74800878513003	2.6827859350884627E-5	9.943883396977385E-6	1.9186988225912E-5
-3.7658512309524754	7.028045440845924	2.620742355774551E-5	1.5954926329201964E-5	1.9366475808908086E-5
