# Supplementary material for: Thyroarytenoid muscle fiber orientation regulates the ability to modulate vocal fold vertical thickness
Source: PLoS One. 2025 Dec 4;20(12):e0337735. doi: 10.1371/journal.pone.0337735 (PMC12677544; doi:10.1371/journal.pone.0337735)
Supplement: S4 Data — (ZIP) [file pone.0337735.s004.zip › Male/contourA5TA7.csv]

% Model	Angle4.mph
% Version	COMSOL 6.1.0.357
% Date	Dec 14 2024, 00:43
% Dimension	2
% Nodes	720
% Expressions	3
% Description	Line
% cpl1x	cpl1y	Displacement magnitude	u	v
-11.968005616002486	39.650844643500406	3.030709099110491	3.344549245807517E-4	0.36395002923226716
-12.100925229184412	39.521184251215715	3.0271703636542515	3.327533789619462E-4	0.36400086819460453
-11.810234379374002	39.74293127707726	3.0332176546325793	3.3567199674455197E-4	0.3639131034779579
-11.76596306338081	39.775513356632324	3.034107182919639	3.3610058421616143E-4	0.3639001869943793
-11.47739948826791	39.862189693672036	3.0364717093928197	3.3724465287208875E-4	0.3638636115323891
-11.258980847445656	39.857881496438054	3.0363498233465753	3.3719185747038054E-4	0.3638624221765886
-11.716143543792246	39.796222579001906	3.0346713533294984	3.3637533669172645E-4	0.36389169574859015
-11.163938214941039	39.85365079891891	3.036235446263812	3.371327890720788E-4	0.3638627973293433
-10.796207435616262	39.85090503287166	3.0361588699016506	3.370888255026733E-4	0.3638590868050474
-10.709496869932108	39.85039381204079	3.0361437520939627	3.3707930595415573E-4	0.36385816307304775
-10.37169574884199	39.850036177539195	3.0361325159634216	3.370637364457935E-4	0.3638539385752907
-12.13512273325702	39.460672833157	3.0255196173988548	3.3196037887262936E-4	0.36402423299731834
-12.240660142730178	39.24849072022055	3.0197334339978017	3.2917912951267736E-4	0.36410596975775994
-12.227325367848685	39.08705965880899	3.01532711854584	3.270715483338508E-4	0.3641669512286956
-12.205740642978935	38.979124391808504	3.012383762081962	3.256623019146733E-4	0.3642075600318598
-9.681369688821853	39.850002288818345	3.0361197469674464	3.370445251479438E-4	0.36384505602549727
-9.209886193231677	39.8500022888185	3.0361214535074983	3.3702247980316484E-4	0.36383898063350645
-6.503691158131879	38.96454001876737	3.011935423472947	3.254899863089413E-4	0.36413999179864115
-6.587351156296421	39.29642873129991	3.020994796951263	3.297983153131435E-4	0.3640151729337393
-6.771159512318912	39.57700815680421	3.0286487555087995	3.3344655736413243E-4	0.3639111107496674
-6.814129999907874	39.651652838586976	3.0306862034641506	3.3441629186568064E-4	0.3638833495272505
-7.229593906641747	39.84203493583536	3.0358831163828848	3.368991847922263E-4	0.36381649915353337
-7.181795837296288	39.83706132882147	3.0357473713773966	3.3683411050924406E-4	0.36381776840190233
-7.033567159296577	39.76166368437849	3.033687221639655	3.358520120172535E-4	0.36384445396703297
-7.6946177519140235	39.85300356006798	3.0361875036639607	3.37038106256395E-4	0.3638183272522592
-6.488283836647731	38.91091546805024	3.0104730095701737	3.247902393058909E-4	0.36416013258513696
-10.243595360807257	39.850002288818345	3.0361315300677054	3.3705623867115236E-4	0.3638523013033381
-9.730298368089413	39.85000228881833	3.0361207948911795	3.370455472213865E-4	0.3638456860546697
-9.743014193148053	39.85000228881833	3.036120744526555	3.3704628050277576E-4	0.36384584965837424
-9.085341826788042	39.8500022888185	3.036119671935704	3.3702012934897646E-4	0.3638373737571114
-7.779783738995952	39.851154726690396	3.0361404729689374	3.3701075183342126E-4	0.36382012737199415
-7.886706964608754	39.850916601280545	3.0361314141340205	3.3701205765302063E-4	0.3638215964395818
-8.209330570361047	39.849987794146756	3.0361191257710622	3.3699306771964245E-4	0.3638260997503352
-8.699211804792647	39.85004545472901	3.03612595010751	3.3700052803498515E-4	0.3638323859881508
-8.427966558711145	39.8500350871401	3.036117507648422	3.370017325576774E-4	0.36382889399443347
-12.152615457473026	38.61822056218743	3.002535505411805	3.2096404943388534E-4	0.36434359335140143
-12.150457207342695	38.60568225439725	3.0021937140507933	3.208008179927742E-4	0.36434831512735455
-12.146591986235311	38.58859764700979	3.0017274668537186	3.205791970852988E-4	0.3643547373375046
-12.074238696384148	38.24828133015453	2.992448299319626	3.1615290699803353E-4	0.36448272021081174
-6.441829287929373	38.514252064367554	2.999655000465042	3.196324672083736E-4	0.36430998768151973
-6.4796557750756225	38.830935381536946	3.0082894087719763	3.2375160348713087E-4	0.36419035881855466
-6.431316994593285	38.355730965701305	2.9953290843267046	3.175835323759312E-4	0.36436998243152685
-6.415000660473024	38.12021737547059	2.9889071698785514	3.1452731168785553E-4	0.3644590984995429
-12.006552716049852	37.91928976266428	2.983469301392021	3.118912719296096E-4	0.36460647745437436
-11.966773292852782	37.7322909897182	2.978371123539291	3.0946996677935063E-4	0.364676802364467
-11.899335717233097	37.41624344712912	2.9697477684529345	3.053959412727417E-4	0.36479565830091676
-11.86072968481382	37.23337054820751	2.9647627275413124	3.0303214121825585E-4	0.3648644351665233
-6.405495081109018	37.81045524455644	2.980453518073126	3.1052801132693507E-4	0.36457647023287004
-6.3802834672144035	37.49850283645258	2.971949115530224	3.065006414923314E-4	0.36469447201152244
-6.34327199449609	36.990127261889924	2.9580778470397036	2.999766076693542E-4	0.36488682948310636
-6.3346776499635205	36.89181710192548	2.9554001731773516	2.987128188469178E-4	0.3649240076712341
-6.327277488709939	36.80573234114482	2.953054623205236	2.9761608762690194E-4	0.3649565678974671
-11.839379859361392	37.12464213602315	2.9617946230548817	3.016319910932276E-4	0.36490534868803404
-11.66031709327127	36.191536938073696	2.936348685016595	2.8967579569986654E-4	0.3652565151486033
-11.619905720758748	35.962379473002436	2.9301071792646627	2.867509740120335E-4	0.36534280100115424
-11.730360249335298	36.58305483766412	2.947037260922139	2.946682722053587E-4	0.36510910353799086
-6.248695444183289	35.88284413383002	2.9279068765490486	2.858155460961362E-4	0.3653056102600048
-6.190644674951313	35.36621719878445	2.9138151106499834	2.793093214247627E-4	0.36550085629735396
-6.146329446134891	34.860882297696094	2.9000432229284825	2.7289728430914456E-4	0.36569196363988227
-1.0600869276340483	18.316100001774196	2.4497527582161336	8.113082428893487E-5	0.3719097712857635
-1.0459016161732135	18.37692181363064	2.451403052305094	8.179475061554715E-5	0.37188655826932826
-1.1744205707972624	18.153797557800345	2.4453449271432395	7.936305514316685E-5	0.3719725423316497
-1.311326192584243	17.97535615877772	2.4405012527419445	7.741924058927153E-5	0.37204167798308746
-1.386335587551091	17.922671465764726	2.4390700068179223	7.684771163694375E-5	0.3720624640942957
-1.650548821745367	17.757514160475903	2.4345902899917196	7.50555476657777E-5	0.3721279392100526
-0.9718149006219283	18.630446296863695	2.458290465676628	8.456240375052215E-5	0.3717896360787033
-0.9542349860686515	18.852537320770427	2.4643195362259522	8.699203837719622E-5	0.3717052412626099
-0.9467123425971604	18.932059856972355	2.4664807706045386	8.786254478648637E-5	0.371675009391629
-0.9488912973033679	19.009058522305217	2.4685715277234754	8.870740227733346E-5	0.3716458387141366
-0.9602591937381534	19.185733594449147	2.473372535440616	9.064378898269476E-5	0.3715789764315382
-1.0005126263859143	19.36574217623491	2.478259456298657	9.262101150223678E-5	0.3715111624544427
-6.05347281998843	34.07388368729615	2.8786171840899124	2.6306987697439165E-4	0.36598932849139776
-5.779746191862431	31.198536783186327	2.8002568406742836	2.277101651978995E-4	0.36707660985006196
-5.81260308842713	31.6601371096856	2.8128080515377674	2.3327494987844766E-4	0.3669019053457153
-5.898916358898413	32.61341104261303	2.838812897284023	2.44978519339346E-4	0.36654138911707446
-5.976331308258205	33.33624786626052	2.858484541904893	2.538605531055084E-4	0.36626815437470084
-11.555172919712001	35.57995576034233	2.9196803828066464	2.819214426248216E-4	0.3654868294379433
-11.427224513094306	34.824469013294944	2.899084677948279	2.723206892697637E-4	0.36577135819605466
-11.302991741507174	34.01939293201957	2.877133002993751	2.6224281668960016E-4	0.3660747075505067
-11.26269403333529	33.74326682230424	2.869622568710443	2.587559460389226E-4	0.36617877528886045
-10.87492360433819	31.536162433666846	2.809477935667204	2.315343326348883E-4	0.3670098589580954
-10.79808267178972	31.096982410679725	2.797518595677118	2.2631178135534307E-4	0.36717524180367705
-10.515617328365707	29.431210118152052	2.7521683860551054	2.0615265504951157E-4	0.3678026300790797
-11.095255333576779	32.78560916869341	2.843492103748129	2.4694213947391917E-4	0.36653939664489504
-10.374607869233792	28.677418549364212	2.7316192024802595	1.9737385768378135E-4	0.3680863923843104
-1.9007542873442729	17.670028077820447	2.432214905700394	7.411194393498199E-5	0.37216381422540457
-2.0779141835942943	17.606247817656115	2.4304851856634	7.342458764289828E-5	0.37218991337368523
-2.421704394542373	17.610906476909	2.430612771770075	7.349119967969658E-5	0.37219186442262
-2.5268901597962445	17.60827853304663	2.4305423493553953	7.346777963628536E-5	0.37219399915334056
-1.0157099330243569	19.441588102125813	2.4803208857704004	9.34550014999532E-5	0.37148257022237113
-1.1062328150339649	19.65851365771074	2.4862130238211604	9.584234271113617E-5	0.3714013043863838
-1.0950141199455286	19.63861486947969	2.48567248793829	9.562294609867682E-5	0.37140872729011626
-1.0936631912571904	19.634142492606518	2.485550914067993	9.557360331150934E-5	0.3714104083315006
-1.2019485900933222	19.823967402584525	2.490710079215926	9.766554766900256E-5	0.371339611132348
-1.2626663164006444	19.90610167368628	2.492940284424571	9.857004904320534E-5	0.3713091266311179
-1.3479656887537845	20.02184186709379	2.4960876259316382	9.984536705299606E-5	0.37126616732137474
-1.3818036936806772	20.069240413165744	2.497375159269979	1.0037038773059149E-4	0.37124856302994447
-1.490043238491493	20.21081153288452	2.5012244260544385	1.019308486115345E-4	0.3711960573799455
-5.495158991359491	28.68268136418761	2.7317027249285193	1.9770420477420073E-4	0.36802750981196825
-5.507477156915547	28.790577524822243	2.7346321744788593	1.989547288166294E-4	0.36798672323150344
-5.640376413522405	29.93509919763994	2.765827441301555	2.1252851843769682E-4	0.3675541750737876
-5.66674537726079	30.200894570944342	2.7730523224989145	2.1566103218999957E-4	0.36745365832012766
-11.232964758328787	33.56280133293661	2.864699114031703	2.564778126646032E-4	0.36624675447039906
-9.890707351552885	26.584105713780335	2.674608050138685	1.7304553896640756E-4	0.3688734046277893
-9.499209611630052	25.463046361573806	2.6441022103133682	1.603981960839247E-4	0.3692934911430104
-10.251371607480321	28.08873461337165	2.715586805896162	1.9036330024731684E-4	0.36830784456162147
-9.949856872037069	26.81141811544305	2.6807993674846373	1.7570803116217495E-4	0.368788013866912
-9.409620206466	25.28683176907262	2.639293229514227	1.583855302943907E-4	0.3693592137418428
-8.975776833099328	24.413789608181347	2.61558936338134	1.4869621820184199E-4	0.3696850467932853
-8.450931047688341	23.67686534172989	2.5954921163736673	1.4048299071790045E-4	0.3699583776099437
-8.315280225053407	23.486682331666373	2.590333279196881	1.3841225819024338E-4	0.37002895249057044
-8.109310669822081	23.245736403988893	2.5837700551395817	1.3578449256673522E-4	0.37011800975921194
-5.04821833795282	26.35030357792787	2.668217412270833	1.7065791945469362E-4	0.3689070695962447
-5.072511135861281	26.457154341834364	2.671117150125036	1.7184531030987017E-4	0.3688668054625668
-5.319014801988768	27.6151602307035	2.702637402976062	1.8520069396414697E-4	0.36843038939780126
-5.298549699956672	27.508324942348306	2.6997347579242357	1.8399566812318593E-4	0.36847068632744745
-1.6547952866665352	20.435138707303928	2.5073173972165854	1.0440958786377464E-4	0.3711127877050353
-1.7068462026965912	20.505043732104994	2.5092185868739305	1.0518432692736913E-4	0.37108684778349554
-1.8328638043067826	20.675856534446993	2.5138592329081817	1.0707599502071541E-4	0.3710234500948484
-1.9146876228856835	20.78271581099791	2.5167655267093774	1.0825698436200528E-4	0.37098382096350946
-1.9589596542270868	20.838178803681924	2.5182715782420386	1.0886730100424487E-4	0.37096327078341257
-2.2267902915590323	21.173727916983232	2.5274060318186873	1.1259636749950383E-4	0.3708389492164046
-2.4765836027203294	21.524027437877677	2.5369144352485016	1.1648405415439777E-4	0.37070883909805236
-2.510632075597485	21.56945277354053	2.538151720739108	1.1699289675420869E-4	0.37069198748263815
-3.4170539347823667	18.323036770820913	2.4499555268848927	8.130437434985563E-5	0.37193265111875545
-3.3613588547056894	18.26201824120377	2.4482985603922636	8.063649545575642E-5	0.3719551856070122
-2.8302006677410443	17.7685842180935	2.43489406765108	7.523002945755156E-5	0.3721365034760152
-3.0213186080937637	17.882690433716814	2.437994294837864	7.648368900711191E-5	0.37209530750137987
-2.9853774190574067	17.85333337493745	2.4371980329691185	7.616202935200881E-5	0.3721060509334662
-4.904236518511963	25.91960781073081	2.6564771106655587	1.6580699863805962E-4	0.3690688139224097
-4.723668736196532	25.314951331292864	2.6400418500222087	1.589276057186618E-4	0.36929610192412204
-4.604679940346854	25.051089745874435	2.632845883961315	1.5591094166126493E-4	0.3693948214924858
-4.281370486848969	24.383328411417228	2.6147155850481196	1.4844414079665232E-4	0.36964448037594355
-3.2125741016240386	22.611557155864187	2.5664860094686555	1.285999998049077E-4	0.3703045149951434
-3.272014261258436	22.70654698603269	2.5690644284582524	1.296522035142141E-4	0.37026914713212955
-2.5518384799861815	21.63096481182497	2.539823125458683	1.1768443226916195E-4	0.37066911664241786
-2.8735384712196232	22.08009398368013	2.552045335407813	1.2267874186865923E-4	0.37050233103887187
-3.1756044296995665	22.556944434453374	2.5649984780706125	1.2799826773567983E-4	0.37032482114975007
-4.545571876999899	19.652622560032107	2.4860811412064057	9.592543124933522E-5	0.37144088074631365
-4.424895516455141	19.524062222800467	2.4825887491300556	9.451501869769176E-5	0.37148832413974325
-3.958958611653594	19.00470136406695	2.4684724058682517	8.878793643794017E-5	0.3716801211680936
-3.8782730930382083	18.915322300283425	2.4660471613563217	8.780766294470192E-5	0.3717131385120177
-5.025563667731989	20.107549344377823	2.498465853866489	1.0097335875819314E-4	0.37127369394285636
-5.277731362781373	20.350988119887234	2.5050667569022878	1.0364771545838057E-4	0.3711841171630108
-5.606549304112775	20.6598148798465	2.513478631234941	1.0709481766409105E-4	0.37107068947288924
-6.131048509468386	21.17349677678001	2.52742045766526	1.1277240982820707E-4	0.3708816438793216
-7.17416985769136	22.198608654304337	2.5552867571469355	1.2413045665266871E-4	0.37050449952201026
-7.6413332318231895	22.67125431062098	2.568178601394563	1.2940232606497272E-4	0.3703305347724806
-6.9150129554945305	21.927639425126234	2.547942510250786	1.2116739426927351E-4	0.3706044034494342
-6.31895859009996	21.343154735881807	2.532052357904503	1.1468047657673574E-4	0.37081942739055657
-6.618255579081206	21.642875823077	2.540178548082696	1.1802672179556983E-4	0.3707091089773741
-3.6680004015474728	23.30103040805593	2.5852554087247306	1.3626543083977604E-4	0.3700480857109658
-3.83446762916781	23.580833568731567	2.5928591669955576	1.3944771470254957E-4	0.3699438482147016
-4.071443328978513	23.987709649252928	2.6039373223200064	1.4393944883300493E-4	0.3697921494622354
-7.640251545310057	17.586782544931808	2.431411348464409E-5	6.009938283370836E-6	1.611698015234053E-5
-7.509356374993602	17.79911102953117	2.4239730180101613E-5	5.556047402421044E-6	1.6135102839080924E-5
-7.6989388334005735	17.4903691638282	2.4344652293362478E-5	6.1772905662334465E-6	1.6107336207883403E-5
-7.762103216471637	17.30759444679789	2.4340910843097514E-5	6.506144171622237E-6	1.6120415703715295E-5
-7.821162534822876	17.152686250634986	2.432052364834595E-5	6.763963056579136E-6	1.6123361451205078E-5
-7.87221896818102	16.9473112831706	2.4261265505975966E-5	7.099037940350645E-6	1.613905310426815E-5
-7.921170402924522	16.753942907049066	2.420935784254557E-5	7.41133956811507E-6	1.6155399015052997E-5
-7.9783869673286425	16.470761822820492	2.409624116981084E-5	7.836238776019437E-6	1.6184206612938207E-5
-8.003886469325913	16.357472230499454	2.4055339784618657E-5	8.010005279809221E-6	1.6193702582660655E-5
-8.041803974825056	16.197407590250943	2.3956907084065747E-5	8.232568157210945E-6	1.6185987584980294E-5
-8.11957094103931	15.808141817188318	2.3740242609152324E-5	8.77504892955368E-6	1.6194726036220854E-5
-8.094241908274963	15.975737091845481	2.383692465497514E-5	8.551210807507003E-6	1.6187979494783966E-5
-8.149959289733443	15.594634263864748	2.3633474851771147E-5	9.067242302712628E-6	1.6208760565954195E-5
-4.487015489615116	14.591722761896559	2.9273516748800192E-5	1.0852659864555184E-5	2.0981473043965494E-5
-4.416731324563106	14.512870608922288	2.934890442855213E-5	1.0961782712686049E-5	2.105658389990584E-5
-4.329055028394281	14.412978776001905	2.945383714319038E-5	1.1109988781400231E-5	2.1158890564617368E-5
-4.19303203891211	14.248275933735142	2.9599544651871827E-5	1.133232527137686E-5	2.130554768286239E-5
-4.178965322518646	14.23024927967746	2.9616340424923235E-5	1.1357993437991509E-5	2.1322274342555743E-5
-8.208595369810979	15.125877972768416	2.3342598235734945E-5	9.63910660828761E-6	1.6220898740192657E-5
-8.250106284083648	14.883579494882824	2.3184631078794555E-5	9.9179208393404E-6	1.6216284013778108E-5
-8.184763342662869	15.304083214581624	2.3455323485815488E-5	9.426453272418979E-6	1.6215521612633657E-5
-8.194040568253598	15.203367992185502	2.3401099187628822E-5	9.553098856075405E-6	1.6224786990170222E-5
-4.009503675450382	13.95499929048619	2.976027395292765E-5	1.1709872435440695E-5	2.1489988929855412E-5
-3.967321215997023	13.879167246534847	2.9804398632024462E-5	1.1814253005758075E-5	2.1538945015096547E-5
-3.8768075373306097	13.684183745503944	2.986647569660444E-5	1.2052189493140808E-5	2.1627458395620247E-5
-3.8285567068758617	13.577304042901428	2.9897537261475416E-5	1.2184789570653229E-5	2.1672790552691003E-5
-3.679175518096213	13.165512678706849	2.997601831878209E-5	1.2679001646277676E-5	2.1813068125651282E-5
-3.5952780276413945	12.848827743115857	2.9979058112825603E-5	1.3025238876796827E-5	2.1882305507227496E-5
-3.8035301168690907	13.511178334388502	2.990299460603234E-5	1.2256375135146717E-5	2.169158328774975E-5
-3.5706258476984103	12.751547870197772	2.9995286257473536E-5	1.3148483689532554E-5	2.1909967603385135E-5
-3.536337058362929	12.508568926206657	2.9988389603423123E-5	1.341747796529527E-5	2.194584637443202E-5
-3.4943523373487664	12.217884679130231	2.9975475681744882E-5	1.3738487671310162E-5	2.1986194089372178E-5
-3.476217738039166	12.051206781698731	2.9950019895142147E-5	1.3898631505475005E-5	2.1996926094462026E-5
-3.4381043775288846	11.707787309160882	2.9980592393952676E-5	1.4307926728147365E-5	2.2049903286538485E-5
-3.4175141432913065	11.442487558596586	2.9947387440812346E-5	1.4567249056048349E-5	2.2060177528842906E-5
-3.390535492772293	10.959938069747185	2.9934243373301203E-5	1.5072539603111824E-5	2.20876144048857E-5
-3.391605607580326	10.637069694303245	2.9904672085441604E-5	1.538433724303838E-5	2.208474775677312E-5
-3.3957072198915474	11.125983907025887	2.9962023598374376E-5	1.4917607022257437E-5	2.2089132861736046E-5
-3.3933099091125833	10.454525891479044	2.990735347861537E-5	1.5581805692137148E-5	2.209169156781416E-5
-3.392748642497309	10.363320317554606	2.9914953915571745E-5	1.5678229270460386E-5	2.2094361879095648E-5
-3.3881777990103163	10.052022617744685	2.9908380365056935E-5	1.598241721700693E-5	2.208795012411741E-5
-3.379931059854188	9.65560915900371	2.989247970260894E-5	1.6334075077856597E-5	2.2063744546199073E-5
-3.38003327420144	9.645525660619372	2.9890608785725238E-5	1.6342175497018634E-5	2.2062641551616515E-5
-3.380411775956053	9.63612711841371	2.9886998755559625E-5	1.6347651279631172E-5	2.206054018283191E-5
-3.4070943292007656	9.209820550583608	2.983628790822817E-5	1.6717589794437135E-5	2.20124617935569E-5
-3.4177904844649305	8.97279793026408	2.975351400054304E-5	1.686626089831956E-5	2.1945965285627655E-5
-4.670507470987797	6.528342318175511	2.757264807866544E-5	1.8601789333630152E-5	2.0245287718144665E-5
-4.472672713765167	6.53165408154053	2.7850402641821237E-5	1.8553219938610632E-5	2.056213811150329E-5
-4.296096768007061	6.564113874181485	2.797988398668173E-5	1.841958006968826E-5	2.061956820970167E-5
-4.1907677441120486	6.6201318525786546	2.8135944816617102E-5	1.8298844036692297E-5	2.078149867692206E-5
-3.42823364007561	8.77881073484247	2.975218085512032E-5	1.702687527775909E-5	2.1928580996181155E-5
-3.440421539484517	8.631632878187974	2.9744356309781032E-5	1.7103232629895584E-5	2.1904437970705915E-5
-3.510174069952668	8.051882576425108	2.966884256324333E-5	1.7391437958227203E-5	2.1784604790812713E-5
-3.4654247941708625	8.41479710425795	2.9677641493157904E-5	1.71925666474636E-5	2.1852798552688923E-5
-3.519325274558982	7.974355231943207	2.9619274570318513E-5	1.7408152098594997E-5	2.174163266334064E-5
-3.8048036653298265	6.960169305120867	2.850291500700449E-5	1.7578541394997118E-5	2.0940119923915002E-5
-3.942941641067294	6.809098812242506	2.8365889894358713E-5	1.793758143501419E-5	2.0862811064194435E-5
-4.081244662082278	6.715380176995773	2.8132592380626615E-5	1.800020250370619E-5	2.0785228999843737E-5
-3.557899482821399	7.6388476831782866	2.9289854793652585E-5	1.716488664850505E-5	2.144430024906756E-5
-3.5506928691402093	7.692857622749482	2.9467717171362086E-5	1.7350388376973565E-5	2.156546801840496E-5
-3.535122007221198	7.8370201875805385	2.9537027679372688E-5	1.739003272381905E-5	2.1637310671093082E-5
-3.5827478111781415	7.560437912809053	2.927334617953866E-5	1.739173632285168E-5	2.1374627914971364E-5
-3.656557182300242	7.31345080673359	2.8860673067179585E-5	1.7410510074341906E-5	2.1082842762329723E-5
-3.741595319822733	7.091603710798701	2.8545210283416543E-5	1.729712040470951E-5	2.0962558539541664E-5
-12.48823622079036	29.318127189803445	2.029472277392597	-0.0037213107795075135	1.0535912403223175
-12.301573729696075	29.291730374054282	1.9622994228532593	0.0034759065687355404	1.0409220649188158
-12.904182385341631	29.37659805299116	2.176402953352311	-0.02502431307877169	1.0747893789713316
-12.704310573905445	29.35687813300677	2.1072445118030894	-0.014214277244424473	1.0654664662436026
-13.215739023882737	29.375039723105594	2.2762853805952257	-0.043227504967922804	1.0783501778410596
-13.289816212405814	29.38416912499247	2.300508260926172	-0.04828233442822286	1.0803592340089085
-13.628735756055638	29.408293625969595	2.400173747799405	-0.06619903124167932	1.0816226840659402
-13.761313265189306	29.420327221129604	2.4396950806586775	-0.07370070313389457	1.0825066651432567
-13.789831291953012	29.42263826529943	2.4469015449845264	-0.07537923444229862	1.0823150266187338
-14.193507593470319	29.351006338599753	2.541043166447018	-0.09576324434007019	1.0689335860434457
-14.343065600888547	29.30623263263965	2.570002869988487	-0.10080081050024123	1.0619573636132191
-15.169871121939503	28.7024294022831	2.726018165870502	-0.12493943326054449	1.0204724344410183
-15.025976096323706	28.826575538617305	2.699297710444585	-0.11999228441749277	1.0275585178679063
-14.704342841257393	29.099582909420015	2.6388057874758655	-0.11033943023524799	1.0439542141608253
-14.77814405518191	29.048154888872233	2.652200997236545	-0.11167503220811326	1.0398678246074562
-15.194930389272562	28.670268692680192	2.7320562364677694	-0.12628240856698386	1.018837171333535
-15.552436058935607	28.262388145106144	2.8114308269676442	-0.1463414865678334	0.9972383951131909
-15.65870487864321	28.128694460225432	2.8350819055035004	-0.15247457667774722	0.990131052042744
-15.420870685895718	28.414489982476084	2.7819684869188936	-0.13864406984638528	1.0055680850550632
-16.14669845066415	27.534817692946177	2.925557434987813	-0.18613233865963635	0.9540193099762785
-16.18902508127296	27.487365967844962	2.9319274094635954	-0.18954022824695874	0.9511082306018807
-16.090879730623392	27.60512583812312	2.91584583403968	-0.18243168428962475	0.9586743989130064
-15.906983759261689	27.83045491742547	2.8841583133066186	-0.170023184835883	0.9739621083149226
-15.78801336657089	27.974288039163056	2.862079943634768	-0.16188304818562965	0.9819539537189529
-16.4224657835804	27.241242221715776	2.947546351494953	-0.20823671058485513	0.9410492327711946
-16.636541644582238	27.015574682657572	2.9455755120831686	-0.22500403915672224	0.9274763583434017
-16.701862721366762	26.948993088668995	2.9382774143335295	-0.23320217324103268	0.9254344502240203
-16.98192097775023	26.67928029930171	2.8882874238524296	-0.270573262906217	0.9279617408905809
-17.086567607533095	26.586911131348927	2.8643887093114366	-0.2888698894085952	0.9328071403341724
-16.810764952407226	26.84442366016748	2.917896384637457	-0.24806235804705706	0.9268442876689544
-17.316197999609905	26.352544552541893	2.7997658084133326	-0.34647103660420187	0.946488138778266
-17.45518464052986	26.210110438215963	2.760105945957716	-0.380291129093123	0.9535342555959856
-17.722095738557805	25.895382301413925	2.696999138289254	-0.47128754195082473	0.9791271276550019
-17.72264017583542	25.894744071275742	2.6968521973325577	-0.4714778638763587	0.9791764406252209
-17.932597821946576	25.11386146747848	2.5901050637169734	-0.6780187146513609	0.9407318338830223
-17.907096306050956	25.00313633884308	2.5758422295758554	-0.7040080153364631	0.9240567992837169
-17.75267320881764	24.32471147247125	2.487476348482526	-0.8660509017560063	0.819560802422999
-17.92944471255859	25.1306830888716	2.5922011811363284	-0.6739685586826034	0.9414577525050396
-17.722777975835573	25.894232143167198	2.696781657965185	-0.4716336603694135	0.9791442967113806
-17.728945142955695	25.871483784810497	2.693682123670235	-0.4776440146511544	0.9780322774452324
-17.700264955727473	24.192801294244298	2.4683767855100394	-0.8951698236717381	0.7910032674706569
-17.492893227235577	23.675149455238873	2.3870926778807213	-1.0191749569213615	0.6798055185098444
-17.219818972655105	23.051350814888384	2.288677070784189	-1.163703280467337	0.5476450037519511
-17.213682929786287	23.036984749786797	2.2861161291296868	-1.1670914673328012	0.5446087091345927
-17.20651458505761	23.021889840621302	2.2833617053047073	-1.1705473138036544	0.5410561327892665
-16.72944438496599	22.0265670999435	2.112825395545981	-1.3790231971074873	0.30158436199760724
-16.772330573218266	22.113599037757318	2.1271438547989026	-1.3630667034824873	0.3221504284215912
-16.97378539565523	22.529669064239176	2.1978027318684417	-1.2814219581048938	0.4213182312392519
-16.69878402350933	21.97001521221032	2.10539279246883	-1.3886078903725758	0.2887501492360681
-16.44523432072541	21.481646309928003	2.033211219466495	-1.473038102175555	0.1751039069280972
-16.38784636008633	21.382208809377225	2.0227175518581886	-1.4880345981199485	0.1514291362104023
-16.10429654720809	20.90765006213037	1.9586974353843651	-1.5563854665483992	0.030233071065314285
-15.229590069694847	19.59839917871314	1.8240428635438812	-1.6406194958514977	-0.31621566833286785
-15.573303162172023	20.08692966262294	1.8695040616912715	-1.6251237529687934	-0.18739181118796844
-15.762739830454272	20.369577854236137	1.9005336071491838	-1.6085792107369796	-0.1119327570518915
-15.676053214728174	20.229671015614727	1.883591707143808	-1.620421158707375	-0.14904648749689728
-15.004965242227517	19.29705702264412	1.7918281738463935	-1.618088488243073	-0.39819966503400905
-14.347740685004595	18.43237628944785	1.626729658264852	-1.4371065339355003	-0.5961237601181198
-14.71316053352021	18.903140185799252	1.735619111035457	-1.5677934551369983	-0.5083308448192588
-14.112301424219844	18.14085757339455	1.533534926358541	-1.3245599449239518	-0.6363145411946314
-13.786968016309958	17.746840232171802	1.3766819125467142	-1.150534198304971	-0.6327686133814866
-12.572484095421888	16.31238607204104	0.8063006269363487	-0.5593289756385699	-0.40210053892892983
-12.73923093656964	16.50237005974189	0.8813444473469181	-0.6358633519903301	-0.43986560682242537
-13.149721100590622	16.985383718836303	1.0651268687169615	-0.8299465817797147	-0.5220814148567373
-13.560443943361147	17.474962802260926	1.2663688676819977	-1.0348017858308736	-0.5995888149645163
-12.433087863224218	16.142914163274668	0.7458915645613534	-0.5023639536884057	-0.36908301891866907
-11.67886765718853	15.130655135953049	0.44953593592588625	-0.2171069443634827	-0.20578254669261822
-11.370603754574383	14.616160191779192	0.3380064033140079	-0.11086153139257365	-0.15258191118951475
-11.928279318244115	15.521235666230787	0.5414231169430286	-0.3064086599109085	-0.25294020844669257
-11.098102119973685	14.067276715400904	0.2583372102000675	-0.045614194196915495	-0.10946488501539564
-10.94829922258624	13.75778922441979	0.21011873881580406	-0.012076058726090492	-0.08497779740484915
-10.566136973193167	12.955069884045642	0.13308281994931526	0.016571462831430007	-0.04400498355891047
-10.528617101577506	12.869997651759531	0.1241453003192612	0.018302343623899684	-0.039535374815176216
-10.125844678960055	12.03212679724241	0.07840173657892922	0.017599773171615138	-0.023748201210401963
-10.205786830641387	12.200371242765215	0.08756182114436362	0.01765662424538782	-0.026907675475721503
-10.11776374681346	12.014636087480781	0.07779173116897044	0.017485842654815714	-0.023551515448061753
-9.799033203597945	11.32040592221854	0.05065222772367538	0.01368550050555386	-0.017747645450729575
-9.732454220074882	11.174895810343436	0.04512609003378091	0.01253759764037313	-0.015485719742578515
-10.081694286405995	11.938670646469957	0.07484413242019687	0.01702193134855029	-0.022900953211647403
-9.419861471494833	10.505758447346915	0.030168983824548218	0.007074336632863976	-0.013839959405215457
-9.39945834397536	10.463080013210769	0.029133018201443574	0.006685170035634037	-0.013588926604475542
-9.362989365785312	10.388561145610026	0.027794336800320604	0.00635324166568042	-0.013180219245186036
-9.15485933130238	9.94585479357356	0.020077453759200132	0.004078903398509567	-0.011087398606858314
-12.250739993292553	19.150604908283345	1.6844012153354204	-1.6134340150564508	-0.4594006363581634
-12.385666050996104	19.229462944007324	1.7594804210758923	-1.6764629759081056	-0.5234372798374454
-12.018444755085756	18.995911937273455	1.5412200971108565	-1.498558858263043	-0.33033856165337616
-11.827571680933026	18.805921238230237	1.4664211615187326	-1.4248744227652292	-0.28086095935170285
-11.71378598197753	18.69006222155872	1.4186690574236707	-1.376349131074161	-0.24857408518030052
-11.489121580415649	18.312221504949157	1.2866831685587685	-1.2426075636006828	-0.18282579251434536
-11.42092816915265	18.202424829191397	1.2489700509645827	-1.2038512783467388	-0.1653025908140632
-11.137081940903064	17.673975351763787	1.0562301446312043	-1.0020017021780714	-0.10472088337050049
-11.050577560623434	17.52903972488271	1.0033806719754326	-0.9457009784950174	-0.08923863686271268
-10.900173758069224	17.228821915447778	0.8902448825272204	-0.8257495081633489	-0.06906491915642504
-10.59407257662658	16.86993613536655	0.7399836705074111	-0.6719939787663634	-0.037819290483989805
-10.4015251414116	16.663994998799538	0.6579919000891817	-0.590570293493039	-0.02301333551121282
-9.980308680915373	16.24426542990552	0.48904703228376406	-0.42456001853361985	-7.349732699987242E-4
-10.52456597891735	16.788877057884427	0.7075894818597163	-0.6389574873118268	-0.029782504881288918
-9.215934750579713	15.702403997568886	0.2715631993038757	-0.2240928443539102	8.916345154987033E-4
-9.506635524164235	15.916651407254937	0.35451424564322476	-0.29969299315798403	0.010928137532927769
-9.713477904294042	16.0562870014233	0.4128693608164927	-0.35316899277055647	0.007238207104985376
-8.987328542896977	15.535943891824608	0.20825930199482864	-0.1664876010623433	-0.005616239112002847
-7.038155536202357	2.4161328913912485	0.0023256453056407665	0.0020848280824855457	-9.79142320148697E-4
-7.218271698777633	2.47634434863711	0.0023560097740774094	0.002061470873601176	-0.0010849852783886911
-7.402921517489648	2.596088343862585	0.002369566636308657	0.002002674863564487	-0.0012049914564069217
-5.610926604361966	2.56874897195521	0.0019137873794141864	0.0018929796959812916	-2.5133489187511356E-4
-5.791192046184306	2.4885541575675454	0.001974618793820764	0.0019451833015274025	-3.2421827357410996E-4
-6.090991914769232	2.367770791599311	0.0020843157320600946	0.002032570966433294	-4.564143611939336E-4
-6.223300720670824	2.365865245728654	0.0021152950602669153	0.002045277913208974	-5.215491107993396E-4
-8.524776938151282	15.280293075065625	0.14024900387881414	-0.1188456080204197	-0.019525674962092607
-8.5390176621	15.301185889469425	0.14833265774292698	-0.12562283875435512	-0.02045258441940604
-8.574275941324595	15.320887483760043	0.15311033567913118	-0.1288105623648028	-0.019594248544372073
-5.2268760988311245	3.1984387632370352	0.001613889646612409	0.0015893240327302094	-1.4928894718376428E-4
-5.323022364028059	2.954304032548915	0.0017215586065588884	0.0017009599670726495	-1.6793637149385243E-4
-5.411391041049513	2.8046470279535036	0.0017940644804219506	0.0017738031176658163	-1.9124715021693033E-4
-5.361270108912003	2.863813885716368	0.0017619617538456843	0.0017421021317457087	-1.7519458927748934E-4
-5.176470922340737	3.3654332504811606	0.0015481646555291213	0.0015218810459565423	-1.447866342631253E-4
-4.997438755280889	4.032636318053695	0.0012851477375539942	0.001254201394832437	-1.2541515473248274E-4
-5.108994509801874	3.6116460899580636	0.0014432021237796807	0.0014143431789077551	-1.3644455655506573E-4
-4.991774580661376	4.054261353979088	0.0012764521309194944	0.001245389020400747	-1.2458193853523295E-4
-6.53602006808163	2.347293243898074	0.002200508812712442	0.002082794334755989	-6.840759538131612E-4
-6.871423256057571	2.3759082864320638	0.002286500480314039	0.0020941324877791455	-8.7571320908973E-4
-6.725008134174486	2.363972974785624	0.002251162777607293	0.002091224693056133	-7.92500965545004E-4
-7.498445287702315	2.6504749625169852	0.002377068693326553	0.0019746450356711645	-0.0012651804097392203
-7.543394316053332	2.6908233254228815	0.00237554717881132	0.0019524795386315053	-0.0012958173925267632
-7.714537633122486	2.9137762658493207	0.0023382151976666424	0.0018295167562744556	-0.0014034455404086704
-7.7891268079090406	3.0564766598021276	0.0023034385475410165	0.0017489358936330253	-0.0014529786037211123
-7.80527300412054	3.4063802626319237	0.0021568019092933254	0.0015614578011374728	-0.0014567694084473045
-7.804324521600502	3.2269612996167556	0.002236130532411058	0.0016591777880498619	-0.0014598336740710752
-7.758877336072651	3.698244931275473	0.002024232243660184	0.0014183022358100767	-0.0014250949061552706
-7.751964178591711	3.7286102673963915	0.0020087972743896244	0.001402634667969061	-0.0014201495055464386
-4.868412953288395	4.489722570165323	0.0011187621825814343	0.0010868848727436646	-9.501569018757099E-5
-4.944274103721604	4.221530184777065	0.0012159406509123032	0.0011846705955374762	-1.1333231209765893E-4
-4.861218645669248	4.514367912389247	0.0011100328122968604	0.001078284371709315	-9.292253477400365E-5
-4.761328567585714	4.872867994409656	9.677457201590109E-4	9.363482704013505E-4	-5.84633656382006E-5
-7.7347878369548635	3.762505605967378	0.0019909191726735893	0.0013881720077764692	-0.0014104248565594258
-7.441188952293851	4.488511996506501	0.0016924771733432403	0.0011137833987430357	-0.0012740608807628227
-7.462522939780039	4.43043664258904	0.0017140763638198758	0.0011354119054549135	-0.0012831255938943042
-7.583988224902736	4.103803156183615	0.0018201455836681529	0.0012433016797036866	-0.0013251399146182743
-7.428705960551779	4.562167039268793	0.0016847305080485448	0.001091175960113501	-0.001279263824624148
-7.367225146909923	5.0179675342064245	0.0016414756320992409	9.537185626399334E-4	-0.0013143988136196483
-7.395373926440531	5.510469499667041	0.001744926340673453	8.467824896082327E-4	-0.0014517840155883314
-7.396628687854849	5.543415335697084	0.001749994914895622	8.382937234170473E-4	-0.001459878309078227
-8.951906927477943	9.55517852325179	0.016649077689090117	0.0034224707333854933	-0.010081421074790226
-8.732770861641235	9.107630277300872	0.012086586439155108	0.0022433965285648264	-0.008129019807138493
-8.477149435408428	8.592840803667324	0.008998796400896973	0.0017570482054295748	-0.006341421571787755
-8.352048182285694	8.325615036227727	0.007583338248404653	0.0015572889201246275	-0.00562218220567774
-8.222367325804308	8.079901469599669	0.00669755631016108	0.0014208029544483924	-0.00507120955106137
-4.558078678429407	5.6727023718291845	6.289535263340374E-4	6.004338857951606E-4	1.6915639738441925E-5
-4.661854211303943	5.2307881209663405	8.257691930390738E-4	7.950513673837219E-4	-2.393154904252819E-5
-4.6736829568741065	5.179041007331088	8.475291453078226E-4	8.168793487592792E-4	-2.8411055647105314E-5
-4.664862639408369	5.2157017440172675	8.324181526997855E-4	8.01710633153165E-4	-2.497369139309212E-5
-7.642518454416541	6.7438038314408955	0.0027773106442158914	7.4793957356613E-4	-0.002306631076514867
-7.72390205946121	6.960130553786359	0.0032710410337535092	8.262444853729867E-4	-0.002646674513757977
-7.960824009101229	7.5515457825414485	0.004595502537695372	0.0010230821585422278	-0.003592291269460967
-7.398279738095727	5.568321714484634	0.001762180905164518	8.349300034479202E-4	-0.00147158376851564
-7.486554017062449	6.151026864151781	0.0020788210523113504	7.512894202684889E-4	-0.0017511053117092953
-7.599533786520233	6.612688047526157	0.002628150203941119	7.534786345919581E-4	-0.0022034678513624946
-4.559353287845783	5.783205763653101	5.68842486591055E-4	5.422193614936959E-4	2.189747034982509E-5
-4.539973927898901	6.108340489734484	4.0888762854655755E-4	3.8847951250982403E-4	4.596009041432906E-5
-4.595870421128182	6.280367827388355	2.468873702307663E-4	2.3006340551152182E-4	3.924874964061079E-5
-11.949523827617073	29.206895619841305	1.8289935391155	0.016106566922038462	1.0094128443396437
-11.807688642858182	29.154031813094953	1.7713492270131643	0.018979487164262416	0.9928964619869689
-12.00330605669702	29.223330979102066	1.8495178183834913	0.01463658355860562	1.0147794375448693
-11.58017196199464	29.065937130844834	1.677071531115222	0.019702735852320758	0.9682021713323333
-11.41683712235142	28.96940271662765	1.6055683197539299	0.016962315858737878	0.9420492337398463
-11.219350371023808	28.853937987330728	1.5182152281027943	0.012102956215061057	0.9091320536487185
-11.063811648377435	28.68153300927144	1.4353760878971038	-0.008490005517138792	0.8732048950743017
-10.947486528223845	28.535037823889105	1.3701020899682608	-0.025429151882676956	0.8454419690337169
-10.899230615467399	28.323819733732066	1.297070773277742	-0.06011779618970531	0.8200400890444732
-10.868467577029437	28.194812621939796	1.2520021549815645	-0.0816690513250701	0.8044716052054572
-10.876511202290695	28.109887068149042	1.2175219228799858	-0.10267908071504211	0.7973727194797643
-10.899672074901286	27.854101802332053	1.117476877774956	-0.16153259824236138	0.7709073505543944
-12.412266700730603	28.73183000599365	1.9419272120700497	-0.008126982746581236	0.9986862317224046
-12.004390987243811	28.644127827029816	1.7571259889215014	-0.01996443174507117	0.9645829607922655
-11.418956634563854	28.353076382645266	1.4487179324384893	-0.07206787775399223	0.8897227330975974
-11.624144095082618	28.483083006210283	1.564083989064331	-0.047342375074934634	0.919686752716917
-11.98757052088968	28.638168487186267	1.7489144841703965	-0.02089738291538378	0.9628258556180117
-11.999455430555999	28.643021141499133	1.7548954338276583	-0.020113175810931545	0.9641856328431402
-11.11438165555979	28.077094826076056	1.2578219059893327	-0.12332641359700147	0.8267289025672142
-11.390783517603357	28.330385589064328	1.4314086323444133	-0.07650528857862764	0.8845443496280466
-11.018694723095315	27.985290635821798	1.1965553622737501	-0.13998537692736154	0.8031036044691238
-13.471803069018005	28.77445563984976	2.3662009270219224	-0.01727002532720213	1.0531264014134296
-13.48260549035852	28.773788416678933	2.3702739716968	-0.017501216026923203	1.0534433121257556
-12.935354512904492	28.789110493383188	2.1595265876346197	-0.007728725555989467	1.0327044895046906
-12.730299209385468	28.768829272465172	2.074791880170177	-0.007231762568552331	1.0207451538068053
-14.231290469589101	28.525879619960573	2.608650500558324	-0.05898114499766741	1.0503061768692223
-14.010448775461906	28.63328583652027	2.5450805862192594	-0.04326361755983662	1.0549818892580738
-13.506471729136642	28.767317669153915	2.378102718317214	-0.01866184262230555	1.053486286500135
-14.460841527293365	28.39408003504012	2.6691513955920616	-0.07778788634934802	1.042393744693226
-14.783683682753072	28.129965573228738	2.7382968180171403	-0.10677791173005369	1.0229708639859347
-14.975465100779633	27.963363652093868	2.7787517292562405	-0.12321794239903881	1.0102144315894002
-14.857377166814722	28.070482248494333	2.7543306060382635	-0.11326962374966348	1.0185651940396674
-15.247091508969765	27.723494694946858	2.8346316120997717	-0.14533337170083763	0.9912689728125104
-15.438921475279523	27.548521108541188	2.872682734902435	-0.1594185235728181	0.9784703793886083
-15.777307067901031	27.23142152114181	2.9321773003263125	-0.18269872202588017	0.9513961197610075
-15.505550048294694	27.4862002405047	2.884909737028314	-0.16449085962984436	0.9736695923868628
-15.95882932927022	27.057658625283377	2.961169635386392	-0.19577829680946568	0.9359164283518153
-16.071627921968407	26.944874315391413	2.974513122660041	-0.20505509961253585	0.9255300033348395
-16.348879088595037	26.649360708813276	2.992919726080962	-0.23749366788114284	0.8968530376009917
-16.427997019937784	26.555959712111072	2.991330398221238	-0.2527963932199072	0.8881288218391054
-16.656844434007954	26.17623866269756	2.944327583386655	-0.33221803752564705	0.8512781760857124
-16.696536478621557	26.09508062700545	2.9280893785652533	-0.3530445099108106	0.8431656238078955
-16.835749776418716	25.686852448177994	2.8358321513636606	-0.456595642490545	0.7950704738195497
-16.845061757485475	25.628453285604436	2.8199738564887715	-0.47333616037788256	0.7870828703110349
-16.850433340026893	25.176846057478727	2.6937808968924224	-0.6006939822838645	0.7135215369428725
-16.85038673364371	25.14105029551206	2.684569267034983	-0.6104899325373476	0.707520507669342
-16.822804208812027	24.752145786172367	2.5943706091570484	-0.7079945115008508	0.6413840559725185
-16.814022621155868	24.619664448408173	2.563382055445665	-0.7412848411308884	0.6189694485618906
-16.812945472733826	24.6090037446475	2.5608361696611466	-0.7439298778784457	0.6172394807612005
-16.723937840816944	24.10943746964462	2.447542393605216	-0.8696015054604169	0.5285059235570954
-16.711672631053567	24.055094941481215	2.4345116031158387	-0.8833157614111853	0.5189689859605359
-16.289023552988983	22.907733919851253	2.1754831721169925	-1.1617323309986596	0.2939139813119047
-16.541701583590093	23.45604246001041	2.3043379478926562	-1.030423876535362	0.4067945651709947
-16.554803726644348	23.499372302025698	2.3141210618945354	-1.019712550385109	0.414719926171725
-16.28488538521969	22.898119481008653	2.1731803115179145	-1.1639911058518797	0.29190767754443203
-16.26218103763534	22.856454352609262	2.1639506343452752	-1.1732694066224476	0.28280321516430396
-15.969194038819062	22.31634337785984	2.044568262919799	-1.2939200797171029	0.1647208091127485
-15.890230123807179	22.1925020649246	2.0230525040567278	-1.319982853622686	0.1373155365258467
-15.611918811164477	21.76175729997115	1.9444252376618112	-1.4053392026230795	0.03670753768154208
-15.389654649869971	21.467446140267274	1.9029178594847465	-1.4574379799180008	-0.03444560815278662
-15.211472875440649	21.22502075941048	1.8643554758055871	-1.4974311539802914	-0.09408592399404755
-14.852605830718518	20.76860561637889	1.825340453574569	-1.5674046820610676	-0.2069154708668782
-14.818368111934701	20.727265125728813	1.8205279966768932	-1.5730577292944843	-0.21726401311018168
-14.010753868674147	19.956266747716498	1.7773959668806099	-1.658490673195371	-0.39775636930863784
-14.087441807327457	20.012526511232718	1.778773919431039	-1.6541371918131167	-0.3853644407881534
-14.468160486474938	20.371519812579944	1.7915603033652454	-1.6157946374871894	-0.3025377493954506
-14.161164464278139	20.08381166702931	1.7795935761267352	-1.6465701058266236	-0.36933788659881006
-14.781086333771103	20.690256417429	1.8172824813988582	-1.5779732880117394	-0.22662617318487535
-12.566775432145782	19.255877513320883	1.7650244911654216	-1.6812825021375382	-0.5279131498616664
-13.290339014836286	19.46305631769065	1.7676919490702967	-1.687925008700137	-0.49602994285933777
-13.1729303124603	19.418787275288505	1.7688624739219272	-1.688303271045311	-0.5074364676173563
-12.843245224742368	19.28971157894774	1.7731909965798984	-1.688979010839692	-0.5384898046838891
-13.364979556612642	19.508469790386137	1.7699601904389506	-1.6872506324583554	-0.48851054870175925
-13.714991928392514	19.7215588672211	1.7713306446219854	-1.676052819099675	-0.45117517851007394
-10.73275094914898	27.601566124654774	0.9948946765092819	-0.1982425141780923	0.7192342348129783
-10.621312259153935	27.431657608134955	0.9129454327520461	-0.22006679001986637	0.6830028916367945
-10.494472622804425	27.139762728691487	0.8168083970136115	-0.2560131499168741	0.626622992003004
-10.440814811578786	26.97290839065918	0.7656201806326814	-0.27613627689391096	0.5945759275619087
-10.340010025599554	26.46761329405222	0.6732638321706633	-0.34315337085714087	0.49757580968218773
-10.310942985096554	26.231506882359504	0.6268650021061297	-0.3730690603270659	0.45187738191726484
-10.254915889396067	25.788604694922874	0.6078840112768976	-0.43536759321147445	0.36728113876570045
-10.226478276469011	25.49740684588262	0.5779168799081813	-0.4708260137975554	0.30937917343411525
-10.15297056364784	24.454238785309386	0.6116804273768822	-0.5967203192650474	0.10039213184919432
-10.148816922605754	23.97207807587904	0.674266542319619	-0.6646909077716966	0.004161867334288443
-10.1572747910747	24.735583520367605	0.5848197411539496	-0.5586404548040281	0.15767657297230028
-10.162097597121184	24.830116402868736	0.5854916704790989	-0.5471177276754524	0.1770695240802052
-10.162546766859359	23.84260305188515	0.7032582567425361	-0.6882418095053086	-0.019627789177963508
-10.199764060738538	23.17965757589045	0.8297434610146269	-0.7968885332134179	-0.13039226262530138
-10.264133457042867	22.925685144978395	0.8835196147399755	-0.8506057857019224	-0.16984075624970826
-10.334836167150385	22.416165687077918	0.9803758417029195	-0.9253191219841697	-0.2559826810469301
-10.491992980100063	22.018023813554393	1.0881520831300788	-1.0323450634250926	-0.31611147514664334
-11.549836964138185	20.072338696358347	1.6510541530079905	-1.5385289322425424	-0.5460716613374688
-11.554967867880773	20.064003427239495	1.6526177961033608	-1.5399005512476271	-0.5470236995689117
-10.551136967279964	21.796553611972193	1.1485996292666085	-1.0824780331136585	-0.3573564073328897
-10.861109989919282	21.2561808403101	1.3293142637785302	-1.25027974351791	-0.42433181896458916
-10.944210941660401	21.11696785294288	1.3784087495456394	-1.2972249808338663	-0.4405395378952213
-11.133323225905555	20.800917117156818	1.4794414337396724	-1.3837130248349463	-0.47005745028794665
-11.346534801731305	20.436488911990164	1.570847879612356	-1.467146506401885	-0.5036863111095458
-11.231518843805489	20.62710766906838	1.524133719924507	-1.4288335586769263	-0.48502236512504315
-11.741469854730147	19.77949816437784	1.7120143447850835	-1.5872127650995707	-0.5854877277421296
-11.841147224706019	19.661418434931374	1.7359690413750375	-1.6113051672661762	-0.5931903072649094
-11.973386913159729	19.52262481256701	1.768014288275952	-1.6439299071402145	-0.5988612515596716
-12.17042537041236	19.353881967026794	1.7805531338395892	-1.6667399089140025	-0.5850095748208393
-12.254791953417843	19.298450378205736	1.770775991405738	-1.6698088329615328	-0.5616097646093259
-12.107678242949614	19.405561627556374	1.7759397850576462	-1.6586701033698104	-0.5904304618198081
-4.288326386940742	5.8070230604936794	0.093364473049719	0.08802908392485627	-0.016761441159186128
-4.307057605244767	5.526002436139832	0.13064216157069936	0.12278347691315857	-0.017602402213021333
-4.180171464701457	5.245978145694322	0.1703871177658346	0.16009187939625658	7.268805997645502E-4
-4.162615861022818	5.199209053922773	0.17649695584189637	0.16571781028858587	0.0033700541630397353
-4.143652721141185	5.191949089536986	0.1777373465661902	0.1664809334797376	0.005677688247450886
-4.014987066173259	6.398560350145364	0.015875988277171377	0.015591908679745255	0.0015314681775650716
-4.102160277057983	6.226155071234556	0.037187896511875304	0.0365423861024718	-0.0019071187738700398
-4.158587255864665	6.1200098173878565	0.05204495480753679	0.050182823727381996	-0.005822196689505259
-4.284793079351208	5.824858607178209	0.09078386157567843	0.08563350732800608	-0.01643563839540069
-3.6322745368198053	5.1479752237781815	0.194390796099597	0.16984915003865872	0.07606249573825925
-3.7520724673596213	5.133869891353276	0.19209934220467023	0.17241258591098488	0.05840275552547013
-4.068810461062704	5.185234828589743	0.1804779379780912	0.16754395498905372	0.015750262766810363
-3.4079134276844885	5.238028583704212	0.1926377222475809	0.1559189260952626	0.10723314468403417
-3.870611147185512	6.723331704642558	0.018598146410959554	-0.013067719770219368	0.007327450205019106
-3.93550508782948	6.569124366309313	0.022783305661590328	-0.004199128205423632	0.00771833918117736
-3.083077723553127	5.477621858005871	0.192471060211733	0.11860046811615453	0.15105850856428912
-3.2016356353304536	5.395281637801698	0.19310807989053969	0.13324707940628358	0.1344559241600535
-2.9250367521464256	5.618751443255416	0.2066018072605143	0.09699400025497322	0.17305094160166018
-2.808073832376915	5.742408533499555	0.2143512716873678	0.07904821827176706	0.18772089525049235
-2.561109083068193	6.012828978318681	0.2608701288141357	0.03979781951623066	0.2233755322510524
-3.6562255957727294	7.214473650128381	0.052197141330663374	-0.04341241042105462	0.007072272962235131
-3.592522873141893	7.34008329807876	0.09028100759387969	-0.07363022865680843	0.013001567999580119
-3.54328167840365	7.470859406778205	0.10199949249044207	-0.08319323241089539	0.014687081831353714
-2.1477862434435124	6.617732931249476	0.39338849423004685	-0.06558009409556846	0.2926227338153125
-2.178221292733067	6.571855578800015	0.3813628060221787	-0.056111591390098664	0.28865782036192666
-2.0648331524982755	6.7576354797203635	0.42815904788090253	-0.09448400333190872	0.3040571858758923
-1.8849213199230619	7.066868042911974	0.5041836297607984	-0.15755037472168784	0.3280415137353668
-2.4120263893614973	6.229400814325045	0.3061999452920694	0.004059210208084935	0.24875441936160086
-2.5361866250272955	6.047252036713077	0.26566639262302616	0.035848816917486516	0.22699347179246818
-3.935819787141531	17.984500048599497	2.1520442942053064	-1.0194451948355263	0.22997640088577292
-3.78336958602557	17.993315823553566	2.1382247564846604	-1.0252454814860028	0.22649167855167693
-3.427077741744119	7.766058137175304	0.23439380571966623	-0.1859569047864791	0.021617830841623602
-3.406569881135219	7.832445527304884	0.25330697279391046	-0.19898369798430712	0.021857197961738718
-3.395983191054093	7.883794864942119	0.26852171803532165	-0.2082941788742616	0.022697041159949825
-3.3371281060386737	8.150918617555703	0.35645597272923746	-0.2549962337365156	0.02914701351189486
-1.278169408830863	8.48437433428823	0.8589610521338988	-0.4326230065457592	0.39482916026728987
-1.4540629241815408	8.03470965362341	0.7464240121557786	-0.34757658140889536	0.38093089931791835
-1.8167261401452421	7.208011822579171	0.538067614535597	-0.18641461111159985	0.33902897476185556
-1.5523830370140876	7.789776732269239	0.682676106200268	-0.29739713635639925	0.36805829203114515
-0.9410764433027281	9.405038530050247	1.0727501554885566	-0.5906671652869843	0.41298984814509704
-1.0329367331417418	9.151234284338832	1.0158085265033368	-0.5504436199365652	0.4092878956107032
-0.7679094447811552	9.95277965234512	1.181355827055877	-0.6661832862130326	0.41774021546515794
-0.33002843814312044	12.134348277380695	1.5418034264857217	-0.9167472980021767	0.4086378624863566
-0.3357764586920513	12.078843485378034	1.5340143729654205	-0.9113550688138463	0.4094727532137779
-3.417433509638533	17.827381727176302	2.108665279045307	-1.0472425518506303	0.23103908166601272
-3.353382382951112	17.741842308688575	2.1030553182195604	-1.0524375352798874	0.2339899252640647
-3.674832941632539	17.93323560833925	2.130880180901089	-1.029950977323	0.23024223738425448
-3.5409307277999584	17.885907081965335	2.120308230916902	-1.0400202123283497	0.2298928138815929
-3.1860561960175433	17.549365365355296	2.0875823722621316	-1.0616268551746169	0.2381587946410314
-2.9981130641699174	17.395321314172424	2.074591629936798	-1.0687227327441726	0.24183285406902563
-3.2165215628928006	17.57820816975883	2.0897797374787386	-1.059520198719877	0.2380366863561426
-4.1137207324417435	17.95308223849858	2.174155248467235	-1.0102556820996826	0.23019755140150194
-4.160621080742889	17.795938972454014	2.1841921573021255	-1.010553876839765	0.23590248484675386
-4.190763877417752	17.70804950350443	2.1906773591804667	-1.0083605620136076	0.2382600663218864
-0.33050020850094985	12.145123827625998	1.543023406360044	-0.9175094645856284	0.40838234243643134
-1.4343564303268679	16.31909273804294	1.949610109643289	-1.1028713009189786	0.2829793866217647
-1.3066176526698219	16.0680303809159	1.9302064065136442	-1.1042353722882607	0.2883156494773752
-1.1152979539279455	15.611202681804269	1.8942304484081385	-1.0995875238205761	0.3016527982427412
-2.4474803932797915	17.1585224792057	2.0440341077418993	-1.0840263221574413	0.2545564481720986
-2.055761384167546	17.041296048986602	2.018123772126262	-1.0941520719844666	0.2612280374661735
-1.9984998164489554	17.002629506016117	2.0134349794375637	-1.0945198733363333	0.2636800207986693
-1.5724149375605685	16.580962567434636	1.9707803816382419	-1.1043705911746815	0.2750328701234892
-2.9820955633715815	17.38344915169903	2.073565501411722	-1.069226343220448	0.24223722576953086
-2.724789042326286	17.256116533629893	2.058940460672381	-1.0768440542765847	0.24835501158057996
-2.531457869203797	17.190304756335227	2.048551350322103	-1.0827223810520432	0.2515687827571981
-4.183190145794866	17.56540290424019	2.189611250360704	-1.008661859942876	0.2417730389142636
-4.207099313692599	17.371866069837257	2.193968074045794	-1.011873527343907	0.24560535485034168
-4.17345519997633	17.089831976884682	2.1812731432101398	-1.0186922999863866	0.24534287081022593
-3.3148310309893363	8.423923301546052	0.44588802826849466	-0.30869218843221846	0.030162097746837875
-3.3001926290874843	8.663118489326514	0.514867689421435	-0.3540245427518116	0.027659190236580224
-3.2862287614074197	8.915212706658004	0.586950427939827	-0.39896327438194923	0.02983975217874126
-3.2794829862540458	9.153166440048345	0.660772022866575	-0.4451482087111911	0.032933322288045595
-0.3805651487088481	12.953841366376702	1.636911550810368	-0.9781121053512142	0.3872458395673145
-0.4307061904896281	13.36924122248353	1.6852746868812272	-1.009656986752741	0.37540730922674803
-0.5075965103225141	13.744646939005303	1.721839175902561	-1.0283672709080796	0.3644727711674837
-0.5977318219793605	14.096499370658435	1.7588316119281768	-1.049546062525587	0.35179698786743363
-3.2676731937878696	9.605726412719452	0.7877706977654514	-0.5201992310588226	0.043718013256203066
-3.256429234120413	10.042692132374542	0.9076830387923266	-0.5901280732448718	0.05422819275868537
-3.268410707882346	10.416945356274994	0.9989579462953609	-0.638605452030019	0.0629762418738845
-0.6591870284780542	10.31262568099423	1.2547899153758637	-0.7182282950903809	0.42063551098836865
-0.42285288091859907	11.258976825610697	1.4188943698853058	-0.8316646606543887	0.42149627865982625
-0.42939644071267913	11.215805729165236	1.4116918954021505	-0.8264000192893521	0.4218299218597258
-0.6312573047807166	10.428088654680536	1.2770501062845776	-0.7345181770503373	0.42104704512774915
-3.2903234695987535	10.897386429199772	1.1235857331311854	-0.7075892863911787	0.07398101841268777
-2.987291544864133	17.386535233830127	2.073916474326216	-1.0690990740917807	0.2420907754898914
-4.164359810315925	17.031866286091535	2.178231795945598	-1.0194249126364492	0.24578169399451066
-0.7097934901376413	14.466809880080852	1.7961330102449273	-1.0688110888158262	0.3378235034239213
-0.8575672753041089	14.969271293498517	1.8388864640410378	-1.0835301288848214	0.32277503884596975
-0.9532329287786547	15.217415294466539	1.8625369711726805	-1.0934992267039723	0.3127827417427401
-4.1386892518049425	16.602845789463966	2.1491297541215615	-1.0237644940837005	0.24008060592110256
-4.159558946386909	16.976159925336383	2.174388879283481	-1.0189583521221706	0.24596952581366527
-4.083322820670365	16.225441788462653	2.1131649229758636	-1.0253776570970103	0.2334986370469112
-4.075875945060494	16.183223288394085	2.1089406987487656	-1.025225980031523	0.23313544887637536
-3.9528003255732322	15.292784673108926	1.9903924561491237	-1.0170647002081643	0.20142456324153085
-3.9992067929440043	15.73055462668215	2.05268399951977	-1.0247860194673688	0.2184304302693519
-4.068371905853679	16.139351008679608	2.1032318222605015	-1.024497660938807	0.23195936760941482
-3.903746688804401	14.691009127397303	1.8990325707917743	-0.9988995704669592	0.17807405886102493
-3.86987704440043	14.375574603567006	1.8466418494240786	-0.9849829661438487	0.16814462721137552
-3.9256796422272324	14.820378173973397	1.9196207885701821	-1.0024750912720855	0.18263016011600883
-3.9497350317267026	15.228464150498013	1.9807464505002634	-1.0149253612717013	0.19903011726655304
-3.7268568443784513	13.894308007070336	1.7607086636921687	-0.9671784351797093	0.15406254502282987
-3.698215854277132	13.779058127098043	1.7397227717061725	-0.961969409069773	0.1508199537338214
-3.6779639093146645	13.673870011895303	1.7192685402655292	-0.9548046148714202	0.14840719363117322
-3.571181750067259	13.33170586472178	1.6533275765289082	-0.937542519202607	0.1384770785726595
-3.4835043026903465	12.977876322076302	1.5815620494925242	-0.9111204037748091	0.1316642257669234
-3.404126025364066	12.339701968592273	1.4526256114187908	-0.8640078948039784	0.110950838144353
-3.3488293333994186	11.895449310153229	1.3522280553425918	-0.8176739483133655	0.10076458602958081
-3.300315153385468	11.14083500028607	1.183230389656885	-0.7392887008904307	0.08016511415942118
-3.9511621749674837	15.271050023970451	1.9872344771729056	-1.016501929406625	0.20078850799535272
-8.244373317370188	14.628658956740194	2.308528396651557E-5	1.0266176928099067E-5	1.6257404311018554E-5
-8.208489142862772	14.204433859089825	2.293822281203575E-5	1.0816904503340746E-5	1.634341215230272E-5
-8.193734077492797	13.966873422743047	2.2856816589539124E-5	1.1135455236573384E-5	1.63793507015987E-5
-8.232676222944097	14.462837941075223	2.3028692558120336E-5	1.0482084010046136E-5	1.6299494086637734E-5
-8.19035693955016	13.837323106092928	2.2813337414782902E-5	1.1319285493575178E-5	1.6383604901008012E-5
-8.113167709168138	13.369167772280294	2.2722022722844863E-5	1.191667369498594E-5	1.64973085064281E-5
-8.077142174814208	13.181783020574018	2.272132240552141E-5	1.216953165411821E-5	1.6539255647086432E-5
-7.967407351985131	12.816549861797377	2.2756558711492853E-5	1.2602945549048461E-5	1.6691347432971214E-5
-7.4202031915344335	11.241546128091116	2.3370050872582658E-5	1.4395400434361085E-5	1.7469598237943275E-5
-7.380855782333087	11.139150568907128	2.345702152413467E-5	1.453328921764495E-5	1.7527037056507856E-5
-7.603903539139292	11.751642921695533	2.3100976202761357E-5	1.3815463303924582E-5	1.719953313804419E-5
-7.696154479064555	11.994745340563997	2.298470762176714E-5	1.3561606326980707E-5	1.706315111194673E-5
-7.744684776673163	12.145936214046198	2.295450285460362E-5	1.3399377490662234E-5	1.6995146298305118E-5
-7.337783016568444	11.036160898112158	2.3551009359512553E-5	1.4665196496445803E-5	1.759011328004708E-5
-5.478513842259125	7.328297301269693	2.6404811825175247E-5	1.776772876343023E-5	1.952697054125759E-5
-5.496335515484936	7.350666297835906	2.6402664103047872E-5	1.776984659298169E-5	1.95188322458541E-5
-5.513292533723025	7.373441024034741	2.6380912077618206E-5	1.775271652858401E-5	1.950968660389176E-5
-5.7782594324877365	7.704138241466704	2.6142067612676703E-5	1.7604235423446935E-5	1.9245821197425845E-5
-5.226288884072366	6.97442447090005	2.6829187899765653E-5	1.8201151116979835E-5	1.9689331003883957E-5
-5.1320395346395955	6.880771446866525	2.68893594693584E-5	1.8223802217568292E-5	1.975786522738783E-5
-4.981658732436152	6.746084424883188	2.7142128400470898E-5	1.839766135859458E-5	1.9919735485872353E-5
-4.872230788355059	6.663668971542325	2.729815987829901E-5	1.848776045882906E-5	2.0062248400928636E-5
-5.95993806317256	8.088641025459268	2.571705154599184E-5	1.7093813224271154E-5	1.9182670878917842E-5
-6.156106083074739	8.43849134717127	2.5563196590161924E-5	1.697877830938677E-5	1.9043033760746627E-5
-6.3622803987511345	8.893710900037291	2.515282743673738E-5	1.6508480292362585E-5	1.8896250564463014E-5
-7.037730777065047	10.279206689455364	2.4093790393613265E-5	1.5445179207858082E-5	1.8048344900398952E-5
-6.511291309796823	9.166024915663732	2.5056954135316534E-5	1.647820619894643E-5	1.8714459346193553E-5
-6.961309529005052	10.091919377967345	2.4214407277364197E-5	1.5624832391619372E-5	1.815202153356465E-5
-6.976746835639336	10.11701394282087	2.4205769545388712E-5	1.5617604033070442E-5	1.8136001452293652E-5
-11.149672852779776	19.026028297048256	0.3661316441040825	-0.064123073760161	-0.14037457411380433
-11.177286946315288	19.099277703541333	0.36870894949729116	-0.06633687736288019	-0.14080491457246078
-9.18227086019565	22.941744559833715	0.3720464874318835	-0.15318124988661663	-0.09016596925185319
-8.933979733519063	23.042297787756027	0.3629641460601479	-0.15526308566841118	-0.08262457774947368
-9.497726748011418	22.723004536194928	0.37934680132651016	-0.14796760476421264	-0.09837962786910524
-11.201816179455392	19.362671115833425	0.37382487339446974	-0.07285448585955231	-0.14011929441133955
-11.022193536741858	18.71762456011473	0.35516359098555317	-0.055570719708985195	-0.13850259131823894
-10.948655511422155	18.634752597804788	0.3496821013097388	-0.052600451830694006	-0.13672024704833688
-10.739200803101152	18.414265673982754	0.33481200054160787	-0.04549546455554621	-0.13186679755979835
-10.426129079411938	18.242868662510936	0.3128459315383624	-0.03831812762883321	-0.12329149620053916
-10.351495060601314	18.19934593348884	0.30759600350557376	-0.03673715342599215	-0.12120761653066736
-10.276659955502009	18.164399203559437	0.3024004904455385	-0.03532977017907276	-0.11925925473181599
-10.051706148564318	18.092298620546728	0.28628948859666725	-0.031671235024552526	-0.11231600296951877
-11.220597943108505	19.547650220008503	0.3774433789955422	-0.07736240399694863	-0.1395551244852905
-11.213232813518047	19.613678726955158	0.3782043453174986	-0.07857055796968909	-0.13924801107703594
-11.167862918473158	19.983763373685665	0.3822993541112356	-0.08726960373636776	-0.13665035192413152
-11.119734753615504	20.180895538942224	0.38406330994516813	-0.09103861308149198	-0.13548256961209912
-10.889962382093142	20.81510177874138	0.387028033655456	-0.10448648453018017	-0.1292856921399129
-10.989883259185685	20.57314650704364	0.3859944267336176	-0.09987610322381954	-0.13145610001735078
-10.670647697607485	21.25443563231954	0.3880709022319669	-0.11411284341283896	-0.12408104369334474
-8.656589193032165	23.077778160673812	0.3500380159849378	-0.15485703138831486	-0.07518834734134926
-8.262164632393056	22.97490850022338	0.3255928218863599	-0.14886893697248027	-0.06289607896964107
-8.093510801985081	22.896766634500132	0.31427111524305523	-0.14537748345633805	-0.058591713456837
-7.68989912608717	22.564207698669875	0.2833055229336857	-0.13096195255418222	-0.04702477454766296
-10.61906467426591	21.352055718189742	0.3883690046469884	-0.11594567017495697	-0.12318875176667847
-9.936768220586934	22.310409278173573	0.38687873000148043	-0.1381583133617308	-0.10889820266327471
-9.627937960973474	22.62487940796674	0.38247297487159937	-0.14587550644272632	-0.10143362158386725
-9.573169961095976	22.676544366109272	0.38157470852661984	-0.14703461618151664	-0.10024118477189345
-10.134279956953314	22.058148587414195	0.38746768870151893	-0.13175929987359047	-0.11353769873960365
-10.304582249602808	21.836678921374176	0.38855997837421385	-0.12690122207304436	-0.11681105864050931
-10.555587977067566	21.45179651669559	0.38831026301979454	-0.11787841469346194	-0.12218000395009776
-9.871150253323467	18.04329134881533	0.2735907126888555	-0.029188537324050922	-0.10720057018936588
-9.4491510421968	17.986087424675254	0.24133869910212205	-0.023977087802130398	-0.09343804166378746
-9.39405468440286	17.97674307009461	0.2371462680173245	-0.02339196467239765	-0.09174326731101863
-9.318824933668623	17.968766098777905	0.23090982272231192	-0.022561617254835405	-0.08926313010904428
-8.866655676614846	17.930756511797174	0.19394433908826073	-0.018079764764769274	-0.07388123551305811
-7.460370084706861	22.326890903804703	0.26461344082089716	-0.12241493176341231	-0.04234103304444138
-7.181921823170052	22.004421546653404	0.24050229294637143	-0.10879810331645609	-0.03639521738002188
-6.980050576019263	21.793148493492453	0.2238161600482522	-0.10145637955436662	-0.0329816030178965
-6.576542696581086	21.409318391621486	0.19184140975848502	-0.086393092718203	-0.026161310003236585
-8.591810565175942	17.924390418426363	0.16893438993662108	-0.015096155297577112	-0.06442547822924481
-8.160987566235585	17.895824611247768	0.12421684322411328	-0.009660031155478966	-0.047076799044349346
-8.427526747689353	17.911776804777684	0.15226726752542383	-0.013172400957072013	-0.057991655400901745
-8.540982568507179	17.920050757602066	0.1643501413017783	-0.01460622767413769	-0.0626514376302234
-5.864615339578987	20.755750631962357	0.13955533721431132	-0.06370629721175582	-0.012347856448632274
-5.543802938210256	20.38074487517408	0.11451394050365377	-0.050775885257348746	-0.006431633468682894
-6.504364858334945	21.34437545298176	0.18647248841824393	-0.08438255415975239	-0.025000520926103387
-5.970918121132899	20.87023242852833	0.147748240041229	-0.06692006602480978	-0.013988580591212888
-5.171797381464162	19.89737251545445	0.08453556499969875	-0.0384467659991184	-0.001434292113032096
-5.0245480447987125	19.683822661130662	0.07257282576404833	-0.03172054910242539	9.382204641157333E-4
-4.900152014728899	19.401774462066626	0.059565231731631876	-0.02527087798688184	0.0011566902496170125
-8.045165203849148	17.895237150670994	0.10794358036045157	-0.00807210286242273	-0.039834638429646935
-7.828330068792466	17.887207984644846	0.07500797449063033	-0.005814213574279166	-0.02633250871218587
-7.588389628929521	17.819549385161938	0.01750721140783852	-6.378356668935276E-4	-0.0064832964576817444
-4.683175416995011	18.92056128922509	0.04014871118227788	-0.01525682919174731	0.0036197323293294253
-4.557131527726211	18.533459102138394	0.026853412313157316	-0.011180814515524919	0.003876279264968592
-4.377707594286538	17.57417867700677	0.0032847196018166553	-0.0018128932778034216	0.0019871583894288
-4.375950900357417	17.526057226949376	0.0023297490655405533	-0.0013388927451234186	0.0017151376426412287
-4.484941864981501	18.19838652331461	0.016362998641350247	-0.0061966760613030945	0.0031873876929542555
-4.372825752777866	17.497105804998277	0.0020685964616011434	-0.0011831891783578312	0.0015220459102530848
-4.260063754969469	16.957122878843833	0.005443820265649667	7.452496380995204E-4	7.381540729960594E-4
-4.2543796491463395	16.88173839584814	0.005223804160759432	9.582162481137158E-4	3.683894614141134E-4
-4.172479120773178	16.325671413989923	0.006186134704048186	0.0013875635257808783	-2.825331687386179E-4
-4.151871519508384	16.155447405066244	0.0066528242011057205	0.0015588994768453665	-5.039171353611649E-4
-4.144035245207647	16.121454065378032	0.006634400307923416	0.0015292555923057435	-4.794654794228486E-4
-4.072421898747817	15.289956430567175	0.005340544246232717	0.0017291881111419476	-5.589235803982391E-4
-4.095328121705499	15.489697359268533	0.00576401157502297	0.0017349591071580076	-6.506854264759297E-4
-4.118480058777639	15.68595857984359	0.006238775505785861	0.0016066803172636154	-5.91237918010659E-4
-4.140149876500907	16.06180723438685	0.0065318337948352964	0.0015223249565913847	-4.764018464372819E-4
-4.179593610389492	14.862900564725685	0.004223346416989062	0.0017563436090605581	-9.634641173324902E-4
-4.129583690004605	15.034457843656845	0.004782349322019848	0.0018609741872449262	-9.494518745729727E-4
-4.332504046130264	14.727261534199787	0.0021424154326418754	8.223148549345237E-4	-4.1872522518004583E-4
-6.864381120883843	17.824925970386563	2.551907831862931E-5	5.592759759696775E-6	1.7327296638553218E-5
-7.111456277637915	17.862901719600874	2.5041314823067778E-5	5.464751795752673E-6	1.6864614608588774E-5
-7.361730330183262	17.815658423143518	2.4543405737660438E-5	5.539785575213559E-6	1.6403481264856917E-5
-6.699631952192596	17.790187728061333	2.584796159460705E-5	5.69246152100248E-6	1.76286513181762E-5
-6.471535900809904	17.65611081898578	2.6290984080846638E-5	6.0198697944867975E-6	1.804847775911812E-5
-6.01856299486931	16.965651538393175	2.7155066749748144E-5	7.342880431040967E-6	1.885686279533116E-5
-6.018217814642384	16.964954947243214	2.7155726188729816E-5	7.344150720440425E-6	1.885749106210158E-5
-6.192614293475787	17.31914560580889	2.6833131276235683E-5	6.7131475124090565E-6	1.855282468886402E-5
-6.358826975092747	17.562077889890872	2.6510776224452982E-5	6.216987876289603E-6	1.8252907732030574E-5
-6.018066056155799	16.964687362149334	2.7156013994029482E-5	7.344600405545524E-6	1.885777311098774E-5
-4.908304538333134	14.969355025422521	2.8689110914043435E-5	1.0282891597838692E-5	2.04819135251628E-5
-4.894965705707698	14.956384548239772	2.870787549745037E-5	1.0301951149219209E-5	2.0498576808273758E-5
-5.522668475480044	15.89108446419409	2.7855106220038655E-5	8.984798634610049E-6	1.962176976784925E-5
-5.590293973325887	16.02332329799043	2.7771055279726118E-5	8.803622263815845E-6	1.9524825210704123E-5
-5.62503595550961	16.102423683804165	2.77318746110249E-5	8.692074001937518E-6	1.9481051061633165E-5
-5.79838945170203	16.47567517825189	2.7487825581494325E-5	8.132344643303272E-6	1.9210828476206293E-5
-5.818300420163335	16.518599132988257	2.746390076974668E-5	8.067891643634927E-6	1.9185103282798726E-5
-6.016563718580136	16.961325465432818	2.7158339330083184E-5	7.349988789402298E-6	1.8860250296659523E-5
-4.911331118979538	14.97328547513143	2.8684802899829808E-5	1.0277280920137021E-5	2.047765634655472E-5
-5.0735700023776875	15.16993664121582	2.8462192191075486E-5	1.000350103543836E-5	2.0261968214904767E-5
-5.223708594183212	15.375437594116095	2.825796463599545E-5	9.707769454328817E-6	2.00591561411502E-5
-5.2244114000787105	15.376332166246335	2.825704093195434E-5	9.706533702077193E-6	2.005825179018037E-5
-5.424504479191739	15.698092793846305	2.7987851026074313E-5	9.261357719625738E-6	1.977332229576493E-5
-5.22565127061393	15.37825402853767	2.8255436157055466E-5	9.703844199458907E-6	2.005660551994143E-5
-4.7077301313837365	14.774519111724057	2.8970956286803866E-5	1.0572020467167244E-5	2.073075474146407E-5
-4.675015183440867	14.74800878513003	2.901278003892576E-5	1.0611052123880921E-5	2.0765893369881004E-5
-3.7658512309524754	7.028045440845924	2.8576727990764363E-5	1.7457066517144453E-5	2.0995288730463757E-5
