# Supplementary material for: Thyroarytenoid muscle fiber orientation regulates the ability to modulate vocal fold vertical thickness
Source: PLoS One. 2025 Dec 4;20(12):e0337735. doi: 10.1371/journal.pone.0337735 (PMC12677544; doi:10.1371/journal.pone.0337735)
Supplement: S4 Data — (ZIP) [file pone.0337735.s004.zip › Male/contourA5TA8.csv]

% Model	Angle4.mph
% Version	COMSOL 6.1.0.357
% Date	Dec 14 2024, 00:43
% Dimension	2
% Nodes	720
% Expressions	3
% Description	Line
% cpl1x	cpl1y	Displacement magnitude	u	v
-11.968005616002486	39.650844643500406	3.120333968171229	3.601059003405603E-4	0.36438615777702055
-12.100925229184412	39.521184251215715	3.1167895542482116	3.582743698847531E-4	0.3644372445292116
-11.810234379374002	39.74293127707726	3.12284661001958	3.6141587360613575E-4	0.3643489934227683
-11.76596306338081	39.775513356632324	3.1237375432125614	3.6187718986630354E-4	0.3643360038789641
-11.47739948826791	39.862189693672036	3.1261057105994863	3.631085126242137E-4	0.36429906479708235
-11.258980847445656	39.857881496438054	3.1259835553313327	3.6305153128712083E-4	0.3642976636599693
-11.716143543792246	39.796222579001906	3.1243026167417858	3.621729027586957E-4	0.3643274446866741
-11.163938214941039	39.85365079891891	3.1258688794669762	3.6298788707385545E-4	0.36429794876262656
-10.796207435616262	39.85090503287166	3.1257919103893004	3.629402833647079E-4	0.3642938776259084
-10.709496869932108	39.85039381204079	3.1257767251358226	3.6292995352938973E-4	0.36429286894152724
-10.37169574884199	39.850036177539195	3.1257652274676664	3.629129025825504E-4	0.36428831163092634
-12.13512273325702	39.460672833157	3.115136124992627	3.57420788139604E-4	0.36446069734414666
-12.240660142730178	39.24849072022055	3.1093404262630835	3.544270209334568E-4	0.3645427281133429
-12.227325367848685	39.08705965880899	3.1049269044156578	3.5215837689771246E-4	0.364603841099025
-12.205740642978935	38.979124391808504	3.1019786259616664	3.5064141919513754E-4	0.36464452526257296
-9.681369688821853	39.850002288818345	3.1257521863010704	3.628914984968697E-4	0.3642787495404448
-9.209886193231677	39.8500022888185	3.125753464838719	3.628673030970646E-4	0.36427221013376393
-6.503691158131879	38.96454001876737	3.1015262582204453	3.5045290502655913E-4	0.36457138659313726
-6.587351156296421	39.29642873129991	3.1106005231926606	3.550900523818313E-4	0.3644463400428015
-6.771159512318912	39.57700815680421	3.118267233657518	3.5901669463706497E-4	0.36434219673126006
-6.814129999907874	39.651652838586976	3.1203080568319517	3.600604396709808E-4	0.3643144080750986
-7.229593906641747	39.84203493583536	3.1255137522242546	3.6273290607449E-4	0.3642477894001529
-7.181795837296288	39.83706132882147	3.125377750647414	3.6266284315328165E-4	0.3642490161949006
-7.033567159296577	39.76166368437849	3.123314188144497	3.6160576525917583E-4	0.36427562606836217
-7.6946177519140235	39.85300356006798	3.125818858319205	3.628827049613513E-4	0.36425006423777473
-6.488283836647731	38.91091546805024	3.100061412042249	3.4969977240397913E-4	0.36459156214157834
-10.243595360807257	39.850002288818345	3.125764133444594	3.6290470290103094E-4	0.3642865482854805
-9.730298368089413	39.85000228881833	3.125753247376758	3.628926516132524E-4	0.3642794276874725
-9.743014193148053	39.85000228881833	3.12575320885881	3.628934539426429E-4	0.36427960379125823
-9.085341826788042	39.8500022888185	3.1257516294028767	3.628646438259541E-4	0.3642704805796947
-7.779783738995952	39.851154726690396	3.125771723355814	3.6285334081903744E-4	0.36425194991383314
-7.886706964608754	39.850916601280545	3.1257628023720727	3.628548239660225E-4	0.36425352442598313
-8.209330570361047	39.849987794146756	3.1257503903419965	3.6283468576646356E-4	0.36425834540546087
-8.699211804792647	39.85004545472901	3.125757469414385	3.6284318535964057E-4	0.3642651131429018
-8.427966558711145	39.8500350871401	3.125749021517536	3.628441953370372E-4	0.3642613543118355
-12.152615457473026	38.61822056218743	3.0921141185624608	3.4558412924006723E-4	0.3647808296556707
-12.150457207342695	38.60568225439725	3.0917717501567754	3.45408422077955E-4	0.36478556052637173
-12.146591986235311	38.58859764700979	3.0913047297933662	3.451698632170731E-4	0.36479199423739606
-12.074238696384148	38.24828133015453	3.082009988493195	3.4040534450262294E-4	0.3649202105045757
-6.441829287929373	38.514252064367554	3.089225381738378	3.441483093165395E-4	0.3647417409352015
-6.4796557750756225	38.830935381536946	3.097874245633987	3.4858185686771723E-4	0.36462185444942175
-6.431316994593285	38.355730965701305	3.0848922956873044	3.4194290419298896E-4	0.3648018732172562
-6.415000660473024	38.12021737547059	3.078459663713388	3.386533722392174E-4	0.36489119229643363
-12.006552716049852	37.91928976266428	3.0730161646323975	3.3581808066693807E-4	0.3650441959333616
-11.966773292852782	37.7322909897182	3.0679093660542938	3.3321173266469473E-4	0.3651146491046971
-11.899335717233097	37.41624344712912	3.05927162180891	3.288263457917209E-4	0.3652337217886803
-11.86072968481382	37.23337054820751	3.054278144995384	3.2628191440570994E-4	0.36530262437848976
-6.405495081109018	37.81045524455644	3.0699920845033244	3.343486534897473E-4	0.36500884329193395
-6.3802834672144035	37.49850283645258	3.06147331736961	3.30013664553821E-4	0.365127111058301
-6.34327199449609	36.990127261889924	3.0475789818834116	3.229911883040603E-4	0.3653199062070869
-6.3346776499635205	36.89181710192548	3.0448966989250037	3.2163083875846003E-4	0.36535716750921776
-6.327277488709939	36.80573234114482	3.042547089563544	3.2045025508743274E-4	0.3653898009151035
-11.839379859361392	37.12464213602315	3.0513051640868785	3.2477479266820744E-4	0.3653436143269199
-11.66031709327127	36.191536938073696	3.025816275140257	3.1190485873460036E-4	0.3656954402506596
-11.619905720758748	35.962379473002436	3.0195639319808674	3.0875645110431534E-4	0.3657818914418538
-11.730360249335298	36.58305483766412	3.03652254622264	3.1727891634653624E-4	0.36554774679648605
-6.248695444183289	35.88284413383002	3.0173564843017147	3.077479709298624E-4	0.3657396259748235
-6.190644674951313	35.36621719878445	3.0032406860493475	3.007440918906765E-4	0.36593529896644056
-6.146329446134891	34.860882297696094	2.9894453728284764	2.9384195458444055E-4	0.36612683388917544
-1.0600869276340483	18.316100001774196	2.5383144848361026	8.736214355472438E-5	0.3723556404251014
-1.0459016161732135	18.37692181363064	2.539968234454942	8.807717649912545E-5	0.3723323597089113
-1.1744205707972624	18.153797557800345	2.5338976231738535	8.545827270561678E-5	0.3724186558072988
-1.311326192584243	17.97535615877772	2.5290439522199697	8.33648089770467E-5	0.37248806953769714
-1.386335587551091	17.922671465764726	2.527609818093581	8.27492690922742E-5	0.3725089665276491
-1.650548821745367	17.757514160475903	2.523120757923944	8.081911364475928E-5	0.3725748134333887
-0.9718149006219283	18.630446296863695	2.5468696727148883	9.105788292143515E-5	0.37223514279375697
-0.9542349860686515	18.852537320770427	2.5529111939184976	9.367451046342663E-5	0.37215052908234614
-0.9467123425971604	18.932059856972355	2.555076783563545	9.461201706578164E-5	0.3721202178193513
-0.9488912973033679	19.009058522305217	2.557171816961553	9.552188340078787E-5	0.37209097809946295
-0.9602591937381534	19.185733594449147	2.56198255748292	9.760728271266051E-5	0.37202396281333405
-1.0005126263859143	19.36574217623491	2.5668795390717136	9.973662077624118E-5	0.3719560167900555
-6.05347281998843	34.07388368729615	2.967981398788078	2.832625716909091E-4	0.36642484453626445
-5.779746191862431	31.198536783186327	2.8894844941561644	2.4519597670025477E-4	0.36751454999141114
-5.81260308842713	31.6601371096856	2.902058939606806	2.511872970362041E-4	0.36733944454371104
-5.898916358898413	32.61341104261303	2.928108066138185	2.6378670360158895E-4	0.3669781210038041
-5.976331308258205	33.33624786626052	2.9478151661721883	2.733488874643069E-4	0.3667042844545927
-11.555172919712001	35.57995576034233	3.009119227834053	3.035575780341407E-4	0.365926198321494
-11.427224513094306	34.824469013294944	2.988488440076334	2.9322289935764044E-4	0.36621127705672607
-11.302991741507174	34.01939293201957	2.966499006114681	2.8237402981023545E-4	0.36651522363828143
-11.26269403333529	33.74326682230424	2.9589752116227497	2.7862055553737894E-4	0.3666194981118886
-10.87492360433819	31.536162433666846	2.898725523965634	2.4931536992560215E-4	0.3674521779142073
-10.79808267178972	31.096982410679725	2.886744334525781	2.4369223758869776E-4	0.36761787925015965
-10.515617328365707	29.431210118152052	2.841312915878029	2.21988986529163E-4	0.36824648347206
-11.095255333576779	32.78560916869341	2.9328002907822297	2.6590257778997704E-4	0.3669808132665454
-10.374607869233792	28.677418549364212	2.820726730430912	2.1253621979635688E-4	0.36853078536372696
-1.9007542873442729	17.670028077820447	2.5207405600987984	7.980284340217475E-5	0.3726109771334484
-2.0779141835942943	17.606247817656115	2.5190072725527557	7.9062558016696E-5	0.37263728250309214
-2.421704394542373	17.610906476909	2.5191352643041767	7.913428783556481E-5	0.3726395153913524
-2.5268901597962445	17.60827853304663	2.5190647156609813	7.910906186948828E-5	0.37264174014835727
-1.0157099330243569	19.441588102125813	2.5689451111211534	1.0063477218947356E-4	0.3719273674585136
-1.1062328150339649	19.65851365771074	2.5748492589491	1.0320574298154507E-4	0.37184597757399557
-1.0950141199455286	19.63861486947969	2.5743076240345157	1.0296947403484058E-4	0.3718534094190846
-1.0936631912571904	19.634142492606518	2.5741858074502164	1.0291633640967472E-4	0.3718550934467928
-1.2019485900933222	19.823967402584525	2.5793553725273037	1.0516916961946056E-4	0.37178421201115397
-1.2626663164006444	19.90610167368628	2.5815901561511665	1.0614323175912107E-4	0.37175370247819994
-1.3479656887537845	20.02184186709379	2.5847437779762363	1.075166326107953E-4	0.37171070775940784
-1.3818036936806772	20.069240413165744	2.586033913786458	1.0808200694084535E-4	0.37169308808761603
-1.490043238491493	20.21081153288452	2.5898908872651405	1.0976246552255274E-4	0.3716405422871176
-5.495158991359491	28.68268136418761	2.8208086908083576	2.1288986916853485E-4	0.36846753729251913
-5.507477156915547	28.790577524822243	2.8237438413750473	2.142364333733266E-4	0.36842666079975456
-5.640376413522405	29.93509919763994	2.854994273142109	2.2885097941419515E-4	0.36799316593760106
-5.66674537726079	30.200894570944342	2.8622327830295395	2.3222386384383234E-4	0.36789242447035897
-11.232964758328787	33.56280133293661	2.9540435910424945	2.761683216298342E-4	0.3666876097153251
-9.890707351552885	26.584105713780335	2.7636118212393304	1.8634133101700888E-4	0.36931921806084583
-9.499209611630052	25.463046361573806	2.7330485277455745	1.7272233834208362E-4	0.36973995795059306
-10.251371607480321	28.08873461337165	2.8046656769557696	2.0498852313235294E-4	0.3687526468397531
-9.949856872037069	26.81141811544305	2.7698142534924384	1.8920785575751627E-4	0.36923367856006584
-9.409620206466	25.28683176907262	2.728231052565161	1.7055530828672722E-4	0.36980575944865895
-8.975776833099328	24.413789608181347	2.7044802331922453	1.6012102166547388E-4	0.37013199941757846
-8.450931047688341	23.67686534172989	2.6843462072263566	1.512772342060715E-4	0.37040554295571826
-8.315280225053407	23.486682331666373	2.6791767737113896	1.490471498862149E-4	0.37047617519721965
-8.109310669822081	23.245736403988893	2.672600983846417	1.462173278245163E-4	0.3705652778351167
-5.04821833795282	26.35030357792787	2.7572064874141713	1.8376843265067747E-4	0.36934887936172645
-5.072511135861281	26.457154341834364	2.760112048770965	1.8504720504495137E-4	0.3693085359751561
-5.319014801988768	27.6151602307035	2.7916905217655463	1.9942743576450888E-4	0.3688712562840709
-5.298549699956672	27.508324942348306	2.788782211795541	1.9812972797514784E-4	0.36891163543455185
-1.6547952866665352	20.435138707303928	2.5959962489011295	1.1243175792289539E-4	0.3715572034297216
-1.7068462026965912	20.505043732104994	2.5979011951886695	1.1326604541818154E-4	0.3715312426251337
-1.8328638043067826	20.675856534446993	2.6025511896762623	1.1530310057793897E-4	0.37146779280234576
-1.9146876228856835	20.78271581099791	2.605463238691241	1.165748835104458E-4	0.3714281335256876
-1.9589596542270868	20.838178803681924	2.6069723752051353	1.1723213916478304E-4	0.371407569094935
-2.2267902915590323	21.173727916983232	2.6161245422678947	1.2124772743689642E-4	0.3712831618555187
-2.4765836027203294	21.524027437877677	2.6256523288597378	1.254341290410466E-4	0.37115293719216763
-2.510632075597485	21.56945277354053	2.6268919634032377	1.2598203662593063E-4	0.37113607229753864
-3.4170539347823667	18.323036770820913	2.538518395783723	8.754913056790734E-5	0.3723804768177882
-3.3613588547056894	18.26201824120377	2.5368579418200095	8.682982347462346E-5	0.37240302127435265
-2.8302006677410443	17.7685842180935	2.523425656885129	8.100700910708164E-5	0.3725843496657573
-3.0213186080937637	17.882690433716814	2.5265323667546102	8.235720109273689E-5	0.3725432077666754
-2.9853774190574067	17.85333337493745	2.525734385987084	8.201077258352692E-5	0.37255394841472533
-4.904236518511963	25.91960781073081	2.7454447706448284	1.7854490796575634E-4	0.36951090102107276
-4.723668736196532	25.314951331292864	2.728978150420757	1.7113732137118563E-4	0.36973859498926037
-4.604679940346854	25.051089745874435	2.7217693018022935	1.6788931198722344E-4	0.3698374562473912
-4.281370486848969	24.383328411417228	2.7036031085129113	1.5984866971661876E-4	0.3700874598644113
-3.2125741016240386	22.611557155864187	2.655281903116572	1.384806754182257E-4	0.3707482267410877
-3.272014261258436	22.70654698603269	2.6578655314452555	1.3961376070538943E-4	0.3707128210630775
-2.5518384799861815	21.63096481182497	2.6285666696473955	1.267266425958621E-4	0.37111317945345623
-2.8735384712196232	22.08009398368013	2.6408125957683324	1.321046610515005E-4	0.37094624920314245
-3.1756044296995665	22.556944434453374	2.6537915259910467	1.3783267892578552E-4	0.370768552449662
-4.545571876999899	19.652622560032107	2.5747179595741114	1.0329596123303533E-4	0.37188842993543886
-4.424895516455141	19.524062222800467	2.571218324225965	1.0177694704452609E-4	0.3719358917950517
-3.958958611653594	19.00470136406695	2.5570734075479686	9.560897894142113E-5	0.37212777426603694
-3.8782730930382083	18.915322300283425	2.5546430131294406	9.455322282005414E-5	0.3721608069776009
-5.025563667731989	20.107549344377823	2.5871268890410084	1.0873218116370465E-4	0.371721230435561
-5.277731362781373	20.350988119887234	2.5937418493781315	1.1161237307408955E-4	0.37163163866639914
-5.606549304112775	20.6598148798465	2.602169858818564	1.1532432276778694E-4	0.3715182072409333
-6.131048509468386	21.17349677678001	2.616140583544554	1.2143838703039218E-4	0.37132912758001335
-7.17416985769136	22.198608654304337	2.64406238736232	1.336687843679493E-4	0.37095192387181464
-7.6413332318231895	22.67125431062098	2.6569780974065274	1.3934514711018284E-4	0.3707779257990659
-6.9150129554945305	21.927639425126234	2.6367026666749176	1.3047792959678797E-4	0.371051859442619
-6.31895859009996	21.343154735881807	2.6207809224636094	1.2349280888920456E-4	0.3712669163821719
-6.618255579081206	21.642875823077	2.6289239757137364	1.270958762751698E-4	0.37115657674120106
-3.6680004015474728	23.30103040805593	2.674087221749294	1.4673509040661115E-4	0.37049154481804314
-3.83446762916781	23.580833568731567	2.6817056937072445	1.501613564937839E-4	0.3703871911624824
-4.071443328978513	23.987709649252928	2.6928049865818138	1.5499841269252528E-4	0.37023531489665473
-7.640251545310057	17.586782544931808	2.5531511417062612E-5	6.210593176565675E-6	1.6906295671368025E-5
-7.509356374993602	17.79911102953117	2.545223702608162E-5	5.7291179393875666E-6	1.6926259061589967E-5
-7.6989388334005735	17.4903691638282	2.5564431897000437E-5	6.387470496860125E-6	1.6895943625536806E-5
-7.762103216471637	17.30759444679789	2.556169076045999E-5	6.735954552134493E-6	1.690959584301436E-5
-7.821162534822876	17.152686250634986	2.554100853226072E-5	7.008629354183966E-6	1.6912679853382232E-5
-7.87221896818102	16.9473112831706	2.5479503245538006E-5	7.363889680803635E-6	1.6929201409658174E-5
-7.921170402924522	16.753942907049066	2.5425406781371975E-5	7.69441253536162E-6	1.694620659188822E-5
-7.9783869673286425	16.470761822820492	2.5307385157847642E-5	8.144725124372831E-6	1.6976670285829504E-5
-8.003886469325913	16.357472230499454	2.526456676537271E-5	8.328566529704299E-6	1.6986526828297746E-5
-8.041803974825056	16.197407590250943	2.5161357429292085E-5	8.564393491015226E-6	1.697833720023615E-5
-8.11957094103931	15.808141817188318	2.4934462103917044E-5	9.139456126023675E-6	1.6987498964900063E-5
-8.094241908274963	15.975737091845481	2.5035670185461854E-5	8.90208586078194E-6	1.6980311389552374E-5
-8.149959289733443	15.594634263864748	2.482255253519857E-5	9.448856022797473E-6	1.7002174110648764E-5
-4.487015489615116	14.591722761896559	3.078776869149561E-5	1.1334869882152692E-5	2.2070228311793225E-5
-4.416731324563106	14.512870608922288	3.086796883056985E-5	1.1450705163229143E-5	2.215038261646143E-5
-4.329055028394281	14.412978776001905	3.0979437758924226E-5	1.1607880004078358E-5	2.225940797651543E-5
-4.19303203891211	14.248275933735142	3.113461853303143E-5	1.1843863705019389E-5	2.2415928594283256E-5
-4.178965322518646	14.23024927967746	3.115248460982351E-5	1.1871088692447552E-5	2.2433755801109415E-5
-8.208595369810979	15.125877972768416	2.4517652854683338E-5	1.0055038486124118E-5	1.7014886476179548E-5
-8.250106284083648	14.883579494882824	2.4351857891907203E-5	1.0350416950258959E-5	1.700973431604839E-5
-8.184763342662869	15.304083214581624	2.463581750877193E-5	9.829592075705006E-6	1.7009252090852983E-5
-8.194040568253598	15.203367992185502	2.45790325747049E-5	9.963831223364236E-6	1.7019013105292182E-5
-4.009503675450382	13.95499929048619	3.130675128590349E-5	1.22449306585675E-5	2.2613016373895836E-5
-3.967321215997023	13.879167246534847	3.135388649906298E-5	1.2355710909231058E-5	2.2665207344560372E-5
-3.8768075373306097	13.684183745503944	3.1421195757731534E-5	1.2608733402874212E-5	2.2759957427832596E-5
-3.8285567068758617	13.577304042901428	3.1454879611273475E-5	1.2749701774162374E-5	2.2808461357686662E-5
-3.679175518096213	13.165512678706849	3.15413748209441E-5	1.3275427500258637E-5	2.295870763995709E-5
-3.5952780276413945	12.848827743115857	3.154773836660481E-5	1.3644389033856921E-5	2.303327883479244E-5
-3.8035301168690907	13.511178334388502	3.146130761448372E-5	1.2825975542932578E-5	2.2828705361615896E-5
-3.5706258476984103	12.751547870197772	3.1565659813580726E-5	1.377543311707561E-5	2.3062819472678304E-5
-3.536337058362929	12.508568926206657	3.156068505069456E-5	1.4062093594446809E-5	2.3101420746362346E-5
-3.4943523373487664	12.217884679130231	3.154966076140685E-5	1.4404162698407132E-5	2.314476329388671E-5
-3.476217738039166	12.051206781698731	3.1524532956612665E-5	1.4575258505959743E-5	2.3156569695266032E-5
-3.4381043775288846	11.707787309160882	3.155980947404937E-5	1.5011057208586403E-5	2.3213154256731452E-5
-3.4175141432913065	11.442487558596586	3.152749324124314E-5	1.5288098207592713E-5	2.3224568175982127E-5
-3.390535492772293	10.959938069747185	3.151850571095817E-5	1.5827396678829384E-5	2.3254346722875567E-5
-3.391605607580326	10.637069694303245	3.149077717537345E-5	1.6160738157962652E-5	2.325166438821524E-5
-3.3957072198915474	11.125983907025887	3.154611614971627E-5	1.566171172474697E-5	2.3255744773701865E-5
-3.3933099091125833	10.454525891479044	3.149533528816047E-5	1.6371408625467372E-5	2.325902466187377E-5
-3.392748642497309	10.363320317554606	3.150436800397361E-5	1.6474366048535028E-5	2.3261928894894142E-5
-3.3881777990103163	10.052022617744685	3.150078360159824E-5	1.679954817893806E-5	2.32553545949887E-5
-3.379931059854188	9.65560915900371	3.148884345448328E-5	1.71762087351923E-5	2.323029880117327E-5
-3.38003327420144	9.645525660619372	3.14869840310747E-5	1.7184901135318004E-5	2.3229136078359387E-5
-3.380411775956053	9.63612711841371	3.148329560684531E-5	1.71908246261642E-5	2.3226920254341335E-5
-3.4070943292007656	9.209820550583608	3.14346032758297E-5	1.7587231478888682E-5	2.3175810069543387E-5
-3.4177904844649305	8.97279793026408	3.135042434344483E-5	1.7747813009278906E-5	2.3105610015405204E-5
-4.670507470987797	6.528342318175511	2.9037632833817057E-5	1.9615036425012344E-5	2.128633425316134E-5
-4.472672713765167	6.53165408154053	2.933921953804778E-5	1.9564848701342675E-5	2.1622871260916034E-5
-4.296096768007061	6.564113874181485	2.9483129764011777E-5	1.942454871566506E-5	2.1685445550230536E-5
-4.1907677441120486	6.6201318525786546	2.9652660213845843E-5	1.9297474127846574E-5	2.1857970581988194E-5
-3.42823364007561	8.77881073484247	3.1351492357107747E-5	1.7920070281458307E-5	2.3087111043121575E-5
-3.440421539484517	8.631632878187974	3.1345960191730385E-5	1.800289770429847E-5	2.3061597177527092E-5
-3.510174069952668	8.051882576425108	3.127771614733355E-5	1.831774785557211E-5	2.2934007321915302E-5
-3.4654247941708625	8.41479710425795	3.1279051719335774E-5	1.8100787556483278E-5	2.3006629592608377E-5
-3.519325274558982	7.974355231943207	3.122650663470069E-5	1.8336777196858955E-5	2.2888111200686404E-5
-3.8048036653298265	6.960169305120867	3.0056680810709008E-5	1.853857599692685E-5	2.2033898356715973E-5
-3.942941641067294	6.809098812242506	2.9906171649740192E-5	1.8916871414935768E-5	2.1948961311364076E-5
-4.081244662082278	6.715380176995773	2.9654567076792056E-5	1.8983136064644277E-5	2.186415623913379E-5
-3.557899482821399	7.6388476831782866	3.0887117744144686E-5	1.8086223814396056E-5	2.2570236780791347E-5
-3.5506928691402093	7.692857622749482	3.107400555701762E-5	1.828183126941221E-5	2.2699525021874203E-5
-3.535122007221198	7.8370201875805385	3.114348860165352E-5	1.8320901559022418E-5	2.2776681066725667E-5
-3.5827478111781415	7.560437912809053	3.086943857728177E-5	1.8329323406131556E-5	2.2495693751839298E-5
-3.656557182300242	7.31345080673359	3.0432671401902973E-5	1.8354313660830288E-5	2.2183351220085507E-5
-3.741595319822733	7.091603710798701	3.0102653813785204E-5	1.8240413418332908E-5	2.2056951358213525E-5
-12.48823622079036	29.318127189803445	2.0818241578516887	0.01126075729190212	1.0723616089858028
-12.301573729696075	29.291730374054282	2.0124463118231843	0.01836851666271261	1.0587426964680429
-12.904182385341631	29.37659805299116	2.23351457654954	-0.01015397126079926	1.0954806795226821
-12.704310573905445	29.35687813300677	2.162167858739929	8.231008901393323E-4	1.0852401909282408
-13.215739023882737	29.375039723105594	2.336663329821286	-0.02886678824652973	1.100052404977709
-13.289816212405814	29.38416912499247	2.3616219436676076	-0.03407753134577343	1.102332521893826
-13.628735756055638	29.408293625969595	2.464617269050314	-0.05257420265960253	1.1044497698336475
-13.761313265189306	29.420327221129604	2.5054527423963218	-0.060316641858685724	1.1056869770537516
-13.789831291953012	29.42263826529943	2.5129211560576548	-0.06204554185818478	1.1055497328353037
-14.193507593470319	29.351006338599753	2.611039730703798	-0.0833155926037018	1.0926287424773131
-14.343065600888547	29.30623263263965	2.641461908777928	-0.08861513759595793	1.085738494082304
-15.169871121939503	28.7024294022831	2.8078467119084145	-0.11430112864644394	1.043201149067515
-15.025976096323706	28.826575538617305	2.7791218940917854	-0.10914812872390271	1.050530186871085
-14.704342841257393	29.099582909420015	2.714250906729877	-0.0989643067139653	1.0674354832046486
-14.77814405518191	29.048154888872233	2.7284935300430737	-0.10048266301622914	1.0632907947522596
-15.194930389272562	28.670268692680192	2.814448907699182	-0.11559728607595322	1.0414676557869345
-15.552436058935607	28.262388145106144	2.9016056259726994	-0.13509127320366393	1.0185998776097973
-15.65870487864321	28.128694460225432	2.9278028233788613	-0.14096486168987393	1.0110990978834078
-15.420870685895718	28.414489982476084	2.8688857374484487	-0.12792443562115297	1.02754015258075
-16.14669845066415	27.534817692946177	3.0323736747199037	-0.1702343276738099	0.9731385938045872
-16.18902508127296	27.487365967844962	3.0401233637747924	-0.17324120545934443	0.9701486424751016
-16.090879730623392	27.60512583812312	3.0209905845285174	-0.1671388453671195	0.9779773995903907
-15.906983759261689	27.83045491742547	2.983544364710418	-0.15687758673253538	0.9940610341908624
-15.78801336657089	27.974288039163056	2.9582669331111435	-0.14970438876143272	1.002363812181133
-16.4224657835804	27.241242221715776	3.0622733408819904	-0.18993466311378418	0.960538761431624
-16.636541644582238	27.015574682657572	3.064766132822816	-0.20364219660064337	0.9462274522977472
-16.701862721366762	26.948993088668995	3.0583406707305527	-0.21120930429456117	0.9441068838488009
-16.98192097775023	26.67928029930171	3.0097115541614126	-0.24585499143108988	0.9487402390248856
-17.086567607533095	26.586911131348927	2.9852849858522905	-0.26396946852483566	0.9550318744672555
-16.810764952407226	26.84442366016748	3.0383279181673517	-0.22501550540634604	0.9463702577190759
-17.316197999609905	26.352544552541893	2.917419761561267	-0.32252967194323123	0.971769670220022
-17.45518464052986	26.210110438215963	2.87543464142756	-0.3574688244965636	0.9802049317145476
-17.722095738557805	25.895382301413925	2.8074812029965632	-0.45252100107026744	1.0102149447506905
-17.72264017583542	25.894744071275742	2.8073224969988617	-0.4527201462182284	1.0102731667689901
-17.932597821946576	25.11386146747848	2.693708447025255	-0.6726548591149848	0.9748502970988602
-17.907096306050956	25.00313633884308	2.6786676752580596	-0.7005745555049606	0.9579676388415326
-17.75267320881764	24.32471147247125	2.5854521432486455	-0.8748636493475104	0.8520471291875606
-17.92944471255859	25.1306830888716	2.6959338990887454	-0.6683414013089661	0.9755065851565011
-17.722777975835573	25.894232143167198	2.807247335916337	-0.45288647834835755	1.0102433110484932
-17.728945142955695	25.871483784810497	2.803948492939754	-0.4592854843373263	1.009219268152935
-17.700264955727473	24.192801294244298	2.565611074581431	-0.906427843979634	0.8230641841538834
-17.492893227235577	23.675149455238873	2.480495123914899	-1.04140223123026	0.7102105798576237
-17.219818972655105	23.051350814888384	2.3782311161497804	-1.1994402965822621	0.5761907826475835
-17.213682929786287	23.036984749786797	2.375547276031131	-1.203139606695515	0.5731068252906721
-17.20651458505761	23.021889840621302	2.3726927367504116	-1.206907857306702	0.5694565070304122
-16.72944438496599	22.0265670999435	2.19671256189744	-1.4339879503953483	0.32246178845920054
-16.772330573218266	22.113599037757318	2.2114865647764956	-1.4166486618642522	0.34370217326035857
-16.97378539565523	22.529669064239176	2.283991768730554	-1.328143103527787	0.44599968456247907
-16.69878402350933	21.97001521221032	2.189202441249811	-1.4444121689563183	0.3092764841442278
-16.44523432072541	21.481646309928003	2.115964098208076	-1.5358923487375196	0.19217427911538026
-16.38784636008633	21.382208809377225	2.1055515144591546	-1.552246068257055	0.167702245025567
-16.10429654720809	20.90765006213037	2.041215197040502	-1.6265241589986128	0.042283966987966506
-15.229590069694847	19.59839917871314	1.9080915560075482	-1.7217848765522403	-0.3178963983585485
-15.573303162172023	20.08692966262294	1.9530900467152277	-1.7031671606002032	-0.18382965007431984
-15.762739830454272	20.369577854236137	1.9838133730492657	-1.6844178253396815	-0.10530634444069051
-15.676053214728174	20.229671015614727	1.9669571560419927	-1.6975256553670548	-0.14390527658265106
-15.004965242227517	19.29705702264412	1.8759214434487324	-1.7000275449371052	-0.4036999632660235
-14.347740685004595	18.43237628944785	1.7049862127274953	-1.5126535516902408	-0.6119359933382891
-14.71316053352021	18.903140185799252	1.8186511920766764	-1.6488676314128194	-0.5193263288484249
-14.112301424219844	18.14085757339455	1.6074483612502661	-1.3945801385151901	-0.6544697559416807
-13.786968016309958	17.746840232171802	1.4427852086382762	-1.2121613770189759	-0.6506703221511381
-12.572484095421888	16.31238607204104	0.8473940671385144	-0.5920862223378349	-0.4124238709471457
-12.73923093656964	16.50237005974189	0.9256816944243931	-0.6724243941476459	-0.45133274688374253
-13.149721100590622	16.985383718836303	1.1174077807980125	-0.8760157137161485	-0.5361459181896098
-13.560443943361147	17.474962802260926	1.3276112285428876	-1.0908041856477855	-0.6163043934049433
-12.433087863224218	16.142914163274668	0.7843391658450225	-0.5320838921629694	-0.3787640479795267
-11.67886765718853	15.130655135953049	0.47439892838204223	-0.23096815269439042	-0.21202436864081184
-11.370603754574383	14.616160191779192	0.35692820764909006	-0.11827202064182366	-0.15749545501721013
-11.928279318244115	15.521235666230787	0.5710552985812487	-0.32579462488026034	-0.26010205139055426
-11.098102119973685	14.067276715400904	0.2727897649414678	-0.048946463791451275	-0.11288930368782035
-10.94829922258624	13.75778922441979	0.22189268195461387	-0.013424522160626456	-0.08734786257327087
-10.566136973193167	12.955069884045642	0.14072840635806172	0.01733257687095596	-0.044957902480922386
-10.528617101577506	12.869997651759531	0.13131194716841232	0.019168420449640733	-0.04032073495225707
-10.125844678960055	12.03212679724241	0.0829454750902265	0.018699632551963295	-0.02400953444301583
-10.205786830641387	12.200371242765215	0.09262851480918809	0.018703462837889463	-0.027271636486775178
-10.11776374681346	12.014636087480781	0.08230190074917801	0.018579767946121574	-0.02380847831270819
-9.799033203597945	11.32040592221854	0.05350149724768935	0.014553365620586253	-0.017926884033441844
-9.732454220074882	11.174895810343436	0.047645180882870404	0.013335473539837273	-0.015566198938440773
-10.081694286405995	11.938670646469957	0.07917149040555747	0.018088357329918772	-0.02314803316347253
-9.419861471494833	10.505758447346915	0.031755347667796634	0.007541029480718712	-0.014023906577601634
-9.39945834397536	10.463080013210769	0.030656615358575504	0.007126693004120451	-0.01376889352386756
-9.362989365785312	10.388561145610026	0.02923658006796303	0.006772120084785107	-0.013353001770577255
-9.15485933130238	9.94585479357356	0.021056685396692705	0.004344776397709085	-0.011242581336786017
-12.250739993292553	19.150604908283345	1.7740706190325488	-1.701782742600583	-0.4756164743829095
-12.385666050996104	19.229462944007324	1.8527202812530867	-1.7683170709352969	-0.54225746186473
-12.018444755085756	18.995911937273455	1.623847103956705	-1.580190242342752	-0.3410614547144863
-11.827571680933026	18.805921238230237	1.5453393037657284	-1.502521851602689	-0.28954673144286525
-11.71378598197753	18.69006222155872	1.495192375385505	-1.4512236496870485	-0.2562743742801605
-11.489121580415649	18.312221504949157	1.356718171196251	-1.3103410022366717	-0.18835486650861327
-11.42092816915265	18.202424829191397	1.3172414253373859	-1.2696173098297725	-0.17024245927379017
-11.137081940903064	17.673975351763787	1.1151080575574717	-1.0573304996331383	-0.1078588194959823
-11.050577560623434	17.52903972488271	1.0596761315031111	-0.9981201083735027	-0.0919898592609729
-10.900173758069224	17.228821915447778	0.9407788265827342	-0.8718524348419776	-0.07152555471059524
-10.59407257662658	16.86993613536655	0.782901981919603	-0.7101635417620528	-0.03945369448031171
-10.4015251414116	16.663994998799538	0.6966656499586662	-0.6245374948259296	-0.024054481234280112
-9.980308680915373	16.24426542990552	0.5185486511851934	-0.44954640531055184	-8.421137313767169E-4
-10.52456597891735	16.788877057884427	0.7489125077133166	-0.6754778004842411	-0.03115021924674654
-9.215934750579713	15.702403997568886	0.28835711159505173	-0.2374934143318679	7.154309896188777E-4
-9.506635524164235	15.916651407254937	0.37620505111673147	-0.3175042548324858	0.011299748000601377
-9.713477904294042	16.0562870014233	0.43796226481528244	-0.37406596401551395	0.007444534698486592
-8.987328542896977	15.535943891824608	0.22124061211002147	-0.17643962855167183	-0.0062018456230213065
-7.038155536202357	2.4161328913912485	0.002280745236189127	0.0020497202607651765	-9.570481645863574E-4
-7.218271698777633	2.47634434863711	0.002312532679675728	0.002027118337426116	-0.0010641274435372965
-7.402921517489648	2.596088343862585	0.0023285478043316896	0.001968322330125386	-0.001186533313158147
-5.610926604361966	2.56874897195521	0.0018749813536034312	0.0018501809213272154	-2.2430981884091598E-4
-5.791192046184306	2.4885541575675454	0.0019319186081542844	0.0019027230631949279	-2.9665551712733276E-4
-6.090991914769232	2.367770791599311	0.0020380937403005656	0.0019916493129176396	-4.291152610284619E-4
-6.223300720670824	2.365865245728654	0.0020677716338752933	0.0020049508723940044	-4.941007313530618E-4
-8.524776938151282	15.280293075065625	0.14902411569126958	-0.12587985321584802	-0.020916379163186043
-8.5390176621	15.301185889469425	0.15760688449183136	-0.13305060523615325	-0.021912672727802965
-8.574275941324595	15.320887483760043	0.16268047336731656	-0.13643392626496903	-0.021004088407068255
-5.2268760988311245	3.1984387632370352	0.0015842917151980965	0.0015465706645263664	-1.2327537858441404E-4
-5.323022364028059	2.954304032548915	0.0016892270716541702	0.001657935585097928	-1.416030457615835E-4
-5.411391041049513	2.8046470279535036	0.0017599478606652426	0.0017309561613108493	-1.647219189338109E-4
-5.361270108912003	2.863813885716368	0.0017288196762954245	0.0016990769256677286	-1.487053913707444E-4
-5.176470922340737	3.3654332504811606	0.0015199220050601979	0.0014797808024870668	-1.1929115705474377E-4
-4.997438755280889	4.032636318053695	0.0012604123670397858	0.0012137607939347768	-1.0200880065948762E-4
-5.108994509801874	3.6116460899580636	0.0014163385058334347	0.0013725107358266574	-1.1153407944007157E-4
-4.991774580661376	4.054261353979088	0.001251796878479426	0.001204973149130011	-1.0124732356638526E-4
-6.53602006808163	2.347293243898074	0.002152382902429774	0.0020446144861174186	-6.57768378921968E-4
-6.871423256057571	2.3759082864320638	0.0022397428213599135	0.0020580910219439356	-8.516435537054899E-4
-6.725008134174486	2.363972974785624	0.0022036825418935094	0.0020543044589470855	-7.67323572442606E-4
-7.498445287702315	2.6504749625169852	0.00233725265301165	0.0019403145965562825	-0.0012479106408063581
-7.543394316053332	2.6908233254228815	0.0023363716489908618	0.0019178642408962433	-0.0012793319760141695
-7.714537633122486	2.9137762658493207	0.0023010445760640644	0.001793510307113515	-0.0013886527929227355
-7.7891268079090406	3.0564766598021276	0.0022667763788751247	0.001711379459872521	-0.001439059966416926
-7.80527300412054	3.4063802626319237	0.002118131542000778	0.001521048601711446	-0.0014408239665022356
-7.804324521600502	3.2269612996167556	0.002198865406477438	0.0016205004008917555	-0.0014450563647736088
-7.758877336072651	3.698244931275473	0.0019832224975963385	0.0013766077946926248	-0.0014064259793013087
-7.751964178591711	3.7286102673963915	0.001967410003254842	0.0013607232875798591	-0.0014011268988120096
-4.868412953288395	4.489722570165323	0.0010972677586254496	0.0010485066693084629	-7.509957239135581E-5
-4.944274103721604	4.221530184777065	0.0011924747225927324	0.001145038580228536	-9.131868319301386E-5
-4.861218645669248	4.514367912389247	0.0010887893426993877	0.0010401491001927432	-7.327598130672516E-5
-4.761328567585714	4.872867994409656	9.496980399501522E-4	9.00737721373333E-4	-4.233609639950175E-5
-7.7347878369548635	3.762505605967378	0.0019491272524908582	0.00134630510301702	-0.0013909057874039793
-7.441188952293851	4.488511996506501	0.0016481731488504057	0.0010768002235201145	-0.0012474680821857997
-7.462522939780039	4.43043664258904	0.0016698759121105452	0.0010980176635382042	-0.0012570371736169983
-7.583988224902736	4.103803156183615	0.001775489186346688	0.0012026540101511256	-0.0013014180666301987
-7.428705960551779	4.562167039268793	0.001641287924331905	0.0010551550429007787	-0.0012525399089743845
-7.367225146909923	5.0179675342064245	0.0016038307546497386	9.239827104800714E-4	-0.001286381174191096
-7.395373926440531	5.510469499667041	0.0017203967629982487	8.272673089596175E-4	-0.0014250966076310673
-7.396628687854849	5.543415335697084	0.0017262524402190515	8.19346847864237E-4	-0.001433297419792792
-8.951906927477943	9.55517852325179	0.017422319895811507	0.003635817629861099	-0.010252953315692315
-8.732770861641235	9.107630277300872	0.012599356465961574	0.002373255320311041	-0.008256998611585006
-8.477149435408428	8.592840803667324	0.009349711824225112	0.0018498607987428224	-0.006428411511223283
-8.352048182285694	8.325615036227727	0.007862752985360015	0.0016334001896504884	-0.005704525736339819
-8.222367325804308	8.079901469599669	0.006933917338735828	0.0014864757880371845	-0.005145372416023981
-4.558078678429407	5.6727023718291845	6.206648183395867E-4	5.764427377067514E-4	2.494563505346507E-5
-4.661854211303943	5.2307881209663405	8.124540443665318E-4	7.642449120977508E-4	-1.236037282821227E-5
-4.6736829568741065	5.179041007331088	8.335877193356828E-4	7.854248913824237E-4	-1.6331629541257723E-5
-4.664862639408369	5.2157017440172675	8.189282500915447E-4	7.706940807292819E-4	-1.3317664822941524E-5
-7.642518454416541	6.7438038314408955	0.0028205738385534518	7.579416345058918E-4	-0.0023049755221128663
-7.72390205946121	6.960130553786359	0.0033386304638429757	8.434435186748851E-4	-0.0026530404500165047
-7.960824009101229	7.5515457825414485	0.0047310630257163125	0.0010592760533154827	-0.003625006134518576
-7.398279738095727	5.568321714484634	0.00173946510491928	8.165513381103059E-4	-0.0014454905671742757
-7.486554017062449	6.151026864151781	0.0020811873244006534	7.463386819151305E-4	-0.0017318607397680686
-7.599533786520233	6.612688047526157	0.0026619632133316317	7.602501257582646E-4	-0.00219993311390301
-4.559353287845783	5.783205763653101	5.609198703925931E-4	5.195767395799369E-4	2.8863511496486467E-5
-4.539973927898901	6.108340489734484	4.0273616771889503E-4	3.70912621117103E-4	4.8662051620055536E-5
-4.595870421128182	6.280367827388355	2.4366163540403448E-4	2.1957093696715497E-4	4.0887206446038274E-5
-11.949523827617073	29.206895619841305	1.87450487801117	0.030463310805168287	1.0251814920773414
-11.807688642858182	29.154031813094953	1.8147888174507525	0.03287687836490675	1.007760367106596
-12.00330605669702	29.223330979102066	1.8957221161311126	0.0291073116109806	1.0308918002497243
-11.58017196199464	29.065937130844834	1.7171722325242404	0.032709844512568996	0.981718515675807
-11.41683712235142	28.96940271662765	1.643023106665725	0.029023846923853434	0.9543639892009151
-11.219350371023808	28.853937987330728	1.5524832030217255	0.02296326500381988	0.9199101487982597
-11.063811648377435	28.68153300927144	1.4667289659732585	4.085013845019393E-4	0.8825884266479818
-10.947486528223845	28.535037823889105	1.3992239351761695	-0.018092181168511995	0.8538010728816775
-10.899230615467399	28.323819733732066	1.324220991169386	-0.055149400018609636	0.8279529106841201
-10.868467577029437	28.194812621939796	1.277918799102391	-0.0781575575019988	0.8121133749956074
-10.876511202290695	28.109887068149042	1.2426853042810497	-0.10030593926394661	0.8051295496942397
-10.899672074901286	27.854101802332053	1.1407121168930554	-0.16236523374653683	0.7788633318431536
-12.412266700730603	28.73183000599365	1.9939194479189455	0.005059774056231283	1.0159438586783867
-12.004390987243811	28.644127827029816	1.8027929052878988	-0.008470318461484255	0.9796825208431234
-11.418956634563854	28.353076382645266	1.4828863771573462	-0.0657992946965184	0.9014422607786122
-11.624144095082618	28.483083006210283	1.6025442085128958	-0.03879379765690753	0.9325821976383795
-11.98757052088968	28.638168487186267	1.7942783130898754	-0.009513910082665403	0.9778326064268411
-11.999455430555999	28.643021141499133	1.8004829251757684	-0.008640666425789848	0.9792608199377942
-11.11438165555979	28.077094826076056	1.2852445387572886	-0.12132087954273439	0.8362630332844363
-11.390783517603357	28.330385589064328	1.4649232599659812	-0.07061440527049469	0.8960683533032208
-11.018694723095315	27.985290635821798	1.222008724524319	-0.13927558461504902	0.811915869415097
-13.471803069018005	28.77445563984976	2.431608193069182	-0.003311504363612122	1.0749645264447603
-13.48260549035852	28.773788416678933	2.435807767763907	-0.003550680055717302	1.0753195483657214
-12.935354512904492	28.789110493383188	2.2185018818184545	0.006257510608943631	1.0524748039427427
-12.730299209385468	28.768829272465172	2.131013708377184	0.006443214945600768	1.039589121199162
-14.231290469589101	28.525879619960573	2.6826928022243175	-0.04683946587557275	1.073624281815461
-14.010448775461906	28.63328583652027	2.616296913679716	-0.030645785160068786	1.0781020236047134
-13.506471729136642	28.767317669153915	2.4438928152178137	-0.004767946391010922	1.0754136702812198
-14.460841527293365	28.39408003504012	2.7460305635572513	-0.06642873365158548	1.0659316026542571
-14.783683682753072	28.129965573228738	2.8204755011513294	-0.09574518675097672	1.0462395246506364
-14.975465100779633	27.963363652093868	2.8648175369219917	-0.11180833039162495	1.0331680535964876
-14.857377166814722	28.070482248494333	2.8377252254139704	-0.10225825323498529	1.041764202241451
-15.247091508969765	27.723494694946858	2.926650277457512	-0.13306851393717076	1.0137364129576427
-15.438921475279523	27.548521108541188	2.9694560373414807	-0.14619689333018993	1.0003789460342905
-15.777307067901031	27.23142152114181	3.0388604568494118	-0.1661929461424272	0.9723590181153108
-15.505550048294694	27.4862002405047	2.9833918052609176	-0.1508638986455178	0.9954345670201326
-15.95882932927022	27.057658625283377	3.0738376188898284	-0.17721199835192852	0.9561866630169058
-16.071627921968407	26.944874315391413	3.0909801679124955	-0.18494019096522155	0.9453143620510196
-16.348879088595037	26.649360708813276	3.118155256574644	-0.2133329556531928	0.9154199726334035
-16.427997019937784	26.555959712111072	3.1187597086385765	-0.22818900434340697	0.9062187245279474
-16.656844434007954	26.17623866269756	3.0752558552140123	-0.3083885936347522	0.8690591718408418
-16.696536478621557	26.09508062700545	3.0589291800906997	-0.3298334308863025	0.8609324806189187
-16.835749776418716	25.686852448177994	2.96236823424488	-0.43889417666547514	0.8133451848191277
-16.845061757485475	25.628453285604436	2.945468877373547	-0.45671687227727586	0.8054663665827265
-16.850433340026893	25.176846057478727	2.809839212339003	-0.5940332689939538	0.7317428862488532
-16.85038673364371	25.14105029551206	2.7999964022088335	-0.6045915971660838	0.7257380036640919
-16.822804208812027	24.752145786172367	2.7032568734836184	-0.7099168216329382	0.6588629128669431
-16.814022621155868	24.619664448408173	2.6700371481458007	-0.7458627221114589	0.6362153879716873
-16.812945472733826	24.6090037446475	2.6673118073135207	-0.748721995757389	0.6344820710745092
-16.723937840816944	24.10943746964462	2.5459911899662244	-0.8854968662382932	0.5456214981051972
-16.711672631053567	24.055094941481215	2.532039168620683	-0.9004707602532148	0.5360058509194544
-16.289023552988983	22.907733919851253	2.2602267355058436	-1.2045863097024652	0.30837789399702914
-16.541701583590093	23.45604246001041	2.394079368066223	-1.061117095829856	0.4224155846039075
-16.554803726644348	23.499372302025698	2.4043252068222234	-1.049415623282854	0.4304030724769225
-16.28488538521969	22.898119481008653	2.2578605832730685	-1.2070449095014908	0.3063352782477229
-16.26218103763534	22.856454352609262	2.248426825660288	-1.2171071905569004	0.2970249638456566
-15.969194038819062	22.31634337785984	2.126194272415342	-1.348110832890881	0.17622688455367713
-15.890230123807179	22.1925020649246	2.1043569358320773	-1.3762941741962844	0.1481932737531226
-15.611918811164477	21.76175729997115	2.025192411171865	-1.4685446705623961	0.0440281255523903
-15.389654649869971	21.467446140267274	1.9839182858648705	-1.5249204333680746	-0.029684731660948042
-15.211472875440649	21.22502075941048	1.9449783481048541	-1.5679007211726657	-0.09129314825985606
-14.852605830718518	20.76860561637889	1.9077805905631744	-1.6438527651226766	-0.20832136873549545
-14.818368111934701	20.727265125728813	1.9030720086970734	-1.6499528599961062	-0.21904879175508707
-14.010753868674147	19.956266747716498	1.8631627246796583	-1.7433501257443458	-0.4056332846827969
-14.087441807327457	20.012526511232718	1.8640486407129186	-1.7382733674381285	-0.3924973477505522
-14.468160486474938	20.371519812579944	1.8752417922707472	-1.6962772596451139	-0.307152620063442
-14.161164464278139	20.08381166702931	1.8644115388033924	-1.7298735456085095	-0.37588549386488973
-14.781086333771103	20.690256417429	1.9000368491557538	-1.6553281619209306	-0.22875909819345203
-12.566775432145782	19.255877513320883	1.8581442851347987	-1.7732848940790324	-0.545907582884648
-13.290339014836286	19.46305631769065	1.8579468504536845	-1.7780981578507853	-0.5100892421402141
-13.1729303124603	19.418787275288505	1.859761673942908	-1.77895644453202	-0.5221826820817963
-12.843245224742368	19.28971157894774	1.8659099236967471	-1.7809805051401084	-0.5551009969231782
-13.364979556612642	19.508469790386137	1.859852520637821	-1.7770560494110408	-0.5021571468325332
-13.714991928392514	19.7215588672211	1.8587487009666923	-1.7634127058014006	-0.4623799171388975
-10.73275094914898	27.601566124654774	1.0152059778873048	-0.20131963978477413	0.7256103785370496
-10.621312259153935	27.431657608134955	0.9313187169569661	-0.2247010265494697	0.6881340583514242
-10.494472622804425	27.139762728691487	0.8331133289609995	-0.2631949477029813	0.6305615756455871
-10.440814811578786	26.97290839065918	0.7809628559393786	-0.28466180572741684	0.5980018715392236
-10.340010025599554	26.46761329405222	0.6875398431591485	-0.35538020025727446	0.49872194900915007
-10.310942985096554	26.231506882359504	0.6411864489239729	-0.38706661439309464	0.45165046084918903
-10.254915889396067	25.788604694922874	0.6233687692238677	-0.4530410833432156	0.3641000035002465
-10.226478276469011	25.49740684588262	0.5946789414769009	-0.4900991536836808	0.30484405835359973
-10.15297056364784	24.454238785309386	0.6345099579808159	-0.622606630817433	0.0914052414993573
-10.148816922605754	23.97207807587904	0.7029926090949601	-0.6957370004909952	-0.006110633569983381
-10.1572747910747	24.735583520367605	0.6044345995650342	-0.5816628717520662	0.14959533216482854
-10.162097597121184	24.830116402868736	0.6045671854707719	-0.569543390018334	0.16942503581961826
-10.162546766859359	23.84260305188515	0.7337895685776966	-0.720689360446266	-0.03043953585663442
-10.199764060738538	23.17965757589045	0.8679367221300351	-0.835350899440054	-0.14350252129683513
-10.264133457042867	22.925685144978395	0.9250366896233493	-0.8927974298866286	-0.18309861941399141
-10.334836167150385	22.416165687077918	1.0259405449163612	-0.9696161188012793	-0.2695768130323454
-10.491992980100063	22.018023813554393	1.1376687793847138	-1.0816220366038753	-0.3301689479113427
-11.549836964138185	20.072338696358347	1.7283671299364607	-1.618156765272702	-0.5652962312265759
-11.554967867880773	20.064003427239495	1.7300554921955604	-1.6196299371784377	-0.5663019411088496
-10.551136967279964	21.796553611972193	1.200790706604423	-1.134055801561371	-0.3728555192419073
-10.861109989919282	21.2561808403101	1.3905840003523073	-1.311226857779839	-0.4413813706540208
-10.944210941660401	21.11696785294288	1.4418463677655973	-1.361178837747229	-0.45741898381346485
-11.133323225905555	20.800917117156818	1.5478935692366669	-1.452964238898672	-0.48685496967511244
-11.346534801731305	20.436488911990164	1.6435070084268146	-1.5416679632727681	-0.5207810441741991
-11.231518843805489	20.62710766906838	1.5937333102052735	-1.5005938792280777	-0.5018467707679026
-11.741469854730147	19.77949816437784	1.7930735871244265	-1.6698022921595768	-0.606366780696296
-11.841147224706019	19.661418434931374	1.818736238031378	-1.6951456460725802	-0.614317876720466
-11.973386913159729	19.52262481256701	1.8528043904572136	-1.7291462783997913	-0.6204240206360871
-12.17042537041236	19.353881967026794	1.8687522663121632	-1.7546002748287706	-0.6057154398236025
-12.254791953417843	19.298450378205736	1.8610742023811737	-1.7592286747881638	-0.5817905219381535
-12.107678242949614	19.405561627556374	1.8631806445406034	-1.7458558980710566	-0.6114480186806232
-4.288326386940742	5.8070230604936794	0.09573306342938932	0.09051057609461326	-0.016389875473430227
-4.307057605244767	5.526002436139832	0.13402819461002943	0.12622479730274902	-0.017143350624130256
-4.180171464701457	5.245978145694322	0.1748802079856399	0.16448537557162807	0.001830916844523611
-4.162615861022818	5.199209053922773	0.18115825489763626	0.17025738168305893	0.004572464741249303
-4.143652721141185	5.191949089536986	0.1824314735798849	0.17103387281607152	0.006952581106430522
-4.014987066173259	6.398560350145364	0.016551076541002595	0.016174958991694938	0.002236730587524797
-4.102160277057983	6.226155071234556	0.038266033463128166	0.03764300725994749	-0.0012040109440808423
-4.158587255864665	6.1200098173878565	0.053370540131079496	0.05162662415571115	-0.005219091764557463
-4.284793079351208	5.824858607178209	0.09308309614390875	0.08805094707158614	-0.016059822839753882
-3.6322745368198053	5.1479752237781815	0.19967952091909358	0.1742144023509077	0.07933764944939894
-3.7520724673596213	5.133869891353276	0.19723066037678838	0.17691890233550794	0.06121626397437402
-4.068810461062704	5.185234828589743	0.1852569173274019	0.1720867337215795	0.01731358317919594
-3.4079134276844885	5.238028583704212	0.19800211123240496	0.15978850598681454	0.11130986371193838
-3.870611147185512	6.723331704642558	0.019146152795722935	-0.013169680751210918	0.007846698194837083
-3.93550508782948	6.569124366309313	0.023566910183459865	-0.004021834616212197	0.008418717794949852
-3.083077723553127	5.477621858005871	0.19820680603776386	0.1213048872477919	0.15610298949519133
-3.2016356353304536	5.395281637801698	0.19868083343103765	0.13640799622970157	0.13913365386346743
-2.9250367521464256	5.618751443255416	0.21287797414939702	0.0990495455893959	0.17853091811642657
-2.808073832376915	5.742408533499555	0.220950739284017	0.08057665336152918	0.19348465030142228
-2.561109083068193	6.012828978318681	0.26880167404265015	0.040179048963268814	0.22982609846053798
-3.6562255957727294	7.214473650128381	0.05338594993759931	-0.04428895274850666	0.007486051158193974
-3.592522873141893	7.34008329807876	0.09207387273154288	-0.0749601062974083	0.013352750514332701
-3.54328167840365	7.470859406778205	0.1040249416783175	-0.084695938582842	0.015083726870036063
-2.1477862434435124	6.617732931249476	0.404700489676117	-0.06817051153916262	0.3002917092653423
-2.178221292733067	6.571855578800015	0.3923904782679755	-0.05846578465728712	0.2962882035399396
-2.0648331524982755	6.7576354797203635	0.440334324570259	-0.09784247781665964	0.3118364362023977
-1.8849213199230619	7.066868042911974	0.5182402925986367	-0.16254057810463937	0.33604528503413417
-2.4120263893614973	6.229400814325045	0.3153013224750937	0.0034122730751776215	0.255670248868857
-2.5361866250272955	6.047252036713077	0.27373097527091994	0.036116036466097734	0.23351567229058648
-3.935819787141531	17.984500048599497	2.2192823194927307	-1.038596052757063	0.23333662814148504
-3.78336958602557	17.993315823553566	2.2052991139537106	-1.0445913631242052	0.22984427611410163
-3.427077741744119	7.766058137175304	0.23936186800206882	-0.18939256859649373	0.02184779707889653
-3.406569881135219	7.832445527304884	0.25879963991626237	-0.20271480347635684	0.022050586188001882
-3.395983191054093	7.883794864942119	0.27445327150713916	-0.21223046216952887	0.022860107435522845
-3.3371281060386737	8.150918617555703	0.36506994659545555	-0.2601018075915299	0.029355140052481875
-1.278169408830863	8.48437433428823	0.8824438649494896	-0.4437551353371155	0.40296856777099554
-1.4540629241815408	8.03470965362341	0.7667520958073102	-0.356939372346898	0.389071198046254
-1.8167261401452421	7.208011822579171	0.5530173214862413	-0.19218477553274993	0.34714428405836495
-1.5523830370140876	7.789776732269239	0.7012888729179929	-0.305651170103237	0.37616411610996614
-0.9410764433027281	9.405038530050247	1.1025708890416002	-0.6049584780318807	0.4211578669313967
-1.0329367331417418	9.151234284338832	1.0439272541534397	-0.5639132174306054	0.4174743804456353
-0.7679094447811552	9.95277965234512	1.2146345305939907	-0.6820144835212838	0.42591413487662855
-0.33002843814312044	12.134348277380695	1.5868280993206856	-0.9375030148317063	0.41626728451341916
-0.3357764586920513	12.078843485378034	1.5787780481833158	-0.9320085605504467	0.41712755752785063
-3.417433509638533	17.827381727176302	2.1750458087272726	-1.0673394001222243	0.23461065433873024
-3.353382382951112	17.741842308688575	2.169152307184685	-1.0726926118250801	0.23763859338039336
-3.674832941632539	17.93323560833925	2.1978091939463757	-1.0494640204528793	0.2337209209061089
-3.5409307277999584	17.885907081965335	2.1870120816555207	-1.0598495526173557	0.23341916432688503
-3.1860561960175433	17.549365365355296	2.152985795243425	-1.08224847610794	0.24191894796888314
-2.9981130641699174	17.395321314172424	2.1394671403919254	-1.08966555364361	0.24567292087347395
-3.2165215628928006	17.57820816975883	2.1552907858619057	-1.0800754418329168	0.24179462906704083
-4.1137207324417435	17.95308223849858	2.2416777528050567	-1.0290979530337336	0.23353661071729293
-4.160621080742889	17.795938972454014	2.2516982495058215	-1.0293512873454576	0.2394178405350812
-4.190763877417752	17.70804950350443	2.258251440751615	-1.0271104823207762	0.24186602084328393
-0.33050020850094985	12.145123827625998	1.5880919486983547	-0.9382784918043717	0.41600570890018707
-1.4343564303268679	16.31909273804294	2.0103718205958896	-1.1258561952038773	0.2879032787287673
-1.3066176526698219	16.0680303809159	1.9901266136470204	-1.1273987678018975	0.29336834629184866
-1.1152979539279455	15.611202681804269	1.9525410539576815	-1.122869586654627	0.30694763497332334
-2.4474803932797915	17.1585224792057	2.1079272567222382	-1.1057403356067308	0.2587029744243657
-2.055761384167546	17.041296048986602	2.0813618045189433	-1.1163625374962032	0.2655551300969327
-1.9984998164489554	17.002629506016117	2.076542770358403	-1.1167857187392332	0.2680733432922471
-1.5724149375605685	16.580962567434636	2.032392615320421	-1.1272380476547534	0.27974260013028285
-2.9820955633715815	17.38344915169903	2.1384009442755114	-1.0901942149036834	0.24608693954180486
-2.724789042326286	17.256116533629893	2.1232771322195676	-1.0981991939967997	0.25234862470258507
-2.531457869203797	17.190304756335227	2.1125781826042034	-1.1043489175417731	0.2556484912948652
-4.183190145794866	17.56540290424019	2.257044483973372	-1.02744345356785	0.2455166497907058
-4.207099313692599	17.371866069837257	2.2612518673290913	-1.0307029321044099	0.24949063042930286
-4.17345519997633	17.089831976884682	2.2479014575455665	-1.0377622672677869	0.24930401584987194
-3.3148310309893363	8.423923301546052	0.45722338977916616	-0.31499415722979385	0.030313149450441265
-3.3001926290874843	8.663118489326514	0.5281729848883903	-0.36122912405544694	0.02766753857236651
-3.2862287614074197	8.915212706658004	0.6023698450916287	-0.40707017581472715	0.029820791052490872
-3.2794829862540458	9.153166440048345	0.6783779286832479	-0.45414876806509163	0.032970812291606616
-0.3805651487088481	12.953841366376702	1.6853127220412427	-0.9999466045257208	0.3943703865803041
-0.4307061904896281	13.36924122248353	1.7353700268743149	-1.0320149103170637	0.38225995501627774
-0.5075965103225141	13.744646939005303	1.7733443040879293	-1.051016247752992	0.37106782529608384
-0.5977318219793605	14.096499370658435	1.8116981093621	-1.0725160838853467	0.3581034134217876
-3.2676731937878696	9.605726412719452	0.8091091028414646	-0.530682944192838	0.04384237172523768
-3.256429234120413	10.042692132374542	0.9325514651713824	-0.6019986038193763	0.05441238730952813
-3.268410707882346	10.416945356274994	1.0266333807855068	-0.6514693435017949	0.06323821713740133
-0.6591870284780542	10.31262568099423	1.290390139850973	-0.7351213431206163	0.428810833573788
-0.42285288091859907	11.258976825610697	1.4598048713438994	-0.8508095597939427	0.42952059585317814
-0.42939644071267913	11.215805729165236	1.4523736670931646	-0.8454444269004502	0.4298679573503255
-0.6312573047807166	10.428088654680536	1.313352407324894	-0.7517351164614958	0.429209302338998
-3.2903234695987535	10.897386429199772	1.1550985038026336	-0.7218928745724015	0.07435001336097988
-2.987291544864133	17.386535233830127	2.138763770941905	-1.0900597229634976	0.24593673290148466
-4.164359810315925	17.031866286091535	2.2447285770150422	-1.0385328936408234	0.24976230678271602
-0.7097934901376413	14.466809880080852	1.8503990827661334	-1.0920122156455672	0.34383250760710693
-0.8575672753041089	14.969271293498517	1.894927365031724	-1.1068015395126922	0.32848568242014897
-0.9532329287786547	15.217415294466539	1.919477376659059	-1.1168516399024755	0.31828214779981023
-4.1386892518049425	16.602845789463966	2.214355251160214	-1.0431546692470288	0.2439716889818394
-4.159558946386909	16.976159925336383	2.240732532637683	-1.0380804592311117	0.24996554381651642
-4.083322820670365	16.225441788462653	2.1770081726527564	-1.0450181997191792	0.23727130632267449
-4.075875945060494	16.183223288394085	2.1726301876401877	-1.0448899750610154	0.23690135830670853
-3.9528003255732322	15.292784673108926	2.0499160336490707	-1.0370296446912854	0.20446207254536178
-3.9992067929440043	15.73055462668215	2.1143572295324975	-1.0447018449318937	0.22184713971742073
-4.068371905853679	16.139351008679608	2.1667254215361478	-1.044171456717482	0.23569941422216234
-3.903746688804401	14.691009127397303	1.9555021175187357	-1.0187473202270785	0.18054042927891795
-3.86987704440043	14.375574603567006	1.9013894851008648	-1.0046371099512577	0.17039161229071775
-3.9256796422272324	14.820378173973397	1.9767802039096765	-1.0223440677876003	0.18520340719308898
-3.9497350317267026	15.228464150498013	2.0399479976700197	-1.0348737567258603	0.20200950673830115
-3.7268568443784513	13.894308007070336	1.8126374888924857	-0.9866208069946916	0.1560041497193595
-3.698215854277132	13.779058127098043	1.790978037956821	-0.9813428305540693	0.15269261523099342
-3.6779639093146645	13.673870011895303	1.769876205415978	-0.9740504953690164	0.15023526325336894
-3.571181750067259	13.33170586472178	1.7017604711095384	-0.9564992619493284	0.1400932176088473
-3.4835043026903465	12.977876322076302	1.6277189575487472	-0.9296103681936565	0.13311952011805941
-3.404126025364066	12.339701968592273	1.4945613672798255	-0.8815898377429259	0.11194538324870243
-3.3488293333994186	11.895449310153229	1.3910149828316525	-0.8343190120516752	0.10155823433800856
-3.300315153385468	11.14083500028607	1.216578578672301	-0.7542536343996871	0.0806353017147353
-3.9511621749674837	15.271050023970451	2.0466512960781906	-1.036466285005718	0.2038100490553277
-8.244373317370188	14.628658956740194	2.4247668337226246E-5	1.0719128712116118E-5	1.7053406573700733E-5
-8.208489142862772	14.204433859089825	2.4093897230289605E-5	1.130304264644992E-5	1.7144927304972213E-5
-8.193734077492797	13.966873422743047	2.4008617300881284E-5	1.1640668941048152E-5	1.7183139147159115E-5
-8.232676222944097	14.462837941075223	2.418851742261136E-5	1.0947999844943869E-5	1.709810040027332E-5
-8.19035693955016	13.837323106092928	2.396288364627267E-5	1.1835440517389657E-5	1.718769323339981E-5
-8.113167709168138	13.369167772280294	2.386773739763551E-5	1.2469311891871937E-5	1.7308380458277348E-5
-8.077142174814208	13.181783020574018	2.3867250561155083E-5	1.2737494081630591E-5	1.7352865722649797E-5
-7.967407351985131	12.816549861797377	2.3905404149757825E-5	1.3197939117158866E-5	1.7513979767342232E-5
-7.4202031915344335	11.241546128091116	2.4556035237646565E-5	1.5104139575000476E-5	1.8338024848655793E-5
-7.380855782333087	11.139150568907128	2.464778525032475E-5	1.525054625839677E-5	1.8398778238136277E-5
-7.603903539139292	11.751642921695533	2.4271359061827165E-5	1.4487298714154509E-5	1.8052259271633398E-5
-7.696154479064555	11.994745340563997	2.4148077579374795E-5	1.4216961783676126E-5	1.7907858768652184E-5
-7.744684776673163	12.145936214046198	2.4115777338748893E-5	1.4044332842553215E-5	1.783582356681654E-5
-7.337783016568444	11.036160898112158	2.4747045636448666E-5	1.539076488241449E-5	1.8465566491078866E-5
-5.478513842259125	7.328297301269693	2.7780402574061074E-5	1.8718048280099278E-5	2.0521201288959888E-5
-5.496335515484936	7.350666297835906	2.7777648440271335E-5	1.8719781509335895E-5	2.051253584721542E-5
-5.513292533723025	7.373441024034741	2.7754320106548892E-5	1.870128246031456E-5	2.0502788769422273E-5
-5.7782594324877365	7.704138241466704	2.7495815037519036E-5	1.8537749308899866E-5	2.0222954568040325E-5
-5.226288884072366	6.97442447090005	2.823443038520105E-5	1.9182917294486436E-5	2.0694229501096172E-5
-5.1320395346395955	6.880771446866525	2.8301160798020412E-5	1.9209128819502332E-5	2.0767394821670444E-5
-4.981658732436152	6.746084424883188	2.8572608840248552E-5	1.939515658709924E-5	2.0939581359384824E-5
-4.872230788355059	6.663668971542325	2.8740937289059093E-5	1.9491828601967856E-5	2.1091137888950084E-5
-5.95993806317256	8.088641025459268	2.7045609110010242E-5	1.7993074912007396E-5	2.0154936875262432E-5
-6.156106083074739	8.43849134717127	2.6879966656106226E-5	1.7865596028792974E-5	2.0006368488090835E-5
-6.3622803987511345	8.893710900037291	2.644530068393652E-5	1.7362910942408488E-5	1.9849888215172188E-5
-7.037730777065047	10.279206689455364	2.5321374540845187E-5	1.6222280105284915E-5	1.8950605266933023E-5
-6.511291309796823	9.166024915663732	2.6341345717794887E-5	1.732642874714591E-5	1.965672002348129E-5
-6.961309529005052	10.091919377967345	2.544915512761623E-5	1.64139980882038E-5	1.9060414766517187E-5
-6.976746835639336	10.11701394282087	2.5439781270011066E-5	1.6405984663084426E-5	1.9043367315600703E-5
-11.149672852779776	19.026028297048256	0.3845453082722412	-0.06585860945883353	-0.14538820201319688
-11.177286946315288	19.099277703541333	0.3872984095449082	-0.06816462736175624	-0.14583143045274588
-9.18227086019565	22.941744559833715	0.3909709408820433	-0.15766890521895127	-0.09320143032498909
-8.933979733519063	23.042297787756027	0.3812734376352453	-0.15981998722164928	-0.08539982306163278
-9.497726748011418	22.723004536194928	0.3987909908448014	-0.15230389573910402	-0.1016843753933522
-11.201816179455392	19.362671115833425	0.3927945073424671	-0.074928664964986	-0.14508221303485672
-11.022193536741858	18.71762456011473	0.37285167840280803	-0.0569645056475195	-0.14345929491777082
-10.948655511422155	18.634752597804788	0.3670261135197231	-0.053867499662869196	-0.14160157832033266
-10.739200803101152	18.414265673982754	0.35125294630636483	-0.04648380335689194	-0.13654554269979827
-10.426129079411938	18.242868662510936	0.32800499642905445	-0.039026936348018786	-0.12760180120189202
-10.351495060601314	18.19934593348884	0.3224524131758167	-0.0373896898697061	-0.1254275569051938
-10.276659955502009	18.164399203559437	0.3169622112093821	-0.035932878806470704	-0.12339868131911566
-10.051706148564318	18.092298620546728	0.2999406622308194	-0.03214684712800944	-0.1161493643847516
-11.220597943108505	19.547650220008503	0.39668286757753823	-0.07960800614423459	-0.14446704810049052
-11.213232813518047	19.613678726955158	0.39750478292690683	-0.08085109807181391	-0.14414201467789609
-11.167862918473158	19.983763373685665	0.40194491628503415	-0.08986623729328562	-0.14138604344459865
-11.119734753615504	20.180895538942224	0.40385296459581344	-0.09374248747381249	-0.14015993996547182
-10.889962382093142	20.81510177874138	0.4070944915368264	-0.10760125098277928	-0.13366957711612548
-10.989883259185685	20.57314650704364	0.4059658978482559	-0.10286642761667986	-0.13593452947363385
-10.670647697607485	21.25443563231954	0.4082222392655419	-0.11751333305735354	-0.12824674286726281
-8.656589193032165	23.077778160673812	0.36752412243353894	-0.15939947777887642	-0.07772256754718679
-8.262164632393056	22.97490850022338	0.3415730217190709	-0.15321775055695075	-0.06500796344803599
-8.093510801985081	22.896766634500132	0.32956675469077323	-0.14961634970550414	-0.06057372240196707
-7.68989912608717	22.564207698669875	0.2968111893869075	-0.1347372559807103	-0.048635775487043856
-10.61906467426591	21.352055718189742	0.40854539719544003	-0.11939221621100063	-0.12732188703184538
-9.936768220586934	22.310409278173573	0.4068818239875073	-0.14223371075465402	-0.11253635599221525
-9.627937960973474	22.62487940796674	0.4021317893315727	-0.15016071824076976	-0.1048316515478466
-9.573169961095976	22.676544366109272	0.40117040166342965	-0.1513500386275705	-0.10360281680159569
-10.134279956953314	22.058148587414195	0.40754346109443257	-0.1356382530555687	-0.11734044108924922
-10.304582249602808	21.836678921374176	0.408727013132246	-0.13065939876454477	-0.12071415635390068
-10.555587977067566	21.45179651669559	0.4084811800306657	-0.12136990024851797	-0.12628203931643886
-9.871150253323467	18.04329134881533	0.28653610709432886	-0.029588257647464065	-0.11081766491422679
-9.4491510421968	17.986087424675254	0.2525181300215953	-0.024226707955129614	-0.09646852103866722
-9.39405468440286	17.97674307009461	0.2480991521775267	-0.023629250493891845	-0.09470273502130239
-9.318824933668623	17.968766098777905	0.24153133395972898	-0.02278332290751758	-0.09212325019005059
-8.866655676614846	17.930756511797174	0.20259552582659562	-0.01823259828928603	-0.07611402550773136
-7.460370084706861	22.326890903804703	0.2770396885614244	-0.12595054645848552	-0.04382557291499204
-7.181921823170052	22.004421546653404	0.251570486426913	-0.1118759844927826	-0.037730229101663584
-6.980050576019263	21.793148493492453	0.23393909150372233	-0.104331063263135	-0.034232443362235715
-6.576542696581086	21.409318391621486	0.20014107578052645	-0.08879185847314287	-0.02727039089152388
-8.591810565175942	17.924390418426363	0.1762685840555283	-0.01518941783921498	-0.06630552602153629
-8.160987566235585	17.895824611247768	0.12924877860426115	-0.00965729462209133	-0.048282848613777254
-8.427526747689353	17.911776804777684	0.15874190807377456	-0.013237157765064778	-0.059621945912948074
-8.540982568507179	17.920050757602066	0.17144531565510387	-0.014694018812536886	-0.06446310304124937
-5.864615339578987	20.755750631962357	0.14498607369230815	-0.0654714508927154	-0.012969229182527183
-5.543802938210256	20.38074487517408	0.11865905888615727	-0.052138327597885226	-0.006799447895797466
-6.504364858334945	21.34437545298176	0.19447092381476408	-0.08673518689135612	-0.02607436583563061
-5.970918121132899	20.87023242852833	0.1536148455992835	-0.06876554349880871	-0.014677372036019104
-5.171797381464162	19.89737251545445	0.08715592455736675	-0.039452124901674775	-0.0015715592733707051
-5.0245480447987125	19.683822661130662	0.07461836380465538	-0.032499777132594165	9.183152578305549E-4
-4.900152014728899	19.401774462066626	0.0610341073942334	-0.025827332886040825	0.001171987396812406
-8.045165203849148	17.895237150670994	0.11221808550996051	-0.008062358256010423	-0.04078343714394238
-7.828330068792466	17.887207984644846	0.07775587774437058	-0.0058416914321475395	-0.026819050987656752
-7.588389628929521	17.819549385161938	0.018131881947211256	-6.108787954229232E-4	-0.0066037967085495934
-4.683175416995011	18.92056128922509	0.04085760439662374	-0.015516721341757198	0.0037899839684980463
-4.557131527726211	18.533459102138394	0.027023079568510446	-0.011350445994664185	0.004063602621110464
-4.377707594286538	17.57417867700677	0.003159052750809332	-0.0017290424929625988	0.0020738344374113737
-4.375950900357417	17.526057226949376	0.0022016318371008655	-0.001238757076584507	0.00178789800905051
-4.484941864981501	18.19838652331461	0.016240772404470548	-0.006199847268485269	0.0033463666004139455
-4.372825752777866	17.497105804998277	0.0019464791589702166	-0.0010764906459178995	0.0015844861339196533
-4.260063754969469	16.957122878843833	0.006117079123732132	8.851242770605734E-4	7.636028821619047E-4
-4.2543796491463395	16.88173839584814	0.005888133680012863	0.001109786367405398	3.726281419030871E-4
-4.172479120773178	16.325671413989923	0.006761236536855467	0.001534763580664985	-3.1869756686496236E-4
-4.151871519508384	16.155447405066244	0.007203354836725807	0.0017067066425696387	-5.536201043863351E-4
-4.144035245207647	16.121454065378032	0.007178823978495171	0.001673700254450471	-5.280175720710179E-4
-4.072421898747817	15.289956430567175	0.005701418974017021	0.0018551532719693418	-6.128130606573116E-4
-4.095328121705499	15.489697359268533	0.006166682122207069	0.0018664000215070902	-7.107174894954182E-4
-4.118480058777639	15.68595857984359	0.006688677223513989	0.0017367681889412275	-6.502265321346167E-4
-4.140149876500907	16.06180723438685	0.007062119861672193	0.001663923788779162	-5.252075412476918E-4
-4.179593610389492	14.862900564725685	0.004497283280842045	0.0018751303657445215	-0.0010388602949471131
-4.129583690004605	15.034457843656845	0.005098724481223064	0.001989575540531277	-0.0010257829119191782
-4.332504046130264	14.727261534199787	0.002282106605313037	8.791009629291925E-4	-4.540124713783131E-4
-6.864381120883843	17.824925970386563	2.6818685013841887E-5	5.76717480418672E-6	1.8193590037161606E-5
-7.111456277637915	17.862901719600874	2.630918925974215E-5	5.631570576948667E-6	1.7701811995264818E-5
-7.361730330183262	17.815658423143518	2.5776662569379683E-5	5.711629092568733E-6	1.7211461935548113E-5
-6.699631952192596	17.790187728061333	2.7168691733408002E-5	5.87236862672722E-6	1.851349982562024E-5
-6.471535900809904	17.65611081898578	2.7638794875611223E-5	6.218921281727288E-6	1.8958880048125404E-5
-6.01856299486931	16.965651538393175	2.85497802597361E-5	7.618400253655432E-6	1.9814459231524746E-5
-6.018217814642384	16.964954947243214	2.855047369801563E-5	7.619743379428977E-6	1.9815123794025696E-5
-6.192614293475787	17.31914560580889	2.8211254860106938E-5	6.952118552985827E-6	1.9492962803699196E-5
-6.358826975092747	17.562077889890872	2.7871232531356317E-5	6.427060021068278E-6	1.9175418518783647E-5
-6.018066056155799	16.964687362149334	2.8550776358749826E-5	7.620217874535932E-6	1.9815421954000497E-5
-4.908304538333134	14.969355025422521	3.0168629783458107E-5	1.0731375209218976E-5	2.1538448092054275E-5
-4.894965705707698	14.956384548239772	3.018851047076427E-5	1.0751566057732047E-5	2.155617940442798E-5
-5.522668475480044	15.89108446419409	2.9286278240795957E-5	9.356312971715206E-6	2.0624807105926324E-5
-5.590293973325887	16.02332329799043	2.919748861878831E-5	9.16433169319701E-6	2.0521903788320576E-5
-5.62503595550961	16.102423683804165	2.9156176649624426E-5	9.045982222351965E-6	2.047547180610308E-5
-5.79838945170203	16.47567517825189	2.8899398864029345E-5	8.453822965500487E-6	2.0189194723556062E-5
-5.818300420163335	16.518599132988257	2.887421543209277E-5	8.385460126645785E-6	2.01619307809129E-5
-6.016563718580136	16.961325465432818	2.8553219564895768E-5	7.625918934258382E-6	1.9818044024663447E-5
-4.911331118979538	14.97328547513143	3.0164067585707167E-5	1.0725433298380333E-5	2.1533924714384172E-5
-5.0735700023776875	15.16993664121582	2.9928208637546274E-5	1.0435323900842983E-5	2.130460047302639E-5
-5.223708594183212	15.375437594116095	2.9712072764558318E-5	1.0121991361148048E-5	2.1089119481719736E-5
-5.2244114000787105	15.376332166246335	2.971109431401336E-5	1.0120681356988447E-5	2.1088157877120308E-5
-5.424504479191739	15.698092793846305	2.942630170377275E-5	9.649060356790338E-6	2.078556308726064E-5
-5.22565127061393	15.37825402853767	2.9709396961580702E-5	1.0117830824751297E-5	2.1086409420675827E-5
-4.7077301313837365	14.774519111724057	3.046719082260766E-5	1.1037640081528509E-5	2.1803226744086114E-5
-4.675015183440867	14.74800878513003	3.0511519346273485E-5	1.1079009555527085E-5	2.1840668460928697E-5
-3.7658512309524754	7.028045440845924	3.0135768045832956E-5	1.8410077997692437E-5	2.2092500305269663E-5
