# Supplementary material for: Thyroarytenoid muscle fiber orientation regulates the ability to modulate vocal fold vertical thickness
Source: PLoS One. 2025 Dec 4;20(12):e0337735. doi: 10.1371/journal.pone.0337735 (PMC12677544; doi:10.1371/journal.pone.0337735)
Supplement: S4 Data — (ZIP) [file pone.0337735.s004.zip › Male/contourA5TA9.csv]

% Model	Angle4.mph
% Version	COMSOL 6.1.0.357
% Date	Dec 14 2024, 00:43
% Dimension	2
% Nodes	720
% Expressions	3
% Description	Line
% cpl1x	cpl1y	Displacement magnitude	u	v
-11.968005616002486	39.650844643500406	3.2282816641487546	3.9318229241949005E-4	0.3638440829930528
-12.100925229184412	39.521184251215715	3.2247410842282376	3.9118311739553863E-4	0.36389518315074737
-11.810234379374002	39.74293127707726	3.230791660947108	3.946120664967602E-4	0.36380682830575206
-11.76596306338081	39.775513356632324	3.2316816025471784	3.9511559134928646E-4	0.3637938214640392
-11.47739948826791	39.862189693672036	3.2340470098553884	3.9645941854955346E-4	0.3637566179228015
-11.258980847445656	39.857881496438054	3.2339248844439674	3.963970114869659E-4	0.36375493328052205
-11.716143543792246	39.796222579001906	3.232246061184454	3.954383310389693E-4	0.36378522351978765
-11.163938214941039	39.85365079891891	3.2338101852886645	3.963274576977453E-4	0.3637550921642998
-10.796207435616262	39.85090503287166	3.2337329476627117	3.9627512044096837E-4	0.36375054913956667
-10.709496869932108	39.85039381204079	3.2337177211007093	3.9626373505830296E-4	0.36374942960669077
-10.37169574884199	39.850036177539195	3.2337059184635155	3.9624473621803524E-4	0.3637444419410382
-12.13512273325702	39.460672833157	3.223089399214256	3.9025139939624675E-4	0.3639186065619028
-12.240660142730178	39.24849072022055	3.2172996802420677	3.86983530292952E-4	0.36400051538601197
-12.227325367848685	39.08705965880899	3.2128907554766375	3.8450714081233366E-4	0.36406141662149716
-12.205740642978935	38.979124391808504	3.2099454153546274	3.8285125090463536E-4	0.3641019429775369
-9.681369688821853	39.850002288818345	3.23369254670511	3.9622041161372344E-4	0.3637340028095004
-9.209886193231677	39.8500022888185	3.2336932695054723	3.961933896540813E-4	0.36372686460456366
-6.503691158131879	38.96454001876737	3.209489175943162	3.826414094638018E-4	0.3640215810082425
-6.587351156296421	39.29642873129991	3.2185540819820897	3.8770262507475104E-4	0.36389702504672905
-6.771159512318912	39.57700815680421	3.226213104589192	3.9198830217442244E-4	0.36379344015443726
-6.814129999907874	39.651652838586976	3.2282518560404525	3.931274956075871E-4	0.36376579251087726
-7.229593906641747	39.84203493583536	3.233452498279722	3.9604445464920806E-4	0.3636999227082515
-7.181795837296288	39.83706132882147	3.2333165934368338	3.9596795528639025E-4	0.363701082973587
-7.033567159296577	39.76166368437849	3.231255119471827	3.948141765175351E-4	0.36372741700198563
-7.6946177519140235	39.85300356006798	3.233757580486427	3.9620832027578506E-4	0.3637027998941913
-6.488283836647731	38.91091546805024	3.2080258047569092	3.8181943101795433E-4	0.3640416746781202
-10.243595360807257	39.850002288818345	3.2337046877045004	3.9623561684957E-4	0.36374251580835576
-9.730298368089413	39.85000228881833	3.2336936231573064	3.9622174055902105E-4	0.36373474305112136
-9.743014193148053	39.85000228881833	3.233693600027892	3.962226333642583E-4	0.3637349352867025
-9.085341826788042	39.8500022888185	3.233691367193467	3.961903153701898E-4	0.36372497674695037
-7.779783738995952	39.851154726690396	3.2337104647099153	3.9617637635461456E-4	0.3637047915915386
-7.886706964608754	39.850916601280545	3.2337017462913433	3.961780965362492E-4	0.36370650159915907
-8.209330570361047	39.849987794146756	3.233689234221747	3.9615652209437906E-4	0.3637117302825995
-8.699211804792647	39.85004545472901	3.2336966294106766	3.961664225118019E-4	0.36371911947414604
-8.427966558711145	39.8500350871401	3.2336881879571155	3.961671417954849E-4	0.3637150163012902
-12.152615457473026	38.61822056218743	3.200091007942206	3.773308535149643E-4	0.36423774434718925
-12.150457207342695	38.60568225439725	3.19974897420357	3.771390542940258E-4	0.36424245732562427
-12.146591986235311	38.58859764700979	3.1992824275623524	3.7687864728879806E-4	0.36424886550566854
-12.074238696384148	38.24828133015453	3.1899968823727987	3.7167786362035844E-4	0.3643765787675133
-6.441829287929373	38.514252064367554	3.197200660517882	3.7576023051027704E-4	0.3641913336867571
-6.4796557750756225	38.830935381536946	3.205840923831212	3.805992686205094E-4	0.36407186322065904
-6.431316994593285	38.355730965701305	3.1928719762673476	3.733530116169451E-4	0.3642512687833941
-6.415000660473024	38.12021737547059	3.1864457834662385	3.6976257393461315E-4	0.36434029321035044
-12.006552716049852	37.91928976266428	3.181012258183628	3.6667057921272383E-4	0.36450008122817934
-11.966773292852782	37.7322909897182	3.175910437097418	3.638255446857097E-4	0.3645702580223798
-11.899335717233097	37.41624344712912	3.1672813498650076	3.5903852087903066E-4	0.36468886356346386
-11.86072968481382	37.23337054820751	3.162292731867579	3.5626109284877806E-4	0.36475749625286247
-6.405495081109018	37.81045524455644	3.1779869069334827	3.6506392582434357E-4	0.3644575724621694
-6.3802834672144035	37.49850283645258	3.1694764652162792	3.603321614992997E-4	0.3645754461785218
-6.34327199449609	36.990127261889924	3.1555961563826225	3.526667447759707E-4	0.36476760459320823
-6.3346776499635205	36.89181710192548	3.152916390235088	3.5118184216149565E-4	0.36480474079739345
-6.327277488709939	36.80573234114482	3.1505689622117363	3.4989308496385474E-4	0.36483726517694637
-11.839379859361392	37.12464213602315	3.159322822417823	3.5461598778039856E-4	0.3647983278945518
-11.66031709327127	36.191536938073696	3.1338588897434363	3.4056734721532285E-4	0.36514879983370097
-11.619905720758748	35.962379473002436	3.127612303614372	3.371305032879395E-4	0.3652349228720594
-11.730360249335298	36.58305483766412	3.1445542513352063	3.464336560716855E-4	0.3650016678552497
-6.248695444183289	35.88284413383002	3.125402519506437	3.3602760305838277E-4	0.3651859190627931
-6.190644674951313	35.36621719878445	3.111300273213831	3.2838166103530054E-4	0.3653809219704789
-6.146329446134891	34.860882297696094	3.0975182538501205	3.208472846358752E-4	0.3655718143338301
-1.0600869276340483	18.316100001774196	2.646736408250635	9.5380074092505E-5	0.37177571075372845
-1.0459016161732135	18.37692181363064	2.648389309789983	9.616105148629964E-5	0.37175248643101866
-1.1744205707972624	18.153797557800345	2.6423220548943567	9.330058715028982E-5	0.3718386578431312
-1.311326192584243	17.97535615877772	2.6374710513216812	9.101402691999547E-5	0.3719080086808887
-1.386335587551091	17.922671465764726	2.63603778570734	9.034169719235469E-5	0.3719289242437734
-1.650548821745367	17.757514160475903	2.631551083775854	8.82334824631306E-5	0.371994860614343
-0.9718149006219283	18.630446296863695	2.6552867354346485	9.941666296605452E-5	0.37165548841020624
-0.9542349860686515	18.852537320770427	2.661324957849765	1.0227456919473315E-4	0.3715711171624999
-0.9467123425971604	18.932059856972355	2.6634892359407942	1.03298525033337E-4	0.3715408914085004
-0.9488912973033679	19.009058522305217	2.665583078365036	1.0429227073692474E-4	0.3715117445901321
-0.9602591937381534	19.185733594449147	2.6703909754563013	1.0656993982034358E-4	0.37144494945699913
-1.0005126263859143	19.36574217623491	2.67528525305134	1.0889555100990707E-4	0.371377258516442
-6.05347281998843	34.07388368729615	3.0760731968203183	3.0929764297405284E-4	0.365868798288426
-5.779746191862431	31.198536783186327	2.9976482163503113	2.67738092229266E-4	0.36695483624322434
-5.81260308842713	31.6601371096856	3.010212765561946	2.7427994163673565E-4	0.3667803043701091
-5.898916358898413	32.61341104261303	3.0362367652101048	2.8803530859038113E-4	0.36642019199912035
-5.976331308258205	33.33624786626052	3.0559272248142104	2.984752034039011E-4	0.36614728724695655
-11.555172919712001	35.57995576034233	3.1171774696463928	3.3145511282754064E-4	0.36537868538034546
-11.427224513094306	34.824469013294944	3.0965665073477133	3.201736139956594E-4	0.36566268858551076
-11.302991741507174	34.01939293201957	3.0745977978092847	3.083299405006088E-4	0.36596550344605505
-11.26269403333529	33.74326682230424	3.0670805450078866	3.0423250924855677E-4	0.36606939221029783
-10.87492360433819	31.536162433666846	3.00688574242536	2.7223863690935214E-4	0.366898916230018
-10.79808267178972	31.096982410679725	2.9949143508604696	2.660983743483788E-4	0.3670639907568757
-10.515617328365707	29.431210118152052	2.949521959797634	2.4240229800664024E-4	0.3676902277251539
-11.095255333576779	32.78560916869341	3.0409309104158253	2.9034778617372875E-4	0.36642933967869373
-10.374607869233792	28.677418549364212	2.928953297173164	2.3207942446397634E-4	0.36797344460909176
-1.9007542873442729	17.670028077820447	2.6291723113013337	8.712344178329839E-5	0.372031190119701
-2.0779141835942943	17.606247817656115	2.627439984775934	8.631485457713292E-5	0.37205761089295164
-2.421704394542373	17.610906476909	2.627568090142563	8.639317566080452E-5	0.3720602185711083
-2.5268901597962445	17.60827853304663	2.6274976071004175	8.636561510799838E-5	0.3720625533140712
-1.0157099330243569	19.441588102125813	2.677349563153468	1.0987648733369712E-4	0.37134871477560455
-1.1062328150339649	19.65851365771074	2.6832503101869594	1.1268439202011897E-4	0.37126767756203183
-1.0950141199455286	19.63861486947969	2.6827089901883467	1.124263531801309E-4	0.37127507391007486
-1.0936631912571904	19.634142492606518	2.6825872498297123	1.1236831935931897E-4	0.3712767512201982
-1.2019485900933222	19.823967402584525	2.68775369986074	1.148287429640349E-4	0.3712062097774349
-1.2626663164006444	19.90610167368628	2.689987237679715	1.1589256040831258E-4	0.37117586209040665
-1.3479656887537845	20.02184186709379	2.6931388835388637	1.1739251620390788E-4	0.3711330952625588
-1.3818036936806772	20.069240413165744	2.6944282526860044	1.1800995618846344E-4	0.3711155677818653
-1.490043238491493	20.21081153288452	2.6982828406990924	1.1984524758492564E-4	0.37106330481349153
-5.495158991359491	28.68268136418761	2.9290328337287446	2.32463281193685E-4	0.3679045712603704
-5.507477156915547	28.790577524822243	2.931966000710914	2.3393384134054603E-4	0.36786383374715753
-5.640376413522405	29.93509919763994	2.963188672416282	2.498916703208919E-4	0.3674318221041621
-5.66674537726079	30.200894570944342	2.9704217792956222	2.535748571611065E-4	0.3673314188485497
-11.232964758328787	33.56280133293661	3.062153929230065	3.0155567634420233E-4	0.3661372482467388
-9.890707351552885	26.584105713780335	2.871885634517165	2.034750858490852E-4	0.36875876318195255
-9.499209611630052	25.463046361573806	2.8413453526583274	1.886017463874616E-4	0.36917769645846304
-10.251371607480321	28.08873461337165	2.912906122401288	2.2383851244993396E-4	0.36819444307422833
-9.949856872037069	26.81141811544305	2.8780827581980177	2.0660492421529651E-4	0.36867356897283876
-9.409620206466	25.28683176907262	2.8365321812611524	1.8623550596959896E-4	0.3692431832336488
-8.975776833099328	24.413789608181347	2.8127964726456325	1.7483952361746074E-4	0.3695678844678846
-8.450931047688341	23.67686534172989	2.7926789338189604	1.6518201963503963E-4	0.36983996028266547
-8.315280225053407	23.486682331666373	2.787512344935702	1.6274624395088336E-4	0.36991021687224557
-8.109310669822081	23.245736403988893	2.7809412876214914	1.5965567184473314E-4	0.36999880833557547
-5.04821833795282	26.35030357792787	2.8654816542306456	2.0066336742838423E-4	0.3687827009838839
-5.072511135861281	26.457154341834364	2.8683854592357685	2.0206013811496125E-4	0.36874250787117085
-5.319014801988768	27.6151602307035	2.899938805055678	2.177631672338426E-4	0.36830685053776524
-5.298549699956672	27.508324942348306	2.8970324479247247	2.1634578293714253E-4	0.36834708328601734
-1.6547952866665352	20.435138707303928	2.7043846617402805	1.2276040814268084E-4	0.37098040693669476
-1.7068462026965912	20.505043732104994	2.7062883722621947	1.2367152641131382E-4	0.3709545844218911
-1.8328638043067826	20.675856534446993	2.7109355672160027	1.2589616943119148E-4	0.37089147108236076
-1.9146876228856835	20.78271581099791	2.7138457417011224	1.2728510153129575E-4	0.37085202549505947
-1.9589596542270868	20.838178803681924	2.7153540300613974	1.2800292640067405E-4	0.37083157377759324
-2.2267902915590323	21.173727916983232	2.7244998595247685	1.323881891109565E-4	0.37070784914005167
-2.4765836027203294	21.524027437877677	2.7340221958731137	1.3696002189401193E-4	0.37057830468155817
-2.510632075597485	21.56945277354053	2.7352609131558694	1.375583281996966E-4	0.3705615300219479
-3.4170539347823667	18.323036770820913	2.646941163533345	9.558433063234146E-5	0.3718030889256484
-3.3613588547056894	18.26201824120377	2.645281539486303	9.479866537920739E-5	0.37182550200102327
-2.8302006677410443	17.7685842180935	2.631856454976198	8.843864534761001E-5	0.37200567755414626
-3.0213186080937637	17.882690433716814	2.6349615645394673	8.991338845465255E-5	0.37196487518920857
-2.9853774190574067	17.85333337493745	2.6341639309374103	8.95350007576345E-5	0.37197554284414736
-4.904236518511963	25.91960781073081	2.8537296499308384	1.949588911943133E-4	0.36894406259913637
-4.723668736196532	25.314951331292864	2.837274933433175	1.8686954909097344E-4	0.3691708514007277
-4.604679940346854	25.051089745874435	2.8300723238210317	1.8332300364888511E-4	0.3692692719047202
-4.281370486848969	24.383328411417228	2.8119177256443377	1.7454168518084244E-4	0.36951814209214257
-3.2125741016240386	22.611557155864187	2.763632094931697	1.5120729686160723E-4	0.3701756662353344
-3.272014261258436	22.70654698603269	2.766214193587773	1.5244475977793496E-4	0.37014043628138515
-2.5518384799861815	21.63096481182497	2.736934536911279	1.3837140287239759E-4	0.37053875417353394
-2.8735384712196232	22.08009398368013	2.749172013968728	1.4424450357905175E-4	0.37037269886621016
-3.1756044296995665	22.556944434453374	2.7621427957846145	1.5049960008563728E-4	0.3701958880873657
-4.545571876999899	19.652622560032107	2.6831202373177434	1.1278364752727378E-4	0.37131382816851344
-4.424895516455141	19.524062222800467	2.679622471767621	1.111245116789579E-4	0.37136100992462656
-3.958958611653594	19.00470136406695	2.6654859355147136	1.0438772918765644E-4	0.3715517749694156
-3.8782730930382083	18.915322300283425	2.6630566977137167	1.0323457983112109E-4	0.37158461621889427
-5.025563667731989	20.107549344377823	2.695520807386744	1.187207593490433E-4	0.37114768767692763
-5.277731362781373	20.350988119887234	2.7021326899893623	1.2186651798839934E-4	0.3710586521233843
-5.606549304112775	20.6598148798465	2.7105546589134857	1.2592008962419876E-4	0.37094594591689944
-6.131048509468386	21.17349677678001	2.724517957399118	1.3259724053581845E-4	0.3707580368056512
-7.17416985769136	22.198608654304337	2.752422255692828	1.4595301894295565E-4	0.37038318025119493
-7.6413332318231895	22.67125431062098	2.765327695555262	1.5215118487097584E-4	0.37021025667164403
-6.9150129554945305	21.927639425126234	2.7450661281747015	1.4246823487043845E-4	0.3704825159151192
-6.31895859009996	21.343154735881807	2.729154437918033	1.3484041850848292E-4	0.3706962335052624
-6.618255579081206	21.642875823077	2.7372932123511315	1.3877479000246198E-4	0.3705865751028399
-3.6680004015474728	23.30103040805593	2.782423859793247	1.6022173774325098E-4	0.36992028794060944
-3.83446762916781	23.580833568731567	2.7900370611724146	1.6396279566528672E-4	0.36981644568442573
-4.071443328978513	23.987709649252928	2.8011282798680197	1.6924552775435947E-4	0.36966530206909176
-7.640251545310057	17.586782544931808	2.7258460435419645E-5	6.555005940465251E-6	1.8028269033441284E-5
-7.509356374993602	17.79911102953117	2.7173369608209997E-5	6.040110878720666E-6	1.804957649598149E-5
-7.6989388334005735	17.4903691638282	2.7294167099139308E-5	6.743117901622203E-6	1.8017529359729344E-5
-7.762103216471637	17.30759444679789	2.729215659944911E-5	7.114979631481895E-6	1.8032482907590783E-5
-7.821162534822876	17.152686250634986	2.7270590154189286E-5	7.405088598020221E-6	1.8036333078209004E-5
-7.87221896818102	16.9473112831706	2.720545242696455E-5	7.784252612674738E-6	1.80544503566812E-5
-7.921170402924522	16.753942907049066	2.7147777212424027E-5	8.136170074890943E-6	1.8072796171655733E-5
-7.9783869673286425	16.470761822820492	2.7022249577195668E-5	8.616275180279088E-6	1.8106041539766285E-5
-8.003886469325913	16.357472230499454	2.6976462025757558E-5	8.81185533078197E-6	1.8116638823620776E-5
-8.041803974825056	16.197407590250943	2.6866387113162167E-5	9.063064868299972E-6	1.8108296865376723E-5
-8.11957094103931	15.808141817188318	2.662447074398641E-5	9.67601192086119E-6	1.8118934436644597E-5
-8.094241908274963	15.975737091845481	2.673237053030872E-5	9.422955039958096E-6	1.8110848988261855E-5
-8.149959289733443	15.594634263864748	2.650475877196349E-5	1.0005257426297213E-5	1.8134822565849283E-5
-4.487015489615116	14.591722761896559	3.285109472700955E-5	1.2008922873920109E-5	2.354237678953186E-5
-4.416731324563106	14.512870608922288	3.293615959356678E-5	1.213251999227132E-5	2.362823231747675E-5
-4.329055028394281	14.412978776001905	3.305433033588124E-5	1.2300085329330867E-5	2.3744896214354616E-5
-4.19303203891211	14.248275933735142	3.321897046601795E-5	1.2551758633863295E-5	2.3912560456560644E-5
-4.178965322518646	14.23024927967746	3.3237915892075324E-5	1.2580775950658763E-5	2.393164000126121E-5
-8.208595369810979	15.125877972768416	2.6179093035873938E-5	1.0650750658828001E-5	1.814909727740693E-5
-8.250106284083648	14.883579494882824	2.6001787528261052E-5	1.0964989433243521E-5	1.814374725213163E-5
-8.184763342662869	15.304083214581624	2.6305285700506228E-5	1.0410655508255771E-5	1.8142815835929937E-5
-8.194040568253598	15.203367992185502	2.6244608238190406E-5	1.0553621641723598E-5	1.815335427671255E-5
-4.009503675450382	13.95499929048619	3.340139698000856E-5	1.297978796537566E-5	2.412380367477209E-5
-3.967321215997023	13.879167246534847	3.345128676328977E-5	1.3097918372604845E-5	2.4179649995431177E-5
-3.8768075373306097	13.684183745503944	3.352262208986974E-5	1.336815265129192E-5	2.4281344558735852E-5
-3.8285567068758617	13.577304042901428	3.355822206439271E-5	1.3518685845719403E-5	2.433335924480979E-5
-3.679175518096213	13.165512678706849	3.3649591871136265E-5	1.4080296785518711E-5	2.4494600232998314E-5
-3.5952780276413945	12.848827743115857	3.365626931435377E-5	1.4474956641186559E-5	2.45749616171241E-5
-3.8035301168690907	13.511178334388502	3.356503534208302E-5	1.360026928667611E-5	2.4355175039583935E-5
-3.5706258476984103	12.751547870197772	3.367512849140434E-5	1.461489929914613E-5	2.460658970826091E-5
-3.536337058362929	12.508568926206657	3.366971381522368E-5	1.492149891001966E-5	2.464816434840053E-5
-3.4943523373487664	12.217884679130231	3.3657661220807464E-5	1.5287352612999452E-5	2.469472807589797E-5
-3.476217738039166	12.051206781698731	3.363101621378027E-5	1.547068038575777E-5	2.4707624952291556E-5
-3.4381043775288846	11.707787309160882	3.366814958371195E-5	1.5936507437031838E-5	2.4768190675471544E-5
-3.4175141432913065	11.442487558596586	3.3633893583581615E-5	1.623332482557479E-5	2.4780694823575168E-5
-3.390535492772293	10.959938069747185	3.3624557572245666E-5	1.6810702840771792E-5	2.481288067707089E-5
-3.391605607580326	10.637069694303245	3.359552808605718E-5	1.716795245156324E-5	2.4810247601249916E-5
-3.3957072198915474	11.125983907025887	3.365383069912836E-5	1.6633080239608487E-5	2.4814272559750313E-5
-3.3933099091125833	10.454525891479044	3.36003892501545E-5	1.739341081724692E-5	2.4818036084802655E-5
-3.392748642497309	10.363320317554606	3.36101860592868E-5	1.7503658291469145E-5	2.4821173453093507E-5
-3.3881777990103163	10.052022617744685	3.360682478098959E-5	1.785213326453363E-5	2.4814161422981586E-5
-3.379931059854188	9.65560915900371	3.359535894087541E-5	1.8256183811268567E-5	2.4787717322039402E-5
-3.38003327420144	9.645525660619372	3.359340222361225E-5	1.8265519684734264E-5	2.4786474363635814E-5
-3.380411775956053	9.63612711841371	3.3589514123914794E-5	1.8271910300963E-5	2.478411236211558E-5
-3.4070943292007656	9.209820550583608	3.353874831113937E-5	1.8697194429114675E-5	2.47291938742907E-5
-3.4177904844649305	8.97279793026408	3.345023781264539E-5	1.887026916064175E-5	2.4654285763321444E-5
-4.670507470987797	6.528342318175511	3.0948661583883864E-5	2.08757481502585E-5	2.269782304658673E-5
-4.472672713765167	6.53165408154053	3.128023295446761E-5	2.0823575180787626E-5	2.3056838937945288E-5
-4.296096768007061	6.564113874181485	3.144198653728314E-5	2.0675262516922352E-5	2.3123754226060095E-5
-4.1907677441120486	6.6201318525786546	3.1629112793850884E-5	2.054090763164186E-5	2.3308361505317964E-5
-3.42823364007561	8.77881073484247	3.345225183613076E-5	1.905510351403546E-5	2.4634371287622956E-5
-3.440421539484517	8.631632878187974	3.344820254930026E-5	1.914446730735193E-5	2.4607161866277424E-5
-3.510174069952668	8.051882576425108	3.338385443772552E-5	1.9486698770161145E-5	2.447011336331895E-5
-3.4654247941708625	8.41479710425795	3.337901158721376E-5	1.92508225043664E-5	2.4548114175558764E-5
-3.519325274558982	7.974355231943207	3.3329824487759253E-5	1.950780466724541E-5	2.442053251084666E-5
-3.8048036653298265	6.960169305120867	3.208264780270147E-5	1.973774181812387E-5	2.350161644432651E-5
-3.942941641067294	6.809098812242506	3.1913659695107566E-5	2.0138356362843907E-5	2.3408649883393516E-5
-4.081244662082278	6.715380176995773	3.163857116612025E-5	2.0207994669647918E-5	2.331631720131523E-5
-3.557899482821399	7.6388476831782866	3.2975332625688354E-5	1.924427491145265E-5	2.407640181222065E-5
-3.5506928691402093	7.692857622749482	3.317399178267525E-5	1.945341509221927E-5	2.4216124014200696E-5
-3.535122007221198	7.8370201875805385	3.324476911511793E-5	1.9493329636663747E-5	2.4300061414522516E-5
-3.5827478111781415	7.560437912809053	3.295488644883234E-5	1.9507204124597428E-5	2.3995812851463388E-5
-3.656557182300242	7.31345080673359	3.24846537174111E-5	1.953709971312375E-5	2.3657615022516843E-5
-3.741595319822733	7.091603710798701	3.213475333194113E-5	1.9420059670394924E-5	2.3524475443937428E-5
-12.48823622079036	29.318127189803445	2.1427988013778094	0.032902574242644735	1.092339261921996
-12.301573729696075	29.291730374054282	2.0709730023324378	0.039863379511166044	1.0774488188563678
-12.904182385341631	29.37659805299116	2.299749055248113	0.011427953113713165	1.1180693167074787
-12.704310573905445	29.35687813300677	2.225991128161577	0.022579146449789998	1.1065672014837322
-13.215739023882737	29.375039723105594	2.406510709867971	-0.007880884728998684	1.1241088808253954
-13.289816212405814	29.38416912499247	2.432270646109342	-0.013268719961215395	1.1267745752939315
-13.628735756055638	29.408293625969595	2.538980149697815	-0.0324570826621264	1.1301804424432773
-13.761313265189306	29.420327221129604	2.5812800715303874	-0.04048588623153647	1.1319421949600685
-13.789831291953012	29.42263826529943	2.5890444315403824	-0.04227515651171099	1.131890157476879
-14.193507593470319	29.351006338599753	2.691770629159752	-0.06463785571964673	1.1197945906660105
-14.343065600888547	29.30623263263965	2.723939592568846	-0.07028844313677532	1.1131080054086389
-15.169871121939503	28.7024294022831	2.9030566094274253	-0.09816162717748916	1.0695644657532586
-15.025976096323706	28.826575538617305	2.871867836519781	-0.09271070772058887	1.0771755295786452
-14.704342841257393	29.099582909420015	2.8015670151086773	-0.08175025422108084	1.0946327695899747
-14.77814405518191	29.048154888872233	2.8168481857873715	-0.08352228343769036	1.0904476936480079
-15.194930389272562	28.670268692680192	2.910335045713018	-0.09937502808990917	1.0677098824162656
-15.552436058935607	28.262388145106144	3.0067670671882447	-0.11815258543243118	1.0430488999070326
-15.65870487864321	28.128694460225432	3.036003182324159	-0.12369378905567263	1.0349077952674601
-15.420870685895718	28.414489982476084	2.9702258124198933	-0.11164580900011405	1.052960855616123
-16.14669845066415	27.534817692946177	3.1574029875716993	-0.14619270994428227	0.9946293332659142
-16.18902508127296	27.487365967844962	3.166925589571139	-0.14867815067346393	0.9915207592445783
-16.090879730623392	27.60512583812312	3.143978745638643	-0.1439765563245602	0.9995972160869417
-15.906983759261689	27.83045491742547	3.099489954591904	-0.13694120601801196	1.0165054760834287
-15.78801336657089	27.974288039163056	3.0706081771062745	-0.13124488053892344	1.0251377326701019
-16.4224657835804	27.241242221715776	3.1980656343286995	-0.1642283304741719	0.9826321627861061
-16.636541644582238	27.015574682657572	3.2072544596137202	-0.1738691003311473	0.9664123033283031
-16.701862721366762	26.948993088668995	3.2025068833749395	-0.18049503086669783	0.9636669233702434
-16.98192097775023	26.67928029930171	3.1579734142810008	-0.21035941840505074	0.9701206513768363
-17.086567607533095	26.586911131348927	3.133546527377483	-0.22783101334387096	0.9780809783944158
-16.810764952407226	26.84442366016748	3.183850126333242	-0.19233667382394107	0.9666727745250807
-17.316197999609905	26.352544552541893	3.062749902599698	-0.28619980583843385	0.9982666953833832
-17.45518464052986	26.210110438215963	3.0182882091535372	-0.32192947749403994	1.008080226191504
-17.722095738557805	25.895382301413925	2.944394334090363	-0.42069472641046124	1.0429511760321861
-17.72264017583542	25.894744071275742	2.9442210469849694	-0.4209023944894673	1.043019636391587
-17.932597821946576	25.11386146747848	2.822349000713641	-0.6557978206003034	1.0121381438456973
-17.907096306050956	25.00313633884308	2.806319465112889	-0.6860438589572351	0.995258540982939
-17.75267320881764	24.32471147247125	2.706941543870439	-0.8752131431724797	0.8891931792718502
-17.92944471255859	25.1306830888716	2.8247346276670777	-0.6511863794637667	1.012691874573299
-17.722777975835573	25.894232143167198	2.944140326787611	-0.4210805531802033	1.0429926086872507
-17.728945142955695	25.871483784810497	2.9406019248481314	-0.42791283792256163	1.0421004645136043
-17.700264955727473	24.192801294244298	2.6861445348333017	-0.9099435315051049	0.8600437572108653
-17.492893227235577	23.675149455238873	2.595940900632823	-1.0593082680448644	0.7465944682457923
-17.219818972655105	23.051350814888384	2.488192631961271	-1.2353305137008772	0.6117501558763314
-17.213682929786287	23.036984749786797	2.4853350741748432	-1.2394481361460552	0.6086415387559297
-17.20651458505761	23.021889840621302	2.482338825830763	-1.243635792677681	0.6048950235994848
-16.72944438496599	22.0265670999435	2.2985079376849065	-1.4956684621021872	0.34993284536537034
-16.772330573218266	22.113599037757318	2.313955600194356	-1.4764881732202464	0.37190684481121095
-16.97378539565523	22.529669064239176	2.389128540669697	-1.3788450500631022	0.47756712529678425
-16.69878402350933	21.97001521221032	2.290849429588764	-1.5071985886156045	0.3363995712688375
-16.44523432072541	21.481646309928003	2.215887325458991	-1.6079659626381433	0.21563602943196788
-16.38784636008633	21.382208809377225	2.2055252641898013	-1.6261308713620344	0.19028625742338426
-16.10429654720809	20.90765006213037	2.1404554777628118	-1.708185476243537	0.06030452801457898
-15.229590069694847	19.59839917871314	2.009381010596956	-1.8189336160638003	-0.3159725902960612
-15.573303162172023	20.08692966262294	2.053718779528078	-1.7957614709620757	-0.17566460365343364
-15.762739830454272	20.369577854236137	2.084012707249522	-1.7739144964890161	-0.09351369233816019
-15.676053214728174	20.229671015614727	2.0672612672319546	-1.7887538667548888	-0.13383988094280533
-15.004965242227517	19.29705702264412	1.977489654923639	-1.7986792690042575	-0.40646067975667194
-14.347740685004595	18.43237628944785	1.8000360878297053	-1.604616653545399	-0.6278128039020108
-14.71316053352021	18.903140185799252	1.9191385434046624	-1.7469994684590873	-0.5289570101483552
-14.112301424219844	18.14085757339455	1.6975056953055028	-1.480052011762377	-0.6735027518191854
-13.786968016309958	17.746840232171802	1.5237182842705483	-1.2876091790253636	-0.669820092297403
-12.572484095421888	16.31238607204104	0.8991159576700285	-0.6323029631593634	-0.4240858657154203
-12.73923093656964	16.50237005974189	0.9812226659437647	-0.7173037127845108	-0.4641740691209927
-13.149721100590622	16.985383718836303	1.182331053628607	-0.9325548457321886	-0.551673231995795
-13.560443943361147	17.474962802260926	1.4029594675825705	-1.1594398846296285	-0.6344203668093336
-12.433087863224218	16.142914163274668	0.8328762190480629	-0.5685750737068559	-0.389808495931511
-11.67886765718853	15.130655135953049	0.5063379738288308	-0.24802537957689652	-0.2196044020988201
-11.370603754574383	14.616160191779192	0.38139511463272685	-0.12740289969690435	-0.16363066413057825
-11.928279318244115	15.521235666230787	0.6089101734046563	-0.34965444131594003	-0.26859858160883304
-11.098102119973685	14.067276715400904	0.2915529470783618	-0.053060827260809726	-0.11729450552169354
-10.94829922258624	13.75778922441979	0.23723207038122474	-0.015109515419462559	-0.09047157209706744
-10.566136973193167	12.955069884045642	0.15068080076937804	0.01826940268605086	-0.046372663818519504
-10.528617101577506	12.869997651759531	0.14064608092494849	0.02023375513853822	-0.04153058555682236
-10.125844678960055	12.03212679724241	0.08883083052190607	0.020074439375001658	-0.02453520929507547
-10.205786830641387	12.200371242765215	0.09920254198307041	0.02000854149471594	-0.027931610370139536
-10.11776374681346	12.014636087480781	0.08814283214037831	0.019947386668229046	-0.024327999372879407
-9.799033203597945	11.32040592221854	0.05718964111489393	0.015643926542199038	-0.018304040319721788
-9.732454220074882	11.174895810343436	0.05090793580641088	0.014338645386299538	-0.01581136566111001
-10.081694286405995	11.938670646469957	0.08477617258391004	0.0194223087541703	-0.023650437496065747
-9.419861471494833	10.505758447346915	0.03382095277734552	0.008133491337408073	-0.014360585264109844
-9.39945834397536	10.463080013210769	0.03264170836406955	0.0076876720609789185	-0.014098300797671454
-9.362989365785312	10.388561145610026	0.031117456716049218	0.007304616831871854	-0.013669878154869232
-9.15485933130238	9.94585479357356	0.02234272778632724	0.004684743269164021	-0.011515363395265123
-12.250739993292553	19.150604908283345	1.8814999642946892	-1.808001375515441	-0.4938587029471672
-12.385666050996104	19.229462944007324	1.96404364983444	-1.8786240686291642	-0.5635068433376251
-12.018444755085756	18.995911937273455	1.7236308657808004	-1.6784996207808214	-0.35293046363872727
-11.827571680933026	18.805921238230237	1.640903691540413	-1.596075956621847	-0.2992380405010817
-11.71378598197753	18.69006222155872	1.5880418652126251	-1.5414755639917574	-0.2649284255725
-11.489121580415649	18.312221504949157	1.4420546605749953	-1.392127174706879	-0.19462306454206116
-11.42092816915265	18.202424829191397	1.4005479211086997	-1.349090253608848	-0.17587004214634047
-11.137081940903064	17.673975351763787	1.1873315946290095	-1.1243026379825518	-0.11154855813558318
-11.050577560623434	17.52903972488271	1.1288226271220074	-1.0615880024607942	-0.09526774383636638
-10.900173758069224	17.228821915447778	1.0030330800440639	-0.9277081856889244	-0.07457420802251488
-10.59407257662658	16.86993613536655	0.8359319964924773	-0.7564418230666072	-0.04160329762985113
-10.4015251414116	16.663994998799538	0.7445214657050734	-0.6657501541890409	-0.025501721126869326
-9.980308680915373	16.24426542990552	0.5551790652781186	-0.479898527472336	-0.001154978027428478
-10.52456597891735	16.788877057884427	0.8000094806646789	-0.7197704250832598	-0.0329975324292499
-9.215934750579713	15.702403997568886	0.30927910137908454	-0.2537680659287104	4.005737527257103E-4
-9.506635524164235	15.916651407254937	0.403181357209998	-0.33914219604515455	0.011610981257506117
-9.713477904294042	16.0562870014233	0.4691522417300204	-0.3994532324749931	0.007528074678901933
-8.987328542896977	15.535943891824608	0.23744616001510635	-0.18851381440427617	-0.006990001320694845
-7.038155536202357	2.4161328913912485	0.002248050733256922	0.002025710118070189	-9.395511921873099E-4
-7.218271698777633	2.47634434863711	0.0022813683615082693	0.0020037757325065157	-0.0010487690563336998
-7.402921517489648	2.596088343862585	0.0023000955223094676	0.0019445577658998858	-0.0011747084565652739
-5.610926604361966	2.56874897195521	0.0018506717605288165	0.0018162271212552885	-1.9611853546942193E-4
-5.791192046184306	2.4885541575675454	0.0019027805318750078	0.0018695257958223188	-2.6838252338034065E-4
-6.090991914769232	2.367770791599311	0.002004629817287283	0.001960796259556869	-4.020698828788294E-4
-6.223300720670824	2.365865245728654	0.0020325559190879504	0.0019748540280628167	-4.67360192292132E-4
-8.524776938151282	15.280293075065625	0.1598940846995943	-0.13439109023723592	-0.02263655399673891
-8.5390176621	15.301185889469425	0.16909506942031388	-0.1420379618078006	-0.023719051311905236
-8.574275941324595	15.320887483760043	0.17454535247180958	-0.14566023980156698	-0.022752755913107235
-5.2268760988311245	3.1984387632370352	0.0015697004587256111	0.0015105171339512644	-9.555001465325484E-5
-5.323022364028059	2.954304032548915	0.0016719507503926974	0.0016223663745555028	-1.1363062943639463E-4
-5.411391041049513	2.8046470279535036	0.001740869404771252	0.00169609821916129	-1.3668531207584943E-4
-5.361270108912003	2.863813885716368	0.0017108159872176718	0.0016637939372389434	-1.2060133441798437E-4
-5.176470922340737	3.3654332504811606	0.0015063969379139055	0.0014439897956644056	-9.212139865829615E-5
-4.997438755280889	4.032636318053695	0.0012490062826727767	0.001177981041248412	-7.705182861320151E-5
-5.108994509801874	3.6116460899580636	0.0014037096994974347	0.0013362744026619478	-8.496955291856402E-5
-4.991774580661376	4.054261353979088	0.001240421330469367	0.001169160525092944	-7.636458849385295E-5
-6.53602006808163	2.347293243898074	0.002116180351691838	0.002017174820898348	-6.334617422072576E-4
-6.871423256057571	2.3759082864320638	0.0022049292575995988	0.0020331090020732716	-8.312065003926656E-4
-6.725008134174486	2.363972974785624	0.0021681100443701946	0.0020283287626157924	-7.45058077255987E-4
-7.498445287702315	2.6504749625169852	0.002310120612003269	0.0019163696825150902	-0.0012378378916303142
-7.543394316053332	2.6908233254228815	0.002309936257077444	0.00189344501311825	-0.0012703498135563118
-7.714537633122486	2.9137762658493207	0.002276611623831146	0.0017666618793251224	-0.0013823216669988933
-7.7891268079090406	3.0564766598021276	0.0022427238228763377	0.0016822410939652255	-0.001434053678623168
-7.80527300412054	3.4063802626319237	0.002090935969386068	0.0014874216615706494	-0.0014335969050043914
-7.804324521600502	3.2269612996167556	0.0021737310612191946	0.0015894831150678483	-0.001439146585334527
-7.758877336072651	3.698244931275473	0.001952558715547356	0.0013405548503559878	-0.001395962189539458
-7.751964178591711	3.7286102673963915	0.0019362223806249552	0.0013243198446658386	-0.0013902366188095487
-4.868412953288395	4.489722570165323	0.0010881771980112726	0.001013874502547654	-5.379317044879238E-5
-4.944274103721604	4.221530184777065	0.001181941960931332	0.0011096821870599056	-6.781935868639876E-5
-4.861218645669248	4.514367912389247	0.0010798897166491776	0.001005727032633831	-5.225279442678378E-5
-4.761328567585714	4.872867994409656	9.431162709459544E-4	8.681197917804708E-4	-2.4952568945746832E-5
-7.7347878369548635	3.762505605967378	0.0019173583980050142	0.0013098520188226164	-0.0013794006722304304
-7.441188952293851	4.488511996506501	0.0016114787493431795	0.0010439157198675968	-0.0012272718363572173
-7.462522939780039	4.43043664258904	0.001633444030973856	0.0010648213449911828	-0.00123745256569471
-7.583988224902736	4.103803156183615	0.0017392533613230766	0.0011665541820857837	-0.0012846785369759522
-7.428705960551779	4.562167039268793	0.0016055570541559194	0.001023191995048914	-0.001232270861736576
-7.367225146909923	5.0179675342064245	0.0015747367454948405	8.980981377605213E-4	-0.0012651309232092163
-7.395373926440531	5.510469499667041	0.0017075034158315497	8.120754779140223E-4	-0.0014066268230493821
-7.396628687854849	5.543415335697084	0.0017143230487678051	8.047318263067622E-4	-0.0014150245814106694
-8.951906927477943	9.55517852325179	0.018442591375525508	0.0039087436265418185	-0.010533133645616224
-8.732770861641235	9.107630277300872	0.013284632810756654	0.0025399501710422225	-0.008469276297439142
-8.477149435408428	8.592840803667324	0.009825107413107187	0.0019696215811983234	-0.006579701550441266
-8.352048182285694	8.325615036227727	0.008244397261943696	0.0017319882080607664	-0.00584430881476065
-8.222367325804308	8.079901469599669	0.007258853001294071	0.001572138266693767	-0.005271228536743714
-4.558078678429407	5.6727023718291845	6.208144750125704E-4	5.543160672213641E-4	3.397042592530598E-5
-4.661854211303943	5.2307881209663405	8.094831953606687E-4	7.359663894457546E-4	2.311394857732375E-7
-4.6736829568741065	5.179041007331088	8.301673060217802E-4	7.565823915953989E-4	-3.2125021260820466E-6
-4.664862639408369	5.2157017440172675	8.158444085710107E-4	7.422303864462494E-4	-6.417441927158564E-7
-7.642518454416541	6.7438038314408955	0.002894010726206439	7.752252784721804E-4	-0.0023220097369077344
-7.72390205946121	6.960130553786359	0.0034437052290698504	8.694914574859006E-4	-0.0026820126938649465
-7.960824009101229	7.5515457825414485	0.004924291792038578	0.0011083758549023778	-0.00369154282737711
-7.398279738095727	5.568321714484634	0.001728804931685442	8.025484925135338E-4	-0.0014278677289268906
-7.486554017062449	6.151026864151781	0.0021022830431959463	7.468269740038113E-4	-0.001724372292363308
-7.599533786520233	6.612688047526157	0.002723196738411587	7.739390576566002E-4	-0.002213944767858889
-4.559353287845783	5.783205763653101	5.607634833354428E-4	4.985057992282772E-4	3.675651266759021E-5
-4.539973927898901	6.108340489734484	4.025976865347708E-4	3.543066566453715E-4	5.202548792187173E-5
-4.595870421128182	6.280367827388355	2.442050820039603E-4	2.0963393042797642E-4	4.3054821582880705E-5
-11.949523827617073	29.206895619841305	1.9278229327227971	0.051200387558226285	1.0412189336009254
-11.807688642858182	29.154031813094953	1.8657573237248446	0.05299394585729024	1.0226491473993296
-12.00330605669702	29.223330979102066	1.9498129846827956	0.05000475318037373	1.0473761072335395
-11.58017196199464	29.065937130844834	1.7643365665424149	0.0516611308718122	0.9948861479633151
-11.41683712235142	28.96940271662765	1.6871409612833863	0.046748438326533574	0.966046388236934
-11.219350371023808	28.853937987330728	1.5929466037633357	0.03913014552031477	0.9296999687740806
-11.063811648377435	28.68153300927144	1.5038452674657157	0.014125978588399264	0.8907187948596691
-10.947486528223845	28.535037823889105	1.4337801922155498	-0.006339772768328885	0.8607134665677731
-10.899230615467399	28.323819733732066	1.356540732724325	-0.0463129218638647	0.8343902038590989
-10.868467577029437	28.194812621939796	1.3088355969511227	-0.07111500185790764	0.8182592022642853
-10.876511202290695	28.109887068149042	1.2727090289346408	-0.09463315290571192	0.8114372944950575
-10.899672074901286	27.854101802332053	1.16851969052357	-0.16051789404569894	0.7855282682377762
-12.412266700730603	28.73183000599365	2.055205114422006	0.02421868987636587	1.0341441296737481
-12.004390987243811	28.644127827029816	1.856937196344875	0.008591114640440468	0.9950918499509371
-11.418956634563854	28.353076382645266	1.5235743563552029	-0.05520008742056976	0.9125928346829499
-11.624144095082618	28.483083006210283	1.6482445222127553	-0.025374191376731088	0.9451782684237062
-11.98757052088968	28.638168487186267	1.8480691185258764	0.007411012515998217	0.9931221855820511
-11.999455430555999	28.643021141499133	1.8545358042244504	0.008394641708160927	0.9946384667724175
-11.11438165555979	28.077094826076056	1.318006239158695	-0.11597675806216151	0.8447926151370468
-11.390783517603357	28.330385589064328	1.5048395364203986	-0.060472617252518256	0.9069788905277821
-11.018694723095315	27.985290635821798	1.2524346561390498	-0.1355520416688027	0.8195774831404499
-13.471803069018005	28.77445563984976	2.5077340988032577	0.01677385949078992	1.0993140983252925
-13.48260549035852	28.773788416678933	2.5120731468031536	0.01652388373902415	1.0997203203790151
-12.935354512904492	28.789110493383188	2.287529601344012	0.026333931441575326	1.0740027137202806
-12.730299209385468	28.768829272465172	2.1969937456782893	0.02615878910214807	1.0598972154871755
-14.231290469589101	28.525879619960573	2.76866211312103	-0.028942923045158817	1.1002017214309094
-14.010448775461906	28.63328583652027	2.6989225912419768	-0.012262432410974423	1.1043491822762177
-13.506471729136642	28.767317669153915	2.5204430874905337	0.0152343372386759	1.0998903157409041
-14.460841527293365	28.39408003504012	2.835448458943939	-0.0493658366825542	1.0928968916603097
-14.783683682753072	28.129965573228738	2.916441779494255	-0.07885082461796393	1.0728361439713225
-14.975465100779633	27.963363652093868	2.9654583400454095	-0.09434084668193263	1.0593941312996358
-14.857377166814722	28.070482248494333	2.935166645960988	-0.0853244086971725	1.0682834256056022
-15.247091508969765	27.723494694946858	3.0344653452145987	-0.11443858865915729	1.0393991592480791
-15.438921475279523	27.548521108541188	3.0829086349337036	-0.12659221113555283	1.025205016190377
-15.777307067901031	27.23142152114181	3.1648694955634027	-0.14216660963241806	0.9963010650978992
-15.505550048294694	27.4862002405047	3.0989335375114124	-0.13073042009321284	1.0200766008345747
-15.95882932927022	27.057658625283377	3.2077436479127712	-0.15046604804638358	0.9792367188188393
-16.071627921968407	26.944874315391413	3.2299384764970505	-0.15614439308051564	0.9676555051297491
-16.348879088595037	26.649360708813276	3.269558532539003	-0.17817689773474	0.9356828810996771
-16.427997019937784	26.555959712111072	3.2736439839272253	-0.19213231559796945	0.925597570785284
-16.656844434007954	26.17623866269756	3.238111467486099	-0.2714784955983557	0.887218333996146
-16.696536478621557	26.09508062700545	3.22247106788575	-0.29320128800990675	0.8788675570455557
-16.835749776418716	25.686852448177994	3.1229288055844497	-0.4076328323029187	0.8316001005699736
-16.845061757485475	25.628453285604436	3.104978673967608	-0.42657438041910245	0.8238452562732381
-16.850433340026893	25.176846057478727	2.9584516145660786	-0.5753779721298199	0.7503297595000159
-16.85038673364371	25.14105029551206	2.947873165172489	-0.5868481794999748	0.7443735426556682
-16.822804208812027	24.752145786172367	2.842068808374978	-0.7018513201857952	0.6771727210432978
-16.814022621155868	24.619664448408173	2.8057708863133923	-0.741077192981575	0.6544408252660324
-16.812945472733826	24.6090037446475	2.802798309339359	-0.744204188366104	0.6527282036889187
-16.723937840816944	24.10943746964462	2.6699919405965424	-0.8954776907390158	0.5647689770896551
-16.711672631053567	24.055094941481215	2.6546768114884287	-0.9121026706663352	0.5551313633259478
-16.289023552988983	22.907733919851253	2.363824998934374	-1.2503778383238386	0.32686995482336745
-16.541701583590093	23.45604246001041	2.504796467356485	-1.0907122370675648	0.44083318624610834
-16.554803726644348	23.499372302025698	2.5156953849734505	-1.0776724505533397	0.4488087013427606
-16.28488538521969	22.898119481008653	2.361371673023492	-1.253110118199885	0.324807138978614
-16.26218103763534	22.856454352609262	2.351653327983735	-1.264233146079386	0.3153104451913939
-15.969194038819062	22.31634337785984	2.2254669640020355	-1.4093208204871568	0.1920130325135879
-15.890230123807179	22.1925020649246	2.202952087034649	-1.4402056000530772	0.1634750513944433
-15.611918811164477	21.76175729997115	2.1228838027043526	-1.541624722698417	0.055196689359818266
-15.389654649869971	21.467446140267274	2.0819028878053283	-1.6038206353301938	-0.021503451351522422
-15.211472875440649	21.22502075941048	2.042162518179655	-1.650583622144928	-0.08519296309712822
-14.852605830718518	20.76860561637889	2.007091848650595	-1.7344863578502556	-0.2072262654548804
-14.818368111934701	20.727265125728813	2.002517330386235	-1.7411838008543583	-0.2184033567852567
-14.010753868674147	19.956266747716498	1.9662035707999692	-1.8451766518672514	-0.411830047844824
-14.087441807327457	20.012526511232718	1.9664016496064838	-1.8390289327600557	-0.3977519235461711
-14.468160486474938	20.371519812579944	1.9759942686509793	-1.7923408161652863	-0.30973162255895387
-14.161164464278139	20.08381166702931	1.966228775205053	-1.8295150327029603	-0.3804724519252821
-14.781086333771103	20.690256417429	1.9997562835532132	-1.7471930689420412	-0.2285194953885041
-12.566775432145782	19.255877513320883	1.9695942968761446	-1.8840615619736385	-0.565697766173227
-13.290339014836286	19.46305631769065	1.9668444587838574	-1.8872374567009425	-0.5245978334018078
-13.1729303124603	19.418787275288505	1.9693114245956296	-1.8886142704292248	-0.5374944544447523
-12.843245224742368	19.28971157894774	1.9774165255196228	-1.8922157299527547	-0.5726247942649924
-13.364979556612642	19.508469790386137	1.9682735494432462	-1.8856976958661291	-0.5161059220922818
-13.714991928392514	19.7215588672211	1.9639788750876235	-1.8688076440390522	-0.47298287603503747
-10.73275094914898	27.601566124654774	1.0394768260227798	-0.20225661265691625	0.7303854438848865
-10.621312259153935	27.431657608134955	0.9532862863509881	-0.22764805849323777	0.6913112395838543
-10.494472622804425	27.139762728691487	0.8525534934385085	-0.2693377230438122	0.6325070590689237
-10.440814811578786	26.97290839065918	0.7992933066575914	-0.2924160175999093	0.5995507382992487
-10.340010025599554	26.46761329405222	0.7040017014296415	-0.3674042960204996	0.49773859539255827
-10.310942985096554	26.231506882359504	0.6577027781565586	-0.4013756965274493	0.4488588193924846
-10.254915889396067	25.788604694922874	0.6408180925529221	-0.4720633298701475	0.35724294560378156
-10.226478276469011	25.49740684588262	0.6140631727868849	-0.5111825319670037	0.29661697802746345
-10.15297056364784	24.454238785309386	0.6619758791620547	-0.6527322076051083	0.07858039278591326
-10.148816922605754	23.97207807587904	0.7385209475945632	-0.7330549468751566	-0.019625444025906234
-10.1572747910747	24.735583520367605	0.6273748461996013	-0.6076107490206624	0.13745745833463002
-10.162097597121184	24.830116402868736	0.6269651989305776	-0.5948142194452198	0.15771746135453787
-10.162546766859359	23.84260305188515	0.7717287310977591	-0.7598279346934054	-0.044435141082021026
-10.199764060738538	23.17965757589045	0.9163204352277765	-0.8828419764692895	-0.15892743381632585
-10.264133457042867	22.925685144978395	0.9775878821652612	-0.9450065061470542	-0.19806656952491736
-10.334836167150385	22.416165687077918	1.0816751423680038	-1.0223323867073693	-0.2829252047922399
-10.491992980100063	22.018023813554393	1.196730564641892	-1.1389401632222782	-0.34474851336706736
-11.549836964138185	20.072338696358347	1.819533343157251	-1.7125212829332306	-0.5875408676335734
-11.554967867880773	20.064003427239495	1.8213867485611512	-1.7141345773047807	-0.5886152322156258
-10.551136967279964	21.796553611972193	1.263173731477527	-1.1940732054953647	-0.38996366166931395
-10.861109989919282	21.2561808403101	1.4632163190763445	-1.3820605175233036	-0.461275173130969
-10.944210941660401	21.11696785294288	1.5168553300327043	-1.4354018193943823	-0.4772804855042343
-11.133323225905555	20.800917117156818	1.628135869018885	-1.5334142870465735	-0.5062637545304265
-11.346534801731305	20.436488911990164	1.7287137747773786	-1.6289455351783877	-0.5405105331131579
-11.231518843805489	20.62710766906838	1.6749369496909585	-1.5840473813794713	-0.5213338979935689
-11.741469854730147	19.77949816437784	1.8890959370315306	-1.7684331264444886	-0.6303416694728322
-11.841147224706019	19.661418434931374	1.91670220655833	-1.7952613006868707	-0.6384651503186849
-11.973386913159729	19.52262481256701	1.9528985432300943	-1.830714607818359	-0.6450749530399925
-12.17042537041236	19.353881967026794	1.9731384917923125	-1.8598149926438685	-0.6286566602409946
-12.254791953417843	19.298450378205736	1.9683609419428143	-1.8664812822639436	-0.6042792884818817
-12.107678242949614	19.405561627556374	1.9663873941729304	-1.850181944357749	-0.6349137713864442
-4.288326386940742	5.8070230604936794	0.09856022872849535	0.09347665676920992	-0.01589703809713268
-4.307057605244767	5.526002436139832	0.1380658817261678	0.13033264985228907	-0.016538419873660632
-4.180171464701457	5.245978145694322	0.1802340371805234	0.16971805568316103	0.0032129101955707578
-4.162615861022818	5.199209053922773	0.1867123424751404	0.17566301157177222	0.006073294824270407
-4.143652721141185	5.191949089536986	0.1880245557581168	0.17645477920373462	0.008540234770298409
-4.014987066173259	6.398560350145364	0.017425269610795397	0.016891837411002197	0.00310913127894058
-4.102160277057983	6.226155071234556	0.03960306320950682	0.038972275387134936	-3.247602992650646E-4
-4.158587255864665	6.1200098173878565	0.054971055993873405	0.05336101300018059	-0.0044568831808961306
-4.284793079351208	5.824858607178209	0.09582842857246965	0.09094114853179115	-0.015562316894390256
-3.6322745368198053	5.1479752237781815	0.20598584157310565	0.1793896385738099	0.08330151062063888
-3.7520724673596213	5.133869891353276	0.2033457093893904	0.1822672037674271	0.06463533294058048
-4.068810461062704	5.185234828589743	0.19095108378898681	0.17749227079613747	0.019244208642524546
-3.4079134276844885	5.238028583704212	0.2044035328201992	0.16436603331809393	0.11621954478244956
-3.870611147185512	6.723331704642558	0.019806285857852754	-0.013266219472406532	0.008473045103900647
-3.93550508782948	6.569124366309313	0.024527201731315656	-0.0037797979198586013	0.009268851792511268
-3.083077723553127	5.477621858005871	0.20506474831680765	0.12449124212619665	0.1621423978016629
-3.2016356353304536	5.395281637801698	0.20533719773245576	0.14013888125648952	0.14474508992965146
-2.9250367521464256	5.618751443255416	0.22038092862495576	0.10146235862755518	0.18507570857629407
-2.808073832376915	5.742408533499555	0.22884114959485924	0.08236188122922206	0.20035815332502677
-2.561109083068193	6.012828978318681	0.2782721807792589	0.04059495014955876	0.23749474226405087
-3.6562255957727294	7.214473650128381	0.054780702555992405	-0.04529469136353876	0.00797886038156758
-3.592522873141893	7.34008329807876	0.09416095827627725	-0.07647800526391832	0.013741468905491027
-3.54328167840365	7.470859406778205	0.10638275309899299	-0.08641111759263077	0.015522734684412452
-2.1477862434435124	6.617732931249476	0.41817010264694365	-0.07128669153099457	0.30935104564000243
-2.178221292733067	6.571855578800015	0.4055244345304141	-0.061304688395907636	0.3053070355063862
-2.0648331524982755	6.7576354797203635	0.4548261560989734	-0.1018647441205663	0.3210108075649159
-1.8849213199230619	7.066868042911974	0.5349604696523141	-0.16848403708848977	0.3454529810088643
-2.4120263893614973	6.229400814325045	0.3261564514299461	0.002603403745458161	0.26387253013295764
-2.5361866250272955	6.047252036713077	0.28335947305839687	0.036395521405828274	0.24126761777748798
-3.935819787141531	17.984500048599497	2.3009665021019776	-1.0607521912638322	0.23699594165408056
-3.78336958602557	17.993315823553566	2.2868019321315374	-1.0669787841076883	0.23350648794591305
-3.427077741744119	7.766058137175304	0.24521968471023528	-0.19335024215132904	0.022067180051343824
-3.406569881135219	7.832445527304884	0.26529030723873565	-0.2070216763527606	0.0222256112799853
-3.395983191054093	7.883794864942119	0.2814691905870386	-0.21677670529604742	0.02299359487285737
-3.3371281060386737	8.150918617555703	0.3753066493601729	-0.2660267053595888	0.029517718020770807
-1.278169408830863	8.48437433428823	0.9104149357164055	-0.4568858453754291	0.412423776534107
-1.4540629241815408	8.03470965362341	0.7909379688276948	-0.3680033531528535	0.39854925041045924
-1.8167261401452421	7.208011822579171	0.5708000174904161	-0.199051907574145	0.35666934366910363
-1.5523830370140876	7.789776732269239	0.723426906645241	-0.3154200555763017	0.3856232788831636
-0.9410764433027281	9.405038530050247	1.1381945561182014	-0.6217774173155171	0.43062094615533986
-1.0329367331417418	9.151234284338832	1.0774935674353663	-0.579770102072747	0.42696596648951485
-0.7679094447811552	9.95277965234512	1.2544644135889091	-0.700637765662887	0.4353764572115843
-0.33002843814312044	12.134348277380695	1.6410059215023554	-0.9618767779180555	0.42505887516238816
-0.3357764586920513	12.078843485378034	1.6326358157697993	-0.9562632114394185	0.42594979770294616
-3.417433509638533	17.827381727176302	2.2557100990890353	-1.0906188547456175	0.2385509677143725
-3.353382382951112	17.741842308688575	2.2494622550253145	-1.096159658389277	0.24167188676662424
-3.674832941632539	17.93323560833925	2.2791374990702025	-1.072049168866736	0.23753845234683732
-3.5409307277999584	17.885907081965335	2.268069362919145	-1.08280987495518	0.23730108888973894
-3.1860561960175433	17.549365365355296	2.2324306304407733	-1.1061580451068114	0.24608762045326377
-2.9981130641699174	17.395321314172424	2.218252602661064	-1.1139668668824636	0.24993800815933
-3.2165215628928006	17.57820816975883	2.2348702384958803	-1.1039056581424682	0.24595990071044987
-4.1137207324417435	17.95308223849858	2.323679881869579	-1.0508860034089134	0.23716000712739904
-4.160621080742889	17.795938972454014	2.3336497988643603	-1.051079827356328	0.24324808450602053
-4.190763877417752	17.70804950350443	2.340268915083831	-1.0487816965944392	0.24580350263325795
-0.33050020850094985	12.145123827625998	1.6423239026929939	-0.9626676478649109	0.4247900777947761
-1.4343564303268679	16.31909273804294	2.08407811100543	-1.1526821397370464	0.2934815001982588
-1.3066176526698219	16.0680303809159	2.062781505212511	-1.1544495833699222	0.2991033080810706
-1.1152979539279455	15.611202681804269	2.0231805794717372	-1.1500807965700819	0.31296627019410234
-2.4474803932797915	17.1585224792057	2.1854953460721314	-1.1309882530153432	0.26333694532095053
-2.055761384167546	17.041296048986602	2.158136462857348	-1.14222039384868	0.2704083675372433
-1.9984998164489554	17.002629506016117	2.153158222020104	-1.142713464819765	0.27300626561624314
-1.5724149375605685	16.580962567434636	2.107158962722954	-1.153910993972508	0.28506158720383196
-2.9820955633715815	17.38344915169903	2.217136350352521	-1.1145262331252688	0.2503636233008154
-2.724789042326286	17.256116533629893	2.2013919495669545	-1.1230067073351524	0.2567981583048789
-2.531457869203797	17.190304756335227	2.1903112275144205	-1.1294883560782103	0.2602031034080338
-4.183190145794866	17.56540290424019	2.3388728662006812	-1.0491506527062362	0.2496205742195191
-4.207099313692599	17.371866069837257	2.3428639865676852	-1.0524599307064637	0.25376376957436314
-4.17345519997633	17.089831976884682	2.328679383230094	-1.0598028277547622	0.2536738186239869
-3.3148310309893363	8.423923301546052	0.47072896453670654	-0.32232186402537133	0.03039497365890332
-3.3001926290874843	8.663118489326514	0.5440454385202338	-0.36960708515729607	0.027573244150532313
-3.2862287614074197	8.915212706658004	0.6207828852743835	-0.4164923971361069	0.029686261537750745
-3.2794829862540458	9.153166440048345	0.6994174515463679	-0.46460049007817683	0.03289902503152824
-0.3805651487088481	12.953841366376702	1.7436532059590633	-1.0255675949894627	0.40256129581992905
-0.4307061904896281	13.36924122248353	1.795798885545902	-1.058236662632061	0.39012751605147017
-0.5075965103225141	13.744646939005303	1.8355224897683373	-1.077571865069167	0.37862641508945105
-0.5977318219793605	14.096499370658435	1.8755610972817136	-1.0994369840043798	0.3653182593994584
-3.2676731937878696	9.605726412719452	0.8346415463719337	-0.5428465273567644	0.043852209066293404
-3.256429234120413	10.042692132374542	0.9623339457755549	-0.6157631516900279	0.05447244128449651
-3.268410707882346	10.416945356274994	1.0598128177348993	-0.6663875351615244	0.06337515446805934
-0.6591870284780542	10.31262568099423	1.3330417494412004	-0.7549880454414883	0.43827035558570876
-0.42285288091859907	11.258976825610697	1.508937823433214	-0.8733065328768186	0.4387894414728879
-0.42939644071267913	11.215805729165236	1.501227433744164	-0.8678245775379949	0.4391533489258282
-0.6312573047807166	10.428088654680536	1.356858315001761	-0.7719799041352114	0.4386517025367256
-3.2903234695987535	10.897386429199772	1.1929193024349898	-0.7384838744693846	0.07459448267068912
-2.987291544864133	17.386535233830127	2.2175138669826113	-1.1143828408845013	0.2502088833723964
-4.164359810315925	17.031866286091535	2.325339886572542	-1.0606185662947714	0.25415627048385164
-0.7097934901376413	14.466809880080852	1.9159967047118804	-1.119186710471906	0.350694819118596
-0.8575672753041089	14.969271293498517	1.9627374415500296	-1.1340333893500787	0.3349942488645791
-0.9532329287786547	15.217415294466539	1.988403747170693	-1.144165289577636	0.32454122504292393
-4.1386892518049425	16.602845789463966	2.293367129564672	-1.0655779483721293	0.2482665528821095
-4.159558946386909	16.976159925336383	2.3211517694235777	-1.0601837189018433	0.2543788966750946
-4.083322820670365	16.225441788462653	2.2543006717541987	-1.0677478638506308	0.2414341613866623
-4.075875945060494	16.183223288394085	2.249731891085491	-1.067648921558032	0.24105701125057324
-3.9528003255732322	15.292784673108926	2.121886215968378	-1.0601718078532165	0.20777018850695955
-3.9992067929440043	15.73055462668215	2.188970072997919	-1.0677730581581288	0.22559621703152583
-4.068371905853679	16.139351008679608	2.243585921747242	-1.0669436330389739	0.23982520383208172
-3.903746688804401	14.691009127397303	2.023727240939166	-1.0417697521441074	0.18317986189067328
-3.86987704440043	14.375574603567006	1.9675083291726485	-1.0274396907531698	0.17277730293778648
-3.9256796422272324	14.820378173973397	2.045850867295396	-1.04538769494662	0.1879668985611365
-3.9497350317267026	15.228464150498013	2.1115232702913014	-1.0579984410589909	0.2052495006260918
-3.7268568443784513	13.894308007070336	1.8753085344798337	-1.0091875085520576	0.1580381146311996
-3.698215854277132	13.779058127098043	1.8528264141052697	-1.0038320714526419	0.15464727369865439
-3.6779639093146645	13.673870011895303	1.8309351288631128	-0.9963921187568375	0.15213941571984643
-3.571181750067259	13.33170586472178	1.760162288669974	-0.9785082462409621	0.14175447611356995
-3.4835043026903465	12.977876322076302	1.6833480819604896	-0.9510817737999204	0.13459610976757647
-3.404126025364066	12.339701968592273	1.5450422125117598	-0.9020045732828277	0.11288906808917906
-3.3488293333994186	11.895449310153229	1.4376696719371207	-0.8536431763359977	0.10227286043672959
-3.300315153385468	11.14083500028607	1.2566230541944647	-0.7716146702808429	0.08099247448055538
-3.9511621749674837	15.271050023970451	2.118490422916646	-1.0596085885087194	0.20709943252787374
-8.244373317370188	14.628658956740194	2.58892343106713E-5	1.1357070013809918E-5	1.819071893742555E-5
-8.208489142862772	14.204433859089825	2.5722981713412564E-5	1.1978879711033999E-5	1.8289149096037038E-5
-8.193734077492797	13.966873422743047	2.5630518661363173E-5	1.2338310275817691E-5	1.8330258414831985E-5
-8.232676222944097	14.462837941075223	2.582538358175172E-5	1.1600775693209527E-5	1.823868992310333E-5
-8.19035693955016	13.837323106092928	2.5580534642682E-5	1.254558847531848E-5	1.8335244707447698E-5
-8.113167709168138	13.369167772280294	2.5475290238164583E-5	1.3220968127656932E-5	1.8464323438235956E-5
-8.077142174814208	13.181783020574018	2.547267270913217E-5	1.350660701750358E-5	1.851178023316001E-5
-7.967407351985131	12.816549861797377	2.550986354111664E-5	1.3997629105065186E-5	1.8683459173021438E-5
-7.4202031915344335	11.241546128091116	2.618489575899989E-5	1.6031676949229135E-5	1.9560599126555766E-5
-7.380855782333087	11.139150568907128	2.62810143103586E-5	1.6187762449614654E-5	1.9625166678599778E-5
-7.603903539139292	11.751642921695533	2.5888061568361907E-5	1.5373393478574782E-5	1.9256642328676518E-5
-7.696154479064555	11.994745340563997	2.5759443666227263E-5	1.5084687706487519E-5	1.9102943509462993E-5
-7.744684776673163	12.145936214046198	2.572652522661962E-5	1.4900401932485839E-5	1.902621171911172E-5
-7.337783016568444	11.036160898112158	2.6385258717844497E-5	1.6337385532893302E-5	1.9696221960105066E-5
-5.478513842259125	7.328297301269693	2.9591038867070005E-5	1.990864044247976E-5	2.188279833079693E-5
-5.496335515484936	7.350666297835906	2.958780435128264E-5	1.991013982809847E-5	2.187367149506648E-5
-5.513292533723025	7.373441024034741	2.9562822742203436E-5	1.9890164648070982E-5	2.1863351011918205E-5
-5.7782594324877365	7.704138241466704	2.928373108762744E-5	1.9711315914592393E-5	2.156635700052367E-5
-5.226288884072366	6.97442447090005	3.007695043513841E-5	2.040920070061343E-5	2.206643843037788E-5
-5.1320395346395955	6.880771446866525	3.0150681111637574E-5	2.043882450724944E-5	2.2144382444602063E-5
-4.981658732436152	6.746084424883188	3.0443647177551018E-5	2.063862193812745E-5	2.23278802651203E-5
-4.872230788355059	6.663668971542325	3.062622520705637E-5	2.074258213346843E-5	2.248959789216871E-5
-5.95993806317256	8.088641025459268	2.880799311330862E-5	1.9127730132941793E-5	2.1494166556095082E-5
-6.156106083074739	8.43849134717127	2.86320945228364E-5	1.8988351457830075E-5	2.1336390537671396E-5
-6.3622803987511345	8.893710900037291	2.817380357546173E-5	1.8449808688168492E-5	2.116980528181334E-5
-7.037730777065047	10.279206689455364	2.6988103407085164E-5	1.7226134232198504E-5	2.0212270241574726E-5
-6.511291309796823	9.166024915663732	2.8062927952965272E-5	1.8408335492595243E-5	2.0963752296691836E-5
-6.961309529005052	10.091919377967345	2.712215217186431E-5	1.74311697987374E-5	2.0329114789647647E-5
-6.976746835639336	10.11701394282087	2.7112183082745345E-5	1.7422409841577407E-5	2.031091287488445E-5
-11.149672852779776	19.026028297048256	0.40765516375713473	-0.06777339505233192	-0.1511451210976446
-11.177286946315288	19.099277703541333	0.41063839142831265	-0.0701875475549597	-0.15160138852167798
-9.18227086019565	22.941744559833715	0.4148657558840847	-0.16253649698690484	-0.09664873578984626
-8.933979733519063	23.042297787756027	0.40437160642117886	-0.1647634861383203	-0.08855271723122077
-9.497726748011418	22.723004536194928	0.4233582606197254	-0.15701158719255331	-0.10543081852547728
-11.201816179455392	19.362671115833425	0.4166403155032671	-0.07723231527574524	-0.15076547003998322
-11.022193536741858	18.71762456011473	0.3950137887036319	-0.05848230433658316	-0.14915827600234238
-10.948655511422155	18.634752597804788	0.3887441173544026	-0.0552351376603242	-0.14721253952465957
-10.739200803101152	18.414265673982754	0.37180894971721323	-0.04752701945281302	-0.14192049870965223
-10.426129079411938	18.242868662510936	0.3469257126064121	-0.039743186036444535	-0.13254241427330327
-10.351495060601314	18.19934593348884	0.3409874345228369	-0.038041530563095415	-0.13026127657055353
-10.276659955502009	18.164399203559437	0.33512258710376475	-0.036528058427088124	-0.1281382623518986
-10.051706148564318	18.092298620546728	0.3169463081426839	-0.032595337524799574	-0.1205249688828358
-11.220597943108505	19.547650220008503	0.42088790939613907	-0.08210718478750226	-0.1500810888301046
-11.213232813518047	19.613678726955158	0.4217923144318738	-0.08338641615510155	-0.14973327674048112
-11.167862918473158	19.983763373685665	0.42670053007114583	-0.09275688331178616	-0.14677503165658545
-11.119734753615504	20.180895538942224	0.4288048043528607	-0.09674359884740608	-0.14547728109466
-10.889962382093142	20.81510177874138	0.43243393750697395	-0.11103889105723994	-0.13863071816331088
-10.989883259185685	20.57314650704364	0.4311714295738786	-0.10617848854302883	-0.14100802836819032
-10.670647697607485	21.25443563231954	0.43368503629211436	-0.12125270736658098	-0.13295057471344818
-8.656589193032165	23.077778160673812	0.38956309733499783	-0.16432442068472403	-0.08060846562966326
-8.262164632393056	22.97490850022338	0.36167673310045967	-0.15792460064554556	-0.06741731466750187
-8.093510801985081	22.896766634500132	0.3487924838274101	-0.15420085502089043	-0.06284314887478105
-7.68989912608717	22.564207698669875	0.31375109598239137	-0.1388038219839547	-0.050497708190395646
-10.61906467426591	21.352055718189742	0.43404423300050243	-0.12317670411716419	-0.13198893276098095
-9.936768220586934	22.310409278173573	0.43216992879876814	-0.14667469469030397	-0.11664852461337957
-9.627937960973474	22.62487940796674	0.42697483936920944	-0.1548184215352683	-0.10867909891564168
-9.573169961095976	22.676544366109272	0.42593277211516223	-0.15603823993402866	-0.10741094194339167
-10.134279956953314	22.058148587414195	0.43292489433449194	-0.13986728081503666	-0.12163896288060377
-10.304582249602808	21.836678921374176	0.43422278838142137	-0.13476907644188588	-0.12512061599786145
-10.555587977067566	21.45179651669559	0.4339757208507133	-0.12519701511637005	-0.13091581101572705
-9.871150253323467	18.04329134881533	0.3026483029047691	-0.02995198090343587	-0.11493832426735348
-9.4491510421968	17.986087424675254	0.266402890540837	-0.024423878506813962	-0.09989520758812354
-9.39405468440286	17.97674307009461	0.2616983988437912	-0.02381409527722104	-0.09804567011751227
-9.318824933668623	17.968766098777905	0.2547139737585123	-0.022953063800268052	-0.09535025147354051
-8.866655676614846	17.930756511797174	0.21330225167943925	-0.018342610909566733	-0.0786064764555642
-7.460370084706861	22.326890903804703	0.29259924218933087	-0.12976221409545682	-0.04555840798322676
-7.181921823170052	22.004421546653404	0.2654009502589666	-0.11517135958381841	-0.03931586516622052
-6.980050576019263	21.793148493492453	0.2465627516849676	-0.10741092150229858	-0.03573609294118628
-6.576542696581086	21.409318391621486	0.21043606178455615	-0.0913443468530509	-0.02864846710595322
-8.591810565175942	17.924390418426363	0.1853210737741493	-0.015237484455185	-0.06839401301290647
-8.160987566235585	17.895824611247768	0.13541927011638868	-0.00960835012328136	-0.049589749920673595
-8.427526747689353	17.911776804777684	0.16671778588248554	-0.0132586782494255	-0.06142071596577674
-8.540982568507179	17.920050757602066	0.18019790627528	-0.014738019581044055	-0.06647239492876157
-5.864615339578987	20.755750631962357	0.15162709888106157	-0.06734627971867879	-0.013795092730969518
-5.543802938210256	20.38074487517408	0.12367469463761456	-0.05356554343761317	-0.007322099854231021
-6.504364858334945	21.34437545298176	0.20438141796934348	-0.08924236369088548	-0.02741478210658978
-5.970918121132899	20.87023242852833	0.16080945806404048	-0.0707226014739889	-0.015582678233812524
-5.171797381464162	19.89737251545445	0.09023921238087788	-0.040491256866759445	-0.0018136873220433876
-5.0245480447987125	19.683822661130662	0.07697996579229295	-0.033281006727867594	8.209507038909642E-4
-4.900152014728899	19.401774462066626	0.06267705324707729	-0.0263538126730562	0.0011235199530957342
-8.045165203849148	17.895237150670994	0.11745317233812003	-0.008011441208311465	-0.04179399686861979
-7.828330068792466	17.887207984644846	0.08110586006069377	-0.0058517583320992226	-0.027302133829940206
-7.588389628929521	17.819549385161938	0.018892157966376333	-5.71709727812997E-4	-0.006725279978793493
-4.683175416995011	18.92056128922509	0.041578113072306196	-0.01571791246155349	0.003942804692758007
-4.557131527726211	18.533459102138394	0.027076876447267348	-0.011464770726822197	0.004245018548889251
-4.377707594286538	17.57417867700677	0.0033140630843597413	-0.0015751737426069477	0.002146160620782383
-4.375950900357417	17.526057226949376	0.0023697483400025618	-0.0010664317698564742	0.0018437810949642848
-4.484941864981501	18.19838652331461	0.015967856933669387	-0.006126215244074226	0.0034987713237511946
-4.372825752777866	17.497105804998277	0.0021230114823786866	-8.963944990337627E-4	0.001627843297452742
-4.260063754969469	16.957122878843833	0.0070236781434991945	0.00109286527612344	7.691370224305167E-4
-4.2543796491463395	16.88173839584814	0.006782684094511162	0.0013317665193267104	3.5220674910558375E-4
-4.172479120773178	16.325671413989923	0.007525243832273271	0.0017432145221358917	-3.8497296237451707E-4
-4.151871519508384	16.155447405066244	0.007930425988219084	0.001913391842823514	-6.353298964016324E-4
-4.144035245207647	16.121454065378032	0.0078971121199956	0.0018756590191043882	-6.080058727311122E-4
-4.072421898747817	15.289956430567175	0.0061715287345039255	0.002025035813706031	-6.926956657762318E-4
-4.095328121705499	15.489697359268533	0.006692625763144628	0.002044873733775478	-7.998354284268193E-4
-4.118480058777639	15.68595857984359	0.007277298232633168	0.0019152610894000296	-7.400780442655664E-4
-4.140149876500907	16.06180723438685	0.00776130051013724	0.001861575814107556	-6.050572106631873E-4
-4.179593610389492	14.862900564725685	0.0048541299466400845	0.0020327856494734547	-0.001143896762208968
-4.129583690004605	15.034457843656845	0.005511243558537715	0.0021610736801289396	-0.0011333088504337544
-4.332504046130264	14.727261534199787	0.002464251452976573	9.548075230777132E-4	-5.037201437755349E-4
-6.864381120883843	17.824925970386563	2.8649738743040383E-5	6.0801230900483445E-6	1.9407021300477277E-5
-7.111456277637915	17.862901719600874	2.8100443419182982E-5	5.935099511564892E-6	1.8880281086129106E-5
-7.361730330183262	17.815658423143518	2.7524027356657232E-5	6.021197455178949E-6	1.835489699156109E-5
-6.699631952192596	17.790187728061333	2.9026035142820863E-5	6.192006417370774E-6	1.974909159716426E-5
-6.471535900809904	17.65611081898578	2.952932283967224E-5	6.561832494766476E-6	2.0225008341305664E-5
-6.01856299486931	16.965651538393175	3.049344356135992E-5	8.052453196744711E-6	2.113626897736902E-5
-6.018217814642384	16.964954947243214	3.0494173671622798E-5	8.053882621771997E-6	2.113697631304039E-5
-6.192614293475787	17.31914560580889	3.0137213780991546E-5	7.342841017885283E-6	2.0794324950764455E-5
-6.358826975092747	17.562077889890872	2.9776839412328428E-5	6.783118986891657E-6	2.0455908466579924E-5
-6.018066056155799	16.964687362149334	3.049449232250089E-5	8.054386053801902E-6	2.113729339896354E-5
-4.908304538333134	14.969355025422521	3.2194662966559475E-5	1.1366450404668722E-5	2.2974078629291013E-5
-4.894965705707698	14.956384548239772	3.221573362841517E-5	1.1387946243702945E-5	2.2993025666645995E-5
-5.522668475480044	15.89108446419409	3.1264116992531295E-5	9.902541650395835E-6	2.1999119545184397E-5
-5.590293973325887	16.02332329799043	3.1170996232212056E-5	9.698063680829947E-6	2.188938160638135E-5
-5.62503595550961	16.102423683804165	3.112791264826538E-5	9.571761910989548E-6	2.1839955787943086E-5
-5.79838945170203	16.47567517825189	3.085929815869981E-5	8.941885291082497E-6	2.1535121440479817E-5
-5.818300420163335	16.518599132988257	3.083299226449656E-5	8.868917108605488E-6	2.1506112526944245E-5
-6.016563718580136	16.961325465432818	3.049704966602372E-5	8.060454087264722E-6	2.11400839973394E-5
-4.911331118979538	14.97328547513143	3.218983940539764E-5	1.1360127565461954E-5	2.2969250069948022E-5
-5.0735700023776875	15.16993664121582	3.1940291735849145E-5	1.1051228307708693E-5	2.2724351793296484E-5
-5.223708594183212	15.375437594116095	3.171210853402854E-5	1.0717542346651243E-5	2.249439862522609E-5
-5.2244114000787105	15.376332166246335	3.171107431903234E-5	1.071614665856893E-5	2.2493371817528534E-5
-5.424504479191739	15.698092793846305	3.14109430641936E-5	1.0214015608376032E-5	2.2170506260441608E-5
-5.22565127061393	15.37825402853767	3.170928635017401E-5	1.0713109636283896E-5	2.2491506953043094E-5
-4.7077301313837365	14.774519111724057	3.251104143071649E-5	1.169249897128281E-5	2.325698657810357E-5
-4.675015183440867	14.74800878513003	3.255805964723786E-5	1.173657471166155E-5	2.3297018482728247E-5
-3.7658512309524754	7.028045440845924	3.2169163464953965E-5	1.960122675887058E-5	2.3564064101178108E-5
