# Supplementary material for: Thyroarytenoid muscle fiber orientation regulates the ability to modulate vocal fold vertical thickness
Source: PLoS One. 2025 Dec 4;20(12):e0337735. doi: 10.1371/journal.pone.0337735 (PMC12677544; doi:10.1371/journal.pone.0337735)
Supplement: S4 Data — (ZIP) [file pone.0337735.s004.zip › Male/contourA6TA1.csv]

% Model	Angle5.mph
% Version	COMSOL 6.1.0.357
% Date	Dec 14 2024, 01:41
% Dimension	2
% Nodes	720
% Expressions	3
% Description	Line
% cpl1x	cpl1y	Displacement magnitude	u	v
-11.968005616002486	39.650844643500406	1.409724606407992E-16	-6.013123156826201E-21	-2.6251278320088524E-17
-12.100925229184412	39.521184251215715	1.407254481883123E-16	-5.981693998052533E-21	-2.6251310157522087E-17
-11.810234379374002	39.74293127707726	1.4114747149062688E-16	-6.035608724581458E-21	-2.6251240343313955E-17
-11.76596306338081	39.775513356632324	1.4120959094308526E-16	-6.043526414221126E-21	-2.625122969451032E-17
-11.47739948826791	39.862189693672036	1.4137477952729654E-16	-6.064688861304891E-21	-2.625115984650479E-17
-11.258980847445656	39.857881496438054	1.4136629337531774E-16	-6.0637524035073866E-21	-2.6251106913608436E-17
-11.716143543792246	39.796222579001906	1.4124896830119602E-16	-6.0486042078194325E-21	-2.6251217648968004E-17
-11.163938214941039	39.85365079891891	1.413584246404847E-16	-6.0626857828786985E-21	-2.6251083875672738E-17
-10.796207435616262	39.85090503287166	1.4135330550816128E-16	-6.061965667218212E-21	-2.625099475742861E-17
-10.709496869932108	39.85039381204079	1.413522773124314E-16	-6.061817857009776E-21	-2.6250973792344215E-17
-10.37169574884199	39.850036177539195	1.4135169747678465E-16	-6.061631315852024E-21	-2.6250891999549884E-17
-12.13512273325702	39.460672833157	1.4061025210247961E-16	-5.967047320544409E-21	-2.6251318241887432E-17
-12.240660142730178	39.24849072022055	1.4020662726819175E-16	-5.9156917643691725E-21	-2.6251343007913677E-17
-12.227325367848685	39.08705965880899	1.3989917161847571E-16	-5.876772135452454E-21	-2.6251339240135946E-17
-12.205740642978935	38.979124391808504	1.3969394103617327E-16	-5.850750703499527E-21	-2.625133364123895E-17
-9.681369688821853	39.850002288818345	1.4135091147492816E-16	-6.061496740445015E-21	-2.6250725100960157E-17
-9.209886193231677	39.8500022888185	1.4135143735922652E-16	-6.0612587443371E-21	-2.6250611108410455E-17
-6.503691158131879	38.96454001876737	1.3966512580668667E-16	-5.848412248586863E-21	-2.624996188004873E-17
-6.587351156296421	39.29642873129991	1.4029715638515263E-16	-5.928130547686401E-21	-2.6249980191528826E-17
-6.771159512318912	39.57700815680421	1.4083097944744079E-16	-5.995619709483347E-21	-2.6250023063740905E-17
-6.814129999907874	39.651652838586976	1.4097309589258698E-16	-6.013559552647391E-21	-2.6250033028615417E-17
-7.229593906641747	39.84203493583536	1.413354834838813E-16	-6.0594569486093295E-21	-2.625013262318021E-17
-7.181795837296288	39.83706132882147	1.413260414183745E-16	-6.05825908761081E-21	-2.625012107093785E-17
-7.033567159296577	39.76166368437849	1.4118230010835349E-16	-6.0401017476066085E-21	-2.6250085578447708E-17
-7.6946177519140235	39.85300356006798	1.4135657486289308E-16	-6.061960659175224E-21	-2.6250244930577843E-17
-6.488283836647731	38.91091546805024	1.3956313157369504E-16	-5.835467440507867E-21	-2.6249958424396283E-17
-10.243595360807257	39.850002288818345	1.4135172416175552E-16	-6.061539731372741E-21	-2.6250861039453968E-17
-9.730298368089413	39.85000228881833	1.4135098501555768E-16	-6.061499162283691E-21	-2.62507369231351E-17
-9.743014193148053	39.85000228881833	1.4135097022167326E-16	-6.061507908136197E-21	-2.6250739993128877E-17
-9.085341826788042	39.8500022888185	1.413513406690854E-16	-6.061253263644493E-21	-2.625058096274987E-17
-7.779783738995952	39.851154726690396	1.4135335280769136E-16	-6.0614393754617845E-21	-2.6250265555354352E-17
-7.886706964608754	39.850916601280545	1.4135255614699765E-16	-6.061434877641143E-21	-2.6250291422668277E-17
-8.209330570361047	39.849987794146756	1.4135192609213542E-16	-6.0610151198272084E-21	-2.62503693190621E-17
-8.699211804792647	39.85004545472901	1.4135223639795716E-16	-6.0610187602909854E-21	-2.6250487682041172E-17
-8.427966558711145	39.8500350871401	1.4135155569392693E-16	-6.061111761380985E-21	-2.6250422089897968E-17
-12.152615457473026	38.61822056218743	1.390069777428642E-16	-5.763973312960179E-21	-2.625131957926011E-17
-12.150457207342695	38.60568225439725	1.3898315443620625E-16	-5.7609590183143606E-21	-2.6251319012127464E-17
-12.146591986235311	38.58859764700979	1.3895063824828333E-16	-5.756864660476844E-21	-2.62513180201121E-17
-12.074238696384148	38.24828133015453	1.3830373196025618E-16	-5.675095399824548E-21	-2.6251299312284697E-17
-6.441829287929373	38.514252064367554	1.3880875304007265E-16	-5.740097929965686E-21	-2.6249949205868226E-17
-6.4796557750756225	38.830935381536946	1.3941076531206237E-16	-5.816260246492381E-21	-2.6249956762692794E-17
-6.431316994593285	38.355730965701305	1.3850707157220688E-16	-5.7022092991610844E-21	-2.6249947528668184E-17
-6.415000660473024	38.12021737547059	1.3805928360546826E-16	-5.645686943701426E-21	-2.6249944711450947E-17
-12.006552716049852	37.91928976266428	1.3767744504232566E-16	-5.596353105266571E-21	-2.6251281827280496E-17
-11.966773292852782	37.7322909897182	1.3732213318982947E-16	-5.55161674614656E-21	-2.625127154635747E-17
-11.899335717233097	37.41624344712912	1.367209005473742E-16	-5.476313895642681E-21	-2.6251254151102716E-17
-11.86072968481382	37.23337054820751	1.363734838107966E-16	-5.432628048330373E-21	-2.6251244159865588E-17
-6.405495081109018	37.81045524455644	1.3746962159323287E-16	-5.571745176362346E-21	-2.624994400712291E-17
-6.3802834672144035	37.49850283645258	1.3687691607339828E-16	-5.4972921496525396E-21	-2.6249939549267284E-17
-6.34327199449609	36.990127261889924	1.3590972108232493E-16	-5.3766360442999946E-21	-2.6249933273833732E-17
-6.3346776499635205	36.89181710192548	1.3572322922121351E-16	-5.353271837626086E-21	-2.6249931688774162E-17
-6.327277488709939	36.80573234114482	1.3555992522851078E-16	-5.332991316817656E-21	-2.6249930391740873E-17
-11.839379859361392	37.12464213602315	1.3616643227758853E-16	-5.406744062999605E-21	-2.6251238619968772E-17
-11.66031709327127	36.191536938073696	1.3439307882591212E-16	-5.18568983221878E-21	-2.6251191952592614E-17
-11.619905720758748	35.962379473002436	1.3395855011280344E-16	-5.1316017907503124E-21	-2.6251181334664066E-17
-11.730360249335298	36.58305483766412	1.3513841918239143E-16	-5.278026782669758E-21	-2.6251210288820845E-17
-6.248695444183289	35.88284413383002	1.338079294223759E-16	-5.1148321496320156E-21	-2.6249916092068707E-17
-6.190644674951313	35.36621719878445	1.3282644378804112E-16	-4.9944837191083306E-21	-2.624990529584249E-17
-6.146329446134891	34.860882297696094	1.3186698626105738E-16	-4.8758927693488914E-21	-2.6249897159316177E-17
-1.0600869276340483	18.316100001774196	1.0065189306744975E-16	-1.3144547358714175E-21	-2.6248886758965517E-17
-1.0459016161732135	18.37692181363064	1.007654735373235E-16	-1.3268103846306948E-21	-2.624888382545275E-17
-1.1744205707972624	18.153797557800345	1.0034825358937207E-16	-1.281558978159842E-21	-2.6248910109451197E-17
-1.311326192584243	17.97535615877772	1.0001469210258767E-16	-1.2453850839835601E-21	-2.6248938085439746E-17
-1.386335587551091	17.922671465764726	9.991603752908961E-17	-1.2347502318554588E-21	-2.6248953359412796E-17
-1.650548821745367	17.757514160475903	9.960777971302385E-17	-1.2013960674551428E-21	-2.624900713435388E-17
-0.9718149006219283	18.630446296863695	1.0124015939447159E-16	-1.378314423228227E-21	-2.624886853273515E-17
-0.9542349860686515	18.852537320770427	1.0165546993156702E-16	-1.423530592603497E-21	-2.624886471187324E-17
-0.9467123425971604	18.932059856972355	1.0180452273495984E-16	-1.4397289677634185E-21	-2.6248863093118947E-17
-0.9488912973033679	19.009058522305217	1.0194863801193556E-16	-1.4554510539781295E-21	-2.624886343367468E-17
-0.9602591937381534	19.185733594449147	1.0227966429460977E-16	-1.4914844965302908E-21	-2.6248865539105832E-17
-1.0005126263859143	19.36574217623491	1.0261643027318598E-16	-1.5282784626262098E-21	-2.62488734976623E-17
-6.05347281998843	34.07388368729615	1.3037673561761654E-16	-4.6940881682130534E-21	-2.624987946920442E-17
-5.779746191862431	31.198536783186327	1.249244083600015E-16	-4.038834413543895E-21	-2.624983051187283E-17
-5.81260308842713	31.6601371096856	1.2579553649469929E-16	-4.142022111830319E-21	-2.6249835443024038E-17
-5.898916358898413	32.61341104261303	1.2760644487577878E-16	-4.3590182486641815E-21	-2.6249850819082876E-17
-5.976331308258205	33.33624786626052	1.2897348263351675E-16	-4.523589573056963E-21	-2.6249864982226687E-17
-11.555172919712001	35.57995576034233	1.332324775230277E-16	-5.042275463178681E-21	-2.625116419928142E-17
-11.427224513094306	34.824469013294944	1.3179772413397115E-16	-4.8647532180024774E-21	-2.625113026542677E-17
-11.302991741507174	34.01939293201957	1.302693440772181E-16	-4.6783759001612214E-21	-2.6251096802572564E-17
-11.26269403333529	33.74326682230424	1.2974696835870879E-16	-4.613929413687533E-21	-2.625108580305561E-17
-10.87492360433819	31.536162433666846	1.2556221230931813E-16	-4.110325316028897E-21	-2.625098350872292E-17
-10.79808267178972	31.096982410679725	1.2473190516964598E-16	-4.0133335050632294E-21	-2.6250963221429464E-17
-10.515617328365707	29.431210118152052	1.2158008577633922E-16	-3.6387606702010305E-21	-2.6250888395707987E-17
-11.095255333576779	32.78560916869341	1.27927170932243E-16	-4.395315613544255E-21	-2.6251041698704867E-17
-10.374607869233792	28.677418549364212	1.20152972572217E-16	-3.475663487620741E-21	-2.6250851518435163E-17
-1.9007542873442729	17.670028077820447	9.944415061393784E-17	-1.1838316520651687E-21	-2.624905798449128E-17
-2.0779141835942943	17.606247817656115	9.932507688234007E-17	-1.1710346536438898E-21	-2.6249094022620472E-17
-2.421704394542373	17.610906476909	9.933373006336838E-17	-1.1722485492030666E-21	-2.6249163765542955E-17
-2.5268901597962445	17.60827853304663	9.932887826724842E-17	-1.1718038899356912E-21	-2.6249185126836502E-17
-1.0157099330243569	19.441588102125813	1.0275865097370792E-16	-1.5437973136212479E-21	-2.6248876489955445E-17
-1.1062328150339649	19.65851365771074	1.0316492199884423E-16	-1.588219120073245E-21	-2.624889462303384E-17
-1.0950141199455286	19.63861486947969	1.0312764338670866E-16	-1.5841371333686627E-21	-2.624889236527721E-17
-1.0936631912571904	19.634142492606518	1.0311925205653417E-16	-1.5832189139033309E-21	-2.6248892096240473E-17
-1.2019485900933222	19.823967402584525	1.034751869162667E-16	-1.6221386771857717E-21	-2.624891389296191E-17
-1.2626663164006444	19.90610167368628	1.0362893425382442E-16	-1.6389624037109325E-21	-2.6248926108908853E-17
-1.3479656887537845	20.02184186709379	1.0384618853620338E-16	-1.662682357409262E-21	-2.6248943284629166E-17
-1.3818036936806772	20.069240413165744	1.0393502942364295E-16	-1.672451154786E-21	-2.6248950102927288E-17
-1.490043238491493	20.21081153288452	1.0420070153583478E-16	-1.701472943470625E-21	-2.6248971896364703E-17
-5.495158991359491	28.68268136418761	1.2015939233881267E-16	-3.481984897239865E-21	-2.6249779170603533E-17
-5.507477156915547	28.790577524822243	1.2036220294260993E-16	-3.505217521648145E-21	-2.624978124691189E-17
-5.640376413522405	29.93509919763994	1.2253066455094556E-16	-3.7572194405711045E-21	-2.6249805322273622E-17
-5.66674537726079	30.200894570944342	1.230316076384759E-16	-3.815382093827888E-21	-2.6249809708449885E-17
-11.232964758328787	33.56280133293661	1.2940367213910055E-16	-4.571790497784527E-21	-2.6251077924159355E-17
-9.890707351552885	26.584105713780335	1.1619516430681188E-16	-3.023332847252399E-21	-2.6250730340947328E-17
-9.499209611630052	25.463046361573806	1.140810109643592E-16	-2.7879974887514192E-21	-2.6250638747332436E-17
-10.251371607480321	28.08873461337165	1.190388662564937E-16	-3.3456388093530884E-21	-2.625081988942988E-17
-9.949856872037069	26.81141811544305	1.1662524685715266E-16	-3.0728991382760447E-21	-2.6250744817098608E-17
-9.409620206466	25.28683176907262	1.1374687525839365E-16	-2.7505183607231572E-21	-2.625061857776308E-17
-8.975776833099328	24.413789608181347	1.1210787344467752E-16	-2.5701999521155776E-21	-2.625052248698654E-17
-8.450931047688341	23.67686534172989	1.1071390940005643E-16	-2.4170151406222154E-21	-2.6250409185025415E-17
-8.315280225053407	23.486682331666373	1.1035790311999514E-16	-2.3784859690726147E-21	-2.625038054416765E-17
-8.109310669822081	23.245736403988893	1.099037022965204E-16	-2.3295866914508932E-21	-2.6250337531445797E-17
-5.04821833795282	26.35030357792787	1.1575451245529467E-16	-2.979261942588151E-21	-2.624969409567108E-17
-5.072511135861281	26.457154341834364	1.1595488341003697E-16	-3.0013370212086956E-21	-2.6249698568106986E-17
-5.319014801988768	27.6151602307035	1.1814143982494008E-16	-3.2497880039891718E-21	-2.6249746033747915E-17
-5.298549699956672	27.508324942348306	1.1794057701041724E-16	-3.2274226451001826E-21	-2.6249742285241227E-17
-1.6547952866665352	20.435138707303928	1.0462098713946656E-16	-1.7475744471629076E-21	-2.6249005092749176E-17
-1.7068462026965912	20.505043732104994	1.047523078085435E-16	-1.76198500708993E-21	-2.6249015590668542E-17
-1.8328638043067826	20.675856534446993	1.0507259482202625E-16	-1.797161317645647E-21	-2.6249041013570968E-17
-1.9146876228856835	20.78271581099791	1.0527331971987496E-16	-1.8191161743619057E-21	-2.6249057520264766E-17
-1.9589596542270868	20.838178803681924	1.0537717567760916E-16	-1.830454488125432E-21	-2.6249066448212115E-17
-2.2267902915590323	21.173727916983232	1.0600870198856672E-16	-1.899803395417465E-21	-2.6249120523390897E-17
-2.4765836027203294	21.524027437877677	1.0666472834572553E-16	-1.9720715153114905E-21	-2.6249170984656394E-17
-2.510632075597485	21.56945277354053	1.0675036704231528E-16	-1.9815379784855422E-21	-2.624917790785344E-17
-3.4170539347823667	18.323036770820913	1.0066532972848258E-16	-1.3173606929897594E-21	-2.6249365619470062E-17
-3.3613588547056894	18.26201824120377	1.0055132770679795E-16	-1.304955104668692E-21	-2.6249354382369274E-17
-2.8302006677410443	17.7685842180935	9.962825001030261E-17	-1.204536356751431E-21	-2.6249246586910717E-17
-3.0213186080937637	17.882690433716814	9.98416344323543E-17	-1.2278238033869638E-21	-2.624928527183111E-17
-2.9853774190574067	17.85333337493745	9.978692125412032E-17	-1.2218484219380267E-21	-2.624927802700391E-17
-4.904236518511963	25.91960781073081	1.1493996521971626E-16	-2.8890175424921255E-21	-2.6249665548469873E-17
-4.723668736196532	25.314951331292864	1.1380152561017254E-16	-2.7611673572340337E-21	-2.6249629529456097E-17
-4.604679940346854	25.051089745874435	1.1330184910079538E-16	-2.7049981758093927E-21	-2.624960500217109E-17
-4.281370486848969	24.383328411417228	1.120483272854533E-16	-2.566237389007544E-21	-2.624953969685646E-17
-3.2125741016240386	22.611557155864187	1.087088483993323E-16	-2.197322595260047E-21	-2.624932069568393E-17
-3.272014261258436	22.70654698603269	1.088868799922284E-16	-2.2168642943532693E-21	-2.624933279260744E-17
-2.5518384799861815	21.63096481182497	1.0686587847134541E-16	-1.9944034136080655E-21	-2.624918633817852E-17
-2.8735384712196232	22.08009398368013	1.0771102905647896E-16	-2.087239493964679E-21	-2.6249251743379803E-17
-3.1756044296995665	22.556944434453374	1.0860592759093281E-16	-2.1861398272981187E-21	-2.6249313211183204E-17
-4.545571876999899	19.652622560032107	1.0315537911709004E-16	-1.588604510404849E-21	-2.6249596841159858E-17
-4.424895516455141	19.524062222800467	1.0291482065430632E-16	-1.5624518274318485E-21	-2.6249572430061954E-17
-3.958958611653594	19.00470136406695	1.019411459401206E-16	-1.4562333340839743E-21	-2.6249476429002252E-17
-3.8782730930382083	18.915322300283425	1.0177431296597888E-16	-1.4380454205066184E-21	-2.6249460109371562E-17
-5.025563667731989	20.107549344377823	1.040111462286944E-16	-1.682274654760848E-21	-2.624969641177607E-17
-5.277731362781373	20.350988119887234	1.044654140891675E-16	-1.7318519717840835E-21	-2.624974758392525E-17
-5.606549304112775	20.6598148798465	1.050473126400426E-16	-1.7958793267317096E-21	-2.624981650994116E-17
-6.131048509468386	21.17349677678001	1.0600832678315389E-16	-1.9012921382241672E-21	-2.6249923924283945E-17
-7.17416985769136	22.198608654304337	1.079332690647091E-16	-2.11255887009683E-21	-2.6250140360677215E-17
-7.6413332318231895	22.67125431062098	1.088267432168667E-16	-2.210803204526594E-21	-2.6250238607554417E-17
-6.9150129554945305	21.927639425126234	1.0742721250018065E-16	-2.057448530168897E-21	-2.6250087233870915E-17
-6.31895859009996	21.343154735881807	1.0632948857103047E-16	-1.936831755787034E-21	-2.6249963601755754E-17
-6.618255579081206	21.642875823077	1.0688987725972086E-16	-1.9990782222383172E-21	-2.6250025944169843E-17
-3.6680004015474728	23.30103040805593	1.1000782405612177E-16	-2.3397914248967067E-21	-2.6249413840935376E-17
-3.83446762916781	23.580833568731567	1.1053404998010491E-16	-2.398998160100435E-21	-2.6249448442736676E-17
-4.071443328978513	23.987709649252928	1.1130088219862877E-16	-2.482468977373509E-21	-2.6249496334745083E-17
-7.640251545310057	17.586782544931808	7.270988554120456E-22	-1.3261872591114109E-22	-4.953937013956687E-22
-7.509356374993602	17.79911102953117	7.26811345971579E-22	-1.1876882312363226E-22	-4.960247220942944E-22
-7.6989388334005735	17.4903691638282	7.271278642961564E-22	-1.380269095024963E-22	-4.950248263521194E-22
-7.762103216471637	17.30759444679789	7.254401492315916E-22	-1.4822391101563577E-22	-4.95467075707882E-22
-7.821162534822876	17.152686250634986	7.236103331415608E-22	-1.564063212975538E-22	-4.955579139960659E-22
-7.87221896818102	16.9473112831706	7.203407329534806E-22	-1.6665573548256827E-22	-4.961798240194835E-22
-7.921170402924522	16.753942907049066	7.175392689219013E-22	-1.7642586047803438E-22	-4.9693800820125235E-22
-7.9783869673286425	16.470761822820492	7.122239548753926E-22	-1.8939050002107065E-22	-4.980689450872332E-22
-8.003886469325913	16.357472230499454	7.103449119168895E-22	-1.9481147949264178E-22	-4.9856705267301815E-22
-8.041803974825056	16.197407590250943	7.063102526214464E-22	-2.0152419297224723E-22	-4.98504926412081E-22
-8.11957094103931	15.808141817188318	6.971999615701368E-22	-2.1781345790002556E-22	-4.992064296605307E-22
-8.094241908274963	15.975737091845481	7.012626447609099E-22	-2.1116772145972093E-22	-4.988578708331356E-22
-8.149959289733443	15.594634263864748	6.927184059869468E-22	-2.2665453020014125E-22	-4.9997205558403545E-22
-4.487015489615116	14.591722761896559	8.48273422502956E-22	-2.8080944520634976E-22	-6.277606414171105E-22
-4.416731324563106	14.512870608922288	8.495864784754756E-22	-2.837491109525892E-22	-6.293271102418781E-22
-4.329055028394281	14.412978776001905	8.515479966696007E-22	-2.877907153202283E-22	-6.315478160826367E-22
-4.19303203891211	14.248275933735142	8.53943931806417E-22	-2.9373405018064653E-22	-6.345614602403227E-22
-4.178965322518646	14.23024927967746	8.542381983993703E-22	-2.944253345777423E-22	-6.349199601489382E-22
-8.208595369810979	15.125877972768416	6.80992745390588E-22	-2.436427126260269E-22	-5.008967744971771E-22
-8.250106284083648	14.883579494882824	6.74887172578026E-22	-2.5206693547020984E-22	-5.01122737088046E-22
-8.184763342662869	15.304083214581624	6.855012011851501E-22	-2.373053822342749E-22	-5.005354052974075E-22
-8.194040568253598	15.203367992185502	6.832517574484133E-22	-2.410833937838998E-22	-5.009542775553105E-22
-4.009503675450382	13.95499929048619	8.55449623580327E-22	-3.035691075469618E-22	-6.380563677979884E-22
-3.967321215997023	13.879167246534847	8.55958370496062E-22	-3.063179021444213E-22	-6.390516606814107E-22
-3.8768075373306097	13.684183745503944	8.556207635875369E-22	-3.122241188297423E-22	-6.404943335128115E-22
-3.8285567068758617	13.577304042901428	8.55403581602987E-22	-3.1557077367082127E-22	-6.412581903758901E-22
-3.679175518096213	13.165512678706849	8.532552722172415E-22	-3.2765252039739444E-22	-6.432816311267739E-22
-3.5952780276413945	12.848827743115857	8.497837720287041E-22	-3.3554602339796993E-22	-6.437859474346437E-22
-3.8035301168690907	13.511178334388502	8.54815984378025E-22	-3.172552079705888E-22	-6.41439031286013E-22
-3.5706258476984103	12.751547870197772	8.492509492853024E-22	-3.3853433278725114E-22	-6.442120180915478E-22
-3.536337058362929	12.508568926206657	8.463558586737739E-22	-3.444741857683487E-22	-6.442942965928842E-22
-3.4943523373487664	12.217884679130231	8.428973186783512E-22	-3.516770576098118E-22	-6.444328342378058E-22
-3.476217738039166	12.051206781698731	8.402751074224956E-22	-3.5491406188090192E-22	-6.44115827567917E-22
-3.4381043775288846	11.707787309160882	8.374552324546273E-22	-3.6406742517191103E-22	-6.445559004715834E-22
-3.4175141432913065	11.442487558596586	8.33475502227014E-22	-3.692052818647186E-22	-6.439612661670841E-22
-3.390535492772293	10.959938069747185	8.275439125276848E-22	-3.7930413138537958E-22	-6.432286257511549E-22
-3.391605607580326	10.637069694303245	8.22862210409687E-22	-3.8497212906135627E-22	-6.422453742083572E-22
-3.3957072198915474	11.125983907025887	8.30204376239493E-22	-3.76395121367013E-22	-6.437176036258278E-22
-3.3933099091125833	10.454525891479044	8.209306182832652E-22	-3.889117384570804E-22	-6.420677930237035E-22
-3.392748642497309	10.363320317554606	8.200189781428621E-22	-3.907056429310398E-22	-6.418814348746284E-22
-3.3881777990103163	10.052022617744685	8.161640696801794E-22	-3.961969404546128E-22	-6.409388455430571E-22
-3.379931059854188	9.65560915900371	8.106080654609263E-22	-4.0176203266664707E-22	-6.390249285290052E-22
-3.38003327420144	9.645525660619372	8.1043640324093E-22	-4.018820763068289E-22	-6.389734152873075E-22
-3.380411775956053	9.63612711841371	8.102143072641217E-22	-4.019212165365968E-22	-6.388921236630035E-22
-3.4070943292007656	9.209820550583608	8.036801395289318E-22	-4.0753862162755483E-22	-6.368764246330754E-22
-3.4177904844649305	8.97279793026408	7.981600904077893E-22	-4.086661268377471E-22	-6.344394503084794E-22
-4.670507470987797	6.528342318175511	7.4187206686856585E-22	-4.245815764979184E-22	-6.026122697697319E-22
-4.472672713765167	6.53165408154053	7.417076159128144E-22	-4.2192309038814283E-22	-6.085727257194384E-22
-4.296096768007061	6.564113874181485	7.38683625911642E-22	-4.1730920723191745E-22	-6.077171007004992E-22
-4.1907677441120486	6.6201318525786546	7.384160062441228E-22	-4.137048357978592E-22	-6.096058529669811E-22
-3.42823364007561	8.77881073484247	7.956382036614348E-22	-4.1092065751343836E-22	-6.335764911806584E-22
-3.440421539484517	8.631632878187974	7.930014428765773E-22	-4.111557443769837E-22	-6.324350808226985E-22
-3.510174069952668	8.051882576425108	7.809716198859187E-22	-4.099874717411795E-22	-6.279456648921635E-22
-3.4654247941708625	8.41479710425795	7.880637639005684E-22	-4.106306686701243E-22	-6.307507660331789E-22
-3.519325274558982	7.974355231943207	7.786144328938176E-22	-4.092361219563774E-22	-6.268884249179937E-22
-3.8048036653298265	6.960169305120867	7.3515321183585915E-22	-3.9498672061872837E-22	-6.032820326929502E-22
-3.942941641067294	6.809098812242506	7.35577024574327E-22	-4.0410973436409896E-22	-6.054276749570603E-22
-4.081244662082278	6.715380176995773	7.338785907444982E-22	-4.0519327560870915E-22	-6.067597155175015E-22
-3.557899482821399	7.6388476831782866	7.64731794451278E-22	-3.972903466649687E-22	-6.197947806063125E-22
-3.5506928691402093	7.692857622749482	7.702238572335523E-22	-4.032877154630372E-22	-6.2284434196726515E-22
-3.535122007221198	7.8370201875805385	7.741986140775712E-22	-4.064306910220478E-22	-6.244315566484082E-22
-3.5827478111781415	7.560437912809053	7.624405242199342E-22	-4.0062951294687065E-22	-6.173820183899916E-22
-3.656557182300242	7.31345080673359	7.479474315215007E-22	-3.951997028853869E-22	-6.0927370257135545E-22
-3.741595319822733	7.091603710798701	7.361104919553564E-22	-3.8809177792906578E-22	-6.038400495098377E-22
-12.48823622079036	29.318127189803445	9.297536838162977E-17	2.0291157566443394E-17	-6.115679721129994E-17
-12.301573729696075	29.291730374054282	9.042298159259401E-17	1.9795968726770503E-17	-6.086889391362592E-17
-12.904182385341631	29.37659805299116	9.865669543574559E-17	2.1559665508731188E-17	-6.145649492970042E-17
-12.704310573905445	29.35687813300677	9.595783194163373E-17	2.0980283411666348E-17	-6.135589766143828E-17
-13.215739023882737	29.375039723105594	1.0251132284316685E-16	2.2450180537791998E-17	-6.117304467085376E-17
-13.289816212405814	29.38416912499247	1.0348695850854735E-16	2.2685156529257123E-17	-6.115518042308034E-17
-13.628735756055638	29.408293625969595	1.0739020346553559E-16	2.3648455632383535E-17	-6.064339152074138E-17
-13.761313265189306	29.420327221129604	1.0894365808310841E-16	2.4042379707074364E-17	-6.045554298023414E-17
-13.789831291953012	29.42263826529943	1.0921673839484789E-16	2.4135309704612417E-17	-6.038866282090753E-17
-14.193507593470319	29.351006338599753	1.12552738063598E-16	2.493569538217836E-17	-5.894597276486282E-17
-14.343065600888547	29.30623263263965	1.1345806890473667E-16	2.5105935435234118E-17	-5.826103038044005E-17
-15.169871121939503	28.7024294022831	1.1777884959778502E-16	2.45862745424472E-17	-5.438933376709671E-17
-15.025976096323706	28.826575538617305	1.1709803340873715E-16	2.4701538644372773E-17	-5.50847770221994E-17
-14.704342841257393	29.099582909420015	1.1551001586809607E-16	2.5015795801913515E-17	-5.665998867524882E-17
-14.77814405518191	29.048154888872233	1.1588068952538538E-16	2.4923964957813868E-17	-5.628329721089139E-17
-15.194930389272562	28.670268692680192	1.1790734831040826E-16	2.457410673869147E-17	-5.4262542164368784E-17
-15.552436058935607	28.262388145106144	1.1959735219415897E-16	2.4571977861201048E-17	-5.244210407014957E-17
-15.65870487864321	28.128694460225432	1.2005403905060672E-16	2.455615392070081E-17	-5.1847005530635944E-17
-15.420870685895718	28.414489982476084	1.1903948750821303E-16	2.4438696128179806E-17	-5.311437392375584E-17
-16.14669845066415	27.534817692946177	1.211942372342505E-16	2.5580132983542413E-17	-4.858092626162295E-17
-16.18902508127296	27.487365967844962	1.2125128208973996E-16	2.570597855287356E-17	-4.8268837586345805E-17
-16.090879730623392	27.60512583812312	1.2107354994500598E-16	2.5458818126963766E-17	-4.897208458524444E-17
-15.906983759261689	27.83045491742547	1.207382723340824E-16	2.5006796259871284E-17	-5.0279751396406466E-17
-15.78801336657089	27.974288039163056	1.2050992555809234E-16	2.4729819112229522E-17	-5.106681521425471E-17
-16.4224657835804	27.241242221715776	1.2107565945701647E-16	2.6611684656518438E-17	-4.6559843167433287E-17
-16.636541644582238	27.015574682657572	1.2068920667851483E-16	2.7387569928815284E-17	-4.482959160973473E-17
-16.701862721366762	26.948993088668995	1.204244005055279E-16	2.7681937412585938E-17	-4.428798725530244E-17
-16.98192097775023	26.67928029930171	1.1903751623797765E-16	2.876460287888041E-17	-4.226694791610739E-17
-17.086567607533095	26.586911131348927	1.1841039149020431E-16	2.920405005866332E-17	-4.166246952194196E-17
-16.810764952407226	26.84442366016748	1.1988135612146016E-16	2.8108134158908656E-17	-4.351344079684911E-17
-17.316197999609905	26.352544552541893	1.1678532591630055E-16	3.03848088828185E-17	-4.044417099823097E-17
-17.45518464052986	26.210110438215963	1.1563707451543174E-16	3.100539921310481E-17	-3.979130042185629E-17
-17.722095738557805	25.895382301413925	1.1382015943848103E-16	3.286706676178436E-17	-3.884075512223414E-17
-17.72264017583542	25.894744071275742	1.138159402513956E-16	3.287087678486331E-17	-3.8838649722965395E-17
-17.932597821946576	25.11386146747848	1.0993802320894601E-16	3.643541348346134E-17	-3.5816474190313545E-17
-17.907096306050956	25.00313633884308	1.0935930876896939E-16	3.689420063618309E-17	-3.518179760867522E-17
-17.75267320881764	24.32471147247125	1.0575277416710687E-16	3.970774129672675E-17	-3.1231530379732267E-17
-17.92944471255859	25.1306830888716	1.100175266459464E-16	3.636601198692797E-17	-3.5872363990128585E-17
-17.722777975835573	25.894232143167198	1.1381356615432694E-16	3.2873579875859974E-17	-3.8836168670954725E-17
-17.728945142955695	25.871483784810497	1.137010149445606E-16	3.2977516910998206E-17	-3.8748363866412105E-17
-17.700264955727473	24.192801294244298	1.0482933244513059E-16	4.0226869895866643E-17	-3.007026318532961E-17
-17.492893227235577	23.675149455238873	1.0116689935442116E-16	4.2385046706063503E-17	-2.5563881215920103E-17
-17.219818972655105	23.051350814888384	9.595634500480988E-17	4.4768009711404907E-17	-1.9720609866313712E-17
-17.213682929786287	23.036984749786797	9.583218466136428E-17	4.4825966661847816E-17	-1.9588392799613428E-17
-17.20651458505761	23.021889840621302	9.568832315622236E-17	4.4883716621837536E-17	-1.9438037052265258E-17
-16.72944438496599	22.0265670999435	8.612469152604256E-17	4.813647851095589E-17	-9.476307628560332E-18
-16.772330573218266	22.113599037757318	8.694366088831496E-17	4.790162953863704E-17	-1.0328445515028318E-17
-16.97378539565523	22.529669064239176	9.09987476721497E-17	4.6583341347182264E-17	-1.4500158555421385E-17
-16.69878402350933	21.97001521221032	8.5623384784857E-17	4.8269921074524876E-17	-8.930856823910694E-18
-16.44523432072541	21.481646309928003	8.098877799891432E-17	4.9575457267155323E-17	-4.184213392880743E-18
-16.38784636008633	21.382208809377225	8.016004856132873E-17	4.9783935059278705E-17	-3.2168341536973994E-18
-16.10429654720809	20.90765006213037	7.567103258563598E-17	5.082197223098558E-17	1.611329271073556E-18
-15.229590069694847	19.59839917871314	6.46811511741517E-17	5.122562676493113E-17	1.517052368202309E-17
-15.573303162172023	20.08692966262294	6.845939841977515E-17	5.1404649091509604E-17	1.0168792993498311E-17
-15.762739830454272	20.369577854236137	7.093605508473554E-17	5.132711197542604E-17	7.203098447470482E-18
-15.676053214728174	20.229671015614727	6.965278511813826E-17	5.1456852672702756E-17	8.662041661204975E-18
-15.004965242227517	19.29705702264412	6.264776741581222E-17	5.0114442542820594E-17	1.8151970461627824E-17
-14.347740685004595	18.43237628944785	5.59006559800038E-17	4.423620470868127E-17	2.5193393773892558E-17
-14.71316053352021	18.903140185799252	5.96453416903994E-17	4.827583074786364E-17	2.2119011400951143E-17
-14.112301424219844	18.14085757339455	5.2833680033108754E-17	4.090362711987562E-17	2.6644900817076132E-17
-13.786968016309958	17.746840232171802	4.8048081763454587E-17	3.5492296942683814E-17	2.6873328449411292E-17
-12.572484095421888	16.31238607204104	2.87433217648061E-17	1.6220396230254033E-17	1.8930475096435945E-17
-12.73923093656964	16.50237005974189	3.130754979278207E-17	1.8705738866576012E-17	2.0329113580091038E-17
-13.149721100590622	16.985383718836303	3.7649495281845713E-17	2.5054064407407084E-17	2.3303598635517033E-17
-13.560443943361147	17.474962802260926	4.431755333174423E-17	3.17408520928025E-17	2.587165960166986E-17
-12.433087863224218	16.142914163274668	2.6570095305249543E-17	1.4422290780500782E-17	1.7497648173729527E-17
-11.67886765718853	15.130655135953049	1.5739216779336413E-17	5.77461034550387E-18	1.0246912317663718E-17
-11.370603754574383	14.616160191779192	1.1874257413757843E-17	2.9084557808686892E-18	7.80242837009606E-18
-11.928279318244115	15.521235666230787	1.8943209296664517E-17	8.16276775077663E-18	1.2473374658911042E-17
-11.098102119973685	14.067276715400904	9.173552282155893E-18	1.1918810289389016E-18	5.996444959596863E-18
-10.94829922258624	13.75778922441979	7.581571036766881E-18	2.6805556912994755E-19	5.05013075073763E-18
-10.566136973193167	12.955069884045642	4.777481397227582E-18	-4.544560790109355E-19	3.161192296762673E-18
-10.528617101577506	12.869997651759531	4.468561312902727E-18	-5.120930395519434E-19	2.9662282718715597E-18
-10.125844678960055	12.03212679724241	2.875950410840575E-18	-4.21942744252732E-19	2.0299134939197477E-18
-10.205786830641387	12.200371242765215	3.1970043029287325E-18	-4.382138734345851E-19	2.219379204425803E-18
-10.11776374681346	12.014636087480781	2.853929670604499E-18	-4.1888792562329367E-19	2.015972971593745E-18
-9.799033203597945	11.32040592221854	1.998285713725973E-18	-3.2877234878165136E-19	1.5353021630415681E-18
-9.732454220074882	11.174895810343436	1.8229524083206274E-18	-3.0226647067848635E-19	1.4229961393990983E-18
-10.081694286405995	11.938670646469957	2.76183980713598E-18	-4.080343652723665E-19	1.963564830643532E-18
-9.419861471494833	10.505758447346915	1.3383311609295476E-18	-1.749400913771638E-19	1.1350961663485711E-18
-9.39945834397536	10.463080013210769	1.3048452742213875E-18	-1.6626512841309372E-19	1.1140347558354239E-18
-9.362989365785312	10.388561145610026	1.2585259633224805E-18	-1.594893678831221E-19	1.0807102477884084E-18
-9.15485933130238	9.94585479357356	9.88094162774651E-19	-1.1051707600438365E-19	8.864920088401266E-19
-12.250739993292553	19.150604908283345	4.99529577810177E-17	4.6470315883928405E-17	1.75988849036239E-17
-12.385666050996104	19.229462944007324	5.226364757884648E-17	4.831855788701541E-17	1.9856244608874214E-17
-12.018444755085756	18.995911937273455	4.559269325989556E-17	4.307184568144662E-17	1.3175217103085503E-17
-11.827571680933026	18.805921238230237	4.3263763103883414E-17	4.0821093137789226E-17	1.1461246983091678E-17
-11.71378598197753	18.69006222155872	4.179655072816419E-17	3.9402651315791055E-17	1.0220690354779657E-17
-11.489121580415649	18.312221504949157	3.756004618222552E-17	3.527367326695073E-17	7.863959336532218E-18
-11.42092816915265	18.202424829191397	3.632887582347629E-17	3.4062528115209484E-17	7.237418987180637E-18
-11.137081940903064	17.673975351763787	3.0262697311214996E-17	2.7913597346365906E-17	5.023240912580488E-18
-11.050577560623434	17.52903972488271	2.857016151939908E-17	2.6177848461239675E-17	4.409904716561836E-18
-10.900173758069224	17.228821915447778	2.5116290013549365E-17	2.2600922298264952E-17	3.552583528385297E-18
-10.59407257662658	16.86993613536655	2.0459819985265452E-17	1.7980853878420308E-17	2.2864500722252105E-18
-10.4015251414116	16.663994998799538	1.7952131631158493E-17	1.5559824330587185E-17	1.7504443327530415E-18
-9.980308680915373	16.24426542990552	1.3018539226211605E-17	1.0877464194384494E-17	8.624829855537032E-19
-10.52456597891735	16.788877057884427	1.9423239012796832E-17	1.6954032003900255E-17	1.9895056273134704E-18
-9.215934750579713	15.702403997568886	7.049598347946113E-18	5.616615903121602E-18	3.658731782155716E-19
-9.506635524164235	15.916651407254937	9.26842096546476E-18	7.56992152116042E-18	2.325876486887102E-19
-9.713477904294042	16.0562870014233	1.0889405012626528E-17	8.979227002346202E-18	4.5652776837057E-19
-8.987328542896977	15.535943891824608	5.391357675806035E-18	4.1687138372922245E-18	3.994728293829703E-19
-7.038155536202357	2.4161328913912485	2.656787269814086E-19	-2.2986760410613795E-19	1.1515382724379711E-19
-7.218271698777633	2.47634434863711	2.6561929158297785E-19	-2.26897958213765E-19	1.234014980125984E-19
-7.402921517489648	2.596088343862585	2.635324800847212E-19	-2.215654141956135E-19	1.31675114320367E-19
-5.610926604361966	2.56874897195521	2.4236759929260772E-19	-2.2100044776096594E-19	5.506810965566981E-20
-5.791192046184306	2.4885541575675454	2.481769691191865E-19	-2.2537512971374944E-19	6.216472463170038E-20
-6.090991914769232	2.367770791599311	2.563912092222245E-19	-2.315952492028833E-19	7.368015533498926E-20
-6.223300720670824	2.365865245728654	2.584643427066964E-19	-2.321050221315776E-19	7.972681708650184E-20
-8.524776938151282	15.280293075065625	3.511384924760343E-18	2.9847514982861483E-18	5.316592469811748E-19
-8.5390176621	15.301185889469425	3.716359016754144E-18	3.158888390330604E-18	5.554334653422169E-19
-8.574275941324595	15.320887483760043	3.850083021009152E-18	3.2383443616753805E-18	5.498865372170214E-19
-5.2268760988311245	3.1984387632370352	2.1217184195329667E-19	-1.9362791408320453E-19	4.5253925802681256E-20
-5.323022364028059	2.954304032548915	2.233974610108276E-19	-2.03959000269243E-19	4.711953167077922E-20
-5.411391041049513	2.8046470279535036	2.304204239656111E-19	-2.1031086759352747E-19	4.931480460465302E-20
-5.361270108912003	2.863813885716368	2.2744476184627193E-19	-2.0764862867822619E-19	4.788121107212121E-20
-5.176470922340737	3.3654332504811606	2.0480243678774939E-19	-1.8687214191179631E-19	4.4374099401382E-20
-4.997438755280889	4.032636318053695	1.7676491057806028E-19	-1.6115433189450735E-19	4.0632056866698765E-20
-5.108994509801874	3.6116460899580636	1.9393022963702473E-19	-1.7694593224865253E-19	4.3105165084875733E-20
-4.991774580661376	4.054261353979088	1.7587317442263237E-19	-1.6034157536580325E-19	4.048502410520556E-20
-6.53602006808163	2.347293243898074	2.624955325945703E-19	-2.331108150697338E-19	9.310646573488429E-20
-6.871423256057571	2.3759082864320638	2.653282124871815E-19	-2.317528690983293E-19	1.0796685908481078E-19
-6.725008134174486	2.363972974785624	2.643851827081424E-19	-2.3248496857315705E-19	1.0167573488278593E-19
-7.498445287702315	2.6504749625169852	2.62521585799097E-19	-2.1898409160698873E-19	1.3582717903991134E-19
-7.543394316053332	2.6908233254228815	2.6165300129812474E-19	-2.1729462621164207E-19	1.377440626367874E-19
-7.714537633122486	2.9137762658493207	2.563061880654044E-19	-2.0769389527687572E-19	1.4569573778831987E-19
-7.7891268079090406	3.0564766598021276	2.529869895774674E-19	-2.0215600163397616E-19	1.492597966034314E-19
-7.80527300412054	3.4063802626319237	2.4268426363944275E-19	-1.884267302845753E-19	1.5197649449863415E-19
-7.804324521600502	3.2269612996167556	2.4792557119038253E-19	-1.9530116310307032E-19	1.5089431449337128E-19
-7.758877336072651	3.698244931275473	2.336394652477762E-19	-1.7697862052730038E-19	1.5225647402003157E-19
-7.751964178591711	3.7286102673963915	2.3268918929357754E-19	-1.758114186585146E-19	1.5221423852548101E-19
-4.868412953288395	4.489722570165323	1.571610064400681E-19	-1.438894390416807E-19	3.391650761706871E-20
-4.944274103721604	4.221530184777065	1.6869938871306511E-19	-1.5403665920049687E-19	3.796279502600104E-20
-4.861218645669248	4.514367912389247	1.5596780890915817E-19	-1.428391262410509E-19	3.3415997004303664E-20
-4.761328567585714	4.872867994409656	1.3811357063388727E-19	-1.2711117846206797E-19	2.6167308279141003E-20
-7.7347878369548635	3.762505605967378	2.3148163523412864E-19	-1.7446596976101986E-19	1.5191491154857708E-19
-7.441188952293851	4.488511996506501	2.0690495194407108E-19	-1.4449516729621312E-19	1.4807824099671107E-19
-7.462522939780039	4.43043664258904	2.0874989306324867E-19	-1.4688529799332918E-19	1.4828018944767149E-19
-7.583988224902736	4.103803156183615	2.187936991985632E-19	-1.6009574294083748E-19	1.4909855442881382E-19
-7.428705960551779	4.562167039268793	2.0546144502273052E-19	-1.4141140172329984E-19	1.4881640077957114E-19
-7.367225146909923	5.0179675342064245	1.9685657245374984E-19	-1.2211643485575057E-19	1.5416353033030774E-19
-7.395373926440531	5.510469499667041	1.9531388152033373E-19	-1.0120330546660724E-19	1.6614894874524915E-19
-7.396628687854849	5.543415335697084	1.9511249707300028E-19	-9.980971267842477E-20	1.6682814605453476E-19
-8.951906927477943	9.55517852325179	8.443136053125545E-19	-9.980531368479466E-20	7.694984554772504E-19
-8.732770861641235	9.107630277300872	6.685588896242418E-19	-7.435012283474184E-20	6.2718778393953735E-19
-8.477149435408428	8.592840803667324	5.31288766553209E-19	-6.658664493282554E-20	5.042284395175437E-19
-8.352048182285694	8.325615036227727	4.621564460839196E-19	-6.427311302527328E-20	4.418962502448446E-19
-8.222367325804308	8.079901469599669	4.166922504792019E-19	-6.282281706875784E-20	3.9898089352362945E-19
-4.558078678429407	5.6727023718291845	8.909716450732764E-20	-8.305789690371243E-20	9.199446470699021E-21
-4.661854211303943	5.2307881209663405	1.17395764058887E-19	-1.0881296248687142E-19	1.75596514522407E-20
-4.6736829568741065	5.179041007331088	1.2047488264193035E-19	-1.1154509227871002E-19	1.859545984210685E-20
-4.664862639408369	5.2157017440172675	1.1834309653151297E-19	-1.0966640313393448E-19	1.7770748173941547E-20
-7.642518454416541	6.7438038314408955	2.3111121114491507E-19	-6.018567289841386E-20	2.1995638963650367E-19
-7.72390205946121	6.960130553786359	2.549321629380998E-19	-5.969296788808855E-20	2.433264727620707E-19
-7.960824009101229	7.5515457825414485	3.1640970164380384E-19	-5.74861644831947E-20	3.0385642741643065E-19
-7.398279738095727	5.568321714484634	1.9525578092346674E-19	-9.888713898013765E-20	1.674130600191664E-19
-7.486554017062449	6.151026864151781	2.033314033882496E-19	-7.665079551072187E-20	1.8650612587368729E-19
-7.599533786520233	6.612688047526157	2.247216052946161E-19	-6.420366076721969E-20	2.1224233632489687E-19
-4.559353287845783	5.783205763653101	8.159495320031777E-20	-7.605088800594157E-20	7.338807683998086E-21
-4.539973927898901	6.108340489734484	6.051467119648732E-20	-5.577899305819864E-20	-2.716376813158325E-22
-4.595870421128182	6.280367827388355	3.592859521765851E-20	-3.305101515771648E-20	-1.2109433532840937E-21
-11.949523827617073	29.206895619841305	8.540443233869957E-17	1.8729820628015833E-17	-5.999313993742457E-17
-11.807688642858182	29.154031813094953	8.325386285003668E-17	1.8318077650969256E-17	-5.943162097392135E-17
-12.00330605669702	29.223330979102066	8.618246304941544E-17	1.8880802154542133E-17	-6.015553145765382E-17
-11.58017196199464	29.065937130844834	7.971612794327997E-17	1.7757909402506284E-17	-5.856396955604121E-17
-11.41683712235142	28.96940271662765	7.706158091893845E-17	1.7409286154072598E-17	-5.755648688608363E-17
-11.219350371023808	28.853937987330728	7.381342013277871E-17	1.7058447426849578E-17	-5.63144535266722E-17
-11.063811648377435	28.68153300927144	7.075845512747064E-17	1.7186841075337743E-17	-5.485682224543584E-17
-10.947486528223845	28.535037823889105	6.830519840839518E-17	1.7336627094393624E-17	-5.367529371720529E-17
-10.899230615467399	28.323819733732066	6.54572122570443E-17	1.8065511627121114E-17	-5.224821196636019E-17
-10.868467577029437	28.194812621939796	6.371062044187113E-17	1.8517329930348503E-17	-5.136581020749927E-17
-10.876511202290695	28.109887068149042	6.240924526738143E-17	1.9119832815196766E-17	-5.076354087813968E-17
-10.899672074901286	27.854101802332053	5.848373636902478E-17	2.078015468481612E-17	-4.8817298465902496E-17
-12.412266700730603	28.73183000599365	8.798721172961118E-17	1.92774990758978E-17	-5.829711021104796E-17
-12.004390987243811	28.644127827029816	8.122641552263261E-17	1.9087673013460457E-17	-5.734352287297036E-17
-11.418956634563854	28.353076382645266	7.030461281593852E-17	1.9443012951948897E-17	-5.432260035428281E-17
-11.624144095082618	28.483083006210283	7.430204853509502E-17	1.9172325297728474E-17	-5.560881419237073E-17
-11.98757052088968	28.638168487186267	8.092993646895572E-17	1.9084033792849178E-17	-5.728071090520061E-17
-11.999455430555999	28.643021141499133	8.114487880985118E-17	1.9084634663225808E-17	-5.733225372113399E-17
-11.11438165555979	28.077094826076056	6.371936315181523E-17	2.0130933658106393E-17	-5.154232464153615E-17
-11.390783517603357	28.330385589064328	6.972546474847503E-17	1.949544666222837E-17	-5.4100496471900086E-17
-11.018694723095315	27.985290635821798	6.15113439872916E-17	2.0392951635859117E-17	-5.0413220116038526E-17
-13.471803069018005	28.77445563984976	1.0426896649716844E-16	2.02285589804076E-17	-5.91132136406909E-17
-13.48260549035852	28.773788416678933	1.0442726676199234E-16	2.0237277519428125E-17	-5.910851915889001E-17
-12.935354512904492	28.789110493383188	9.621692969872651E-17	1.9751683335269586E-17	-5.901067626849697E-17
-12.730299209385468	28.768829272465172	9.300984240305746E-17	1.953826029904377E-17	-5.879295201507601E-17
-14.231290469589101	28.525879619960573	1.1385565929147214E-16	2.0972881734585357E-17	-5.773903511402089E-17
-14.010448775461906	28.63328583652027	1.1143406816859534E-16	2.0700196510101887E-17	-5.831545547711986E-17
-13.506471729136642	28.767317669153915	1.0473897328375048E-16	2.0261814673929764E-17	-5.90706730361972E-17
-14.460841527293365	28.39408003504012	1.1619709713265023E-16	2.116953894060091E-17	-5.69367491391074E-17
-14.783683682753072	28.129965573228738	1.18291397299929E-16	2.1719375541825326E-17	-5.529152097093438E-17
-14.975465100779633	27.963363652093868	1.1927666741632256E-16	2.214774835319053E-17	-5.4255361726982857E-17
-14.857377166814722	28.070482248494333	1.1876932860063027E-16	2.1850636316545908E-17	-5.4924900490903494E-17
-15.247091508969765	27.723494694946858	1.2050218416277247E-16	2.276345320211276E-17	-5.27123948020974E-17
-15.438921475279523	27.548521108541188	1.2111133398020526E-16	2.3323724364229664E-17	-5.15621757929665E-17
-15.777307067901031	27.23142152114181	1.2182695793064864E-16	2.43818938907944E-17	-4.931923972520448E-17
-15.505550048294694	27.4862002405047	1.2130209993153882E-16	2.3504472429772242E-17	-5.113817866787521E-17
-15.95882932927022	27.057658625283377	1.2209932102467833E-16	2.49733850972016E-17	-4.8028115173919974E-17
-16.071627921968407	26.944874315391413	1.2209188488434016E-16	2.5424345284029436E-17	-4.714348842118701E-17
-16.348879088595037	26.649360708813276	1.2199302750578731E-16	2.6597244263967757E-17	-4.47009739835544E-17
-16.427997019937784	26.555959712111072	1.2182517776758722E-16	2.70235264528643E-17	-4.392161535818025E-17
-16.656844434007954	26.17623866269756	1.2054982133097516E-16	2.863177174540175E-17	-4.086586488324646E-17
-16.696536478621557	26.09508062700545	1.2019009634615605E-16	2.901055478823205E-17	-4.019786410051603E-17
-16.835749776418716	25.686852448177994	1.1783214532874715E-16	3.0760262703239395E-17	-3.6940976077064574E-17
-16.845061757485475	25.628453285604436	1.1743737549850312E-16	3.102252269586996E-17	-3.6448423961506625E-17
-16.850433340026893	25.176846057478727	1.141278535071555E-16	3.292550646537554E-17	-3.270584285806787E-17
-16.85038673364371	25.14105029551206	1.138519716059898E-16	3.3081514424352807E-17	-3.2403029195488326E-17
-16.822804208812027	24.752145786172367	1.1059061725522871E-16	3.4704566999640047E-17	-2.926721703512866E-17
-16.814022621155868	24.619664448408173	1.0947149932258929E-16	3.525623962842613E-17	-2.819855775668205E-17
-16.812945472733826	24.6090037446475	1.0937822065375074E-16	3.530093819537854E-17	-2.8113697725885E-17
-16.723937840816944	24.10943746964462	1.0461934196108142E-16	3.736813572290052E-17	-2.367828850906241E-17
-16.711672631053567	24.055094941481215	1.0409174542736018E-16	3.75931135578241E-17	-2.3210069390398933E-17
-16.289023552988983	22.907733919851253	9.117522494587935E-17	4.212361969219954E-17	-1.2473773521741458E-17
-16.541701583590093	23.45604246001041	9.778898389228279E-17	4.007739093851882E-17	-1.7796013190945564E-17
-16.554803726644348	23.499372302025698	9.826855978902571E-17	3.988795595522185E-17	-1.8183253809653298E-17
-16.28488538521969	22.898119481008653	9.105627921401035E-17	4.2162162806921036E-17	-1.238128138621312E-17
-16.26218103763534	22.856454352609262	9.055643951822963E-17	4.2312057736145096E-17	-1.1964066523185964E-17
-15.969194038819062	22.31634337785984	8.414651088249271E-17	4.423290159440909E-17	-6.574384096112207E-18
-15.890230123807179	22.1925020649246	8.27680216445707E-17	4.461999596644205E-17	-5.334052633912446E-18
-15.611918811164477	21.76175729997115	7.767125637111768E-17	4.602109241997804E-17	-9.64557101871934E-19
-15.389654649869971	21.467446140267274	7.4422110604835E-17	4.684867679798349E-17	2.0775403503308416E-18
-15.211472875440649	21.22502075941048	7.164160582332463E-17	4.753026495315609E-17	4.608896063978374E-18
-14.852605830718518	20.76860561637889	6.710985447335247E-17	4.866563599360151E-17	9.33457547071868E-18
-14.818368111934701	20.727265125728813	6.665079241684631E-17	4.876550649492416E-17	9.777909615933999E-18
-14.010753868674147	19.956266747716498	5.958713793000645E-17	5.002279653452417E-17	1.7240906743017723E-17
-14.087441807327457	20.012526511232718	6.004765309903421E-17	4.999589605743236E-17	1.6822472272734196E-17
-14.468160486474938	20.371519812579944	6.30791995882399E-17	4.950039976500971E-17	1.3424060911742553E-17
-14.161164464278139	20.08381166702931	6.056093668313367E-17	4.990616427863202E-17	1.6189366128422746E-17
-14.781086333771103	20.690256417429	6.623589432575563E-17	4.885055350554702E-17	1.0175685032980011E-17
-12.566775432145782	19.255877513320883	5.299740078073716E-17	4.8749855101509714E-17	2.0291091328139255E-17
-13.290339014836286	19.46305631769065	5.554304219194817E-17	4.9864122224439806E-17	2.04261744247185E-17
-13.1729303124603	19.418787275288505	5.5152073142201226E-17	4.9747122107049594E-17	2.0646671598098364E-17
-12.843245224742368	19.28971157894774	5.415168705153602E-17	4.941680591008227E-17	2.1243041998590452E-17
-13.364979556612642	19.508469790386137	5.5961701306986E-17	4.9940437041363566E-17	2.0190114890608355E-17
-13.714991928392514	19.7215588672211	5.772547696945049E-17	5.01869085772793E-17	1.906993278210416E-17
-10.73275094914898	27.601566124654774	5.3953622362797424E-17	2.1724438159304628E-17	-4.611378525385678E-17
-10.621312259153935	27.431657608134955	5.0811898694529554E-17	2.2230761214581173E-17	-4.4285433478101534E-17
-10.494472622804425	27.139762728691487	4.7959690096131497E-17	2.2813913507254686E-17	-4.146363786410771E-17
-10.440814811578786	26.97290839065918	4.621072795786257E-17	2.3118580170308977E-17	-3.9848698855645975E-17
-10.340010025599554	26.46761329405222	4.373150530937134E-17	2.4275125272979202E-17	-3.4874514096680635E-17
-10.310942985096554	26.231506882359504	4.1780642456631E-17	2.475955113670487E-17	-3.2495045002864936E-17
-10.254915889396067	25.788604694922874	4.162816771082524E-17	2.5951800631438736E-17	-2.8083379159338993E-17
-10.226478276469011	25.49740684588262	4.039837012554997E-17	2.6688102592240068E-17	-2.510806649082719E-17
-10.15297056364784	24.454238785309386	4.232843572475284E-17	2.963744531371355E-17	-1.4663815674837783E-17
-10.148816922605754	23.97207807587904	4.4524976094730337E-17	3.1077738993890343E-17	-9.80482110670425E-18
-10.1572747910747	24.735583520367605	4.141475930187359E-17	2.879277407953177E-17	-1.748723774458081E-17
-10.162097597121184	24.830116402868736	4.149373320893515E-17	2.853628181477986E-17	-1.8443757013814706E-17
-10.162546766859359	23.84260305188515	4.5366178263570896E-17	3.155259587692267E-17	-8.57392137025161E-18
-10.199764060738538	23.17965757589045	4.945716948576604E-17	3.392763500357221E-17	-1.9253804806112704E-18
-10.264133457042867	22.925685144978395	5.075855680514253E-17	3.499352891928209E-17	3.502245721488924E-19
-10.334836167150385	22.416165687077918	5.416715465119229E-17	3.7034283861007977E-17	5.2770729537541745E-18
-10.491992980100063	22.018023813554393	5.582832734941988E-17	3.898145926789681E-17	8.651985626347066E-18
-11.549836964138185	20.072338696358347	6.016567508987019E-17	4.7946133077982344E-17	2.183943826595396E-17
-11.554967867880773	20.064003427239495	6.014739210708212E-17	4.796682454546112E-17	2.1875479006715385E-17
-10.551136967279964	21.796553611972193	5.72299152843528E-17	4.000437902731723E-17	1.0688997105597274E-17
-10.861109989919282	21.2561808403101	5.838630743641218E-17	4.2839076981843244E-17	1.4725245389604532E-17
-10.944210941660401	21.11696785294288	5.887254599569037E-17	4.3636103773510524E-17	1.579643644760708E-17
-11.133323225905555	20.800917117156818	5.932825724267648E-17	4.5093625383426795E-17	1.780460971115373E-17
-11.346534801731305	20.436488911990164	5.983273104209613E-17	4.6655581964057364E-17	1.9921774263611983E-17
-11.231518843805489	20.62710766906838	5.985763253189908E-17	4.593615156681204E-17	1.8897524451976737E-17
-11.741469854730147	19.77949816437784	5.984664495219202E-17	4.888906685301623E-17	2.3162132117864405E-17
-11.841147224706019	19.661418434931374	5.915068901370881E-17	4.915807463549757E-17	2.334943810508012E-17
-11.973386913159729	19.52262481256701	5.837966776222422E-17	4.9565682529524905E-17	2.3526328065816455E-17
-12.17042537041236	19.353881967026794	5.595462232870997E-17	4.9464953647688564E-17	2.2766705992425134E-17
-12.254791953417843	19.298450378205736	5.432749859654784E-17	4.902794658054979E-17	2.1526234976283268E-17
-12.107678242949614	19.405561627556374	5.668017891651553E-17	4.945346636725869E-17	2.2956498581118263E-17
-4.288326386940742	5.8070230604936794	4.868074295370465E-18	-3.9139248259054785E-18	2.1845815643857706E-18
-4.307057605244767	5.526002436139832	6.498802588303405E-18	-5.388611858083025E-18	2.3937215686112444E-18
-4.180171464701457	5.245978145694322	8.181255356140204E-18	-7.058191674049674E-18	1.8309610154868475E-18
-4.162615861022818	5.199209053922773	8.449713928811867E-18	-7.309617580219461E-18	1.7584624512288102E-18
-4.143652721141185	5.191949089536986	8.507702822299494E-18	-7.352787152208587E-18	1.674137466287417E-18
-4.014987066173259	6.398560350145364	1.5196982672156175E-18	-6.841256983494694E-19	1.2298564967474706E-18
-4.102160277057983	6.226155071234556	2.4953402243973384E-18	-1.6922334401786944E-18	1.4667954981799785E-18
-4.158587255864665	6.1200098173878565	3.0911264462537508E-18	-2.3257160107460645E-18	1.6258376010673262E-18
-4.284793079351208	5.824858607178209	4.761632398404896E-18	-3.811155720376676E-18	2.164486210785766E-18
-3.6322745368198053	5.1479752237781815	9.057444177720551E-18	-7.882896435408192E-18	-1.0878037844144354E-18
-3.7520724673596213	5.133869891353276	9.115355377679548E-18	-7.889841203050917E-18	-3.458645469725555E-19
-4.068810461062704	5.185234828589743	8.614853997659366E-18	-7.450434468003154E-18	1.2787696436366254E-18
-3.4079134276844885	5.238028583704212	8.770822839003169E-18	-7.457746095421563E-18	-2.434938838541695E-18
-3.870611147185512	6.723331704642558	9.069520245393766E-19	7.63422349607684E-19	4.2158670910734237E-19
-3.93550508782948	6.569124366309313	1.3042971354485606E-18	3.5753023663650636E-19	7.461133568828495E-19
-3.083077723553127	5.477621858005871	7.954669330100463E-18	-6.136882094950333E-18	-4.56924658856813E-18
-3.2016356353304536	5.395281637801698	8.343051243759906E-18	-6.647967222580357E-18	-3.759394127489635E-18
-2.9250367521464256	5.618751443255416	8.034268298117972E-18	-5.342458967672701E-18	-5.740473731222326E-18
-2.808073832376915	5.742408533499555	8.025789160050117E-18	-4.66576992976207E-18	-6.5208018533513584E-18
-2.561109083068193	6.012828978318681	9.609699220761485E-18	-3.1598885288346228E-18	-8.50987170666903E-18
-3.6562255957727294	7.214473650128381	2.5808341149209914E-18	2.134831058187248E-18	3.28925753302899E-19
-3.592522873141893	7.34008329807876	4.79577858267802E-18	3.866688663873748E-18	-5.053753738089759E-20
-3.54328167840365	7.470859406778205	5.418376964336234E-18	4.3688054451757184E-18	-5.70241668012199E-20
-2.1477862434435124	6.617732931249476	1.560044895357071E-17	1.2063001879271816E-18	-1.2675810745524426E-17
-2.178221292733067	6.571855578800015	1.4996055898221674E-17	7.784511871818932E-19	-1.2381830082705746E-17
-2.0648331524982755	6.7576354797203635	1.7319400801022968E-17	2.492567660510363E-18	-1.352491046696854E-17
-1.8849213199230619	7.066868042911974	2.1072911267345744E-17	5.327050231071375E-18	-1.532120829385712E-17
-2.4120263893614973	6.229400814325045	1.1625130497498825E-17	-1.7000085148403444E-18	-1.0003185941714275E-17
-2.5361866250272955	6.047252036713077	9.792855585107817E-18	-3.0048802748028755E-18	-8.710171290092727E-18
-3.935819787141531	17.984500048599497	1.0185802980119828E-16	6.128950737864306E-17	-1.4554499976839165E-17
-3.78336958602557	17.993315823553566	1.0076520013854327E-16	6.139680909899627E-17	-1.4334791502046073E-17
-3.427077741744119	7.766058137175304	1.2454705770973279E-17	9.868704128851023E-18	-8.212115253382613E-19
-3.406569881135219	7.832445527304884	1.3347230138341875E-17	1.0536933319499796E-17	-9.19011981565882E-19
-3.395983191054093	7.883794864942119	1.4040253998338297E-17	1.105363451379543E-17	-9.913425412897464E-19
-3.3371281060386737	8.150918617555703	1.7815663246861356E-17	1.3597152241014336E-17	-1.1950052561779235E-18
-1.278169408830863	8.48437433428823	3.8796756207631416E-17	1.9579805521335773E-17	-2.1548165496174263E-17
-1.4540629241815408	8.03470965362341	3.320017333032135E-17	1.487468506205099E-17	-2.004225352404131E-17
-1.8167261401452421	7.208011822579171	2.271337987587545E-17	6.6404308159000785E-18	-1.6128828469591753E-17
-1.5523830370140876	7.789776732269239	3.003454484386114E-17	1.2279631184764135E-17	-1.886685292604346E-17
-0.9410764433027281	9.405038530050247	4.937110288456796E-17	2.8755244813462355E-17	-2.3683169096918497E-17
-1.0329367331417418	9.151234284338832	4.6559362186703574E-17	2.6406336653611534E-17	-2.3192627763351663E-17
-0.7679094447811552	9.95277965234512	5.463104970899136E-17	3.326730655898581E-17	-2.432724657347093E-17
-0.33002843814312044	12.134348277380695	7.211725573835935E-17	4.863292704184453E-17	-2.4852047483701225E-17
-0.3357764586920513	12.078843485378034	7.173970919603834E-17	4.8292598083171617E-17	-2.4882026120903303E-17
-3.417433509638533	17.827381727176302	9.876826948343708E-17	6.197772468734951E-17	-1.447020636368816E-17
-3.353382382951112	17.741842308688575	9.856288886160297E-17	6.217358681075602E-17	-1.4599618344595814E-17
-3.674832941632539	17.93323560833925	1.0020519275981765E-16	6.149599109958971E-17	-1.4487117414690015E-17
-3.5409307277999584	17.885907081965335	9.946259656307919E-17	6.180937253222263E-17	-1.441809033798614E-17
-3.1860561960175433	17.549365365355296	9.791911201939467E-17	6.244031383192771E-17	-1.479167016666498E-17
-2.9981130641699174	17.395321314172424	9.728097954493316E-17	6.260766288341821E-17	-1.5005651351475042E-17
-3.2165215628928006	17.57820816975883	9.800624755688674E-17	6.235627678187318E-17	-1.478237142898771E-17
-4.1137207324417435	17.95308223849858	1.0344399624577568E-16	6.11034955814526E-17	-1.449311408104012E-17
-4.160621080742889	17.795938972454014	1.0418039042201788E-16	6.120232103008214E-17	-1.463046662785152E-17
-4.190763877417752	17.70804950350443	1.0456159809136701E-16	6.110239419640221E-17	-1.466231219793649E-17
-0.33050020850094985	12.145123827625998	7.217475060609163E-17	4.868361163837064E-17	-2.4838166084734476E-17
-1.4343564303268679	16.31909273804294	9.051951086687272E-17	6.25420814023266E-17	-1.7273693092151492E-17
-1.3066176526698219	16.0680303809159	8.972141899417274E-17	6.23864178894168E-17	-1.7618878647821915E-17
-1.1152979539279455	15.611202681804269	8.827778003055794E-17	6.174476079386344E-17	-1.8508347216353136E-17
-2.4474803932797915	17.1585224792057	9.546505522110369E-17	6.283131818685074E-17	-1.5707665515154424E-17
-2.055761384167546	17.041296048986602	9.38858210541878E-17	6.296896522094518E-17	-1.6062760515111157E-17
-1.9984998164489554	17.002629506016117	9.361049148471781E-17	6.291859439998522E-17	-1.6187808479298758E-17
-1.5724149375605685	16.580962567434636	9.146917820584023E-17	6.286558474387263E-17	-1.6833270123979704E-17
-2.9820955633715815	17.38344915169903	9.722770388664202E-17	6.261676577550063E-17	-1.5027696550756942E-17
-2.724789042326286	17.256116533629893	9.63763754991513E-17	6.272852794464806E-17	-1.5368863705584936E-17
-2.531457869203797	17.190304756335227	9.574118237353492E-17	6.284394079157817E-17	-1.5540657663779512E-17
-4.183190145794866	17.56540290424019	1.0447255451343782E-16	6.104168533298327E-17	-1.4744679641182764E-17
-4.207099313692599	17.371866069837257	1.0476367140263411E-16	6.119721404578984E-17	-1.481364648189575E-17
-4.17345519997633	17.089831976884682	1.0414665847934133E-16	6.132538613529724E-17	-1.466157292597072E-17
-3.3148310309893363	8.423923301546052	2.1822212349704416E-17	1.6597761141301953E-17	-1.2768787333300187E-18
-3.3001926290874843	8.663118489326514	2.5159105518885327E-17	1.920521421833206E-17	-1.3877559335046164E-18
-3.2862287614074197	8.915212706658004	2.852289771769101E-17	2.17023943082841E-17	-1.654129426832563E-18
-3.2794829862540458	9.153166440048345	3.192440410058888E-17	2.4279770877060875E-17	-1.8829508909096264E-18
-0.3805651487088481	12.953841366376702	7.663092637727731E-17	5.267578280829474E-17	-2.3705351294535832E-17
-0.4307061904896281	13.36924122248353	7.895005972365327E-17	5.4782681955541667E-17	-2.3053301951438545E-17
-0.5075965103225141	13.744646939005303	8.060867618911925E-17	5.610642607474552E-17	-2.2411476649458664E-17
-0.5977318219793605	14.096499370658435	8.233876801614838E-17	5.758498701784527E-17	-2.1679991859284976E-17
-3.2676731937878696	9.605726412719452	3.795113859080542E-17	2.852944904849282E-17	-2.7075514963754213E-18
-3.256429234120413	10.042692132374542	4.361699378222534E-17	3.2478512581976844E-17	-3.545811300814248E-18
-3.268410707882346	10.416945356274994	4.792360906237664E-17	3.526673147492996E-17	-4.1950856430383535E-18
-0.6591870284780542	10.31262568099423	5.818857667419586E-17	3.634952512328924E-17	-2.474735612858354E-17
-0.42285288091859907	11.258976825610697	6.615489285418832E-17	4.3258609822437866E-17	-2.530645386831874E-17
-0.42939644071267913	11.215805729165236	6.579818450341684E-17	4.29342297761085E-17	-2.5303901367394868E-17
-0.6312573047807166	10.428088654680536	5.927940341921877E-17	3.732670310390674E-17	-2.4850530902576052E-17
-3.2903234695987535	10.897386429199772	5.375593656048306E-17	3.9156869870415126E-17	-4.996309729052027E-18
-2.987291544864133	17.386535233830127	9.724714039831076E-17	6.261605935861979E-17	-1.5019877873724425E-17
-4.164359810315925	17.031866286091535	1.0397972459601924E-16	6.131109037703473E-17	-1.466783261067434E-17
-0.7097934901376413	14.466809880080852	8.405688174274744E-17	5.900899822032941E-17	-2.083614515611086E-17
-0.8575672753041089	14.969271293498517	8.588086988998025E-17	6.026572014410433E-17	-1.9854455979121E-17
-0.9532329287786547	15.217415294466539	8.69635816648342E-17	6.105944406460376E-17	-1.925584007452399E-17
-4.1386892518049425	16.602845789463966	1.0259153523595152E-16	6.110184117674461E-17	-1.4285838535166697E-17
-4.159558946386909	16.976159925336383	1.037827590665984E-16	6.123095396142956E-17	-1.465876616161513E-17
-4.083322820670365	16.225441788462653	1.0085947237953752E-16	6.074206007528292E-17	-1.3893352271440565E-17
-4.075875945060494	16.183223288394085	1.00648244998714E-16	6.068066064975307E-17	-1.387275453964617E-17
-3.9528003255732322	15.292784673108926	9.502991950341877E-17	5.920941135089172E-17	-1.2210416426403245E-17
-3.9992067929440043	15.73055462668215	9.797327242307516E-17	6.011302661069439E-17	-1.3123443418402516E-17
-4.068371905853679	16.139351008679608	1.0037030694047761E-16	6.058876040694549E-17	-1.3809157373470182E-17
-3.903746688804401	14.691009127397303	9.063409761621362E-17	5.756941224966866E-17	-1.0998961130422676E-17
-3.86987704440043	14.375574603567006	8.810866094515264E-17	5.651899652798183E-17	-1.0457598915941932E-17
-3.9256796422272324	14.820378173973397	9.162140594373967E-17	5.790040940491804E-17	-1.1232543084574146E-17
-3.9497350317267026	15.228464150498013	9.456551984555752E-17	5.90235945552079E-17	-1.208315413129126E-17
-3.7268568443784513	13.894308007070336	8.39742867878129E-17	5.5111153293408404E-17	-9.710219788305477E-18
-3.698215854277132	13.779058127098043	8.295062927201738E-17	5.4719932216707586E-17	-9.533065126713654E-18
-3.6779639093146645	13.673870011895303	8.195323818423865E-17	5.424558923389747E-17	-9.385604231705475E-18
-3.571181750067259	13.33170586472178	7.88320167326732E-17	5.3044975347018297E-17	-8.86630756656559E-18
-3.4835043026903465	12.977876322076302	7.53542504432121E-17	5.132181409765765E-17	-8.508418524304162E-18
-3.404126025364066	12.339701968592273	6.929669858220362E-17	4.833263929520085E-17	-7.364721027012544E-18
-3.3488293333994186	11.895449310153229	6.448310664227776E-17	4.5549424193148975E-17	-6.7354617997089135E-18
-3.300315153385468	11.14083500028607	5.660577962963756E-17	4.098438172583132E-17	-5.4069448209570995E-18
-3.9511621749674837	15.271050023970451	9.487845164116831E-17	5.915389727879029E-17	-1.2177273846830652E-17
-8.244373317370188	14.628658956740194	6.702502400471532E-22	-2.6211744482924653E-22	-5.025029692131544E-22
-8.208489142862772	14.204433859089825	6.630429308517156E-22	-2.77517337808741E-22	-5.0526229493324505E-22
-8.193734077492797	13.966873422743047	6.591575714554563E-22	-2.864432721975956E-22	-5.0654539975604315E-22
-8.232676222944097	14.462837941075223	6.674736716069041E-22	-2.6827178870039633E-22	-5.038520416149208E-22
-8.19035693955016	13.837323106092928	6.571162322748591E-22	-2.9148834136356023E-22	-5.06810526619178E-22
-8.113167709168138	13.369167772280294	6.5158862487820355E-22	-3.07435832257182E-22	-5.104840684102513E-22
-8.077142174814208	13.181783020574018	6.506248273674387E-22	-3.1407970655740057E-22	-5.118495180571844E-22
-7.967407351985131	12.816549861797377	6.498672452635047E-22	-3.2507665972796896E-22	-5.165888674204121E-22
-7.4202031915344335	11.241546128091116	6.620776705635635E-22	-3.675125778476446E-22	-5.394710731928173E-22
-7.380855782333087	11.139150568907128	6.64482403693366E-22	-3.708418512466143E-22	-5.411613945194057E-22
-7.603903539139292	11.751642921695533	6.555412126146175E-22	-3.539810166603667E-22	-5.314639913470347E-22
-7.696154479064555	11.994745340563997	6.529622831211082E-22	-3.4830761852829747E-22	-5.275446279275528E-22
-7.744684776673163	12.145936214046198	6.527353293818389E-22	-3.444529527132365E-22	-5.255143214720218E-22
-7.337783016568444	11.036160898112158	6.669958264389657E-22	-3.7382809951234453E-22	-5.429096916137847E-22
-5.478513842259125	7.328297301269693	7.325470152141305E-22	-4.1920231557335284E-22	-5.896866917774715E-22
-5.496335515484936	7.350666297835906	7.328759410639566E-22	-4.197290033319156E-22	-5.89548740153763E-22
-5.513292533723025	7.373441024034741	7.325304396575568E-22	-4.196127027031571E-22	-5.893713204894306E-22
-5.7782594324877365	7.704138241466704	7.308509094151513E-22	-4.213653736055576E-22	-5.833632346262636E-22
-5.226288884072366	6.97442447090005	7.388356337081716E-22	-4.241472282095835E-22	-5.925763690690883E-22
-5.1320395346395955	6.880771446866525	7.376601527372739E-22	-4.224806524344545E-22	-5.93656882586331E-22
-4.981658732436152	6.746084424883188	7.403175649368801E-22	-4.244598620780502E-22	-5.9686912036973665E-22
-4.872230788355059	6.663668971542325	7.409111025772013E-22	-4.249712936400655E-22	-5.99622770504048E-22
-5.95993806317256	8.088641025459268	7.201651790730024E-22	-4.121189035141079E-22	-5.828054608295178E-22
-6.156106083074739	8.43849134717127	7.178137087175345E-22	-4.138366866866773E-22	-5.799688827298181E-22
-6.3622803987511345	8.893710900037291	7.071589294881744E-22	-4.056685691358985E-22	-5.770428012394619E-22
-7.037730777065047	10.279206689455364	6.807951741944602E-22	-3.8981234410335836E-22	-5.5560811780649855E-22
-6.511291309796823	9.166024915663732	7.060607340729733E-22	-4.084232054962096E-22	-5.728712323439376E-22
-6.961309529005052	10.091919377967345	6.838044130810509E-22	-3.93396739273096E-22	-5.584715329138796E-22
-6.976746835639336	10.11701394282087	6.837246960322697E-22	-3.9347465340555313E-22	-5.580979490398054E-22
-11.149672852779776	19.026028297048256	1.1855996319542332E-17	2.9226574043481703E-18	5.361641767031649E-18
-11.177286946315288	19.099277703541333	1.192355497093539E-17	3.0020880439922517E-18	5.377477722462263E-18
-9.18227086019565	22.941744559833715	1.1839058288680813E-17	6.375076081050712E-18	3.499596068654163E-18
-8.933979733519063	23.042297787756027	1.1592165580648258E-17	6.45212758698311E-18	3.2118021931407026E-18
-9.497726748011418	22.723004536194928	1.2038025714311926E-17	6.1705769657526074E-18	3.819551151402298E-18
-11.201816179455392	19.362671115833425	1.2045872788630132E-17	3.2435861957305644E-18	5.361685989742302E-18
-11.022193536741858	18.71762456011473	1.1560852915559204E-17	2.6079011780345014E-18	5.2918693667560196E-18
-10.948655511422155	18.634752597804788	1.1406650103304047E-17	2.500856449073009E-18	5.230350000381697E-18
-10.739200803101152	18.414265673982754	1.0978077180438262E-17	2.232872173041465E-18	5.0605452887200635E-18
-10.426129079411938	18.242868662510936	1.0327886768714282E-17	1.958189155145507E-18	4.760261707267544E-18
-10.351495060601314	18.19934593348884	1.0171181037525961E-17	1.8953245562748647E-18	4.687559059946883E-18
-10.276659955502009	18.164399203559437	1.001464225159951E-17	1.8385713816855063E-18	4.617698999370254E-18
-10.051706148564318	18.092298620546728	9.529192149897284E-18	1.6911089611451369E-18	4.376807900025078E-18
-11.220597943108505	19.547650220008503	1.2132178129736734E-17	3.4107137393227712E-18	5.349026417862972E-18
-11.213232813518047	19.613678726955158	1.214838677413096E-17	3.459175927204029E-18	5.339101606098298E-18
-11.167862918473158	19.983763373685665	1.2229232663174491E-17	3.782119385020548E-18	5.259751278330288E-18
-11.119734753615504	20.180895538942224	1.2263680439102223E-17	3.932017081609504E-18	5.219568958048899E-18
-10.889962382093142	20.81510177874138	1.2299823056014994E-17	4.452851169877988E-18	5.006677114610371E-18
-10.989883259185685	20.57314650704364	1.2287703936251957E-17	4.268195113584863E-18	5.084019646058317E-18
-10.670647697607485	21.25443563231954	1.2305936258333103E-17	4.827276584393224E-18	4.8192809950919535E-18
-8.656589193032165	23.077778160673812	1.1228856829845887E-17	6.43563416959667E-18	2.9210560258543004E-18
-8.262164632393056	22.97490850022338	1.0533753710175982E-17	6.203389769859366E-18	2.453927065660115E-18
-8.093510801985081	22.896766634500132	1.0208036476977578E-17	6.0671905288276125E-18	2.282406108099736E-18
-7.68989912608717	22.564207698669875	9.291038642449641E-18	5.510641134339746E-18	1.833727183808368E-18
-10.61906467426591	21.352055718189742	1.2308651009852867E-17	4.901905315423539E-18	4.785374642587123E-18
-9.936768220586934	22.310409278173573	1.2244547707973314E-17	5.778002305344064E-18	4.234943853075161E-18
-9.627937960973474	22.62487940796674	1.2125205817139638E-17	6.0850022048921735E-18	3.94139189496933E-18
-9.573169961095976	22.676544366109272	1.2099451480279774E-17	6.13177021962776E-18	3.8937649239813135E-18
-10.134279956953314	22.058148587414195	1.2263763168079606E-17	5.5310826802605145E-18	4.411479038111193E-18
-10.304582249602808	21.836678921374176	1.2297809436443252E-17	5.333177017019686E-18	4.542788695664364E-18
-10.555587977067566	21.45179651669559	1.2303385532709392E-17	4.981903536908771E-18	4.744716325677509E-18
-9.871150253323467	18.04329134881533	9.14300904622395E-18	1.5859261423036635E-18	4.1950481973370846E-18
-9.4491510421968	17.986087424675254	8.15565774762827E-18	1.3590212723884112E-18	3.710809041118516E-18
-9.39405468440286	17.97674307009461	8.026413353998406E-18	1.3314497698479119E-18	3.650480529741526E-18
-9.318824933668623	17.968766098777905	7.832520264536642E-18	1.2910305854389946E-18	3.560651600679926E-18
-8.866655676614846	17.930756511797174	6.687204084664921E-18	1.0655591227116575E-18	3.0104159677647784E-18
-7.460370084706861	22.326890903804703	8.738398738235819E-18	5.167684557307703E-18	1.6391777727133338E-18
-7.181921823170052	22.004421546653404	8.014587690916726E-18	4.6489959695632665E-18	1.3851313477899602E-18
-6.980050576019263	21.793148493492453	7.518204922963073E-18	4.3496351028502845E-18	1.2353905228814633E-18
-6.576542696581086	21.409318391621486	6.572025083264257E-18	3.7578747634575844E-18	9.164931572800536E-19
-8.591810565175942	17.924390418426363	5.907768598768408E-18	9.190332943827395E-19	2.659204708955654E-18
-8.160987566235585	17.895824611247768	4.5060556339068495E-18	6.480192084685013E-19	2.0294395887121945E-18
-8.427526747689353	17.911776804777684	5.38493049895478E-18	8.203538352036187E-19	2.4250777007431977E-18
-8.540982568507179	17.920050757602066	5.764148171363288E-18	8.929052172625432E-19	2.5940614945706416E-18
-5.864615339578987	20.755750631962357	4.998292755314927E-18	2.8178525077097005E-18	3.4457297731930293E-19
-5.543802938210256	20.38074487517408	4.2188590206529115E-18	2.285176249583476E-18	1.0710593774474254E-19
-6.504364858334945	21.34437545298176	6.412170929734651E-18	3.671704136473865E-18	8.667239170203306E-19
-5.970918121132899	20.87023242852833	5.248377609228667E-18	2.957173680192768E-18	4.1160320061690283E-19
-5.171797381464162	19.89737251545445	3.28148638278275E-18	1.7474829026611925E-18	-7.763012851960478E-20
-5.0245480447987125	19.683822661130662	2.8992297159329306E-18	1.4709674832744126E-18	-1.606708691207151E-19
-4.900152014728899	19.401774462066626	2.4674731765260924E-18	1.2076135588957156E-18	-1.5608346920907086E-19
-8.045165203849148	17.895237150670994	3.96904520358896E-18	5.53547486419532E-19	1.760954812416892E-18
-7.828330068792466	17.887207984644846	2.8852762699566317E-18	3.881794146789609E-19	1.2545050981033242E-18
-7.588389628929521	17.819549385161938	6.832936684650545E-19	6.404612195136678E-20	3.099612407190074E-19
-4.683175416995011	18.92056128922509	1.790151380557606E-18	7.781052406527099E-19	-2.196741546031641E-19
-4.557131527726211	18.533459102138394	1.3191685637720395E-18	5.836221271803107E-19	-2.1578052919916347E-19
-4.377707594286538	17.57417867700677	3.8279780522750836E-19	1.6174536498987323E-19	-1.1938236268111426E-19
-4.375950900357417	17.526057226949376	3.3919369826915034E-19	1.4173497002646983E-19	-1.0819942502559745E-19
-4.484941864981501	18.19838652331461	9.169976125267159E-19	3.7369277133887725E-19	-1.7910986667068018E-19
-4.372825752777866	17.497105804998277	3.2249701854062803E-19	1.3586983626723364E-19	-1.0124626593075611E-19
-4.260063754969469	16.957122878843833	7.823968191600169E-20	4.1581881339060044E-20	-6.026322836166576E-20
-4.2543796491463395	16.88173839584814	6.180752063796466E-20	3.401183722616365E-20	-4.7932173142607377E-20
-4.172479120773178	16.325671413989923	1.0198787182339102E-19	1.7921526498877794E-21	-2.1541226323778712E-20
-4.151871519508384	16.155447405066244	1.210100920662161E-19	-9.502164929776511E-21	-1.2584993176529124E-20
-4.144035245207647	16.121454065378032	1.2268268569993755E-19	-9.741543490948943E-21	-1.3017144562819702E-20
-4.072421898747817	15.289956430567175	1.3033141240014518E-19	-3.376170772132166E-20	-1.2239875113627717E-21
-4.095328121705499	15.489697359268533	1.345726506160926E-19	-3.0604449318472166E-20	-5.445792061086173E-22
-4.118480058777639	15.68595857984359	1.4181965174805924E-19	-2.3384725848708263E-20	-5.362207032692211E-21
-4.140149876500907	16.06180723438685	1.2305619637912561E-19	-1.100382412346869E-20	-1.2521777987413103E-20
-4.179593610389492	14.862900564725685	1.0659431047773358E-19	-4.0087070469670556E-20	1.363890879437527E-20
-4.129583690004605	15.034457843656845	1.1833682003545115E-19	-4.076756287789542E-20	1.1335556440243859E-20
-4.332504046130264	14.727261534199787	5.369934158681724E-20	-1.8003489578779854E-20	4.428014512004085E-21
-6.864381120883843	17.824925970386563	7.600992833256077E-22	-1.2073400885279712E-22	-5.306241802504781E-22
-7.111456277637915	17.862901719600874	7.478220234415469E-22	-1.165768737432569E-22	-5.171818437088856E-22
-7.361730330183262	17.815658423143518	7.348184720217362E-22	-1.1847212840164358E-22	-5.038478814534074E-22
-6.699631952192596	17.790187728061333	7.688836523775066E-22	-1.2415648793758323E-22	-5.39513866409625E-22
-6.471535900809904	17.65611081898578	7.806615175972524E-22	-1.3460741406749654E-22	-5.520245801426499E-22
-6.01856299486931	16.965651538393175	8.036424438151954E-22	-1.7659043132938997E-22	-5.760082082747002E-22
-6.018217814642384	16.964954947243214	8.036598168651364E-22	-1.7663094653255484E-22	-5.760267397549389E-22
-6.192614293475787	17.31914560580889	7.952397886656595E-22	-1.5675472128281568E-22	-5.670857053348269E-22
-6.358826975092747	17.562077889890872	7.867373323751879E-22	-1.410685665689045E-22	-5.581599690905728E-22
-6.018066056155799	16.964687362149334	8.036677504350874E-22	-1.7664561096603448E-22	-5.760350661449245E-22
-4.908304538333134	14.969355025422521	8.3563929827544405E-22	-2.6467004720232497E-22	-6.164928973849479E-22
-4.894965705707698	14.956384548239772	8.36036727843705E-22	-2.6520819096721666E-22	-6.168699564146024E-22
-5.522668475480044	15.89108446419409	8.190562399777921E-22	-2.269538618829548E-22	-5.961246550357262E-22
-5.590293973325887	16.02332329799043	8.175143870044932E-22	-2.2162507240417846E-22	-5.938082678416516E-22
-5.62503595550961	16.102423683804165	8.168653469955991E-22	-2.183628946827526E-22	-5.927718998071438E-22
-5.79838945170203	16.47567517825189	8.114618364945333E-22	-2.0112631588053305E-22	-5.856650828071694E-22
-5.818300420163335	16.518599132988257	8.109816576395162E-22	-1.992002039310014E-22	-5.850061227848439E-22
-6.016563718580136	16.961325465432818	8.037230308775265E-22	-1.7681337298625254E-22	-5.761029738163795E-22
-4.911331118979538	14.97328547513143	8.355524536201835E-22	-2.6450980131081796E-22	-6.163934462415626E-22
-5.0735700023776875	15.16993664121582	8.3110004374720315E-22	-2.5676938944923793E-22	-6.114429201568857E-22
-5.223708594183212	15.375437594116095	8.2702243912566545E-22	-2.482657674574735E-22	-6.066820331922403E-22
-5.2244114000787105	15.376332166246335	8.270043406625892E-22	-2.4823072656258978E-22	-6.066613668750955E-22
-5.424504479191739	15.698092793846305	8.2173548446365405E-22	-2.3525423889033524E-22	-5.998816330606591E-22
-5.22565127061393	15.37825402853767	8.269730831269218E-22	-2.481525233854261E-22	-6.066223383032614E-22
-4.7077301313837365	14.774519111724057	8.416354821344637E-22	-2.728657135802808E-22	-6.221434098593239E-22
-4.675015183440867	14.74800878513003	8.425317215943449E-22	-2.7396245549588383E-22	-6.229208552256386E-22
-3.7658512309524754	7.028045440845924	7.3644297528155645E-22	-3.920106765669995E-22	-6.040812554073019E-22
