# Supplementary material for: Thyroarytenoid muscle fiber orientation regulates the ability to modulate vocal fold vertical thickness
Source: PLoS One. 2025 Dec 4;20(12):e0337735. doi: 10.1371/journal.pone.0337735 (PMC12677544; doi:10.1371/journal.pone.0337735)
Supplement: S4 Data — (ZIP) [file pone.0337735.s004.zip › Male/contourA6TA10.csv]

% Model	Angle5.mph
% Version	COMSOL 6.1.0.357
% Date	Dec 14 2024, 01:41
% Dimension	2
% Nodes	720
% Expressions	3
% Description	Line
% cpl1x	cpl1y	Displacement magnitude	u	v
-11.968005616002486	39.650844643500406	2.6743419267403885	3.2547197889249324E-4	0.30536442169408523
-12.100925229184412	39.521184251215715	2.6713823674533224	3.2380423505790426E-4	0.3054003950663464
-11.810234379374002	39.74293127707726	2.6764400253942275	3.2666406724827845E-4	0.3053380670476638
-11.76596306338081	39.775513356632324	2.6771839317150783	3.270840249575764E-4	0.30532888848533524
-11.47739948826791	39.862189693672036	2.6791612710350368	3.282041431348264E-4	0.30530229303377676
-11.258980847445656	39.857881496438054	2.6790592824806962	3.281510954976456E-4	0.30530065675603224
-11.716143543792246	39.796222579001906	2.6776557683143096	3.27353030580858E-4	0.3053227777758406
-11.163938214941039	39.85365079891891	2.678963469742226	3.2809274735924956E-4	0.30530056758025687
-10.796207435616262	39.85090503287166	2.6788991029087628	3.280474844203366E-4	0.3052966207962159
-10.709496869932108	39.85039381204079	2.6788864155484595	3.280374932377981E-4	0.30529565665739544
-10.37169574884199	39.850036177539195	2.6788767260616946	3.280200211066837E-4	0.3052914635569553
-12.13512273325702	39.460672833157	2.670001753082189	3.2302699474518875E-4	0.30541682802121173
-12.240660142730178	39.24849072022055	2.665162243048957	3.203005601809988E-4	0.30547426210634354
-12.227325367848685	39.08705965880899	2.6614769399989426	3.1823422437089884E-4	0.3055167724684473
-12.205740642978935	38.979124391808504	2.6590150312868053	3.1685240984911684E-4	0.30554503381277565
-9.681369688821853	39.850002288818345	2.678865841276539	3.2799545783636537E-4	0.30528272530214384
-9.209886193231677	39.8500022888185	2.6788667105889052	3.2797045593668084E-4	0.3052767524596932
-6.503691158131879	38.96454001876737	2.6586363964528426	3.166575611117779E-4	0.3054770075652517
-6.587351156296421	39.29642873129991	2.6662134891728226	3.2087891277009586E-4	0.30539016353831605
-6.771159512318912	39.57700815680421	2.6726153445412844	3.2445320590698145E-4	0.305318179132941
-6.814129999907874	39.651652838586976	2.674319466219224	3.2540336817439124E-4	0.30529895322343664
-7.229593906641747	39.84203493583536	2.6786663398395425	3.278363587208376E-4	0.3052538011085693
-7.181795837296288	39.83706132882147	2.6785527651887167	3.2777243956618645E-4	0.30525451204756415
-7.033567159296577	39.76166368437849	2.6768296930131457	3.268101017764566E-4	0.3052726006397457
-7.6946177519140235	39.85300356006798	2.6789211464744485	3.2797476806394087E-4	0.30525677962320275
-6.488283836647731	38.91091546805024	2.657413219369496	3.1597222879348956E-4	0.30549101326178824
-10.243595360807257	39.850002288818345	2.6788757674056907	3.280117068816036E-4	0.3052898494016807
-9.730298368089413	39.85000228881833	2.678866722221784	3.279968818709957E-4	0.305283344704662
-9.743014193148053	39.85000228881833	2.6788666956241602	3.2799769592209367E-4	0.30528350560748796
-9.085341826788042	39.8500022888185	2.678865173793744	3.279671450964715E-4	0.30527517331157167
-7.779783738995952	39.851154726690396	2.67888174436363	3.2794868573351733E-4	0.305258348570061
-7.886706964608754	39.850916601280545	2.6788743834641764	3.27950469023057E-4	0.30525976622214335
-8.209330570361047	39.849987794146756	2.678863850519164	3.279344632092639E-4	0.30526409098736906
-8.699211804792647	39.85004545472901	2.678869812932656	3.2794544811565987E-4	0.3052702750318594
-8.427966558711145	39.8500350871401	2.6788628408665245	3.2794425306575633E-4	0.3052668425498112
-12.152615457473026	38.61822056218743	2.6507780191145107	3.122459483549414E-4	0.30563977692260597
-12.150457207342695	38.60568225439725	2.650492125132945	3.120858898385991E-4	0.3056430642860792
-12.146591986235311	38.58859764700979	2.650102152186907	3.118685663545763E-4	0.3056475321355351
-12.074238696384148	38.24828133015453	2.642340693982514	3.0752895658102213E-4	0.30573658481881044
-6.441829287929373	38.514252064367554	2.64836483242931	3.1091884293228016E-4	0.30559547105510204
-6.4796557750756225	38.830935381536946	2.655586932772903	3.149545727547519E-4	0.305512085639245
-6.431316994593285	38.355730965701305	2.6447465946323847	3.089104558059874E-4	0.30563732129467563
-6.415000660473024	38.12021737547059	2.639375152142774	3.059157295799996E-4	0.3056994811039286
-12.006552716049852	37.91928976266428	2.634830705443223	3.0335063288452726E-4	0.30582270666674527
-11.966773292852782	37.7322909897182	2.6305662702601347	3.009763404913673E-4	0.30587163990453464
-11.899335717233097	37.41624344712912	2.623353468828756	2.9698090109755423E-4	0.30595434157600104
-11.86072968481382	37.23337054820751	2.619183664060359	2.94663071108011E-4	0.3060021988450851
-6.405495081109018	37.81045524455644	2.632304594407045	3.019954977481388E-4	0.30578139493597245
-6.3802834672144035	37.49850283645258	2.625190988637506	2.980473365867815E-4	0.30586369174728634
-6.34327199449609	36.990127261889924	2.6135888009169745	2.916495009719903E-4	0.3059978610713271
-6.3346776499635205	36.89181710192548	2.6113488847949924	2.9041017732567894E-4	0.30602378731550245
-6.327277488709939	36.80573234114482	2.609386743468735	2.893339867949749E-4	0.30604649453469074
-11.839379859361392	37.12464213602315	2.6167011995871032	2.932902504795703E-4	0.3060306741815729
-11.66031709327127	36.191536938073696	2.595416714822098	2.815638150673211E-4	0.30627509501456923
-11.619905720758748	35.962379473002436	2.5901954309001134	2.786944841657395E-4	0.30633516493918866
-11.730360249335298	36.58305483766412	2.60435670921865	2.864612827346074E-4	0.30617247355250293
-6.248695444183289	35.88284413383002	2.5883510046890614	2.7775914281762923E-4	0.3062899082949752
-6.190644674951313	35.36621719878445	2.5765632677574217	2.713708659833462E-4	0.30642602424079124
-6.146329446134891	34.860882297696094	2.565043353632612	2.6507875341468017E-4	0.3065592938201427
-1.0600869276340483	18.316100001774196	2.1882488436310688	7.576833331015125E-5	0.31088371480851174
-1.0459016161732135	18.37692181363064	2.1896304464841263	7.642760598966156E-5	0.3108674648852444
-1.1744205707972624	18.153797557800345	2.1845589797000273	7.40122583337015E-5	0.3109279009049669
-1.311326192584243	17.97535615877772	2.180504146407702	7.20813472886341E-5	0.3109766029148947
-1.386335587551091	17.922671465764726	2.1793060937898376	7.151339217270237E-5	0.31099135421644586
-1.650548821745367	17.757514160475903	2.175555742265595	6.973264529396571E-5	0.3110379098463888
-0.9718149006219283	18.630446296863695	2.195395828707262	7.917636211571619E-5	0.3107995679449582
-0.9542349860686515	18.852537320770427	2.20044297091657	8.158842216703162E-5	0.3107405973043606
-0.9467123425971604	18.932059856972355	2.202252034328872	8.245276915421703E-5	0.310719468949273
-0.9488912973033679	19.009058522305217	2.2040022026243173	8.329129673264986E-5	0.3106991124087914
-0.9602591937381534	19.185733594449147	2.2080209858178983	8.521329129847655E-5	0.31065247401434615
-1.0005126263859143	19.36574217623491	2.212111920910692	8.717489076172214E-5	0.3106052638860336
-6.05347281998843	34.07388368729615	2.547118192433897	2.554241731323296E-4	0.30676658513298494
-5.779746191862431	31.198536783186327	2.4815649377899645	2.2065075564454582E-4	0.3075247611793407
-5.81260308842713	31.6601371096856	2.49206717197392	2.2613090330671727E-4	0.30740289376773094
-5.898916358898413	32.61341104261303	2.5138200569682887	2.3764159347483484E-4	0.3071514869851799
-5.976331308258205	33.33624786626052	2.5302786233120713	2.4637744247733547E-4	0.3069609855747574
-11.555172919712001	35.57995576034233	2.581473253376969	2.7395399252896815E-4	0.306435443033742
-11.427224513094306	34.824469013294944	2.564245230618365	2.645338003760137E-4	0.3066335433598849
-11.302991741507174	34.01939293201957	2.545882191860754	2.5463616290282755E-4	0.306844788952919
-11.26269403333529	33.74326682230424	2.5395988790566664	2.512139554792108E-4	0.3069172670851727
-10.87492360433819	31.536162433666846	2.489283932066308	2.2445442949412745E-4	0.30749585897497306
-10.79808267178972	31.096982410679725	2.479277376769159	2.1930722546483676E-4	0.30761099877129
-10.515617328365707	29.431210118152052	2.4413355209144965	1.9946285370644128E-4	0.3080478214088888
-11.095255333576779	32.78560916869341	2.517741005419756	2.396007588685334E-4	0.30716833234021623
-10.374607869233792	28.677418549364212	2.4241425653250577	1.9079373251198176E-4	0.30824535002168496
-1.9007542873442729	17.670028077820447	2.1735673088220304	6.879468261312273E-5	0.31106375719502727
-2.0779141835942943	17.606247817656115	2.1721192644250187	6.81114972531745E-5	0.3110825459726875
-2.421704394542373	17.610906476909	2.172226225918227	6.817676156141825E-5	0.3110850122183417
-2.5268901597962445	17.60827853304663	2.1721672802088734	6.815324556464273E-5	0.3110868404912097
-1.0157099330243569	19.441588102125813	2.213837414384218	8.800238374176757E-5	0.3105853531352086
-1.1062328150339649	19.65851365771074	2.2187696232680607	9.036994029680472E-5	0.31052891427750334
-1.0950141199455286	19.63861486947969	2.2183171555002605	9.01524353859464E-5	0.3105340599543381
-1.0936631912571904	19.634142492606518	2.218215396625758	9.01034948257751E-5	0.3105352291065024
-1.2019485900933222	19.823967402584525	2.2225338479483816	9.217759971614954E-5	0.31048615552510705
-1.2626663164006444	19.90610167368628	2.2244007616815282	9.307398071761258E-5	0.3104650697199551
-1.3479656887537845	20.02184186709379	2.22703511575751	9.433812802228791E-5	0.3104353546726316
-1.3818036936806772	20.069240413165744	2.228112843333072	9.485825606809673E-5	0.31042317419538235
-1.490043238491493	20.21081153288452	2.2313347590696964	9.64045838395197E-5	0.31038686836968354
-5.495158991359491	28.68268136418761	2.4242110293316492	1.9107654335239496E-4	0.30818770864588796
-5.507477156915547	28.790577524822243	2.426662736407236	1.9231158582912184E-4	0.3081592717615152
-5.640376413522405	29.93509919763994	2.452761071617163	2.0569615431760522E-4	0.3078577184374949
-5.66674537726079	30.200894570944342	2.4588069571855433	2.0878626058459516E-4	0.3077876254018356
-11.232964758328787	33.56280133293661	2.535480884016104	2.489782936489508E-4	0.30696460099478806
-9.890707351552885	26.584105713780335	2.3764413781377254	1.6677468473725186E-4	0.30879289954703704
-9.499209611630052	25.463046361573806	2.3509137738570947	1.5426152363690347E-4	0.30908474950152576
-10.251371607480321	28.08873461337165	2.4107292792835	1.8388472322085117E-4	0.30839946037947247
-9.949856872037069	26.81141811544305	2.381621348849028	1.6940109452837912E-4	0.3087335113034493
-9.409620206466	25.28683176907262	2.346890532300503	1.5227243072799744E-4	0.3091303182386172
-8.975776833099328	24.413789608181347	2.32705105951874	1.426797773791411E-4	0.30935629211230653
-8.450931047688341	23.67686534172989	2.310235246540094	1.345481158125026E-4	0.3095453438027081
-8.315280225053407	23.486682331666373	2.3059167936861016	1.324958329415284E-4	0.3095941652677873
-8.109310669822081	23.245736403988893	2.3004242316848904	1.2989163628717595E-4	0.30965566421426083
-5.04821833795282	26.35030357792787	2.371090488999092	1.6437040069474033E-4	0.30880033677137614
-5.072511135861281	26.457154341834364	2.373517651452291	1.6554614677557485E-4	0.30877230109152626
-5.319014801988768	27.6151602307035	2.399892170311322	1.7873775864101827E-4	0.30846841096617234
-5.298549699956672	27.508324942348306	2.397462852881332	1.7754519187065127E-4	0.3084964804048862
-1.6547952866665352	20.435138707303928	2.2364350072856682	9.885970231143749E-5	0.3103292679699369
-1.7068462026965912	20.505043732104994	2.238026253324158	9.962716800168338E-5	0.3103113271119321
-1.8328638043067826	20.675856534446993	2.2419106472811956	1.0150022147657032E-4	0.31026747455774895
-1.9146876228856835	20.78271581099791	2.2443431644042624	1.0266988806460074E-4	0.310240072673407
-1.9589596542270868	20.838178803681924	2.2456038748921237	1.0327412030513296E-4	0.3102258684963134
-2.2267902915590323	21.173727916983232	2.253248620480673	1.069652290015779E-4	0.31013994037634357
-2.4765836027203294	21.524027437877677	2.2612078722506164	1.1081117789775818E-4	0.3100499107534324
-2.510632075597485	21.56945277354053	2.2622432850100167	1.113145625857868E-4	0.3100382564662871
-3.4170539347823667	18.323036770820913	2.1884192480623734	7.593200332850093E-5	0.31090725879664954
-3.3613588547056894	18.26201824120377	2.1870320374189296	7.526926606573723E-5	0.31092281180659664
-2.8302006677410443	17.7685842180935	2.175810583322715	6.990248631409367E-5	0.3110476781841167
-3.0213186080937637	17.882690433716814	2.1784059941834766	7.114690100743823E-5	0.31101953346108346
-2.9853774190574067	17.85333337493745	2.1777392959496034	7.082764848479735E-5	0.3110269183615092
-4.904236518511963	25.91960781073081	2.3612671927240925	1.5957285747444976E-4	0.30891279619719375
-4.723668736196532	25.314951331292864	2.3475133486226314	1.5277466951854564E-4	0.30907089415926825
-4.604679940346854	25.051089745874435	2.3414928202854606	1.4979507929412594E-4	0.30913942469625233
-4.281370486848969	24.383328411417228	2.3263182544935614	1.4241226194463739E-4	0.3093126843821127
-3.2125741016240386	22.611557155864187	2.2859577093006838	1.2279428222697263E-4	0.3097700143569006
-3.272014261258436	22.70654698603269	2.2881159593941187	1.2383487865987765E-4	0.30974551404241923
-2.5518384799861815	21.63096481182497	2.2636421943941873	1.1199818829343444E-4	0.3100224232851689
-2.8735384712196232	22.08009398368013	2.273871133832973	1.1693928166620925E-4	0.3099070239830469
-3.1756044296995665	22.556944434453374	2.2847128365953138	1.2219867875986446E-4	0.309784071947702
-4.545571876999899	19.652622560032107	2.218659878142881	9.043292577146078E-5	0.3105675981034082
-4.424895516455141	19.524062222800467	2.2157362412665673	8.903489223898163E-5	0.310600333903836
-3.958958611653594	19.00470136406695	2.203920067245251	8.335650528935679E-5	0.3107327191509632
-3.8782730930382083	18.915322300283425	2.20188958610169	8.238445000384783E-5	0.3107555107859613
-5.025563667731989	20.107549344377823	2.2290251290365437	9.54359892367153E-5	0.310452442619259
-5.277731362781373	20.350988119887234	2.2345516082159773	9.808427283840686E-5	0.3103907119559589
-5.606549304112775	20.6598148798465	2.241591280389163	1.0149846800295147E-4	0.3103126009916951
-6.131048509468386	21.17349677678001	2.2532624375513244	1.0711746563831561E-4	0.31018230899584825
-7.17416985769136	22.198608654304337	2.2765863675817233	1.183590487338168E-4	0.3099224008155864
-7.6413332318231895	22.67125431062098	2.2873737416523303	1.235766561152736E-4	0.30980248634805835
-6.9150129554945305	21.927639425126234	2.2704378704933466	1.154259000410507E-4	0.30999131215433445
-6.31895859009996	21.343154735881807	2.257138001570044	1.0900613757392798E-4	0.310139491990682
-6.618255579081206	21.642875823077	2.2639406591314195	1.1231517964285635E-4	0.3100634500212167
-3.6680004015474728	23.30103040805593	2.30166522284294	1.3037616733710422E-4	0.30959246569523646
-3.83446762916781	23.580833568731567	2.3080287555683388	1.335181878815658E-4	0.3095202376192184
-4.071443328978513	23.987709649252928	2.3172996271166784	1.3796223890370548E-4	0.3094150914602294
-7.640251545310057	17.586782544931808	1.4671313942916335E-5	-1.2745407618547886E-5	2.409691408427694E-6
-7.509356374993602	17.79911102953117	1.5058776287112116E-5	-1.3342503530492506E-5	2.5185100465040044E-6
-7.6989388334005735	17.4903691638282	1.4531858709402129E-5	-1.2511857292525725E-5	2.3583506898448225E-6
-7.762103216471637	17.30759444679789	1.4203923628360376E-5	-1.2055735070941807E-5	2.3258879946170744E-6
-7.821162534822876	17.152686250634986	1.3938355542922588E-5	-1.1690482430967104E-5	2.2850208080870257E-6
-7.87221896818102	16.9473112831706	1.3567491890491411E-5	-1.1215232020683811E-5	2.262471396175179E-6
-7.921170402924522	16.753942907049066	1.3220056567375864E-5	-1.0771729944747623E-5	2.24098677801791E-6
-7.9783869673286425	16.470761822820492	1.2716806397388353E-5	-1.0154805111087548E-5	2.224342904724303E-6
-8.003886469325913	16.357472230499454	1.2513274951291517E-5	-9.904957393174922E-6	2.212835741233101E-6
-8.041803974825056	16.197407590250943	1.2227624064721164E-5	-9.573824499734601E-6	2.174703099935812E-6
-8.11957094103931	15.808141817188318	1.153529610586632E-5	-8.7682763717788E-6	2.1191601613354676E-6
-8.094241908274963	15.975737091845481	1.1831096726437753E-5	-9.105502574375886E-6	2.1345068807482753E-6
-8.149959289733443	15.594634263864748	1.1151717691033956E-5	-8.332907702055344E-6	2.104934764992728E-6
-4.487015489615116	14.591722761896559	1.3081123129817115E-5	-5.918177816557199E-6	9.525878754667104E-6
-4.416731324563106	14.512870608922288	1.3094054526568987E-5	-5.7537248214084755E-6	9.656238572109635E-6
-4.329055028394281	14.412978776001905	1.3115545403799842E-5	-5.535815515482696E-6	9.827098873084981E-6
-4.19303203891211	14.248275933735142	1.3152177876255521E-5	-5.194954095257977E-6	1.008292535615444E-5
-4.178965322518646	14.23024927967746	1.3156600560588404E-5	-5.156307233717401E-6	1.0110859859508138E-5
-8.208595369810979	15.125877972768416	1.0333077535111541E-5	-7.4500288190637226E-6	2.0570828691557615E-6
-8.250106284083648	14.883579494882824	9.924203418124191E-6	-7.020653740509431E-6	2.015199173285698E-6
-8.184763342662869	15.304083214581624	1.0639590681262155E-5	-7.779475150828023E-6	2.074986058026128E-6
-8.194040568253598	15.203367992185502	1.0463400118206365E-5	-7.585688196242866E-6	2.073569567173112E-6
-4.009503675450382	13.95499929048619	1.3160883917186794E-5	-4.602756457481513E-6	1.0420726438318782E-5
-3.967321215997023	13.879167246534847	1.3163344979957443E-5	-4.442903813221772E-6	1.0504796336610982E-5
-3.8768075373306097	13.684183745503944	1.3155976865784832E-5	-4.057737756061611E-6	1.0673312084280022E-5
-3.8285567068758617	13.577304042901428	1.3145313625556947E-5	-3.845371300574451E-6	1.076087666819744E-5
-3.679175518096213	13.165512678706849	1.3112121616374344E-5	-3.036508817183162E-6	1.103779478139147E-5
-3.5952780276413945	12.848827743115857	1.3075808800510841E-5	-2.4405641074452593E-6	1.1190783970082807E-5
-3.8035301168690907	13.511178334388502	1.3137554736700935E-5	-3.7227379898089957E-6	1.0803090780010524E-5
-3.5706258476984103	12.751547870197772	1.307002834698807E-5	-2.242119790270699E-6	1.1241929212818984E-5
-3.536337058362929	12.508568926206657	1.304924180959001E-5	-1.776639752432774E-6	1.1317215261639518E-5
-3.4943523373487664	12.217884679130231	1.3014740796284276E-5	-1.2227569011991815E-6	1.140458178624652E-5
-3.476217738039166	12.051206781698731	1.3000646959121705E-5	-9.246620244690227E-7	1.1439078696256617E-5
-3.4381043775288846	11.707787309160882	1.3028552137876372E-5	-2.365704527154288E-7	1.1536513727565746E-5
-3.4175141432913065	11.442487558596586	1.302966271261013E-5	2.457908832316996E-7	1.1577112704089982E-5
-3.390535492772293	10.959938069747185	1.3097001602114168E-5	1.1606788661320416E-6	1.1647999104640389E-5
-3.391605607580326	10.637069694303245	1.3151306047486358E-5	1.7552464214312983E-6	1.1657714850187105E-5
-3.3957072198915474	11.125983907025887	1.3090304395390267E-5	8.636587062217831E-7	1.1637498407564922E-5
-3.3933099091125833	10.454525891479044	1.3193028886987341E-5	2.1096835738335794E-6	1.1668940426719973E-5
-3.392748642497309	10.363320317554606	1.32291948334786E-5	2.286472596329767E-6	1.1675056029917808E-5
-3.3881777990103163	10.052022617744685	1.3323820970548905E-5	2.865017308853521E-6	1.1684551442884281E-5
-3.379931059854188	9.65560915900371	1.347691832671565E-5	3.5787264261245414E-6	1.1684521499992057E-5
-3.38003327420144	9.645525660619372	1.3479326716929465E-5	3.5960182935389765E-6	1.1683776111071413E-5
-3.380411775956053	9.63612711841371	1.3480707857351535E-5	3.6104952949278078E-6	1.1681852833097921E-5
-3.4070943292007656	9.209820550583608	1.3622888447842032E-5	4.3729549635094095E-6	1.1622615361517969E-5
-3.4177904844649305	8.97279793026408	1.3675463477842778E-5	4.750834229233844E-6	1.155912000717111E-5
-4.670507470987797	6.528342318175511	1.2547232002047934E-5	8.84211687709386E-6	8.784224522101732E-6
-4.472672713765167	6.53165408154053	1.2913307944288563E-5	8.795284889920683E-6	9.258319645278123E-6
-4.296096768007061	6.564113874181485	1.316169819687835E-5	8.647665181036856E-6	9.49260352360132E-6
-4.1907677441120486	6.6201318525786546	1.333249548655555E-5	8.482891870534429E-6	9.737856343294637E-6
-3.42823364007561	8.77881073484247	1.3776514595537763E-5	5.095226397238285E-6	1.1535585570141403E-5
-3.440421539484517	8.631632878187974	1.385741958261927E-5	5.319242307010971E-6	1.150147248681788E-5
-3.510174069952668	8.051882576425108	1.413571160082064E-5	6.184201168959933E-6	1.1321128399358497E-5
-3.4654247941708625	8.41479710425795	1.3923789219357378E-5	5.626267477957271E-6	1.1432124351476136E-5
-3.519325274558982	7.974355231943207	1.4141817058217324E-5	6.281353235588592E-6	1.127531874301877E-5
-3.8048036653298265	6.960169305120867	1.3754908610439753E-5	7.5048213574283395E-6	1.0261471576773044E-5
-3.942941641067294	6.809098812242506	1.3609423104625518E-5	7.971330601794994E-6	1.005807941983236E-5
-4.081244662082278	6.715380176995773	1.3352295151310946E-5	8.125482143962202E-6	9.852271613204645E-6
-3.557899482821399	7.6388476831782866	1.4140968275838361E-5	6.443124666242609E-6	1.097664094288065E-5
-3.5506928691402093	7.692857622749482	1.4226966369676234E-5	6.537256427066979E-6	1.1087790925105533E-5
-3.535122007221198	7.8370201875805385	1.4174207967554426E-5	6.41387181999203E-6	1.1168623583875599E-5
-3.5827478111781415	7.560437912809053	1.4138778395340676E-5	6.711729404562063E-6	1.088969506042268E-5
-3.656557182300242	7.31345080673359	1.3920708575075133E-5	6.9904506257072735E-6	1.055981907693301E-5
-3.741595319822733	7.091603710798701	1.376920171238506E-5	7.1279248944705385E-6	1.035028899808457E-5
-12.48823622079036	29.318127189803445	1.741990460428332	-0.08144298557721218	1.0411165359496766
-12.301573729696075	29.291730374054282	1.6633872684969355	-0.08265240822541323	1.027041497427014
-12.904182385341631	29.37659805299116	1.9138722969870507	-0.08406797867020172	1.062384499984237
-12.704310573905445	29.35687813300677	1.8325331677141663	-0.08203465546019681	1.0531545511058824
-13.215739023882737	29.375039723105594	2.0311081728067095	-0.08927651840373282	1.0646451102997718
-13.289816212405814	29.38416912499247	2.059746342184148	-0.09145701078281795	1.0662887780732726
-13.628735756055638	29.408293625969595	2.1757871615056303	-0.09711190023730862	1.0637027341085759
-13.761313265189306	29.420327221129604	2.2219479858329994	-0.09981352421067034	1.0630797082695638
-13.789831291953012	29.42263826529943	2.230443648210818	-0.10055615517465782	1.0624105692688637
-14.193507593470319	29.351006338599753	2.3412738127771244	-0.10780962068216188	1.0434984238219946
-14.343065600888547	29.30623263263965	2.3760626394707796	-0.10738169696518138	1.034774373223804
-15.169871121939503	28.7024294022831	2.5702976987665793	-0.10418609265067207	0.9962693713428747
-15.025976096323706	28.826575538617305	2.536379381134395	-0.10314474080726863	1.0021049962782347
-14.704342841257393	29.099582909420015	2.4606553653698686	-0.10300540232331194	1.0159935013946864
-14.77814405518191	29.048154888872233	2.4772441803993486	-0.10166268318169545	1.0119869866493993
-15.194930389272562	28.670268692680192	2.577907692490968	-0.10508284075716856	0.9946942614919831
-15.552436058935607	28.262388145106144	2.679453374205831	-0.11875274951878864	0.973234313585349
-15.65870487864321	28.128694460225432	2.710219789026083	-0.12319548508464467	0.9663068212753989
-15.420870685895718	28.414489982476084	2.640907871154623	-0.11335559634890116	0.9819090786519806
-16.14669845066415	27.534817692946177	2.846796312258103	-0.14514516720991932	0.9224373298533839
-16.18902508127296	27.487365967844962	2.85756306118604	-0.14735557907889568	0.9183697662850843
-16.090879730623392	27.60512583812312	2.8312224483589423	-0.1429261769691227	0.9277096857582725
-15.906983759261689	27.83045491742547	2.779830816229317	-0.1362280323195828	0.9455239729203823
-15.78801336657089	27.974288039163056	2.746793953433375	-0.13079919330259365	0.9556960118247533
-16.4224657835804	27.241242221715776	2.908022809287825	-0.1582653920212228	0.9003251707931353
-16.636541644582238	27.015574682657572	2.9373492266816132	-0.1670346739177647	0.8772115259943074
-16.701862721366762	26.948993088668995	2.94068093675351	-0.16955442989987346	0.8700177485375343
-16.98192097775023	26.67928029930171	2.9384402888568886	-0.18155347888076834	0.8555923311934474
-17.086567607533095	26.586911131348927	2.928165730902104	-0.19159185607233267	0.8564042714083264
-16.810764952407226	26.84442366016748	2.9386690129867685	-0.17487583065673087	0.865176964275483
-17.316197999609905	26.352544552541893	2.8852742170267547	-0.22339674512508212	0.8702487385966915
-17.45518464052986	26.210110438215963	2.857181733176027	-0.24450053353039622	0.878293036488484
-17.722095738557805	25.895382301413925	2.8034383129378035	-0.3206971798980398	0.9136326512430533
-17.72264017583542	25.894744071275742	2.803305713117645	-0.320851395509568	0.9137026852678017
-17.932597821946576	25.11386146747848	2.697363131004456	-0.5237583242757518	0.9141657232722251
-17.907096306050956	25.00313633884308	2.680939676598312	-0.5554918573885432	0.9026500025834666
-17.75267320881764	24.32471147247125	2.5773506851425227	-0.752222030496541	0.8300128216282926
-17.92944471255859	25.1306830888716	2.6993200125042125	-0.519784635481671	0.9141466838597334
-17.722777975835573	25.894232143167198	2.8032251124188243	-0.32101088579048437	0.9136958720575006
-17.728945142955695	25.871483784810497	2.8001591625856967	-0.3269165506234057	0.9137209587372763
-17.700264955727473	24.192801294244298	2.5538309155762016	-0.7937662637958747	0.801666646611031
-17.492893227235577	23.675149455238873	2.4547592983060156	-0.9560357882760366	0.6886719031592488
-17.219818972655105	23.051350814888384	2.342908563788953	-1.138370563368331	0.5464924394828532
-17.213682929786287	23.036984749786797	2.340129489644468	-1.1425036362217014	0.5432355859047802
-17.20651458505761	23.021889840621302	2.337505259241135	-1.1467968830766189	0.5394112774497735
-16.72944438496599	22.0265670999435	2.1796372667234403	-1.4139412316078714	0.2761274324592689
-16.772330573218266	22.113599037757318	2.1925391635492035	-1.3928142859291204	0.29950231328714505
-16.97378539565523	22.529669064239176	2.2546933072102693	-1.2877958828899767	0.4100885945958107
-16.69878402350933	21.97001521221032	2.173690324227922	-1.4264284012706119	0.2614948896139873
-16.44523432072541	21.481646309928003	2.115135430704905	-1.5349138048711721	0.13544736627356527
-16.38784636008633	21.382208809377225	2.107844678103327	-1.5545163149165553	0.10919311737263877
-16.10429654720809	20.90765006213037	2.0626156506049167	-1.6474542632635274	-0.023797994069868027
-15.229590069694847	19.59839917871314	1.9845071789465134	-1.7917078274946803	-0.40121758505911725
-15.573303162172023	20.08692966262294	2.009128372654425	-1.7545029512707255	-0.2611526719635592
-15.762739830454272	20.369577854236137	2.026730177913044	-1.724126470791143	-0.1788709415774077
-15.676053214728174	20.229671015614727	2.0162155407023077	-1.7430042685244398	-0.21949522458771847
-15.004965242227517	19.29705702264412	1.963485994269158	-1.780190333694943	-0.49013196717164875
-14.347740685004595	18.43237628944785	1.8073706897581958	-1.6085116171708327	-0.7044002670727427
-14.71316053352021	18.903140185799252	1.9196671334048767	-1.741417975849894	-0.6124133376978906
-14.112301424219844	18.14085757339455	1.7030219875279982	-1.4889227798709894	-0.7430367762745975
-13.786968016309958	17.746840232171802	1.528480243637326	-1.3094411300356201	-0.7246677803832695
-12.572484095421888	16.31238607204104	0.8662761642481329	-0.6849728774235494	-0.43868042405256685
-12.73923093656964	16.50237005974189	0.9546294961306159	-0.7671691130843888	-0.4829354403757802
-13.149721100590622	16.985383718836303	1.1713051069710314	-0.9750899905754831	-0.581184643323198
-13.560443943361147	17.474962802260926	1.4001705577991754	-1.1881995762317965	-0.6775370001969357
-12.433087863224218	16.142914163274668	0.7955279648215112	-0.6210564718935598	-0.4021691860194905
-11.67886765718853	15.130655135953049	0.4401671041155173	-0.28529914044784843	-0.22091367886552868
-11.370603754574383	14.616160191779192	0.3061160222258028	-0.1502655524322703	-0.1589595606711248
-11.928279318244115	15.521235666230787	0.5521502566236268	-0.3935979774918307	-0.2745103143050856
-11.098102119973685	14.067276715400904	0.21515826402682167	-0.06796641141281203	-0.10545965293672466
-10.94829922258624	13.75778922441979	0.1636288688813058	-0.0248600715860187	-0.0749780658281544
-10.566136973193167	12.955069884045642	0.09648978317145046	0.013473444698697669	-0.02590765189358664
-10.528617101577506	12.869997651759531	0.08864628774911772	0.015993121705362358	-0.020869072373683517
-10.125844678960055	12.03212679724241	0.057690193374784766	0.01751597376051928	-0.005049589294595828
-10.205786830641387	12.200371242765215	0.0638350816158151	0.01709030519468976	-0.008213235273719902
-10.11776374681346	12.014636087480781	0.05733333372796311	0.017380656021623204	-0.004861914744222671
-9.799033203597945	11.32040592221854	0.036980140218701066	0.013617583527076592	-0.0017218255490007916
-9.732454220074882	11.174895810343436	0.03290186835979526	0.012304878582874539	2.008316281283066E-5
-10.081694286405995	11.938670646469957	0.05507095095381016	0.01688911743401267	-0.004514873980008116
-9.419861471494833	10.505758447346915	0.021129938426675963	0.006197099306202045	-0.001774095859380033
-9.39945834397536	10.463080013210769	0.020361800379481237	0.005765575199680085	-0.001817323105746182
-9.362989365785312	10.388561145610026	0.01930067178915773	0.0054267114615879145	-0.0018327727023765682
-9.15485933130238	9.94585479357356	0.013526539187824427	0.0030923437217472544	-0.0022821569556695067
-12.250739993292553	19.150604908283345	2.022053587027579	-1.917752962449734	-0.5630817812827328
-12.385666050996104	19.229462944007324	2.122096697797753	-1.9946208455538872	-0.6324167924130788
-12.018444755085756	18.995911937273455	1.824775160783783	-1.7736975799558903	-0.425589892473424
-11.827571680933026	18.805921238230237	1.7301600055124826	-1.6909364534917983	-0.3617946032687005
-11.71378598197753	18.69006222155872	1.6674111119715773	-1.634387135096599	-0.3227691597439496
-11.489121580415649	18.312221504949157	1.5042255597527323	-1.4793010838573788	-0.2457855378317104
-11.42092816915265	18.202424829191397	1.4572061043494824	-1.4338645371536467	-0.22479387039220816
-11.137081940903064	17.673975351763787	1.2284145730052383	-1.2068666194032094	-0.1517930012682316
-11.050577560623434	17.52903972488271	1.1647670753334354	-1.1424928861736507	-0.13324666920186068
-10.900173758069224	17.228821915447778	1.0301773833920582	-1.0056480355624702	-0.10708248213160335
-10.59407257662658	16.86993613536655	0.8556573772851005	-0.8304504508763492	-0.06803627829285194
-10.4015251414116	16.663994998799538	0.7598990548953928	-0.7350747864157767	-0.04879564718103109
-9.980308680915373	16.24426542990552	0.5633294271139989	-0.5395275628823002	-0.018313187241039003
-10.52456597891735	16.788877057884427	0.817737481608095	-0.7923726127561133	-0.058088793171223306
-9.215934750579713	15.702403997568886	0.3088983111473713	-0.2916093437748918	-0.012657587822778416
-9.506635524164235	15.916651407254937	0.4066204935737282	-0.38684347032225214	-0.0020394396693970466
-9.713477904294042	16.0562870014233	0.47470613574091286	-0.45306362337038564	-0.007304811660625259
-8.987328542896977	15.535943891824608	0.23497133237225554	-0.2196557591896098	-0.019262764575203158
-7.038155536202357	2.4161328913912485	3.675933785223948E-4	2.3652728379469856E-4	-4.546377877979252E-5
-7.218271698777633	2.47634434863711	3.1364502219236685E-4	2.3805236597164862E-4	-8.82000105617315E-5
-7.402921517489648	2.596088343862585	2.8148305484369227E-4	2.2099526634945799E-4	-1.4691184948224456E-4
-5.610926604361966	2.56874897195521	8.633373148820153E-4	1.0468831880397967E-4	2.1744331334457197E-4
-5.791192046184306	2.4885541575675454	7.957719247797595E-4	1.2255127690901526E-4	2.00802233716624E-4
-6.090991914769232	2.367770791599311	6.898979648078834E-4	1.6269706873701744E-4	1.5788459153861942E-4
-6.223300720670824	2.365865245728654	6.340385970049627E-4	1.7194090207724624E-4	1.4090160747539442E-4
-8.524776938151282	15.280293075065625	0.16797372648579958	-0.15802695682068083	-0.034597125326469524
-8.5390176621	15.301185889469425	0.17760295204093363	-0.16701559117557185	-0.0363620067293561
-8.574275941324595	15.320887483760043	0.18221639684391322	-0.1711824839646367	-0.0353792119954828
-5.2268760988311245	3.1984387632370352	9.058643548294555E-4	1.3554524064622718E-5	2.465784796512987E-4
-5.323022364028059	2.954304032548915	9.08614738568536E-4	4.508512532057689E-5	2.4101088251185455E-4
-5.411391041049513	2.8046470279535036	9.013406310411887E-4	6.909595116316595E-5	2.3380588641490704E-4
-5.361270108912003	2.863813885716368	9.124726175645337E-4	5.802343499480034E-5	2.3912202578205835E-4
-5.176470922340737	3.3654332504811606	8.855961961371942E-4	-1.9210875004210026E-6	2.442063544979722E-4
-4.997438755280889	4.032636318053695	8.010590785917733E-4	-7.363813841257253E-5	2.32508330920904E-4
-5.108994509801874	3.6116460899580636	8.57857596134802E-4	-3.396526149543646E-5	2.4265224969487816E-4
-4.991774580661376	4.054261353979088	7.982171977582881E-4	-7.630771352882667E-5	2.3208337256014664E-4
-6.53602006808163	2.347293243898074	5.303061544188715E-4	2.045862973340947E-4	8.201657433902477E-5
-6.871423256057571	2.3759082864320638	4.0779973454961246E-4	2.2979725353344474E-4	4.430003255002658E-6
-6.725008134174486	2.363972974785624	4.3909106235104074E-4	2.1946195304986305E-4	3.984662056253956E-5
-7.498445287702315	2.6504749625169852	2.7812662052996147E-4	2.1359192840902618E-4	-1.765959613869774E-4
-7.543394316053332	2.6908233254228815	2.8387792208504567E-4	2.0408660686255706E-4	-1.9360896002438384E-4
-7.714537633122486	2.9137762658493207	3.2585911342342133E-4	1.5424503227822763E-4	-2.4243915910560955E-4
-7.7891268079090406	3.0564766598021276	3.3322525457927464E-4	1.1367818735985729E-4	-2.659876262242768E-4
-7.80527300412054	3.4063802626319237	3.2398428567699566E-4	2.6589393218884455E-5	-2.459025493116706E-4
-7.804324521600502	3.2269612996167556	3.39700850290191E-4	7.479097637189496E-5	-2.590135455245592E-4
-7.758877336072651	3.698244931275473	2.940592516094894E-4	-3.1980925739388374E-5	-2.069266641750536E-4
-7.751964178591711	3.7286102673963915	2.890852800317505E-4	-3.917227140940665E-5	-2.0162381022077627E-4
-4.868412953288395	4.489722570165323	7.357176353679389E-4	-1.0824429969027855E-4	2.0434615536005888E-4
-4.944274103721604	4.221530184777065	7.73822289317373E-4	-8.855153332941988E-5	2.213295817417556E-4
-4.861218645669248	4.514367912389247	7.3111937134888E-4	-1.0850407967768316E-4	2.020297718033907E-4
-4.761328567585714	4.872867994409656	6.684840036372709E-4	-1.2630383456175746E-4	1.7298618382469478E-4
-7.7347878369548635	3.762505605967378	2.7589850934059125E-4	-4.3566212567872954E-5	-1.9287658124989753E-4
-7.441188952293851	4.488511996506501	1.2457454144070132E-4	-8.770126422814604E-5	-6.292829622578668E-5
-7.462522939780039	4.43043664258904	1.334798261599377E-4	-8.43791160020786E-5	-7.244081110712526E-5
-7.583988224902736	4.103803156183615	2.3744231308328183E-4	-7.830306639550999E-5	-1.1908354725780895E-4
-7.428705960551779	4.562167039268793	1.2403433146413004E-4	-8.596207500088579E-5	-5.9109856605074924E-5
-7.367225146909923	5.0179675342064245	2.244331809695743E-4	-7.03036838099892E-5	-3.3010061050026E-5
-7.395373926440531	5.510469499667041	3.343123956175624E-4	-4.930202194378645E-6	-5.386354722184097E-5
-7.396628687854849	5.543415335697084	3.4637615732802975E-4	-1.9580583939469728E-6	-5.525344581040935E-5
-8.951906927477943	9.55517852325179	0.01078020259289466	0.0024593785408491093	-0.002679569572557913
-8.732770861641235	9.107630277300872	0.0074326488157132695	0.0014235396469768173	-0.002246117263250867
-8.477149435408428	8.592840803667324	0.005284722107834013	9.838499226772672E-4	-0.0017233503534964684
-8.352048182285694	8.325615036227727	0.004374834669757172	8.490314163023715E-4	-0.0016573457813106912
-8.222367325804308	8.079901469599669	0.003774366607002884	7.512903701687244E-4	-0.0015194709260896448
-4.558078678429407	5.6727023718291845	4.645537887462402E-4	-1.0431566049027473E-4	9.871649984928815E-5
-4.661854211303943	5.2307881209663405	5.867391305788329E-4	-1.2026356809715729E-4	1.3305789793857417E-4
-4.6736829568741065	5.179041007331088	5.988986696615031E-4	-1.2045021574858221E-4	1.3764691448589215E-4
-4.664862639408369	5.2157017440172675	5.906952318012286E-4	-1.205342906439996E-4	1.3394347571118784E-4
-7.642518454416541	6.7438038314408955	0.0011922622532634915	2.1967208293074828E-4	-4.0143869912903787E-4
-7.72390205946121	6.960130553786359	0.0015083027759531156	2.8719733238683994E-4	-5.332263260338724E-4
-7.960824009101229	7.5515457825414485	0.0024561541947368416	4.745481389099094E-4	-9.3577961000702E-4
-7.398279738095727	5.568321714484634	3.586796526962327E-4	1.9427785343554926E-6	-6.133124111723398E-5
-7.486554017062449	6.151026864151781	7.064161261941642E-4	9.597758365077458E-5	-1.5908794836591523E-4
-7.599533786520233	6.612688047526157	0.0010670348895578461	1.9381276126596904E-4	-3.7254459558451236E-4
-4.559353287845783	5.783205763653101	4.2778796708960203E-4	-1.0448011395130782E-4	8.712430606089134E-5
-4.539973927898901	6.108340489734484	3.262353579721238E-4	-8.861846870115442E-5	4.5191453111897634E-5
-4.595870421128182	6.280367827388355	1.998186313818044E-4	-5.5703208444166636E-5	2.7193745064717024E-5
-11.949523827617073	29.206895619841305	1.5076670706312996	-0.08611289474558573	0.9899003394898214
-11.807688642858182	29.154031813094953	1.4413185445439338	-0.09096889730258306	0.9692565464591015
-12.00330605669702	29.223330979102066	1.5319201420913426	-0.08497476948226002	0.9964397744100864
-11.58017196199464	29.065937130844834	1.3358975459769915	-0.10291711402699526	0.9391276864893997
-11.41683712235142	28.96940271662765	1.2581726231554522	-0.11726975647280588	0.9078756763293321
-11.219350371023808	28.853937987330728	1.1626524081159655	-0.13705770397073436	0.86878553408524
-11.063811648377435	28.68153300927144	1.080370105160739	-0.17565895428717376	0.8290020015413715
-10.947486528223845	28.535037823889105	1.0172411590777464	-0.20675332710688912	0.7984989756950873
-10.899230615467399	28.323819733732066	0.9675474556358876	-0.2604867562909844	0.7778216087798288
-10.868467577029437	28.194812621939796	0.936228844094863	-0.2933430811655987	0.7649868262740523
-10.876511202290695	28.109887068149042	0.9262316424605648	-0.32164169088462935	0.7630322420000364
-10.899672074901286	27.854101802332053	0.8938240378212998	-0.4004573652846576	0.7513336962504031
-12.412266700730603	28.73183000599365	1.6323744694641764	-0.10179695384311672	0.9857667248829796
-12.004390987243811	28.644127827029816	1.4295142613545178	-0.1483370843250998	0.9501508956154823
-11.418956634563854	28.353076382645266	1.1286307357044958	-0.2567488364266816	0.8712047130531261
-11.624144095082618	28.483083006210283	1.2329254687579922	-0.21131870018647747	0.90265693329477
-11.98757052088968	28.638168487186267	1.4209784848766127	-0.15079030358462475	0.9483100102019176
-11.999455430555999	28.643021141499133	1.4270710375935507	-0.1489014005582484	0.9497438331347263
-11.11438165555979	28.077094826076056	0.9807378428512775	-0.3414263502747613	0.8065314246922886
-11.390783517603357	28.330385589064328	1.1140280758131107	-0.26434203602567574	0.8657745690455045
-11.018694723095315	27.985290635821798	0.9412553057147481	-0.3678222551762711	0.7827217171715463
-13.471803069018005	28.77445563984976	2.125446076304579	-0.03910386309339545	1.0450651024607882
-13.48260549035852	28.773788416678933	2.1301968897671952	-0.03867842159499857	1.045408387986316
-12.935354512904492	28.789110493383188	1.8837100090939065	-0.06314996017161909	1.0224357023403678
-12.730299209385468	28.768829272465172	1.7862417311518914	-0.07778098359870592	1.0098819912839052
-14.231290469589101	28.525879619960573	2.410239072588795	-0.05156211232930194	1.044766473094752
-14.010448775461906	28.63328583652027	2.3353572728719967	-0.041725043918054934	1.048330155644671
-13.506471729136642	28.767317669153915	2.1393723552388164	-0.038813656195917465	1.045493491286853
-14.460841527293365	28.39408003504012	2.4821304219873843	-0.0651079589103811	1.0377066176882273
-14.783683682753072	28.129965573228738	2.5643213732317376	-0.09332620047556967	1.0190621119982293
-14.975465100779633	27.963363652093868	2.613585112498912	-0.10918258614801875	1.006879775673264
-14.857377166814722	28.070482248494333	2.583211198635409	-0.09968940238305098	1.0148675387607784
-15.247091508969765	27.723494694946858	2.682567539748613	-0.13019886151279775	0.9885652181153114
-15.438921475279523	27.548521108541188	2.7332017989902115	-0.1422878952521133	0.9745903296198897
-15.777307067901031	27.23142152114181	2.8207076899322328	-0.15755452627067307	0.9468523722226816
-15.505550048294694	27.4862002405047	2.7499202058641963	-0.14670698669975862	0.9696291002123189
-15.95882932927022	27.057658625283377	2.86660248088451	-0.16621135409485044	0.9295518694526685
-16.071627921968407	26.944874315391413	2.894300276850348	-0.1690673179440952	0.9170001145855211
-16.348879088595037	26.649360708813276	2.9527083807130143	-0.1787264742893167	0.8820857238937615
-16.427997019937784	26.555959712111072	2.9673291378675097	-0.1835704742164289	0.8698030117837446
-16.656844434007954	26.17623866269756	2.9728326137468004	-0.23292047348917208	0.8206276952750274
-16.696536478621557	26.09508062700545	2.9667924411214734	-0.24713185136409915	0.8100452421261201
-16.835749776418716	25.686852448177994	2.903132262837535	-0.3380935807101756	0.7586118289432492
-16.845061757485475	25.628453285604436	2.888852297923918	-0.354924846376454	0.750318670325634
-16.850433340026893	25.176846057478727	2.764531072225337	-0.4961970660037094	0.6795732711542419
-16.85038673364371	25.14105029551206	2.7544157755814	-0.5078580265966277	0.6741963245453061
-16.822804208812027	24.752145786172367	2.651693598739939	-0.6290438289221193	0.6132117748448916
-16.814022621155868	24.619664448408173	2.61664482445356	-0.6701927726669803	0.5924809278020241
-16.812945472733826	24.6090037446475	2.6139758033558307	-0.673373136531871	0.5907322933018754
-16.723937840816944	24.10943746964462	2.489299112934195	-0.8343858738883425	0.499976406862551
-16.711672631053567	24.055094941481215	2.476302307047634	-0.8504985796102782	0.48996445518551435
-16.289023552988983	22.907733919851253	2.226381654169818	-1.186388587296946	0.24165436098743176
-16.541701583590093	23.45604246001041	2.344550249476177	-1.0291131991466096	0.3686891780608806
-16.554803726644348	23.499372302025698	2.3534268819960973	-1.0169363135249299	0.37748666634233613
-16.28488538521969	22.898119481008653	2.2244099664646235	-1.1889976817779715	0.23939445606648269
-16.26218103763534	22.856454352609262	2.2165639225351677	-1.1999980035001552	0.22907271165976886
-15.969194038819062	22.31634337785984	2.1148550865996305	-1.3434977246094593	0.09500069565219563
-15.890230123807179	22.1925020649246	2.0988614947006714	-1.3763295270399274	0.06392740841843206
-15.611918811164477	21.76175729997115	2.039663592140534	-1.4842684658373817	-0.04774526088341201
-15.389654649869971	21.467446140267274	2.0107710911562435	-1.5509477700188676	-0.1268683851070974
-15.211472875440649	21.22502075941048	1.9847131949581627	-1.6042499512347992	-0.19270782536857597
-14.852605830718518	20.76860561637889	1.970355212148684	-1.6974907380157995	-0.31406137308105325
-14.818368111934701	20.727265125728813	1.9681189716165701	-1.7056350703780077	-0.3254859378630854
-14.010753868674147	19.956266747716498	1.969358615717364	-1.8311750993892728	-0.520210866298833
-14.087441807327457	20.012526511232718	1.9663346725434567	-1.8223434692363196	-0.5072294468422608
-14.468160486474938	20.371519812579944	1.9595224259146047	-1.7653390900194874	-0.42161085195332326
-14.161164464278139	20.08381166702931	1.9635873720618426	-1.8112808880526157	-0.4906938537593182
-14.781086333771103	20.690256417429	1.9674950700272524	-1.7126234418324988	-0.3360182197383287
-12.566775432145782	19.255877513320883	2.1016081768484263	-1.9789712571739044	-0.642007725952678
-13.290339014836286	19.46305631769065	2.0100192133300085	-1.9094869810970385	-0.6209632372585128
-13.1729303124603	19.418787275288505	2.024913175446234	-1.9216540479393294	-0.6310828267971622
-12.843245224742368	19.28971157894774	2.066163422246525	-1.9542234337076483	-0.6573779322834722
-13.364979556612642	19.508469790386137	2.0066406335592877	-1.9033339279786248	-0.6138362864115436
-13.714991928392514	19.7215588672211	1.9814756133755789	-1.8669676668148583	-0.5770971598119572
-10.73275094914898	27.601566124654774	0.8528580841529254	-0.4502601506250692	0.6998552125728335
-10.621312259153935	27.431657608134955	0.8191317498220725	-0.4800807318716097	0.6629042898080911
-10.494472622804425	27.139762728691487	0.819030164425679	-0.5278605858326575	0.6059085419252443
-10.440814811578786	26.97290839065918	0.8114614330416973	-0.5518234842655703	0.5729241572341388
-10.340010025599554	26.46761329405222	0.8532010488699804	-0.6312676334942462	0.4672479518870014
-10.310942985096554	26.231506882359504	0.8549716483373271	-0.6660468196738281	0.4173824671169941
-10.254915889396067	25.788604694922874	0.9358089161302465	-0.7453942627471812	0.3274517080429772
-10.226478276469011	25.49740684588262	0.9715920064315553	-0.7953803511790141	0.26638568322449974
-10.15297056364784	24.454238785309386	1.2282900615274674	-1.0074067555410369	0.06073999771104492
-10.148816922605754	23.97207807587904	1.3672888853497227	-1.1192908616882653	-0.030910827414984625
-10.1572747910747	24.735583520367605	1.1506045891093224	-0.9425995579495763	0.11416302022486985
-10.162097597121184	24.830116402868736	1.130229838014966	-0.924328200452298	0.13268170551116298
-10.162546766859359	23.84260305188515	1.4090801649351494	-1.1553433516820544	-0.051520769621461765
-10.199764060738538	23.17965757589045	1.5554391213906023	-1.296843404459222	-0.14713809491319632
-10.264133457042867	22.925685144978395	1.5966768970072658	-1.3535937514125163	-0.17737755566646085
-10.334836167150385	22.416165687077918	1.6774087645293876	-1.4371132856588904	-0.2616894581900461
-10.491992980100063	22.018023813554393	1.770890536880605	-1.5384937066037445	-0.32733137530377593
-11.549836964138185	20.072338696358347	2.1922941738757302	-1.9674051706319482	-0.6300554346729472
-11.554967867880773	20.064003427239495	2.192463054876248	-1.967866994667309	-0.6309738691349471
-10.551136967279964	21.796553611972193	1.825804739904768	-1.5926528011988506	-0.37397894216951394
-10.861109989919282	21.2561808403101	1.961925782794494	-1.745768271599725	-0.46093603401910566
-10.944210941660401	21.11696785294288	2.007894506507866	-1.7900103830232108	-0.48522403301935174
-11.133323225905555	20.800917117156818	2.0866969031835443	-1.8622053532399545	-0.5368897020336136
-11.346534801731305	20.436488911990164	2.143502899411694	-1.9212469601307876	-0.5805739716394742
-11.231518843805489	20.62710766906838	2.126849237945515	-1.9006443686712138	-0.5584337924588014
-11.741469854730147	19.77949816437784	2.211067032218719	-1.9871082811037528	-0.6743788843436977
-11.841147224706019	19.661418434931374	2.2137844226290393	-1.9976343666640712	-0.6856959289326715
-11.973386913159729	19.52262481256701	2.218914400092519	-2.013735212554211	-0.6946282377815466
-12.17042537041236	19.353881967026794	2.1948262243863867	-2.0153296731268053	-0.6885528711243367
-12.254791953417843	19.298450378205736	2.1658012448306367	-2.0071620024759302	-0.6683558568456177
-12.107678242949614	19.405561627556374	2.2021341440087343	-2.0140813619062206	-0.6912114256970348
-4.288326386940742	5.8070230604936794	0.08408091410482792	0.07770238421104866	-0.019113074483120565
-4.307057605244767	5.526002436139832	0.11753237318514577	0.10873489987290975	-0.02040590690025155
-4.180171464701457	5.245978145694322	0.15299949082774977	0.14244243511954216	-0.004603536808624612
-4.162615861022818	5.199209053922773	0.15847752353401642	0.14752082767119823	-0.0023504944558050823
-4.143652721141185	5.191949089536986	0.1595888193432768	0.14823429805808358	-3.1841378460968975E-4
-4.014987066173259	6.398560350145364	0.013270478887566635	0.012778678658883196	-0.0021835063760523815
-4.102160277057983	6.226155071234556	0.03304290182379009	0.03171022160448635	-0.005616352713473029
-4.158587255864665	6.1200098173878565	0.04678347517791978	0.04399681273134999	-0.009078204990365348
-4.284793079351208	5.824858607178209	0.08177625323511692	0.07556231913189489	-0.018802613807832498
-3.6322745368198053	5.1479752237781815	0.17327830596748584	0.15224582014141963	0.062169974003249
-3.7520724673596213	5.133869891353276	0.1718615785441298	0.15429259937205086	0.04636713560848398
-4.068810461062704	5.185234828589743	0.16191811124400685	0.1493241781377128	0.008627732856881397
-3.4079134276844885	5.238028583704212	0.17082309599183731	0.14011978797118524	0.09014649985376974
-3.870611147185512	6.723331704642558	0.016898122880179132	-0.013180072291587875	0.004655001218182112
-3.93550508782948	6.569124366309313	0.019982797170251913	-0.005502380752441902	0.0041247769654093915
-3.083077723553127	5.477621858005871	0.1685876357969588	0.10716120918796876	0.1299540734464753
-3.2016356353304536	5.395281637801698	0.17012587097794662	0.12008812745442918	0.11488606582976182
-2.9250367521464256	5.618751443255416	0.18064002172065774	0.08799870339358094	0.1501099834545245
-2.808073832376915	5.742408533499555	0.18712846397710312	0.0720371272434202	0.16355186599598956
-2.561109083068193	6.012828978318681	0.22914126461118736	0.03705844238534584	0.1962817570885785
-3.6562255957727294	7.214473650128381	0.04792292109210813	-0.04014818515470782	0.0044144043170865396
-3.592522873141893	7.34008329807876	0.08394464042990156	-0.06875377432913934	0.009843358002769895
-3.54328167840365	7.470859406778205	0.09484233574166014	-0.07768230844099007	0.011120200529692934
-2.1477862434435124	6.617732931249476	0.3506570918033776	-0.05729124465641082	0.26006486683823765
-2.178221292733067	6.571855578800015	0.33951339520098767	-0.04871505491789184	0.25632039083668157
-2.0648331524982755	6.7576354797203635	0.3826814241722945	-0.08334138412794787	0.2708687232689123
-1.8849213199230619	7.066868042911974	0.452750404354775	-0.1402846924689264	0.2934892491236778
-2.4120263893614973	6.229400814325045	0.2706295141105328	0.005119986829265143	0.21961709427152437
-2.5361866250272955	6.047252036713077	0.23348465778230537	0.03352945976086906	0.19959475402898694
-3.935819787141531	17.984500048599497	1.9547133238472836	-0.9575090926305392	0.1999598897809896
-3.78336958602557	17.993315823553566	1.9414492105385006	-0.9626222087323245	0.19679179545865155
-3.427077741744119	7.766058137175304	0.21714946275414562	-0.1729836835323435	0.016795613514182697
-3.406569881135219	7.832445527304884	0.23434097571390827	-0.18489683445831076	0.016938980077697764
-3.395983191054093	7.883794864942119	0.24814334202046148	-0.19344594122761982	0.017709673127600224
-3.3371281060386737	8.150918617555703	0.3276707893763693	-0.2360327010774751	0.022858865044874548
-1.278169408830863	8.48437433428823	0.7783710774728303	-0.39301383569282405	0.35818681673830005
-1.4540629241815408	8.03470965362341	0.6754661210977413	-0.3142982771514603	0.3447280211589687
-1.8167261401452421	7.208011822579171	0.4837791536097983	-0.1662837659952881	0.3039066847771978
-1.5523830370140876	7.789776732269239	0.6170450210710515	-0.26806511898902596	0.33224232666834086
-0.9410764433027281	9.405038530050247	0.9731358561884849	-0.5401138642027861	0.3754245926906167
-1.0329367331417418	9.151234284338832	0.9212469069062144	-0.5027340493873906	0.37187151278313924
-0.7679094447811552	9.95277965234512	1.0716680016396167	-0.6104461997646418	0.3797657163815643
-0.33002843814312044	12.134348277380695	1.3990168190844934	-0.8448469330623063	0.3710945255401964
-0.3357764586920513	12.078843485378034	1.3919406514149277	-0.8397832490189318	0.3718769176009431
-3.417433509638533	17.827381727176302	1.9134191487175456	-0.9817299994262201	0.20122975695283202
-3.353382382951112	17.741842308688575	1.908399035594345	-0.986254361556106	0.20401300763169503
-3.674832941632539	17.93323560833925	1.9343153705925091	-0.9666561855155511	0.20029067869106296
-3.5409307277999584	17.885907081965335	1.9242523198383337	-0.9755308559331703	0.2000143801718975
-3.1860561960175433	17.549365365355296	1.8944817826148936	-0.9939312266275597	0.20807654643431334
-2.9981130641699174	17.395321314172424	1.8826371720281572	-0.9997346760127348	0.21176889721135897
-3.2165215628928006	17.57820816975883	1.8964342274759018	-0.9920954321866855	0.20791154031787018
-4.1137207324417435	17.95308223849858	1.9757644540146997	-0.9493450755944801	0.19989801664122545
-4.160621080742889	17.795938972454014	1.9852445476679215	-0.9495800746639157	0.20487446624839914
-4.190763877417752	17.70804950350443	1.9911501145784571	-0.9474275450341727	0.20685288501426524
-0.33050020850094985	12.145123827625998	1.4001216947066333	-0.8455683540034055	0.3708530262653936
-1.4343564303268679	16.31909273804294	1.7671182047077523	-1.0257834958298815	0.25147833044121326
-1.3066176526698219	16.0680303809159	1.7496888275539484	-1.0263254386581793	0.25662467799112515
-1.1152979539279455	15.611202681804269	1.7175983731372297	-1.0209426756716844	0.2695240567548981
-2.4474803932797915	17.1585224792057	1.8542327654948334	-1.0120803475774973	0.22420444074782578
-2.055761384167546	17.041296048986602	1.8299416686015042	-1.0203659585596283	0.23077034885134698
-1.9984998164489554	17.002629506016117	1.8255367889465661	-1.0205101909684684	0.23307459045430193
-1.5724149375605685	16.580962567434636	1.786336788985226	-1.0279081410714195	0.24400751218656735
-2.9820955633715815	17.38344915169903	1.8816954201279035	-1.0001379387273857	0.21216409668321426
-2.724789042326286	17.256116533629893	1.8681384743849607	-1.0062643327395109	0.21815414502869532
-2.531457869203797	17.190304756335227	1.858460621805374	-1.0111151137224024	0.2213392886116168
-4.183190145794866	17.56540290424019	1.9900250059734486	-0.9474285816002914	0.2099217559229083
-4.207099313692599	17.371866069837257	1.9941137791242216	-0.9501783877577196	0.21323280006057577
-4.17345519997633	17.089831976884682	1.9826060507949532	-0.9557842420100618	0.21286888912530538
-3.3148310309893363	8.423923301546052	0.4084553472143561	-0.28539655651313045	0.023324568634459274
-3.3001926290874843	8.663118489326514	0.471235264042954	-0.3274379091580101	0.020794363631139078
-3.2862287614074197	8.915212706658004	0.536640730330318	-0.36913031495113435	0.022520969867272818
-3.2794829862540458	9.153166440048345	0.6035045793347082	-0.4120921809737508	0.024854186949761107
-0.3805651487088481	12.953841366376702	1.4852512978844583	-0.9028765819477063	0.35091918656788057
-0.4307061904896281	13.36924122248353	1.5291597228124139	-0.9328245462305547	0.33973146611316996
-0.5075965103225141	13.744646939005303	1.5621532467990478	-0.9507453499373236	0.32940650641361224
-0.5977318219793605	14.096499370658435	1.5956634815230972	-0.9710179388340809	0.31744734678260733
-3.2676731937878696	9.605726412719452	0.7189029600144647	-0.48196274611065726	0.034440341035529926
-3.256429234120413	10.042692132374542	0.8278666559407493	-0.5470509902063169	0.043907655923971695
-3.268410707882346	10.416945356274994	0.9106487789035163	-0.5921856450609313	0.051755184040497865
-0.6591870284780542	10.31262568099423	1.1383264082383864	-0.6589053030011205	0.3824005970541133
-0.42285288091859907	11.258976825610697	1.2873530167027847	-0.7649414980347876	0.3831456958124389
-0.42939644071267913	11.215805729165236	1.280794163627059	-0.7600059519113207	0.38346106750934655
-0.6312573047807166	10.428088654680536	1.1585522048218517	-0.674113803356413	0.3827716747927316
-3.2903234695987535	10.897386429199772	1.0235892740646042	-0.6563044862647862	0.06153358382552761
-2.987291544864133	17.386535233830127	1.8820199002674776	-1.0000390059761746	0.21202273008096337
-4.164359810315925	17.031866286091535	1.9797929062283692	-0.9563078111468779	0.21327644824525147
-0.7097934901376413	14.466809880080852	1.6294146665249307	-0.9896991954908648	0.3041899841188872
-0.8575672753041089	14.969271293498517	1.6677858399993006	-1.004469426541054	0.2897615448770817
-0.9532329287786547	15.217415294466539	1.6892097292538821	-1.014320621883922	0.2802866839167606
-4.1386892518049425	16.602845789463966	1.9534682730811883	-0.9591404880856069	0.20816471219173366
-4.159558946386909	16.976159925336383	1.97627272035954	-0.9557284209503052	0.21344518787401098
-4.083322820670365	16.225441788462653	1.9208872451971932	-0.9594841614307257	0.2023211371664262
-4.075875945060494	16.183223288394085	1.917034148793171	-0.9592062354631204	0.20201977791494352
-3.9528003255732322	15.292784673108926	1.8096252542877835	-0.94915332684142	0.17378891619581488
-3.9992067929440043	15.73055462668215	1.8660706733871975	-0.9574418518163872	0.1890165638012805
-4.068371905853679	16.139351008679608	1.9118424737190023	-0.95840240208045	0.2009798564233073
-3.903746688804401	14.691009127397303	1.72662418390817	-0.930874195858802	0.15302124781073184
-3.86987704440043	14.375574603567006	1.679010209681019	-0.9173647524782764	0.14419649396360068
-3.9256796422272324	14.820378173973397	1.7453114773130207	-0.9344816637702313	0.15705819380799096
-3.9497350317267026	15.228464150498013	1.8008602652360524	-0.9470149042989301	0.17165730701449175
-3.7268568443784513	13.894308007070336	1.600988585592291	-0.8999311329976736	0.1318360028622587
-3.698215854277132	13.779058127098043	1.5818943355359056	-0.8948729019439201	0.12898622036217602
-3.6779639093146645	13.673870011895303	1.5632855418504823	-0.8880712260549557	0.1268628558094894
-3.571181750067259	13.33170586472178	1.503568300869786	-0.8715563411292009	0.11819475011955768
-3.4835043026903465	12.977876322076302	1.438359625625653	-0.8465178272918674	0.11243601060450749
-3.404126025364066	12.339701968592273	1.3216951695626307	-0.8021377220787393	0.09420613243918027
-3.3488293333994186	11.895449310153229	1.2305781349208336	-0.7587815868839691	0.0853482895287603
-3.300315153385468	11.14083500028607	1.0777178056498695	-0.6858223374847631	0.06699785473940138
-3.9511621749674837	15.271050023970451	1.8067566624303273	-0.9485730775039012	0.17322983997683794
-8.244373317370188	14.628658956740194	9.424305199032726E-6	-6.488350665965628E-6	2.0563749970421875E-6
-8.208489142862772	14.204433859089825	8.611577111498287E-6	-5.6254927411658994E-6	2.155737632148415E-6
-8.193734077492797	13.966873422743047	8.142289269685343E-6	-5.1320542425009795E-6	2.1940291050394227E-6
-8.232676222944097	14.462837941075223	9.113157194525567E-6	-6.153017827349323E-6	2.1028781430867597E-6
-8.19035693955016	13.837323106092928	7.866633897934363E-6	-4.850473394762307E-6	2.195952994501864E-6
-8.113167709168138	13.369167772280294	6.977939122108059E-6	-3.895776160911865E-6	2.346421755649118E-6
-8.077142174814208	13.181783020574018	6.622439875224448E-6	-3.497453920435229E-6	2.4065599080673783E-6
-7.967407351985131	12.816549861797377	6.040780497449634E-6	-2.7782390322712276E-6	2.619295311876843E-6
-7.4202031915344335	11.241546128091116	4.713107896974694E-6	2.951664953976463E-7	3.723172768118263E-6
-7.380855782333087	11.139150568907128	4.738757395016439E-6	5.165066445110249E-7	3.805320089706502E-6
-7.603903539139292	11.751642921695533	4.934966710826923E-6	-7.036433030895852E-7	3.3431500841095843E-6
-7.696154479064555	11.994745340563997	5.020791955882863E-6	-1.1603606444467422E-6	3.1503698810472304E-6
-7.744684776673163	12.145936214046198	5.1950739412402396E-6	-1.4442784402321815E-6	3.0548177175563683E-6
-7.337783016568444	11.036160898112158	4.831668025507849E-6	7.351632331905865E-7	3.897256176810599E-6
-5.478513842259125	7.328297301269693	1.0353721723716098E-5	7.281672316353646E-6	7.336565576088755E-6
-5.496335515484936	7.350666297835906	1.0325632420348412E-5	7.259576229668753E-6	7.311088321609652E-6
-5.513292533723025	7.373441024034741	1.0275156351031023E-5	7.220570996926682E-6	7.2858948519242985E-6
-5.7782594324877365	7.704138241466704	9.688984557095129E-6	6.738411286641592E-6	6.782222727161578E-6
-5.226288884072366	6.97442447090005	1.118149952354178E-5	8.026602372186237E-6	7.73708675749224E-6
-5.1320395346395955	6.880771446866525	1.1360740162541093E-5	8.145436725606272E-6	7.893130755931904E-6
-4.981658732436152	6.746084424883188	1.1789511828466752E-5	8.437164859018739E-6	8.187048193543738E-6
-4.872230788355059	6.663668971542325	1.2048811864325829E-5	8.60101588571771E-6	8.420843810987508E-6
-5.95993806317256	8.088641025459268	8.842068589430826E-6	5.887081466720785E-6	6.542876254541607E-6
-6.156106083074739	8.43849134717127	8.331673842670912E-6	5.415535466721702E-6	6.228017773755113E-6
-6.3622803987511345	8.893710900037291	7.4616083744959886E-6	4.52526005918857E-6	5.900275656636224E-6
-7.037730777065047	10.279206689455364	5.4172997236926076E-6	2.172362453821709E-6	4.549594979030377E-6
-6.511291309796823	9.166024915663732	7.136150218340358E-6	4.212118100525483E-6	5.601001186733792E-6
-6.961309529005052	10.091919377967345	5.5493147286877785E-6	2.5152035283397544E-6	4.703836105747265E-6
-6.976746835639336	10.11701394282087	5.527128413317821E-6	2.4837528418749797E-6	4.676218120070193E-6
-11.149672852779776	19.026028297048256	0.3626872324362316	-0.06849272669536105	-0.15846424866690725
-11.177286946315288	19.099277703541333	0.36508061727443825	-0.07105172560368779	-0.15905360768632415
-9.18227086019565	22.941744559833715	0.3549416955338086	-0.17616224661418045	-0.10079453512067132
-8.933979733519063	23.042297787756027	0.34555339052550216	-0.17881321939830008	-0.09217808520475704
-9.497726748011418	22.723004536194928	0.36305443474472554	-0.16980469790815686	-0.11035955783964309
-11.201816179455392	19.362671115833425	0.3693643956423691	-0.07877766899456864	-0.15858168945742782
-11.022193536741858	18.71762456011473	0.35259851967251254	-0.058600754444604795	-0.15591526448356574
-10.948655511422155	18.634752597804788	0.347237014554502	-0.05524999415171603	-0.15375450677730956
-10.739200803101152	18.414265673982754	0.33277400381397787	-0.04723219659674589	-0.14790482941574
-10.426129079411938	18.242868662510936	0.31074250793569835	-0.039345039651841184	-0.13780417426978694
-10.351495060601314	18.19934593348884	0.30549883232072433	-0.03759624852919202	-0.13536990850523942
-10.276659955502009	18.164399203559437	0.3002937111514017	-0.036061138116217195	-0.13307967504629442
-10.051706148564318	18.092298620546728	0.28397825198758514	-0.032172979341814914	-0.1250587884875925
-11.220597943108505	19.547650220008503	0.37239460735839786	-0.08412196336209393	-0.158179935782519
-11.213232813518047	19.613678726955158	0.37291172882320067	-0.08561587507405216	-0.15786701041887935
-11.167862918473158	19.983763373685665	0.3758101455598123	-0.09605809461602566	-0.15521839906444895
-11.119734753615504	20.180895538942224	0.3768613544792125	-0.10070842402707926	-0.15392344796667667
-10.889962382093142	20.81510177874138	0.3776008067763692	-0.11713327005460897	-0.14692765737744384
-10.989883259185685	20.57314650704364	0.37747611190765884	-0.11141349246850811	-0.1494435019845774
-10.670647697607485	21.25443563231954	0.3771128699638473	-0.12884170969901707	-0.1408781945897759
-8.656589193032165	23.077778160673812	0.3323550802225209	-0.17874850051770377	-0.08352863049618846
-8.262164632393056	22.97490850022338	0.30794817942773967	-0.17257259019341256	-0.06947063848104941
-8.093510801985081	22.896766634500132	0.29668426382550384	-0.1688616031033167	-0.06437249484247466
-7.68989912608717	22.564207698669875	0.2660166033674922	-0.15331951071596062	-0.050770820500261896
-10.61906467426591	21.352055718189742	0.3770446567267798	-0.13112937512310122	-0.13979697372088412
-9.936768220586934	22.310409278173573	0.3721342942500029	-0.15796597830498924	-0.12275025639623546
-9.627937960973474	22.62487940796674	0.366589826477327	-0.16721041594709254	-0.1139728026594106
-9.573169961095976	22.676544366109272	0.3654891489383027	-0.1686280339696255	-0.1125519281723824
-10.134279956953314	22.058148587414195	0.37356306240888837	-0.15033145097763023	-0.12820610342341154
-10.304582249602808	21.836678921374176	0.3755167482265416	-0.1444138907625188	-0.13218450813024124
-10.555587977067566	21.45179651669559	0.3765878162200824	-0.1335280642660453	-0.1385428545608472
-9.871150253323467	18.04329134881533	0.2711409097584906	-0.02955144407791343	-0.11914118761453445
-9.4491510421968	17.986087424675254	0.23835190810194737	-0.024197378904276992	-0.10344625068898344
-9.39405468440286	17.97674307009461	0.2341114548839566	-0.023591825780600977	-0.1015140833849206
-9.318824933668623	17.968766098777905	0.2278294245968517	-0.0227473198831888	-0.0986946090462105
-8.866655676614846	17.930756511797174	0.19047100653206783	-0.018204248076901457	-0.08122733880121964
-7.460370084706861	22.326890903804703	0.24774926164436933	-0.14387856015338446	-0.04491224688592759
-7.181921823170052	22.004421546653404	0.22399618717069167	-0.12899530545656585	-0.03726995919586931
-6.980050576019263	21.793148493492453	0.20792516323703325	-0.12080971442188987	-0.032742385467734565
-6.576542696581086	21.409318391621486	0.17703269515528094	-0.10404036285133679	-0.02329748708765155
-8.591810565175942	17.924390418426363	0.16544330963225937	-0.015241048024713481	-0.07043503777257457
-8.160987566235585	17.895824611247768	0.12115194789299168	-0.010010137740501373	-0.05109495567079768
-8.427526747689353	17.911776804777684	0.14891803196026393	-0.01337281655831282	-0.06325457641287437
-8.540982568507179	17.920050757602066	0.16085968162595116	-0.014754940464561184	-0.06843386387485084
-5.864615339578987	20.755750631962357	0.12770583828315557	-0.078262499692747	-0.00583277360004536
-5.543802938210256	20.38074487517408	0.10444634175769621	-0.0634584426322079	0.0015250995785377267
-6.504364858334945	21.34437545298176	0.1719233453959559	-0.10173264530362482	-0.021780145997903986
-5.970918121132899	20.87023242852833	0.1353706247470006	-0.08202100952669897	-0.007907665929477246
-5.171797381464162	19.89737251545445	0.07722824625448238	-0.04879831500566165	0.007317863517011136
-5.0245480447987125	19.683822661130662	0.06644697389199822	-0.041059167126783966	0.010023533353849383
-4.900152014728899	19.401774462066626	0.055098469020146784	-0.03349968933935159	0.01009881430806004
-8.045165203849148	17.895237150670994	0.10513947926091065	-0.00844414075797972	-0.043386491086715565
-7.828330068792466	17.887207984644846	0.07289258314673461	-0.006196895991964967	-0.028962621559598195
-7.588389628929521	17.819549385161938	0.017045809696261925	-7.155496959763897E-4	-0.007034235152214927
-4.683175416995011	18.92056128922509	0.037767875290437174	-0.021727631100340775	0.01220769766914579
-4.557131527726211	18.533459102138394	0.02634279242190649	-0.016482113105311093	0.01152532507143455
-4.377707594286538	17.57417867700677	0.008644503730910736	-0.004741299208797088	0.006873711998658058
-4.375950900357417	17.526057226949376	0.007761666905071193	-0.0041416985018928555	0.006433485810198887
-4.484941864981501	18.19838652331461	0.01727111427141092	-0.010388510914285224	0.010030859109188866
-4.372825752777866	17.497105804998277	0.007439697666394203	-0.003953246989561145	0.006161743953313852
-4.260063754969469	16.957122878843833	0.007165164754192065	-0.001491998083364609	0.004104426270191158
-4.2543796491463395	16.88173839584814	0.006706329436726278	-0.0012028205174034177	0.0035893997812601573
-4.172479120773178	16.325671413989923	0.006570711868965334	-2.151988553140411E-4	0.0020950641097909786
-4.151871519508384	16.155447405066244	0.006645489404948386	1.3400310191739707E-4	0.0016035847201747422
-4.144035245207647	16.121454065378032	0.00664241867676571	1.3638243488344902E-4	0.0015870334003034467
-4.072421898747817	15.289956430567175	0.005034635034619588	9.227205790725036E-4	5.452302788447125E-4
-4.095328121705499	15.489697359268533	0.005459328515617944	8.076237013826377E-4	6.309443902680881E-4
-4.118480058777639	15.68595857984359	0.0060328788802825155	5.632918109491629E-4	9.231711907732175E-4
-4.140149876500907	16.06180723438685	0.006516576163436498	1.7603134242803156E-4	0.0015180099629581575
-4.179593610389492	14.862900564725685	0.0037851050567833337	0.0012013084935026301	-1.1677982729182599E-4
-4.129583690004605	15.034457843656845	0.004336386203212313	0.0011950504283585205	3.698526687930139E-5
-4.332504046130264	14.727261534199787	0.0019163853382050935	5.268143186836796E-4	1.732372073071759E-5
-6.864381120883843	17.824925970386563	1.5385771756777726E-5	-1.3347877282881952E-5	4.172505127629064E-6
-7.111456277637915	17.862901719600874	1.5366953020837124E-5	-1.3491077185231752E-5	3.533944862578409E-6
-7.361730330183262	17.815658423143518	1.5161064924598381E-5	-1.3374998876050984E-5	2.8925951373082866E-6
-6.699631952192596	17.790187728061333	1.5397565311908516E-5	-1.3232598420619791E-5	4.590155246196404E-6
-6.471535900809904	17.65611081898578	1.5234865017655792E-5	-1.2824954095440641E-5	5.167709931861917E-6
-6.01856299486931	16.965651538393175	1.4306511919112572E-5	-1.1049331687107473E-5	6.275022987857438E-6
-6.018217814642384	16.964954947243214	1.4305570555850318E-5	-1.1047600578544502E-5	6.275871778876499E-6
-6.192614293475787	17.31914560580889	1.4770235709819741E-5	-1.1914056854212086E-5	5.858210869841315E-6
-6.358826975092747	17.562077889890872	1.5128320161041221E-5	-1.256928241436748E-5	5.448531809641055E-6
-6.018066056155799	16.964687362149334	1.4305278054168238E-5	-1.104697764915274E-5	6.276251375326233E-6
-4.908304538333134	14.969355025422521	1.2904116234039184E-5	-6.751447758675038E-6	8.697500397048946E-6
-4.894965705707698	14.956384548239772	1.2908733169800801E-5	-6.723277295395703E-6	8.724512047908552E-6
-5.522668475480044	15.89108446419409	1.3230774806331094E-5	-8.686937336361092E-6	7.3775733885757545E-6
-5.590293973325887	16.02332329799043	1.3321347891695537E-5	-8.958977143942144E-6	7.231555224699515E-6
-5.62503595550961	16.102423683804165	1.3391050663056755E-5	-9.124498262365848E-6	7.162958756365161E-6
-5.79838945170203	16.47567517825189	1.3743031460239558E-5	-9.93493330572878E-6	6.7744854332043654E-6
-5.818300420163335	16.518599132988257	1.3787424708487006E-5	-1.0028276369593951E-5	6.73490496065636E-6
-6.016563718580136	16.961325465432818	1.4301447925423434E-5	-1.1039358841501607E-5	6.279718729476172E-6
-4.911331118979538	14.97328547513143	1.2904264104410408E-5	-6.759821703979399E-6	8.690918529681397E-6
-5.0735700023776875	15.16993664121582	1.289956093329868E-5	-7.1722346982311544E-6	8.349827826685129E-6
-5.223708594183212	15.375437594116095	1.2949519460908332E-5	-7.6103903843409035E-6	8.033481102177852E-6
-5.2244114000787105	15.376332166246335	1.294964496258902E-5	-7.612251813541363E-6	8.03203849560978E-6
-5.424504479191739	15.698092793846305	1.3089855554412573E-5	-8.279548096400619E-6	7.598764785757136E-6
-5.22565127061393	15.37825402853767	1.2950492483992936E-5	-7.616262337339462E-6	8.029470715314809E-6
-4.7077301313837365	14.774519111724057	1.2969617716642618E-5	-6.325919361890812E-6	9.10153601161942E-6
-4.675015183440867	14.74800878513003	1.2983581171766737E-5	-6.268533467940635E-6	9.162264533417887E-6
-3.7658512309524754	7.028045440845924	1.3808689150847598E-5	7.329038642569589E-6	1.0349232230215684E-5
