# Supplementary material for: Thyroarytenoid muscle fiber orientation regulates the ability to modulate vocal fold vertical thickness
Source: PLoS One. 2025 Dec 4;20(12):e0337735. doi: 10.1371/journal.pone.0337735 (PMC12677544; doi:10.1371/journal.pone.0337735)
Supplement: S4 Data — (ZIP) [file pone.0337735.s004.zip › Male/contourA6TA11.csv]

% Model	Angle5.mph
% Version	COMSOL 6.1.0.357
% Date	Dec 14 2024, 01:41
% Dimension	2
% Nodes	720
% Expressions	3
% Description	Line
% cpl1x	cpl1y	Displacement magnitude	u	v
-11.968005616002486	39.650844643500406	2.711426386822927	3.357105430961071E-4	0.305569488532468
-12.100925229184412	39.521184251215715	2.70846433479072	3.3399003722985824E-4	0.30560556094866587
-11.810234379374002	39.74293127707726	2.713526276474604	3.3694030906329127E-4	0.30554303803162014
-11.76596306338081	39.775513356632324	2.714270801258363	3.3737354737412397E-4	0.3055338301858477
-11.47739948826791	39.862189693672036	2.716249750555741	3.385290397519844E-4	0.30550708787943415
-11.258980847445656	39.857881496438054	2.716147650070564	3.384742503089405E-4	0.3055053652508372
-11.716143543792246	39.796222579001906	2.714743034930011	3.376510497068931E-4	0.3055276921046839
-11.163938214941039	39.85365079891891	2.7160517141386036	3.3841403427092826E-4	0.30550523931583845
-10.796207435616262	39.85090503287166	2.715987194529009	3.383672351620092E-4	0.30550114557583363
-10.709496869932108	39.85039381204079	2.7159744809063047	3.383568977137003E-4	0.30550014681012466
-10.37169574884199	39.850036177539195	2.7159646943254216	3.383387671353755E-4	0.3054958181339098
-12.13512273325702	39.460672833157	2.707082544580077	3.331882051632729E-4	0.3056220288679365
-12.240660142730178	39.24849072022055	2.702238873221884	3.3037549123553895E-4	0.30567957962686665
-12.227325367848685	39.08705965880899	2.6985504165459844	3.282437494103242E-4	0.30572214116911345
-12.205740642978935	38.979124391808504	2.696086361574138	3.2681819042117697E-4	0.30575043160888665
-9.681369688821853	39.850002288818345	2.7159537107380194	3.3831315808730336E-4	0.3054868030750481
-9.209886193231677	39.8500022888185	2.71595442254462	3.3828720094925354E-4	0.3054806412609296
-6.503691158131879	38.96454001876737	2.6957062070359408	3.2661596581758556E-4	0.3056801355389674
-6.587351156296421	39.29642873129991	2.7032898098324285	3.3097078828158604E-4	0.30559320411244506
-6.771159512318912	39.57700815680421	2.709697230986417	3.346580733215506E-4	0.3055211911187706
-6.814129999907874	39.651652838586976	2.711402826333469	3.356382767530036E-4	0.30550195522494683
-7.229593906641747	39.84203493583536	2.7157535240798314	3.3814821410968655E-4	0.30545690035462414
-7.181795837296288	39.83706132882147	2.7156398395163404	3.380822655637561E-4	0.3054575939447149
-7.033567159296577	39.76166368437849	2.7139152770574455	3.370894937002793E-4	0.30547565056288123
-7.6946177519140235	39.85300356006798	2.7160086285461285	3.382911113516883E-4	0.30546006085926936
-6.488283836647731	38.91091546805024	2.6944819680061074	3.2590897574278363E-4	0.3056941545401569
-10.243595360807257	39.850002288818345	2.7159636958076185	3.3833014529850665E-4	0.30549415260872204
-9.730298368089413	39.85000228881833	2.7159545963940994	3.383146470983437E-4	0.30548744207436124
-9.743014193148053	39.85000228881833	2.7159545741579207	3.3831549138146606E-4	0.30548760806987896
-9.085341826788042	39.8500022888185	2.715952866165052	3.3828373644521247E-4	0.3054790121716635
-7.779783738995952	39.851154726690396	2.715969181890877	3.382642381566684E-4	0.3054616645888509
-7.886706964608754	39.850916601280545	2.7159618711792137	3.382661046715374E-4	0.3054631251523497
-8.209330570361047	39.849987794146756	2.715951288273875	3.382497175163742E-4	0.3054675792147201
-8.699211804792647	39.85004545472901	2.715957343826675	3.3826122911732783E-4	0.30547395928724547
-8.427966558711145	39.8500350871401	2.7159503707066257	3.3825988205312584E-4	0.305470418185588
-12.152615457473026	38.61822056218743	2.6878422494484178	3.2206591117407013E-4	0.30584527978460263
-12.150457207342695	38.60568225439725	2.687556104289297	3.219007854120544E-4	0.3058485706668093
-12.146591986235311	38.58859764700979	2.6871657939755784	3.2167658118853086E-4	0.3058530429464583
-12.074238696384148	38.24828133015453	2.6793975500449516	3.171996078366124E-4	0.3059421856488084
-6.441829287929373	38.514252064367554	2.685425718503528	3.206958029275725E-4	0.3057987378208481
-6.4796557750756225	38.830935381536946	2.692654121094939	3.2485914001684435E-4	0.30571525254373466
-6.431316994593285	38.355730965701305	2.6818043522127946	3.1862387044363284E-4	0.30584064152425317
-6.415000660473024	38.12021737547059	2.6764282351076307	3.1553443354404617E-4	0.30590288025362744
-12.006552716049852	37.91928976266428	2.6718810872380003	3.128890163415682E-4	0.3060283955549169
-11.966773292852782	37.7322909897182	2.6676129020448767	3.104395511652065E-4	0.3060773782591078
-11.899335717233097	37.41624344712912	2.6603938304532373	3.0631758805533453E-4	0.3061601635180491
-11.86072968481382	37.23337054820751	2.656220356357612	3.0392637461060116E-4	0.3062080692859312
-6.405495081109018	37.81045524455644	2.669351593387185	3.114901583611419E-4	0.3059849028462416
-6.3802834672144035	37.49850283645258	2.6622317381866685	3.07417048578641E-4	0.3060673029834051
-6.34327199449609	36.990127261889924	2.6506194937162264	3.008166519417146E-4	0.3062016423891022
-6.3346776499635205	36.89181710192548	2.6483775785249253	2.995380903473294E-4	0.3062276009103643
-6.327277488709939	36.80573234114482	2.6464136799582074	2.9842779547550814E-4	0.3062503365447925
-11.839379859361392	37.12464213602315	2.6537357611195085	3.0251009280165284E-4	0.30623657414224403
-11.66031709327127	36.191536938073696	2.632432598392524	2.904122551271482E-4	0.30648124975155744
-11.619905720758748	35.962379473002436	2.6272066238208134	2.874520127754778E-4	0.30654138362553274
-11.730360249335298	36.58305483766412	2.6413803084634195	2.954648755914773E-4	0.30637851929682136
-6.248695444183289	35.88284413383002	2.625359326406612	2.8648636952030386E-4	0.306494054285941
-6.190644674951313	35.36621719878445	2.6135611711609448	2.7989548804456326E-4	0.3066303357240461
-6.146329446134891	34.860882297696094	2.602031083122686	2.734039998553079E-4	0.3067637713294735
-1.0600869276340483	18.316100001774196	2.224879443707289	7.806691523379002E-5	0.3110923932753072
-1.0459016161732135	18.37692181363064	2.2262624800286326	7.874720308790661E-5	0.3110761166853327
-1.1744205707972624	18.153797557800345	2.221185823489413	7.625485336080137E-5	0.3111366767751848
-1.311326192584243	17.97535615877772	2.2171268352726266	7.426238288815463E-5	0.31118548976265387
-1.386335587551091	17.922671465764726	2.2159275786807617	7.367631409195099E-5	0.311200285690411
-1.650548821745367	17.757514160475903	2.2121733511106636	7.183877587005703E-5	0.3112469911921404
-0.9718149006219283	18.630446296863695	2.232033703790353	8.158357612138665E-5	0.31100810342822843
-0.9542349860686515	18.852537320770427	2.237086023987031	8.407250634386918E-5	0.31094904708986304
-0.9467123425971604	18.932059856972355	2.238896904986222	8.496439695729015E-5	0.31092788763078444
-0.9488912973033679	19.009058522305217	2.2406488552646016	8.582963923316367E-5	0.31090750420255797
-0.9602591937381534	19.185733594449147	2.244671696671042	8.781287460312844E-5	0.3108608063435859
-1.0005126263859143	19.36574217623491	2.2487668205013964	8.9836963458871E-5	0.3108135454539962
-6.05347281998843	34.07388368729615	2.584089573880849	2.634430071750991E-4	0.3069713128718482
-5.779746191862431	31.198536783186327	2.518477379231242	2.2756485995541325E-4	0.3077304294905978
-5.81260308842713	31.6601371096856	2.5289895367690987	2.3321945202722376E-4	0.30760840632681224
-5.898916358898413	32.61341104261303	2.55076160312988	2.450958018463871E-4	0.3073566861776254
-5.976331308258205	33.33624786626052	2.5672353901037894	2.541092781440231E-4	0.30716595146306946
-11.555172919712001	35.57995576034233	2.618476690126663	2.8256121066817536E-4	0.30664176947098304
-11.427224513094306	34.824469013294944	2.601233440244304	2.7284249373238893E-4	0.30684008266442575
-11.302991741507174	34.01939293201957	2.582854059456911	2.6263080485182367E-4	0.3070515596487505
-11.26269403333529	33.74326682230424	2.5765649865341356	2.5910010368755405E-4	0.3071241179387138
-10.87492360433819	31.536162433666846	2.526204707439028	2.3149059030909414E-4	0.3077033272990923
-10.79808267178972	31.096982410679725	2.5161888146609837	2.261793219235039E-4	0.3078185902666039
-10.515617328365707	29.431210118152052	2.478212084659617	2.0570372296389676E-4	0.30825588344824506
-11.095255333576779	32.78560916869341	2.554687852576728	2.4711805558858696E-4	0.30737545161221036
-10.374607869233792	28.677418549364212	2.4610033012402686	1.9675783290736942E-4	0.30845362054140835
-1.9007542873442729	17.670028077820447	2.210182913978258	7.08708842134874E-5	0.31127295574106495
-2.0779141835942943	17.606247817656115	2.20873338707556	7.016589790253993E-5	0.31129182820791457
-2.421704394542373	17.610906476909	2.2088405091670666	7.023320091875322E-5	0.3112944106994853
-2.5268901597962445	17.60827853304663	2.208781509909935	7.02089212195882E-5	0.31129627601733684
-1.0157099330243569	19.441588102125813	2.250494044608779	9.069081379722248E-5	0.31079361271208233
-1.1062328150339649	19.65851365771074	2.255431261801085	9.313377679706805E-5	0.3107371271303019
-1.0950141199455286	19.63861486947969	2.254978335430452	9.290934574586304E-5	0.31074227608927707
-1.0936631912571904	19.634142492606518	2.25487647501166	9.285884691904714E-5	0.3107434463815048
-1.2019485900933222	19.823967402584525	2.2591992703179162	9.499900203867597E-5	0.3106943419275064
-1.2626663164006444	19.90610167368628	2.261068092183154	9.59239319038704E-5	0.3106732474726067
-1.3479656887537845	20.02184186709379	2.2637050736043096	9.722833765762105E-5	0.3106435201771092
-1.3818036936806772	20.069240413165744	2.264783888938318	9.776501969522445E-5	0.3106313343178877
-1.490043238491493	20.21081153288452	2.2680090273492235	9.936059047670004E-5	0.31059501481797547
-5.495158991359491	28.68268136418761	2.4610712022804733	1.9704895873189556E-4	0.30839418636457594
-5.507477156915547	28.790577524822243	2.4635253209154344	1.9832344256601482E-4	0.308365714624134
-5.640376413522405	29.93509919763994	2.48964735691063	2.1213433479090385E-4	0.3080637941731957
-5.66674537726079	30.200894570944342	2.4956990392972243	2.1532299352524425E-4	0.3079936139888138
-11.232964758328787	33.56280133293661	2.572443430841039	2.5679359451429425E-4	0.3071715031274697
-9.890707351552885	26.584105713780335	2.413257784220422	1.719727188016199E-4	0.30900171698952733
-9.499209611630052	25.463046361573806	2.3877057994712514	1.5905982177086086E-4	0.3092938152411493
-10.251371607480321	28.08873461337165	2.4475777168617583	1.8962893420993316E-4	0.3086078888245977
-9.949856872037069	26.81141811544305	2.4184425172634914	1.7468273963753327E-4	0.3089422716317309
-9.409620206466	25.28683176907262	2.3836789179353683	1.5700736869642321E-4	0.3093394132211281
-8.975776833099328	24.413789608181347	2.3638196767046673	1.4710818353673178E-4	0.3095655382712589
-8.450931047688341	23.67686534172989	2.346988217872916	1.387173412529097E-4	0.3097546635169276
-8.315280225053407	23.486682331666373	2.3426653333284326	1.36599470845231E-4	0.3098035048543229
-8.109310669822081	23.245736403988893	2.3371674714392268	1.3391219816458552E-4	0.30986501766961294
-5.04821833795282	26.35030357792787	2.4079008196403304	1.6949143239873148E-4	0.3090075023658167
-5.072511135861281	26.457154341834364	2.4103304284625637	1.7070481532115096E-4	0.30897943616457907
-5.319014801988768	27.6151602307035	2.4367297506772587	1.8431700933751053E-4	0.3086752132177581
-5.298549699956672	27.508324942348306	2.4342980419175078	1.830862825214246E-4	0.3087033143769493
-1.6547952866665352	20.435138707303928	2.273114448762318	1.0189387175220076E-4	0.31053739044743006
-1.7068462026965912	20.505043732104994	2.274707269842954	1.0268576214053761E-4	0.3105194423937625
-1.8328638043067826	20.675856534446993	2.2785955739826287	1.0461843360111831E-4	0.31047557180059315
-1.9146876228856835	20.78271581099791	2.281030503054406	1.0582533880570662E-4	0.31044815965193434
-1.9589596542270868	20.838178803681924	2.282292500359554	1.0644881980514468E-4	0.310433950725709
-2.2267902915590323	21.173727916983232	2.2899446940194563	1.1025736820234033E-4	0.31034799407133484
-2.4765836027203294	21.524027437877677	2.297912046401784	1.1422572834731428E-4	0.31025792429757004
-2.510632075597485	21.56945277354053	2.298948450851819	1.1474511636333834E-4	0.3102462654452607
-3.4170539347823667	18.323036770820913	2.2250502813924617	7.823555243203565E-5	0.31111674366808867
-3.3613588547056894	18.26201824120377	2.2236616264405584	7.755169437893977E-5	0.31113229953637456
-2.8302006677410443	17.7685842180935	2.2124286312896033	7.201389055019755E-5	0.3112571603000671
-3.0213186080937637	17.882690433716814	2.2150267293171644	7.329795218751834E-5	0.3112290401785865
-2.9853774190574067	17.85333337493745	2.2143593216849684	7.296852571168252E-5	0.3112364233306114
-4.904236518511963	25.91960781073081	2.398068399666177	1.6454078085030078E-4	0.30912006757868815
-4.723668736196532	25.314951331292864	2.3843012670010686	1.5752576469433037E-4	0.3092783209884506
-4.604679940346854	25.051089745874435	2.378275231196907	1.544513236824906E-4	0.30934690480589067
-4.281370486848969	24.383328411417228	2.363085556247974	1.4683292922765625E-4	0.3095202935153547
-3.2125741016240386	22.611557155864187	2.3226862655540255	1.265901795389093E-4	0.3099778904198096
-3.272014261258436	22.70654698603269	2.3248466982207745	1.2766394271771108E-4	0.3099533764027688
-2.5518384799861815	21.63096481182497	2.3003487475875244	1.154504737075607E-4	0.31023042441694165
-2.8735384712196232	22.08009398368013	2.3105876664159517	1.2054881753261631E-4	0.31011497449570685
-3.1756044296995665	22.556944434453374	2.321440193306437	1.2597559725589598E-4	0.3099919549685953
-4.545571876999899	19.652622560032107	2.255321709097508	9.319830733211322E-5	0.31077699575427997
-4.424895516455141	19.524062222800467	2.252395062492514	9.175574432910892E-5	0.31080973651444443
-3.958958611653594	19.00470136406695	2.2405669633828125	8.589657785703224E-5	0.31094214660615394
-3.8782730930382083	18.915322300283425	2.2385343500052106	8.489355425136861E-5	0.3109649427429323
-5.025563667731989	20.107549344377823	2.26569712229109	9.836046682066824E-5	0.310661844061649
-5.277731362781373	20.350988119887234	2.2712294300314064	1.0109306366407555E-4	0.3106001122261326
-5.606549304112775	20.6598148798465	2.2782758990045298	1.0461572921911618E-4	0.3105220057636659
-6.131048509468386	21.17349677678001	2.289959095085585	1.1041346973866714E-4	0.31039171018356737
-7.17416985769136	22.198608654304337	2.3133063010894666	1.2201256433606969E-4	0.31013179806712826
-7.6413332318231895	22.67125431062098	2.3241037940804046	1.273960418384193E-4	0.3100118791680757
-6.9150129554945305	21.927639425126234	2.3071513622947446	1.1898595449051787E-4	0.3102007169221963
-6.31895859009996	21.343154735881807	2.293838242717921	1.1236206596405402E-4	0.3103488986503425
-6.618255579081206	21.642875823077	2.300647938854373	1.1577627368491244E-4	0.31027285388416953
-3.6680004015474728	23.30103040805593	2.338408938063245	1.3441357763038675E-4	0.30980025127644756
-3.83446762916781	23.580833568731567	2.3447786849374186	1.3765548923907577E-4	0.3097279807621921
-4.071443328978513	23.987709649252928	2.354058482491089	1.42241294067195E-4	0.3096227695397187
-7.640251545310057	17.586782544931808	1.504818819551826E-5	-1.2986111616783056E-5	2.5899342643115812E-6
-7.509356374993602	17.79911102953117	1.5438928367928966E-5	-1.3596286758352298E-5	2.699966850802741E-6
-7.6989388334005735	17.4903691638282	1.4908475429722145E-5	-1.2747974425405104E-5	2.5381090381625866E-6
-7.762103216471637	17.30759444679789	1.4577284336983715E-5	-1.2282417485066491E-5	2.5057549002737E-6
-7.821162534822876	17.152686250634986	1.4309278118539153E-5	-1.1910035030873262E-5	2.4648144452046985E-6
-7.87221896818102	16.9473112831706	1.3933866855017879E-5	-1.1425120416955324E-5	2.4425728277980015E-6
-7.921170402924522	16.753942907049066	1.3582470542024845E-5	-1.0972939426214334E-5	2.421317449412177E-6
-7.9783869673286425	16.470761822820492	1.3072895758280348E-5	-1.0343891538006181E-5	2.405375268406446E-6
-8.003886469325913	16.357472230499454	1.2866962735352212E-5	-1.0089289341825689E-5	2.3939978461763555E-6
-8.041803974825056	16.197407590250943	1.2577349990282075E-5	-9.751876240265463E-6	2.355623473496887E-6
-8.11957094103931	15.808141817188318	1.1875611935372655E-5	-8.930886602235273E-6	2.300187669027556E-6
-8.094241908274963	15.975737091845481	1.2175486469872334E-5	-9.274539189729458E-6	2.3153532745511516E-6
-8.149959289733443	15.594634263864748	1.148706754632275E-5	-8.487448790195594E-6	2.2862206582765787E-6
-4.487015489615116	14.591722761896559	1.3501460881341256E-5	-6.027338412460629E-6	9.846374406594544E-6
-4.416731324563106	14.512870608922288	1.3515092965559193E-5	-5.859770361787517E-6	9.979155633530586E-6
-4.329055028394281	14.412978776001905	1.3537544683348337E-5	-5.637753755729889E-6	1.015320243135011E-5
-4.19303203891211	14.248275933735142	1.3575641895311008E-5	-5.290544901946847E-6	1.0413780439753679E-5
-4.178965322518646	14.23024927967746	1.3580228458768383E-5	-5.251181084829974E-6	1.0442237673052682E-5
-8.208595369810979	15.125877972768416	1.065700145178462E-5	-7.588376123980638E-6	2.2384864991845847E-6
-8.250106284083648	14.883579494882824	1.0242382529887596E-5	-7.151352978802191E-6	2.196252771615158E-6
-8.184763342662869	15.304083214581624	1.0967818642812927E-5	-7.923861277307647E-6	2.256334684425085E-6
-8.194040568253598	15.203367992185502	1.0789272708317418E-5	-7.726486956107224E-6	2.255117737051402E-6
-4.009503675450382	13.95499929048619	1.3585390803131582E-5	-4.687320105270686E-6	1.0757773600926711E-5
-3.967321215997023	13.879167246534847	1.3588099452723027E-5	-4.524505838733742E-6	1.0843392609587054E-5
-3.8768075373306097	13.684183745503944	1.3580879059800167E-5	-4.132194620229272E-6	1.101498953122959E-5
-3.8285567068758617	13.577304042901428	1.3570164513482803E-5	-3.915879712694372E-6	1.1104133280201428E-5
-3.679175518096213	13.165512678706849	1.3536330183938536E-5	-3.0920500658429443E-6	1.1386030827572797E-5
-3.5952780276413945	12.848827743115857	1.349896406190195E-5	-2.4851055817972926E-6	1.1541752184184347E-5
-3.8035301168690907	13.511178334388502	1.3562273853290944E-5	-3.7909743469320985E-6	1.1147101626452998E-5
-3.5706258476984103	12.751547870197772	1.3492903331270246E-5	-2.2829907296948526E-6	1.1593814205274275E-5
-3.536337058362929	12.508568926206657	1.3471082126883612E-5	-1.8089680041292567E-6	1.167044352475233E-5
-3.4943523373487664	12.217884679130231	1.3435159052674244E-5	-1.2449057128421512E-6	1.1759317610201642E-5
-3.476217738039166	12.051206781698731	1.3420238593936819E-5	-9.413643466338594E-7	1.179439424652578E-5
-3.4381043775288846	11.707787309160882	1.3447029861861626E-5	-2.4063463177318985E-7	1.1893536695502589E-5
-3.4175141432913065	11.442487558596586	1.344682640877648E-5	2.505149467370475E-7	1.1934775464386225E-5
-3.390535492772293	10.959938069747185	1.3512301835706977E-5	1.1820541337734949E-6	1.200681998303737E-5
-3.391605607580326	10.637069694303245	1.3565218594294163E-5	1.787352820315336E-6	1.2016617801349392E-5
-3.3957072198915474	11.125983907025887	1.3506547257152984E-5	8.796488186227513E-7	1.199621104795175E-5
-3.3933099091125833	10.454525891479044	1.3606264265540696E-5	2.148222033319874E-6	1.2027992580496614E-5
-3.392748642497309	10.363320317554606	1.364229849144293E-5	2.328205791998312E-6	1.2034196498043606E-5
-3.3881777990103163	10.052022617744685	1.3735905523873847E-5	2.917177735058236E-6	1.2043674277415528E-5
-3.379931059854188	9.65560915900371	1.3888077047938918E-5	3.6435654574980385E-6	1.2043384752412816E-5
-3.38003327420144	9.645525660619372	1.3890434127161688E-5	3.661163651107077E-6	1.2042616564647514E-5
-3.380411775956053	9.63612711841371	1.389174811797964E-5	3.675888798708753E-6	1.2040647306786817E-5
-3.4070943292007656	9.209820550583608	1.4032082037052094E-5	4.451816576865068E-6	1.1979996790944529E-5
-3.4177904844649305	8.97279793026408	1.408301042029E-5	4.836168992968076E-6	1.1914997295595639E-5
-4.670507470987797	6.528342318175511	1.287596422762757E-5	8.99637895291151E-6	9.085582223158156E-6
-4.472672713765167	6.53165408154053	1.325664134365251E-5	8.948866797498595E-6	9.568464460180088E-6
-4.296096768007061	6.564113874181485	1.3514680584222896E-5	8.798521226708038E-6	9.806116994119268E-6
-4.1907677441120486	6.6201318525786546	1.3693770382633055E-5	8.630916214633508E-6	1.0056083543482889E-5
-3.42823364007561	8.77881073484247	1.4183888682805733E-5	5.186545083743307E-6	1.1890892498966194E-5
-3.440421539484517	8.631632878187974	1.4265187323022538E-5	5.414221422127359E-6	1.1856055386369818E-5
-3.510174069952668	8.051882576425108	1.4544409311228623E-5	6.2938868010423185E-6	1.167190828201617E-5
-3.4654247941708625	8.41479710425795	1.4330879824520774E-5	5.7262911704220076E-6	1.178518370411404E-5
-3.519325274558982	7.974355231943207	1.4549755335636605E-5	6.392566635908606E-6	1.162494524301853E-5
-3.8048036653298265	6.960169305120867	1.4139340223703324E-5	7.635599746421861E-6	1.0588891646970634E-5
-3.942941641067294	6.809098812242506	1.3985143696554454E-5	8.11057411710353E-6	1.0381704235838721E-5
-4.081244662082278	6.715380176995773	1.371845207893626E-5	8.266867026872571E-6	1.017219978463488E-5
-3.557899482821399	7.6388476831782866	1.4547068634082157E-5	6.554467515143698E-6	1.1318294164571624E-5
-3.5506928691402093	7.692857622749482	1.4635092013739213E-5	6.6517561498225415E-6	1.1432466929484437E-5
-3.535122007221198	7.8370201875805385	1.4581969341223827E-5	6.526969496206385E-6	1.1515462654351049E-5
-3.5827478111781415	7.560437912809053	1.4542440029947645E-5	6.829496373904736E-6	1.122940423353503E-5
-3.656557182300242	7.31345080673359	1.4314648870960623E-5	7.112626173153906E-6	1.0891485222404472E-5
-3.741595319822733	7.091603710798701	1.4157740692881019E-5	7.25154951814183E-6	1.0678577681312708E-5
-12.48823622079036	29.318127189803445	1.7604864598066636	-0.07201879143603979	1.0462037053593691
-12.301573729696075	29.291730374054282	1.6806573590115992	-0.0735242960691253	1.0316914892139342
-12.904182385341631	29.37659805299116	1.934931283183667	-0.07415040904303281	1.0683012483201726
-12.704310573905445	29.35687813300677	1.8524139069678915	-0.07227847898990343	1.0586636262098907
-13.215739023882737	29.375039723105594	2.0538445170754227	-0.07922305798319186	1.0710075769557572
-13.289816212405814	29.38416912499247	2.0828556351905	-0.08138953629433367	1.0727814488684912
-13.628735756055638	29.408293625969595	2.2005796972267957	-0.08699391700293346	1.0706419155680846
-13.761313265189306	29.420327221129604	2.247403731653086	-0.0896777530065126	1.0701976172980017
-13.789831291953012	29.42263826529943	2.256033871297532	-0.09041841007392935	1.0695576905866593
-14.193507593470319	29.351006338599753	2.3688226286189797	-0.09789377031773501	1.0509925816670398
-14.343065600888547	29.30623263263965	2.404332596953733	-0.09752327465563915	1.042358857076474
-15.169871121939503	28.7024294022831	2.6031133360444594	-0.09525978549741614	1.0038141853810147
-15.025976096323706	28.826575538617305	2.5683415116423696	-0.09404147920961244	1.009683720962282
-14.704342841257393	29.099582909420015	2.4907431821092763	-0.09350636889859323	1.0236257564954028
-14.77814405518191	29.048154888872233	2.5077145460798946	-0.0922500788064774	1.0196304060713814
-15.194930389272562	28.670268692680192	2.6109531588919803	-0.09615553271624998	1.0021894073780664
-15.552436058935607	28.262388145106144	2.7156506438496963	-0.10985744930589803	0.9800971269785146
-15.65870487864321	28.128694460225432	2.7474326711716692	-0.11426813862915577	0.9729580504139343
-15.420870685895718	28.414489982476084	2.675789231838813	-0.10461065501168895	0.9890965451174679
-16.14669845066415	27.534817692946177	2.8899190674890174	-0.1344175109347728	0.9280214988898632
-16.18902508127296	27.487365967844962	2.90126141603129	-0.13644175543466971	0.9238749813694993
-16.090879730623392	27.60512583812312	2.8736340211795843	-0.1324456100551775	0.9333927363540206
-15.906983759261689	27.83045491742547	2.819785072800862	-0.12665945402497225	0.9515946677068952
-15.78801336657089	27.974288039163056	2.7854038524176676	-0.12163877813744815	0.961983988384203
-16.4224657835804	27.241242221715776	2.9551819799718304	-0.14649448856761138	0.9055519649743111
-16.636541644582238	27.015574682657572	2.9874496310751475	-0.1540341427982513	0.8818724799200003
-16.701862721366762	26.948993088668995	2.991695234210671	-0.15602781891261622	0.8743598423416243
-16.98192097775023	26.67928029930171	2.993059486444439	-0.16583516543127028	0.8594087763795788
-17.086567607533095	26.586911131348927	2.9836070563282338	-0.17534655654602324	0.8603653897628876
-16.810764952407226	26.84442366016748	2.9910589023006744	-0.16050024933569734	0.8693248343986882
-17.316197999609905	26.352544552541893	2.941429489262979	-0.20561785101854468	0.8749300875220642
-17.45518464052986	26.210110438215963	2.9135080461320286	-0.22623690808275218	0.883460166284882
-17.722095738557805	25.895382301413925	2.8591103238512363	-0.30264869084249796	0.9204188002040554
-17.72264017583542	25.894744071275742	2.8589752648291666	-0.30280331286640094	0.9204926157249541
-17.932597821946576	25.11386146747848	2.7511646761818644	-0.5089386609813042	0.9244502246579922
-17.907096306050956	25.00313633884308	2.7342191011016883	-0.5415883124562734	0.9133509562737316
-17.75267320881764	24.32471147247125	2.627197932212545	-0.7438939688442417	0.8432319416223307
-17.92944471255859	25.1306830888716	2.753162086408475	-0.5048983974529947	0.9243631204522134
-17.722777975835573	25.894232143167198	2.8588928874382686	-0.3029654344465559	0.9204877030421018
-17.728945142955695	25.871483784810497	2.8557740787919133	-0.3089647555397089	0.9206147636108954
-17.700264955727473	24.192801294244298	2.602956810668927	-0.7871419399287831	0.8150998355639962
-17.492893227235577	23.675149455238873	2.500310106894802	-0.9553929779642595	0.7024325235160094
-17.219818972655105	23.051350814888384	2.3842751669893256	-1.1448006256437573	0.5599764512922843
-17.213682929786287	23.036984749786797	2.381398021144783	-1.149080168081302	0.5567107251984839
-17.20651458505761	23.021889840621302	2.378696833917273	-1.1535221970192886	0.5528561198560336
-16.72944438496599	22.0265670999435	2.2162671634767186	-1.4301727186396334	0.2868864702494502
-16.772330573218266	22.113599037757318	2.229554028829042	-1.4082807325788378	0.310566965791984
-16.97378539565523	22.529669064239176	2.2933108774840596	-1.2997006110069567	0.4224372434688022
-16.69878402350933	21.97001521221032	2.2101914111016874	-1.4431152702081271	0.2720823031657985
-16.44523432072541	21.481646309928003	2.1503840480813716	-1.5551766514686136	0.14466238677856902
-16.38784636008633	21.382208809377225	2.142984935293496	-1.5754771055146337	0.1180599784546009
-16.10429654720809	20.90765006213037	2.097215535594482	-1.6716763096941003	-0.01651614619115289
-15.229590069694847	19.59839917871314	2.0192168889004103	-1.8230204811077515	-0.39907437743720897
-15.573303162172023	20.08692966262294	2.0437369898619266	-1.7835040252565908	-0.2569532762048148
-15.762739830454272	20.369577854236137	2.0612422452668264	-1.7515923268131743	-0.17353605492086893
-15.676053214728174	20.229671015614727	2.0507237365542856	-1.7712820236830753	-0.21471366116423785
-15.004965242227517	19.29705702264412	1.998298995526571	-1.8125494995258362	-0.48953917650964573
-14.347740685004595	18.43237628944785	1.839944269521488	-1.639990650487485	-0.7083632916403199
-14.71316053352021	18.903140185799252	1.954290501523397	-1.774467751585378	-0.6143007263888485
-14.112301424219844	18.14085757339455	1.733611774750849	-1.5184613824248585	-0.7480399418669568
-13.786968016309958	17.746840232171802	1.5558980209964315	-1.3362510462502797	-0.7293620401918213
-12.572484095421888	16.31238607204104	0.8833826496523219	-0.7008517360658139	-0.4407540215265571
-12.73923093656964	16.50237005974189	0.9730846811851708	-0.7845681669872633	-0.4853674536640855
-13.149721100590622	16.985383718836303	1.1931159173003345	-0.9962797779855657	-0.5844065195888879
-13.560443943361147	17.474962802260926	1.4255026835180344	-1.2129515498239383	-0.6816731738671864
-12.433087863224218	16.142914163274668	0.8115497336669389	-0.6356646585412816	-0.40411093077939686
-11.67886765718853	15.130655135953049	0.4501730985262735	-0.29260638786454307	-0.22226970528505696
-11.370603754574383	14.616160191779192	0.3133340571383428	-0.1543165530271726	-0.16004218425593114
-11.928279318244115	15.521235666230787	0.5642943375346886	-0.40343151767012025	-0.2760170291953823
-11.098102119973685	14.067276715400904	0.2204004970908133	-0.0700207243048098	-0.10603808219052296
-10.94829922258624	13.75778922441979	0.16772141858296657	-0.025884734586331695	-0.07517281018247564
-10.566136973193167	12.955069884045642	0.0991049170056511	0.013602810763368226	-0.02561267639421591
-10.528617101577506	12.869997651759531	0.09108146358672911	0.016197413533014828	-0.020523587848053727
-10.125844678960055	12.03212679724241	0.059275248804238984	0.017933889718939267	-0.004618458411186427
-10.205786830641387	12.200371242765215	0.06558785296967892	0.017461762629281403	-0.007797412659120797
-10.11776374681346	12.014636087480781	0.05890975711396316	0.017796001944091863	-0.004430458696584808
-9.799033203597945	11.32040592221854	0.03796868165144862	0.013960674024668987	-0.001355376314180872
-9.732454220074882	11.174895810343436	0.03377993134739343	0.01261463634654352	4.0608395461653427E-4
-10.081694286405995	11.938670646469957	0.0565813434156009	0.0172945048178546	-0.004090047554960049
-9.419861471494833	10.505758447346915	0.021660280054563198	0.0063627897203551165	-0.0015341642940176555
-9.39945834397536	10.463080013210769	0.020869601576714834	0.005920060820737531	-0.0015853467686755037
-9.362989365785312	10.388561145610026	0.019776991505261257	0.005572086727939341	-0.0016097246595834147
-9.15485933130238	9.94585479357356	0.013838506578748935	0.003177078358426918	-0.002124025990565439
-12.250739993292553	19.150604908283345	2.063328088865912	-1.9591450833782167	-0.5690416782218055
-12.385666050996104	19.229462944007324	2.1654728609798126	-2.0381123155369503	-0.6392969296823736
-12.018444755085756	18.995911937273455	1.861950597625067	-1.8110598634711814	-0.4295758779102038
-11.827571680933026	18.805921238230237	1.7655727138779684	-1.7264846906130171	-0.3645930260919998
-11.71378598197753	18.69006222155872	1.7015674050488316	-1.6685637090949	-0.3250082730210144
-11.489121580415649	18.312221504949157	1.535241252371704	-1.5100951501189779	-0.24725184329293398
-11.42092816915265	18.202424829191397	1.487326729983056	-1.4636868558698646	-0.22604330085622074
-11.137081940903064	17.673975351763787	1.2544118842903271	-1.2322137157905664	-0.1524682394539657
-11.050577560623434	17.52903972488271	1.1895832339465753	-1.166531963194202	-0.13383129180729636
-10.900173758069224	17.228821915447778	1.0524704697132243	-1.026955267384495	-0.10761861652914019
-10.59407257662658	16.86993613536655	0.8746584194260854	-0.8483083284942611	-0.06838762234198925
-10.4015251414116	16.663994998799538	0.7770157289127956	-0.7510303356319238	-0.048971459570529785
-9.980308680915373	16.24426542990552	0.576413356114475	-0.5514596097582909	-0.01824051515856628
-10.52456597891735	16.788877057884427	0.836027999000645	-0.8094860837001729	-0.05836248997811492
-9.215934750579713	15.702403997568886	0.3162258190272713	-0.29809391880917674	-0.012788505671415644
-9.506635524164235	15.916651407254937	0.4162024058180027	-0.39544677321176763	-0.0018785871578531556
-9.713477904294042	16.0562870014233	0.4858439515938121	-0.46313874025939594	-0.0071590353915327665
-8.987328542896977	15.535943891824608	0.24057635331866722	-0.22451882517838687	-0.019607805898449036
-7.038155536202357	2.4161328913912485	3.555360871933643E-4	1.9314295338896474E-4	-2.1339311313658365E-5
-7.218271698777633	2.47634434863711	2.963865920024571E-4	1.953711572375504E-4	-6.345109344302116E-5
-7.402921517489648	2.596088343862585	2.3868258289128205E-4	1.7901514821117375E-4	-1.2198836296249045E-4
-5.610926604361966	2.56874897195521	9.021756020106638E-4	5.9608853324129195E-5	2.3561487563089736E-4
-5.791192046184306	2.4885541575675454	8.324818455574498E-4	7.700014507161024E-5	2.2007883948175962E-4
-6.090991914769232	2.367770791599311	7.187344262678303E-4	1.1688336163847746E-4	1.7850871135719984E-4
-6.223300720670824	2.365865245728654	6.610943802512704E-4	1.2626937067683214E-4	1.6239248946597245E-4
-8.524776938151282	15.280293075065625	0.1718375790828455	-0.16144581766322222	-0.03538619266417499
-8.5390176621	15.301185889469425	0.18168903342117224	-0.170628124122941	-0.03719234678911158
-8.574275941324595	15.320887483760043	0.18642427070658882	-0.174893331004674	-0.03617897813504896
-5.2268760988311245	3.1984387632370352	9.484978932106789E-4	-2.8044463827085953E-5	2.634212571591794E-4
-5.323022364028059	2.954304032548915	9.509597328759879E-4	2.097818959338683E-6	2.5810072588930704E-4
-5.411391041049513	2.8046470279535036	9.425434175546032E-4	2.538217438896843E-5	2.511726383815577E-4
-5.361270108912003	2.863813885716368	9.54550989231162E-4	1.458913998150956E-5	2.563227623555E-4
-5.176470922340737	3.3654332504811606	9.277251113335974E-4	-4.2480547094434886E-5	2.6079211429831206E-4
-4.997438755280889	4.032636318053695	8.414854802748004E-4	-1.106025128772164E-4	2.4794327012721403E-4
-5.108994509801874	3.6116460899580636	8.996740656666881E-4	-7.325282135730747E-5	2.5891629099652824E-4
-4.991774580661376	4.054261353979088	8.386023673575084E-4	-1.1316953543726175E-4	2.474738528933541E-4
-6.53602006808163	2.347293243898074	5.462194798683829E-4	1.5959871127536537E-4	1.0482643399732484E-4
-6.871423256057571	2.3759082864320638	4.0966491892863264E-4	1.8581131438738247E-4	2.8362809607658685E-5
-6.725008134174486	2.363972974785624	4.4608013038561535E-4	1.7502399144900304E-4	6.337806921427407E-5
-7.498445287702315	2.6504749625169852	2.312898057715346E-4	1.719783139671853E-4	-1.5159249070630662E-4
-7.543394316053332	2.6908233254228815	2.3725482652263742E-4	1.625796948101514E-4	-1.6866413484015413E-4
-7.714537633122486	2.9137762658493207	2.9370021944993764E-4	1.1346793583856069E-4	-2.1713709986355612E-4
-7.7891268079090406	3.0564766598021276	3.023460276504019E-4	7.29835966608942E-5	-2.4057916649067846E-4
-7.80527300412054	3.4063802626319237	3.075763631856319E-4	-1.3532120355620027E-5	-2.193704599907977E-4
-7.804324521600502	3.2269612996167556	3.171895449299305E-4	3.451233630851397E-5	-2.3306822097585416E-4
-7.758877336072651	3.698244931275473	2.865252632842449E-4	-7.123705527470625E-5	-1.7925690307075105E-4
-7.751964178591711	3.7286102673963915	2.8276844269803977E-4	-7.837405490934447E-5	-1.7381605856519306E-4
-4.868412953288395	4.489722570165323	7.736803904751731E-4	-1.4243749318517454E-4	2.1752591858713888E-4
-4.944274103721604	4.221530184777065	8.132837866963923E-4	-1.2439120648871128E-4	2.3586861967034197E-4
-4.861218645669248	4.514367912389247	7.68838682730189E-4	-1.424774747224347E-4	2.1503526318854106E-4
-4.761328567585714	4.872867994409656	7.03252503285675E-4	-1.573670734811671E-4	1.8359760302911842E-4
-7.7347878369548635	3.762505605967378	2.6923428523911903E-4	-8.259781566503712E-5	-1.6488748246361987E-4
-7.441188952293851	4.488511996506501	1.4566816458574212E-4	-1.214365425031734E-4	-3.207956584890868E-5
-7.462522939780039	4.43043664258904	1.5204008349151865E-4	-1.1854250184375442E-4	-4.182103693894599E-5
-7.583988224902736	4.103803156183615	2.4563159628131817E-4	-1.1516385053160154E-4	-8.963849301428155E-5
-7.428705960551779	4.562167039268793	1.4339773383881445E-4	-1.1897384645799629E-4	-2.7966405472248103E-5
-7.367225146909923	5.0179675342064245	2.337158011435752E-4	-9.867639906929789E-5	1.94361771917272E-7
-7.395373926440531	5.510469499667041	3.370451646102339E-4	-2.689494920597111E-5	-1.8331540912164175E-5
-7.396628687854849	5.543415335697084	3.498277809736677E-4	-2.35328093557985E-5	-1.959635027306337E-5
-8.951906927477943	9.55517852325179	0.011007099669519483	0.002522097736372686	-0.0025634358590499967
-8.732770861641235	9.107630277300872	0.007574322561473121	0.0014545825588478261	-0.0021542135532970127
-8.477149435408428	8.592840803667324	0.005374209118842115	0.0010006349682796845	-0.001649061794082836
-8.352048182285694	8.325615036227727	0.004442891866026987	8.608127749097525E-4	-0.0015985969109063945
-8.222367325804308	8.079901469599669	0.003828993639005427	7.604019601282236E-4	-0.0014678571473081368
-4.558078678429407	5.6727023718291845	4.881305966219989E-4	-1.2525294661110714E-4	1.0360594897086721E-4
-4.661854211303943	5.2307881209663405	6.169269257529107E-4	-1.4720314922780494E-4	1.4071251088141606E-4
-4.6736829568741065	5.179041007331088	6.297464757800468E-4	-1.4798572848745273E-4	1.4565176460077747E-4
-4.664862639408369	5.2157017440172675	6.210917216720862E-4	-1.4766552445824086E-4	1.4166835794547086E-4
-7.642518454416541	6.7438038314408955	0.0012018659156630015	2.1333452350824714E-4	-3.6253981702738855E-4
-7.72390205946121	6.960130553786359	0.0015214122005985176	2.828657560502698E-4	-4.92253085054988E-4
-7.960824009101229	7.5515457825414485	0.0024885365288837566	4.762006240365599E-4	-8.914434610246182E-4
-7.398279738095727	5.568321714484634	3.624823837951758E-4	-1.931589874032629E-5	-2.5702014471660333E-5
-7.486554017062449	6.151026864151781	7.139667970807696E-4	8.235124624688496E-5	-1.2147249449828762E-4
-7.599533786520233	6.612688047526157	0.001075381140174843	1.8582106438467925E-4	-3.347118341825458E-4
-4.559353287845783	5.783205763653101	4.497688113404313E-4	-1.2390407256247362E-4	9.12997430389909E-5
-4.539973927898901	6.108340489734484	3.4330653398865536E-4	-1.0321174149805065E-4	4.6597212093315744E-5
-4.595870421128182	6.280367827388355	2.10263425622289E-4	-6.443786776142544E-5	2.788739164919063E-5
-11.949523827617073	29.206895619841305	1.5223512524024678	-0.07778795250458817	0.9936431231175121
-11.807688642858182	29.154031813094953	1.4548416784940303	-0.08311624243067589	0.9725929144190664
-12.00330605669702	29.223330979102066	1.547001561313474	-0.0765071714203307	1.0003434285166872
-11.58017196199464	29.065937130844834	1.3475903403616867	-0.09587779185968912	0.9418866932158859
-11.41683712235142	28.96940271662765	1.2684483169791227	-0.11100138761044746	0.9101454160646544
-11.219350371023808	28.853937987330728	1.1711953061131453	-0.13176808464122963	0.8704316490043769
-11.063811648377435	28.68153300927144	1.0874211814141068	-0.17166872182227821	0.8301856822317462
-10.947486528223845	28.535037823889105	1.023211643828816	-0.20380899768889035	0.799351816228325
-10.899230615467399	28.323819733732066	0.9728969807433869	-0.2589683288488521	0.7788003174569547
-10.868467577029437	28.194812621939796	0.9411530404203481	-0.2926918906044939	0.7660342192465893
-10.876511202290695	28.109887068149042	0.9310612613409442	-0.3215886647541628	0.7643100139007148
-10.899672074901286	27.854101802332053	0.8985786022912567	-0.40200268588732646	0.7533168263332797
-12.412266700730603	28.73183000599365	1.6503801629383767	-0.0936823530025542	0.9902637504103984
-12.004390987243811	28.644127827029816	1.444063407726064	-0.14196941210494574	0.9538918986668102
-11.418956634563854	28.353076382645266	1.1374632711886699	-0.25406468920077824	0.8739947661447085
-11.624144095082618	28.483083006210283	1.2437427435179624	-0.2071899047457813	0.9057834652873324
-11.98757052088968	28.638168487186267	1.4353701604290259	-0.14451366917541136	0.9520237489082919
-11.999455430555999	28.643021141499133	1.4415769286311393	-0.1425550436776436	0.9534773026017563
-11.11438165555979	28.077094826076056	0.986903544554639	-0.34134142581419313	0.8087680962172649
-11.390783517603357	28.330385589064328	1.1225618641863448	-0.2618890551846946	0.8685037857788866
-11.018694723095315	27.985290635821798	0.9467015095163963	-0.36852669132561433	0.7847891534380577
-13.471803069018005	28.77445563984976	2.150587118051797	-0.02906281822355663	1.0515701206399914
-13.48260549035852	28.773788416678933	2.155403206519716	-0.028628233719259787	1.0519314791455536
-12.935354512904492	28.789110493383188	1.9055396056843654	-0.05382672439592349	1.0279618168393028
-12.730299209385468	28.768829272465172	1.8066111979496862	-0.06895060132132606	1.015057870321891
-14.231290469589101	28.525879619960573	2.4392323974075607	-0.042126014065128385	1.0521225727003611
-14.010448775461906	28.63328583652027	2.363226834235656	-0.03206932471728173	1.0555423955147478
-13.506471729136642	28.767317669153915	2.164695610429529	-0.028779352326450194	1.0520436894463927
-14.460841527293365	28.39408003504012	2.5123175769848247	-0.05600114206822148	1.0452549710372718
-14.783683682753072	28.129965573228738	2.596515187369176	-0.08479697245744085	1.0265422602209067
-14.975465100779633	27.963363652093868	2.6471688283128754	-0.10068204683065464	1.014269116081258
-14.857377166814722	28.070482248494333	2.6158271504896384	-0.09126453758774926	1.022346850969835
-15.247091508969765	27.723494694946858	2.7182581175840017	-0.12155756859016889	0.9957841610272207
-15.438921475279523	27.548521108541188	2.7708627610935945	-0.13335202892929862	0.9814859493261838
-15.777307067901031	27.23142152114181	2.862459316236874	-0.14720770282082069	0.953555345265594
-15.505550048294694	27.4862002405047	2.788267952458913	-0.13761406620907599	0.9764826524158151
-15.95882932927022	27.057658625283377	2.9108375474125467	-0.15524055106902038	0.9359433967014879
-16.071627921968407	26.944874315391413	2.940173185289662	-0.15743987760792877	0.9230635316757194
-16.348879088595037	26.649360708813276	3.0027483626043825	-0.16432727014443338	0.8877369552641691
-16.427997019937784	26.555959712111072	3.0189963425341517	-0.16826895400783892	0.8751957238089112
-16.656844434007954	26.17623866269756	3.0291028913716884	-0.21575127753723986	0.8248530501903775
-16.696536478621557	26.09508062700545	3.023897465868842	-0.22953452688826273	0.8140998161074959
-16.835749776418716	25.686852448177994	2.96145735333306	-0.32042903169697146	0.7627731633483082
-16.845061757485475	25.628453285604436	2.9471040110018603	-0.3374507413263111	0.754496240693274
-16.850433340026893	25.176846057478727	2.820359755843099	-0.48160473144817145	0.68482391804735
-16.85038673364371	25.14105029551206	2.809979749639252	-0.49353910560564657	0.6795503488744931
-16.822804208812027	24.752145786172367	2.7033334630588084	-0.6189321397515526	0.6196265808257169
-16.814022621155868	24.619664448408173	2.6669680033554926	-0.6615008599739537	0.5992543085236941
-16.812945472733826	24.6090037446475	2.6642077778605913	-0.6647905692091333	0.5975243369959785
-16.723937840816944	24.10943746964462	2.534960611003797	-0.8322921188068811	0.5078941712978637
-16.711672631053567	24.055094941481215	2.5214731172101974	-0.8489505777219652	0.497952103968044
-16.289023552988983	22.907733919851253	2.2637040396762873	-1.1978381898053005	0.2491683916267739
-16.541701583590093	23.45604246001041	2.3846045615609976	-1.0345096999503283	0.37672278774578616
-16.554803726644348	23.499372302025698	2.3937005794477844	-1.0219043434193107	0.3855478649364909
-16.28488538521969	22.898119481008653	2.2617045489344174	-1.200537673654893	0.2468991555739413
-16.26218103763534	22.856454352609262	2.2537222719799206	-1.2118783457182765	0.23647619653048815
-15.969194038819062	22.31634337785984	2.150115251970846	-1.3598938330443617	0.10114626323464793
-15.890230123807179	22.1925020649246	2.1338852589715738	-1.3938619665853267	0.06977987886289037
-15.611918811164477	21.76175729997115	2.074101492206478	-1.5053358013711073	-0.04322742550818197
-15.389654649869971	21.467446140267274	2.0449149716667865	-1.5742242379850653	-0.1234956455251641
-15.211472875440649	21.22502075941048	2.018445406444786	-1.6292162215280217	-0.18997604466048085
-14.852605830718518	20.76860561637889	2.0045066093413606	-1.7257361801747044	-0.31268388085449994
-14.818368111934701	20.727265125728813	2.0023292384921496	-1.7341690908567473	-0.32427341946538873
-14.010753868674147	19.956266747716498	2.0044708626320444	-1.86460851670941	-0.5216293582671656
-14.087441807327457	20.012526511232718	2.001186556838671	-1.8552343917736829	-0.5083293079045784
-14.468160486474938	20.371519812579944	1.9940717846764726	-1.796002679284801	-0.4219680763473101
-14.161164464278139	20.08381166702931	1.9982939210035657	-1.8436636698601603	-0.4916028532801668
-14.781086333771103	20.690256417429	2.001800594256646	-1.7414387888730372	-0.33496758219377976
-12.566775432145782	19.255877513320883	2.144010091294305	-2.021666998798454	-0.6483331055424237
-13.290339014836286	19.46305631769065	2.0480910700610817	-1.947805391852231	-0.6254264224171577
-13.1729303124603	19.418787275288505	2.063706889888869	-1.9607900068601722	-0.6357878492963762
-12.843245224742368	19.28971157894774	2.1069067352758077	-1.995588550536282	-0.6627041893180609
-13.364979556612642	19.508469790386137	2.0443717699310042	-1.9411601314232902	-0.6180773197674168
-13.714991928392514	19.7215588672211	2.0175537515197073	-1.9024503455030408	-0.5800931246502514
-10.73275094914898	27.601566124654774	0.8566883503118754	-0.45312564409380973	0.7013179461841088
-10.621312259153935	27.431657608134955	0.8223091557889	-0.48384870242877637	0.6638230779124976
-10.494472622804425	27.139762728691487	0.8225279682571771	-0.5330819236449282	0.6066901748758877
-10.440814811578786	26.97290839065918	0.8151288841976272	-0.5576922315995518	0.5737127452619916
-10.340010025599554	26.46761329405222	0.8580434318855776	-0.6392521355212788	0.46709412135766876
-10.310942985096554	26.231506882359504	0.8602310265061422	-0.6749456769462806	0.41682984032732184
-10.254915889396067	25.788604694922874	0.9430195163985299	-0.756410981151663	0.32618789686482996
-10.226478276469011	25.49740684588262	0.9801306895271762	-0.8079192532428557	0.26474839810696393
-10.15297056364784	24.454238785309386	1.2475254717559703	-1.0280331513164847	0.05944458782940609
-10.148816922605754	23.97207807587904	1.393689034761646	-1.145263392870179	-0.031678917430625494
-10.1572747910747	24.735583520367605	1.1657368322907349	-0.9600747992721844	0.11243566514976926
-10.162097597121184	24.830116402868736	1.1444759112462277	-0.9411813146503015	0.13087675883696842
-10.162546766859359	23.84260305188515	1.4375387726145965	-1.1830672231144757	-0.051916695511163805
-10.199764060738538	23.17965757589045	1.5863591335591178	-1.32772241385325	-0.14716877188600141
-10.264133457042867	22.925685144978395	1.6274401688533258	-1.3856955141218807	-0.1766113656424412
-10.334836167150385	22.416165687077918	1.7075628608456186	-1.4701175746414419	-0.26022637709656365
-10.491992980100063	22.018023813554393	1.8005142026262264	-1.571044124086022	-0.3251670551000248
-11.549836964138185	20.072338696358347	2.230897355256723	-2.0091373062393316	-0.6360064608335467
-11.554967867880773	20.064003427239495	2.231070869520043	-2.009598440449082	-0.6369259141818657
-10.551136967279964	21.796553611972193	1.856045679946378	-1.626168639481881	-0.3722055568023885
-10.861109989919282	21.2561808403101	1.9947219847524713	-1.782690933222515	-0.46181943727697483
-10.944210941660401	21.11696785294288	2.041514963120375	-1.827709514680712	-0.4866803310819021
-11.133323225905555	20.800917117156818	2.1223898933510053	-1.9014025748482712	-0.5404410383644772
-11.346534801731305	20.436488911990164	2.180378414895096	-1.9616770766450533	-0.5848925802043884
-11.231518843805489	20.62710766906838	2.16352416930972	-1.940752148328491	-0.5625108462485443
-11.741469854730147	19.77949816437784	2.250623088548143	-2.0291350312619727	-0.6811172869501444
-11.841147224706019	19.661418434931374	2.2535086886218063	-2.039566397609711	-0.6926120243832006
-11.973386913159729	19.52262481256701	2.258985469669793	-2.0557231124993227	-0.7016115690449259
-12.17042537041236	19.353881967026794	2.235782947547607	-2.0578976159392277	-0.6952608275305294
-12.254791953417843	19.298450378205736	2.2078175071228925	-2.0501545071713414	-0.6752364476276369
-12.107678242949614	19.405561627556374	2.2428785810900513	-2.0565661288860557	-0.6978992899793266
-4.288326386940742	5.8070230604936794	0.0851105197482824	0.07876758425793579	-0.01904237939455081
-4.307057605244767	5.526002436139832	0.1190118821108411	0.1102219456089483	-0.02031091617421634
-4.180171464701457	5.245978145694322	0.15496752608475906	0.1443607101643376	-0.004240185924856446
-4.162615861022818	5.199209053922773	0.16051972256623528	0.14950486665190588	-0.001946736893480613
-4.143652721141185	5.191949089536986	0.1616454984713555	0.150225165132515	1.16438644647126E-4
-4.014987066173259	6.398560350145364	0.013442399062573399	0.012999796956784593	-0.0019434245109019941
-4.102160277057983	6.226155071234556	0.03342764133785233	0.03216445444643584	-0.005390331869997693
-4.158587255864665	6.1200098173878565	0.04733207722730987	0.0446053716851942	-0.008897143143231166
-4.284793079351208	5.824858607178209	0.08277444580803056	0.07659915623760866	-0.01872944738799172
-3.6322745368198053	5.1479752237781815	0.17557219698936713	0.15418539421324876	0.06348364147289018
-3.7520724673596213	5.133869891353276	0.17409828407690423	0.15628695885147792	0.047473721081414684
-4.068810461062704	5.185234828589743	0.16400997963822925	0.1513150832855078	0.009189129832424757
-3.4079134276844885	5.238028583704212	0.17313288751072364	0.1418509174023273	0.09182081848557837
-3.870611147185512	6.723331704642558	0.017122899804635053	-0.01326650892146267	0.004855344127044092
-3.93550508782948	6.569124366309313	0.02027505811939529	-0.005474864199220714	0.004387903697442493
-3.083077723553127	5.477621858005871	0.17102405654453168	0.10838625834918703	0.13207754852291675
-3.2016356353304536	5.395281637801698	0.17250817715704975	0.121511779596663	0.11683947871724867
-2.9250367521464256	5.618751443255416	0.18330957344114307	0.0889401780069912	0.15243949559259926
-2.808073832376915	5.742408533499555	0.18993451208505902	0.0727470762600238	0.16601599684695154
-2.561109083068193	6.012828978318681	0.23254577266988952	0.03726682625633241	0.19907096359759358
-3.6562255957727294	7.214473650128381	0.04847094189042769	-0.04057928907502404	0.004571062927941025
-3.592522873141893	7.34008329807876	0.08480486895383674	-0.06942692542248044	0.009997968857359018
-3.54328167840365	7.470859406778205	0.09581421046606663	-0.0784428910613428	0.011294846185596251
-2.1477862434435124	6.617732931249476	0.3556057170913772	-0.058395677461248595	0.26344504809210345
-2.178221292733067	6.571855578800015	0.34432976629644274	-0.04971094451016722	0.2596780870002451
-2.0648331524982755	6.7576354797203635	0.38802567471461763	-0.08479265249309545	0.27431373062448017
-1.8849213199230619	7.066868042911974	0.45895673198035625	-0.1424772633580988	0.297065637384754
-2.4120263893614973	6.229400814325045	0.27456668240678506	0.004877071364646733	0.22262968059998006
-2.5361866250272955	6.047252036713077	0.23694869176159583	0.033688127251325375	0.20241732659493056
-3.935819787141531	17.984500048599497	1.983346044024842	-0.966980090127769	0.2013981517869663
-3.78336958602557	17.993315823553566	1.9699905900337575	-0.9721803976193837	0.1982175777779423
-3.427077741744119	7.766058137175304	0.2194556856174723	-0.1746797103943231	0.016893644196860923
-3.406569881135219	7.832445527304884	0.23687371070027904	-0.18672736483795035	0.017017591507009548
-3.395983191054093	7.883794864942119	0.2508697542816579	-0.19537240037347414	0.01777871105485567
-3.3371281060386737	8.150918617555703	0.3315665243248379	-0.23848781808681072	0.022954194159925383
-1.278169408830863	8.48437433428823	0.7888038328945759	-0.39808491329580337	0.36193305499606565
-1.4540629241815408	8.03470965362341	0.6845084133058414	-0.3185307670203855	0.34845940881892223
-1.8167261401452421	7.208011822579171	0.4903876743654272	-0.16882463654361018	0.3075485422956331
-1.5523830370140876	7.789776732269239	0.6253195551030629	-0.2717732088392126	0.33593630230489746
-0.9410764433027281	9.405038530050247	0.9863094074028969	-0.5466937541439526	0.3791888707094715
-1.0329367331417418	9.151234284338832	0.9336858369323088	-0.5089255087482072	0.37564257151896396
-0.7679094447811552	9.95277965234512	1.0863067798103498	-0.6177547062880866	0.3835276364602307
-0.33002843814312044	12.134348277380695	1.4185952877360513	-0.8545190843224242	0.37459046602744056
-0.3357764586920513	12.078843485378034	1.411410222940945	-0.8494058205000453	0.3753848760062627
-3.417433509638533	17.827381727176302	1.941648733034092	-0.9916152051794038	0.20274727976598367
-3.353382382951112	17.741842308688575	1.93651680888625	-0.9962077288197612	0.20556671053211092
-3.674832941632539	17.93323560833925	1.9627871938462276	-0.9762874144117764	0.201770622798971
-3.5409307277999584	17.885907081965335	1.9526216231556772	-0.9853015190113196	0.20151135051603597
-3.1860561960175433	17.549365365355296	1.922324877963129	-1.0040319570120608	0.2096850911917213
-2.9981130641699174	17.395321314172424	1.9102706710862747	-1.009960361316012	0.21342005573991016
-3.2165215628928006	17.57820816975883	1.9243192205641853	-1.002168180598687	0.20951847115258562
-4.1137207324417435	17.95308223849858	2.0045506104142223	-0.958679363417595	0.20133154946135207
-4.160621080742889	17.795938972454014	2.0140507536838723	-0.9588975654911409	0.2063871595250903
-4.190763877417752	17.70804950350443	2.0199974700387915	-0.9567214583308825	0.20840443268107317
-0.33050020850094985	12.145123827625998	1.4197181617820898	-0.8552471497622249	0.37434604038178465
-1.4343564303268679	16.31909273804294	1.7930466345303864	-1.0367680664559351	0.25364651644214564
-1.3066176526698219	16.0680303809159	1.7752846982609136	-1.0373689317287893	0.25885391521318507
-1.1152979539279455	15.611202681804269	1.7425647208773323	-1.0320068932553406	0.27188024249323073
-2.4474803932797915	17.1585224792057	1.8814634930082135	-1.0226023646462405	0.22600803270563996
-2.055761384167546	17.041296048986602	1.856884027393331	-1.0310804513864025	0.23266238786474258
-1.9984998164489554	17.002629506016117	1.8524225817768234	-1.0312433534486563	0.23499720587295675
-1.5724149375605685	16.580962567434636	1.8126062834069545	-1.0388624606359755	0.24607784659037032
-2.9820955633715815	17.38344915169903	1.909312945017571	-1.0103731826755777	0.21382009681461928
-2.724789042326286	17.256116533629893	1.8955541478666402	-1.016647915522476	0.21988246097621952
-2.531457869203797	17.190304756335227	1.8857472760627942	-1.021604962216955	0.22310992752263475
-4.183190145794866	17.56540290424019	2.0188241101730244	-0.9567337121352042	0.21153167406251078
-4.207099313692599	17.371866069837257	2.022878711362237	-0.9595072392766648	0.21490402372256662
-4.17345519997633	17.089831976884682	2.011123681160192	-0.9652135828260596	0.2145695724691441
-3.3148310309893363	8.423923301546052	0.41353642615911085	-0.2884051652774632	0.02339009848689467
-3.3001926290874843	8.663118489326514	0.4771778999025735	-0.3308764621168474	0.020788446680359746
-3.2862287614074197	8.915212706658004	0.5435083010192242	-0.3730073325667298	0.022498251065362847
-3.2794829862540458	9.153166440048345	0.6113285751252646	-0.4164104190170854	0.024845905287807613
-0.3805651487088481	12.953841366376702	1.5062193550994525	-0.9130867837277998	0.3541711407755762
-0.4307061904896281	13.36924122248353	1.5508258428545183	-0.9433019812948097	0.3428515169460079
-0.5075965103225141	13.744646939005303	1.5843885186627809	-0.9613742422526408	0.33240491842679304
-0.5977318219793605	14.096499370658435	1.618453378125633	-0.9818165263917473	0.32030768138165716
-3.2676731937878696	9.605726412719452	0.7283536315101525	-0.48700888122033364	0.03447424547017018
-3.256429234120413	10.042692132374542	0.838855579425413	-0.5527771784243785	0.04397270522631978
-3.268410707882346	10.416945356274994	0.9228429545158262	-0.5983920589189177	0.05185745352894795
-0.6591870284780542	10.31262568099423	1.1539510413693423	-0.6667169338394041	0.3861589410971157
-0.42285288091859907	11.258976825610697	1.3052147131588172	-0.7738321750509367	0.38682842872449985
-0.42939644071267913	11.215805729165236	1.2985592416333143	-0.7688477462717191	0.3871506357207667
-0.6312573047807166	10.428088654680536	1.17447454142123	-0.6820806302659578	0.38652293376422414
-3.2903234695987535	10.897386429199772	1.037431844410564	-0.6632049040860799	0.06168499162930415
-2.987291544864133	17.386535233830127	1.909642282235008	-1.0102715370679511	0.21367692099204705
-4.164359810315925	17.031866286091535	2.008259520433167	-0.9657521007936889	0.21498560281268786
-0.7097934901376413	14.466809880080852	1.6527721021199988	-1.0006335225191538	0.30690521901092443
-0.8575672753041089	14.969271293498517	1.6918488405723058	-1.0154755484246252	0.2923277869477578
-0.9532329287786547	15.217415294466539	1.7136366917421046	-1.025385465906117	0.2827492734025275
-4.1386892518049425	16.602845789463966	1.9814414826014566	-0.9686931173708018	0.20983312043938265
-4.159558946386909	16.976159925336383	2.004678697253672	-0.9651761287965805	0.21516085856584163
-4.083322820670365	16.225441788462653	1.948306892365896	-0.9691254203434049	0.2039357813828542
-4.075875945060494	16.183223288394085	1.9443914594098575	-0.968854817223352	0.20363160748684264
-3.9528003255732322	15.292784673108926	1.8352724420155824	-0.9588791073700289	0.17508196590457606
-3.9992067929440043	15.73055462668215	1.8926049313208542	-0.9671732206130158	0.19047702677269268
-4.068371905853679	16.139351008679608	1.9391190076376281	-0.9680520879876496	0.20258046969800536
-3.903746688804401	14.691009127397303	1.7510002593082816	-0.9405078473951021	0.15406630633723772
-3.86987704440043	14.375574603567006	1.7026649268098213	-0.9268920231170658	0.14514577309382387
-3.9256796422272324	14.820378173973397	1.769974789793447	-0.9441328825357999	0.15814994743440958
-3.9497350317267026	15.228464150498013	1.8263734050618052	-0.9567288882900971	0.17292522588251447
-3.7268568443784513	13.894308007070336	1.6234636507762212	-0.9093341982942754	0.13265489741038478
-3.698215854277132	13.779058127098043	1.604086031279875	-0.9042371695843481	0.1297757034034493
-3.6779639093146645	13.673870011895303	1.5852033974158029	-0.8973714873567612	0.12763338540647862
-3.571181750067259	13.33170586472178	1.524575767993024	-0.8807075294932749	0.11887532695454386
-3.4835043026903465	12.977876322076302	1.4584044581643751	-0.8554330182001137	0.11305257601549297
-3.404126025364066	12.339701968592273	1.3399662674776738	-0.8106089477939302	0.09462699726299753
-3.3488293333994186	11.895449310153229	1.247510666372152	-0.7667994841590731	0.08568722112471103
-3.300315153385468	11.14083500028607	1.0923461036228739	-0.6930405561292277	0.06719270512048878
-3.9511621749674837	15.271050023970451	1.8323595486733655	-0.958296971408404	0.17451616650125681
-8.244373317370188	14.628658956740194	9.736483672292402E-6	-6.609516295820926E-6	2.238676136652694E-6
-8.208489142862772	14.204433859089825	8.914280556314303E-6	-5.7309422573086765E-6	2.3406752812904416E-6
-8.193734077492797	13.966873422743047	8.439467470497772E-6	-5.2285200535820885E-6	2.3800792042502748E-6
-8.232676222944097	14.462837941075223	9.421690997306695E-6	-6.268063585189262E-6	2.286398252851033E-6
-8.19035693955016	13.837323106092928	8.160608380269751E-6	-4.94183499618375E-6	2.3821733521935967E-6
-8.113167709168138	13.369167772280294	7.263306275565585E-6	-3.9697490706450476E-6	2.535891917492268E-6
-8.077142174814208	13.181783020574018	6.905277725531651E-6	-3.564185704205999E-6	2.5972110564387734E-6
-7.967407351985131	12.816549861797377	6.320550297016411E-6	-2.831896852887192E-6	2.814039961365211E-6
-7.4202031915344335	11.241546128091116	4.986086448245916E-6	2.969604326236334E-7	3.938315763653717E-6
-7.380855782333087	11.139150568907128	5.00952265251932E-6	5.223237186441256E-7	4.0219332267031335E-6
-7.603903539139292	11.751642921695533	5.211302352207215E-6	-7.198513675983374E-7	3.5513320167918728E-6
-7.696154479064555	11.994745340563997	5.298628172712428E-6	-1.184749943367197E-6	3.354994401588338E-6
-7.744684776673163	12.145936214046198	5.473530932937502E-6	-1.4737912745195904E-6	3.257639946119682E-6
-7.337783016568444	11.036160898112158	5.0998151346426455E-6	7.449518125005148E-7	4.1155285358362575E-6
-5.478513842259125	7.328297301269693	1.0636167792418746E-5	7.4067068138131345E-6	7.613805936691116E-6
-5.496335515484936	7.350666297835906	1.0607606405654446E-5	7.384285807359524E-6	7.587969180545471E-6
-5.513292533723025	7.373441024034741	1.0556369721116617E-5	7.344583686701336E-6	7.562399581437398E-6
-5.7782594324877365	7.704138241466704	9.959234307774855E-6	6.854164368030514E-6	7.050422208843345E-6
-5.226288884072366	6.97442447090005	1.1477230839419727E-5	8.165893088618637E-6	8.020500528179128E-6
-5.1320395346395955	6.880771446866525	1.1660496650121247E-5	8.286741897816711E-6	8.179064798437728E-6
-4.981658732436152	6.746084424883188	1.209941267769477E-5	8.583982156138291E-6	8.478045645706184E-6
-4.872230788355059	6.663668971542325	1.2365123854835626E-5	8.750850662176727E-6	8.716053994167985E-6
-5.95993806317256	8.088641025459268	9.104136260049437E-6	5.9870061556386425E-6	6.807675323910517E-6
-6.156106083074739	8.43849134717127	8.58956193697631E-6	5.507822121151109E-6	6.487785956174564E-6
-6.3622803987511345	8.893710900037291	7.715099413120658E-6	4.601636050040152E-6	6.154731383158908E-6
-7.037730777065047	10.279206689455364	5.673615814056995E-6	2.2078332716076525E-6	4.779832687299772E-6
-6.511291309796823	9.166024915663732	7.386978663319062E-6	4.283695231106046E-6	5.850015492127189E-6
-6.961309529005052	10.091919377967345	5.802650093953425E-6	2.5567752992461763E-6	4.93686909742558E-6
-6.976746835639336	10.11701394282087	5.78046884831667E-6	2.524804776129169E-6	4.908753148727164E-6
-11.149672852779776	19.026028297048256	0.3710591330993543	-0.06935861507782354	-0.16100209791663705
-11.177286946315288	19.099277703541333	0.37352646690078306	-0.07196463940894253	-0.1615995839909336
-9.18227086019565	22.941744559833715	0.3631624324490279	-0.17858832108905048	-0.10232873759236198
-8.933979733519063	23.042297787756027	0.3534839507131591	-0.18128207855575615	-0.09357642704360404
-9.497726748011418	22.723004536194928	0.37153705171987894	-0.17214028932438394	-0.11203749721051036
-11.201816179455392	19.362671115833425	0.37795971825572083	-0.07982067109125392	-0.16110239969197884
-11.022193536741858	18.71762456011473	0.3606655956321936	-0.05929201397672479	-0.1584180481916545
-10.948655511422155	18.634752597804788	0.3551529867312275	-0.055878156165424284	-0.1562179065936117
-10.739200803101152	18.414265673982754	0.34029308598089214	-0.04772046948449499	-0.15026327155833732
-10.426129079411938	18.242868662510936	0.31768336052442053	-0.039695699507554215	-0.13997471678846807
-10.351495060601314	18.19934593348884	0.3123033440474256	-0.03791876916355361	-0.13749481456776014
-10.276659955502009	18.164399203559437	0.30696480199309445	-0.03635924253384898	-0.13516349590868276
-10.051706148564318	18.092298620546728	0.29023392540203136	-0.0324092941559747	-0.1269891146137954
-11.220597943108505	19.547650220008503	0.3810962812290711	-0.08525517754439581	-0.16068030024379804
-11.213232813518047	19.613678726955158	0.3816349756344708	-0.08676928346071204	-0.16035929906088087
-11.167862918473158	19.983763373685665	0.3846570381394564	-0.09738174486967681	-0.15763959320476573
-11.119734753615504	20.180895538942224	0.3857553745393053	-0.10209452743862502	-0.15631694789795725
-10.889962382093142	20.81510177874138	0.3865617162347721	-0.11875379134248852	-0.14917844570958289
-10.989883259185685	20.57314650704364	0.38641727059881764	-0.11295973527642954	-0.1517414181423966
-10.670647697607485	21.25443563231954	0.3860714063429662	-0.13062644478780985	-0.14301871283066653
-8.656589193032165	23.077778160673812	0.3399034366448344	-0.18121745858693766	-0.08479822059697507
-8.262164632393056	22.97490850022338	0.3148189864998687	-0.17495040506481518	-0.07051922964980922
-8.093510801985081	22.896766634500132	0.3032485444672207	-0.17118530450598063	-0.06534939514374012
-7.68989912608717	22.564207698669875	0.27179632784220165	-0.15540988133140432	-0.05154551064832921
-10.61906467426591	21.352055718189742	0.38600487738447353	-0.132942451520748	-0.14192026949482545
-9.936768220586934	22.310409278173573	0.380919253562386	-0.1601451033889758	-0.12460917982107705
-9.627937960973474	22.62487940796674	0.3751827627689029	-0.16951338919081005	-0.11570195565883609
-9.573169961095976	22.676544366109272	0.3740472165523587	-0.1709494502230966	-0.11426106025428166
-10.134279956953314	22.058148587414195	0.382405422656967	-0.15239952878009627	-0.13015178389956955
-10.304582249602808	21.836678921374176	0.3844253783505166	-0.1464083105123139	-0.13418626437273906
-10.555587977067566	21.45179651669559	0.38553477095808947	-0.13536946144360998	-0.14064861727268432
-9.871150253323467	18.04329134881533	0.277074014503317	-0.029750684350853387	-0.1209627590862665
-9.4491510421968	17.986087424675254	0.24347310877945133	-0.02432484897266696	-0.10497448531156511
-9.39405468440286	17.97674307009461	0.2391286430578668	-0.0237131404188115	-0.10300689911627085
-9.318824933668623	17.968766098777905	0.23269473596948992	-0.022860934166195782	-0.10013751743859317
-8.866655676614846	17.930756511797174	0.19443157530694977	-0.018282752973626554	-0.08235547997106651
-7.460370084706861	22.326890903804703	0.25306036009691435	-0.14584177208412397	-0.045611992951224006
-7.181921823170052	22.004421546653404	0.2287181657470927	-0.1307246648058903	-0.0378748473603851
-6.980050576019263	21.793148493492453	0.21223865357941057	-0.12243004994366746	-0.033293590425875846
-6.576542696581086	21.409318391621486	0.18055775597370677	-0.1054113339260822	-0.023745380725394713
-8.591810565175942	17.924390418426363	0.16880273180250008	-0.01529103161468491	-0.07138365285694247
-8.160987566235585	17.895824611247768	0.12346246960820642	-0.010013326359140656	-0.05170825065073467
-8.427526747689353	17.911776804777684	0.15188564900333118	-0.01340853284651718	-0.06407895701567305
-8.540982568507179	17.920050757602066	0.1641098636768746	-0.01480217467690493	-0.06934826880829045
-5.864615339578987	20.755750631962357	0.13000379067691265	-0.07928799146733012	-0.006013083590473897
-5.543802938210256	20.38074487517408	0.10620465332240363	-0.06426944344087869	0.0014740631475179643
-6.504364858334945	21.34437545298176	0.1753181579251099	-0.10307690563221375	-0.022207594692662175
-5.970918121132899	20.87023242852833	0.13785606658277755	-0.0830921147420846	-0.00812244663359435
-5.171797381464162	19.89737251545445	0.07834756074034663	-0.04941329800567494	0.007378116801783715
-5.0245480447987125	19.683822661130662	0.06733237913348059	-0.04155579847304206	0.010139999882412959
-4.900152014728899	19.401774462066626	0.05576156810501229	-0.03387794440389838	0.010227367130633233
-8.045165203849148	17.895237150670994	0.10710260173242775	-0.008442858740742474	-0.043871954609069265
-7.828330068792466	17.887207984644846	0.07415710762946852	-0.006210321808023809	-0.029218208895945168
-7.588389628929521	17.819549385161938	0.017334348550012944	-7.031867988582397E-4	-0.007096227628034667
-4.683175416995011	18.92056128922509	0.038125214241256616	-0.02194354416967026	0.012399518652041
-4.557131527726211	18.533459102138394	0.026495933046536812	-0.016639840112906472	0.011711911448220988
-4.377707594286538	17.57417867700677	0.008777716122049223	-0.004746141662471201	0.006977829607882099
-4.375950900357417	17.526057226949376	0.007890410525894778	-0.0041371717274895844	0.006529041581667489
-4.484941864981501	18.19838652331461	0.01730986379191242	-0.01045370020626767	0.010193066881710336
-4.372825752777866	17.497105804998277	0.007566244895292875	-0.003945191388534411	0.006251532463608709
-4.260063754969469	16.957122878843833	0.007438641106537168	-0.0014593363072913771	0.004160235384420072
-4.2543796491463395	16.88173839584814	0.006971697933247378	-0.001163809725058306	0.0036336139010633584
-4.172479120773178	16.325671413989923	0.006810371607908327	-1.7028384712860112E-4	0.002109818351734187
-4.151871519508384	16.155447405066244	0.006880016627769681	1.8171915096290754E-4	0.0016086202404351992
-4.144035245207647	16.121454065378032	0.006874107245907496	1.8300563129183017E-4	0.0015920682551183308
-4.072421898747817	15.289956430567175	0.005189624321444081	9.6935419859775E-4	5.353709615791486E-4
-4.095328121705499	15.489697359268533	0.005632305333906953	8.550701340659919E-4	6.205917788626397E-4
-4.118480058777639	15.68595857984359	0.0062259351686540804	6.084390191206741E-4	9.163773105628591E-4
-4.140149876500907	16.06180723438685	0.006742315997930799	2.2202808164566281E-4	0.0015220052278225342
-4.179593610389492	14.862900564725685	0.0039009239628262663	0.001248114750964381	-1.3991868039197968E-4
-4.129583690004605	15.034457843656845	0.0044706607672435235	0.001244832296203569	1.529156791764215E-5
-4.332504046130264	14.727261534199787	0.0019751249646575712	5.487197709445527E-4	7.036690663205862E-6
-6.864381120883843	17.824925970386563	1.5788060205533815E-5	-1.3601602778608214E-5	4.389926734602279E-6
-7.111456277637915	17.862901719600874	1.5763043163709916E-5	-1.3748145587029273E-5	3.7374535505354532E-6
-7.361730330183262	17.815658423143518	1.5547052408807456E-5	-1.3629466350165812E-5	3.082092780653235E-6
-6.699631952192596	17.790187728061333	1.5804378067248054E-5	-1.3483899036767592E-5	4.816401625211274E-6
-6.471535900809904	17.65611081898578	1.5644718225377895E-5	-1.3067413405150335E-5	5.406082097167927E-6
-6.01856299486931	16.965651538393175	1.4715832732602948E-5	-1.1255577504240047E-5	6.535312664097446E-6
-6.018217814642384	16.964954947243214	1.4714888857885832E-5	-1.1253811842595701E-5	6.536178070345301E-6
-6.192614293475787	17.31914560580889	1.5180861481390978E-5	-1.2137689077279702E-5	6.110507952601509E-6
-6.358826975092747	17.562077889890872	1.5539674385594756E-5	-1.2806603576207998E-5	5.692591170067987E-6
-6.018066056155799	16.964687362149334	1.4714597305101196E-5	-1.1253177247346299E-5	6.5365649635257596E-6
-4.908304538333134	14.969355025422521	1.3317388759559888E-5	-6.876065357549649E-6	9.002793432621909E-6
-4.894965705707698	14.956384548239772	1.3322233159774545E-5	-6.84737383641617E-6	9.030304152067998E-6
-5.522668475480044	15.89108446419409	1.3637648016707673E-5	-8.847613450558292E-6	7.658402832739478E-6
-5.590293973325887	16.02332329799043	1.3728039566123667E-5	-9.1247818072553E-6	7.5096881244978165E-6
-5.62503595550961	16.102423683804165	1.3798004894847042E-5	-9.293555886229628E-6	7.439886212124133E-6
-5.79838945170203	16.47567517825189	1.4150387894599428E-5	-1.0119348438486237E-5	7.044180737202673E-6
-5.818300420163335	16.518599132988257	1.4194993604126102E-5	-1.0214564327806404E-5	7.003893018569563E-6
-6.016563718580136	16.961325465432818	1.4710755619778089E-5	-1.1245409946776129E-5	6.540097818636758E-6
-4.911331118979538	14.97328547513143	1.3317491630238875E-5	-6.884592892427354E-6	8.996089256860744E-6
-5.0735700023776875	15.16993664121582	1.3310342150745668E-5	-7.3046271693450745E-6	8.648685720327E-6
-5.223708594183212	15.375437594116095	1.3358600408320414E-5	-7.750984143668437E-6	8.326513223548245E-6
-5.2244114000787105	15.376332166246335	1.33587169782152E-5	-7.752880402720905E-6	8.325044083321223E-6
-5.424504479191739	15.698092793846305	1.3497011297521102E-5	-8.432613196360736E-6	7.883733665357867E-6
-5.22565127061393	15.37825402853767	1.3359554749639302E-5	-7.756966707332514E-6	8.322429480640919E-6
-4.7077301313837365	14.774519111724057	1.3386235685430955E-5	-6.442654946681828E-6	9.414280581103238E-6
-4.675015183440867	14.74800878513003	1.3400700026995511E-5	-6.38419297194983E-6	9.476112868595328E-6
-3.7658512309524754	7.028045440845924	1.4196541749254123E-5	7.456690747733649E-6	1.067824132771001E-5
