# Supplementary material for: Thyroarytenoid muscle fiber orientation regulates the ability to modulate vocal fold vertical thickness
Source: PLoS One. 2025 Dec 4;20(12):e0337735. doi: 10.1371/journal.pone.0337735 (PMC12677544; doi:10.1371/journal.pone.0337735)
Supplement: S4 Data — (ZIP) [file pone.0337735.s004.zip › Male/contourA6TA12.csv]

% Model	Angle5.mph
% Version	COMSOL 6.1.0.357
% Date	Dec 14 2024, 01:41
% Dimension	2
% Nodes	720
% Expressions	3
% Description	Line
% cpl1x	cpl1y	Displacement magnitude	u	v
-11.968005616002486	39.650844643500406	2.7400643556844924	3.436949283492302E-4	0.3057547688924884
-12.100925229184412	39.521184251215715	2.7371001302193494	3.419332980723972E-4	0.30579092437932315
-11.810234379374002	39.74293127707726	2.7421658036737435	3.44954060655065E-4	0.30572823950981814
-11.76596306338081	39.775513356632324	2.7429108686703128	3.4539765012390306E-4	0.3057190073640443
-11.47739948826791	39.862189693672036	2.7448912274218853	3.465807118937509E-4	0.305692146672099
-11.258980847445656	39.857881496438054	2.74478903119139	3.465245628735892E-4	0.30569035693739344
-11.716143543792246	39.796222579001906	2.7433834484657895	3.456817746649999E-4	0.30571284701112095
-11.163938214941039	39.85365079891891	2.7446929924716845	3.464628902407876E-4	0.3056902025441786
-10.796207435616262	39.85090503287166	2.744628349556055	3.4641489094977454E-4	0.3056859943922365
-10.709496869932108	39.85039381204079	2.7446156144240375	3.4640428295017075E-4	0.3056849686618932
-10.37169574884199	39.850036177539195	2.74460575212561	3.4638563659913853E-4	0.3056805343355882
-12.13512273325702	39.460672833157	2.7357173161476163	3.4111229799871584E-4	0.305807422291939
-12.240660142730178	39.24849072022055	2.7308700263766226	3.3823233391890137E-4	0.30586507360143844
-12.227325367848685	39.08705965880899	2.727178825011613	3.360496110662127E-4	0.3059076823483501
-12.205740642978935	38.979124391808504	2.724712906970077	3.3458995518537366E-4	0.30593600035575563
-9.681369688821853	39.850002288818345	2.7445946893616178	3.463592071256446E-4	0.3056713035416164
-9.209886193231677	39.8500022888185	2.7445952806067204	3.4633250212846194E-4	0.3056649944465677
-6.503691158131879	38.96454001876737	2.724331542240312	3.3438195965101157E-4	0.3058639358854292
-6.587351156296421	39.29642873129991	2.731920807839355	3.3884081154800276E-4	0.3057769213023883
-6.771159512318912	39.57700815680421	2.738333063412602	3.426161638443037E-4	0.3057048733126019
-6.814129999907874	39.651652838586976	2.7400399395843653	3.436197817948652E-4	0.3056856262545812
-7.229593906641747	39.84203493583536	2.744393955180263	3.4618969346112056E-4	0.30564063854532986
-7.181795837296288	39.83706132882147	2.744280176236327	3.461221630311521E-4	0.30564131883966933
-7.033567159296577	39.76166368437849	2.742554317826581	3.4510567007712406E-4	0.30565935395540145
-7.6946177519140235	39.85300356006798	2.7446493116898845	3.463360902036269E-4	0.30564394038939546
-6.488283836647731	38.91091546805024	2.7231063807363576	3.3365808917834724E-4	0.3058779676858529
-10.243595360807257	39.850002288818345	2.744604722894856	3.463767740953329E-4	0.3056788287749699
-9.730298368089413	39.85000228881833	2.74459557891935	3.463607471469696E-4	0.30567195781425155
-9.743014193148053	39.85000228881833	2.7445955600208647	3.4636161508082964E-4	0.3056721277789143
-9.085341826788042	39.8500022888185	2.7445937086975505	3.46328916940408E-4	0.3056633264342131
-7.779783738995952	39.851154726690396	2.7446098280441835	3.4630860103483733E-4	0.30564557131124165
-7.886706964608754	39.850916601280545	2.744602554728034	3.463105329363212E-4	0.3056470653294764
-8.209330570361047	39.849987794146756	2.744591935098112	3.46293850445028E-4	0.3056516202037363
-8.699211804792647	39.85004545472901	2.7445980637470595	3.4630577557666527E-4	0.3056581530524547
-8.427966558711145	39.8500350871401	2.744591087595932	3.463043081660085E-4	0.30565452729605114
-12.152615457473026	38.61822056218743	2.716462622032324	3.29724017838725E-4	0.3060309467726136
-12.150457207342695	38.60568225439725	2.716176259089475	3.2955494239932185E-4	0.3060342409654343
-12.146591986235311	38.58859764700979	2.715785655630986	3.293253749787057E-4	0.30603871747207856
-12.074238696384148	38.24828133015453	2.7080115238442453	3.2474133365658134E-4	0.306127945754701
-6.441829287929373	38.514252064367554	2.714043303162146	3.2832037477612675E-4	0.3059826667419804
-6.4796557750756225	38.830935381536946	2.7212771755643104	3.3258317184186367E-4	0.30589908928594867
-6.431316994593285	38.355730965701305	2.7104192184829254	3.2619891325049664E-4	0.3060246192967185
-6.415000660473024	38.12021737547059	2.7050390427459146	3.2303565650810466E-4	0.3060869302058399
-12.006552716049852	37.91928976266428	2.70048943251821	3.2032764632365776E-4	0.3062142391996653
-11.966773292852782	37.7322909897182	2.6962179964408137	3.17819587813315E-4	0.30626326893058287
-11.899335717233097	37.41624344712912	2.6889934806862374	3.1359900595859214E-4	0.30634613365721813
-11.86072968481382	37.23337054820751	2.684816825910499	3.11150593976756E-4	0.3063940855105684
-6.405495081109018	37.81045524455644	2.697957110742392	3.188946983263165E-4	0.3061690515996739
-6.3802834672144035	37.49850283645258	2.69083183748952	3.1472419967107617E-4	0.3062515464013973
-6.34327199449609	36.990127261889924	2.6792108580194585	3.079659202860124E-4	0.3063860414001102
-6.3346776499635205	36.89181710192548	2.6769672135584126	3.0665677533057447E-4	0.30641202953184754
-6.327277488709939	36.80573234114482	2.675001795956804	3.055198981020998E-4	0.30643479121305717
-11.839379859361392	37.12464213602315	2.6823303771301195	3.09700436526542E-4	0.3064226183008586
-11.66031709327127	36.191536938073696	2.661011019289698	2.973131094707889E-4	0.30666753475928094
-11.619905720758748	35.962379473002436	2.6557809912037014	2.9428200585024486E-4	0.3067277288576966
-11.730360249335298	36.58305483766412	2.6699654347877155	3.024866638944E-4	0.30656470161682625
-6.248695444183289	35.88284413383002	2.653931320998966	2.9329274593228416E-4	0.3066787876868259
-6.190644674951313	35.36621719878445	2.6421241442614383	2.8654394536524675E-4	0.3068152215161376
-6.146329446134891	34.860882297696094	2.630585243043546	2.7989705744788334E-4	0.30694880941624736
-1.0600869276340483	18.316100001774196	2.2531276028689	7.986358680403098E-5	0.31128145585020633
-1.0459016161732135	18.37692181363064	2.2545118515127367	8.056024427806654E-5	0.31126515572299296
-1.1744205707972624	18.153797557800345	2.249430798764778	7.800791550955979E-5	0.3113258226000626
-1.311326192584243	17.97535615877772	2.245368291552041	7.59674949807363E-5	0.311374730144464
-1.386335587551091	17.922671465764726	2.2441680129231663	7.536731730315628E-5	0.3113895632279699
-1.650548821745367	17.757514160475903	2.2404105069338156	7.348554346724136E-5	0.31143639297694303
-0.9718149006219283	18.630446296863695	2.26028803049542	8.346486479285203E-5	0.31119704033486173
-0.9542349860686515	18.852537320770427	2.2653447366577817	8.601367312974685E-5	0.3111379071443089
-0.9467123425971604	18.932059856972355	2.2671571613262467	8.69270185479309E-5	0.3111167198411141
-0.9488912973033679	19.009058522305217	2.268910622676935	8.781307047746182E-5	0.31109631196757825
-0.9602591937381534	19.185733594449147	2.272936908547547	8.984400988355661E-5	0.3110495597551221
-1.0005126263859143	19.36574217623491	2.2770355819378527	9.191677682818433E-5	0.31100225113959695
-6.05347281998843	34.07388368729615	2.6126296394277753	2.696972327488991E-4	0.30715658164308124
-5.779746191862431	31.198536783186327	2.5469665378395794	2.32958022915331E-4	0.30791656163172776
-5.81260308842713	31.6601371096856	2.5574872063077994	2.3874858552459907E-4	0.30779439615815934
-5.898916358898413	32.61341104261303	2.579275885217168	2.509099380682359E-4	0.30754238857460137
-5.976331308258205	33.33624786626052	2.5957627669880297	2.6013980954669666E-4	0.30735143927092695
-11.555172919712001	35.57995576034233	2.6470443465162274	2.8927404297573415E-4	0.30682821601100096
-11.427224513094306	34.824469013294944	2.629787908076353	2.793226405805358E-4	0.3070267293416113
-11.302991741507174	34.01939293201957	2.6113943901164705	2.6886616104810924E-4	0.3072384231487777
-11.26269403333529	33.74326682230424	2.6051003534023858	2.6525089393337754E-4	0.3073110564234618
-10.87492360433819	31.536162433666846	2.554700928708425	2.3697885670165254E-4	0.3078908470326577
-10.79808267178972	31.096982410679725	2.544677015502417	2.3153970482755326E-4	0.3080062258977565
-10.515617328365707	29.431210118152052	2.506670258068226	2.105721034859799E-4	0.3084439612855379
-11.095255333576779	32.78560916869341	2.583206535979194	2.529813454208611E-4	0.30756264268909017
-10.374607869233792	28.677418549364212	2.489447856960199	2.0141049249166812E-4	0.3086418950174359
-1.9007542873442729	17.670028077820447	2.238418370295161	7.24943400160093E-5	0.31146245279251394
-2.0779141835942943	17.606247817656115	2.2369675882627518	7.177237266944099E-5	0.3114813933460392
-2.421704394542373	17.610906476909	2.237074842469165	7.184126425114682E-5	0.3114840661700772
-2.5268901597962445	17.60827853304663	2.2370157975758227	7.181638977639709E-5	0.3114859604620257
-1.0157099330243569	19.441588102125813	2.2787642764474483	9.279115878657564E-5	0.31098229781879305
-1.1062328150339649	19.65851365771074	2.2837057425061333	9.529286336314945E-5	0.3109257659766741
-1.0950141199455286	19.63861486947969	2.2832524269519396	9.506303674903515E-5	0.3109309183971902
-1.0936631912571904	19.634142492606518	2.2831504801917792	9.501132405767277E-5	0.31093208978084474
-1.2019485900933222	19.823967402584525	2.2874769653440525	9.720293295649946E-5	0.3108829526460827
-1.2626663164006444	19.90610167368628	2.289347404874987	9.815010348827775E-5	0.3108618477182342
-1.3479656887537845	20.02184186709379	2.2919866205725756	9.948587148555207E-5	0.31083210561841906
-1.3818036936806772	20.069240413165744	2.2930663596672423	1.0003544975256322E-4	0.31081991341145687
-1.490043238491493	20.21081153288452	2.296294237617846	1.0166938274759813E-4	0.31078357682175195
-5.495158991359491	28.68268136418761	2.4895153153321004	2.017081658595929E-4	0.30858106338548064
-5.507477156915547	28.790577524822243	2.4919714905715846	2.0301339131752126E-4	0.30855255958762584
-5.640376413522405	29.93509919763994	2.5181139609852936	2.1715655540601188E-4	0.3082503011206913
-5.66674537726079	30.200894570944342	2.524170604324235	2.2042202935820753E-4	0.30818004096627744
-11.232964758328787	33.56280133293661	2.6009757037681633	2.628891637580707E-4	0.30735848975469393
-9.890707351552885	26.584105713780335	2.441664244497056	1.7602832469288884E-4	0.30919051256454216
-9.499209611630052	25.463046361573806	2.416091390035636	1.628039197952904E-4	0.3094828551266588
-10.251371607480321	28.08873461337165	2.4760116811419133	1.941102146521654E-4	0.3087963130531854
-9.949856872037069	26.81141811544305	2.4468530768255343	1.7880350629199967E-4	0.3091310123960517
-9.409620206466	25.28683176907262	2.412061369373676	1.6070209530648702E-4	0.309528483880552
-8.975776833099328	24.413789608181347	2.3921853004463824	1.5056405226364367E-4	0.3097547663082192
-8.450931047688341	23.67686534172989	2.3753404039694046	1.4197128134478486E-4	0.3099439822687751
-8.315280225053407	23.486682331666373	2.371013761865652	1.3980231135912697E-4	0.30999284771208546
-8.109310669822081	23.245736403988893	2.365511371553181	1.37050320209914E-4	0.310054382255768
-5.04821833795282	26.35030357792787	2.4363021598681702	1.734871330948746E-4	0.3091950212643585
-5.072511135861281	26.457154341834364	2.4387338476405325	1.7472984696203288E-4	0.3091669264296197
-5.319014801988768	27.6151602307035	2.46515444734687	1.8866980279921112E-4	0.3088623915777006
-5.298549699956672	27.508324942348306	2.462720699991815	1.8740933553456805E-4	0.3088905223043196
-1.6547952866665352	20.435138707303928	2.30140404930259	1.0426355758161575E-4	0.3107259235781682
-1.7068462026965912	20.505043732104994	2.302998211286887	1.0507447586424347E-4	0.31070796674048995
-1.8328638043067826	20.675856534446993	2.3068898373142237	1.0705359398824E-4	0.31066407432902243
-1.9146876228856835	20.78271581099791	2.309326819265287	1.0828951041957152E-4	0.3106366493259489
-1.9589596542270868	20.838178803681924	2.3105899077782057	1.0892798813783952E-4	0.3106224341787385
-2.2267902915590323	21.173727916983232	2.3182484555546905	1.1282803133932528E-4	0.3105364400403841
-2.4765836027203294	21.524027437877677	2.3262226810773283	1.1689176456856685E-4	0.31044632306724185
-2.510632075597485	21.56945277354053	2.3272599335989295	1.1742362058778911E-4	0.31043465859370356
-3.4170539347823667	18.323036770820913	2.2532987901234813	8.003610233990066E-5	0.311306434049751
-3.3613588547056894	18.26201824120377	2.2519089141272146	7.933579171115872E-5	0.31132199491827267
-2.8302006677410443	17.7685842180935	2.2406661454249566	7.366476870209675E-5	0.3114468737444068
-3.0213186080937637	17.882690433716814	2.2432665172135984	7.497971323845089E-5	0.3114187675965064
-2.9853774190574067	17.85333337493745	2.2425985114117077	7.46423616463631E-5	0.3114261507214973
-4.904236518511963	25.91960781073081	2.4264619022148346	1.6841717472971678E-4	0.3093076884613488
-4.723668736196532	25.314951331292864	2.412683411577312	1.6123319246311125E-4	0.30946609044590245
-4.604679940346854	25.051089745874435	2.4066526340051047	1.5808484209223084E-4	0.30953472775932067
-4.281370486848969	24.383328411417228	2.391450097772302	1.5028288039107662E-4	0.30970824731686114
-3.2125741016240386	22.611557155864187	2.3510176753509313	1.2955333268301625E-4	0.31016613266702536
-3.272014261258436	22.70654698603269	2.3531799616997997	1.306529382605633E-4	0.310141603659835
-2.5518384799861815	21.63096481182497	2.328661411567113	1.1814590958626025E-4	0.3104188086567848
-2.8735384712196232	22.08009398368013	2.3389088434673404	1.2336676855154063E-4	0.3103032988900196
-3.1756044296995665	22.556944434453374	2.349770578224671	1.2892396374212926E-4	0.3101802051180545
-4.545571876999899	19.652622560032107	2.2835963351098436	9.535861589682668E-5	0.31096655778197124
-4.424895516455141	19.524062222800467	2.2806671398085774	9.38813639315331E-5	0.31099930824483013
-3.958958611653594	19.00470136406695	2.2688289151126346	8.78813726574669E-5	0.311131761283401
-3.8782730930382083	18.915322300283425	2.2667945007108186	8.685422470137738E-5	0.3111545649880157
-5.025563667731989	20.107549344377823	2.293980410594833	1.006447065927726E-4	0.31085138838386994
-5.277731362781373	20.350988119887234	2.2995176407079323	1.0344298716808219E-4	0.31078964458495356
-5.606549304112775	20.6598148798465	2.30656991602216	1.070501491289195E-4	0.31071152761206977
-6.131048509468386	21.17349677678001	2.3182633092518623	1.1298713676091357E-4	0.31058120593151356
-7.17416985769136	22.198608654304337	2.3416303169344053	1.2486473730055736E-4	0.3103212442560628
-7.6413332318231895	22.67125431062098	2.352436489476057	1.3037742821632868E-4	0.31020130047064753
-6.9150129554945305	21.927639425126234	2.3354699310353806	1.2176531858932733E-4	0.3103901812532676
-6.31895859009996	21.343154735881807	2.3221455364105363	1.1498241223159976E-4	0.31053839096296765
-6.618255579081206	21.642875823077	2.3289611942819177	1.1847854907690356E-4	0.31046233042542953
-3.6680004015474728	23.30103040805593	2.36675329961806	1.3756490384317477E-4	0.30998839170781006
-3.83446762916781	23.580833568731567	2.373128349783299	1.4088464904670072E-4	0.3099160754210799
-4.071443328978513	23.987709649252928	2.3824157760222353	1.4558090265755984E-4	0.30981079502715375
-7.640251545310057	17.586782544931808	1.533932620466576E-5	-1.3147248604812749E-5	2.7607180992203736E-6
-7.509356374993602	17.79911102953117	1.5731338797761973E-5	-1.3767411892374331E-5	2.8714799255839363E-6
-7.6989388334005735	17.4903691638282	1.519999198184791E-5	-1.2905667499565764E-5	2.7086261263809987E-6
-7.762103216471637	17.30759444679789	1.4867185701517308E-5	-1.243299758965746E-5	2.6765014380102686E-6
-7.821162534822876	17.152686250634986	1.4598018543098179E-5	-1.2055297045016435E-5	2.635646793179794E-6
-7.87221896818102	16.9473112831706	1.4219929107547047E-5	-1.1563140983193338E-5	2.613794172208895E-6
-7.921170402924522	16.753942907049066	1.3866284493847594E-5	-1.1104496648890346E-5	2.5928591807168956E-6
-7.9783869673286425	16.470761822820492	1.335289484264579E-5	-1.0466448664126926E-5	2.5776626300068356E-6
-8.003886469325913	16.357472230499454	1.314555696974664E-5	-1.020833396527963E-5	2.566469976038296E-6
-8.041803974825056	16.197407590250943	1.2853379839984604E-5	-9.866308403997662E-6	2.528031928707972E-6
-8.11957094103931	15.808141817188318	1.2145651759945343E-5	-9.033954615826307E-6	2.47295451398489E-6
-8.094241908274963	15.975737091845481	1.2448134515707841E-5	-9.382322252118434E-6	2.487875212286572E-6
-8.149959289733443	15.594634263864748	1.1754023995378914E-5	-8.584624007499923E-6	2.4593179400514934E-6
-4.487015489615116	14.591722761896559	1.384993161501839E-5	-6.091295569007173E-6	1.0120164073786966E-5
-4.416731324563106	14.512870608922288	1.3864382620326484E-5	-5.921469391174881E-6	1.0254661863384822E-5
-4.329055028394281	14.412978776001905	1.3887939845087881E-5	-5.6964738463171975E-6	1.0430976543015655E-5
-4.19303203891211	14.248275933735142	1.3927688680950175E-5	-5.344687596653749E-6	1.0694921888726368E-5
-4.178965322518646	14.23024927967746	1.393246021584771E-5	-5.3048066164317605E-6	1.0723751369819157E-5
-8.208595369810979	15.125877972768416	1.0916515269979593E-5	-7.673790294058291E-6	2.411951622121572E-6
-8.250106284083648	14.883579494882824	1.049807649842301E-5	-7.231232373010468E-6	2.3695929505725597E-6
-8.184763342662869	15.304083214581624	1.1230153016295126E-5	-8.013664032875708E-6	2.429652452897581E-6
-8.194040568253598	15.203367992185502	1.1050118015623337E-5	-7.813677353294569E-6	2.4286451534022705E-6
-4.009503675450382	13.95499929048619	1.3939034865399382E-5	-4.733528047007227E-6	1.1043271324391064E-5
-3.967321215997023	13.879167246534847	1.394214649191769E-5	-4.568582172232623E-6	1.1129986540724509E-5
-3.8768075373306097	13.684183745503944	1.3935477238501055E-5	-4.171152717001136E-6	1.1303739686626606E-5
-3.8285567068758617	13.577304042901428	1.3924967023478723E-5	-3.952004476681206E-6	1.139398422844505E-5
-3.679175518096213	13.165512678706849	1.3891412190535488E-5	-3.1174716439888614E-6	1.1679337836820193E-5
-3.5952780276413945	12.848827743115857	1.3853691504697636E-5	-2.5027022288872846E-6	1.1836930183060805E-5
-3.8035301168690907	13.511178334388502	1.3917090322721132E-5	-3.825479109613669E-6	1.1437470466030594E-5
-3.5706258476984103	12.751547870197772	1.384757007249832E-5	-2.2979622238790154E-6	1.1889629809377752E-5
-3.536337058362929	12.508568926206657	1.3825222400997154E-5	-1.817878854895841E-6	1.196717510830957E-5
-3.4943523373487664	12.217884679130231	1.3788537630844392E-5	-1.2465879644746345E-6	1.2057067093975676E-5
-3.476217738039166	12.051206781698731	1.3773099835201644E-5	-9.39207621624844E-7	1.2092518929238751E-5
-3.4381043775288846	11.707787309160882	1.3799254110772766E-5	-2.294980332511122E-7	1.2192832449282505E-5
-3.4175141432913065	11.442487558596586	1.37981196759772E-5	2.678379722890631E-7	1.2234469830996379E-5
-3.390535492772293	10.959938069747185	1.3862134081616651E-5	1.2111098139714452E-6	1.2307262437696823E-5
-3.391605607580326	10.637069694303245	1.3913829135487367E-5	1.8239236315874617E-6	1.231707162300862E-5
-3.3957072198915474	11.125983907025887	1.3857122786322521E-5	9.049275813283909E-7	1.229661124451315E-5
-3.3933099091125833	10.454525891479044	1.3954268548980576E-5	2.189323109678981E-6	1.2328535646710947E-5
-3.392748642497309	10.363320317554606	1.399011128073784E-5	2.3715495347561963E-6	1.2334792587728424E-5
-3.3881777990103163	10.052022617744685	1.4082638761001129E-5	2.9678204745390087E-6	1.234419736913653E-5
-3.379931059854188	9.65560915900371	1.4233554416361223E-5	3.7030113241641422E-6	1.2343629676495288E-5
-3.38003327420144	9.645525660619372	1.4235859385659081E-5	3.7208214338491596E-6	1.2342842604844196E-5
-3.380411775956053	9.63612711841371	1.4237107175364515E-5	3.7357146351443796E-6	1.234083733467269E-5
-3.4070943292007656	9.209820550583608	1.4375332952502719E-5	4.520970586763707E-6	1.2279105539432725E-5
-3.4177904844649305	8.97279793026408	1.4424535361384975E-5	4.909713048831751E-6	1.2212937964262567E-5
-4.670507470987797	6.528342318175511	1.3150302287105303E-5	9.116690163805772E-6	9.344397292490345E-6
-4.472672713765167	6.53165408154053	1.3542535506122705E-5	9.068662742777763E-6	9.83357312315683E-6
-4.296096768007061	6.564113874181485	1.3808009648367802E-5	8.916285495174533E-6	1.0073355312034077E-5
-4.1907677441120486	6.6201318525786546	1.3993805121648455E-5	8.74664156317238E-6	1.0326701046818931E-5
-3.42823364007561	8.77881073484247	1.452488741538276E-5	5.264206179418274E-6	1.2188398332107325E-5
-3.440421539484517	8.631632878187974	1.4606179196146625E-5	5.494316059110266E-6	1.2153021253901844E-5
-3.510174069952668	8.051882576425108	1.4884853090305246E-5	6.383815637235213E-6	1.1966070799551111E-5
-3.4654247941708625	8.41479710425795	1.4670910828490714E-5	5.809714669130858E-6	1.2081013583791927E-5
-3.519325274558982	7.974355231943207	1.4889428206639446E-5	6.483469683287977E-6	1.1918227165874758E-5
-3.8048036653298265	6.960169305120867	1.4458107679792918E-5	7.738880973853461E-6	1.086563738871678E-5
-3.942941641067294	6.809098812242506	1.4296789634811131E-5	8.22001247549381E-6	1.0655855465879511E-5
-4.081244662082278	6.715380176995773	1.4022558245503716E-5	8.37769918185568E-6	1.0443843922317714E-5
-3.557899482821399	7.6388476831782866	1.4884479002154634E-5	6.644500380079382E-6	1.1605443003353937E-5
-3.5506928691402093	7.692857622749482	1.4974207384521715E-5	6.7444222622524165E-6	1.172196135846549E-5
-3.535122007221198	7.8370201875805385	1.492115358018114E-5	6.618954445293838E-6	1.1806606034152397E-5
-3.5827478111781415	7.560437912809053	1.4877674587166236E-5	6.924333501671691E-6	1.1515099471523521E-5
-3.656557182300242	7.31345080673359	1.4641650148937732E-5	7.210191922098133E-6	1.117108728824315E-5
-3.741595319822733	7.091603710798701	1.4480086269494527E-5	7.3496269083469495E-6	1.0955812152009257E-5
-12.48823622079036	29.318127189803445	1.7744309687947222	-0.06442151187838172	1.0499991191476286
-12.301573729696075	29.291730374054282	1.693708522209001	-0.06615659979412808	1.0351392098619723
-12.904182385341631	29.37659805299116	1.9507363151468944	-0.06617523260844031	1.0727619033047922
-12.704310573905445	29.35687813300677	1.8673649673310857	-0.06442666792570947	1.0627953772097811
-13.215739023882737	29.375039723105594	2.0708644917885364	-0.0711431911147314	1.075834507236547
-13.289816212405814	29.38416912499247	2.10014228239933	-0.07329759596393115	1.077713736146799
-13.628735756055638	29.408293625969595	2.2190894632235922	-0.07886408024664546	1.075944096675042
-13.761313265189306	29.420327221129604	2.266394794796005	-0.08153463646867251	1.0756469234361374
-13.789831291953012	29.42263826529943	2.275123685160555	-0.08227439972326428	1.0750312409212486
-14.193507593470319	29.351006338599753	2.3893631343512025	-0.08992550005589525	1.0567597890520457
-14.343065600888547	29.30623263263965	2.4254153915426633	-0.08960466389634086	1.0482001053536514
-15.169871121939503	28.7024294022831	2.6276539813437507	-0.08806901128907638	1.0095895129032009
-15.025976096323706	28.826575538617305	2.5922319544741312	-0.08671672027406223	1.015499111052212
-14.704342841257393	29.099582909420015	2.5131992376470267	-0.08587837040466821	1.029509514219133
-14.77814405518191	29.048154888872233	2.5304622107192314	-0.08469017829734332	1.0255204596549106
-15.194930389272562	28.670268692680192	2.6356678358084924	-0.08895781614232295	1.007923686916531
-15.552436058935607	28.262388145106144	2.7427569969704386	-0.10262072247306978	0.9852723560663758
-15.65870487864321	28.128694460225432	2.775314694201569	-0.10698112211595262	0.9779403367201533
-15.420870685895718	28.414489982476084	2.7019004547678267	-0.09751699017472101	0.994557987983469
-16.14669845066415	27.534817692946177	2.922279732734927	-0.12552272161143083	0.9320902054217121
-16.18902508127296	27.487365967844962	2.9340624900835284	-0.12738131949062578	0.9278765925525216
-16.090879730623392	27.60512583812312	2.9054538999143373	-0.12376787995176695	0.9375464104746806
-15.906983759261689	27.83045491742547	2.8497429303869106	-0.11877964756609295	0.9560680507773198
-15.78801336657089	27.974288039163056	2.814355048835383	-0.11411332092355705	0.966640198252324
-16.4224657835804	27.241242221715776	2.9906607613638267	-0.13684196695670853	0.9093348730159814
-16.636541644582238	27.015574682657572	3.0252808117061996	-0.14347061165387287	0.885133875925381
-16.701862721366762	26.948993088668995	3.0302837774777607	-0.14506765642622116	0.8773071398112069
-16.98192097775023	26.67928029930171	3.0347699407110076	-0.1531116665751665	0.861648184357696
-17.086567607533095	26.586911131348927	3.026092912474726	-0.16213710733429404	0.8626035141521917
-16.810764952407226	26.84442366016748	3.0308454930920243	-0.14884302320307952	0.872001962027886
-17.316197999609905	26.352544552541893	2.9848006137295817	-0.1908868906798104	0.8774463699523253
-17.45518464052986	26.210110438215963	2.9571952948925357	-0.210983837501212	0.8862472914526833
-17.722095738557805	25.895382301413925	2.9024779963897585	-0.2872339550822266	0.9241147827871201
-17.72264017583542	25.894744071275742	2.902341367609184	-0.28738821637421413	0.9241909089482472
-17.932597821946576	25.11386146747848	2.7933998870509664	-0.4951746463462887	0.9308850991121551
-17.907096306050956	25.00313633884308	2.7760623200082404	-0.5284999355506024	0.9201930610588658
-17.75267320881764	24.32471147247125	2.666447364059014	-0.7348949314436583	0.8525487752770333
-17.92944471255859	25.1306830888716	2.795424959553028	-0.49109583162832726	0.9307428777477581
-17.722777975835573	25.894232143167198	2.9022578633437006	-0.2875517322301254	0.9241872735885915
-17.728945142955695	25.871483784810497	2.8991074521522933	-0.29359871565883594	0.9243941433938765
-17.700264955727473	24.192801294244298	2.641648078565145	-0.7795122884283752	0.8246781871850918
-17.492893227235577	23.675149455238873	2.5361281449685107	-0.952530338065095	0.7125752446473952
-17.219818972655105	23.051350814888384	2.4165490753239807	-1.1476438127417117	0.5702164962185917
-17.213682929786287	23.036984749786797	2.4135884856261893	-1.1520399262156216	0.5669507428296134
-17.20651458505761	23.021889840621302	2.410820089017129	-1.1566014731864296	0.5630782200239495
-16.72944438496599	22.0265670999435	2.2443298525557065	-1.4408666305772853	0.29532539566962973
-16.772330573218266	22.113599037757318	2.2579685372749547	-1.4183654722418488	0.31922248048760393
-16.97378539565523	22.529669064239176	2.3231780583546184	-1.3069466216798586	0.43199343304253507
-16.69878402350933	21.97001521221032	2.2381231726873394	-1.4541699948045537	0.2804040613094057
-16.44523432072541	21.481646309928003	2.1770883857419565	-1.5690266759760223	0.15204036539721139
-16.38784636008633	21.382208809377225	2.1695598848408126	-1.5898767222158865	0.1251880576819517
-16.10429654720809	20.90765006213037	2.1231606796253515	-1.6886178782557804	-0.010489057016825874
-15.229590069694847	19.59839917871314	2.0449144479767862	-1.845666279174225	-0.3967454477648431
-15.573303162172023	20.08692966262294	2.0694475604846883	-1.8042550537194222	-0.2531165689023318
-15.762739830454272	20.369577854236137	2.086944844035634	-1.7711096204554675	-0.16887848089282873
-15.676053214728174	20.229671015614727	2.076382281254138	-1.7914439243485067	-0.21045360288812676
-15.004965242227517	19.29705702264412	2.024056557569781	-1.8360892897017926	-0.4883639267297362
-14.347740685004595	18.43237628944785	1.8640514670623183	-1.6631543509812048	-0.7106470579647053
-14.71316053352021	18.903140185799252	1.979894780213646	-1.7986574254380276	-0.6149914914798926
-14.112301424219844	18.14085757339455	1.75628449253181	-1.5402559317762083	-0.7511541715913761
-13.786968016309958	17.746840232171802	1.5762814675802304	-1.356093364656228	-0.7323349428378392
-12.572484095421888	16.31238607204104	0.8963404077497823	-0.7125961943757018	-0.4421107948616975
-12.73923093656964	16.50237005974189	0.9870144236166425	-0.7974424281761933	-0.4869518034899631
-13.149721100590622	16.985383718836303	1.209475641295613	-1.01197928032778	-0.5864887282003037
-13.560443943361147	17.474962802260926	1.4443898878657744	-1.2312784380261013	-0.6843115578680932
-12.433087863224218	16.142914163274668	0.8237232251427918	-0.6464726957428782	-0.4053954428872502
-11.67886765718853	15.130655135953049	0.4579450478457333	-0.2980124025633847	-0.22324594412275933
-11.370603754574383	14.616160191779192	0.31902454005879033	-0.15730749066422922	-0.16085545713999685
-11.928279318244115	15.521235666230787	0.5736318852296993	-0.41070063250287425	-0.2770654567436705
-11.098102119973685	14.067276715400904	0.22460233151308184	-0.07153595377256494	-0.10650448023564107
-10.94829922258624	13.75778922441979	0.1710407735892212	-0.02663670107550487	-0.0753620256842343
-10.566136973193167	12.955069884045642	0.10123218418035855	0.013704199319919279	-0.025451548958469163
-10.528617101577506	12.869997651759531	0.09306432004941126	0.01635446604201865	-0.02032538865804536
-10.125844678960055	12.03212679724241	0.06054227987621394	0.018251477270288228	-0.004355082109632002
-10.205786830641387	12.200371242765215	0.06699669119635288	0.017744458772533483	-0.007545643905509439
-10.11776374681346	12.014636087480781	0.06016910753235796	0.0181117062068088	-0.004166736644655039
-9.799033203597945	11.32040592221854	0.038751847874803444	0.014223025219010336	-0.0011291572088246295
-9.732454220074882	11.174895810343436	0.03447376587832118	0.012851717301283032	6.494940193075554E-4
-10.081694286405995	11.938670646469957	0.057787671644289704	0.017602848044865275	-0.003830048900532204
-9.419861471494833	10.505758447346915	0.022081579248540175	0.006491219429028353	-0.0013904970935573234
-9.39945834397536	10.463080013210769	0.021273075396719552	0.006039999801118602	-0.0014469629985044263
-9.362989365785312	10.388561145610026	0.020156017381530847	0.0056850884458367655	-0.0014769099304145555
-9.15485933130238	9.94585479357356	0.014087685692279587	0.0032439614881450067	-0.002033243339618615
-12.250739993292553	19.150604908283345	2.0934848953607776	-1.9896246581749422	-0.5731701399861459
-12.385666050996104	19.229462944007324	2.19712784741269	-2.0701616155010796	-0.6441032666610272
-12.018444755085756	18.995911937273455	1.8892550874710494	-1.8385696598141397	-0.43226907204723225
-11.827571680933026	18.805921238230237	1.791624689217922	-1.7526519213882068	-0.3664345522972473
-11.71378598197753	18.69006222155872	1.726725045734952	-1.693715578111404	-0.32644995508812014
-11.489121580415649	18.312221504949157	1.558132199790231	-1.532755425096755	-0.24816695128755684
-11.42092816915265	18.202424829191397	1.5095709754346545	-1.4856330206521446	-0.22680955170283384
-11.137081940903064	17.673975351763787	1.2736656867061718	-1.2508668495079354	-0.15285526783329
-11.050577560623434	17.52903972488271	1.2079734902844477	-1.1842173998428125	-0.13416189168384204
-10.900173758069224	17.228821915447778	1.069021510918094	-1.0426292176298286	-0.10793606568771462
-10.59407257662658	16.86993613536655	0.8887870906940669	-0.8614386937080266	-0.06859428838665557
-10.4015251414116	16.663994998799538	0.7897498191593059	-0.7627578451207051	-0.049057725051422876
-9.980308680915373	16.24426542990552	0.5861619077115854	-0.5602236815589147	-0.01816045051310341
-10.52456597891735	16.788877057884427	0.8496318419410728	-0.8220662411125628	-0.058516863968610375
-9.215934750579713	15.702403997568886	0.32168945060045967	-0.3028471399392161	-0.012868127597283433
-9.506635524164235	15.916651407254937	0.42334419133294543	-0.4017593857862046	-0.00174113036531571
-9.713477904294042	16.0562870014233	0.49414762464169953	-0.47053762162008667	-0.007030992476257913
-8.987328542896977	15.535943891824608	0.24475916048247348	-0.2280798796224425	-0.01984792507165104
-7.038155536202357	2.4161328913912485	3.527856105367998E-4	1.6812277668222045E-4	-7.035568835916558E-6
-7.218271698777633	2.47634434863711	2.907729511767151E-4	1.707771996887005E-4	-4.892583023071779E-5
-7.402921517489648	2.596088343862585	2.1541217268564498E-4	1.5477969956991693E-4	-1.0756749168166725E-4
-5.610926604361966	2.56874897195521	9.296036562443277E-4	3.31139253914374E-5	2.473046876741646E-4
-5.791192046184306	2.4885541575675454	8.585969633558959E-4	5.0285639434106485E-5	2.3236668965332012E-4
-6.090991914769232	2.367770791599311	7.401980064610137E-4	9.015252314072558E-5	1.9144469455980396E-4
-6.223300720670824	2.365865245728654	6.81502729412685E-4	9.965523375760804E-5	1.7578573557822065E-4
-8.524776938151282	15.280293075065625	0.17469792143273438	-0.16394544656488763	-0.035955301414352145
-8.5390176621	15.301185889469425	0.1847143630152431	-0.17326964444928766	-0.03779127428845218
-8.574275941324595	15.320887483760043	0.18954249560768888	-0.17760717114617788	-0.03675525805429711
-5.2268760988311245	3.1984387632370352	9.779408553361305E-4	-5.27900516598396E-5	2.744388769411753E-4
-5.323022364028059	2.954304032548915	9.803539378854074E-4	-2.336187973917613E-5	2.692402192340939E-4
-5.411391041049513	2.8046470279535036	9.713263343784673E-4	-4.246311694418031E-7	2.624477182918289E-4
-5.361270108912003	2.863813885716368	9.838373693205821E-4	-1.1090157418862048E-5	2.6751943939891604E-4
-5.176470922340737	3.3654332504811606	9.567507157662549E-4	-6.666403046445345E-5	2.716514339831429E-4
-4.997438755280889	4.032636318053695	8.690211969575939E-4	-1.3291042272639016E-4	2.5808528429992927E-4
-5.108994509801874	3.6116460899580636	9.283357256439407E-4	-9.679509102045267E-5	2.695823236199401E-4
-4.991774580661376	4.054261353979088	8.660976931170445E-4	-1.354261846800572E-4	2.575881025198262E-4
-6.53602006808163	2.347293243898074	5.600669245807166E-4	1.335080332885842E-4	1.1879727405303586E-4
-6.871423256057571	2.3759082864320638	4.1579728181565575E-4	1.6040805920960398E-4	4.2729239649023537E-5
-6.725008134174486	2.363972974785624	4.5528544949457073E-4	1.4931364057336105E-4	7.763079454147023E-5
-7.498445287702315	2.6504749625169852	2.050947055407169E-4	1.4793628124347752E-4	-1.3722967020588438E-4
-7.543394316053332	2.6908233254228815	2.111614222854447E-4	1.3856764776891715E-4	-1.5439733720645353E-4
-7.714537633122486	2.9137762658493207	2.7909051432355045E-4	8.971549728814348E-5	-2.0283297350719035E-4
-7.7891268079090406	3.0564766598021276	2.880046857097109E-4	4.91351309653909E-5	-2.2629719136896276E-4
-7.80527300412054	3.4063802626319237	3.024075561235878E-4	-3.735159452259597E-5	-2.0434868434689168E-4
-7.804324521600502	3.2269612996167556	3.0784399712651593E-4	1.077251569083312E-5	-2.1844212334767382E-4
-7.758877336072651	3.698244931275473	2.868214489080418E-4	-9.475163613370957E-5	-1.6341710154879342E-4
-7.751964178591711	3.7286102673963915	2.8388870072832545E-4	-1.0188214532088922E-4	-1.5787493580039644E-4
-4.868412953288395	4.489722570165323	7.994162825337984E-4	-1.6322604555926972E-4	2.2622247478019478E-4
-4.944274103721604	4.221530184777065	8.401062612287385E-4	-1.460856490294724E-4	2.454366422303729E-4
-4.861218645669248	4.514367912389247	7.944089939200518E-4	-1.6313623747457682E-4	2.2361944231511958E-4
-4.761328567585714	4.872867994409656	7.267607709127122E-4	-1.7635751677401692E-4	1.9064726170002085E-4
-7.7347878369548635	3.762505605967378	2.701564764117602E-4	-1.0602044030708913E-4	-1.4880616834849524E-4
-7.441188952293851	4.488511996506501	1.630882535327044E-4	-1.4186333276062599E-4	-1.3808222910550679E-5
-7.462522939780039	4.43043664258904	1.679938636089408E-4	-1.3921262787475658E-4	-2.3722111047951265E-5
-7.583988224902736	4.103803156183615	2.5374770239571144E-4	-1.374171904706822E-4	-7.241934577715476E-5
-7.428705960551779	4.562167039268793	1.5985864062690892E-4	-1.389622123798015E-4	-9.50097628551004E-6
-7.367225146909923	5.0179675342064245	2.424654693465156E-4	-1.1584136419585066E-4	2.0012987882116677E-5
-7.395373926440531	5.510469499667041	3.424246390355452E-4	-3.999507221982814E-5	2.8506338314253493E-6
-7.396628687854849	5.543415335697084	3.555788993015431E-4	-3.6388775971452835E-5	1.6578610878208823E-6
-8.951906927477943	9.55517852325179	0.011191723700541218	0.002572101987317171	-0.0025000210032583617
-8.732770861641235	9.107630277300872	0.007691492314359649	0.0014800574522190408	-0.002104471382997818
-8.477149435408428	8.592840803667324	0.005450322870123717	0.001015153999388956	-0.0016088456758146777
-8.352048182285694	8.325615036227727	0.004501804550876741	8.714642328823541E-4	-0.0015680763639201107
-8.222367325804308	8.079901469599669	0.0038773012386367207	7.690308588439617E-4	-0.001441374994540114
-4.558078678429407	5.6727023718291845	5.040878644156409E-4	-1.3812927032941572E-4	1.0696114278132051E-4
-4.661854211303943	5.2307881209663405	6.373451329705463E-4	-1.637160138957512E-4	1.4585239702371533E-4
-4.6736829568741065	5.179041007331088	6.506121944286887E-4	-1.6485440627764743E-4	1.5101774425100163E-4
-4.664862639408369	5.2157017440172675	6.416515446065537E-4	-1.6429362736814006E-4	1.4685371159977692E-4
-7.642518454416541	6.7438038314408955	0.001212917102941352	2.104696731040552E-4	-3.4040470808403606E-4
-7.72390205946121	6.960130553786359	0.001535774049570605	2.814567302345366E-4	-4.692502256902237E-4
-7.960824009101229	7.5515457825414485	0.0025180717103983315	4.7912640719169304E-4	-8.67670073974158E-4
-7.398279738095727	5.568321714484634	3.684787833633816E-4	-3.196809488569125E-5	-4.484634133236496E-6
-7.486554017062449	6.151026864151781	7.222910925692446E-4	7.46308564198409E-5	-9.933495960405409E-5
-7.599533786520233	6.612688047526157	0.0010853396719567054	1.8186106110452136E-4	-3.131347494919243E-4
-4.559353287845783	5.783205763653101	4.6461699152322295E-4	-1.3587638534989232E-4	9.418392279465417E-5
-4.539973927898901	6.108340489734484	3.547947176160858E-4	-1.1223984846694528E-4	4.767002114016996E-5
-4.595870421128182	6.280367827388355	2.1729552434732736E-4	-6.985163028540935E-5	2.846045616437962E-5
-11.949523827617073	29.206895619841305	1.533505244453293	-0.07104693055665444	0.996385479410766
-11.807688642858182	29.154031813094953	1.4651394526020596	-0.07674112188758395	0.9750261455561393
-12.00330605669702	29.223330979102066	1.5584454073900318	-0.06965480529189458	1.0032098001139502
-11.58017196199464	29.065937130844834	1.3565355394161325	-0.09012891454676508	0.9438798419335008
-11.41683712235142	28.96940271662765	1.2763390238909058	-0.10584260704714316	0.9117750112902068
-11.219350371023808	28.853937987330728	1.1777998369284235	-0.12735728141978087	0.8715989744177606
-11.063811648377435	28.68153300927144	1.0929010480202899	-0.16823290357638174	0.8310186791051889
-10.947486528223845	28.535037823889105	1.0278766064206217	-0.20116154337388414	0.7999452670204705
-10.899230615467399	28.323819733732066	0.9770641216827733	-0.25738664583268306	0.7794938780866686
-10.868467577029437	28.194812621939796	0.9449812167468646	-0.2917579401015027	0.7667826269419318
-10.876511202290695	28.109887068149042	0.9347757029693977	-0.3210975971360805	0.765225809809492
-10.899672074901286	27.854101802332053	0.9021354502983037	-0.40267912333870703	0.7547653740769286
-12.412266700730603	28.73183000599365	1.6640736352307197	-0.08709993146302028	0.9936106237715028
-12.004390987243811	28.644127827029816	1.4552084379413859	-0.13672119271379554	0.9566461592043871
-11.418956634563854	28.353076382645266	1.1442870651056305	-0.2515744595581229	0.8760415142592975
-11.624144095082618	28.483083006210283	1.2520808426160643	-0.2036249788895377	0.9080825344854679
-11.98757052088968	28.638168487186267	1.4463969744377139	-0.13933430752181805	0.954757195892941
-11.999455430555999	28.643021141499133	1.4526896238998837	-0.13732292440723012	0.9562256474589218
-11.11438165555979	28.077094826076056	0.9916322659560555	-0.3407949277636091	0.8103961116932457
-11.390783517603357	28.330385589064328	1.129153025973038	-0.2595692820640817	0.8705036755579743
-11.018694723095315	27.985290635821798	0.9508396168018847	-0.36858062828365623	0.786288061260182
-13.471803069018005	28.77445563984976	2.1694565364236142	-0.02103290197931044	1.0565065200989978
-13.48260549035852	28.773788416678933	2.1743199634464827	-0.020591416507735726	1.0568819489323569
-12.935354512904492	28.789110493383188	1.922017932742797	-0.04634833568427653	1.0321269153547532
-12.730299209385468	28.768829272465172	1.8220303981351056	-0.061836209292047445	1.018948780260364
-14.231290469589101	28.525879619960573	2.4609293513916874	-0.0345286556238007	1.0577315134192014
-14.010448775461906	28.63328583652027	2.384088993891706	-0.02433479308217669	1.061042142261911
-13.506471729136642	28.767317669153915	2.1836972766390965	-0.02075482602960727	1.0570157480413094
-14.460841527293365	28.39408003504012	2.534921351353977	-0.04861476888013917	1.0510144085068887
-14.783683682753072	28.129965573228738	2.6206774400411628	-0.07780387437282159	1.032214706377511
-14.975465100779633	27.963363652093868	2.6723862664627203	-0.09366477592384757	1.0198495780956711
-14.857377166814722	28.070482248494333	2.6403107389398297	-0.08433710939240452	1.0280159296317113
-15.247091508969765	27.723494694946858	2.745073493305559	-0.11436315369357822	1.0011896102892386
-15.438921475279523	27.548521108541188	2.7992187638812114	-0.1258858620802242	0.9865920824728694
-15.777307067901031	27.23142152114181	2.894016864253356	-0.1385027476833793	0.9585103955161041
-15.505550048294694	27.4862002405047	2.817162402390481	-0.1299918177336525	0.9815449169074028
-15.95882932927022	27.057658625283377	2.9443558927117506	-0.1459863769846078	0.9406633005088468
-16.071627921968407	26.944874315391413	2.9749455352675747	-0.14767383221005792	0.9274968970467796
-16.348879088595037	26.649360708813276	3.0407773674361125	-0.15238197477432838	0.8916874883616135
-16.427997019937784	26.555959712111072	3.058298435608074	-0.15559407081314905	0.8789308470068364
-16.656844434007954	26.17623866269756	3.072330557042462	-0.20135668243103863	0.8275054985927228
-16.696536478621557	26.09508062700545	3.0679559022251603	-0.21468240402272573	0.8165836589522124
-16.835749776418716	25.686852448177994	3.00725785489725	-0.3048810524464119	0.7650086207310315
-16.845061757485475	25.628453285604436	2.9929833772536774	-0.32195156952705495	0.7567016019398132
-16.850433340026893	25.176846057478727	2.864956650917661	-0.46765362016716366	0.6879093552872004
-16.85038673364371	25.14105029551206	2.854396923368612	-0.4797637783210036	0.6827007623767897
-16.822804208812027	24.752145786172367	2.744475300545782	-0.6084382021050067	0.623806734697292
-16.814022621155868	24.619664448408173	2.707016217314924	-0.6521170234519958	0.6037796866695396
-16.812945472733826	24.6090037446475	2.704182716549984	-0.655493925665107	0.6020704143318634
-16.723937840816944	24.10943746964462	2.571214763382282	-0.8281887767760748	0.5136476684380153
-16.711672631053567	24.055094941481215	2.557306141146222	-0.8452788719186117	0.5037815891789046
-16.289023552988983	22.907733919851253	2.292569307097919	-1.2048154891009246	0.25498646543672043
-16.541701583590093	23.45604246001041	2.415965282777659	-1.036510015430318	0.3827180899572363
-16.554803726644348	23.499372302025698	2.425256992001494	-1.023558903530899	0.3915547864174743
-16.28488538521969	22.898119481008653	2.290545136221775	-1.207588183187702	0.2527150479360829
-16.26218103763534	22.856454352609262	2.2824369964042033	-1.2191986699881783	0.24222548708121266
-15.969194038819062	22.31634337785984	2.177067216931525	-1.3707799347556655	0.10609117999351282
-15.890230123807179	22.1925020649246	2.160566281664628	-1.4056370606357238	0.07454160270525248
-15.611918811164477	21.76175729997115	2.1001239488892685	-1.5198953937104402	-0.03938824897369721
-15.389654649869971	21.467446140267274	2.070588860996131	-1.5905265542683669	-0.12049823056196254
-15.211472875440649	21.22502075941048	2.043648624152747	-1.6467949643123008	-0.18739913431153987
-14.852605830718518	20.76860561637889	2.0298330621404945	-1.7458584823024377	-0.311095515824116
-14.818368111934701	20.727265125728813	2.027690272920688	-1.754518104390205	-0.32281358751229466
-14.010753868674147	19.956266747716498	2.030306085592865	-1.8889383962921942	-0.522064633857259
-14.087441807327457	20.012526511232718	2.0268316481537982	-1.8791202452400784	-0.5085352396829285
-14.468160486474938	20.371519812579944	2.0196039535772283	-1.8181003901780515	-0.4216577180270104
-14.161164464278139	20.08381166702931	2.0238457213346157	-1.8671392893513112	-0.49166869552659964
-14.781086333771103	20.690256417429	2.027224747116191	-1.7620162112407953	-0.33362080837219515
-12.566775432145782	19.255877513320883	2.1750016449000342	-2.053149454412498	-0.6526377969606156
-13.290339014836286	19.46305631769065	2.0761044442454097	-1.9760661492511487	-0.6282150122245354
-13.1729303124603	19.418787275288505	2.0922246255028556	-1.9896623487793033	-0.6387618607603418
-12.843245224742368	19.28971157894774	2.13681041310748	-2.026154158996002	-0.6661783562468199
-13.364979556612642	19.508469790386137	2.0721239670579594	-1.9690221933856193	-0.6206864397319485
-13.714991928392514	19.7215588672211	2.0440712038610687	-1.9284343323689275	-0.5817196123754912
-10.73275094914898	27.601566124654774	0.8594145248791056	-0.4548154111122481	0.7023797755625192
-10.621312259153935	27.431657608134955	0.8244672571218379	-0.4862508971190303	0.6644567611747663
-10.494472622804425	27.139762728691487	0.8248612003648299	-0.5366137828820849	0.6072780547067919
-10.440814811578786	26.97290839065918	0.8175699808735897	-0.5617225663972489	0.5743550742826317
-10.340010025599554	26.46761329405222	0.8612538223094554	-0.6448934541589344	0.46705551462891215
-10.310942985096554	26.231506882359504	0.8637111843837717	-0.6812607049513129	0.41653402910228216
-10.254915889396067	25.788604694922874	0.9478732334052912	-0.7642881108198654	0.32538923938403763
-10.226478276469011	25.49740684588262	0.9859857308186186	-0.8170094431786628	0.26363284589980474
-10.15297056364784	24.454238785309386	1.2618839295989999	-1.0436466245018696	0.058938006422337284
-10.148816922605754	23.97207807587904	1.4135705841530108	-1.164985485917666	-0.031632825179088754
-10.1572747910747	24.735583520367605	1.1769256245418371	-0.9732496860695344	0.11149356195654087
-10.162097597121184	24.830116402868736	1.1549580617056012	-0.9538501783397868	0.12984136536091795
-10.162546766859359	23.84260305188515	1.4589261119577832	-1.204082924619133	-0.051602794998065894
-10.199764060738538	23.17965757589045	1.6094093250243517	-1.3509889245814535	-0.14656680916084514
-10.264133457042867	22.925685144978395	1.6501300216419676	-1.409682994900804	-0.17522897782333052
-10.334836167150385	22.416165687077918	1.7290999868956753	-1.4943345006302908	-0.25812440220217103
-10.491992980100063	22.018023813554393	1.8214603976541597	-1.5948109447005794	-0.32259505131491883
-11.549836964138185	20.072338696358347	2.2585940839995082	-2.0397636372712267	-0.6402124430402755
-11.554967867880773	20.064003427239495	2.2587767211433216	-2.040228671005375	-0.6411332474433213
-10.551136967279964	21.796553611972193	1.877300369018942	-1.6504407904919858	-0.37019021233162663
-10.861109989919282	21.2561808403101	2.0180962738499	-1.8098250027650082	-0.4619168009531352
-10.944210941660401	21.11696785294288	2.06556315931371	-1.8555175819882805	-0.48715825577232663
-11.133323225905555	20.800917117156818	2.1476222720707345	-1.9299150426762175	-0.5425644919993504
-11.346534801731305	20.436488911990164	2.206615021659961	-1.9911834274117801	-0.587777887686422
-11.231518843805489	20.62710766906838	2.1894877267730006	-1.9699326172085432	-0.5650614368585569
-11.741469854730147	19.77949816437784	2.2791810388983045	-2.0600906819095393	-0.6858938589467758
-11.841147224706019	19.661418434931374	2.2821639255255897	-2.0704074592211943	-0.697444728672693
-11.973386913159729	19.52262481256701	2.287914646809996	-2.086594115866485	-0.7064474156416489
-12.17042537041236	19.353881967026794	2.265404141298326	-2.0892816777715715	-0.6997020068137625
-12.254791953417843	19.298450378205736	2.238299757713503	-2.081839312360648	-0.6798716748496056
-12.107678242949614	19.405561627556374	2.272316755016271	-2.0878614242584597	-0.7023446843726001
-4.288326386940742	5.8070230604936794	0.08590196248590783	0.0795891713476151	-0.018979322893051355
-4.307057605244767	5.526002436139832	0.12014867400057161	0.11136763589886195	-0.02022796214323309
-4.180171464701457	5.245978145694322	0.15647964215318894	0.14583663975779462	-0.003949813845414228
-4.162615861022818	5.199209053922773	0.1620887820412372	0.15103118470197743	-0.0016250827233228614
-4.143652721141185	5.191949089536986	0.16322567970914464	0.15175665153768536	4.620427857320471E-4
-4.014987066173259	6.398560350145364	0.013581300857376407	0.013173431495251048	-0.0017518811871855406
-4.102160277057983	6.226155071234556	0.03372762186429526	0.03251680882348015	-0.005208590405160705
-4.158587255864665	6.1200098173878565	0.04775535520497508	0.04507603793280686	-0.008749941322579047
-4.284793079351208	5.824858607178209	0.0835417818798485	0.07739896460723977	-0.01866453964631267
-3.6322745368198053	5.1479752237781815	0.1773372691534462	0.1556750973835613	0.06450470100310468
-3.7520724673596213	5.133869891353276	0.17581809938026427	0.15781929759691773	0.04833593067022462
-4.068810461062704	5.185234828589743	0.16561745554571425	0.1528462558170305	0.009631997181636629
-3.4079134276844885	5.238028583704212	0.1749120316467715	0.1431798068968864	0.09311840897113599
-3.870611147185512	6.723331704642558	0.01729517309566612	-0.013328840119592417	0.005012618439443004
-3.93550508782948	6.569124366309313	0.020502039510231426	-0.005448742335384013	0.004595136055155414
-3.083077723553127	5.477621858005871	0.17290438426970067	0.10932589293345886	0.1337184757535611
-3.2016356353304536	5.395281637801698	0.17434507068646216	0.12260415499995267	0.11835038625271194
-2.9250367521464256	5.618751443255416	0.18536947187438663	0.08966185382775814	0.15423757529650173
-2.808073832376915	5.742408533499555	0.19209977945125822	0.0732909016126336	0.16791674420177372
-2.561109083068193	6.012828978318681	0.23516883297461721	0.037425296567794794	0.2012195950834488
-3.6562255957727294	7.214473650128381	0.04888889865583501	-0.04090647456561032	0.004694727152233493
-3.592522873141893	7.34008329807876	0.085458216282302	-0.06993603144691549	0.010118753199555311
-3.54328167840365	7.470859406778205	0.09655235050995305	-0.07901812242900033	0.011431279248770786
-2.1477862434435124	6.617732931249476	0.3594072802887691	-0.05924466571143353	0.26604337514291226
-2.178221292733067	6.571855578800015	0.34803061894750875	-0.050476944751767235	0.26225957157197055
-2.0648331524982755	6.7576354797203635	0.39212908459253176	-0.08590726239596971	0.2769605678054618
-1.8849213199230619	7.066868042911974	0.4637177771459673	-0.14415925917499767	0.2998108608197991
-2.4120263893614973	6.229400814325045	0.27759645823157203	0.004688998502434153	0.22494843840372739
-2.5361866250272955	6.047252036713077	0.2396173008879448	0.033808400621232894	0.20459143497207247
-3.935819787141531	17.984500048599497	2.005348993626012	-0.974157446449744	0.20251000746053327
-3.78336958602557	17.993315823553566	1.9919250450793728	-0.9794245867207656	0.19932037399475644
-3.427077741744119	7.766058137175304	0.221213228083589	-0.17596577727786303	0.016973255521527196
-3.406569881135219	7.832445527304884	0.23880517207656438	-0.18811625809627733	0.017082724682539994
-3.395983191054093	7.883794864942119	0.252949636780237	-0.19683444972193023	0.01783629713811544
-3.3371281060386737	8.150918617555703	0.3345430538922717	-0.24035416729414488	0.023032332817416547
-1.278169408830863	8.48437433428823	0.7967966284985755	-0.40196182268797814	0.3647991471015831
-1.4540629241815408	8.03470965362341	0.6914361365079813	-0.3217692620242928	0.3513156048037882
-1.8167261401452421	7.208011822579171	0.4954561775210596	-0.17077363354136418	0.3103427013896619
-1.5523830370140876	7.789776732269239	0.6316600264825025	-0.2746122372448112	0.33876574646357044
-0.9410764433027281	9.405038530050247	0.9964055846444032	-0.5517179391131233	0.3820679770461345
-1.0329367331417418	9.151234284338832	0.9432181826345215	-0.5136540439870616	0.3785270987057315
-0.7679094447811552	9.95277965234512	1.0975296376197925	-0.6233333436293389	0.3864051613100971
-0.33002843814312044	12.134348277380695	1.4336184361289488	-0.8618937868324663	0.377265544376458
-0.3357764586920513	12.078843485378034	1.4263495426590036	-0.8567428891523385	0.37806911349144534
-3.417433509638533	17.827381727176302	1.9633454738965996	-0.9991109301749904	0.20392037548786984
-3.353382382951112	17.741842308688575	1.9581271147288164	-1.0037559690046127	0.20676734387095091
-3.674832941632539	17.93323560833925	1.9846690047599869	-0.9835878014947802	0.2029149224708671
-3.5409307277999584	17.885907081965335	1.9744254007151452	-0.9927089769959039	0.20266887075653933
-3.1860561960175433	17.549365365355296	1.9437228861688234	-1.0116945553145646	0.2109272604967495
-2.9981130641699174	17.395321314172424	1.9315068300569636	-1.0177202375145995	0.21469424664869058
-3.2165215628928006	17.57820816975883	1.945749672533044	-1.0098091871502044	0.21075947463654773
-4.1137207324417435	17.95308223849858	2.026668897213887	-0.965751911043548	0.20243970740766182
-4.160621080742889	17.795938972454014	2.0361826978530773	-0.96595715227341	0.20755603537856215
-4.190763877417752	17.70804950350443	2.0421603546308367	-0.9637632804719864	0.20960326005471586
-0.33050020850094985	12.145123827625998	1.4347551864537063	-0.8626268819562732	0.3770188940131812
-1.4343564303268679	16.31909273804294	1.8129720331259385	-1.0451216668664267	0.25531381538670894
-1.3066176526698219	16.0680303809159	1.7949529670704187	-1.0457693504260683	0.2605676807368148
-1.1152979539279455	15.611202681804269	1.7617455850457309	-1.0404258394489116	0.2736898225494111
-2.4474803932797915	17.1585224792057	1.9023898953751432	-1.0305931896192346	0.22739758475139923
-2.055761384167546	17.041296048986602	1.87759012496179	-1.0392210591634141	0.2341190061613209
-1.9984998164489554	17.002629506016117	1.8730854157174042	-1.039398746260625	0.23647715457264334
-1.5724149375605685	16.580962567434636	1.832794929745185	-1.0471910797132757	0.24767038245493542
-2.9820955633715815	17.38344915169903	1.9305367780642062	-1.0181405166693749	0.21509794865824297
-2.724789042326286	17.256116533629893	1.9166225384388351	-1.0245309025624252	0.22121498738809742
-2.531457869203797	17.190304756335227	1.9067165892849922	-1.0295705803072936	0.22447450425725546
-4.183190145794866	17.56540290424019	2.0409493917182377	-0.9637845144471202	0.2127754563439185
-4.207099313692599	17.371866069837257	2.0449759994841497	-0.9665762358026446	0.21619497948981703
-4.17345519997633	17.089831976884682	2.033029125824588	-0.9723603828059998	0.21588343377745833
-3.3148310309893363	8.423923301546052	0.4174224622516193	-0.2906939019304491	0.023445987302766813
-3.3001926290874843	8.663118489326514	0.48172465960966804	-0.33349231471010865	0.020790465246459514
-3.2862287614074197	8.915212706658004	0.5487645208553169	-0.3759562172104062	0.022487915511608492
-3.2794829862540458	9.153166440048345	0.6173185012535803	-0.41969391289228053	0.02484762716749603
-0.3805651487088481	12.953841366376702	1.5223134810115027	-0.9208688240282115	0.35666073341976123
-0.4307061904896281	13.36924122248353	1.5674578845068519	-0.9512858910270359	0.3452408726219859
-0.5075965103225141	13.744646939005303	1.6014599973979051	-0.9694723184056419	0.3347016363456919
-0.5977318219793605	14.096499370658435	1.6359526587044335	-0.9900423584523996	0.3224993647556189
-3.2676731937878696	9.605726412719452	0.7355915137254959	-0.49084470046324535	0.03450815582838267
-3.256429234120413	10.042692132374542	0.8472735620634928	-0.5571290581280548	0.04403017025552053
-3.268410707882346	10.416945356274994	0.9321867734234707	-0.6031087945513085	0.0519432171936447
-0.6591870284780542	10.31262568099423	1.1659317877422501	-0.6726783846694654	0.38903394091063975
-0.42285288091859907	11.258976825610697	1.3189163056815405	-0.7806137119433796	0.3896458798164518
-0.42939644071267913	11.215805729165236	1.3121865407055258	-0.775592185089116	0.3899732783179327
-0.6312573047807166	10.428088654680536	1.1866841733808233	-0.6881600351646577	0.38939257143110656
-3.2903234695987535	10.897386429199772	1.0480419181333809	-0.6684490863962604	0.06180827887962833
-2.987291544864133	17.386535233830127	1.9308698529952792	-1.01803675094704	0.2149533994617684
-4.164359810315925	17.031866286091535	2.0301255299608325	-0.97291057264901	0.21630595921613788
-0.7097934901376413	14.466809880080852	1.6707093129506012	-1.0089606337663157	0.30898673123832104
-0.8575672753041089	14.969271293498517	1.7103315587457222	-1.023854379262401	0.2942964099068455
-0.9532329287786547	15.217415294466539	1.7324002473497817	-1.0338074270408615	0.28463921723870156
-4.1386892518049425	16.602845789463966	2.0029255661808403	-0.975936364393701	0.21112231327792813
-4.159558946386909	16.976159925336383	2.0264978766398123	-0.9723374955278122	0.21648623170585513
-4.083322820670365	16.225441788462653	1.9693635204505133	-0.9764386443924745	0.20518381386930645
-4.075875945060494	16.183223288394085	1.9654000229486235	-0.9761739279115997	0.20487745974490973
-3.9528003255732322	15.292784673108926	1.8549629991578072	-0.966262378794408	0.17608311490733242
-3.9992067929440043	15.73055462668215	1.9129789015256897	-0.9745583625573271	0.19160654061356364
-4.068371905853679	16.139351008679608	1.96006535131635	-0.9753723279318681	0.20381770228879037
-3.903746688804401	14.691009127397303	1.769712341476565	-0.9478239834272908	0.15487698203825662
-3.86987704440043	14.375574603567006	1.7208219995445595	-0.9341283788434074	0.14588295037555832
-3.9256796422272324	14.820378173973397	1.7889079964697179	-0.9514617837406756	0.15899646988176253
-3.9497350317267026	15.228464150498013	1.8459607774581595	-0.9641035044469525	0.173907066928126
-3.7268568443784513	13.894308007070336	1.6407129123092843	-0.9164779198315623	0.13329176929184633
-3.698215854277132	13.779058127098043	1.621117351364707	-0.9113518483632387	0.1303899503499934
-3.6779639093146645	13.673870011895303	1.6020241705003713	-0.9044377392259534	0.12823305382718536
-3.571181750067259	13.33170586472178	1.5406958181485586	-0.887661279780063	0.11940574470557774
-3.4835043026903465	12.977876322076302	1.47378431246642	-0.862208288424382	0.11353338053329393
-3.404126025364066	12.339701968592273	1.353981151145899	-0.8170474250702011	0.09495721056744841
-3.3488293333994186	11.895449310153229	1.2604965913791917	-0.7728936482724815	0.08595416278095733
-3.300315153385468	11.14083500028607	1.1035598531920952	-0.6985263060550417	0.06734936980768727
-3.9511621749674837	15.271050023970451	1.8520159973140553	-0.9656789370669117	0.1755121355316533
-8.244373317370188	14.628658956740194	9.98871392825875E-6	-6.682533356342051E-6	2.413028293049553E-6
-8.208489142862772	14.204433859089825	9.161271914203802E-6	-5.792659775684535E-6	2.5171063945066215E-6
-8.193734077492797	13.966873422743047	8.683384346294826E-6	-5.283779540223473E-6	2.5574064868058797E-6
-8.232676222944097	14.462837941075223	9.6718796818759E-6	-6.336666129643099E-6	2.46171238113874E-6
-8.19035693955016	13.837323106092928	8.402785715678328E-6	-4.9934357561161486E-6	2.55965858873164E-6
-8.113167709168138	13.369167772280294	7.501736860638407E-6	-4.008915046432758E-6	2.7158533089784973E-6
-8.077142174814208	13.181783020574018	7.143235371966154E-6	-3.598179551329771E-6	2.7780537123751775E-6
-7.967407351985131	12.816549861797377	6.558956141376886E-6	-2.8565884450437304E-6	2.997912768296461E-6
-7.4202031915344335	11.241546128091116	5.231805895029687E-6	3.1149899453553796E-7	4.137046374300455E-6
-7.380855782333087	11.139150568907128	5.254131042899935E-6	5.397245891218282E-7	4.221724762721293E-6
-7.603903539139292	11.751642921695533	5.45589835184559E-6	-7.180386116255378E-7	3.74500066213593E-6
-7.696154479064555	11.994745340563997	5.5427962902723545E-6	-1.188693620663152E-6	3.5460785371934223E-6
-7.744684776673163	12.145936214046198	5.717008926272665E-6	-1.4813565688723477E-6	3.4474022564580885E-6
-7.337783016568444	11.036160898112158	5.342476620905437E-6	7.651685158989918E-7	4.316513440287031E-6
-5.478513842259125	7.328297301269693	1.0877777561022393E-5	7.506521620536281E-6	7.856054245073578E-6
-5.496335515484936	7.350666297835906	1.084891658587419E-5	7.483910064183346E-6	7.829986330437102E-6
-5.513292533723025	7.373441024034741	1.079720163948441E-5	7.443729075185712E-6	7.804169439163806E-6
-5.7782594324877365	7.704138241466704	1.0192516689904463E-5	6.947810302508719E-6	7.286461676498585E-6
-5.226288884072366	6.97442447090005	1.1727534742661202E-5	8.275813080696062E-6	8.26686252864448E-6
-5.1320395346395955	6.880771446866525	1.1913625591991012E-5	8.397966347099907E-6	8.42713151557885E-6
-4.981658732436152	6.746084424883188	1.2359945588901328E-5	8.699115235627012E-6	8.729641178384287E-6
-4.872230788355059	6.663668971542325	1.2630386329697243E-5	8.868098920425654E-6	8.970630854166507E-6
-5.95993806317256	8.088641025459268	9.333244123642498E-6	6.069427341867602E-6	7.041557733389406E-6
-6.156106083074739	8.43849134717127	8.81680625840535E-6	5.585265314643779E-6	6.718262760130865E-6
-6.3622803987511345	8.893710900037291	7.941509302522687E-6	4.667974489724522E-6	6.381603713574817E-6
-7.037730777065047	10.279206689455364	5.90735296919489E-6	2.2460569864631076E-6	4.989467411397655E-6
-6.511291309796823	9.166024915663732	7.6120238112618215E-6	4.34703082208147E-6	6.07302342927103E-6
-6.961309529005052	10.091919377967345	6.034168446930544E-6	2.5992625277770337E-6	5.148514147139216E-6
-6.976746835639336	10.11701394282087	6.01201976187707E-6	2.566950706061407E-6	5.120045780298055E-6
-11.149672852779776	19.026028297048256	0.3776695995885077	-0.07000808590097604	-0.16290569355412476
-11.177286946315288	19.099277703541333	0.3801967038211849	-0.07264984698902019	-0.16350893040450687
-9.18227086019565	22.941744559833715	0.3696613995758795	-0.18037907048577156	-0.10347131262647372
-8.933979733519063	23.042297787756027	0.35974911392903863	-0.18310444988592683	-0.09461770903926994
-9.497726748011418	22.723004536194928	0.37824750993529377	-0.17386507535894727	-0.11328640941703857
-11.201816179455392	19.362671115833425	0.38475208160800933	-0.0806033601804938	-0.16299041975684414
-11.022193536741858	18.71762456011473	0.3670297922040551	-0.05980936033492236	-0.16029681729918105
-10.948655511422155	18.634752597804788	0.3613960722162512	-0.05634724381707644	-0.15806698543999703
-10.739200803101152	18.414265673982754	0.34621844906769017	-0.04808341800438193	-0.15203332826151716
-10.426129079411938	18.242868662510936	0.3231483476147549	-0.03995373373035052	-0.14160218602104527
-10.351495060601314	18.19934593348884	0.3176598130873647	-0.03815556685874229	-0.13908758934152538
-10.276659955502009	18.164399203559437	0.3122152185245998	-0.036577571112754365	-0.13672521764410245
-10.051706148564318	18.092298620546728	0.29515473442370754	-0.0325807475278891	-0.128433763639643
-11.220597943108505	19.547650220008503	0.3879755820192113	-0.08610550551984092	-0.16255121834536462
-11.213232813518047	19.613678726955158	0.38853216050951733	-0.08763416517928063	-0.16222376884467468
-11.167862918473158	19.983763373685665	0.39165655127140847	-0.09837343914221022	-0.15944725869416843
-11.119734753615504	20.180895538942224	0.39279408488899437	-0.10313118541183411	-0.1581030005889134
-10.889962382093142	20.81510177874138	0.3936577287518133	-0.11996119904619634	-0.1508540713259287
-10.989883259185685	20.57314650704364	0.39349608581908907	-0.11411400142540859	-0.15345310287243757
-10.670647697607485	21.25443563231954	0.3931666019174207	-0.13195321112087832	-0.14461034180731486
-8.656589193032165	23.077778160673812	0.34586219740572455	-0.18303958099169712	-0.08574444882418501
-8.262164632393056	22.97490850022338	0.3202360768838034	-0.17670452760902938	-0.07130095136523734
-8.093510801985081	22.896766634500132	0.3084209484333086	-0.17289926424038882	-0.06607879171185008
-7.68989912608717	22.564207698669875	0.27634536648786	-0.15695032752933039	-0.052126013816914785
-10.61906467426591	21.352055718189742	0.3931017631183351	-0.13428931868915403	-0.14349904301626915
-9.936768220586934	22.310409278173573	0.38787415234398115	-0.16175718220643043	-0.12599138584446448
-9.627937960973474	22.62487940796674	0.3819820194394121	-0.17121495387936278	-0.11698837335256367
-9.573169961095976	22.676544366109272	0.3808183910315346	-0.17266425001982522	-0.11553283055262638
-10.134279956953314	22.058148587414195	0.3894073015775086	-0.15393018322677474	-0.1315987614776189
-10.304582249602808	21.836678921374176	0.39148072775651677	-0.14788652058762236	-0.1356742560022266
-10.555587977067566	21.45179651669559	0.3926211507591524	-0.13673624100171525	-0.14221459401428868
-9.871150253323467	18.04329134881533	0.28173909496708915	-0.02989432493971478	-0.12232484130300812
-9.4491510421968	17.986087424675254	0.24749598288850358	-0.024414440157092463	-0.10611332418810179
-9.39405468440286	17.97674307009461	0.2430692597890642	-0.023798272486603142	-0.10411883223889366
-9.318824933668623	17.968766098777905	0.23651541196828874	-0.02294048920541407	-0.10121171486174696
-8.866655676614846	17.930756511797174	0.19753801383647743	-0.01833763402461417	-0.08319120537186665
-7.460370084706861	22.326890903804703	0.25723670893120654	-0.1472894820437312	-0.04613888529010854
-7.181921823170052	22.004421546653404	0.23242766884713387	-0.13199766908234717	-0.03833426706403882
-6.980050576019263	21.793148493492453	0.2156233290457507	-0.12362357516492978	-0.033715158250705764
-6.576542696581086	21.409318391621486	0.1833154699867223	-0.10641994394105449	-0.024095001948323463
-8.591810565175942	17.924390418426363	0.17143476987155884	-0.015324552077997855	-0.07208480772727333
-8.160987566235585	17.895824611247768	0.12526791580488245	-0.01001196985548315	-0.052156617425132376
-8.427526747689353	17.911776804777684	0.15420884196206763	-0.013431654448889142	-0.06468645350833599
-8.540982568507179	17.920050757602066	0.16665573414973053	-0.014833827685966442	-0.07002365510604952
-5.864615339578987	20.755750631962357	0.1317862147198822	-0.0800437455827997	-0.0061628043147257585
-5.543802938210256	20.38074487517408	0.10756032645255148	-0.06486564082246739	0.0014234063013444775
-6.504364858334945	21.34437545298176	0.17797218977733545	-0.10406654909414725	-0.022542349164798046
-5.970918121132899	20.87023242852833	0.13978741440931253	-0.08388071273408794	-0.008298306549758695
-5.171797381464162	19.89737251545445	0.07919629705755266	-0.04986488200812213	0.007413800108967538
-5.0245480447987125	19.683822661130662	0.06799697704029994	-0.04191821930499853	0.010219640751379582
-4.900152014728899	19.401774462066626	0.05625258806714653	-0.034150735240191216	0.010317467266510758
-8.045165203849148	17.895237150670994	0.10863586369385834	-0.008438427268252991	-0.04422386743216885
-7.828330068792466	17.887207984644846	0.0751428884032893	-0.006218619692599628	-0.029397606440626646
-7.588389628929521	17.819549385161938	0.017559071281877767	-6.928836879568377E-4	-0.007140005754508148
-4.683175416995011	18.92056128922509	0.03838025315558974	-0.022095464168316148	0.012541023841992592
-4.557131527726211	18.533459102138394	0.026591728538680238	-0.016749789891108043	0.011850555898493122
-4.377707594286538	17.57417867700677	0.008884169062856597	-0.004742677241529745	0.007054306088512546
-4.375950900357417	17.526057226949376	0.007994338022238721	-0.004126595458257535	0.006598925604354152
-4.484941864981501	18.19838652331461	0.017320995999456718	-0.010493631740135973	0.010313571769784162
-4.372825752777866	17.497105804998277	0.0076686850809923966	-0.00393189203744812	0.006316929222755358
-4.260063754969469	16.957122878843833	0.007661158090266877	-0.001428614516122409	0.004200195862683633
-4.2543796491463395	16.88173839584814	0.00718789836624363	-0.001128137409406046	0.003664516200209629
-4.172479120773178	16.325671413989923	0.007004532366476387	-1.3116743715220768E-4	0.00211821373917084
-4.151871519508384	16.155447405066244	0.007069568429256435	2.2266569812228983E-4	0.0016095830682838481
-4.144035245207647	16.121454065378032	0.007061270475440343	2.2301073702315946E-4	0.0015930753751708707
-4.072421898747817	15.289956430567175	0.005314182578834868	0.0010080053903025864	5.256988240182993E-4
-4.095328121705499	15.489697359268533	0.005771490219359859	8.946271291945677E-4	6.102885555907387E-4
-4.118480058777639	15.68595857984359	0.006381330138002739	6.464400770916086E-4	9.085672058871878E-4
-4.140149876500907	16.06180723438685	0.006924623533994614	2.614255108809052E-4	0.0015222649513618378
-4.179593610389492	14.862900564725685	0.003994098888210954	0.001286407342417771	-1.597905609351159E-4
-4.129583690004605	15.034457843656845	0.004578705518561904	0.001285709340722595	-3.6430753678953613E-6
-4.332504046130264	14.727261534199787	0.002022393251886846	5.667124312639087E-4	-1.9162892939995554E-6
-6.864381120883843	17.824925970386563	1.6101187535728676E-5	-1.3772621426415493E-5	4.588584913260702E-6
-7.111456277637915	17.862901719600874	1.6069891907243995E-5	-1.3921756805882595E-5	3.925598637475686E-6
-7.361730330183262	17.815658423143518	1.584481651901535E-5	-1.3801100383600677E-5	3.2596600310492044E-6
-6.699631952192596	17.790187728061333	1.612208348146573E-5	-1.3653058662032525E-5	5.021694697615674E-6
-6.471535900809904	17.65611081898578	1.5966568782034827E-5	-1.3229807832089417E-5	5.620496607025132E-6
-6.01856299486931	16.965651538393175	1.5042789608394626E-5	-1.13906744548925E-5	6.765993526698406E-6
-6.018217814642384	16.964954947243214	1.504184881904168E-5	-1.1388882865859123E-5	6.766871224676012E-6
-6.192614293475787	17.31914560580889	1.5506327856221742E-5	-1.2285830816675756E-5	6.335308679064158E-6
-6.358826975092747	17.562077889890872	1.5863714625301155E-5	-1.2965119386206953E-5	5.9112539995918644E-6
-6.018066056155799	16.964687362149334	1.504156000511058E-5	-1.1388239629248095E-5	6.767263493950943E-6
-4.908304538333134	14.969355025422521	1.3658654282543595E-5	-6.951225736707591E-6	9.265789356265363E-6
-4.894965705707698	14.956384548239772	1.3663736633573156E-5	-6.922157003342481E-6	9.293655290294265E-6
-5.522668475480044	15.89108446419409	1.3969071148339503E-5	-8.949010869867259E-6	7.903910698225848E-6
-5.590293973325887	16.02332329799043	1.4058614095076053E-5	-9.229927159457596E-6	7.753268895986793E-6
-5.62503595550961	16.102423683804165	1.4128370637669132E-5	-9.401102804590999E-6	7.682619271384435E-6
-5.79838945170203	16.47567517825189	1.4478860090791725E-5	-1.0238205998673966E-5	7.2816950428042905E-6
-5.818300420163335	16.518599132988257	1.4523391166400543E-5	-1.0334815302414504E-5	7.240904290610822E-6
-6.016563718580136	16.961325465432818	1.5037730403310827E-5	-1.1380361978891146E-5	6.770844012432914E-6
-4.911331118979538	14.97328547513143	1.3658702474410215E-5	-6.959864370475332E-6	9.258997723841366E-6
-5.0735700023776875	15.16993664121582	1.3648685374882264E-5	-7.3854158535405945E-6	8.907091988879043E-6
-5.223708594183212	15.375437594116095	1.3694553249478566E-5	-7.837741296616815E-6	8.580765584451877E-6
-5.2244114000787105	15.376332166246335	1.3694658359245834E-5	-7.839662855492609E-6	8.5792775660257E-6
-5.424504479191739	15.698092793846305	1.382973703004421E-5	-8.528447206723786E-6	8.132219408483762E-6
-5.22565127061393	15.37825402853767	1.3695478486272079E-5	-7.843804496881237E-6	8.576629665242405E-6
-4.7077301313837365	14.774519111724057	1.373102537488833E-5	-6.512104645927748E-6	9.682577807796257E-6
-4.675015183440867	14.74800878513003	1.3745992176704857E-5	-6.4528614043819024E-6	9.745190109485817E-6
-3.7658512309524754	7.028045440845924	1.451817401036578E-5	7.557730880445179E-6	1.0956116278130136E-5
