# Supplementary material for: Thyroarytenoid muscle fiber orientation regulates the ability to modulate vocal fold vertical thickness
Source: PLoS One. 2025 Dec 4;20(12):e0337735. doi: 10.1371/journal.pone.0337735 (PMC12677544; doi:10.1371/journal.pone.0337735)
Supplement: S4 Data — (ZIP) [file pone.0337735.s004.zip › Male/contourA6TA13.csv]

% Model	Angle5.mph
% Version	COMSOL 6.1.0.357
% Date	Dec 14 2024, 01:41
% Dimension	2
% Nodes	720
% Expressions	3
% Description	Line
% cpl1x	cpl1y	Displacement magnitude	u	v
-11.968005616002486	39.650844643500406	2.7633468644879464	3.502039559517197E-4	0.30596044525310045
-12.100925229184412	39.521184251215715	2.760380342745841	3.4840881401440073E-4	0.3059966810318928
-11.810234379374002	39.74293127707726	2.765449953834083	3.514870181783854E-4	0.30593384264506146
-11.76596306338081	39.775513356632324	2.766195591230406	3.5193904257633694E-4	0.3059245875319706
-11.47739948826791	39.862189693672036	2.7681774499936758	3.5314456902009564E-4	0.3058976219543075
-11.258980847445656	39.857881496438054	2.768075157336611	3.530873112009664E-4	0.30589577796203776
-11.716143543792246	39.796222579001906	2.766668536719613	3.5222856328424813E-4	0.30591840701884004
-11.163938214941039	39.85365079891891	2.7679790184888917	3.530244512765124E-4	0.3058956007931887
-10.796207435616262	39.85090503287166	2.7679142645580033	3.5297547272752694E-4	0.3058912996880851
-10.709496869932108	39.85039381204079	2.7679015096629622	3.5296464401993465E-4	0.3058902520374685
-10.37169574884199	39.850036177539195	2.7678915847483507	3.529455763345847E-4	0.30588573166470917
-12.13512273325702	39.460672833157	2.758996449513074	3.47572193945024E-4	0.3060132092663438
-12.240660142730178	39.24849072022055	2.7541453540534198	3.446374280204913E-4	0.30607096313381355
-12.227325367848685	39.08705965880899	2.7504512625540265	3.424131607061096E-4	0.3061136260388559
-12.205740642978935	38.979124391808504	2.747983390772008	3.409257192608497E-4	0.3061419770027787
-9.681369688821853	39.850002288818345	2.7678804549021083	3.529184765745741E-4	0.30587632509865714
-9.209886193231677	39.8500022888185	2.767880950096754	3.528911610248397E-4	0.3058698960027173
-6.503691158131879	38.96454001876737	2.7476009793856004	3.407130140352052E-4	0.3060684731036194
-6.587351156296421	39.29642873129991	2.7551962026189774	3.452566373629557E-4	0.3059813584939379
-6.771159512318912	39.57700815680421	2.7616135314539694	3.491037536793823E-4	0.30590925470677843
-6.814129999907874	39.651652838586976	2.7633217532567684	3.501264516015951E-4	0.3058899912939975
-7.229593906641747	39.84203493583536	2.7676792423593404	3.527452354157963E-4	0.30584503979362443
-7.181795837296288	39.83706132882147	2.767565366496371	3.526764159035511E-4	0.3058457097384735
-7.033567159296577	39.76166368437849	2.7658381462891075	3.516405929930061E-4	0.30586373466607975
-7.6946177519140235	39.85300356006798	2.767934849235107	3.528944840446599E-4	0.3058484557308414
-6.488283836647731	38.91091546805024	2.746374849584202	3.399753880068986E-4	0.3060825205468815
-10.243595360807257	39.850002288818345	2.7678905307557486	3.5293651740708916E-4	0.30588399348769035
-9.730298368089413	39.85000228881833	2.7678813478962407	3.529200582711085E-4	0.3058769918155907
-9.743014193148053	39.85000228881833	2.7678813316560076	3.5292094550552425E-4	0.3058771650141918
-9.085341826788042	39.8500022888185	2.7678793652187723	3.528874772086196E-4	0.30586819627662487
-7.779783738995952	39.851154726690396	2.7678953290568757	3.528664929799021E-4	0.3058501089881366
-7.886706964608754	39.850916601280545	2.767888083907355	3.528684783297612E-4	0.30585163028773205
-8.209330570361047	39.849987794146756	2.7678774347667456	3.5285155552212727E-4	0.3058562673911215
-8.699211804792647	39.85004545472901	2.7678836237699715	3.528638183892467E-4	0.3058629247124668
-8.427966558711145	39.8500350871401	2.7678766427176296	3.528622524647131E-4	0.3058592299823002
-12.152615457473026	38.61822056218743	2.7397266164120966	3.359671621515559E-4	0.30623703855655154
-12.150457207342695	38.60568225439725	2.739440025482168	3.357948681358685E-4	0.30624033666593564
-12.146591986235311	38.58859764700979	2.739049114097334	3.355609302816762E-4	0.30624481827785266
-12.074238696384148	38.24828133015453	2.7312688118509487	3.308896398013211E-4	0.30633414937943215
-6.441829287929373	38.514252064367554	2.7373046065475113	3.345361867594317E-4	0.3061873525047145
-6.4796557750756225	38.830935381536946	2.744544213674311	3.388800320790178E-4	0.3061036691500139
-6.431316994593285	38.355730965701305	2.733677666165791	3.32374364963265E-4	0.3062293602766765
-6.415000660473024	38.12021737547059	2.7282932327123426	3.2915095369594237E-4	0.3062917528967055
-12.006552716049852	37.91928976266428	2.723740803556887	3.2639194043267866E-4	0.3064205428790241
-11.966773292852782	37.7322909897182	2.719465965013803	3.238361347142638E-4	0.30646962910874553
-11.899335717233097	37.41624344712912	2.712235736839057	3.195351894657667E-4	0.3065525893142439
-11.86072968481382	37.23337054820751	2.708055753559678	3.1704016692636893E-4	0.306600596498164
-6.405495081109018	37.81045524455644	2.7212057371417835	3.249312103358624E-4	0.30637398491192414
-6.3802834672144035	37.49850283645258	2.7140747921361887	3.2068135134273335E-4	0.3064565871774159
-6.34327199449609	36.990127261889924	2.7024446416004193	3.137944166658847E-4	0.30659125838267903
-6.3346776499635205	36.89181710192548	2.700199193165607	3.1246034999202004E-4	0.3066172801996136
-6.327277488709939	36.80573234114482	2.698232192221687	3.113018114295852E-4	0.30664007147375394
-11.839379859361392	37.12464213602315	2.705567354357381	3.1556240452999265E-4	0.3066291626203708
-11.66031709327127	36.191536938073696	2.6842310390065145	3.029391757583316E-4	0.3068743660454267
-11.619905720758748	35.962379473002436	2.6789967884877535	2.9985032811620564E-4	0.3069346314948349
-11.730360249335298	36.58305483766412	2.6931925013813904	3.082112777959975E-4	0.3067714111668473
-6.248695444183289	35.88284413383002	2.6771448680377357	2.988418275918531E-4	0.3068843847900702
-6.190644674951313	35.36621719878445	2.6653282610211733	2.919643431564896E-4	0.3070209930200548
-6.146329446134891	34.860882297696094	2.653780144857895	2.8519082420432496E-4	0.3071547541428614
-1.0600869276340483	18.316100001774196	2.2760075426345074	8.133117255903577E-5	0.31149228887441044
-1.0459016161732135	18.37692181363064	2.2773930151935624	8.20411611422008E-5	0.31147596365680374
-1.1744205707972624	18.153797557800345	2.272307511881964	7.943998737042188E-5	0.3115367392229855
-1.311326192584243	17.97535615877772	2.26824144316026	7.736051803102112E-5	0.3115857411452972
-1.386335587551091	17.922671465764726	2.2670401260746504	7.6748850775692E-5	0.31160060961626157
-1.650548821745367	17.757514160475903	2.263279308271029	7.483105332658395E-5	0.311647556626099
-0.9718149006219283	18.630446296863695	2.283174221214674	8.500136039922519E-5	0.3114077404101031
-0.9542349860686515	18.852537320770427	2.2882353657339287	8.759893281707286E-5	0.31134852300715843
-0.9467123425971604	18.932059856972355	2.2900493592569355	8.852975056201395E-5	0.31132730528499397
-0.9488912973033679	19.009058522305217	2.2918043521970466	8.943274980263753E-5	0.3113068700059608
-0.9602591937381534	19.185733594449147	2.2958341350975706	9.15025391575276E-5	0.3112600563252161
-1.0005126263859143	19.36574217623491	2.299936402165097	9.361495033697672E-5	0.31121269131375007
-6.05347281998843	34.07388368729615	2.63580990895698	2.7479638227099286E-4	0.30736279085092844
-5.779746191862431	31.198536783186327	2.5700937962051507	2.3735552721634672E-4	0.3081237538874916
-5.81260308842713	31.6601371096856	2.5806232321760962	2.4325688698685892E-4	0.30800142757796956
-5.898916358898413	32.61341104261303	2.602429284459813	2.556504750271112E-4	0.30774909310420095
-5.976331308258205	33.33624786626052	2.6189297190472516	2.650566788752502E-4	0.3075578986710993
-11.555172919712001	35.57995576034233	2.6702531379355414	2.947468926643852E-4	0.30703523837590724
-11.427224513094306	34.824469013294944	2.652982912262761	2.846058781390689E-4	0.30723398823129666
-11.302991741507174	34.01939293201957	2.634574638876029	2.739499225324316E-4	0.3074459369812346
-11.26269403333529	33.74326682230424	2.6282754541981275	2.7026574369702855E-4	0.3075186581996885
-10.87492360433819	31.536162433666846	2.5778352828117734	2.4145383279369846E-4	0.30809913699849506
-10.79808267178972	31.096982410679725	2.5678030857561605	2.3591047245501913E-4	0.30821465299758327
-10.515617328365707	29.431210118152052	2.52976520956593	2.1454195623856476E-4	0.30865291064908196
-11.095255333576779	32.78560916869341	2.606364186137341	2.577619188618422E-4	0.3077705433868424
-10.374607869233792	28.677418549364212	2.5125287033703287	2.052045648489094E-4	0.3088510778902487
-1.9007542873442729	17.670028077820447	2.2612854461581984	7.38208659234454E-5	0.3116737025386247
-2.0779141835942943	17.606247817656115	2.2598333938999167	7.308506993108806E-5	0.3116927047475332
-2.421704394542373	17.610906476909	2.2599407736048285	7.315525539733867E-5	0.3116954506761888
-2.5268901597962445	17.60827853304663	2.259881681539254	7.312989656427203E-5	0.31169736881798693
-1.0157099330243569	19.441588102125813	2.3016665917062658	9.450605339997516E-5	0.31119271384815766
-1.1062328150339649	19.65851365771074	2.3066123669424936	9.705559902030889E-5	0.31113612320806755
-1.0950141199455286	19.63861486947969	2.306158656517713	9.682137801216247E-5	0.31114128038540034
-1.0936631912571904	19.634142492606518	2.3060566218734047	9.676867672508403E-5	0.31114245309340927
-1.2019485900933222	19.823967402584525	2.310386856599429	9.900219172172412E-5	0.3110932708582733
-1.2626663164006444	19.90610167368628	2.312258934648112	9.996747652940858E-5	0.31107214940282124
-1.3479656887537845	20.02184186709379	2.3149004248758196	1.0132878758746163E-4	0.31104238397524386
-1.3818036936806772	20.069240413165744	2.3159811021074024	1.0188886946850244E-4	0.3110301819829843
-1.490043238491493	20.21081153288452	2.3192117672817822	1.035540472285699E-4	0.31099381768880985
-5.495158991359491	28.68268136418761	2.5125958090035327	2.0550761597598984E-4	0.30878910720222535
-5.507477156915547	28.790577524822243	2.5150540846678675	2.068378910504618E-4	0.30876056679238617
-5.640376413522405	29.93509919763994	2.541217785216029	2.2125179905651656E-4	0.30845792161887675
-5.66674537726079	30.200894570944342	2.547279522804222	2.245798657953925E-4	0.3083875704602048
-11.232964758328787	33.56280133293661	2.624147554276136	2.678590149459516E-4	0.3075661483028857
-9.890707351552885	26.584105713780335	2.464705710193197	1.79335905230662E-4	0.3094003235496956
-9.499209611630052	25.463046361573806	2.4391114092633908	1.6585769893583311E-4	0.30969297417363933
-10.251371607480321	28.08873461337165	2.4990815457038567	1.9776464098298933E-4	0.3090056751772948
-9.949856872037069	26.81141811544305	2.4698987902336316	1.8216417948224497E-4	0.3093407566221025
-9.409620206466	25.28683176907262	2.4350781247898987	1.6371565184163328E-4	0.30973864513475385
-8.975776833099328	24.413789608181347	2.415184916470608	1.5338301283562966E-4	0.3099651406803135
-8.450931047688341	23.67686534172989	2.398326134255457	1.4462575402069794E-4	0.3101545022095921
-8.315280225053407	23.486682331666373	2.3939956884336353	1.4241515955657177E-4	0.3102034057879051
-8.109310669822081	23.245736403988893	2.3884886553327673	1.3961045556369834E-4	0.3102649814667173
-5.04821833795282	26.35030357792787	2.4593385304121296	1.7674597222627148E-4	0.30940381490188024
-5.072511135861281	26.457154341834364	2.4617723304099792	1.7801258376788423E-4	0.309375686344893
-5.319014801988768	27.6151602307035	2.4882148681719984	1.92219587255434E-4	0.3090707847374823
-5.298549699956672	27.508324942348306	2.4857790393115837	1.909348874393303E-4	0.30909894994545545
-1.6547952866665352	20.435138707303928	2.324326032935089	1.0619781913091349E-4	0.3109361190862605
-1.7068462026965912	20.505043732104994	2.3259215622051497	1.0702423513780679E-4	0.3109181482874871
-1.8328638043067826	20.675856534446993	2.3298165636994375	1.0904118405673237E-4	0.31087422147417654
-1.9146876228856835	20.78271581099791	2.3322556381352078	1.1030072985621927E-4	0.31084677559681245
-1.9589596542270868	20.838178803681924	2.3335198322579838	1.1095142271767578E-4	0.3108325499826741
-2.2267902915590323	21.173727916983232	2.341184880742111	1.1492598930733938E-4	0.3107464926431639
-2.4765836027203294	21.524027437877677	2.349166074764664	1.1906740851070824E-4	0.3106563031239492
-2.510632075597485	21.56945277354053	2.350204198105811	1.196094200421801E-4	0.3106446296494459
-3.4170539347823667	18.323036770820913	2.2761790432445324	8.150685073759042E-5	0.3115177776343949
-3.3613588547056894	18.26201824120377	2.2747879353341505	8.079314111812348E-5	0.31153334851646475
-2.8302006677410443	17.7685842180935	2.2635352807347973	7.50136272274441E-5	0.3116582901032681
-3.0213186080937637	17.882690433716814	2.2661379493399654	7.635372210411091E-5	0.31163018422163136
-2.9853774190574067	17.85333337493745	2.2654693426718673	7.600991638317371E-5	0.31163757018352606
-4.904236518511963	25.91960781073081	2.449490170894764	1.7157881505114336E-4	0.3095166070861203
-4.723668736196532	25.314951331292864	2.4357000368579604	1.6425717184493998E-4	0.30967518893571094
-4.604679940346854	25.051089745874435	2.429664341263364	1.6104860856387302E-4	0.30974389550298037
-4.281370486848969	24.383328411417228	2.4144487041362206	1.530970985681693E-4	0.30991758662644886
-3.2125741016240386	22.611557155864187	2.373982275492697	1.3197099709333747E-4	0.3103758793705139
-3.272014261258436	22.70654698603269	2.376146443829083	1.3309165404194374E-4	0.3103513289081621
-2.5518384799861815	21.63096481182497	2.3516068802065533	1.2034550099015525E-4	0.31062876646853527
-2.8735384712196232	22.08009398368013	2.3618630193874144	1.2566615384804186E-4	0.3105131642350589
-3.1756044296995665	22.556944434453374	2.3727341273958555	1.3132958369334682E-4	0.3103899635742128
-4.545571876999899	19.652622560032107	2.3065030603591508	9.712235242339724E-5	0.31117766739711983
-4.424895516455141	19.524062222800467	2.303571287500972	9.561684883644373E-5	0.31121043827609607
-3.958958611653594	19.00470136406695	2.2917227800007702	8.950216892147984E-5	0.3113429768478756
-3.8782730930382083	18.915322300283425	2.2896865515820286	8.845537363740065E-5	0.3113657954171596
-5.025563667731989	20.107549344377823	2.316895986297348	1.0250937251316255E-4	0.3110624393012503
-5.277731362781373	20.350988119887234	2.322438170663859	1.0536114965709829E-4	0.3110006620676411
-5.606549304112775	20.6598148798465	2.3294963980386534	1.0903712715444655E-4	0.3109225064826817
-6.131048509468386	21.17349677678001	2.3412001015371375	1.1508752649160927E-4	0.31079211356146974
-7.17416985769136	22.198608654304337	2.3645872688075444	1.2719195965941072E-4	0.31053201179344864
-7.6413332318231895	22.67125431062098	2.375402394172547	1.3280989152949404E-4	0.3104120017594487
-6.9150129554945305	21.927639425126234	2.3584213922551656	1.2403323973900725E-4	0.3106009899269942
-6.31895859009996	21.343154735881807	2.345085514900468	1.1712081882720682E-4	0.31074927928781304
-6.618255579081206	21.642875823077	2.3519071977171677	1.20683686836962E-4	0.3106731767475014
-3.6680004015474728	23.30103040805593	2.3897311778762687	1.4013585176108966E-4	0.3101979883696009
-3.83446762916781	23.580833568731567	2.3961116522689827	1.4351900385716333E-4	0.31012560756792834
-4.071443328978513	23.987709649252928	2.4054069032758476	1.483052299381295E-4	0.3100202312309642
-7.640251545310057	17.586782544931808	1.557458092754192E-5	-1.3257584247787303E-5	2.922755996638823E-6
-7.509356374993602	17.79911102953117	1.5966671082419296E-5	-1.388575647344832E-5	3.0339501354073925E-6
-7.6989388334005735	17.4903691638282	1.5435986801266E-5	-1.3013285165002232E-5	2.870528868561105E-6
-7.762103216471637	17.30759444679789	1.5102551842186309E-5	-1.2534978426309742E-5	2.8386999635689313E-6
-7.821162534822876	17.152686250634986	1.4832987627464267E-5	-1.2153106150861071E-5	2.7980217431954037E-6
-7.87221896818102	16.9473112831706	1.4453361196534874E-5	-1.1655246091628181E-5	2.7765985416509795E-6
-7.921170402924522	16.753942907049066	1.4098509224043815E-5	-1.1191540135601127E-5	2.756031808045164E-6
-7.9783869673286425	16.470761822820492	1.3582841267232241E-5	-1.054646677310127E-5	2.7415938339654157E-6
-8.003886469325913	16.357472230499454	1.3374706659664628E-5	-1.0285622970580401E-5	2.7306153241423276E-6
-8.041803974825056	16.197407590250943	1.3080828994081306E-5	-9.94003600244178E-6	2.6922191762539916E-6
-8.11957094103931	15.808141817188318	1.236922148553309E-5	-9.098889692600594E-6	2.6376424614518215E-6
-8.094241908274963	15.975737091845481	1.2673406368064641E-5	-9.450893677742695E-6	2.652284335719679E-6
-8.149959289733443	15.594634263864748	1.1975670563005552E-5	-8.645035196909607E-6	2.6243743734658706E-6
-4.487015489615116	14.591722761896559	1.4149816339876681E-5	-6.126147977423262E-6	1.0361686572396544E-5
-4.416731324563106	14.512870608922288	1.416514809164114E-5	-5.954603213114632E-6	1.04974581595032E-5
-4.329055028394281	14.412978776001905	1.418988641313593E-5	-5.7273391365474584E-6	1.0675463144130347E-5
-4.19303203891211	14.248275933735142	1.423138267985977E-5	-5.372088272723968E-6	1.09419060562134E-5
-4.178965322518646	14.23024927967746	1.4236350177398562E-5	-5.3318157382625045E-6	1.0971013105744741E-5
-8.208595369810979	15.125877972768416	1.1133194203072386E-5	-7.725226873253197E-6	2.577520060802243E-6
-8.250106284083648	14.883579494882824	1.0712137059668053E-5	-7.278461188871362E-6	2.5351730574727777E-6
-8.184763342662869	15.304083214581624	1.1448730094936345E-5	-8.068451587160339E-6	2.5950204137714242E-6
-8.194040568253598	15.203367992185502	1.1267741858586664E-5	-7.866465760971851E-6	2.5942260257766326E-6
-4.009503675450382	13.95499929048619	1.4244648223383602E-5	-4.7549376859377606E-6	1.1293459255765357E-5
-3.967321215997023	13.879167246534847	1.4248254317120499E-5	-4.588381894904125E-6	1.1380985956204107E-5
-3.8768075373306097	13.684183745503944	1.4242379680409586E-5	-4.187107952339687E-6	1.155631443343403E-5
-3.8285567068758617	13.577304042901428	1.4232229015997034E-5	-3.965827160308605E-6	1.1647359671877787E-5
-3.679175518096213	13.165512678706849	1.4199527149470885E-5	-3.1232700564761143E-6	1.1935213249708307E-5
-3.5952780276413945	12.848827743115857	1.4161895933883928E-5	-2.5026698132660377E-6	1.2094136145972735E-5
-3.8035301168690907	13.511178334388502	1.4224456417648689E-5	-3.838091317182384E-6	1.1691215706260408E-5
-3.5706258476984103	12.751547870197772	1.4155854866570855E-5	-2.295961714323797E-6	1.2147297830002472E-5
-3.536337058362929	12.508568926206657	1.4133313993687915E-5	-1.8113766982515306E-6	1.2225490196978787E-5
-3.4943523373487664	12.217884679130231	1.4096298426246294E-5	-1.2347104286568198E-6	1.2316092625009768E-5
-3.476217738039166	12.051206781698731	1.4080550310870641E-5	-9.244999676535167E-7	1.2351791507113927E-5
-3.4381043775288846	11.707787309160882	1.4106407441592963E-5	-2.0810954013300612E-7	1.245293822489186E-5
-3.4175141432913065	11.442487558596586	1.4104615575439427E-5	2.9377988573757954E-7	1.2494823339767672E-5
-3.390535492772293	10.959938069747185	1.4167503143708517E-5	1.2456957474892913E-6	1.2568106391578177E-5
-3.391605607580326	10.637069694303245	1.421814567194494E-5	1.8640063099708986E-6	1.2577882839628505E-5
-3.3957072198915474	11.125983907025887	1.4163082641286716E-5	9.36745608015327E-7	1.2557453740620894E-5
-3.3933099091125833	10.454525891479044	1.4258062440121703E-5	2.2327415703739227E-6	1.2589398229417813E-5
-3.392748642497309	10.363320317554606	1.4293698789872214E-5	2.4166127264754655E-6	1.2595686052882529E-5
-3.3881777990103163	10.052022617744685	1.4385184800567419E-5	3.0182194352618057E-6	1.2604984809502783E-5
-3.379931059854188	9.65560915900371	1.4534743077258396E-5	3.759783434681664E-6	1.2604130757990507E-5
-3.38003327420144	9.645525660619372	1.4536998050783477E-5	3.7777463120819578E-6	1.2603327376409337E-5
-3.380411775956053	9.63612711841371	1.4538182791611976E-5	3.7927575340959348E-6	1.26012925271323E-5
-3.4070943292007656	9.209820550583608	1.4674261829482587E-5	4.584747021861352E-6	1.2538692185914774E-5
-3.4177904844649305	8.97279793026408	1.4721762024780667E-5	4.9765777721414394E-6	1.247157357944123E-5
-4.670507470987797	6.528342318175511	1.338902570797537E-5	9.21648655533297E-6	9.573636685578045E-6
-4.472672713765167	6.53165408154053	1.379074544409146E-5	9.168049716235283E-6	1.0067536674337017E-5
-4.296096768007061	6.564113874181485	1.4062168406685775E-5	9.014082238074747E-6	1.0308685014502862E-5
-4.1907677441120486	6.6201318525786546	1.4253571154884515E-5	8.842899228954815E-6	1.0564570326887946E-5
-3.42823364007561	8.77881073484247	1.4821425597684102E-5	5.334018883467056E-6	1.2446686532213968E-5
-3.440421539484517	8.631632878187974	1.4902498585804296E-5	5.565797932113436E-6	1.241088800385706E-5
-3.510174069952668	8.051882576425108	1.5179855411928296E-5	6.4620922638561664E-6	1.2221774465574783E-5
-3.4654247941708625	8.41479710425795	1.4966152098542024E-5	5.883457298686439E-6	1.23379924062097E-5
-3.519325274558982	7.974355231943207	1.5183677698535607E-5	6.5623773539014425E-6	1.2173226216407345E-5
-3.8048036653298265	6.960169305120867	1.4733522077576707E-5	7.825719494681003E-6	1.1107734435731748E-5
-3.942941641067294	6.809098812242506	1.4566205208020489E-5	8.311551660590871E-6	1.0896105430700701E-5
-4.081244662082278	6.715380176995773	1.42857990559353E-5	8.47017022408358E-6	1.0682327625464698E-5
-3.557899482821399	7.6388476831782866	1.5176275364010595E-5	6.721957701289305E-6	1.1855504020997975E-5
-3.5506928691402093	7.692857622749482	1.5267497797592096E-5	6.824161351656603E-6	1.1973927112416867E-5
-3.535122007221198	7.8370201875805385	1.5214753954118519E-5	6.698450770170986E-6	1.2059886999602508E-5
-3.5827478111781415	7.560437912809053	1.5167522360951791E-5	7.00556015658285E-6	1.1764021711639144E-5
-3.656557182300242	7.31345080673359	1.4924330725821612E-5	7.2931106962203E-6	1.1415174076104903E-5
-3.741595319822733	7.091603710798701	1.4758656801357778E-5	7.432493391394967E-6	1.119816911259765E-5
-12.48823622079036	29.318127189803445	1.7854909479756196	-0.05798467861901662	1.0530162488436545
-12.301573729696075	29.291730374054282	1.7040812978189361	-0.059905816912240686	1.0378654868606847
-12.904182385341631	29.37659805299116	1.963222018764739	-0.05943820739980188	1.076339856444003
-12.704310573905445	29.35687813300677	1.8791974681546786	-0.057786638718586435	1.0660944906456176
-13.215739023882737	29.375039723105594	2.084279367968342	-0.06432494517975793	1.0797267181889
-13.289816212405814	29.38416912499247	2.1137584190327363	-0.0664698400838086	1.0816951153733148
-13.628735756055638	29.408293625969595	2.2336441405302736	-0.0720097338354585	1.080243489488438
-13.761313265189306	29.420327221129604	2.281318335493191	-0.07467131125925067	1.0800722041587814
-13.789831291953012	29.42263826529943	2.2901238245453377	-0.07541109474089727	1.0794773488333544
-14.193507593470319	29.351006338599753	2.405497284624391	-0.08320921992636465	1.0614601102110408
-14.343065600888547	29.30623263263965	2.441979736234018	-0.08293273434667675	1.0529623800002172
-15.169871121939503	28.7024294022831	2.6469971250867737	-0.08198566620246196	1.01426271687525
-15.025976096323706	28.826575538617305	2.6110518339371467	-0.08052856264231922	1.0202174932221277
-14.704342841257393	29.099582909420015	2.5308597723049955	-0.0794501063966328	1.034308178380339
-14.77814405518191	29.048154888872233	2.5483573856416113	-0.07831778341970898	1.0303217842204784
-15.194930389272562	28.670268692680192	2.655149979049284	-0.08286298086840717	1.0125619750544057
-15.552436058935607	28.262388145106144	2.7641497909942636	-0.09643917655555204	0.9894153670442523
-15.65870487864321	28.128694460225432	2.79732963059962	-0.10073859030053142	0.9819082553742846
-15.420870685895718	28.414489982476084	2.722502557832943	-0.09147034540543612	0.9989500833025072
-16.14669845066415	27.534817692946177	2.9478489683481492	-0.11784497092419266	0.9352622029353658
-16.18902508127296	27.487365967844962	2.959983915965367	-0.11955640083488173	0.930992083742257
-16.090879730623392	27.60512583812312	2.9305918712264774	-0.11628187267865994	0.9407920536492826
-15.906983759261689	27.83045491742547	2.8734025192790438	-0.11199785407179744	0.9595860570261459
-15.78801336657089	27.974288039163056	2.837225937452249	-0.10763841056377602	0.970314333684537
-16.4224657835804	27.241242221715776	3.0187580826141094	-0.12859659580885494	0.9122806104105442
-16.636541644582238	27.015574682657572	3.0553328801443356	-0.13454361871326911	0.8875928437913791
-16.701862721366762	26.948993088668995	3.060982051637545	-0.1358270809683681	0.8794586787905649
-16.98192097775023	26.67928029930171	3.0682439089551483	-0.14239130250447035	0.8630105473453291
-17.086567607533095	26.586911131348927	3.060299172134367	-0.15097041918821835	0.863886450450909
-16.810764952407226	26.84442366016748	3.0626137758048744	-0.1390115361381673	0.8738498339622903
-17.316197999609905	26.352544552541893	3.0199593376438147	-0.1782439382039619	0.8787508184074386
-17.45518464052986	26.210110438215963	2.992744284636133	-0.19781237858956582	0.8876918803253802
-17.722095738557805	25.895382301413925	2.9379191139557728	-0.27369873654569554	0.9260433658173637
-17.72264017583542	25.894744071275742	2.9377814712711836	-0.2738522368603666	0.9261209330881276
-17.932597821946576	25.11386146747848	2.828195692668453	-0.4823820672045067	0.9350433317883948
-17.907096306050956	25.00313633884308	2.810550121618189	-0.5162272917625811	0.924739377367662
-17.75267320881764	24.32471147247125	2.6988817197816224	-0.7257488188714942	0.8594602742312536
-17.92944471255859	25.1306830888716	2.8302401858175217	-0.47828157970882623	0.9348553469579549
-17.722777975835573	25.894232143167198	2.937697285889621	-0.27401642254570313	0.9261181907173978
-17.728945142955695	25.871483784810497	2.9345293077915753	-0.28008463456341803	0.9263900026582338
-17.700264955727473	24.192801294244298	2.673630864474299	-0.7715106273281003	0.8318724786217675
-17.492893227235577	23.675149455238873	2.565706843782564	-0.9484839226228201	0.7204624388752792
-17.219818972655105	23.051350814888384	2.4430260570381477	-1.1484045671134273	0.5784090688505649
-17.213682929786287	23.036984749786797	2.4399921047272737	-1.15289775629952	0.5751480873335422
-17.20651458505761	23.021889840621302	2.4371632645198513	-1.1575594578058668	0.5712645713674103
-16.72944438496599	22.0265670999435	2.266960369690484	-1.4481833052230446	0.3022528249225194
-16.772330573218266	22.113599037757318	2.280926922879139	-1.4251764411353611	0.32631272033293646
-16.97378539565523	22.529669064239176	2.347483256078198	-1.3114014081156775	0.43975440209421074
-16.69878402350933	21.97001521221032	2.2606239866101565	-1.4617862924476746	0.2872470165830629
-16.44523432072541	21.481646309928003	2.1983974855108803	-1.5789395750306077	0.15820150117674547
-16.38784636008633	21.382208809377225	2.1907322840700107	-1.6002467984845388	0.13115866470001197
-16.10429654720809	20.90765006213037	2.143667816828724	-1.701082994390542	-0.005332170060138847
-15.229590069694847	19.59839917871314	2.064974765353055	-1.8629408104274074	-0.3944169157101639
-15.573303162172023	20.08692966262294	2.089591541702754	-1.8199162081583087	-0.2496176778893631
-15.762739830454272	20.369577854236137	2.1071317874416073	-1.7857319722982676	-0.16474934638396785
-15.676053214728174	20.229671015614727	2.096501971694171	-1.8066042278184051	-0.20662735035670837
-15.004965242227517	19.29705702264412	2.044147818326188	-1.854145151358622	-0.4869402179509402
-14.347740685004595	18.43237628944785	1.8828596861193425	-1.6811104540769404	-0.7119895232312294
-14.71316053352021	18.903140185799252	1.9998514342503282	-1.8173129051702195	-0.6150461238363341
-14.112301424219844	18.14085757339455	1.7739974428650784	-1.5571895725780904	-0.7531896172080612
-13.786968016309958	17.746840232171802	1.5922508192520106	-1.3715476949860006	-0.7343296913333475
-12.572484095421888	16.31238607204104	0.9066617864640569	-0.7217289326495588	-0.443066196889659
-12.73923093656964	16.50237005974189	0.9980759643129019	-0.8074598293408529	-0.4880593507754174
-13.149721100590622	16.985383718836303	1.2223944640672806	-1.0242138042904863	-0.5879257518724235
-13.560443943361147	17.474962802260926	1.4592255063838218	-1.245556359130982	-0.6860992991015857
-12.433087863224218	16.142914163274668	0.8334460449048676	-0.6548786597554193	-0.40631065157313806
-11.67886765718853	15.130655135953049	0.46427428041536667	-0.30221363158735587	-0.22399970046485834
-11.370603754574383	14.616160191779192	0.3237206857421603	-0.15962612665034182	-0.16150794913720912
-11.928279318244115	15.521235666230787	0.5811681213262936	-0.4163468287068741	-0.2778505647656505
-11.098102119973685	14.067276715400904	0.22811964970244966	-0.07270847037560524	-0.10690421027196734
-10.94829922258624	13.75778922441979	0.1738475501501207	-0.02721480464957136	-0.07555037036406204
-10.566136973193167	12.955069884045642	0.10303552946802577	0.013788195132682472	-0.025374890512678678
-10.528617101577506	12.869997651759531	0.09474671443339545	0.01648177089690111	-0.020219988354972886
-10.125844678960055	12.03212679724241	0.06160098187526728	0.01850502190994513	-0.00419676068940629
-10.205786830641387	12.200371242765215	0.0681793415272958	0.01797058072551581	-0.007396735419539847
-10.11776374681346	12.014636087480781	0.06122083050673444	0.018363802568227824	-0.004008048812857813
-9.799033203597945	11.32040592221854	0.039401192830592034	0.014433623273601509	-9.90993716947749E-4
-9.732454220074882	11.174895810343436	0.03504762452380394	0.01304225033247258	8.032405398558341E-4
-10.081694286405995	11.938670646469957	0.05879491410295667	0.017849221132062068	-0.0036732886344366398
-9.419861471494833	10.505758447346915	0.022431701956234264	0.006595713920897183	-0.001307323526159362
-9.39945834397536	10.463080013210769	0.021608442728614476	0.00613774275220942	-0.001367373256013193
-9.362989365785312	10.388561145610026	0.02047148444355335	0.005777285667310751	-0.0014007711575019168
-9.15485933130238	9.94585479357356	0.014295751046954578	0.0032993324491409496	-0.0019846987280684415
-12.250739993292553	19.150604908283345	2.1166982027782897	-2.0132568749923268	-0.5762016886743628
-12.385666050996104	19.229462944007324	2.2214588327630826	-2.0950196825528886	-0.6476653927820442
-12.018444755085756	18.995911937273455	1.910370288550389	-1.8598850493078194	-0.4342011644954152
-11.827571680933026	18.805921238230237	1.8118029603599102	-1.7729223162543635	-0.36772537357569046
-11.71378598197753	18.69006222155872	1.7462323020113768	-1.7131941421386194	-0.3274421412351606
-11.489121580415649	18.312221504949157	1.5759194265995804	-1.5503068485495868	-0.24877547943326697
-11.42092816915265	18.202424829191397	1.5268661482769859	-1.5026324291704272	-0.22730888131874363
-11.137081940903064	17.673975351763787	1.2886744123417166	-1.2653141045612468	-0.15308531078191398
-11.050577560623434	17.52903972488271	1.222317100494993	-1.1979109900243858	-0.13435413319027933
-10.900173758069224	17.228821915447778	1.0819530826102826	-1.0547635019461556	-0.10813216874566003
-10.59407257662658	16.86993613536655	0.8998412345220373	-0.871597806885468	-0.0687191974649269
-10.4015251414116	16.663994998799538	0.7997170975934902	-0.7718274579139122	-0.049094551751934605
-9.980308680915373	16.24426542990552	0.5938017620758451	-0.5669947357490687	-0.018078148202148082
-10.52456597891735	16.788877057884427	0.860277643350853	-0.8317970389455926	-0.05860409600536505
-9.215934750579713	15.702403997568886	0.32597379904596424	-0.30651074265779743	-0.012915719990105596
-9.506635524164235	15.916651407254937	0.42894225301046857	-0.4066301363751674	-0.0016188351693806277
-9.713477904294042	16.0562870014233	0.5006583783401584	-0.47625202633428876	-0.006915123434452917
-8.987328542896977	15.535943891824608	0.248041708882561	-0.2308213954709022	-0.02002190142365933
-7.038155536202357	2.4161328913912485	3.5357755731668975E-4	1.5451311180358863E-4	1.1503746610080158E-6
-7.218271698777633	2.47634434863711	2.896989557973767E-4	1.5742128212986565E-4	-4.076748564094282E-5
-7.402921517489648	2.596088343862585	2.0351718532740084E-4	1.415698344375249E-4	-9.968495657372192E-5
-5.610926604361966	2.56874897195521	9.489767880083622E-4	1.817160819147596E-5	2.5494323242484086E-4
-5.791192046184306	2.4885541575675454	8.770242617580899E-4	3.527996264826205E-5	2.402886980428051E-4
-6.090991914769232	2.367770791599311	7.556827926967532E-4	7.528219662596599E-5	1.9958185959399453E-4
-6.223300720670824	2.365865245728654	6.962319403799956E-4	8.488548279437854E-5	1.8412598499502341E-4
-8.524776938151282	15.280293075065625	0.17692476100387777	-0.16586697599816164	-0.03638549730468358
-8.5390176621	15.301185889469425	0.1870699982444275	-0.1753004596631661	-0.03824402907409662
-8.574275941324595	15.320887483760043	0.19197258282034188	-0.17969389933681978	-0.03719039362535873
-5.2268760988311245	3.1984387632370352	9.985174130380547E-4	-6.705522695792934E-5	2.818106269480213E-4
-5.323022364028059	2.954304032548915	0.0010009432941500288	-3.7923538449101884E-5	2.766568091132328E-4
-5.411391041049513	2.8046470279535036	9.915639667571463E-4	-1.5098677384094424E-5	2.699127412004041E-4
-5.361270108912003	2.863813885716368	0.0010043890229002699	-2.5730749203441086E-5	2.749601414773093E-4
-5.176470922340737	3.3654332504811606	9.770011165780585E-4	-8.06628487710537E-5	2.789261420015931E-4
-4.997438755280889	4.032636318053695	8.880615526721718E-4	-1.4609762815259546E-4	2.649123822128679E-4
-5.108994509801874	3.6116460899580636	9.482542955372668E-4	-1.1054280853751775E-4	2.767434068231536E-4
-4.991774580661376	4.054261353979088	8.851029952019176E-4	-1.4859382780022328E-4	2.6439783840360943E-4
-6.53602006808163	2.347293243898074	5.707812610426962E-4	1.1916057827234698E-4	1.2725627983148818E-4
-6.871423256057571	2.3759082864320638	4.219425582636644E-4	1.4655149854091352E-4	5.113421121030099E-5
-6.725008134174486	2.363972974785624	4.632928514460452E-4	1.352406917450462E-4	8.609960458110858E-5
-7.498445287702315	2.6504749625169852	1.913198069180349E-4	1.348123120700917E-4	-1.2948986772305304E-4
-7.543394316053332	2.6908233254228815	1.9744028954630605E-4	1.2542635279132116E-4	-1.4677611883022758E-4
-7.714537633122486	2.9137762658493207	2.7315277494789934E-4	7.654319930081645E-5	-1.9537144923274251E-4
-7.7891268079090406	3.0564766598021276	2.8202678494399706E-4	3.575764138352037E-5	-2.1893680615309857E-4
-7.80527300412054	3.4063802626319237	3.0175001778311986E-4	-5.103433800854537E-5	-1.9648806382400894E-4
-7.804324521600502	3.2269612996167556	3.046367599707897E-4	-2.6856880737525623E-6	-2.108578014319313E-4
-7.758877336072651	3.698244931275473	2.8925725886278024E-4	-1.0847498289960175E-4	-1.5493915498159455E-4
-7.751964178591711	3.7286102673963915	2.868161483364736E-4	-1.1562837855481014E-4	-1.4931873313800783E-4
-4.868412953288395	4.489722570165323	8.171543497933754E-4	-1.7566931562710495E-4	2.3210966082485017E-4
-4.944274103721604	4.221530184777065	8.586251628322776E-4	-1.5897600671062944E-4	2.5189071982622516E-4
-4.861218645669248	4.514367912389247	8.12033520941695E-4	-1.7550563507869198E-4	2.2943290586517943E-4
-4.761328567585714	4.872867994409656	7.429423976910222E-4	-1.8782953996481739E-4	1.954631181077188E-4
-7.7347878369548635	3.762505605967378	2.729479064553565E-4	-1.1973357470682523E-4	-1.4013591786948945E-4
-7.441188952293851	4.488511996506501	1.7455064350504232E-4	-1.5400687223509764E-4	-3.3733371845206404E-6
-7.462522939780039	4.43043664258904	1.786937720131113E-4	-1.5148495312705234E-4	-1.3423725413134572E-5
-7.583988224902736	4.103803156183615	2.600533838777861E-4	-1.5058155265448516E-4	-6.281330073052166E-5
-7.428705960551779	4.562167039268793	1.70842204801202E-4	-1.508444971683345E-4	1.064429461282363E-6
-7.367225146909923	5.0179675342064245	2.491926618010642E-4	-1.2602908534696118E-4	3.1485791376077395E-5
-7.395373926440531	5.510469499667041	3.4767110384202203E-4	-4.7578173456154785E-5	1.5082121843309714E-5
-7.396628687854849	5.543415335697084	3.6104510326484594E-4	-4.381861217251946E-5	1.3928083209011197E-5
-8.951906927477943	9.55517852325179	0.011348397166306116	0.0026139170164844352	-0.0024696512259158227
-8.732770861641235	9.107630277300872	0.007792212252631579	0.0015019520854607032	-0.0020811538640101903
-8.477149435408428	8.592840803667324	0.005517214206693173	0.0010282262549257749	-0.0015899516568311004
-8.352048182285694	8.325615036227727	0.00455428781009942	8.813970125200388E-4	-0.0015551997813198844
-8.222367325804308	8.079901469599669	0.003921002948858454	7.773461146449607E-4	-0.0014305946261818578
-4.558078678429407	5.6727023718291845	5.151123616491074E-4	-1.4598311186766352E-4	1.0935019624067948E-4
-4.661854211303943	5.2307881209663405	6.514209765284034E-4	-1.7373399028362038E-4	1.4941260046358936E-4
-4.6736829568741065	5.179041007331088	6.649944380412353E-4	-1.7507888381013424E-4	1.5472642309215947E-4
-4.664862639408369	5.2157017440172675	6.558246744253119E-4	-1.7437929938590168E-4	1.5044384140256033E-4
-7.642518454416541	6.7438038314408955	0.0012242907716481979	2.09762322563991E-4	-3.287320630423767E-4
-7.72390205946121	6.960130553786359	0.0015503405531569394	2.8186318899782806E-4	-4.5746217282467184E-4
-7.960824009101229	7.5515457825414485	0.002545258840891844	4.828367078351471E-4	-8.567336523270528E-4
-7.398279738095727	5.568321714484634	3.741313867383251E-4	-3.926397111486381E-5	7.743077198234564E-6
-7.486554017062449	6.151026864151781	7.3027176871796E-4	7.058315901277312E-5	-8.685560516852279E-5
-7.599533786520233	6.612688047526157	0.001095628076993411	1.8040736551709104E-4	-3.0170258541429234E-4
-4.559353287845783	5.783205763653101	4.748566600491068E-4	-1.4320556441825991E-4	9.625417490480405E-5
-4.539973927898901	6.108340489734484	3.626933543082663E-4	-1.177999670349345E-4	4.852813665398094E-5
-4.595870421128182	6.280367827388355	2.2213939942597918E-4	-7.319559591194287E-5	2.8953027530218565E-5
-11.949523827617073	29.206895619841305	1.5424078342303704	-0.06530726084127456	0.998532302473836
-11.807688642858182	29.154031813094953	1.4733749884934004	-0.07129864195074538	0.976923619746622
-12.00330605669702	29.223330979102066	1.5675713553233703	-0.06382427197405666	1.0054575437799123
-11.58017196199464	29.065937130844834	1.3637150999127645	-0.08519274000671484	0.9454216260178157
-11.41683712235142	28.96940271662765	1.2826899772510876	-0.10138158376451889	0.913030001481555
-11.219350371023808	28.853937987330728	1.183142531366296	-0.12349796838055155	0.8724903712479944
-11.063811648377435	28.68153300927144	1.0973488403447553	-0.16514455310996096	0.8316535592780641
-10.947486528223845	28.535037823889105	1.031675466155933	-0.19869990318180228	0.8003956634113605
-10.899230615467399	28.323819733732066	0.9804426819760743	-0.25576533214437175	0.780024546000883
-10.868467577029437	28.194812621939796	0.948075523976911	-0.29064718002617196	0.7673573677416288
-10.876511202290695	28.109887068149042	0.9377497746360839	-0.3203341889496768	0.7659287752227499
-10.899672074901286	27.854101802332053	0.9049162934578109	-0.4028234515063933	0.7558941981461291
-12.412266700730603	28.73183000599365	1.675020697823611	-0.08148925335244034	0.9962656460778629
-12.004390987243811	28.644127827029816	1.4641682901609436	-0.13218439592688466	0.9588104968002796
-11.418956634563854	28.353076382645266	1.149801446908346	-0.24921055997383296	0.8776467126663446
-11.624144095082618	28.483083006210283	1.2588135688807154	-0.2004215621936681	0.90988886597738
-11.98757052088968	28.638168487186267	1.4552631461031627	-0.13485239196285162	0.9569046865340919
-11.999455430555999	28.643021141499133	1.4616239201090742	-0.13279896280924242	0.9583850466574451
-11.11438165555979	28.077094826076056	0.9954160986950922	-0.33996464323454023	0.8116584451727684
-11.390783517603357	28.330385589064328	1.1344771107967964	-0.2573378230452631	0.8720705801683613
-11.018694723095315	27.985290635821798	0.9541198916645459	-0.36823250441992417	0.7874450117247783
-13.471803069018005	28.77445563984976	2.184369927560936	-0.014284757055446455	1.0604846473942946
-13.48260549035852	28.773788416678933	2.1892696324146397	-0.013837869517711071	1.0608715704672935
-12.935354512904492	28.789110493383188	1.935107482896832	-0.040040547593885915	1.0354665404102659
-12.730299209385468	28.768829272465172	1.834308150063405	-0.05581003653614747	1.0220626534145398
-14.231290469589101	28.525879619960573	2.4780438564070124	-0.02810330860324971	1.0622634503985384
-14.010448775461906	28.63328583652027	2.400543435648395	-0.01782529046298683	1.065487092030151
-13.506471729136642	28.767317669153915	2.1987122983832665	-0.014011284588895966	1.0610233020563242
-14.460841527293365	28.39408003504012	2.5527653028506974	-0.042327246929253506	1.055666795625064
-14.783683682753072	28.129965573228738	2.6398007458582513	-0.0717840148863656	1.0367678217779783
-14.975465100779633	27.963363652093868	2.6923573244469092	-0.08758870326744812	1.0243143573608073
-14.857377166814722	28.070482248494333	2.6596948753509815	-0.07835664592119446	1.0325640666938902
-15.247091508969765	27.723494694946858	2.766325322336914	-0.10809356796255452	1.0054852266324452
-15.438921475279523	27.548521108541188	2.821723626134029	-0.11936948511070992	0.9906198969702252
-15.777307067901031	27.23142152114181	2.919120583053566	-0.13090758448616657	0.962406680453834
-15.505550048294694	27.4862002405047	2.8401064763451727	-0.12332783735430122	0.9855297916044709
-15.95882932927022	27.057658625283377	2.9710668081808533	-0.1379072526818524	0.9443829785999717
-16.071627921968407	26.944874315391413	3.00266703453766	-0.1391791143829384	0.9309760440527557
-16.348879088595037	26.649360708813276	3.0711469497531896	-0.14214252623091136	0.8946234819975255
-16.427997019937784	26.555959712111072	3.089704660132533	-0.14474825882784126	0.8816687648523609
-16.656844434007954	26.17623866269756	3.107211324737197	-0.1888667201422995	0.8292781465190054
-16.696536478621557	26.09508062700545	3.103646205647432	-0.201714792221753	0.8181975133621309
-16.835749776418716	25.686852448177994	3.0448990472707473	-0.29092684649017686	0.7661697952795156
-16.845061757485475	25.628453285604436	3.0307752404068546	-0.3079792856571185	0.7578108442243928
-16.850433340026893	25.176846057478727	2.9022055267296714	-0.4544776133136031	0.6897906410784767
-16.85038673364371	25.14105029551206	2.89153353915135	-0.4667058250650426	0.6846206637384503
-16.822804208812027	24.752145786172367	2.7788157981237056	-0.5980076556481718	0.6266510623137573
-16.814022621155868	24.619664448408173	2.7404281458320066	-0.6425768890261815	0.6069311426677603
-16.812945472733826	24.6090037446475	2.7375337242644284	-0.6460256948675933	0.6052427681640963
-16.723937840816944	24.10943746964462	2.60137425215554	-0.8230337268261583	0.5180471762639818
-16.711672631053567	24.055094941481215	2.5870929518616004	-0.8404805014623074	0.5082630550961634
-16.289023552988983	22.907733919851253	2.31605065102613	-1.209113369352777	0.25974434350440184
-16.541701583590093	23.45604246001041	2.441739150209365	-1.0365193217379525	0.3874633798651239
-16.554803726644348	23.499372302025698	2.4512103209051914	-1.0232765758696112	0.39630340408622855
-16.28488538521969	22.898119481008653	2.3140042548327395	-1.211947887076399	0.2574746659098967
-16.26218103763534	22.856454352609262	2.30577752799955	-1.2237808708261793	0.24693766250353252
-15.969194038819062	22.31634337785984	2.1987399462192956	-1.3782882417471192	0.1102481971796686
-15.890230123807179	22.1925020649246	2.1819545759077896	-1.4138740668669596	0.07857103133144187
-15.611918811164477	21.76175729997115	2.1208200949313776	-1.5304334063417517	-0.03604901620079512
-15.389654649869971	21.467446140267274	2.0909155665914856	-1.6025188446441292	-0.11781737487255825
-15.211472875440649	21.22502075941048	2.063485254137794	-1.6598100202183397	-0.18501349815742502
-14.852605830718518	20.76860561637889	2.0496278412454525	-1.7609710102731182	-0.30945022138664036
-14.818368111934701	20.727265125728813	2.047503938574042	-1.76981946074613	-0.3212702907390138
-14.010753868674147	19.956266747716498	2.0503719992622225	-1.907641659336033	-0.5219824969058822
-14.087441807327457	20.012526511232718	2.0467507467977737	-1.8974474677083024	-0.5082795072711802
-14.468160486474938	20.371519812579944	2.039505533664662	-1.8349199295161498	-0.4210133859951067
-14.161164464278139	20.08381166702931	2.0437024449556587	-1.8851222099539742	-0.4913033877349568
-14.781086333771103	20.690256417429	2.0470855303712208	-1.777514327295583	-0.33216313668831493
-12.566775432145782	19.255877513320883	2.198861364722891	-2.07758171023716	-0.6557513543097737
-13.290339014836286	19.46305631769065	2.0978363517391925	-1.9980233893163992	-0.6300476329453111
-13.1729303124603	19.418787275288505	2.1143183992249694	-2.012090910751472	-0.6407464423283697
-12.843245224742368	19.28971157894774	2.159918207857073	-2.04990631073801	-0.6685955121843294
-13.364979556612642	19.508469790386137	2.093649164650509	-1.9906486680988749	-0.6223669747731051
-13.714991928392514	19.7215588672211	2.064636183376548	-1.9485098355733195	-0.5825834901640747
-10.73275094914898	27.601566124654774	0.8614472131495993	-0.4557716982835783	0.7032123667756309
-10.621312259153935	27.431657608134955	0.8259981200743587	-0.48778745759106457	0.6649431425944191
-10.494472622804425	27.139762728691487	0.8264565691138233	-0.5390545472794654	0.6077439019946655
-10.440814811578786	26.97290839065918	0.8192094349387058	-0.5645593251150309	0.5748664782108153
-10.340010025599554	26.46761329405222	0.8634870272268655	-0.6490580513586949	0.4670777154165892
-10.310942985096554	26.231506882359504	0.8661838844801641	-0.6859888605620756	0.4164073104002347
-10.254915889396067	25.788604694922874	0.9514776571683234	-0.7702822471141496	0.3249441753721827
-10.226478276469011	25.49740684588262	0.9904316550993696	-0.8240085682908811	0.2629861472215105
-10.15297056364784	24.454238785309386	1.2730617889768736	-1.055842677129042	0.05886447921310967
-10.148816922605754	23.97207807587904	1.42906884048756	-1.1804188164130673	-0.031281710987548755
-10.1572747910747	24.735583520367605	1.1856160750656815	-0.9835071469556607	0.11109495686257378
-10.162097597121184	24.830116402868736	1.163089512904247	-0.963706728008726	0.12934827271290128
-10.162546766859359	23.84260305188515	1.4757024332222786	-1.220635868392588	-0.05109960854350718
-10.199764060738538	23.17965757589045	1.6277480560010882	-1.3696170408410553	-0.14572901840562696
-10.264133457042867	22.925685144978395	1.6677561602261035	-1.4285181355324164	-0.1733584693666075
-10.334836167150385	22.416165687077918	1.7450328547592269	-1.5127162713605768	-0.25554151669263475
-10.491992980100063	22.018023813554393	1.836586998927833	-1.6125121236735676	-0.3202457123240574
-11.549836964138185	20.072338696358347	2.279469894493385	-2.0633776646688538	-0.6433902983421562
-11.554967867880773	20.064003427239495	2.2796640089509683	-2.063848927881995	-0.6443120151095746
-10.551136967279964	21.796553611972193	1.8926476204033977	-1.66849820142324	-0.36842735535167515
-10.861109989919282	21.2561808403101	2.0353874483645984	-1.8306246304670974	-0.46142863441309
-10.944210941660401	21.11696785294288	2.083411945340102	-1.8769039635773535	-0.48693135644130203
-11.133323225905555	20.800917117156818	2.166369776538334	-1.95172044425752	-0.5438312559253734
-11.346534801731305	20.436488911990164	2.2262374515089807	-2.0138211535688133	-0.5898318944083011
-11.231518843805489	20.62710766906838	2.2087980053679157	-1.9922427170920916	-0.5667144612114776
-11.741469854730147	19.77949816437784	2.3008726680605713	-2.0840593184240763	-0.689490609243805
-11.841147224706019	19.661418434931374	2.303937031883978	-2.0942797535517004	-0.7010412162761446
-11.973386913159729	19.52262481256701	2.3099231883840843	-2.1104838626553364	-0.7100067257947785
-12.17042537041236	19.353881967026794	2.2879598706290993	-2.1135982309939028	-0.7028195131842532
-12.254791953417843	19.298450378205736	2.2615917756667097	-2.106398232903606	-0.6831882986514912
-12.107678242949614	19.405561627556374	2.294720574229204	-2.1121023775042715	-0.7054947504424992
-4.288326386940742	5.8070230604936794	0.0865427733861334	0.08025657645019516	-0.018921835364905888
-4.307057605244767	5.526002436139832	0.12106864881905402	0.11229729961293866	-0.020153466639919976
-4.180171464701457	5.245978145694322	0.15770329568888244	0.1470327355393201	-0.003706623073324302
-4.162615861022818	5.199209053922773	0.16335847575179716	0.15226794793776274	-0.0013564123170397187
-4.143652721141185	5.191949089536986	0.16450437196571271	0.1529975426492702	7.501299913486084E-4
-4.014987066173259	6.398560350145364	0.013698573012241377	0.013316814000474273	-0.001591519658347937
-4.102160277057983	6.226155071234556	0.03397354895625607	0.03280455534821247	-0.00505547085057308
-4.158587255864665	6.1200098173878565	0.04809924886523319	0.04545935894271935	-0.008624806110989513
-4.284793079351208	5.824858607178209	0.0841631038741655	0.07804875095006801	-0.018605587275029284
-3.6322745368198053	5.1479752237781815	0.17876776667668332	0.15688061201082454	0.06533960371452457
-3.7520724673596213	5.133869891353276	0.17721092288982568	0.15905966329050464	0.04904242848994104
-4.068810461062704	5.185234828589743	0.16691845987178858	0.1540866667062306	0.009998817583308749
-3.4079134276844885	5.238028583704212	0.17635542199234375	0.1442548165140562	0.09417674419774699
-3.870611147185512	6.723331704642558	0.01743409982912349	-0.013376207358386008	0.005142513724466118
-3.93550508782948	6.569124366309313	0.020687311542701793	-0.005423853996074076	0.004766746547233345
-3.083077723553127	5.477621858005871	0.1744326560470091	0.11008574368626342	0.1350536117647792
-3.2016356353304536	5.395281637801698	0.17583678288651725	0.1234876675408708	0.11958067629923227
-2.9250367521464256	5.618751443255416	0.1870433329064402	0.09024532590768003	0.15569919930123483
-2.808073832376915	5.742408533499555	0.19385923994809742	0.07373052172576168	0.16946101604289135
-2.561109083068193	6.012828978318681	0.23729696792766333	0.0375531961356596	0.20296335923413114
-3.6562255957727294	7.214473650128381	0.04922483547093572	-0.04116840273982724	0.004797649710031492
-3.592522873141893	7.34008329807876	0.08598146155350803	-0.07034236837024746	0.010218903078315416
-3.54328167840365	7.470859406778205	0.09714350123714932	-0.079477237095298	0.01154440276650329
-2.1477862434435124	6.617732931249476	0.36248245545392055	-0.059930868167027945	0.26814854652966924
-2.178221292733067	6.571855578800015	0.3510250428708646	-0.05109628917791079	0.264351361143652
-2.0648331524982755	6.7576354797203635	0.39544671337557136	-0.08680772896226999	0.2791042474746188
-1.8849213199230619	7.066868042911974	0.46756356424717066	-0.14551722283049004	0.30203274659120327
-2.4120263893614973	6.229400814325045	0.28005156867564784	0.004536726276204033	0.22682900426614194
-2.5361866250272955	6.047252036713077	0.24178213041504398	0.03390540351251918	0.20635572656285842
-3.935819787141531	17.984500048599497	2.023119012117796	-0.9798901695480189	0.2034255887257289
-3.78336958602557	17.993315823553566	2.009640830158644	-0.9852112336430252	0.20022880755748884
-3.427077741744119	7.766058137175304	0.22262471072787274	-0.17699483692955006	0.017042994980529903
-3.406569881135219	7.832445527304884	0.24035714286917625	-0.18922816975254952	0.017141205473791426
-3.395983191054093	7.883794864942119	0.25462127029967085	-0.19800516510803703	0.017888662101899076
-3.3371281060386737	8.150918617555703	0.3369378457010577	-0.2418504931024154	0.023102267128118366
-1.278169408830863	8.48437433428823	0.803242552915348	-0.4050836566182991	0.3671134398540339
-1.4540629241815408	8.03470965362341	0.697023984893099	-0.3243787872820103	0.3536225866097708
-1.8167261401452421	7.208011822579171	0.49954933624182435	-0.17234713364221566	0.3126033518552011
-1.5523830370140876	7.789776732269239	0.6367752660632553	-0.27690107555560917	0.3410522453303886
-0.9410764433027281	9.405038530050247	1.0045485805309964	-0.5557592900760888	0.38439281221106975
-1.0329367331417418	9.151234284338832	0.9509062566415033	-0.5174582399066089	0.3808563036697499
-0.7679094447811552	9.95277965234512	1.1065829783687713	-0.6278192647160352	0.38872914508600676
-0.33002843814312044	12.134348277380695	1.4457430323816878	-0.867817775103591	0.37942816300809185
-0.3357764586920513	12.078843485378034	1.4384063714609552	-0.8626367768620766	0.3802390624838956
-3.417433509638533	17.827381727176302	1.9808708419443395	-1.0051012699774424	0.20488511401983578
-3.353382382951112	17.741842308688575	1.9755824888441194	-1.0097889362921462	0.20775410720793885
-3.674832941632539	17.93323560833925	2.002342946500706	-0.9894199835239945	0.20385672297444457
-3.5409307277999584	17.885907081965335	1.992036907993794	-0.9986277331537965	0.20362130321567778
-3.1860561960175433	17.549365365355296	1.9610062897484892	-1.017820887993564	0.2119470155930778
-2.9981130641699174	17.395321314172424	1.948659240021209	-1.0239261858523199	0.21573921035271718
-3.2165215628928006	17.57820816975883	1.9630593988577758	-1.0159179759563133	0.21177836899690589
-4.1137207324417435	17.95308223849858	2.044530505442957	-0.9714000901122883	0.20335247036594445
-4.160621080742889	17.795938972454014	2.0540545540767927	-0.9715949532630396	0.20851788394363235
-4.190763877417752	17.70804950350443	2.0600569787189573	-0.9693870299590062	0.2105894257816341
-0.33050020850094985	12.145123827625998	1.4468910115474196	-0.8685548822551468	0.37917973469826505
-1.4343564303268679	16.31909273804294	1.8290670424322957	-1.0518154934057138	0.2566722510977296
-1.3066176526698219	16.0680303809159	1.8108395576672496	-1.052502212828467	0.2619632174741961
-1.1152979539279455	15.611202681804269	1.7772365939969759	-1.0471756582483445	0.27516138652259525
-2.4474803932797915	17.1585224792057	1.9192923945895597	-1.0369882369762413	0.22853411342145358
-2.055761384167546	17.041296048986602	1.8943157330167768	-1.0457385615330832	0.2353088038884825
-1.9984998164489554	17.002629506016117	1.8897762779799987	-1.045928521200039	0.2376856496598198
-1.5724149375605685	16.580962567434636	1.8491029902759761	-1.0538633863860443	0.24896883424815994
-2.9820955633715815	17.38344915169903	1.9476792194688135	-1.0243525795782455	0.21614581622535844
-2.724789042326286	17.256116533629893	1.9336394503471235	-1.0308376944729938	0.2223062119192517
-2.531457869203797	17.190304756335227	1.9236536415036487	-1.0359448947677743	0.2255911460329676
-4.183190145794866	17.56540290424019	2.058815584488086	-0.969415883162674	0.2137980142651012
-4.207099313692599	17.371866069837257	2.062818860405564	-0.9722224779669879	0.2172557364992904
-4.17345519997633	17.089831976884682	2.0507162852295053	-0.9780701590498898	0.2169627803182209
-3.3148310309893363	8.423923301546052	0.42055122499884917	-0.2925298947400909	0.023498861148922426
-3.3001926290874843	8.663118489326514	0.4853863762109093	-0.33559071474908114	0.020800812807288578
-3.2862287614074197	8.915212706658004	0.55299859582092	-0.3783213375383059	0.022489016425248618
-3.2794829862540458	9.153166440048345	0.6221445821450995	-0.42232667031461896	0.024859500208297542
-0.3805651487088481	12.953841366376702	1.535304497246974	-0.9271177874872254	0.35867508561001354
-0.4307061904896281	13.36924122248353	1.580884018969022	-0.9576955907176723	0.3471751296420512
-0.5075965103225141	13.744646939005303	1.6152420750382155	-0.9759726926629706	0.3365617372223275
-0.5977318219793605	14.096499370658435	1.6500810015732672	-0.9966441143519971	0.3242754473203758
-3.2676731937878696	9.605726412719452	0.7414244380979742	-0.49391931885863855	0.034546500764395395
-3.256429234120413	10.042692132374542	0.8540585602790485	-0.5606165489307614	0.04408787388034469
-3.268410707882346	10.416945356274994	0.9397193964144883	-0.6068884044659055	0.05202402883070441
-0.6591870284780542	10.31262568099423	1.1755973804541053	-0.6774712274478661	0.3913562126683876
-0.42285288091859907	11.258976825610697	1.3299725520588792	-0.7860632820391412	0.39192244698545836
-0.42939644071267913	11.215805729165236	1.323182771527349	-0.7810120841411963	0.39225398116885307
-0.6312573047807166	10.428088654680536	1.1965346764262321	-0.6930473499295523	0.3917106228424725
-3.2903234695987535	10.897386429199772	1.0565971094149624	-0.6726511178232613	0.06191985382725867
-2.987291544864133	17.386535233830127	1.9480153117185273	-1.0242470735771283	0.21600017321717246
-4.164359810315925	17.031866286091535	2.0477807792374003	-0.9786299575571465	0.2173905242685693
-0.7097934901376413	14.466809880080852	1.685192213114274	-1.015642092851102	0.3106748384699115
-0.8575672753041089	14.969271293498517	1.7252567453632375	-1.0305751244990682	0.2958945933630185
-0.9532329287786547	15.217415294466539	1.7475527679364546	-1.0405615902082397	0.28617458412056357
-4.1386892518049425	16.602845789463966	2.0202710701164306	-0.9817256434562315	0.21218159491590904
-4.159558946386909	16.976159925336383	2.0441152234561475	-0.9780594407572869	0.21757483660145688
-4.083322820670365	16.225441788462653	1.98636281170519	-0.9822860134526075	0.20620970544131695
-4.075875945060494	16.183223288394085	1.9823604347148027	-0.9820262595541348	0.20590155217922865
-3.9528003255732322	15.292784673108926	1.8708570093922505	-0.9721703819088242	0.17690888972261437
-3.9992067929440043	15.73055462668215	1.9294257483564046	-0.980465994697099	0.19253622714201754
-4.068371905853679	16.139351008679608	1.9769754481921127	-0.9812257879846041	0.20483479391569961
-3.903746688804401	14.691009127397303	1.7848153382224061	-0.9536805018307826	0.1555484089850529
-3.86987704440043	14.375574603567006	1.7354764696925888	-0.9399218887118723	0.14649478697147778
-3.9256796422272324	14.820378173973397	1.8041897701608551	-0.9573280606742837	0.15969695546154522
-3.9497350317267026	15.228464150498013	1.8617713733505958	-0.9700048212783805	0.17471719135080438
-3.7268568443784513	13.894308007070336	1.6546335544374238	-0.9221986629761834	0.13382197946658822
-3.698215854277132	13.779058127098043	1.6348619048205033	-0.9170496866307047	0.13090174667943263
-3.6779639093146645	13.673870011895303	1.6155986388168833	-0.9100969845716279	0.12873296136640844
-3.571181750067259	13.33170586472178	1.553703706160571	-0.893231115937149	0.11984921825784406
-3.4835043026903465	12.977876322076302	1.486194172710579	-0.8676359069289385	0.11393611971780698
-3.404126025364066	12.339701968592273	1.3652874157021015	-0.8222059476135519	0.09523745072711448
-3.3488293333994186	11.895449310153229	1.270971610626935	-0.7777766849986438	0.08618260367154496
-3.300315153385468	11.14083500028607	1.112602573913502	-0.7029217964509402	0.06748817896258258
-3.9511621749674837	15.271050023970451	1.8678824312394469	-0.971585993927609	0.17633369833532112
-8.244373317370188	14.628658956740194	1.0200869783255787E-5	-6.724575099596454E-6	2.579468014999211E-6
-8.208489142862772	14.204433859089825	9.370783558821763E-6	-5.826173537630852E-6	2.6852677118050284E-6
-8.193734077492797	13.966873422743047	8.891326593223663E-6	-5.312420203785213E-6	2.7263247553105453E-6
-8.232676222944097	14.462837941075223	9.882975142260417E-6	-6.375363788031646E-6	2.628949042171813E-6
-8.19035693955016	13.837323106092928	8.609889966737051E-6	-5.019324928289282E-6	2.728726514846546E-6
-8.113167709168138	13.369167772280294	7.708030780547458E-6	-4.025477885999348E-6	2.88690853121447E-6
-8.077142174814208	13.181783020574018	7.350277513027023E-6	-3.6108693083454176E-6	2.9498022785064326E-6
-7.967407351985131	12.816549861797377	6.768495859766756E-6	-2.8623424256722415E-6	3.172023159345045E-6
-7.4202031915344335	11.241546128091116	5.456745053325074E-6	3.3479443354400705E-7	4.322539902000094E-6
-7.380855782333087	11.139150568907128	5.478673175511002E-6	5.651523954879294E-7	4.4080230014923335E-6
-7.603903539139292	11.751642921695533	5.677089183734469E-6	-7.041570894524568E-7	3.926623009547688E-6
-7.696154479064555	11.994745340563997	5.762423194757918E-6	-1.1790474151824266E-6	3.725726893882499E-6
-7.744684776673163	12.145936214046198	5.93520040941527E-6	-1.4743899890822908E-6	3.626030383799678E-6
-7.337783016568444	11.036160898112158	5.565594710593805E-6	7.926852618791012E-7	4.503713045910268E-6
-5.478513842259125	7.328297301269693	1.1092385304072236E-5	7.591300544463546E-6	8.073444272735283E-6
-5.496335515484936	7.350666297835906	1.1063331623543366E-5	7.568580985505999E-6	8.047224555808328E-6
-5.513292533723025	7.373441024034741	1.1011311272568917E-5	7.528057658710575E-6	8.021240307860454E-6
-5.7782594324877365	7.704138241466704	1.0401226047978725E-5	7.028359908765725E-6	7.499412809494054E-6
-5.226288884072366	6.97442447090005	1.1948002502508268E-5	8.36808496344648E-6	8.487085708049565E-6
-5.1320395346395955	6.880771446866525	1.2136153791634562E-5	8.49110265433938E-6	8.648551075203495E-6
-4.981658732436152	6.746084424883188	1.2588109529733489E-5	8.79515194822895E-6	8.953628000524654E-6
-4.872230788355059	6.663668971542325	1.2862193908025087E-5	8.965685623783799E-6	9.196825342087507E-6
-5.95993806317256	8.088641025459268	9.540134279329436E-6	6.141651880256304E-6	7.253118980538073E-6
-6.156106083074739	8.43849134717127	9.02316131978802E-6	5.654165345050121E-6	6.927430536256067E-6
-6.3622803987511345	8.893710900037291	8.148977907838986E-6	4.728787606919558E-6	6.588229767590414E-6
-7.037730777065047	10.279206689455364	6.1238894571051694E-6	2.286763178617454E-6	5.18323492904541E-6
-6.511291309796823	9.166024915663732	7.818865666760919E-6	4.4059532696539616E-6	6.276776020922664E-6
-6.961309529005052	10.091919377967345	6.2490854782819545E-6	2.6430797686614608E-6	5.343799801533702E-6
-6.976746835639336	10.11701394282087	6.226976964300354E-6	2.610537739512893E-6	5.31507025211786E-6
-11.149672852779776	19.026028297048256	0.38313481379494035	-0.07052245569207577	-0.16441475801582167
-11.177286946315288	19.099277703541333	0.38571223102166585	-0.07319285228725658	-0.16502231881375193
-9.18227086019565	22.941744559833715	0.37503992017153853	-0.18177822161473678	-0.10437159585548143
-8.933979733519063	23.042297787756027	0.3649313068935757	-0.18452836256058042	-0.09543811150843937
-9.497726748011418	22.723004536194928	0.3838039047956596	-0.17521322476613754	-0.11426998178745917
-11.201816179455392	19.362671115833425	0.390371252847116	-0.08122354817099788	-0.16448528966477965
-11.022193536741858	18.71762456011473	0.37228777731445273	-0.060218257077855206	-0.1617872053393744
-10.948655511422155	18.634752597804788	0.36655276067654596	-0.0567172657860124	-0.1595337370265297
-10.739200803101152	18.414265673982754	0.3511096491992728	-0.04836851475261282	-0.15343724105154324
-10.426129079411938	18.242868662510936	0.3276564667346823	-0.040154552814850204	-0.1428919541941111
-10.351495060601314	18.19934593348884	0.32207765706405683	-0.038339472427151765	-0.1403495418977648
-10.276659955502009	18.164399203559437	0.31654492872586937	-0.036746739525156606	-0.13796239556762574
-10.051706148564318	18.092298620546728	0.29921091346450646	-0.03271242233219202	-0.12957682377731558
-11.220597943108505	19.547650220008503	0.3936685618687158	-0.0867792731984525	-0.16403128192959213
-11.213232813518047	19.613678726955158	0.394240480899295	-0.08831906043633152	-0.1636984561483132
-11.167862918473158	19.983763373685665	0.3974525477252585	-0.09915822585219658	-0.16087455786444804
-11.119734753615504	20.180895538942224	0.3986237892718755	-0.10395032064025511	-0.1595125998849332
-10.889962382093142	20.81510177874138	0.3995377717513951	-0.120912187540008	-0.15217384915162427
-10.989883259185685	20.57314650704364	0.39936084931451704	-0.11502462933262605	-0.1548019411797026
-10.670647697607485	21.25443563231954	0.39904669293402273	-0.13299619893113368	-0.1458626714161248
-8.656589193032165	23.077778160673812	0.3507880877872146	-0.18446309865540234	-0.08649053178414057
-8.262164632393056	22.97490850022338	0.3247097661897641	-0.17807443276136115	-0.07191748341279147
-8.093510801985081	22.896766634500132	0.31269060647851976	-0.1742376426033949	-0.06665482825107322
-7.68989912608717	22.564207698669875	0.28009703803406505	-0.15815224174714015	-0.05258591120617652
-10.61906467426591	21.352055718189742	0.3989834966860958	-0.1353474490896349	-0.1447412274699677
-9.936768220586934	22.310409278173573	0.3936362764545783	-0.16301915476953538	-0.12707894548618442
-9.627937960973474	22.62487940796674	0.38761290517984087	-0.17254553974283182	-0.11800105785158363
-9.573169961095976	22.676544366109272	0.38642571284693283	-0.17400492030299816	-0.11653415613844033
-10.134279956953314	22.058148587414195	0.3952093145647331	-0.1551288877973565	-0.13273745544495616
-10.304582249602808	21.836678921374176	0.3973276543585551	-0.14904556639094263	-0.13684474635417043
-10.555587977067566	21.45179651669559	0.39849419197858704	-0.13780924781782525	-0.14344687701604691
-9.871150253323467	18.04329134881533	0.285583187442391	-0.030003967627862033	-0.12340178000045476
-9.4491510421968	17.986087424675254	0.2508084119143357	-0.02448113659249219	-0.10701112017608778
-9.39405468440286	17.97674307009461	0.24631360061880941	-0.02386154688293339	-0.10499507096835457
-9.318824933668623	17.968766098777905	0.23966058188847494	-0.02299948637815757	-0.10205783785836743
-8.866655676614846	17.930756511797174	0.20009280000472018	-0.01837824954232006	-0.08384669799637384
-7.460370084706861	22.326890903804703	0.2606784747530992	-0.14841971955899652	-0.046558049562736264
-7.181921823170052	22.004421546653404	0.23548230148992566	-0.13298993691794436	-0.038702437546077675
-6.980050576019263	21.793148493492453	0.21840789569987348	-0.12455443081540557	-0.03405495238411816
-6.576542696581086	21.409318391621486	0.1855787506004875	-0.10720570419800239	-0.024381504803132364
-8.591810565175942	17.924390418426363	0.17359751995793352	-0.015348286713303438	-0.072633694176992
-8.160987566235585	17.895824611247768	0.1267483610427712	-0.010008267278220653	-0.052504267778440236
-8.427526747689353	17.911776804777684	0.15611660398568858	-0.013447372858973114	-0.06516078000358436
-8.540982568507179	17.920050757602066	0.16874730342301797	-0.014856219087734712	-0.07055204229819825
-5.864615339578987	20.755750631962357	0.13323898047118843	-0.08063338309697235	-0.006291365134123493
-5.543802938210256	20.38074487517408	0.10865985371031396	-0.065329720274494	0.0013748070747953813
-6.504364858334945	21.34437545298176	0.18014920052250566	-0.10483800678877712	-0.022817381689319273
-5.970918121132899	20.87023242852833	0.1413638794303601	-0.08449544812365213	-0.008447784359780188
-5.171797381464162	19.89737251545445	0.07987513824124522	-0.05021598788372483	0.007435573459159404
-5.0245480447987125	19.683822661130662	0.06852396327737509	-0.042198392128004476	0.01027746914413618
-4.900152014728899	19.401774462066626	0.05663737223200985	-0.03435931608994504	0.010384518984272608
-8.045165203849148	17.895237150670994	0.10989267367677485	-0.008432491240034794	-0.04449468286210825
-7.828330068792466	17.887207984644846	0.07594977780938335	-0.006223953858568512	-0.02953162401684873
-7.588389628929521	17.819549385161938	0.017742876453450573	-6.840069211580906E-4	-0.007172898422705508
-4.683175416995011	18.92056128922509	0.03857360575222367	-0.022208883819609122	0.012651477478878653
-4.557131527726211	18.533459102138394	0.02665467831691834	-0.01683111182712892	0.011959465970458015
-4.377707594286538	17.57417867700677	0.008973758484367246	-0.004735021776593403	0.007113741880340198
-4.375950900357417	17.526057226949376	0.008082504883478444	-0.004113248611459943	0.006653021319421649
-4.484941864981501	18.19838652331461	0.017317726012158155	-0.010519070296092533	0.01040820391652054
-4.372825752777866	17.497105804998277	0.007755776420183766	-0.003916336442920446	0.006367359573469231
-4.260063754969469	16.957122878843833	0.007849557323933007	-0.0013999736083828407	0.004230511990055836
-4.2543796491463395	16.88173839584814	0.007371120521498612	-0.0010954469126485838	0.0036874103297597507
-4.172479120773178	16.325671413989923	0.0071683156974180285	-9.642977291906827E-5	0.002123004694467476
-4.151871519508384	16.155447405066244	0.00722914799175098	2.5866552602606444E-4	0.0016083904542594804
-4.144035245207647	16.121454065378032	0.007218780040068781	2.581809912264141E-4	0.0015919489391195832
-4.072421898747817	15.289956430567175	0.005418588388580373	0.0010411613319748613	5.164603428304343E-4
-4.095328121705499	15.489697359268533	0.005888264660837202	9.287054779686533E-4	6.00368978176786E-4
-4.118480058777639	15.68595857984359	0.006511741963530726	6.794033694674009E-4	9.004987746215753E-4
-4.140149876500907	16.06180723438685	0.007078014384169775	2.960192464571128E-4	0.0015205693625766333
-4.179593610389492	14.862900564725685	0.004072263129463466	0.0013189409797283228	-1.7727051482806594E-4
-4.129583690004605	15.034457843656845	0.004669357237899447	0.0013205339131159744	-2.0483041425463412E-5
-4.332504046130264	14.727261534199787	0.002062056089118535	5.820463431443802E-4	-9.862466030496116E-6
-6.864381120883843	17.824925970386563	1.6356099144175743E-5	-1.389082831484024E-5	4.772589245091684E-6
-7.111456277637915	17.862901719600874	1.6318563554936534E-5	-1.4042074417802289E-5	4.101254432404077E-6
-7.361730330183262	17.815658423143518	1.6085138797001994E-5	-1.3919841736203467E-5	3.426922062018462E-6
-6.699631952192596	17.790187728061333	1.6381539304791476E-5	-1.376976746859905E-5	5.2109428644229625E-6
-6.471535900809904	17.65611081898578	1.623076756485929E-5	-1.3341078814421794E-5	5.816956865355188E-6
-6.01856299486931	16.965651538393175	1.5315339636834327E-5	-1.148031393268298E-5	6.975146272378087E-6
-6.018217814642384	16.964954947243214	1.5314405174492078E-5	-1.1478501886760981E-5	6.976033530289999E-6
-6.192614293475787	17.31914560580889	1.5775767822369755E-5	-1.2385760329108058E-5	6.539913570341356E-6
-6.358826975092747	17.562077889890872	1.61304769508434E-5	-1.3073311736277029E-5	6.111050614353484E-6
-6.018066056155799	16.964687362149334	1.531412010316557E-5	-1.1477851916566998E-5	6.976429963562804E-6
-4.908304538333134	14.969355025422521	1.3951345186031057E-5	-6.994606204256965E-6	9.4992851591535E-6
-4.894965705707698	14.956384548239772	1.3956668354277335E-5	-6.96525069710324E-6	9.52741596354491E-6
-5.522668475480044	15.89108446419409	1.4250060704966736E-5	-9.012448701371632E-6	8.124300648819031E-6
-5.590293973325887	16.02332329799043	1.4338379673131236E-5	-9.296243271106639E-6	7.972214796677065E-6
-5.62503595550961	16.102423683804165	1.440765533650636E-5	-9.469282307452841E-6	7.900940889483403E-6
-5.79838945170203	16.47567517825189	1.4754940514687908E-5	-1.0315144021851467E-5	7.4960631683979356E-6
-5.818300420163335	16.518599132988257	1.479922989076151E-5	-1.0412843040545604E-5	7.454897134052309E-6
-6.016563718580136	16.961325465432818	1.5310316239805763E-5	-1.1469888042201566E-5	6.980046919114095E-6
-4.911331118979538	14.97328547513143	1.3951333844553377E-5	-7.0033292369205945E-6	9.492427982937403E-6
-5.0735700023776875	15.16993664121582	1.3938245323154519E-5	-7.4330750427647385E-6	9.137157691132847E-6
-5.223708594183212	15.375437594116095	1.3981355288864515E-5	-7.889963686789793E-6	8.807727103998933E-6
-5.2244114000787105	15.376332166246335	1.3981447635933876E-5	-7.891904548298837E-6	8.806225012619353E-6
-5.424504479191739	15.698092793846305	1.4112603597347132E-5	-8.587610664037364E-6	8.354856976784568E-6
-5.22565127061393	15.37825402853767	1.3982245783668492E-5	-7.89608864997394E-6	8.803552294290815E-6
-4.7077301313837365	14.774519111724057	1.40272969124178E-5	-6.551139746736929E-6	9.920024795276475E-6
-4.675015183440867	14.74800878513003	1.4042760766977694E-5	-6.491300762381797E-6	9.983214178437517E-6
-3.7658512309524754	7.028045440845924	1.4796050629352968E-5	7.642885355679292E-6	1.1199054165124858E-5
