# Supplementary material for: Thyroarytenoid muscle fiber orientation regulates the ability to modulate vocal fold vertical thickness
Source: PLoS One. 2025 Dec 4;20(12):e0337735. doi: 10.1371/journal.pone.0337735 (PMC12677544; doi:10.1371/journal.pone.0337735)
Supplement: S4 Data — (ZIP) [file pone.0337735.s004.zip › Male/contourA6TA14.csv]

% Model	Angle5.mph
% Version	COMSOL 6.1.0.357
% Date	Dec 14 2024, 01:41
% Dimension	2
% Nodes	720
% Expressions	3
% Description	Line
% cpl1x	cpl1y	Displacement magnitude	u	v
-11.968005616002486	39.650844643500406	2.7830073091068432	3.5570313349038E-4	0.30617775724853397
-12.100925229184412	39.521184251215715	2.7800384272814482	3.53879694606057E-4	0.3062140708944927
-11.810234379374002	39.74293127707726	2.7851120823865414	3.570064019854471E-4	0.30615108566025195
-11.76596306338081	39.775513356632324	2.7858583090882574	3.574655487505492E-4	0.3061418086237695
-11.47739948826791	39.862189693672036	2.7878417162177818	3.586900437997995E-4	0.3061147477566124
-11.258980847445656	39.857881496438054	2.7877393274269493	3.586318495198361E-4	0.30611285829126905
-11.716143543792246	39.796222579001906	2.786331630446814	3.577596259136722E-4	0.3061356094801432
-11.163938214941039	39.85365079891891	2.78764309083625	3.5856798695418435E-4	0.3061126622226183
-10.796207435616262	39.85090503287166	2.787578234628497	3.585181812651334E-4	0.3061082828534471
-10.709496869932108	39.85039381204079	2.7875654612552725	3.5850716618173763E-4	0.3061072167361032
-10.37169574884199	39.850036177539195	2.787555482653681	3.584877425659022E-4	0.30610262374462155
-12.13512273325702	39.460672833157	2.7786534264746137	3.5302988501302693E-4	0.30623062943256374
-12.240660142730178	39.24849072022055	2.773798430043099	3.500488446241866E-4	0.30628848638017203
-12.227325367848685	39.08705965880899	2.7701013740487497	3.477894972985429E-4	0.30633120755802656
-12.205740642978935	38.979124391808504	2.767631503131368	3.4627859383914875E-4	0.30635959473637514
-9.681369688821853	39.850002288818345	2.7875442942145723	3.584600769273439E-4	0.30609306878222403
-9.209886193231677	39.8500022888185	2.7875447098418573	3.584322457846187E-4	0.3060865383728555
-6.503691158131879	38.96454001876737	2.7672481589027083	3.4606191365533156E-4	0.3062848767093123
-6.587351156296421	39.29642873129991	2.774849489871194	3.506771167686392E-4	0.30619765184743863
-6.771159512318912	39.57700815680421	2.7812720119027445	3.5458482955052454E-4	0.30612547913899046
-6.814129999907874	39.651652838586976	2.782981612090805	3.5562363830566755E-4	0.3061061961151919
-7.229593906641747	39.84203493583536	2.7873426516558193	3.5828368926460973E-4	0.3060612603851198
-7.181795837296288	39.83706132882147	2.787228677895424	3.582137812760725E-4	0.3060619219786858
-7.033567159296577	39.76166368437849	2.7855000626386746	3.571616363468443E-4	0.3060799441660331
-7.6946177519140235	39.85300356006798	2.7875985060146644	3.5843534567272465E-4	0.30606477179593417
-6.488283836647731	38.91091546805024	2.7660210377522136	3.453126725204614E-4	0.30629894152828935
-10.243595360807257	39.850002288818345	2.7875544079194268	3.584785177699021E-4	0.3061008580333763
-9.730298368089413	39.85000228881833	2.7875451903023585	3.5846169379450966E-4	0.30609374600551315
-9.743014193148053	39.85000228881833	2.7875451762635377	3.584625973262846E-4	0.3060939219344137
-9.085341826788042	39.8500022888185	2.787543113771603	3.5842847872410625E-4	0.30608481187151765
-7.779783738995952	39.851154726690396	2.7875589497900877	3.5840693068640053E-4	0.30606644405439937
-7.886706964608754	39.850916601280545	2.7875517266893253	3.584089611857295E-4	0.30606798840563676
-8.209330570361047	39.849987794146756	2.7875410526783906	3.5839183512890717E-4	0.30607269500523715
-8.699211804792647	39.85004545472901	2.7875472932882923	3.58404382921251E-4	0.3060794574112604
-8.427966558711145	39.8500350871401	2.787540306301379	3.5840273403782473E-4	0.306075704448858
-12.152615457473026	38.61822056218743	2.759368078715664	3.412418291300728E-4	0.3064547815511987
-12.150457207342695	38.60568225439725	2.7590812547400763	3.410668173733427E-4	0.30645808394186663
-12.146591986235311	38.58859764700979	2.75869002795884	3.408291891725753E-4	0.3064625711920703
-12.074238696384148	38.24828133015453	2.7509034142593083	3.3608422614126473E-4	0.30655201555449435
-6.441829287929373	38.514252064367554	2.75694345965935	3.397877768059579E-4	0.3064039165291278
-6.4796557750756225	38.830935381536946	2.7641889339862598	3.4420005846398606E-4	0.3063201191473025
-6.431316994593285	38.355730965701305	2.7533135941322207	3.3759187548511505E-4	0.3064459832434885
-6.415000660473024	38.12021737547059	2.7479248030703847	3.34317670446636E-4	0.30650846315912494
-12.006552716049852	37.91928976266428	2.7433693426583283	3.315155878807109E-4	0.3066385191008767
-11.966773292852782	37.7322909897182	2.7390910265796453	3.289194650059086E-4	0.30668766756686255
-11.899335717233097	37.41624344712912	2.731854951162184	3.2455066220619846E-4	0.3067707329497497
-11.86072968481382	37.23337054820751	2.727671566239646	3.220162823301877E-4	0.30681880106279524
-6.405495081109018	37.81045524455644	2.740831604990829	3.3003140224978247E-4	0.3065908126508813
-6.3802834672144035	37.49850283645258	2.73369486241749	3.257145328179373E-4	0.3066735298971381
-6.34327199449609	36.990127261889924	2.72205532089	3.1871896480163025E-4	0.3068083893916032
-6.3346776499635205	36.89181710192548	2.719808032269394	3.173638548246148E-4	0.3068344472908665
-6.327277488709939	36.80573234114482	2.7178394169701794	3.1618702615133647E-4	0.30685727024204595
-11.839379859361392	37.12464213602315	2.7251811672293824	3.205152107061409E-4	0.30684740377787195
-11.66031709327127	36.191536938073696	2.703827515655238	3.076927910384092E-4	0.3070929220128669
-11.619905720758748	35.962379473002436	2.698588961679545	3.045551856523986E-4	0.3071532655146787
-11.730360249335298	36.58305483766412	2.7127961979954063	3.1304810436759997E-4	0.30698983392234436
-6.248695444183289	35.88284413383002	2.6967348861777394	3.0353044619239964E-4	0.30710192280750753
-6.190644674951313	35.36621719878445	2.684908647656698	2.9654430703736356E-4	0.30723871844464834
-6.146329446134891	34.860882297696094	2.673351118681909	2.8966386596459675E-4	0.3073726651009514
-1.0600869276340483	18.316100001774196	2.2952597838728384	8.257447213775527E-5	0.3117156136363396
-1.0459016161732135	18.37692181363064	2.296646480427562	8.32957094596505E-5	0.3116992625085373
-1.1744205707972624	18.153797557800345	2.2915565184693554	8.065332114484665E-5	0.31176014716990985
-1.311326192584243	17.97535615877772	2.2874868823926215	7.85409032811356E-5	0.31180924262987336
-1.386335587551091	17.922671465764726	2.286284522574396	7.79195415910421E-5	0.31182414506457456
-1.650548821745367	17.757514160475903	2.2825203913298897	7.597134869626045E-5	0.3118712038832162
-0.9718149006219283	18.630446296863695	2.3024327291623563	8.630280535629496E-5	0.31163092849766216
-0.9542349860686515	18.852537320770427	2.3074983188336127	8.894152522089277E-5	0.3115716227313543
-0.9467123425971604	18.932059856972355	2.309313887841543	8.988708609460835E-5	0.31155037314543255
-0.9488912973033679	19.009058522305217	2.311070416240604	9.080438577761499E-5	0.3115299087418639
-0.9602591937381534	19.185733594449147	2.315103708676009	9.290695731266802E-5	0.31148302942743594
-1.0005126263859143	19.36574217623491	2.319209575932663	9.505282174638682E-5	0.31143560280218596
-6.05347281998843	34.07388368729615	2.655365999511545	2.7910510042982665E-4	0.3075809862884944
-5.779746191862431	31.198536783186327	2.589595866677773	2.4107183774838334E-4	0.3083430028374787
-5.81260308842713	31.6601371096856	2.6001341791187516	2.4706674250507456E-4	0.30822050484938524
-5.898916358898413	32.61341104261303	2.62195798067565	2.596564076283981E-4	0.3079678202759107
-5.976331308258205	33.33624786626052	2.6384721752664673	2.692114919063519E-4	0.30777636268795705
-11.555172919712001	35.57995576034233	2.6898381614224105	2.9937113631523307E-4	0.30725400320511015
-11.427224513094306	34.824469013294944	2.672553853966397	2.8907001869924755E-4	0.3074530114763956
-11.302991741507174	34.01939293201957	2.654130523855539	2.78245634383134E-4	0.30766523804697044
-11.26269403333529	33.74326682230424	2.647826106259818	2.745032687949224E-4	0.3077380549769293
-10.87492360433819	31.536162433666846	2.5973444233228036	2.4523552667078517E-4	0.3083192863532989
-10.79808267178972	31.096982410679725	2.5873038259575605	2.3960418472486304E-4	0.30843495226888246
-10.515617328365707	29.431210118152052	2.5492343299240314	2.1789717947612265E-4	0.30887378033253277
-11.095255333576779	32.78560916869341	2.625897008183639	2.61801637994696E-4	0.30799026697419873
-10.374607869233792	28.677418549364212	2.5319834953684475	2.0841139118768048E-4	0.3090722033117591
-1.9007542873442729	17.670028077820447	2.2805247973924203	7.494514367925261E-5	0.3118974292566645
-2.0779141835942943	17.606247817656115	2.2790714728057946	7.419767977239821E-5	0.311916488456992
-2.421704394542373	17.610906476909	2.2791789729185488	7.426895788584053E-5	0.31191929570230326
-2.5268901597962445	17.60827853304663	2.2791198329429125	7.424319060992957E-5	0.3119212341716089
-1.0157099330243569	19.441588102125813	2.3209412671966647	9.595803459356174E-5	0.31141559905305244
-1.1062328150339649	19.65851365771074	2.3258913640867362	9.854795104171526E-5	0.31135894189509494
-1.0950141199455286	19.63861486947969	2.325437257549421	9.831002174514944E-5	0.31136410463689496
-1.0936631912571904	19.634142492606518	2.3253351345683617	9.825648623513728E-5	0.31136527881090065
-1.2019485900933222	19.823967402584525	2.3296691343090643	1.0052536427188336E-4	0.3113160437274177
-1.2626663164006444	19.90610167368628	2.3315428542776395	1.0150593543464897E-4	0.31129490192522236
-1.3479656887537845	20.02184186709379	2.3341866309424977	1.0288880161440664E-4	0.31126510779401484
-1.3818036936806772	20.069240413165744	2.335268249793664	1.0345774745785846E-4	0.3112528938512433
-1.490043238491493	20.21081153288452	2.338501715737495	1.051492922623709E-4	0.31121649514734473
-5.495158991359491	28.68268136418761	2.532050310358833	2.0871902290209779E-4	0.30900927071889195
-5.507477156915547	28.790577524822243	2.5345107014265364	2.100704451531606E-4	0.3089806910088029
-5.640376413522405	29.93509919763994	2.5606960071140263	2.2471292167225055E-4	0.30867763035742074
-5.66674537726079	30.200894570944342	2.5667628923559174	2.2809383200515803E-4	0.3086071816995085
-11.232964758328787	33.56280133293661	2.6436948769696405	2.7205854512616913E-4	0.3077856070384784
-9.890707351552885	26.584105713780335	2.484120546507703	1.821320422355261E-4	0.3096221419855294
-9.499209611630052	25.463046361573806	2.458504563675474	1.6843960941108533E-4	0.30991513984845087
-10.251371607480321	28.08873461337165	2.518525175520281	2.0085357348609186E-4	0.30922699769305695
-9.949856872037069	26.81141811544305	2.4893179424324736	1.8500513583538612E-4	0.3095625010260388
-9.409620206466	25.28683176907262	2.4544679561406855	1.662636121546573E-4	0.30996086014360413
-8.975776833099328	24.413789608181347	2.4345575149451077	1.557667321551021E-4	0.3101876034969179
-8.450931047688341	23.67686534172989	2.4176846468543047	1.46870655491444E-4	0.31037714523089466
-8.315280225053407	23.486682331666373	2.413350391091332	1.4462493418851863E-4	0.3104260957963939
-8.109310669822081	23.245736403988893	2.407838670660171	1.417757480053033E-4	0.31048772494627414
-5.04821833795282	26.35030357792787	2.4787483210619135	1.7950102172688411E-4	0.3096247928458163
-5.072511135861281	26.457154341834364	2.481184241581702	1.8078780459386873E-4	0.30959662750809736
-5.319014801988768	27.6151602307035	2.5076490028166925	1.952202306108619E-4	0.3092913262069581
-5.298549699956672	27.508324942348306	2.5052110778766092	1.9391507559582446E-4	0.30931952883516756
-1.6547952866665352	20.435138707303928	2.3436204490235433	1.0783491950431261E-4	0.3111587407895522
-1.7068462026965912	20.505043732104994	2.3452173541036014	1.0867441403725988E-4	0.31114075276283815
-1.8328638043067826	20.675856534446993	2.3491157447585325	1.1072328913002041E-4	0.31109678361059634
-1.9146876228856835	20.78271581099791	2.3515569242412027	1.12002776002339E-4	0.31106931179233
-1.9589596542270868	20.838178803681924	2.3528222264696415	1.126637776132561E-4	0.3110550730242627
-2.2267902915590323	21.173727916983232	2.3604938295997644	1.1670123701819067E-4	0.3109689362078221
-2.4765836027203294	21.524027437877677	2.3684820106175026	1.2090822026400995E-4	0.31087865817924526
-2.510632075597485	21.56945277354053	2.3695210139650476	1.2145880259078341E-4	0.31086697357020243
-3.4170539347823667	18.323036770820913	2.295431572018095	8.275282741404618E-5	0.31174153263096605
-3.3613588547056894	18.26201824120377	2.294039232626012	8.202781133182459E-5	0.3117571167174102
-2.8302006677410443	17.7685842180935	2.282776679822062	7.615675158898107E-5	0.3118821497145619
-3.0213186080937637	17.882690433716814	2.2853816461695518	7.751806868640528E-5	0.311854035163776
-2.9853774190574067	17.85333337493745	2.284712440502136	7.716881684434098E-5	0.31186142580741305
-4.904236518511963	25.91960781073081	2.4688917411844398	1.7425182452683583E-4	0.30973772405132716
-4.723668736196532	25.314951331292864	2.455089853568877	1.668139842644285E-4	0.3098965047799956
-4.604679940346854	25.051089745874435	2.4490491580033766	1.6355459722392748E-4	0.3099652903394773
-4.281370486848969	24.383328411417228	2.433820347537411	1.554768631260964E-4	0.3101391782518027
-3.2125741016240386	22.611557155864187	2.3933195635425557	1.340160677877204E-4	0.3105979527881883
-3.272014261258436	22.70654698603269	2.3954856204445223	1.3515449191769664E-4	0.3105733768215368
-2.5518384799861815	21.63096481182497	2.3709249074494148	1.2220652378983464E-4	0.31085109442141085
-2.8735384712196232	22.08009398368013	2.3811898246943275	1.2761139855350866E-4	0.3107353791698991
-3.1756044296995665	22.556944434453374	2.3920703542411985	1.3336448950975477E-4	0.31061205116400925
-4.545571876999899	19.652622560032107	2.3257821280661215	9.861556594147987E-5	0.3114011213799937
-4.424895516455141	19.524062222800467	2.3228477747386287	9.708622167542256E-5	0.31143391950239113
-3.958958611653594	19.00470136406695	2.3109889462989157	9.087476103493885E-5	0.31156657070854693
-3.8782730930382083	18.915322300283425	2.308950906443114	8.98113862231484E-5	0.3115894087848272
-5.025563667731989	20.107549344377823	2.336183970694432	1.0408775647167513E-4	0.31128580831763986
-5.277731362781373	20.350988119887234	2.341731099797289	1.0698467948246844E-4	0.3112239839081655
-5.606549304112775	20.6598148798465	2.348795335836889	1.107187291181347E-4	0.3111457716902213
-6.131048509468386	21.17349677678001	2.3605093592771307	1.1686483751561865E-4	0.3110152786466939
-7.17416985769136	22.198608654304337	2.383916791441264	1.291606927030295E-4	0.3107549788404419
-7.6413332318231895	22.67125431062098	2.3947409889220133	1.3486743654015935E-4	0.310634876103236
-6.9150129554945305	21.927639425126234	2.3777454298239253	1.259519299700776E-4	0.31082401278615523
-6.31895859009996	21.343154735881807	2.3643980073194375	1.189302119429215E-4	0.31097241487172617
-6.618255579081206	21.642875823077	2.3712257186679913	1.225493963806391E-4	0.3108962535503672
-3.6680004015474728	23.30103040805593	2.40908187096598	1.4231029089244597E-4	0.31041988146549726
-3.83446762916781	23.580833568731567	2.415467813350686	1.457469615869582E-4	0.31034742442897545
-4.071443328978513	23.987709649252928	2.424770966306487	1.5060912245329125E-4	0.31024193543577483
-7.640251545310057	17.586782544931808	1.5772462719065596E-5	-1.3334757272524584E-5	3.0769121094235706E-6
-7.509356374993602	17.79911102953117	1.6163887230646242E-5	-1.3969609390824436E-5	3.1883517385146533E-6
-7.6989388334005735	17.4903691638282	1.5634822097332114E-5	-1.3088224533916007E-5	3.0246322806823105E-6
-7.762103216471637	17.30759444679789	1.5301381303824603E-5	-1.2605268842394092E-5	2.9931356052404003E-6
-7.821162534822876	17.152686250634986	1.5031901189277234E-5	-1.2219989321702158E-5	2.952687229073187E-6
-7.87221896818102	16.9473112831706	1.4651470530194249E-5	-1.1717452089605748E-5	2.9317127843909887E-6
-7.921170402924522	16.753942907049066	1.4296077193797744E-5	-1.1249619070708207E-5	2.911539124557846E-6
-7.9783869673286425	16.470761822820492	1.3779121607958087E-5	-1.0598835833318843E-5	2.897857970382583E-6
-8.003886469325913	16.357472230499454	1.357058135146429E-5	-1.033578418011835E-5	2.88710909724552E-6
-8.041803974825056	16.197407590250943	1.3275567587155269E-5	-9.987333716227227E-6	2.8488199581703408E-6
-8.11957094103931	15.808141817188318	1.2561454738029872E-5	-9.13910342254385E-6	2.794826041803515E-6
-8.094241908274963	15.975737091845481	1.2866751571052536E-5	-9.49402784717911E-6	2.809171459296111E-6
-8.149959289733443	15.594634263864748	1.2166733716772382E-5	-8.681632576669367E-6	2.781945520530108E-6
-4.487015489615116	14.591722761896559	1.4415539702571876E-5	-6.142286621673593E-6	1.0579693698024502E-5
-4.416731324563106	14.512870608922288	1.4431767594850479E-5	-5.969380637503443E-6	1.0716447961832678E-5
-4.329055028394281	14.412978776001905	1.4457703619601128E-5	-5.7403187141304005E-6	1.0895763125031184E-5
-4.19303203891211	14.248275933735142	1.4500961747999292E-5	-5.3823392751982205E-6	1.1164131924525275E-5
-4.178965322518646	14.23024927967746	1.4506127032004446E-5	-5.3417582799058494E-6	1.119345424255939E-5
-8.208595369810979	15.125877972768416	1.1320908684353784E-5	-7.754691477424799E-6	2.735687942740861E-6
-8.250106284083648	14.883579494882824	1.0898022701213654E-5	-7.304591578453682E-6	2.6934372595519445E-6
-8.184763342662869	15.304083214581624	1.1637739013305057E-5	-8.100581782883815E-6	2.752956910168736E-6
-8.194040568253598	15.203367992185502	1.1456145910481797E-5	-7.897002699225291E-6	2.752375131176458E-6
-4.009503675450382	13.95499929048619	1.4516288153080948E-5	-4.7604822483589204E-6	1.1518132990252263E-5
-3.967321215997023	13.879167246534847	1.452043043589776E-5	-4.592661389466503E-6	1.1606284178794319E-5
-3.8768075373306097	13.684183745503944	1.4515472557942386E-5	-4.1883833979396605E-6	1.1782807809373006E-5
-3.8285567068758617	13.577304042901428	1.4505762931319384E-5	-3.965432739262001E-6	1.1874457468021743E-5
-3.679175518096213	13.165512678706849	1.4474225459067008E-5	-3.1166179469593805E-6	1.216418676138556E-5
-3.5952780276413945	12.848827743115857	1.4436937457031484E-5	-2.4914994128361543E-6	1.2324088872469338E-5
-3.8035301168690907	13.511178334388502	1.4498143752023544E-5	-3.836756211044211E-6	1.1918586857279728E-5
-3.5706258476984103	12.751547870197772	1.4431056852051497E-5	-2.283256453986981E-6	1.2377598041704808E-5
-3.536337058362929	12.508568926206657	1.440852030819136E-5	-1.795194888320319E-6	1.2456263208711754E-5
-3.4943523373487664	12.217884679130231	1.4371431072391289E-5	-1.2143723129972215E-6	1.2547377122711149E-5
-3.476217738039166	12.051206781698731	1.4355498941565591E-5	-9.019937839708132E-7	1.2583240991345231E-5
-3.4381043775288846	11.707787309160882	1.438126393917813E-5	-1.8043462789104775E-7	1.2685001780009406E-5
-3.4175141432913065	11.442487558596586	1.4378987705684233E-5	3.2493718554169954E-7	1.272703885869433E-5
-3.390535492772293	10.959938069747185	1.4440968968439498E-5	1.2834713431333721E-6	1.2800648156592284E-5
-3.391605607580326	10.637069694303245	1.4490682179627459E-5	1.9059576073112407E-6	1.2810366225918829E-5
-3.3957072198915474	11.125983907025887	1.4437037457562211E-5	9.72414289720425E-7	1.2790018758496768E-5
-3.3933099091125833	10.454525891479044	1.453013792546776E-5	2.2772455284387927E-6	1.2821909451997648E-5
-3.392748642497309	10.363320317554606	1.4565564472265335E-5	2.4623699443361964E-6	1.2828214403203626E-5
-3.3881777990103163	10.052022617744685	1.4656055717279121E-5	3.0680277975267707E-6	1.2837389289428234E-5
-3.379931059854188	9.65560915900371	1.480422866688773E-5	3.8143791704769184E-6	1.2836249351073495E-5
-3.38003327420144	9.645525660619372	1.4806436003572497E-5	3.832456242537713E-6	1.2835431508153121E-5
-3.380411775956053	9.63612711841371	1.4807560924028348E-5	3.847553043008812E-6	1.2833371495771525E-5
-3.4070943292007656	9.209820550583608	1.4941520780025283E-5	4.644584175529245E-6	1.2770047163810246E-5
-3.4177904844649305	8.97279793026408	1.4987370564910999E-5	5.038659231093309E-6	1.2702125563833692E-5
-4.670507470987797	6.528342318175511	1.3602589057871667E-5	9.302536556134431E-6	9.781196222512057E-6
-4.472672713765167	6.53165408154053	1.4012355202660844E-5	9.253761197284903E-6	1.0278788383550924E-5
-4.296096768007061	6.564113874181485	1.4288708235804417E-5	9.098497935402464E-6	1.0520815855306601E-5
-4.1907677441120486	6.6201318525786546	1.4484942284685082E-5	8.926104776851204E-6	1.0778688538084716E-5
-3.42823364007561	8.77881073484247	1.5086266774828191E-5	5.3982876405143765E-6	1.2676950383328332E-5
-3.440421539484517	8.631632878187974	1.5167001798586296E-5	5.631242758901429E-6	1.2640809746503972E-5
-3.510174069952668	8.051882576425108	1.5442620677341702E-5	6.532368403928457E-6	1.244995917504026E-5
-3.4654247941708625	8.41479710425795	1.5229532267083286E-5	5.950474750651715E-6	1.2567192082910579E-5
-3.519325274558982	7.974355231943207	1.5445716905898766E-5	6.633065038142451E-6	1.2400825023150627E-5
-3.8048036653298265	6.960169305120867	1.4978355388530197E-5	7.901498493748146E-6	1.1324854367395909E-5
-3.942941641067294	6.809098812242506	1.4805842397724806E-5	8.391069194774176E-6	1.1111863382451564E-5
-4.081244662082278	6.715380176995773	1.45202095685159E-5	8.550323666978965E-6	1.089679924880749E-5
-3.557899482821399	7.6388476831782866	1.5435793902623818E-5	6.790864030578302E-6	1.2078973501036467E-5
-3.5506928691402093	7.692857622749482	1.5528358582339194E-5	6.8950985095749065E-6	1.2199001701013187E-5
-3.535122007221198	7.8370201875805385	1.5476062025788598E-5	6.769416640849445E-6	1.228605191691553E-5
-3.5827478111781415	7.560437912809053	1.5425272693318222E-5	7.077544158734591E-6	1.1986562758715159E-5
-3.656557182300242	7.31345080673359	1.517569604619997E-5	7.366127602762802E-6	1.1633724681196914E-5
-3.741595319822733	7.091603710798701	1.500632262447385E-5	7.505114485943663E-6	1.1415405883361295E-5
-12.48823622079036	29.318127189803445	1.7946937961307183	-0.0523756979143535	1.0556095375278285
-12.301573729696075	29.291730374054282	1.7127322004387484	-0.054454706719699014	1.040209328493697
-12.904182385341631	29.37659805299116	1.9735663822441198	-0.05357885609322617	1.079416187584366
-12.704310573905445	29.35687813300677	1.8890197686499182	-0.05200800470777646	1.068929853476865
-13.215739023882737	29.375039723105594	2.0953663700281946	-0.058397637944546735	1.083075712326551
-13.289816212405814	29.38416912499247	2.1250040449096597	-0.06053428767145451	1.0851206601565688
-13.628735756055638	29.408293625969595	2.245642781152167	-0.06605308140038223	1.083946022530818
-13.761313265189306	29.420327221129604	2.2936124731557985	-0.06870774636918393	1.083883876332344
-13.789831291953012	29.42263826529943	2.302480095445615	-0.06944804935701256	1.0833071125164904
-14.193507593470319	29.351006338599753	2.4187785007418316	-0.0773735754927232	1.0655106404295172
-14.343065600888547	29.30623263263965	2.4556163696632254	-0.0771369356923057	1.0570644947713974
-15.169871121939503	28.7024294022831	2.6629543066126278	-0.07668128105225133	1.0182515625262192
-15.025976096323706	28.826575538617305	2.6265719487610584	-0.07513931579062715	1.0242560516625927
-14.704342841257393	29.099582909420015	2.54540658834088	-0.07386436677671016	1.038437110587462
-14.77814405518191	29.048154888872233	2.563100429536173	-0.07277903879369339	1.0344501853788122
-15.194930389272562	28.670268692680192	2.671222542596848	-0.07754470083574624	1.016519741223162
-15.552436058935607	28.262388145106144	2.7818073276506423	-0.09100889815905752	0.992919109228048
-15.65870487864321	28.128694460225432	2.815504792725246	-0.09524239352211936	0.9852489075981945
-15.420870685895718	28.414489982476084	2.739506183975628	-0.08616547690078064	1.0026777714635051
-16.14669845066415	27.534817692946177	2.9689703671418384	-0.11107198649196731	0.9378938861346002
-16.18902508127296	27.487365967844962	2.981400827090623	-0.11265103781422794	0.9335717733477626
-16.090879730623392	27.60512583812312	2.951354875532612	-0.10967815946624929	0.9434897633606911
-15.906983759261689	27.83045491742547	2.89293618029099	-0.10601177180474598	0.9625256130892133
-15.78801336657089	27.974288039163056	2.856115728906048	-0.10192155109039729	0.9733897481606701
-16.4224657835804	27.241242221715776	3.0420148541734724	-0.12135865265062395	0.9146906390704778
-16.636541644582238	27.015574682657572	3.0802925507832546	-0.12673602933029948	0.8895568610376767
-16.701862721366762	26.948993088668995	3.0865162605957956	-0.12774933685604586	0.881139946881548
-16.98192097775023	26.67928029930171	3.096292936877206	-0.13303634535391717	0.8638987777595604
-17.086567607533095	26.586911131348927	3.089042632841602	-0.1412152337467818	0.8646570519205479
-16.810764952407226	26.84442366016748	3.0891212256588263	-0.1304206594606035	0.875221675680993
-17.316197999609905	26.352544552541893	3.0496560925219858	-0.1670956141271263	0.8793847550739908
-17.45518464052986	26.210110438215963	3.022854429063947	-0.18613600753892562	0.8883751336163259
-17.722095738557805	25.895382301413925	2.9680522544900243	-0.26150560278957136	0.9269559186184628
-17.72264017583542	25.894744071275742	2.967913936676037	-0.26165809494874825	0.9270344371072285
-17.932597821946576	25.11386146747848	2.8580115458255446	-0.47042769511485616	0.9378638183872313
-17.907096306050956	25.00313633884308	2.8401103829945176	-0.5046857476238489	0.9279195782612967
-17.75267320881764	24.32471147247125	2.7267262254342985	-0.7166637074692468	0.8648312893455721
-17.92944471255859	25.1306830888716	2.860070747776269	-0.4663163944459568	0.9376372302677717
-17.722777975835573	25.894232143167198	2.9678293863612604	-0.2618224682081538	0.9270323383730561
-17.728945142955695	25.871483784810497	2.964653330038615	-0.2678973072057431	0.9273597306913705
-17.700264955727473	24.192801294244298	2.7010924496836766	-0.7634090922585959	0.8375360469043446
-17.492893227235577	23.675149455238873	2.5910756070915806	-0.9437378236743847	0.7268906908479592
-17.219818972655105	23.051350814888384	2.4655706579664063	-1.1478433944934185	0.5852646482715529
-17.213682929786287	23.036984749786797	2.462470408788619	-1.1524205172853892	0.5820114152731467
-17.20651458505761	23.021889840621302	2.4595859254007344	-1.1571695046258268	0.5781209518939188
-16.72944438496599	22.0265670999435	2.2859333331436895	-1.453303955914654	0.30815381273438797
-16.772330573218266	22.113599037757318	2.300209085703697	-1.4298648895914148	0.33234459159740204
-16.97378539565523	22.529669064239176	2.368026996569855	-1.3140652750792972	0.4463168648640184
-16.69878402350933	21.97001521221032	2.2794701340121426	-1.467162196582931	0.2930867368586145
-16.44523432072541	21.481646309928003	2.216092217878356	-1.5862741013686699	0.16353464820910926
-16.38784636008633	21.382208809377225	2.2082891331585865	-1.6079756522257105	0.1363422048557175
-16.10429654720809	20.90765006213037	2.1605312475335787	-1.7105853403855955	-7.6713459008468E-4
-15.229590069694847	19.59839917871314	2.0812463978811184	-1.8765996087555843	-0.3921090135737826
-15.573303162172023	20.08692966262294	2.1060006360376997	-1.832171799448121	-0.24636209318037727
-15.762739830454272	20.369577854236137	2.1236202266103423	-1.7970911601242225	-0.1609879968275854
-15.676053214728174	20.229671015614727	2.1129082294580837	-1.8184242827600516	-0.20310706391288008
-15.004965242227517	19.29705702264412	2.0604123766330895	-1.868487757502448	-0.4853693405057147
-14.347740685004595	18.43237628944785	1.8980530158812512	-1.6955028189737305	-0.7126981479980319
-14.71316053352021	18.903140185799252	2.0159766720230046	-1.8322006125955141	-0.6146883776079556
-14.112301424219844	18.14085757339455	1.7883192537999795	-1.5707887392512005	-0.7544941670148722
-13.786968016309958	17.746840232171802	1.605195401161356	-1.383986705016551	-0.7356580388541991
-12.572484095421888	16.31238607204104	0.9151596763882603	-0.7290589474481365	-0.4437355494729162
-12.73923093656964	16.50237005974189	1.0071561122724828	-0.8155055351221625	-0.4888314323690381
-13.149721100590622	16.985383718836303	1.232943437560316	-1.0340593354905525	-0.5889179058663172
-13.560443943361147	17.474962802260926	1.4712792762379614	-1.2570482455746532	-0.6873055075814924
-12.433087863224218	16.142914163274668	0.8414731977359702	-0.6616264638582302	-0.4069613065542139
-11.67886765718853	15.130655135953049	0.46960077791554383	-0.3055829412572379	-0.22458531141184562
-11.370603754574383	14.616160191779192	0.32772248814546023	-0.16147942048096886	-0.16203455183548246
-11.928279318244115	15.521235666230787	0.5874538883354927	-0.42087241006267784	-0.2784388352839688
-11.098102119973685	14.067276715400904	0.2311574524629933	-0.07364270129111497	-0.10724439693962524
-10.94829922258624	13.75778922441979	0.1762935770535349	-0.027670581787447565	-0.07572523573216408
-10.566136973193167	12.955069884045642	0.10461201319111525	0.013861416473443564	-0.025345853338545964
-10.528617101577506	12.869997651759531	0.09621860999329965	0.016589753899357695	-0.020168149758656002
-10.125844678960055	12.03212679724241	0.06251495423496442	0.018714789486088155	-0.004103671246774512
-10.205786830641387	12.200371242765215	0.0692044731457512	0.018158231398927173	-0.007310895708354392
-10.11776374681346	12.014636087480781	0.062128351008591806	0.018572418381740136	-0.00391462659002285
-9.799033203597945	11.32040592221854	0.03995779259499032	0.014608879867515006	-9.081560335163748E-4
-9.732454220074882	11.174895810343436	0.03553844243289868	0.01320094945492478	9.002168391616346E-4
-10.081694286405995	11.938670646469957	0.05966388355648659	0.01805322949518793	-0.003580749448062128
-9.419861471494833	10.505758447346915	0.022732099473767232	0.006683675692094037	-0.001262116653926317
-9.39945834397536	10.463080013210769	0.02189619714768409	0.0062201350929879775	-0.0013246735741066062
-9.362989365785312	10.388561145610026	0.020742443160734404	0.005855081610740267	-0.0013601953768769205
-9.15485933130238	9.94585479357356	0.014474764687991564	0.003346657728680308	-0.0019625788714317336
-12.250739993292553	19.150604908283345	2.1351268907529692	-2.0321728346177963	-0.5784732810053116
-12.385666050996104	19.229462944007324	2.2407230315747535	-2.114902594311098	-0.650372265479323
-12.018444755085756	18.995911937273455	1.9272347803224843	-1.8769471669172906	-0.43559826063724927
-11.827571680933026	18.805921238230237	1.827945323479751	-1.7891426313611438	-0.36862303299984944
-11.71378598197753	18.69006222155872	1.76185752744742	-1.7287777917583185	-0.3281068860012647
-11.489121580415649	18.312221504949157	1.5901975020253853	-1.5643483890006047	-0.24915403179724024
-11.42092816915265	18.202424829191397	1.5407584469530866	-1.516233585114498	-0.22760465834338292
-11.137081940903064	17.673975351763787	1.300764406520058	-1.2768724830489484	-0.15318850333407008
-11.050577560623434	17.52903972488271	1.2338787481109068	-1.2088634345948615	-0.13443165319168202
-10.900173758069224	17.228821915447778	1.0923953522403032	-1.064466776119023	-0.10822470366029795
-10.59407257662658	16.86993613536655	0.9087798329622252	-0.8797155225268619	-0.06876938745257853
-10.4015251414116	16.663994998799538	0.8077800218363655	-0.7790704744928157	-0.04907999976446675
-9.980308680915373	16.24426542990552	0.5999899182015713	-0.5723959095879265	-0.017980637057459045
-10.52456597891735	16.788877057884427	0.8688878408402375	-0.8395700544973749	-0.05862677863957173
-9.215934750579713	15.702403997568886	0.3294452195653205	-0.3094249094590942	-0.012933938366454073
-9.506635524164235	15.916651407254937	0.4334772508545171	-0.41050962970796506	-0.0014971511601030647
-9.713477904294042	16.0562870014233	0.5059346499755645	-0.4808084543962239	-0.006796193071759993
-8.987328542896977	15.535943891824608	0.25070332908344223	-0.23299939224071808	-0.02014497884088513
-7.038155536202357	2.4161328913912485	3.5570822689646705E-4	1.4817882102582426E-4	5.430166709179644E-6
-7.218271698777633	2.47634434863711	2.906023966490202E-4	1.512302982381749E-4	-3.666948735814033E-5
-7.402921517489648	2.596088343862585	1.9841053421212359E-4	1.3539096818975102E-4	-9.596528451978183E-5
-5.610926604361966	2.56874897195521	9.627668127802279E-4	1.0611455004993065E-5	2.5996681570904776E-4
-5.791192046184306	2.4885541575675454	8.900655468771721E-4	2.7754209212272166E-5	2.453963160516427E-4
-6.090991914769232	2.367770791599311	7.667789826768909E-4	6.798402060220921E-5	2.046323739687847E-4
-6.223300720670824	2.365865245728654	7.067249318402897E-4	7.767639007087986E-5	1.8921905243937816E-4
-8.524776938151282	15.280293075065625	0.1787151342079373	-0.1673916264597463	-0.0367177089029282
-8.5390176621	15.301185889469425	0.18896426357429308	-0.17691204564989305	-0.038593684834032124
-8.574275941324595	15.320887483760043	0.19392852821731058	-0.18135006486653146	-0.03752566702211254
-5.2268760988311245	3.1984387632370352	0.0010130905541567363	-7.461442033112772E-5	2.8682485238080036E-4
-5.323022364028059	2.954304032548915	0.0010155379268438761	-4.551527719524725E-5	2.816667465487363E-4
-5.411391041049513	2.8046470279535036	0.00100594861474024	-2.265518921966881E-5	2.74915821161249E-4
-5.361270108912003	2.863813885716368	0.0010189801700657172	-3.331271577831932E-5	2.7997303744424913E-4
-5.176470922340737	3.3654332504811606	9.913216591623595E-4	-8.814362677964906E-5	2.838829880682485E-4
-4.997438755280889	4.032636318053695	9.014122598703489E-4	-1.534414101665084E-4	2.6959585977124825E-4
-5.108994509801874	3.6116460899580636	9.622890733325279E-4	-1.1801911722222732E-4	2.8163800917717276E-4
-4.991774580661376	4.054261353979088	8.984240661474807E-4	-1.5593809608379513E-4	2.6907065768331205E-4
-6.53602006808163	2.347293243898074	5.787726772161524E-4	1.1230519217439935E-4	1.3218147699767713E-4
-6.871423256057571	2.3759082864320638	4.270979374116053E-4	1.4005828766989765E-4	5.5727069394210285E-5
-6.725008134174486	2.363972974785624	4.695568902625155E-4	1.2859025223750816E-4	9.086570505491738E-5
-7.498445287702315	2.6504749625169852	1.8514481521132343E-4	1.2865151632145827E-4	-1.2596359408683635E-4
-7.543394316053332	2.6908233254228815	1.9130529433344728E-4	1.1921904486836342E-4	-1.4338085392912736E-4
-7.714537633122486	2.9137762658493207	2.7156978997017596E-4	7.012487016974572E-5	-1.9225614813333532E-4
-7.7891268079090406	3.0564766598021276	2.8038808534982076E-4	2.9068806180537373E-5	-2.1597039568394612E-4
-7.80527300412054	3.4063802626319237	3.02909905374968E-4	-5.823264407167306E-5	-1.9317699258314543E-4
-7.804324521600502	3.2269612996167556	3.044503690472667E-4	-9.57204182784137E-6	-2.077451378015137E-4
-7.758877336072651	3.698244931275473	2.919577529170029E-4	-1.1592876838240996E-4	-1.5114342119001322E-4
-7.751964178591711	3.7286102673963915	2.897671514814189E-4	-1.231230803117377E-4	-1.4546008603116454E-4
-4.868412953288395	4.489722570165323	8.295572282236227E-4	-1.8276268755795647E-4	2.361795031916668E-4
-4.944274103721604	4.221530184777065	8.715922204785222E-4	-1.6622438724726003E-4	2.563308893324162E-4
-4.861218645669248	4.514367912389247	8.243578830134236E-4	-1.825609260367443E-4	2.3345398773610328E-4
-4.761328567585714	4.872867994409656	7.542493389680087E-4	-1.9447916150341031E-4	1.9883276787964647E-4
-7.7347878369548635	3.762505605967378	2.757811453992483E-4	-1.2722829398847428E-4	-1.3618081428240706E-4
-7.441188952293851	4.488511996506501	1.8133331365172332E-4	-1.608422003084461E-4	2.0623358233901076E-6
-7.462522939780039	4.43043664258904	1.8511970643423872E-4	-1.5837589944323792E-4	-8.100787674665164E-6
-7.583988224902736	4.103803156183615	2.645081054222379E-4	-1.5792144462604626E-4	-5.805930706735369E-5
-7.428705960551779	4.562167039268793	1.7739708830218114E-4	-1.5753247710685752E-4	6.590353167141495E-6
-7.367225146909923	5.0179675342064245	2.5392285279467175E-4	-1.3174839658081658E-4	3.763537294541399E-5
-7.395373926440531	5.510469499667041	3.5210888515679775E-4	-5.163680097707817E-5	2.1612693813458013E-5
-7.396628687854849	5.543415335697084	3.656405891528766E-4	-4.778258779448234E-5	2.0476700920868006E-5
-8.951906927477943	9.55517852325179	0.011484937664261606	0.0026499830557881795	-0.002459818186836432
-8.732770861641235	9.107630277300872	0.00788079508267345	0.0015212801118728288	-0.0020742838187953454
-8.477149435408428	8.592840803667324	0.005577025087842167	0.0010401899611313559	-0.0015843341752421985
-8.352048182285694	8.325615036227727	0.004601677600415783	8.907268217103233E-4	-0.001553255353015173
-8.222367325804308	8.079901469599669	0.00396089506909493	7.853327575275638E-4	-0.0014295331482100642
-4.558078678429407	5.6727023718291845	5.228603986243865E-4	-1.5061420485708527E-4	1.1111043388259474E-4
-4.661854211303943	5.2307881209663405	6.612801500405135E-4	-1.795856163821865E-4	1.5194907566447603E-4
-4.6736829568741065	5.179041007331088	6.75065358371991E-4	-1.8104142132438822E-4	1.5736131448196468E-4
-4.664862639408369	5.2157017440172675	6.657514424064295E-4	-1.8026817458982443E-4	1.5300025340310997E-4
-7.642518454416541	6.7438038314408955	0.0012354635946241243	2.1039534273061076E-4	-3.236544506431374E-4
-7.72390205946121	6.960130553786359	0.0015645790221669419	2.8338002695192893E-4	-4.5272384188184856E-4
-7.960824009101229	7.5515457825414485	0.002570335249984529	4.869669721143119E-4	-8.538045291160519E-4
-7.398279738095727	5.568321714484634	3.788771517512749E-4	-4.3139283213067156E-5	1.4246819873254842E-5
-7.486554017062449	6.151026864151781	7.376235162307313E-4	6.886464405549483E-5	-8.050563751459503E-5
-7.599533786520233	6.612688047526157	0.0011057066070654692	1.805209353335686E-4	-2.966690952393317E-4
-4.559353287845783	5.783205763653101	4.820389613637438E-4	-1.475542685520964E-4	9.779402060861894E-5
-4.539973927898901	6.108340489734484	3.682168666438117E-4	-1.2113215365777288E-4	4.9243408344456355E-5
-4.595870421128182	6.280367827388355	2.2553714560604463E-4	-7.520921007936012E-5	2.939000147863972E-5
-11.949523827617073	29.206895619841305	1.5498706524612396	-0.06029098140042014	1.0003863933823678
-11.807688642858182	29.154031813094953	1.4802965562705483	-0.06653325450964705	0.9785700952299403
-12.00330605669702	29.223330979102066	1.5752135823584692	-0.058730776867101105	1.0073960592243285
-11.58017196199464	29.065937130844834	1.3697782178598357	-0.08085292193768406	0.9467714454356502
-11.41683712235142	28.96940271662765	1.2880762216913657	-0.09743897308767256	0.9141455871622923
-11.219350371023808	28.853937987330728	1.1877069555624507	-0.12005774772766946	0.8733097726410063
-11.063811648377435	28.68153300927144	1.1011746041502464	-0.16233740526120788	0.8322684064823224
-10.947486528223845	28.535037823889105	1.0349649155010483	-0.19640979428631397	0.8008623536581216
-10.899230615467399	28.323819733732066	0.9833679224128065	-0.25416368577319703	0.7805566616822879
-10.868467577029437	28.194812621939796	0.95075590910728	-0.28946379131639	0.7679254034458785
-10.876511202290695	28.109887068149042	0.9403090802648372	-0.31943409407134554	0.7665980522951104
-10.899672074901286	27.854101802332053	0.9072656462057396	-0.40265954657210085	0.7569113840516578
-12.412266700730603	28.73183000599365	1.6841909772752004	-0.0765754127008526	0.998555628661301
-12.004390987243811	28.644127827029816	1.4717254544506808	-0.1281728421030611	0.9606833999808451
-11.418956634563854	28.353076382645266	1.1545095622578196	-0.24698021558192035	0.8790639870173687
-11.624144095082618	28.483083006210283	1.2645371903444014	-0.19750886973730458	0.911472063570916
-11.98757052088968	28.638168487186267	1.4627432187359806	-0.13088638118076648	0.9587635604442654
-11.999455430555999	28.643021141499133	1.4691600715718252	-0.12879810157640445	0.9602537079709135
-11.11438165555979	28.077094826076056	0.9986472868156713	-0.33899261083424415	0.8127828811779407
-11.390783517603357	28.330385589064328	1.1390244134114704	-0.25521447970920724	0.873455649750551
-11.018694723095315	27.985290635821798	0.9569098134133849	-0.3676624881541678	0.7884792734093742
-13.471803069018005	28.77445563984976	2.1967162213123492	-0.008427614596269065	1.0639026516971124
-13.48260549035852	28.773788416678933	2.2016449950424977	-0.007976185146191792	1.0642991783644278
-12.935354512904492	28.789110493383188	1.9459991516494834	-0.03455487224760166	1.0383437960129065
-12.730299209385468	28.768829272465172	1.8445499007979866	-0.05055305844397989	1.0247495224804002
-14.231290469589101	28.525879619960573	2.4921793760233246	-0.022497326761270076	1.066141930975609
-14.010448775461906	28.63328583652027	2.414133492883269	-0.012168502860756623	1.0692963585047874
-13.506471729136642	28.767317669153915	2.2111402375425877	-0.008158032117240779	1.0644660121969514
-14.460841527293365	28.39408003504012	2.5675113473145013	-0.03681197849888187	1.0596404568641236
-14.783683682753072	28.129965573228738	2.655638650258895	-0.0664507972311977	1.040628200632593
-14.975465100779633	27.963363652093868	2.708903092134293	-0.08218138760330507	1.0280875206573659
-14.857377166814722	28.070482248494333	2.6757524456334405	-0.07304570517676613	1.0364162422159786
-15.247091508969765	27.723494694946858	2.7839396597927166	-0.10248764649582429	1.0090957513192225
-15.438921475279523	27.548521108541188	2.840394807256166	-0.1135579057007883	0.9939874382733864
-15.777307067901031	27.23142152114181	2.939979393597068	-0.12413999774423604	0.9656578385643515
-15.505550048294694	27.4862002405047	2.8591470932986613	-0.1173792068388595	0.9888562458262198
-15.95882932927022	27.057658625283377	2.993291892787692	-0.13070117345587468	0.9474849965923196
-16.071627921968407	26.944874315391413	3.0257376107035316	-0.13161220618267294	0.9338499766406197
-16.348879088595037	26.649360708813276	3.0964845306673348	-0.13308897392781943	0.8969480413997206
-16.427997019937784	26.555959712111072	3.115933468460618	-0.1351614943874647	0.883827084282852
-16.656844434007954	26.17623866269756	3.1365337800428663	-0.17777281802470957	0.8305278933242635
-16.696536478621557	26.09508062700545	3.1337252095840995	-0.19017221198803902	0.8192918848654465
-16.835749776418716	25.686852448177994	3.0770783910851804	-0.2782191250307136	0.766750036778415
-16.845061757485475	25.628453285604436	3.063158407234538	-0.29520405925408943	0.7583351173543681
-16.850433340026893	25.176846057478727	2.9344796525393786	-0.4419518799991307	0.6910075938559164
-16.85038673364371	25.14105029551206	2.923733249389539	-0.4542459910478745	0.6858624309722372
-16.822804208812027	24.752145786172367	2.808599583960946	-0.5877097195946683	0.6287096886116347
-16.814022621155868	24.619664448408173	2.7694107779127117	-0.6330114167421429	0.6092598199574898
-16.812945472733826	24.6090037446475	2.7664643383184617	-0.6365217289814892	0.6075920503556335
-16.723937840816944	24.10943746964462	2.627475675829927	-0.8172589355861428	0.5215938190851991
-16.711672631053567	24.055094941481215	2.6128525234866395	-0.8350145179240274	0.5118918650418136
-16.289023552988983	22.907733919851253	2.3359441904496268	-1.2116887573761865	0.2637829622239873
-16.541701583590093	23.45604246001041	2.463759855748843	-1.0352733672002374	0.39138806419602656
-16.554803726644348	23.499372302025698	2.4734007825631155	-1.021777094781641	0.40022837786718823
-16.28488538521969	22.898119481008653	2.333876639932465	-1.214577124372284	0.26151748372739037
-16.26218103763534	22.856454352609262	2.325536628673498	-1.226602177819002	0.250946076041617
-15.969194038819062	22.31634337785984	2.2168878788091715	-1.3836109682586133	0.11386544795527379
-15.890230123807179	22.1925020649246	2.199809365264655	-1.4198180858754033	0.08210421131793415
-15.611918811164477	21.76175729997115	2.137961330064731	-1.5383710797411974	-0.03302454445910259
-15.389654649869971	21.467446140267274	2.107677615875265	-1.611704711797912	-0.11533787271927558
-15.211472875440649	21.22502075941048	2.0797460053516312	-1.6698262863695854	-0.18277385223618725
-14.852605830718518	20.76860561637889	2.0657083430786	-1.772727556372732	-0.3078101700849545
-14.818368111934701	20.727265125728813	2.063591244536965	-1.7817333779689037	-0.3197158007913623
-14.010753868674147	19.956266747716498	2.0665616872449117	-1.9225597324999386	-0.5215692241603845
-14.087441807327457	20.012526511232718	2.0628302921300636	-1.9120443870181931	-0.5077282816769905
-14.468160486474938	20.371519812579944	2.0556286548905938	-1.8481989659088849	-0.4201298429972583
-14.161164464278139	20.08381166702931	2.059742773000438	-1.899421451852107	-0.4906614792862164
-14.781086333771103	20.690256417429	2.063206899253619	-1.7896024748068249	-0.3306681589329165
-12.566775432145782	19.255877513320883	2.217812004766178	-2.097159271565997	-0.6580570797789727
-13.290339014836286	19.46305631769065	2.1152911949774116	-2.0156831700286064	-0.6312401519987211
-13.1729303124603	19.418787275288505	2.132027435900359	-2.0301148838475243	-0.6420728017233274
-12.843245224742368	19.28971157894774	2.178365081878344	-2.068977701741704	-0.670315033700303
-13.364979556612642	19.508469790386137	2.1109397078422476	-2.0080296307312757	-0.6234252795356107
-13.714991928392514	19.7215588672211	2.081182225077619	-1.9645903824864657	-0.5829424373549857
-10.73275094914898	27.601566124654774	0.8631174924694035	-0.45628832975541334	0.7039937041566493
-10.621312259153935	27.431657608134955	0.827220962792331	-0.48879625686027217	0.6654374529668294
-10.494472622804425	27.139762728691487	0.827675522370785	-0.5408156269899991	0.6082336930576833
-10.440814811578786	26.97290839065918	0.8204380522906145	-0.566650049881699	0.5753985745542676
-10.340010025599554	26.46761329405222	0.865184428941153	-0.6522751925047134	0.4672567177711715
-10.310942985096554	26.231506882359504	0.8680929621423941	-0.6896941746164558	0.41649568382019253
-10.254915889396067	25.788604694922874	0.9543337964531919	-0.7750657251966979	0.3247908712659405
-10.226478276469011	25.49740684588262	0.9939942097812022	-0.8296540721081814	0.2626952831226463
-10.15297056364784	24.454238785309386	1.281941693173449	-1.065688600170361	0.0591716491433966
-10.148816922605754	23.97207807587904	1.4413053097393027	-1.1927806436842725	-0.030571672541718168
-10.1572747910747	24.735583520367605	1.1925484538883653	-0.9918113319960228	0.11113957402417224
-10.162097597121184	24.830116402868736	1.1695924245330156	-0.9717029711164029	0.12929400728255858
-10.162546766859359	23.84260305188515	1.4890040296153964	-1.2339266095240995	-0.05032211996740249
-10.199764060738538	23.17965757589045	1.6431157090496642	-1.3854731852176594	-0.14456780957812243
-10.264133457042867	22.925685144978395	1.6824571626874778	-1.4444837257722059	-0.17135127476171358
-10.334836167150385	22.416165687077918	1.7573458325428815	-1.527218009050513	-0.2529823924316288
-10.491992980100063	22.018023813554393	1.8482926762662746	-1.6265883996244173	-0.3182537518866231
-11.549836964138185	20.072338696358347	2.295791709625194	-2.0822953874172736	-0.6458294084743438
-11.554967867880773	20.064003427239495	2.2959972192258236	-2.082772111561453	-0.6467532700017546
-10.551136967279964	21.796553611972193	1.9046123920502636	-1.6829488064320475	-0.36698327809642406
-10.861109989919282	21.2561808403101	2.0489426734104543	-1.8473090157329521	-0.46092767410998703
-10.944210941660401	21.11696785294288	2.0973874800452874	-1.894046648403324	-0.4866464129226107
-11.133323225905555	20.800917117156818	2.180944824129618	-1.9691155647863319	-0.544687526753606
-11.346534801731305	20.436488911990164	2.241461599821671	-2.0318632019338123	-0.5912917298141167
-11.231518843805489	20.62710766906838	2.2238052143823284	-2.010025222652316	-0.5679142872448311
-11.741469854730147	19.77949816437784	2.317898681124878	-2.103252102311411	-0.6922567871781907
-11.841147224706019	19.661418434931374	2.3210251849602166	-2.1133875617221345	-0.7037766335160355
-11.973386913159729	19.52262481256701	2.327191307128908	-2.1295851583949044	-0.7126696042859368
-12.17042537041236	19.353881967026794	2.3057072792964046	-2.1330769379117807	-0.7050066564026033
-12.254791953417843	19.298450378205736	2.279958897218466	-2.12605742326019	-0.685587413998028
-12.107678242949614	19.405561627556374	2.312333504865551	-2.1315136175140195	-0.7077454874686656
-4.288326386940742	5.8070230604936794	0.08708202560043415	0.08081974387948518	-0.018868906917228496
-4.307057605244767	5.526002436139832	0.12184247496240755	0.11308103379758873	-0.02008558941526769
-4.180171464701457	5.245978145694322	0.15873249814951787	0.14803998236643057	-0.0034962671642598826
-4.162615861022818	5.199209053922773	0.16442637148137493	0.15330932121994653	-0.0011245100191167564
-4.143652721141185	5.191949089536986	0.16557983524834202	0.15404234936336586	9.98387588121463E-4
-4.014987066173259	6.398560350145364	0.013800761692648798	0.013439457432950018	-0.0014528391393472785
-4.102160277057983	6.226155071234556	0.03418273755200713	0.033048435894747166	-0.004922394852022499
-4.158587255864665	6.1200098173878565	0.04838950318976088	0.04578350863536092	-0.008515294312862189
-4.284793079351208	5.824858607178209	0.08468597888958687	0.07859710291470469	-0.01855145024168534
-3.6322745368198053	5.1479752237781815	0.17997248799977267	0.15789457418778619	0.06604792645475571
-3.7520724673596213	5.133869891353276	0.17838320566528174	0.16010317968416887	0.049642849358896075
-4.068810461062704	5.185234828589743	0.1680128523116208	0.15513091177722274	0.010313312373183474
-3.4079134276844885	5.238028583704212	0.17757206948058538	0.1451587665720443	0.09507275197524548
-3.870611147185512	6.723331704642558	0.017550621618580422	-0.013413861393260123	0.005253631277943094
-3.93550508782948	6.569124366309313	0.020844293121057168	-0.005400254317713334	0.004913861346220677
-3.083077723553127	5.477621858005871	0.17572282826130597	0.11072452964865906	0.13618172477573107
-3.2016356353304536	5.395281637801698	0.1770952054517057	0.12423049607365186	0.12062085604242166
-2.9250367521464256	5.618751443255416	0.1884561388212985	0.09073577342818795	0.15693323460978853
-2.808073832376915	5.742408533499555	0.1953442701153419	0.07410003523888388	0.17076427403812508
-2.561109083068193	6.012828978318681	0.23909078195532596	0.03766062744337484	0.20443366167968544
-3.6562255957727294	7.214473650128381	0.049505778657062294	-0.04138670401525089	0.004886276614318486
-3.592522873141893	7.34008329807876	0.08641772104388752	-0.07068016938711766	0.010304941837044656
-3.54328167840365	7.470859406778205	0.09763637559050557	-0.07985891442080055	0.01164158594820494
-2.1477862434435124	6.617732931249476	0.3650680103059495	-0.060507295996644256	0.26992113874404416
-2.178221292733067	6.571855578800015	0.35354321721980214	-0.05161669704024138	0.2661128642538313
-2.0648331524982755	6.7576354797203635	0.3982348805505459	-0.0875638721185276	0.2809087257820201
-1.8849213199230619	7.066868042911974	0.47079304692600404	-0.14665697129836158	0.303902065519489
-2.4120263893614973	6.229400814325045	0.2821188404538386	0.004408711497525419	0.2284137810946959
-2.5361866250272955	6.047252036713077	0.24360668775039854	0.03398685891129206	0.20784323497727514
-3.935819787141531	17.984500048599497	2.038035748639788	-0.9846580332068037	0.20420844860017973
-3.78336958602557	17.993315823553566	2.0245127937384666	-0.990024331152273	0.20100576117562566
-3.427077741744119	7.766058137175304	0.22380430034907026	-0.17785222652281343	0.017105670142737443
-3.406569881135219	7.832445527304884	0.2416547018254892	-0.1901549968501009	0.017194754394196682
-3.395983191054093	7.883794864942119	0.2560191408875258	-0.1989811702176896	0.017937078922083995
-3.3371281060386737	8.150918617555703	0.33894209507675443	-0.24309923017085427	0.023166209277623386
-1.278169408830863	8.48437433428823	0.808647834025638	-0.407698209932276	0.36905690561479154
-1.4540629241815408	8.03470965362341	0.7017104235420774	-0.32656550014086133	0.35556032905781265
-1.8167261401452421	7.208011822579171	0.5029858295628732	-0.1736677758372631	0.31450470541590797
-1.5523830370140876	7.789776732269239	0.6410661357647316	-0.27881989905132093	0.3429735400966911
-0.9410764433027281	9.405038530050247	1.0113772831856347	-0.5591409331121001	0.3863452573102262
-1.0329367331417418	9.151234284338832	0.9573533924391981	-0.5206419012585646	0.38281238346684787
-0.7679094447811552	9.95277965234512	1.114176129886742	-0.6315718997784328	0.3906812206265501
-0.33002843814312044	12.134348277380695	1.4559156326515015	-0.8727689752786945	0.38124643047042395
-0.3357764586920513	12.078843485378034	1.4485220432704973	-0.8675629128275478	0.38206343354907096
-3.417433509638533	17.827381727176302	1.9955840947080572	-1.0100857745411147	0.2057089566045833
-3.353382382951112	17.741842308688575	1.990236876100651	-1.0148093890019516	0.20859628160486543
-3.674832941632539	17.93323560833925	2.0171802739175453	-0.9942714181548917	0.20466156976925792
-3.5409307277999584	17.885907081965335	2.006822245015358	-1.0035519276322595	0.20443502420425924
-3.1860561960175433	17.549365365355296	1.97551599659013	-1.0229204509671541	0.21281647346546523
-2.9981130641699174	17.395321314172424	1.9630588171119947	-1.0290933439634076	0.21662934575557719
-3.2165215628928006	17.57820816975883	1.977591280680342	-1.0210027320815227	0.21264716522993987
-4.1137207324417435	17.95308223849858	2.0595230600562346	-0.9760970517408707	0.20413310811313728
-4.160621080742889	17.795938972454014	2.069055215936932	-0.9762832829417788	0.20933977356294414
-4.190763877417752	17.70804950350443	2.0750783068012257	-0.9740637785333346	0.21143182432238236
-0.33050020850094985	12.145123827625998	1.457073052178127	-0.8735094152633628	0.3809965233591924
-1.4343564303268679	16.31909273804294	1.842579995908224	-1.057398233850504	0.25782251490224006
-1.3066176526698219	16.0680303809159	1.824177061415809	-1.0581186079998441	0.26314430579499065
-1.1152979539279455	15.611202681804269	1.7902407239313243	-1.0528077215477407	0.2764053112724138
-2.4474803932797915	17.1585224792057	1.933482406359627	-1.042315989232754	0.2294999209131364
-2.055761384167546	17.041296048986602	1.9083579917914242	-1.0511701777608677	0.2363186512591357
-1.9984998164489554	17.002629506016117	1.9037895126510973	-1.0513706773461566	0.23871108461719207
-1.5724149375605685	16.580962567434636	1.8627950627097927	-1.0594270928329013	0.2500690425518662
-2.9820955633715815	17.38344915169903	1.962070421079684	-1.0295249365942527	0.21703835016479053
-2.724789042326286	17.256116533629893	1.9479253069929596	-1.0360905245510157	0.22323454872275306
-2.531457869203797	17.190304756335227	1.9378725809944215	-1.04125497410302	0.22654046739615377
-4.183190145794866	17.56540290424019	2.0738113584709152	-0.974099299750179	0.2146710221853893
-4.207099313692599	17.371866069837257	2.0777945949433247	-0.976918532253648	0.21816088595629518
-4.17345519997633	17.089831976884682	2.065560832110215	-0.982820073305502	0.21788358228684102
-3.3148310309893363	8.423923301546052	0.4231712267448168	-0.2940627995468017	0.02354919169161708
-3.3001926290874843	8.663118489326514	0.48845331749113563	-0.33734270327900273	0.02081617468653743
-3.2862287614074197	8.915212706658004	0.5565455825627709	-0.3802956936140367	0.02249718398237049
-3.2794829862540458	9.153166440048345	0.6261881550661004	-0.424523914823251	0.02487749333127274
-0.3805651487088481	12.953841366376702	1.5462053603696053	-0.9323389889257527	0.36037000711878
-0.4307061904896281	13.36924122248353	1.5921505810027954	-0.9630501114524087	0.3488034383329107
-0.5075965103225141	13.744646939005303	1.6268081206876013	-0.981402250135917	0.33812827710798016
-0.5977318219793605	14.096499370658435	1.6619382146496093	-1.0021575103091571	0.32577204447167046
-3.2676731937878696	9.605726412719452	0.7463124934187877	-0.49648458137256335	0.03458714556731221
-3.256429234120413	10.042692132374542	0.8597451426869772	-0.5635257012453554	0.044145098113456085
-3.268410707882346	10.416945356274994	0.9460334970792181	-0.6100410110958743	0.05210090144858151
-0.6591870284780542	10.31262568099423	1.1837045833675817	-0.6814799704969674	0.39330711122475603
-0.42285288091859907	11.258976825610697	1.3392476787120657	-0.7906194504694163	0.39383559442009164
-0.42939644071267913	11.215805729165236	1.3324075107924351	-0.7855435463144254	0.39417055713583854
-0.6312573047807166	10.428088654680536	1.2047971363934018	-0.6971348533893936	0.3936580656025421
-3.2903234695987535	10.897386429199772	1.0637695424341878	-0.6761558626436459	0.06202296968791372
-2.987291544864133	17.386535233830127	1.9624090447307028	-1.0294179495643303	0.21689180038765687
-4.164359810315925	17.031866286091535	2.0625985066918378	-0.9833880724163944	0.21831568518269945
-0.7097934901376413	14.466809880080852	1.6973476307818411	-1.021220916822962	0.312098308308687
-0.8575672753041089	14.969271293498517	1.7377845857914682	-1.0361851573696823	0.2972434828022066
-0.9532329287786547	15.217415294466539	1.7602717802459313	-1.0461986705499406	0.28747126714271604
-4.1386892518049425	16.602845789463966	2.034827937087387	-0.9865434802651054	0.213085419565263
-4.159558946386909	16.976159925336383	2.058901085145027	-0.9828198658725201	0.2185033774356315
-4.083322820670365	16.225441788462653	2.0006284019173126	-0.9871537569690763	0.20708536147684697
-4.075875945060494	16.183223288394085	1.9965933497955413	-0.9868983192391734	0.20677566730500166
-3.9528003255732322	15.292784673108926	1.884193443719014	-0.9770919540470442	0.1776159218120412
-3.9992067929440043	15.73055462668215	1.9432268561429649	-0.9853859029089208	0.1933307184001409
-4.068371905853679	16.139351008679608	1.9911660850878958	-0.9860989502082538	0.20570299903372594
-3.903746688804401	14.691009127397303	1.7974872592990843	-0.958560811968407	0.1561254305095649
-3.86987704440043	14.375574603567006	1.747771697515251	-0.9447503221016036	0.14702157943858984
-3.9256796422272324	14.820378173973397	1.8170118897545469	-0.9622161679774153	0.16029846451885055
-3.9497350317267026	15.228464150498013	1.875037734270516	-0.9749209977712476	0.17541103753156737
-3.7268568443784513	13.894308007070336	1.6663123406732345	-0.9269674738011304	0.13427973692999362
-3.698215854277132	13.779058127098043	1.64639282884507	-0.9217996618956774	0.13134392867907235
-3.6779639093146645	13.673870011895303	1.6269867611979252	-0.9148149290456932	0.1291650665752253
-3.571181750067259	13.33170586472178	1.564615768379557	-0.897875037901794	0.12023353276634238
-3.4835043026903465	12.977876322076302	1.4966040777748875	-0.872161803000512	0.11428571587126951
-3.404126025364066	12.339701968592273	1.3747700842260295	-0.8265079978012745	0.095483489917385
-3.3488293333994186	11.895449310153229	1.279756339212571	-0.7818492908256149	0.08638459341731539
-3.300315153385468	11.14083500028607	1.120184251790851	-0.7065878023172681	0.06761439486034425
-3.9511621749674837	15.271050023970451	1.8811956977043536	-0.9765068492696911	0.17703717185102444
-8.244373317370188	14.628658956740194	1.0385850969128606E-5	-6.7466265722961E-6	2.7384844445295726E-6
-8.208489142862772	14.204433859089825	9.554771363305563E-6	-5.841530997713496E-6	2.8457591000549028E-6
-8.193734077492797	13.966873422743047	9.074705583659206E-6	-5.323953575463017E-6	2.8874755865744667E-6
-8.232676222944097	14.462837941075223	1.0067521395389739E-5	-6.3947798537224766E-6	2.788648469559644E-6
-8.19035693955016	13.837323106092928	8.793005309991796E-6	-5.028706673999904E-6	2.8900193838970786E-6
-8.113167709168138	13.369167772280294	7.892148146411012E-6	-4.027587317302819E-6	3.049857623308035E-6
-8.077142174814208	13.181783020574018	7.535867439573345E-6	-3.6099633676190133E-6	3.1133184311575354E-6
-7.967407351985131	12.816549861797377	6.957754292625742E-6	-2.856061462441365E-6	3.337454449664603E-6
-7.4202031915344335	11.241546128091116	5.6655613758261E-6	3.6343076660151515E-7	4.497044144939533E-6
-7.380855782333087	11.139150568907128	5.68750189133317E-6	5.954408039307482E-7	4.583162027385069E-6
-7.603903539139292	11.751642921695533	5.880810982200838E-6	-6.827583375260897E-7	4.098047419698935E-6
-7.696154479064555	11.994745340563997	5.963996809194198E-6	-1.1608858402258233E-6	3.895582767985576E-6
-7.744684776673163	12.145936214046198	6.134945977290973E-6	-1.458288504252483E-6	3.795066968343543E-6
-7.337783016568444	11.036160898112158	5.773346543170314E-6	8.245850902301342E-7	4.679560106732183E-6
-5.478513842259125	7.328297301269693	1.1287505899627671E-5	7.665911706235654E-6	8.272222524134224E-6
-5.496335515484936	7.350666297835906	1.1258327877706678E-5	7.643136182630085E-6	8.245901909726682E-6
-5.513292533723025	7.373441024034741	1.1206112093568427E-5	7.602359252381523E-6	8.219801850333872E-6
-5.7782594324877365	7.704138241466704	1.0592030135906079E-5	7.099991738976023E-6	7.694904016461098E-6
-5.226288884072366	6.97442447090005	1.2147160687620467E-5	8.448477146543499E-6	8.687869689223783E-6
-5.1320395346395955	6.880771446866525	1.2336869757044735E-5	8.572077349428366E-6	8.850202056125656E-6
-4.981658732436152	6.746084424883188	1.2793280651445039E-5	8.87836633850697E-6	9.157218552570129E-6
-4.872230788355059	6.663668971542325	1.3070282388329292E-5	9.050081031968685E-6	9.402116447961626E-6
-5.95993806317256	8.088641025459268	9.730567589652865E-6	6.2068597326878745E-6	7.447712350116609E-6
-6.156106083074739	8.43849134717127	9.213859574228883E-6	5.717110722939381E-6	7.12028800138495E-6
-6.3622803987511345	8.893710900037291	8.341910099043105E-6	4.785616615567568E-6	6.779237143368336E-6
-7.037730777065047	10.279206689455364	6.326611129937046E-6	2.328697597080624E-6	5.364269910421775E-6
-6.511291309796823	9.166024915663732	8.011624110691462E-6	4.461601064220078E-6	6.465561955196749E-6
-6.961309529005052	10.091919377967345	6.450580756751705E-6	2.687371079233557E-6	5.5260271514662874E-6
-6.976746835639336	10.11701394282087	6.428516250751672E-6	2.6546704597866457E-6	5.497096440589954E-6
-11.149672852779776	19.026028297048256	0.3878192880319348	-0.07094631621377148	-0.16565813736025825
-11.177286946315288	19.099277703541333	0.39044058904361895	-0.0736405578967837	-0.16626907971257848
-9.18227086019565	22.941744559833715	0.3796593528294458	-0.18291490526197274	-0.10510873657922484
-8.933979733519063	23.042297787756027	0.36938026311295724	-0.18568513070215595	-0.09610977940688056
-9.497726748011418	22.723004536194928	0.3885777889256202	-0.1763090103803191	-0.11507494593197277
-11.201816179455392	19.362671115833425	0.39519077639872247	-0.08173479736149072	-0.16571550545619806
-11.022193536741858	18.71762456011473	0.3767915796547426	-0.060554592157859605	-0.16301597200671886
-10.948655511422155	18.634752597804788	0.37096878603979655	-0.05702107030850296	-0.16074293618103508
-10.739200803101152	18.414265673982754	0.3552958261310738	-0.048601697347856854	-0.15459446841292768
-10.426129079411938	18.242868662510936	0.33151237563395924	-0.040317409732551344	-0.14395421632647448
-10.351495060601314	18.19934593348884	0.32585574997880445	-0.038488330122501524	-0.14138862470103764
-10.276659955502009	18.164399203559437	0.32024713189740156	-0.03688337720346757	-0.138980932926482
-10.051706148564318	18.092298620546728	0.3026779075403325	-0.0328179036387029	-0.13051674979447386
-11.220597943108505	19.547650220008503	0.39855301790681397	-0.08733465653276723	-0.16524829611046554
-11.213232813518047	19.613678726955158	0.399138583948974	-0.08888329018425878	-0.1649108277437795
-11.167862918473158	19.983763373685665	0.4024285760906899	-0.09980428090313742	-0.16204597373584728
-11.119734753615504	20.180895538942224	0.4036299405951772	-0.10462365067395435	-0.16066896657747626
-10.889962382093142	20.81510177874138	0.40459013243462266	-0.12169136604646627	-0.15325432124746663
-10.989883259185685	20.57314650704364	0.40439899508356414	-0.11577196616358996	-0.15590676249070046
-10.670647697607485	21.25443563231954	0.4041002261023239	-0.13384907481685335	-0.14688683461919672
-8.656589193032165	23.077778160673812	0.3550151256821364	-0.18561930280337155	-0.08710180994223159
-8.262164632393056	22.97490850022338	0.32854568657531086	-0.1791865999339262	-0.07242274749062491
-8.093510801985081	22.896766634500132	0.3163502132508417	-0.17532404598438717	-0.06712754131108588
-7.68989912608717	22.564207698669875	0.28331022743363277	-0.15912701846663435	-0.052964543605142134
-10.61906467426591	21.352055718189742	0.40403875339934425	-0.13621216234993028	-0.14575705717981793
-9.936768220586934	22.310409278173573	0.3985886576893432	-0.1640465896658932	-0.12796825041566026
-9.627937960973474	22.62487940796674	0.3924513097542677	-0.17362756889319722	-0.11882951139128473
-9.573169961095976	22.676544366109272	0.39124373177094274	-0.17509491752057343	-0.1173534497589501
-10.134279956953314	22.058148587414195	0.40019633412592137	-0.15610525018191249	-0.13366874862465866
-10.304582249602808	21.836678921374176	0.4023533854661202	-0.1499908212304098	-0.13780167248624176
-10.555587977067566	21.45179651669559	0.4035421344770168	-0.13868547978220605	-0.14445473678043907
-9.871150253323467	18.04329134881533	0.2888679195365691	-0.030091310910052852	-0.12428667706143191
-9.4491510421968	17.986087424675254	0.2536370368686787	-0.024533025059316652	-0.10774669199976175
-9.39405468440286	17.97674307009461	0.24908381833711202	-0.023910706673593206	-0.1057126964925126
-9.318824933668623	17.968766098777905	0.24234581667627922	-0.02304523520163246	-0.10275049542602029
-8.866655676614846	17.930756511797174	0.20227226143352584	-0.0184097978392625	-0.084381054567182
-7.460370084706861	22.326890903804703	0.26362435915157073	-0.14933689850152737	-0.04690458454196253
-7.181921823170052	22.004421546653404	0.23809510888052196	-0.13379386262848153	-0.039009094592576427
-6.980050576019263	21.793148493492453	0.2207877842262818	-0.1253090338628704	-0.03433959245050277
-6.576542696581086	21.409318391621486	0.1875091019149397	-0.1078419723837726	-0.024625459861607017
-8.591810565175942	17.924390418426363	0.17544120926387524	-0.015365948234623113	-0.07308033024335563
-8.160987566235585	17.895824611247768	0.12800822852870183	-0.010003429601206499	-0.052784513428469404
-8.427526747689353	17.911776804777684	0.15774206779676717	-0.013458590004999473	-0.06554576191821274
-8.540982568507179	17.920050757602066	0.17053004496512217	-0.014872879746253929	-0.0709817358908447
-5.864615339578987	20.755750631962357	0.13447054051755764	-0.08111160178031496	-0.006405810739995585
-5.543802938210256	20.38074487517408	0.10958787784447309	-0.06570529606796592	0.0013273572737103135
-6.504364858334945	21.34437545298176	0.1820051003843332	-0.10546308406473245	-0.023052154641019035
-5.970918121132899	20.87023242852833	0.14270205082557041	-0.08499358243523691	-0.008579614111530343
-5.171797381464162	19.89737251545445	0.08044079047780256	-0.05049986497806651	0.0074477023988622605
-5.0245480447987125	19.683822661130662	0.06895952060572175	-0.042423649212290755	0.0103202973459646
-4.900152014728899	19.401774462066626	0.05695179737629463	-0.03452515325038158	0.010435756973710311
-8.045165203849148	17.895237150670994	0.11096195439905157	-0.008425931034006429	-0.0447113510230109
-7.828330068792466	17.887207984644846	0.07663551682593048	-0.006227533781732032	-0.029635569085355515
-7.588389628929521	17.819549385161938	0.01789898715831672	-6.761649336562739E-4	-0.007198591890693278
-4.683175416995011	18.92056128922509	0.03872642355504939	-0.02229684082984604	0.012740744584703638
-4.557131527726211	18.533459102138394	0.026696394018093934	-0.016893531972483198	0.012048133732071888
-4.377707594286538	17.57417867700677	0.009051879103932039	-0.00472483637119466	0.007161672753546428
-4.375950900357417	17.526057226949376	0.00815991873489066	-0.0040983288032494765	0.006696468994740438
-4.484941864981501	18.19838652331461	0.01730546594892466	-0.010535128310755027	0.010485263577346865
-4.372825752777866	17.497105804998277	0.007832385971954046	-0.003899553306040949	0.006407701452020224
-4.260063754969469	16.957122878843833	0.00801447852942675	-0.0013729597668605236	0.004254376948841039
-4.2543796491463395	16.88173839584814	0.007531634310115859	-0.0010649917608899764	0.0037049636946285764
-4.172479120773178	16.325671413989923	0.007311238571081823	-6.482966114144395E-5	0.00212544410553173
-4.151871519508384	16.155447405066244	0.007368169232281415	2.911564588344852E-4	0.0016058304660580957
-4.144035245207647	16.121454065378032	0.007355954119392339	2.899210826865057E-4	0.0015894696900358943
-4.072421898747817	15.289956430567175	0.005509194859908705	0.0010705002369432385	5.075902404437528E-4
-4.095328121705499	15.489697359268533	0.005989686513983218	9.589662390546425E-4	5.907906912167752E-4
-4.118480058777639	15.68595857984359	0.006625041542335664	7.088350158971771E-4	8.923469096505983E-4
-4.140149876500907	16.06180723438685	0.00721157647251212	3.2720901554001715E-4	0.001517641016857806
-4.179593610389492	14.862900564725685	0.004140143658242627	0.001347499800770508	-1.9306007866993626E-4
-4.129583690004605	15.034457843656845	0.004748092019390951	0.0013511738007045714	-3.5827391519652576E-5
-4.332504046130264	14.727261534199787	0.002096508277194094	5.955416666314966E-4	-1.7090888786015804E-5
-6.864381120883843	17.824925970386563	1.657191340031603E-5	-1.3974529585459716E-5	4.944761405760773E-6
-7.111456277637915	17.862901719600874	1.6528250303578003E-5	-1.4127559097653986E-5	4.266530134009358E-6
-7.361730330183262	17.815658423143518	1.6287048568847825E-5	-1.4004017512383484E-5	3.585269312278125E-6
-6.699631952192596	17.790187728061333	1.6601809739010902E-5	-1.3852214403986522E-5	5.387427286693906E-6
-6.471535900809904	17.65611081898578	1.645607846595268E-5	-1.3418981815589781E-5	5.99937506563324E-6
-6.01856299486931	16.965651538393175	1.5550843509384813E-5	-1.1540379012756595E-5	7.167873641919792E-6
-6.018217814642384	16.964954947243214	1.5549917239071714E-5	-1.1538550167260108E-5	7.168768639587688E-6
-6.192614293475787	17.31914560580889	1.6007231147516957E-5	-1.2454274118828327E-5	6.728979480327689E-6
-6.358826975092747	17.562077889890872	1.635853965143232E-5	-1.3148672253350043E-5	6.296195944256496E-6
-6.018066056155799	16.964687362149334	1.554963645183082E-5	-1.153789473413568E-5	7.16916843016407E-6
-4.908304538333134	14.969355025422521	1.4210048603866497E-5	-7.017500025063369E-6	9.711086957326909E-6
-4.894965705707698	14.956384548239772	1.4215608692539428E-5	-6.9879176559342805E-6	9.739423122875617E-6
-5.522668475480044	15.89108446419409	1.449622180206605E-5	-9.051302579968576E-6	8.325888435016037E-6
-5.590293973325887	16.02332329799043	1.4583120082417159E-5	-9.337398411426526E-6	8.172677452697724E-6
-5.62503595550961	16.102423683804165	1.4651762939433276E-5	-9.511942876066849E-6	8.100926354188618E-6
-5.79838945170203	16.47567517825189	1.4995123105583112E-5	-1.0364866281324934E-5	7.692932735915136E-6
-5.818300420163335	16.518599132988257	1.5039075424843982E-5	-1.0463452574490052E-5	7.651475730231047E-6
-6.016563718580136	16.961325465432818	1.5545866076002203E-5	-1.1529860714744722E-5	7.172814374292269E-6
-4.911331118979538	14.97328547513143	1.420997622867542E-5	-7.026289776705566E-6	9.70417869030706E-6
-5.0735700023776875	15.16993664121582	1.4193766754480838E-5	-7.459353906007203E-6	9.346293696760683E-6
-5.223708594183212	15.375437594116095	1.4233963833627302E-5	-7.91987380143168E-6	9.014451152072296E-6
-5.2244114000787105	15.376332166246335	1.4234042939436249E-5	-7.921829991072892E-6	9.012938154198327E-6
-5.424504479191739	15.698092793846305	1.4360943852320848E-5	-8.623045763035741E-6	8.558209415346976E-6
-5.22565127061393	15.37825402853767	1.4234817029844128E-5	-7.926048007737368E-6	9.010246210033335E-6
-4.7077301313837365	14.774519111724057	1.428953125304452E-5	-6.570592906587387E-6	1.013488850763991E-5
-4.675015183440867	14.74800878513003	1.430547732132892E-5	-6.510281176140149E-6	1.0198521545468128E-5
-3.7658512309524754	7.028045440845924	1.5043052556955639E-5	7.717346570821474E-6	1.1416825876110754E-5
