# Supplementary material for: Thyroarytenoid muscle fiber orientation regulates the ability to modulate vocal fold vertical thickness
Source: PLoS One. 2025 Dec 4;20(12):e0337735. doi: 10.1371/journal.pone.0337735 (PMC12677544; doi:10.1371/journal.pone.0337735)
Supplement: S4 Data — (ZIP) [file pone.0337735.s004.zip › Male/contourA6TA15.csv]

% Model	Angle5.mph
% Version	COMSOL 6.1.0.357
% Date	Dec 14 2024, 01:41
% Dimension	2
% Nodes	720
% Expressions	3
% Description	Line
% cpl1x	cpl1y	Displacement magnitude	u	v
-11.968005616002486	39.650844643500406	2.8000232124284596	3.6045732213224233E-4	0.3063928635273788
-12.100925229184412	39.521184251215715	2.7970520274127164	3.5860942858610597E-4	0.3064292507855535
-11.810234379374002	39.74293127707726	2.802129627501768	3.617780532342172E-4	0.306366127839367
-11.76596306338081	39.775513356632324	2.8028764298163504	3.622433552519436E-4	0.30635683026886823
-11.47739948826791	39.862189693672036	2.804861351417279	3.634842430172628E-4	0.3063296828317039
-11.258980847445656	39.857881496438054	2.804758870345668	3.6342523933639224E-4	0.30632775428240605
-11.716143543792246	39.796222579001906	2.803350117993103	3.625413701569473E-4	0.3063506140159264
-11.163938214941039	39.85365079891891	2.804662541019926	3.633605102492523E-4	0.30632754208856544
-10.796207435616262	39.85090503287166	2.8045975910768384	3.633099897261662E-4	0.3063230952238324
-10.709496869932108	39.85039381204079	2.804584800615414	3.632988136302777E-4	0.30632201317407665
-10.37169574884199	39.850036177539195	2.804574775104002	3.6327908250728913E-4	0.3063173574485838
-12.13512273325702	39.460672833157	2.795665946537503	3.5774822028325585E-4	0.306445838461724
-12.240660142730178	39.24849072022055	2.790807148537469	3.5472718858174006E-4	0.3065037948343301
-12.227325367848685	39.08705965880899	2.7871072025668076	3.524375243340995E-4	0.3065465742425776
-12.205740642978935	38.979124391808504	2.784635385269392	3.509063445204455E-4	0.30657499798031834
-9.681369688821853	39.850002288818345	2.804563534827569	3.6325092841459246E-4	0.30630767425529737
-9.209886193231677	39.8500022888185	2.8045638826388295	3.63222652025506E-4	0.3063010562984066
-6.503691158131879	38.96454001876737	2.7842512041850944	3.50686231524666E-4	0.30649923151062325
-6.587351156296421	39.29642873129991	2.7918584877175556	3.5536329528008774E-4	0.30641189518404977
-6.771159512318912	39.57700815680421	2.7982860669621803	3.593233766642524E-4	0.30633964922970075
-6.814129999907874	39.651652838586976	2.7999970099254226	3.603761086938588E-4	0.30632034561763166
-7.229593906641747	39.84203493583536	2.804361504316713	3.630718235800351E-4	0.3062754142274073
-7.181795837296288	39.83706132882147	2.8042474358993643	3.63000974926942E-4	0.3062760688469327
-7.033567159296577	39.76166368437849	2.8025174615834345	3.6193472415878606E-4	0.3062940923446305
-7.6946177519140235	39.85300356006798	2.804617595128594	3.6322556047057415E-4	0.30627900760499577
-6.488283836647731	38.91091546805024	2.7830231175603193	3.49926952311684E-4	0.3065133139606859
-10.243595360807257	39.850002288818345	2.8045736825466174	3.6326971447369017E-4	0.3063155679462203
-9.730298368089413	39.85000228881833	2.80456443370711	3.6325257562741037E-4	0.30630836055738464
-9.743014193148053	39.85000228881833	2.8045644215441494	3.632534932319017E-4	0.3063085388455851
-9.085341826788042	39.8500022888185	2.804562276747334	3.632188131271482E-4	0.3062993066597101
-7.779783738995952	39.851154726690396	2.8045780044905246	3.63196779007036E-4	0.30628069637328703
-7.886706964608754	39.850916601280545	2.8045707993683027	3.6319884847503563E-4	0.30628226065587283
-8.209330570361047	39.849987794146756	2.8045601038635404	3.6318154639605066E-4	0.3062870273545842
-8.699211804792647	39.85004545472901	2.8045663894708532	3.6319433994812993E-4	0.3062938805646044
-8.427966558711145	39.8500350871401	2.804559396248737	3.631926196760462E-4	0.3062900772823385
-12.152615457473026	38.61822056218743	2.7763654812168683	3.45801991148103E-4	0.30667031064288003
-12.150457207342695	38.60568225439725	2.7760784304684702	3.4562463066928665E-4	0.3066736173447874
-12.146591986235311	38.58859764700979	2.7756868964520423	3.4538381320646153E-4	0.3066781103006496
-12.074238696384148	38.24828133015453	2.7678941390781344	3.405751808505962E-4	0.30676766913669684
-6.441829287929373	38.514252064367554	2.7739383963769737	3.443279975118805E-4	0.3066184319216159
-6.4796557750756225	38.830935381536946	2.7811895826795396	3.487994233924306E-4	0.30653452055529884
-6.431316994593285	38.355730965701305	2.7703056813103224	3.421026440881295E-4	0.30666055730383546
-6.415000660473024	38.12021737547059	2.7649126471351373	3.3878454198182635E-4	0.3067231241442774
-12.006552716049852	37.91928976266428	2.7603541596229313	3.35945235785388E-4	0.3068542838269461
-11.966773292852782	37.7322909897182	2.7560724598348965	3.33314270118652E-4	0.3069034951954582
-11.899335717233097	37.41624344712912	2.7488306904138806	3.2888682371741526E-4	0.30698666688297294
-11.86072968481382	37.23337054820751	2.74464399577951	3.26318430509918E-4	0.3070347965676426
-6.405495081109018	37.81045524455644	2.757813892056327	3.34440781853984E-4	0.30680559026365967
-6.3802834672144035	37.49850283645258	2.7506715079876316	3.3006600092854636E-4	0.30688842208760636
-6.34327199449609	36.990127261889924	2.7390228197886404	3.2297655065651116E-4	0.30702346909087386
-6.3346776499635205	36.89181710192548	2.7367737424816783	3.2160325481399353E-4	0.3070495629661949
-6.327277488709939	36.80573234114482	2.734803558409271	3.204106197348202E-4	0.30707241749030667
-11.839379859361392	37.12464213602315	2.74215164764305	3.2479721456909344E-4	0.3070634362077132
-11.66031709327127	36.191536938073696	2.720781125252074	3.118026507379638E-4	0.30730927199831537
-11.619905720758748	35.962379473002436	2.715538390193048	3.0862290820633147E-4	0.30736969412629533
-11.730360249335298	36.58305483766412	2.729756841818179	3.1722987655407274E-4	0.30720604969617876
-6.248695444183289	35.88284413383002	2.713682292659705	3.0758413955013747E-4	0.30731740823586695
-6.190644674951313	35.36621719878445	2.7018466860723733	3.005041011493176E-4	0.3074543910225288
-6.146329446134891	34.860882297696094	2.690280001062601	2.935312575539568E-4	0.3075885226575793
-1.0600869276340483	18.316100001774196	2.31188017756331	8.365125072756995E-5	0.31193695688488293
-1.0459016161732135	18.37692181363064	2.313268051164397	8.438220416661404E-5	0.31192058040097037
-1.1744205707972624	18.153797557800345	2.308173797479707	8.170421727748679E-5	0.31198157021044104
-1.311326192584243	17.97535615877772	2.304100727926859	7.956334064575836E-5	0.3120307551939719
-1.386335587551091	17.922671465764726	2.302897363156835	7.893360566700746E-5	0.31204568954207096
-1.650548821745367	17.757514160475903	2.2991300448330083	7.695915936854866E-5	0.3120928530142535
-0.9718149006219283	18.630446296863695	2.3190591572774157	8.742980657862245E-5	0.3118521383120459
-0.9542349860686515	18.852537320770427	2.3241290250314695	9.010406792204619E-5	0.31179274535386153
-0.9467123425971604	18.932059856972355	2.3259461125360437	9.106236313507456E-5	0.31177146435419734
-0.9488912973033679	19.009058522305217	2.3277041194896473	9.199201505323525E-5	0.3117509710262665
-0.9602591937381534	19.185733594449147	2.331740793319202	9.412290269957852E-5	0.3117040263747416
-1.0005126263859143	19.36574217623491	2.335850125991762	9.629766361794807E-5	0.31165653772121865
-6.05347281998843	34.07388368729615	2.6722804372918274	2.828304846248886E-4	0.30779712806794457
-5.779746191862431	31.198536783186327	2.6064578250590924	2.442852765785087E-4	0.3085601952741958
-5.81260308842713	31.6601371096856	2.6170047308443056	2.5036101992024666E-4	0.3084375264123564
-5.898916358898413	32.61341104261303	2.6388457988519622	2.6312012925817934E-4	0.3081844927974208
-5.976331308258205	33.33624786626052	2.6553733347521264	2.728038730187835E-4	0.3079927725432521
-11.555172919712001	35.57995576034233	2.706780638699267	3.0336919159762747E-4	0.30747056350862356
-11.427224513094306	34.824469013294944	2.6894826343952634	2.9292971081132065E-4	0.30766983193873493
-11.302991741507174	34.01939293201957	2.6710446663869734	2.819597696073651E-4	0.3078823378558484
-11.26269403333529	33.74326682230424	2.6647351718240566	2.7816711829597876E-4	0.3079552509625586
-10.87492360433819	31.536162433666846	2.614213166767974	2.485054496279936E-4	0.3085372403292707
-10.79808267178972	31.096982410679725	2.604164430039045	2.4279807631471723E-4	0.3086530572164863
-10.515617328365707	29.431210118152052	2.566064263172262	2.2079855754769716E-4	0.30909245944833175
-11.095255333576779	32.78560916869341	2.6427887278297257	2.652945450062771E-4	0.30820779208229493
-10.374607869233792	28.677418549364212	2.5487995324154276	2.1118453421006518E-4	0.3092911401903867
-1.9007542873442729	17.670028077820447	2.297132782221998	7.591911960799842E-5	0.3121191513001337
-2.0779141835942943	17.606247817656115	2.295678233050828	7.516157778517765E-5	0.31213826284575064
-2.421704394542373	17.610906476909	2.2957858462745975	7.523379981463685E-5	0.3121411228212795
-2.5268901597962445	17.60827853304663	2.2957266598419817	7.52076797579927E-5	0.31214307897586985
-1.0157099330243569	19.441588102125813	2.3375832648568124	9.721506417254266E-5	0.31163650755786915
-1.1062328150339649	19.65851365771074	2.342537524078343	9.98398530836963E-5	0.3115797823286697
-1.0950141199455286	19.63861486947969	2.342083035979434	9.959872050288799E-5	0.31158495085065724
-1.0936631912571904	19.634142492606518	2.3419808278140457	9.954446440030263E-5	0.3115861265097934
-1.2019485900933222	19.823967402584525	2.346318456178488	1.0184388949323535E-4	0.31153683648817226
-1.2626663164006444	19.90610167368628	2.3481937568324516	1.0283766562279788E-4	0.31151567309162
-1.3479656887537845	20.02184186709379	2.3508397384406368	1.0423915166100364E-4	0.3114858485029898
-1.3818036936806772	20.069240413165744	2.3519222646032256	1.0481575458170764E-4	0.3114736219182132
-1.490043238491493	20.21081153288452	2.3551584309425566	1.0653007631602335E-4	0.31143718656408603
-5.495158991359491	28.68268136418761	2.5488661007919076	2.1149615544829249E-4	0.3092273762145882
-5.507477156915547	28.790577524822243	2.551328533986933	2.1286585152708394E-4	0.30919875727938695
-5.640376413522405	29.93509919763994	2.5775348134947027	2.2770583964774286E-4	0.3088952817562831
-5.66674537726079	30.200894570944342	2.5836066770251005	2.3113241437930045E-4	0.30882473587765186
-11.232964758328787	33.56280133293661	2.6606006991973983	2.756895590339716E-4	0.3080028653673045
-9.890707351552885	26.584105713780335	2.5008978580073014	1.8455030410908417E-4	0.30984177983636413
-9.499209611630052	25.463046361573806	2.4752609012494258	1.706727726683754E-4	0.3101351324511835
-10.251371607480321	28.08873461337165	2.535330383604891	2.0352484006281343E-4	0.30944613360295864
-9.949856872037069	26.81141811544305	2.5060994401488563	1.8746212595443444E-4	0.3097820638153424
-9.409620206466	25.28683176907262	2.471221066951179	1.6846744216640158E-4	0.3101809039738672
-8.975776833099328	24.413789608181347	2.451294004948805	1.5782865845718515E-4	0.31040790405750834
-8.450931047688341	23.67686534172989	2.434407486121337	1.488126547416672E-4	0.3105976374666696
-8.315280225053407	23.486682331666373	2.4300695633664096	1.4653658689248031E-4	0.3106466379148457
-8.109310669822081	23.245736403988893	2.4245533120519824	1.4364897438965042E-4	0.3107083250286693
-5.04821833795282	26.35030357792787	2.495520806718914	1.8188382724599692E-4	0.30984371592753857
-5.072511135861281	26.457154341834364	2.4979587707538755	1.8318803890935066E-4	0.3098155135923377
-5.319014801988768	27.6151602307035	2.5244450531255613	1.978152432671375E-4	0.309509810395031
-5.298549699956672	27.508324942348306	2.522005104862702	1.964924135743962E-4	0.30953805057273276
-1.6547952866665352	20.435138707303928	2.3602814675706916	1.0925186077552765E-4	0.3113793730690903
-1.7068462026965912	20.505043732104994	2.3618797001429384	1.1010265313297541E-4	0.3113613667404992
-1.8328638043067826	20.675856534446993	2.3657813570850825	1.1217910837276612E-4	0.3113173526588051
-1.9146876228856835	20.78271581099791	2.3682245674320677	1.1347582160612112E-4	0.3112898532045284
-1.9589596542270868	20.838178803681924	2.3694909365461623	1.1414572890868422E-4	0.3112756003606729
-2.2267902915590323	21.173727916983232	2.3771688711505696	1.1823752020708116E-4	0.311189378475188
-2.4765836027203294	21.524027437877677	2.3851637807329125	1.2250114550752832E-4	0.3110990068563876
-2.510632075597485	21.56945277354053	2.3862036351517255	1.2305913208422947E-4	0.3110873104070812
-3.4170539347823667	18.323036770820913	2.312052228650604	8.383192177177094E-5	0.31196324713270457
-3.3613588547056894	18.26201824120377	2.310658705285706	8.309713943440362E-5	0.31197884561030054
-2.8302006677410443	17.7685842180935	2.299386627794846	7.714700665424379E-5	0.3121039817116739
-3.0213186080937637	17.882690433716814	2.301993804157695	7.852665445853405E-5	0.3120758540875027
-2.9853774190574067	17.85333337493745	2.30132402347236	7.817269845421834E-5	0.31208325021177574
-4.904236518511963	25.91960781073081	2.485656259500211	1.765637469627959E-4	0.3099567882853287
-4.723668736196532	25.314951331292864	2.4718430112539345	1.6902550862321026E-4	0.31011577037855187
-4.604679940346854	25.051089745874435	2.4657974644005343	1.6572220933305998E-4	0.3101846370761908
-4.281370486848969	24.383328411417228	2.4505559479530086	1.5753541688144602E-4	0.3103587276298009
-3.2125741016240386	22.611557155864187	2.410021943133185	1.3578545787728145E-4	0.3108180049918373
-3.272014261258436	22.70654698603269	2.4121898195847145	1.3693923218389674E-4	0.3107934023490077
-2.5518384799861815	21.63096481182497	2.387608697348605	1.2381690963975922E-4	0.31107141445642855
-2.8735384712196232	22.08009398368013	2.397882093033119	1.2929454455389824E-4	0.3109555796102853
-3.1756044296995665	22.556944434453374	2.408771707967298	1.351250980277263E-4	0.3108321182808408
-4.545571876999899	19.652622560032107	2.34242834002396	9.99082188599474E-5	0.3116225108331617
-4.424895516455141	19.524062222800467	2.339491503759829	9.83582807600702E-5	0.311655338775775
-3.958958611653594	19.00470136406695	2.327622730484793	9.206322223484864E-5	0.3117881126764799
-3.8782730930382083	18.915322300283425	2.3255829500960674	9.098552603091244E-5	0.3118109719747215
-5.025563667731989	20.107549344377823	2.352838791965418	1.0545397774353534E-4	0.31150710213054367
-5.277731362781373	20.350988119887234	2.358390670969384	1.0838989987597492E-4	0.31144522506782424
-5.606549304112775	20.6598148798465	2.365460714864255	1.1217411199489737E-4	0.3113669488320589
-6.131048509468386	21.17349677678001	2.3771846672047636	1.1840289915481069E-4	0.3112363441911321
-7.17416985769136	22.198608654304337	2.4006116419229606	1.3086411396038005E-4	0.31097582321617256
-7.6413332318231895	22.67125431062098	2.4114446261728113	1.3664757781679034E-4	0.31085561730226735
-6.9150129554945305	21.927639425126234	2.3944350087188413	1.2761212052210823E-4	0.31104491861564587
-6.31895859009996	21.343154735881807	2.3810764513126186	1.204959861476357E-4	0.3111934466398556
-6.618255579081206	21.642875823077	2.387909961704654	1.2416382136750425E-4	0.3111172198948303
-3.6680004015474728	23.30103040805593	2.4257972079873493	1.4419144790639413E-4	0.310639744185323
-3.83446762916781	23.580833568731567	2.4321884315957374	1.47674358345565E-4	0.3105672076134418
-4.071443328978513	23.987709649252928	2.441499223889923	1.526021236818199E-4	0.3104616014085156
-7.640251545310057	17.586782544931808	1.594270500047428E-5	-1.3387129695640692E-5	3.2249736443053585E-6
-7.509356374993602	17.79911102953117	1.633291492818199E-5	-1.4027674701575107E-5	3.336525783588313E-6
-7.6989388334005735	17.4903691638282	1.5806171613832968E-5	-1.3138720736705928E-5	3.172699024053191E-6
-7.762103216471637	17.30759444679789	1.5473182571603044E-5	-1.2651846415948233E-5	3.1415566034972654E-6
-7.821162534822876	17.152686250634986	1.5204137534770253E-5	-1.2263722265493586E-5	3.1013726619309116E-6
-7.87221896818102	16.9473112831706	1.4823440981493902E-5	-1.1757265026384352E-5	3.080855413350799E-6
-7.921170402924522	16.753942907049066	1.4467993709959921E-5	-1.1285992040088458E-5	3.06108774228223E-6
-7.9783869673286425	16.470761822820492	1.395047578753355E-5	-1.063046533290791E-5	3.0481537630136398E-6
-8.003886469325913	16.357472230499454	1.3741815324455036E-5	-1.0365587661007885E-5	3.0376427215073454E-6
-8.041803974825056	16.197407590250943	1.3446078082898687E-5	-1.0014784156717349E-5	2.999503906869267E-6
-8.11957094103931	15.808141817188318	1.2730464712998306E-5	-9.160720604907932E-6	2.94614259832541E-6
-8.094241908274963	15.975737091845481	1.3036442051641586E-5	-9.518041785454826E-6	2.9601828522659515E-6
-8.149959289733443	15.594634263864748	1.2335122918929636E-5	-8.70029546063636E-6	2.9336584603523954E-6
-4.487015489615116	14.591722761896559	1.4655881725399663E-5	-6.144204010673605E-6	1.0780183808874143E-5
-4.416731324563106	14.512870608922288	1.4673018627323205E-5	-5.970196616098325E-6	1.0917710101721386E-5
-4.329055028394281	14.412978776001905	1.4700166889850467E-5	-5.739678709201379E-6	1.1098060347562113E-5
-4.19303203891211	14.248275933735142	1.4745201153753961E-5	-5.379504945445345E-6	1.1367941359980192E-5
-4.178965322518646	14.23024927967746	1.4750566000366885E-5	-5.338675756616981E-6	1.1397433851993022E-5
-8.208595369810979	15.125877972768416	1.148713101509672E-5	-7.767563995367946E-6	2.8880490305116633E-6
-8.250106284083648	14.883579494882824	1.1062992186662931E-5	-7.314765442440015E-6	2.845951816040443E-6
-8.184763342662869	15.304083214581624	1.180481500707307E-5	-8.115620119876315E-6	2.9050679218656053E-6
-8.194040568253598	15.203367992185502	1.1622871221629807E-5	-7.910743829971577E-6	2.9046962104913714E-6
-4.009503675450382	13.95499929048619	1.4762698712042756E-5	-4.753873813627205E-6	1.1723843958681041E-5
-3.967321215997023	13.879167246534847	1.4767409627323561E-5	-4.5850379216985785E-6	1.181248448960557E-5
-3.8768075373306097	13.684183745503944	1.4763462836074134E-5	-4.1783654199053864E-6	1.1989928777897574E-5
-3.8285567068758617	13.577304042901428	1.4754256588075595E-5	-3.954080549976166E-6	1.2082041250912468E-5
-3.679175518096213	13.165512678706849	1.4724124526697508E-5	-3.1002888040353893E-6	1.2373196412920221E-5
-3.5952780276413945	12.848827743115857	1.4687376357303294E-5	-2.4716032811493816E-6	1.2533825066090617E-5
-3.8035301168690907	13.511178334388502	1.474682869635571E-5	-3.824659055985727E-6	1.2126374502509088E-5
-3.5706258476984103	12.751547870197772	1.4681719033960369E-5	-2.262139299083433E-6	1.258759929501822E-5
-3.536337058362929	12.508568926206657	1.4659342264598926E-5	-1.7713433763732598E-6	1.2666612442069122E-5
-3.4943523373487664	12.217884679130231	1.4622380260133164E-5	-1.1872473669122938E-6	1.2758095585760929E-5
-3.476217738039166	12.051206781698731	1.4606364320652384E-5	-8.731801200730145E-7	1.2794066047952806E-5
-3.4381043775288846	11.707787309160882	1.4632209564363438E-5	-1.4754624894446804E-7	1.2896284259201728E-5
-3.4175141432913065	11.442487558596586	1.4629591684969661E-5	3.6053303140013206E-7	1.2938405561932301E-5
-3.390535492772293	10.959938069747185	1.4690864616560775E-5	1.3242208841161641E-6	1.3012224824576452E-5
-3.391605607580326	10.637069694303245	1.473976546964206E-5	1.9499283575808118E-6	1.302186750068885E-5
-3.3957072198915474	11.125983907025887	1.46873359325172E-5	1.0115349346558134E-6	1.3001635576014361E-5
-3.3933099091125833	10.454525891479044	1.477882168291763E-5	2.323203112960039E-6	1.3033422432114712E-5
-3.392748642497309	10.363320317554606	1.4814045174122476E-5	2.509298106178602E-6	1.3039734912029026E-5
-3.3881777990103163	10.052022617744685	1.4903605988783777E-5	3.1180792650341197E-6	1.3048774588930895E-5
-3.379931059854188	9.65560915900371	1.505041377814078E-5	3.868073748976999E-6	1.304735078197941E-5
-3.38003327420144	9.645525660619372	1.5052576168642506E-5	3.886237172666258E-6	1.304651986817026E-5
-3.380411775956053	9.63612711841371	1.5053644500310403E-5	3.901396162648175E-6	1.3044437935978625E-5
-3.4070943292007656	9.209820550583608	1.5185550910199862E-5	4.702248470865082E-6	1.2980495751774546E-5
-3.4177904844649305	8.97279793026408	1.5229812924528355E-5	5.097959674549959E-6	1.2911879422655404E-5
-4.670507470987797	6.528342318175511	1.3798102710780487E-5	9.379344107653126E-6	9.972600993342798E-6
-4.472672713765167	6.53165408154053	1.4214821136255672E-5	9.330281066189571E-6	1.0473136580003664E-5
-4.296096768007061	6.564113874181485	1.449533368049591E-5	9.173935732804448E-6	1.0715692185037615E-5
-4.1907677441120486	6.6201318525786546	1.4695803377228502E-5	9.00057039292337E-6	1.0975151146607812E-5
-3.42823364007561	8.77881073484247	1.532790590423887E-5	5.459227389213191E-6	1.2886459344763095E-5
-3.440421539484517	8.631632878187974	1.5408229765677772E-5	5.693004162127875E-6	1.2850033815270102E-5
-3.510174069952668	8.051882576425108	1.5681857838036545E-5	6.597547858698284E-6	1.2657754036316287E-5
-3.4654247941708625	8.41479710425795	1.5469624488070343E-5	6.0133138389146E-6	1.27758145161081E-5
-3.519325274558982	7.974355231943207	1.568425504052936E-5	6.69849835030042E-6	1.2608120533963331E-5
-3.8048036653298265	6.960169305120867	1.52009889586854E-5	7.969981511121865E-6	1.1523428137607687E-5
-3.942941641067294	6.809098812242506	1.5023905015085346E-5	8.462592847222104E-6	1.1309428635875167E-5
-4.081244662082278	6.715380176995773	1.4733763013564223E-5	8.622270287604725E-6	1.1093426284054734E-5
-3.557899482821399	7.6388476831782866	1.5671777614051126E-5	6.854287738056081E-6	1.228272798550571E-5
-3.5506928691402093	7.692857622749482	1.576557632360761E-5	6.960366542958657E-6	1.2404142847675481E-5
-3.535122007221198	7.8370201875805385	1.5713818921628816E-5	6.834906146570905E-6	1.249212032494318E-5
-3.5827478111781415	7.560437912809053	1.5659640429352237E-5	7.143541519622648E-6	1.2189541759449698E-5
-3.656557182300242	7.31345080673359	1.5404280890210536E-5	7.432684930522405E-6	1.1833328235603878E-5
-3.741595319822733	7.091603710798701	1.5231523422839687E-5	7.571031102948853E-6	1.161399381336901E-5
-12.48823622079036	29.318127189803445	1.8025561184112031	-0.04744892158574314	1.0578915484094749
-12.301573729696075	29.291730374054282	1.7201382888891388	-0.049664776892402736	1.0422755036013154
-12.904182385341631	29.37659805299116	1.9823700311369514	-0.04843849359085877	1.0821166221603296
-12.704310573905445	29.35687813300677	1.8973932054115372	-0.04693645193355503	1.0714208240546763
-13.215739023882737	29.375039723105594	2.1047825763198733	-0.05319835039766433	1.086012230586071
-13.289816212405814	29.38416912499247	2.1345494414994426	-0.05532789676564658	1.0881228676689
-13.628735756055638	29.408293625969595	2.255812099821885	-0.060829221189564804	1.0871876418189441
-13.761313265189306	29.420327221129604	2.3040262763347625	-0.06347835197818513	1.0872194963356396
-13.789831291953012	29.42263826529943	2.3129459360552995	-0.06421941381261635	1.0866582928339084
-14.193507593470319	29.351006338599753	2.430022438398381	-0.07225506959587083	1.0690493572798974
-14.343065600888547	29.30623263263965	2.4671626679979415	-0.0720532116544294	1.0606450083574792
-15.169871121939503	28.7024294022831	2.6764982569427564	-0.07200709699065107	1.0216999292262714
-15.025976096323706	28.826575538617305	2.6397389379469276	-0.0703960724850325	1.0277564071095544
-14.704342841257393	29.099582909420015	2.557731142919438	-0.06895997793934448	1.0420329854703685
-14.77814405518191	29.048154888872233	2.5755938360993302	-0.06791395432637383	1.038042898277917
-15.194930389272562	28.670268692680192	2.6848659202092273	-0.07285481670544641	1.0199395266744617
-15.552436058935607	28.262388145106144	2.796814273642167	-0.08618680221974437	0.9959152150851909
-15.65870487864321	28.128694460225432	2.8309573499549403	-0.09035022366070838	0.9880911866648762
-15.420870685895718	28.414489982476084	2.7539513947988707	-0.08146478986046332	1.0058801394595236
-16.14669845066415	27.534817692946177	2.9869599202586503	-0.10500622095957428	0.9401115543777712
-16.18902508127296	27.487365967844962	2.99964763028002	-0.10646273528082117	0.9357427463371499
-16.090879730623392	27.60512583812312	2.969036143385702	-0.10376663925677553	0.9457648561470074
-15.906983759261689	27.83045491742547	2.9095558988340775	-0.10065585154387276	0.9650104438761167
-15.78801336657089	27.974288039163056	2.8721878797645513	-0.09681518939664334	0.9759913775722014
-16.4224657835804	27.241242221715776	3.0618783045186855	-0.11487000482869052	0.916690720038147
-16.636541644582238	27.015574682657572	3.101691381965007	-0.11973171336395064	0.8911713896066534
-16.701862721366762	26.948993088668995	3.108439529196779	-0.12049546734240638	0.8825062500018228
-16.98192097775023	26.67928029930171	3.120499871920697	-0.12465074164778275	0.8645053705828145
-17.086567607533095	26.586911131348927	3.1139004480760617	-0.13247079475187018	0.865131620468223
-16.810764952407226	26.84442366016748	3.1119298820780847	-0.12271218154229523	0.8762889501724662
-17.316197999609905	26.352544552541893	3.0754101421410684	-0.15706595866848877	0.8796427446472581
-17.45518464052986	26.210110438215963	3.049012402398813	-0.17559822194693814	0.8886303567280551
-17.722095738557805	25.895382301413925	2.994275598181764	-0.2503928015982803	0.9272657853233184
-17.72264017583542	25.894744071275742	2.9941367440525593	-0.25054423669215375	0.9273449452129293
-17.932597821946576	25.11386146747848	2.884082134659008	-0.4592102416446911	0.93977908812557
-17.907096306050956	25.00313633884308	2.865961244571095	-0.4938046233549256	0.9301677801445749
-17.75267320881764	24.32471147247125	2.7510803322230677	-0.707761063194522	0.8691086371294796
-17.92944471255859	25.1306830888716	2.8861534343803816	-0.4550958227041902	0.9395201726560405
-17.722777975835573	25.894232143167198	2.9940519843786086	-0.2507084983547641	0.9273432900958007
-17.728945142955695	25.871483784810497	2.99087258925966	-0.2567799736928123	0.9277174085903235
-17.700264955727473	24.192801294244298	2.7251307543207033	-0.7553709778166331	0.8420955416310494
-17.492893227235577	23.675149455238873	2.6132807974833225	-0.9386358705830434	0.7322084410039604
-17.219818972655105	23.051350814888384	2.4852391885595053	-1.1464483182782883	0.5910255475769225
-17.213682929786287	23.036984749786797	2.482078408811934	-1.1510983789705604	0.587780947489224
-17.20651458505761	23.021889840621302	2.479142253411193	-1.1559240962267183	0.5838871583150883
-16.72944438496599	22.0265670999435	2.3022628027341465	-1.4569172557339645	0.31325176304399405
-16.772330573218266	22.113599037757318	2.3168292965632564	-1.4330943290382425	0.3375452417915708
-16.97378539565523	22.529669064239176	2.3858344663923052	-1.3155008678245625	0.451926946639162
-16.69878402350933	21.97001521221032	2.2956724937267188	-1.4709970971329063	0.2981371483493463
-16.44523432072541	21.481646309928003	2.2311877598548175	-1.5918157433133038	0.168186659236704
-16.38784636008633	21.382208809377225	2.2232393187476562	-1.6138545791997605	0.1408725606217779
-16.10429654720809	20.90765006213037	2.174764552480892	-1.7179723904257178	0.003267357292876777
-15.229590069694847	19.59839917871314	2.0947685195501204	-1.8876301877577224	-0.38990543779454245
-15.573303162172023	20.08692966262294	2.1197015724877577	-1.8419582203235016	-0.24337119188398992
-15.762739830454272	20.369577854236137	2.137432297138897	-1.8060945343952997	-0.1575850322853177
-15.676053214728174	20.229671015614727	2.126624204486922	-1.8278266957327514	-0.19989745979954898
-15.004965242227517	19.29705702264412	2.073900378331717	-1.880127416988891	-0.4837805268651937
-14.347740685004595	18.43237628944785	1.9106183136770298	-1.7072903053589399	-0.7130217728644828
-14.71316053352021	18.903140185799252	2.0293185593108785	-1.8443402116167733	-0.6141125513976393
-14.112301424219844	18.14085757339455	1.8001727309178244	-1.5819483396228724	-0.755334869923757
-13.786968016309958	17.746840232171802	1.615931056775377	-1.3942150861059281	-0.7365575517830244
-12.572484095421888	16.31238607204104	0.9223023177532308	-0.7350682475169235	-0.4442133054638415
-12.73923093656964	16.50237005974189	1.0147686234513613	-0.8221067638661255	-0.48937992511699724
-13.149721100590622	16.985383718836303	1.241746639641812	-1.042152927288011	-0.5896159513870247
-13.560443943361147	17.474962802260926	1.4812955190727437	-1.266497065818939	-0.6881341438150971
-12.433087863224218	16.142914163274668	0.8482363360009637	-0.66715903457133	-0.4074331758827624
-11.67886765718853	15.130655135953049	0.47416264558092114	-0.30834145088032094	-0.2250506197498837
-11.370603754574383	14.616160191779192	0.3311860644959941	-0.16299159903323907	-0.1624684116236475
-11.928279318244115	15.521235666230787	0.5927963323597503	-0.4245762059756841	-0.27888988202776444
-11.098102119973685	14.067276715400904	0.23381533462736148	-0.07440222734615493	-0.10753801431746589
-10.94829922258624	13.75778922441979	0.17844901904999264	-0.028037032227477696	-0.07588681175893656
-10.566136973193167	12.955069884045642	0.10600351423745644	0.013926332370459274	-0.02534701426193465
-10.528617101577506	12.869997651759531	0.09751846886513202	0.016683096246469648	-0.020150835154237132
-10.125844678960055	12.03212679724241	0.06331263551688902	0.018891541487882992	-0.0040535249364908234
-10.205786830641387	12.200371242765215	0.0701024127480182	0.018316847124438554	-0.0072664527405998484
-10.11776374681346	12.014636087480781	0.06292008391898432	0.01874823317446443	-0.0038641741389629797
-9.799033203597945	11.32040592221854	0.040440268162619	0.014757195039703751	-8.618741344923637E-4
-9.732454220074882	11.174895810343436	0.03596302060301179	0.013335322903625569	9.593054741195116E-4
-10.081694286405995	11.938670646469957	0.06042182059037141	0.01822524472449804	-0.0035305141558834726
-9.419861471494833	10.505758447346915	0.022992326422410506	0.006758773298889319	-0.0012416599400226006
-9.39945834397536	10.463080013210769	0.02214545585408233	0.006290552216552758	-0.0013059915448794428
-9.362989365785312	10.388561145610026	0.020977331735910064	0.00592162348126294	-0.0013427610169351376
-9.15485933130238	9.94585479357356	0.014629994859804683	0.003387542542444955	-0.0019574391017378305
-12.250739993292553	19.150604908283345	2.1501361570522537	-2.0476859356906463	-0.5802362868411548
-12.385666050996104	19.229462944007324	2.256390164062135	-2.131214477075548	-0.65250173366486
-12.018444755085756	18.995911937273455	1.9410458747782073	-1.890944736128378	-0.4366368713012578
-11.827571680933026	18.805921238230237	1.8411829475078476	-1.802443996741799	-0.3692574468437953
-11.71378598197753	18.69006222155872	1.7746849680913213	-1.7415535032383935	-0.3285530000757162
-11.489121580415649	18.312221504949157	1.6019384666669354	-1.5758551631755255	-0.24937855132724068
-11.42092816915265	18.202424829191397	1.55218785099516	-1.5273788306299618	-0.2277644727867302
-11.137081940903064	17.673975351763787	1.3107320330711267	-1.2863371616001094	-0.15320616457059857
-11.050577560623434	17.52903972488271	1.2434150092496412	-1.2178278667156843	-0.13443207988974185
-10.900173758069224	17.228821915447778	1.101020746229294	-1.072404646572899	-0.1082470982457349
-10.59407257662658	16.86993613536655	0.9161709140287204	-0.886349487179221	-0.06876852464756009
-10.4015251414116	16.663994998799538	0.8144487031662557	-0.7849855129928736	-0.049030895619128836
-9.980308680915373	16.24426542990552	0.6051125187406797	-0.5768001649109817	-0.017873681474056515
-10.52456597891735	16.788877057884427	0.8760082982466524	-0.8459198755810462	-0.05860554404361754
-9.215934750579713	15.702403997568886	0.3323191523386121	-0.3117940110615255	-0.012931815853565523
-9.506635524164235	15.916651407254937	0.4372311795227417	-0.4136677431437147	-0.001377086403103993
-9.713477904294042	16.0562870014233	0.5103040464731992	-0.4845219622261606	-0.006676169253222658
-8.987328542896977	15.535943891824608	0.2529080830435456	-0.23476758275656148	-0.020231775483924644
-7.038155536202357	2.4161328913912485	3.5830698189392773E-4	1.4664438999013733E-4	7.1180244629326446E-6
-7.218271698777633	2.47634434863711	2.9243040534525583E-4	1.4976507346813433E-4	-3.525528342155475E-5
-7.402921517489648	2.596088343862585	1.975404860287059E-4	1.338527590443411E-4	-9.4982573032266E-5
-5.610926604361966	2.56874897195521	9.724926520550945E-4	7.956534431103914E-6	2.6319279731335725E-4
-5.791192046184306	2.4885541575675454	8.991762435119249E-4	2.5194329711438046E-5	2.4857741517422436E-4
-6.090991914769232	2.367770791599311	7.745990666541836E-4	6.570294231525315E-5	2.0758549641987836E-4
-6.223300720670824	2.365865245728654	7.140432465625613E-4	7.547430686262243E-5	1.9211197025218257E-4
-8.524776938151282	15.280293075065625	0.18018599471289548	-0.16862789971204445	-0.03697915021277714
-8.5390176621	15.301185889469425	0.1905207348738237	-0.17821897955864094	-0.038868862822241654
-8.574275941324595	15.320887483760043	0.1955371390618183	-0.1826933134533997	-0.03778883314178879
-5.2268760988311245	3.1984387632370352	0.0010233442061278984	-7.769694265414963E-5	2.902067027742112E-4
-5.323022364028059	2.954304032548915	0.0010258076324716346	-4.846196798968808E-5	2.850126340713482E-4
-5.411391041049513	2.8046470279535036	0.0010160959918114614	-2.547410661815888E-5	2.782195761860103E-4
-5.361270108912003	2.863813885716368	0.0010292646815319116	-3.6193593900825285E-5	2.833081241396579E-4
-5.176470922340737	3.3654332504811606	0.0010013814289719673	-9.126957541413096E-5	2.872346287515053E-4
-4.997438755280889	4.032636318053695	9.107017322644965E-4	-1.5686375939354648E-4	2.727934891534957E-4
-5.108994509801874	3.6116460899580636	9.721086009338293E-4	-1.212975454546074E-4	2.8496222047301646E-4
-4.991774580661376	4.054261353979088	9.07688814737296E-4	-1.5937368491741305E-4	2.722622064670302E-4
-6.53602006808163	2.347293243898074	5.845779915300095E-4	1.1040262785671759E-4	1.347303248131398E-4
-6.871423256057571	2.3759082864320638	4.3115331736448916E-4	1.384254601428712E-4	5.7777859951746314E-5
-6.725008134174486	2.363972974785624	4.7421865961801564E-4	1.2684229347763066E-4	9.315364453163724E-5
-7.498445287702315	2.6504749625169852	1.8379843856657248E-4	1.2708803069548435E-4	-1.2520044354228196E-4
-7.543394316053332	2.6908233254228815	1.8999832781452675E-4	1.175919635387025E-4	-1.4275258950913845E-4
-7.714537633122486	2.9137762658493207	2.7233671809197854E-4	6.817931876711446E-5	-1.9197544295163727E-4
-7.7891268079090406	3.0564766598021276	2.811612555190903E-4	2.6819380052741E-5	-2.1586427984430115E-4
-7.80527300412054	3.4063802626319237	3.048142444346435E-4	-6.110602147598743E-5	-1.928350399621203E-4
-7.804324521600502	3.2269612996167556	3.058653134315579E-4	-1.208718000571399E-5	-2.075463268743303E-4
-7.758877336072651	3.698244931275473	2.9437104095082485E-4	-1.1918663953522317E-4	-1.5041511007592E-4
-7.751964178591711	3.7286102673963915	2.9226221178029605E-4	-1.2643212536601008E-4	-1.4468043314222305E-4
-4.868412953288395	4.489722570165323	8.38161843386847E-4	-1.862561222477517E-4	2.389882110707686E-4
-4.944274103721604	4.221530184777065	8.806010317672795E-4	-1.6968237455096456E-4	2.593745400176256E-4
-4.861218645669248	4.514367912389247	8.329089529185607E-4	-1.86040142318507E-4	2.3623117122521412E-4
-4.761328567585714	4.872867994409656	7.620906560321808E-4	-1.978768308840372E-4	2.0119661861549718E-4
-7.7347878369548635	3.762505605967378	2.7816318298301784E-4	-1.305584526729633E-4	-1.353186084660629E-4
-7.441188952293851	4.488511996506501	1.847230288215694E-4	-1.6411196833774244E-4	4.183449308299659E-6
-7.462522939780039	4.43043664258904	1.8839678484377972E-4	-1.6165303830380492E-4	-6.074244611989159E-6
-7.583988224902736	4.103803156183615	2.674201936794743E-4	-1.6135181015408445E-4	-5.650804652744992E-5
-7.428705960551779	4.562167039268793	1.8069690032000897E-4	-1.6073175292907185E-4	8.774185179276875E-6
-7.367225146909923	5.0179675342064245	2.5700192168021704E-4	-1.344694275919408E-4	4.024842843318716E-5
-7.395373926440531	5.510469499667041	3.5566210065464805E-4	-5.33455340265876E-5	2.4361638639671575E-5
-7.396628687854849	5.543415335697084	3.693224741092651E-4	-4.943663945560003E-5	2.3230385919253815E-5
-8.951906927477943	9.55517852325179	0.011604530307114502	0.0026813621597288136	-0.002462960822580234
-8.732770861641235	9.107630277300872	0.00795885665190762	0.0015383896683421406	-0.0020777972313423014
-8.477149435408428	8.592840803667324	0.005630389666703187	0.001051063104240753	-0.001587123797683702
-8.352048182285694	8.325615036227727	0.004644259266862141	8.993646048919038E-4	-0.0015581606528554367
-8.222367325804308	8.079901469599669	0.003997026973257614	7.928440881483087E-4	-0.0014345438529328896
-4.558078678429407	5.6727023718291845	5.282770954050641E-4	-1.5306718114337637E-4	1.1242797507881793E-4
-4.661854211303943	5.2307881209663405	6.68140435491444E-4	-1.8262522573749755E-4	1.537715308266511E-4
-4.6736829568741065	5.179041007331088	6.820700517898699E-4	-1.8412803943548153E-4	1.5924768353440752E-4
-4.664862639408369	5.2157017440172675	6.726581786215894E-4	-1.833246377358813E-4	1.5483578818847665E-4
-7.642518454416541	6.7438038314408955	0.0012460710074725006	2.1184629893825982E-4	-3.228585716317488E-4
-7.72390205946121	6.960130553786359	0.001578074496240079	2.8553954739850035E-4	-4.5253745801181894E-4
-7.960824009101229	7.5515457825414485	0.0025931982215923076	4.912193326455711E-4	-8.559548793079099E-4
-7.398279738095727	5.568321714484634	3.8268311446660046E-4	-4.4736193627367314E-5	1.695580784870881E-5
-7.486554017062449	6.151026864151781	7.442381185134514E-4	6.866682070139094E-5	-7.819430098840426E-5
-7.599533786520233	6.612688047526157	0.0011152378945197899	1.8161272820775207E-4	-2.957947852386676E-4
-4.559353287845783	5.783205763653101	4.870482237198683E-4	-1.498862966909245E-4	9.895960063061406E-5
-4.539973927898901	6.108340489734484	3.7205534519703127E-4	-1.2295337312316314E-4	4.985340460767313E-5
-4.595870421128182	6.280367827388355	2.27910386976223E-4	-7.631890639417468E-5	2.978406712333251E-5
-11.949523827617073	29.206895619841305	1.5562904622974132	-0.05587861279821676	1.0020336996352246
-11.807688642858182	29.154031813094953	1.4862657975094864	-0.0623369546498283	0.980042020726443
-12.00330605669702	29.223330979102066	1.5817814741741838	-0.054251509463719906	1.009114928666015
-11.58017196199464	29.065937130844834	1.3750316062078447	-0.07702159624723352	0.9479931442126901
-11.41683712235142	28.96940271662765	1.2927635477613975	-0.09394646465218678	0.9151728863368005
-11.219350371023808	28.853937987330728	1.191708152867895	-0.11699333726441724	0.8740918065085498
-11.063811648377435	28.68153300927144	1.1045535817025165	-0.15980314807114024	0.8328845786094994
-10.947486528223845	28.535037823889105	1.0378924620841499	-0.19431156441945743	0.8013578524621444
-10.899230615467399	28.323819733732066	0.9859745291146293	-0.2526428359231868	0.7811036907155475
-10.868467577029437	28.194812621939796	0.9531482557160005	-0.2882934014158067	0.768501035157798
-10.876511202290695	28.109887068149042	0.9425833879750973	-0.31850161355509243	0.767254937113032
-10.899672074901286	27.854101802332053	0.9093348764182609	-0.4023427073081022	0.7578662192820406
-12.412266700730603	28.73183000599365	1.6920719339857992	-0.07223584308282524	1.0005776832159121
-12.004390987243811	28.644127827029816	1.4782620594978335	-0.12461179060149155	0.9623468682696443
-11.418956634563854	28.353076382645266	1.158635590933648	-0.24491419277812124	0.8803555366696827
-11.624144095082618	28.483083006210283	1.2695276630842622	-0.1948763008196851	0.9129000504725922
-11.98757052088968	28.638168487186267	1.469214809065451	-0.12736410356455524	0.960415268936822
-11.999455430555999	28.643021141499133	1.4756789417427936	-0.12524620336176862	0.9619135082124975
-11.11438165555979	28.077094826076056	1.001489957297805	-0.3379855072604727	0.8138173310080172
-11.390783517603357	28.330385589064328	1.1430118159798013	-0.2532370674187136	0.8747195185132399
-11.018694723095315	27.985290635821798	0.9593616291139246	-0.36699889846950773	0.7894352877245923
-13.471803069018005	28.77445563984976	2.2072172125292133	-0.003284709375287062	1.066895389963161
-13.48260549035852	28.773788416678933	2.2121700105586233	-0.0028293425851254454	1.067300001542035
-12.935354512904492	28.789110493383188	1.9553038118677957	-0.029733358462849767	1.0408756559348387
-12.730299209385468	28.768829272465172	1.8533193838022521	-0.04592202313481669	1.0271194265471517
-14.231290469589101	28.525879619960573	2.504181736218472	-0.017551004932907524	1.0695159242461987
-14.010448775461906	28.63328583652027	2.4256711258214247	-0.007194468555577165	1.072615767395894
-13.506471729136642	28.767317669153915	2.2217090062595943	-0.003018275657557968	1.0674794876544071
-14.460841527293365	28.39408003504012	2.5800387780432095	-0.03192377991969527	1.0630891676503524
-14.783683682753072	28.129965573228738	2.6691189853841957	-0.061689061001270695	1.0439547903496733
-14.975465100779633	27.963363652093868	2.722994642019498	-0.07733500745477635	1.0313266419743203
-14.857377166814722	28.070482248494333	2.689422819299727	-0.06829582762697291	1.0397312975360595
-15.247091508969765	27.723494694946858	2.7989533324189777	-0.09744046607628272	1.0121771831473128
-15.438921475279523	27.548521108541188	2.8563262348722307	-0.10833604141760196	0.9968388543228466
-15.777307067901031	27.23142152114181	2.9578138652349546	-0.11803571802337087	0.9684315942330969
-15.505550048294694	27.4862002405047	2.8753994322712155	-0.11202615737920307	0.9916709160987014
-15.95882932927022	27.057658625283377	3.012316752236617	-0.12419186117549541	0.9501313990519467
-16.071627921968407	26.944874315391413	3.0454951912955446	-0.12476753824760603	0.9362670927611183
-16.348879088595037	26.649360708813276	3.1182776431615977	-0.1249143804800844	0.8988728115694486
-16.427997019937784	26.555959712111072	3.1385222361038667	-0.12649798649916452	0.8856283039966901
-16.656844434007954	26.17623866269756	3.1618668148133997	-0.16777817974763973	0.8314289402040873
-16.696536478621557	26.09508062700545	3.1597391999215843	-0.1797867236068582	0.8200392632328106
-16.835749776418716	25.686852448177994	3.1052166324002735	-0.2665691873093355	0.7669956097516581
-16.845061757485475	25.628453285604436	3.091525304045319	-0.28345825561810495	0.7585255151396013
-16.850433340026893	25.176846057478727	2.963001188222056	-0.4300309405828032	0.6918108650288934
-16.85038673364371	25.14105029551206	2.9522038137975373	-0.4423503552542684	0.6866875590727621
-16.822804208812027	24.752145786172367	2.8348840016674983	-0.5776500593560286	0.6302243633009663
-16.814022621155868	24.619664448408173	2.7949701745825637	-0.6235745346489641	0.6110021308399205
-16.812945472733826	24.6090037446475	2.7919769408859767	-0.6271393079301958	0.6093534919057148
-16.723937840816944	24.10943746964462	2.650376103073209	-0.8112359165155839	0.5244815549823646
-16.711672631053567	24.055094941481215	2.6354453034566467	-0.8292671229392653	0.5148638098829498
-16.289023552988983	22.907733919851253	2.3531921385007597	-1.2130994350009618	0.26720959826195173
-16.541701583590093	23.45604246001041	2.4829806532933945	-1.033222351604441	0.39461982609519736
-16.554803726644348	23.499372302025698	2.492783909488707	-1.019499946905212	0.40346003258825325
-16.28488538521969	22.898119481008653	2.3511041313692016	-1.2160352496189701	0.2649502398117542
-16.26218103763534	22.856454352609262	2.342656935457138	-1.2282300975871308	0.2543540410573699
-15.969194038819062	22.31634337785984	2.2324709279071704	-1.3874410893942428	0.11700602715275946
-15.890230123807179	22.1925020649246	2.2150872293278407	-1.424179211860516	0.08521049170753667
-15.611918811164477	21.76175729997115	2.1525696185528567	-1.5445063232972973	-0.030272396177357663
-15.389654649869971	21.467446140267274	2.121902144171988	-1.6189043636926195	-0.11306187256462465
-15.211472875440649	21.22502075941048	2.093430834391226	-1.677682984138524	-0.18069586185643072
-14.852605830718518	20.76860561637889	2.0791174776461423	-1.7820692997144005	-0.30623561069173083
-14.818368111934701	20.727265125728813	2.076996509120967	-1.7912090933846603	-0.31821457717076174
-14.010753868674147	19.956266747716498	2.079916592758015	-1.9346939177713918	-0.5210003628859383
-14.087441807327457	20.012526511232718	2.0761030260324316	-1.923897805656824	-0.5070539920987659
-14.468160486474938	20.371519812579944	2.0690028263741347	-1.858895564325478	-0.41916644675760245
-14.161164464278139	20.08381166702931	2.07299386976611	-1.9110136298072788	-0.48990972004682865
-14.781086333771103	20.690256417429	2.076635162284627	-1.7992327361540092	-0.3292124633947078
-12.566775432145782	19.255877513320883	2.2332540857707586	-2.1132347140475383	-0.659817056879059
-13.290339014836286	19.46305631769065	2.1296288289997993	-2.030200242850231	-0.6320086045547662
-13.1729303124603	19.418787275288505	2.1465563545187325	-2.0449320559823603	-0.642958658175587
-12.843245224742368	19.28971157894774	2.193465548265434	-2.0846725108945225	-0.6715540504487454
-13.364979556612642	19.508469790386137	2.12514099724088	-2.022301939668023	-0.6240751581214191
-13.714991928392514	19.7215588672211	2.0947823063216005	-1.9777298757134627	-0.5829879890832352
-10.73275094914898	27.601566124654774	0.8645675402416779	-0.45654996961969513	0.704756992146286
-10.621312259153935	27.431657608134955	0.8282624527203815	-0.48947833454116585	0.6659533760385297
-10.494472622804425	27.139762728691487	0.8286564953427861	-0.5421296097072962	0.6087427824433835
-10.440814811578786	26.97290839065918	0.82139004846301	-0.5682369840729251	0.5759305387435576
-10.340010025599554	26.46761329405222	0.866529657055389	-0.654854154366268	0.4675232490620831
-10.310942985096554	26.231506882359504	0.8696423813786303	-0.6927114863969608	0.4167231401854491
-10.254915889396067	25.788604694922874	0.9567319791013293	-0.7790185995948943	0.32488559342096923
-10.226478276469011	25.49740684588262	0.9970419213236239	-0.8343848241249023	0.2627142141829752
-10.15297056364784	24.454238785309386	1.2892932215814208	-1.0739109129775979	0.059679689635377946
-10.148816922605754	23.97207807587904	1.4513456495970287	-1.2030766292485635	-0.029765251782272916
-10.1572747910747	24.735583520367605	1.1983301734312324	-0.9987510259008254	0.11145324112583015
-10.162097597121184	24.830116402868736	1.1750371713888148	-0.9783970787133176	0.12952499057237143
-10.162546766859359	23.84260305188515	1.499915691486768	-1.2450006068865989	-0.049443121929391466
-10.199764060738538	23.17965757589045	1.6557348606742657	-1.398786854473527	-0.1434382180269692
-10.264133457042867	22.925685144978395	1.694438051755565	-1.4578020039088713	-0.16938120222096745
-10.334836167150385	22.416165687077918	1.7668986783190377	-1.5388690852869145	-0.2502786947837354
-10.491992980100063	22.018023813554393	1.8575238854812497	-1.6380296710948123	-0.31672877129862886
-11.549836964138185	20.072338696358347	2.3089648871984347	-2.0978647431002013	-0.6477987720004367
-11.554967867880773	20.064003427239495	2.309181701255152	-2.098346849847353	-0.6487253306674542
-10.551136967279964	21.796553611972193	1.9141112974101921	-1.6947350466937618	-0.3659824740470853
-10.861109989919282	21.2561808403101	2.059750711022925	-1.8609239423623656	-0.46046575725522065
-10.944210941660401	21.11696785294288	2.1085693105434706	-1.9080555584876728	-0.48639275952025973
-11.133323225905555	20.800917117156818	2.192601195764375	-1.9833195975383893	-0.5453558895644328
-11.346534801731305	20.436488911990164	2.2536548679287343	-2.0466494331338607	-0.5923913187429038
-11.231518843805489	20.62710766906838	2.2358239990145488	-2.0245730938150643	-0.5688572074908168
-11.741469854730147	19.77949816437784	2.331697757877576	-2.11906750352259	-0.69450010049846
-11.841147224706019	19.661418434931374	2.3348539230677186	-2.1291009227051756	-0.7059664204011058
-11.973386913159729	19.52262481256701	2.3411466278122153	-2.1452595445937575	-0.7147656945259993
-12.17042537041236	19.353881967026794	2.3200402348778937	-2.1490881858439006	-0.7065745981458056
-12.254791953417843	19.298450378205736	2.2948258476140304	-2.142201588689818	-0.6873680627862468
-12.107678242949614	19.405561627556374	2.3265591678458444	-2.147464869173302	-0.7093948934567582
-4.288326386940742	5.8070230604936794	0.08754740874101202	0.08130680045234172	-0.018820033816426
-4.307057605244767	5.526002436139832	0.12251005344751614	0.11375834559463438	-0.020023366471227627
-4.180171464701457	5.245978145694322	0.15962033740714018	0.14890969026337766	-0.003310714986681643
-4.162615861022818	5.199209053922773	0.16534756824920618	0.15420841236280258	-9.202887560659759E-4
-4.143652721141185	5.191949089536986	0.16650755917027385	0.1549443747198122	0.0012167350389599987
-4.014987066173259	6.398560350145364	0.01389155751918451	0.013546682278061037	-0.001330560091035503
-4.102160277057983	6.226155071234556	0.03436495236397397	0.03326010796920941	-0.00480459864141178
-4.158587255864665	6.1200098173878565	0.048640632216332205	0.04606433630420491	-0.008417838636954394
-4.284793079351208	5.824858607178209	0.08513724660714846	0.07907138236418561	-0.01850155143997598
-3.6322745368198053	5.1479752237781815	0.18101279418962954	0.15876919992763638	0.06666322768153254
-3.7520724673596213	5.133869891353276	0.1793950122250301	0.1610034759000976	0.050165148480663425
-4.068810461062704	5.185234828589743	0.16895701542503827	0.1560323379065815	0.010588807912562493
-3.4079134276844885	5.238028583704212	0.1786234077150333	0.14593830710489436	0.09584977315001761
-3.870611147185512	6.723331704642558	0.01765095947448071	-0.01344480980143692	0.005350764412007515
-3.93550508782948	6.569124366309313	0.02098059197321981	-0.005378026299148927	0.005042681796179217
-3.083077723553127	5.477621858005871	0.17683906516127676	0.1112752605749617	0.13715843536028932
-3.2016356353304536	5.395281637801698	0.17818336126231316	0.1248710024184467	0.12152190290805331
-2.9250367521464256	5.618751443255416	0.18967828886742769	0.09115854756333087	0.15800097185499623
-2.808073832376915	5.742408533499555	0.19662888347649707	0.07441852655426481	0.17189150630320044
-2.561109083068193	6.012828978318681	0.24064087633189496	0.037753098447393746	0.2057044367093051
-3.6562255957727294	7.214473650128381	0.04974700931271778	-0.04157358206592588	0.004964121114884785
-3.592522873141893	7.34008329807876	0.08679136165522441	-0.07096873948589434	0.010380306906485308
-3.54328167840365	7.470859406778205	0.09805850324086793	-0.08018496679330306	0.011726711778214034
-2.1477862434435124	6.617732931249476	0.3672978051484095	-0.06100414897271391	0.2714514089873465
-2.178221292733067	6.571855578800015	0.35571525622375005	-0.052065378361327956	0.2676336932713395
-2.0648331524982755	6.7576354797203635	0.4006385603655248	-0.08821539918243484	0.28246612582922787
-1.8849213199230619	7.066868042911974	0.4735754364056384	-0.14763856006257656	0.30551468976577045
-2.4120263893614973	6.229400814325045	0.28390376533619655	0.004298212080124448	0.22978286400959416
-2.5361866250272955	6.047252036713077	0.24518322115777205	0.03405692811711119	0.20912880794820093
-3.935819787141531	17.984500048599497	2.0508875987743904	-0.988733125279559	0.2048917460070373
-3.78336958602557	17.993315823553566	2.0373266207387912	-0.9941383602887655	0.20168406275462386
-3.427077741744119	7.766058137175304	0.2248166089182609	-0.1785860315078343	0.017162308910506654
-3.406569881135219	7.832445527304884	0.24276866485687718	-0.19094852744341748	0.017243750648488928
-3.395983191054093	7.883794864942119	0.25721941766231876	-0.1998169233860243	0.01798164299337886
-3.3371281060386737	8.150918617555703	0.340664277925496	-0.2441694631661891	0.023224614893058347
-1.278169408830863	8.48437433428823	0.813299717343011	-0.4099458140998755	0.3707308289932686
-1.4540629241815408	8.03470965362341	0.7057440684189041	-0.3284461883471723	0.35722964541020563
-1.8167261401452421	7.208011822579171	0.5059460863552301	-0.174805136848222	0.3161445443104881
-1.5523830370140876	7.789776732269239	0.6447598378037431	-0.28047079366571265	0.34462924329665723
-0.9410764433027281	9.405038530050247	1.0172546575543757	-0.5620458333893608	0.3880269592927561
-1.0329367331417418	9.151234284338832	0.9629022522542269	-0.5233770552295036	0.384497204398516
-0.7679094447811552	9.95277965234512	1.120712333793823	-0.634794788584667	0.3923628286115705
-0.33002843814312044	12.134348277380695	1.4646753065325349	-0.8770181279769032	0.38281387706975
-0.3357764586920513	12.078843485378034	1.4572326336866177	-0.8717906208945242	0.3836361040267446
-3.417433509638533	17.827381727176302	2.0082619557277552	-1.0143477204615543	0.20642742827168362
-3.353382382951112	17.741842308688575	2.0028639201578136	-1.0191024080508155	0.20933043830755096
-3.674832941632539	17.93323560833925	2.029964595313443	-0.9984185417088458	0.20536382916594026
-3.5409307277999584	17.885907081965335	2.019562062019146	-1.0077617761145035	0.20514490998372079
-3.1860561960175433	17.549365365355296	1.9880181122613683	-1.0272821239392895	0.2135738549352686
-2.9981130641699174	17.395321314172424	1.9754658878455358	-1.0335137780373906	0.21740421018909087
-3.2165215628928006	17.57820816975883	1.9901125650472908	-1.0253515965646645	0.21340401676783832
-4.1137207324417435	17.95308223849858	2.0724394447063745	-0.9801111183858142	0.20481456480041035
-4.160621080742889	17.795938972454014	2.0819781761127514	-0.9802899545307705	0.21005678675490122
-4.190763877417752	17.70804950350443	2.0880189487273175	-0.9780606188244125	0.21216656651806237
-0.33050020850094985	12.145123827625998	1.4658408713863873	-0.877761413846921	0.3825627055638824
-1.4343564303268679	16.31909273804294	1.854223645515555	-1.062180930302938	0.2588194316818901
-1.3066176526698219	16.0680303809159	1.8356691421512183	-1.06293092124847	0.2641675617014421
-1.1152979539279455	15.611202681804269	1.8014445483611485	-1.057634545918018	0.27748200855554295
-2.4474803932797915	17.1585224792057	1.945709007136968	-1.0468760736030718	0.23033916095172308
-2.055761384167546	17.041296048986602	1.9204577944702708	-1.0558204924613201	0.2371953728509503
-1.9984998164489554	17.002629506016117	1.9158644032331134	-1.0560302407191258	0.23960116067620793
-1.5724149375605685	16.580962567434636	1.8745932876969342	-1.0641927076194941	0.25102303894293976
-2.9820955633715815	17.38344915169903	1.9744702671589531	-1.0339498955465651	0.21781525411572464
-2.724789042326286	17.256116533629893	1.9602343727465947	-1.040585478053386	0.2240418901284069
-2.531457869203797	17.190304756335227	1.9501240593944893	-1.0457996439147106	0.2273656493577942
-4.183190145794866	17.56540290424019	2.0867299348203114	-0.978102064176259	0.21543217579803992
-4.207099313692599	17.371866069837257	2.0906955137797274	-0.980932268583003	0.218949776406923
-4.17345519997633	17.089831976884682	2.0783483014474045	-0.9868805519492735	0.21868600077513795
-3.3148310309893363	8.423923301546052	0.42542358944150716	-0.29537709515813193	0.023596331378837137
-3.3001926290874843	8.663118489326514	0.4910903903130365	-0.33884483890718553	0.020833680779769607
-3.2862287614074197	8.915212706658004	0.5595959011480335	-0.3819882538936635	0.022508864346437243
-3.2794829862540458	9.153166440048345	0.6296659974991948	-0.42640716840712367	0.024898162030512302
-0.3805651487088481	12.953841366376702	1.555593277858411	-0.9368187212822581	0.36183197627335295
-0.4307061904896281	13.36924122248353	1.6018539467797255	-0.9676435335266071	0.3502084586615598
-0.5075965103225141	13.744646939005303	1.6367700688009763	-0.9860595429663769	0.3394804182510569
-0.5977318219793605	14.096499370658435	1.6721514361705392	-1.0068861192926346	0.3270643419673601
-3.2676731937878696	9.605726412719452	0.7505173453422608	-0.49868272935262853	0.03462757229721892
-3.256429234120413	10.042692132374542	0.8646374310706633	-0.5660181099524162	0.04419998606256052
-3.268410707882346	10.416945356274994	0.9514663634018183	-0.6127418528770376	0.052172851900105746
-0.6591870284780542	10.31262568099423	1.1906837573546807	-0.6849223639037028	0.3949878770591311
-0.42285288091859907	11.258976825610697	1.3472335556082173	-0.7945306245738963	0.39548424728276915
-0.42939644071267913	11.215805729165236	1.340349966696078	-0.789433582831182	0.3958221338673814
-0.6312573047807166	10.428088654680536	1.211910104260203	-0.7006446997141669	0.39533591197711315
-3.2903234695987535	10.897386429199772	1.0699418444264654	-0.6791582494209575	0.06211776940010268
-2.987291544864133	17.386535233830127	1.9748110715503853	-1.0338416184788397	0.21766793095967363
-4.164359810315925	17.031866286091535	2.07536283029164	-0.9874557056014773	0.2191218454380536
-0.7097934901376413	14.466809880080852	1.707818248820406	-1.0260048298269957	0.3133281161389962
-0.8575672753041089	14.969271293498517	1.7485769872178172	-1.0409946921400053	0.2984096738391203
-0.9532329287786547	15.217415294466539	1.7712291759254188	-1.051030787547169	0.28859285355250275
-4.1386892518049425	16.602845789463966	2.047366801082722	-0.9906632704528887	0.21387314072652625
-4.159558946386909	16.976159925336383	2.0716379063038817	-0.9868896000690954	0.21931244336594682
-4.083322820670365	16.225441788462653	2.012915769523016	-0.9913173289268082	0.20784874312196083
-4.075875945060494	16.183223288394085	2.0088525297696247	-0.9910657140658439	0.20753770250131215
-3.9528003255732322	15.292784673108926	1.8956791832136177	-0.9813039388728206	0.17823366793175602
-3.9992067929440043	15.73055462668215	1.9551134301732178	-0.9895955082418413	0.19402393299023035
-4.068371905853679	16.139351008679608	2.0033888030136198	-0.9902674036865068	0.20645992291217904
-3.903746688804401	14.691009127397303	1.8084000425061606	-0.9627386290636126	0.1566309124493191
-3.86987704440043	14.375574603567006	1.7583597716659822	-0.948884168881857	0.1474836709987507
-3.9256796422272324	14.820378173973397	1.8280541841628217	-0.9664004240604974	0.16082509658918992
-3.9497350317267026	15.228464150498013	1.886463055892428	-0.9791284875283686	0.17601739522374796
-3.7268568443784513	13.894308007070336	1.6763689496319767	-0.9310509935182005	0.1346820388676284
-3.698215854277132	13.779058127098043	1.6563220009078545	-0.9258672341559908	0.13173273981821126
-3.6779639093146645	13.673870011895303	1.63679287487551	-0.9188551697794521	0.12954513721672334
-3.571181750067259	13.33170586472178	1.5740113771455224	-0.9018522461376537	0.12057217350727263
-3.4835043026903465	12.977876322076302	1.5055669196775083	-0.8760383134878563	0.11459410775804552
-3.404126025364066	12.339701968592273	1.382933424507744	-0.8301931441188566	0.09570221895238007
-3.3488293333994186	11.895449310153229	1.2873182395041072	-0.785338092881382	0.08656501333545291
-3.300315153385468	11.14083500028607	1.1267091311111903	-0.709728278255523	0.06772923895117583
-3.9511621749674837	15.271050023970451	1.8926614599676006	-0.9807182712144943	0.1776518377681899
-8.244373317370188	14.628658956740194	1.0550644535612306E-5	-6.753525796435305E-6	2.891669275912049E-6
-8.208489142862772	14.204433859089825	9.719773446225485E-6	-5.8430680982156284E-6	3.0002334065692357E-6
-8.193734077492797	13.966873422743047	9.239799310581515E-6	-5.322428000744455E-6	3.042535120069689E-6
-8.232676222944097	14.462837941075223	1.0232335214030327E-5	-6.399558839167477E-6	2.9424306874277347E-6
-8.19035693955016	13.837323106092928	8.958255101289232E-6	-5.0254641256752654E-6	3.0452140881020975E-6
-8.113167709168138	13.369167772280294	8.059712529016561E-6	-4.018561878443518E-6	3.206463629294554E-6
-8.077142174814208	13.181783020574018	7.705424953864911E-6	-3.598543803783299E-6	3.2703987816011683E-6
-7.967407351985131	12.816549861797377	7.131812339797387E-6	-2.840397874006215E-6	3.4961234316012852E-6
-7.4202031915344335	11.241546128091116	5.862085590589063E-6	3.966070513078047E-7	4.663108521170443E-6
-7.380855782333087	11.139150568907128	5.884343513580884E-6	6.299220499613016E-7	4.7497381692960985E-6
-7.603903539139292	11.751642921695533	6.071286110798983E-6	-6.552458824057857E-7	4.261606074836394E-6
-7.696154479064555	11.994745340563997	6.151907696748413E-6	-1.135888896340632E-6	4.057866926426934E-6
-7.744684776673163	12.145936214046198	6.320755220405418E-6	-1.4349031656499199E-6	3.956678115212314E-6
-7.337783016568444	11.036160898112158	5.969392773653028E-6	8.60332775233888E-7	4.846704410026175E-6
-5.478513842259125	7.328297301269693	1.146870835648797E-5	7.733872819005653E-6	8.457060865119723E-6
-5.496335515484936	7.350666297835906	1.1439454983745285E-5	7.711078732288334E-6	8.430675882609072E-6
-5.513292533723025	7.373441024034741	1.138712147284792E-5	7.670112270558396E-6	8.404497017869816E-6
-5.7782594324877365	7.704138241466704	1.077005441680088E-5	7.165874732529833E-6	7.877284469062112E-6
-5.226288884072366	6.97442447090005	1.2331102857534159E-5	8.520978976556904E-6	8.874118779721161E-6
-5.1320395346395955	6.880771446866525	1.2522002415538808E-5	8.644958159741596E-6	9.037080641460701E-6
-4.981658732436152	6.746084424883188	1.2981999826820386E-5	8.953008022506844E-6	9.345583209952726E-6
-4.872230788355059	6.663668971542325	1.3261383753063354E-5	9.125636101890767E-6	9.591814369493277E-6
-5.95993806317256	8.088641025459268	9.909206092411303E-6	6.267692597582253E-6	7.62954686863798E-6
-6.156106083074739	8.43849134717127	9.393295968615833E-6	5.776445100998634E-6	7.300859648347241E-6
-6.3622803987511345	8.893710900037291	8.524282767481036E-6	4.8402559025706075E-6	6.958456112014134E-6
-7.037730777065047	10.279206689455364	6.518922532256124E-6	2.3722010723808946E-6	5.535603113860333E-6
-6.511291309796823	9.166024915663732	8.1941229725748E-6	4.5155689616691975E-6	6.643030853276064E-6
-6.961309529005052	10.091919377967345	6.6419902321884905E-6	2.732686687895569E-6	5.6983168729134195E-6
-6.976746835639336	10.11701394282087	6.619969170794779E-6	2.699879145242021E-6	5.669228427784182E-6
-11.149672852779776	19.026028297048256	0.3919185326401307	-0.07130379381528655	-0.16670626148779613
-11.177286946315288	19.099277703541333	0.3945788396637158	-0.07401833231828629	-0.1673199016626883
-9.18227086019565	22.941744559833715	0.3837110618463704	-0.1838595449219137	-0.10572644715910111
-8.933979733519063	23.042297787756027	0.37328118061387416	-0.18664641150194383	-0.09667258488537664
-9.497726748011418	22.723004536194928	0.3927660145863053	-0.1772201338689116	-0.11574916004820636
-11.201816179455392	19.362671115833425	0.39941070196290457	-0.08216606361478726	-0.16675132123811973
-11.022193536741858	18.71762456011473	0.38073028457350194	-0.06083781138744161	-0.16405243168221112
-10.948655511422155	18.634752597804788	0.37482994142251647	-0.05727646721922201	-0.16176283590052903
-10.739200803101152	18.414265673982754	0.35895406379636974	-0.0487970471336692	-0.15557042141479527
-10.426129079411938	18.242868662510936	0.33488018028360883	-0.0404527599247935	-0.1448494064976563
-10.351495060601314	18.19934593348884	0.3291551319571452	-0.03861182845329459	-0.14226406997514526
-10.276659955502009	18.164399203559437	0.3234798491481188	-0.036996510839344576	-0.13983895844234814
-10.051706148564318	18.092298620546728	0.30570427343471546	-0.032904550611816616	-0.13130766314294154
-11.220597943108505	19.547650220008503	0.40283112176818914	-0.08780309393090166	-0.166272157902819
-11.213232813518047	19.613678726955158	0.40342904551558756	-0.08935891423561232	-0.1659306020517313
-11.167862918473158	19.983763373685665	0.4067895317853657	-0.10034844068105903	-0.1630296597460476
-11.119734753615504	20.180895538942224	0.40801830490773094	-0.1051899410360976	-0.16163958914335105
-10.889962382093142	20.81510177874138	0.4090216323888532	-0.12234452330158921	-0.15415944176452465
-10.989883259185685	20.57314650704364	0.4088170569377989	-0.1163994668083713	-0.1568327317354043
-10.670647697607485	21.25443563231954	0.40853387483512604	-0.1345625838983022	-0.14774390581995867
-8.656589193032165	23.077778160673812	0.3587201996725457	-0.18657987572614854	-0.08761441226268446
-8.262164632393056	22.97490850022338	0.3319057950806612	-0.18011010893533735	-0.07284658933796367
-8.093510801985081	22.896766634500132	0.3195549269762116	-0.1762259889070688	-0.06752462336323065
-7.68989912608717	22.564207698669875	0.2861223264135855	-0.15993546570158548	-0.05328367564892926
-10.61906467426591	21.352055718189742	0.408474212082778	-0.1369351146379561	-0.14660712908855447
-9.936768220586934	22.310409278173573	0.40293443364894044	-0.16490231955029516	-0.12871243943076693
-9.627937960973474	22.62487940796674	0.39669643025646106	-0.17452769782058486	-0.11952311156353321
-9.573169961095976	22.676544366109272	0.39547090762876896	-0.17600147680631562	-0.11803949473361942
-10.134279956953314	22.058148587414195	0.4045726087421526	-0.15691882081236735	-0.1344482018819122
-10.304582249602808	21.836678921374176	0.40676354408964144	-0.15077947797535052	-0.13860225472170024
-10.555587977067566	21.45179651669559	0.4079713648157195	-0.1394175257836854	-0.14529825097221832
-9.871150253323467	18.04329134881533	0.29173446843225526	-0.03016267304907025	-0.12503076969099994
-9.4491510421968	17.986087424675254	0.2561042782553861	-0.024574421796771898	-0.10836353516188818
-9.39405468440286	17.97674307009461	0.2514999270513843	-0.023949874466002864	-0.10631426411149754
-9.318824933668623	17.968766098777905	0.24468759163864706	-0.023081615152477426	-0.10333089412259779
-8.866655676614846	17.930756511797174	0.2041717686513168	-0.018434950137911982	-0.0848270323167266
-7.460370084706861	22.326890903804703	0.2662011773837232	-0.15009796163822992	-0.047197892960738105
-7.181921823170052	22.004421546653404	0.24037940444795847	-0.1344597736471309	-0.03927060889615559
-6.980050576019263	21.793148493492453	0.22286706368873488	-0.12593439879992088	-0.034583708253983235
-6.576542696581086	21.409318391621486	0.18919274085913487	-0.1083685624801505	-0.02483805712251655
-8.591810565175942	17.924390418426363	0.1770471388267252	-0.015379393004940616	-0.07345247510246838
-8.160987566235585	17.895824611247768	0.12910408280984476	-0.00999794396867643	-0.053015917005273465
-8.427526747689353	17.911776804777684	0.1591573066623234	-0.013466715587688867	-0.06586575283095669
-8.540982568507179	17.920050757602066	0.17208269807530552	-0.014885562849457079	-0.07133955713432687
-5.864615339578987	20.755750631962357	0.13553915608347467	-0.08150787011145973	-0.006509933036122746
-5.543802938210256	20.38074487517408	0.11039005586545783	-0.06601573710102998	0.0012805381076545653
-6.504364858334945	21.34437545298176	0.18362316542904664	-0.105980725606572	-0.02325724760073846
-5.970918121132899	20.87023242852833	0.14386447636174643	-0.08540600666882875	-0.008698491006411915
-5.171797381464162	19.89737251545445	0.08092412563268142	-0.050734214753839955	0.007452376995724132
-5.0245480447987125	19.683822661130662	0.06932891802751553	-0.04260847109432211	0.010351645825160575
-4.900152014728899	19.401774462066626	0.057215573349265976	-0.034659578629367666	0.01047486737558988
-8.045165203849148	17.895237150670994	0.11189186555907774	-0.00841907642564858	-0.04488891240416926
-7.828330068792466	17.887207984644846	0.07723137159927129	-0.006229903002139715	-0.02971804013881961
-7.588389628929521	17.819549385161938	0.018034560776779722	-6.691255933530829E-4	-0.007219141908280017
-4.683175416995011	18.92056128922509	0.0388504548350647	-0.022366107558437917	0.012813808682125902
-4.557131527726211	18.533459102138394	0.02672337848258708	-0.016942073100877447	0.01212133142693594
-4.377707594286538	17.57417867700677	0.009120923271294086	-0.0047128748794334294	0.007200802943085852
-4.375950900357417	17.526057226949376	0.008228741475902681	-0.00408234709925042	0.006731766330409968
-4.484941864981501	18.19838652331461	0.01728722444989121	-0.010544387745165282	0.010548875981898968
-4.372825752777866	17.497105804998277	0.007900600179823124	-0.0038819670752946616	0.006440316929202944
-4.260063754969469	16.957122878843833	0.008161202702044986	-0.0013472232698226025	0.004273294719823259
-4.2543796491463395	16.88173839584814	0.007674543223960852	-0.0010362743548305697	0.0037184120396309504
-4.172479120773178	16.325671413989923	0.007438162056562694	-3.563069757742113E-5	0.002126064035625836
-4.151871519508384	16.155447405066244	0.007491492716693101	3.209715682364306E-4	0.0016022031362878401
-4.144035245207647	16.121454065378032	0.007477606201158754	3.1904567164877285E-4	0.0015859356635795603
-4.072421898747817	15.289956430567175	0.005589347028898847	0.0010969524639768441	4.989926634054379E-4
-4.095328121705499	15.489697359268533	0.006079461384907876	9.863369759247139E-4	5.814603685272116E-4
-4.118480058777639	15.68595857984359	0.006725342903427639	7.3558790896161E-4	8.841189244619611E-4
-4.140149876500907	16.06180723438685	0.00733000926895567	3.558047176296541E-4	0.0015137511060170459
-4.179593610389492	14.862900564725685	0.004200249871868952	0.0013730565983198096	-2.0757567903083768E-4
-4.129583690004605	15.034457843656845	0.00481780924019482	0.0013786519819927651	-5.004641389918759E-5
-4.332504046130264	14.727261534199787	0.0021270205851749158	6.076476386420725E-4	-2.377741709338405E-5
-6.864381120883843	17.824925970386563	1.675878871425726E-5	-1.403243288704681E-5	5.107922871033076E-6
-7.111456277637915	17.862901719600874	1.670908752097383E-5	-1.4187002214016627E-5	4.423869451489973E-6
-7.361730330183262	17.815658423143518	1.6460543815810026E-5	-1.4062350898970833E-5	3.736763974385533E-6
-6.699631952192596	17.790187728061333	1.6793070249255614E-5	-1.3909043778271893E-5	5.554213508392244E-6
-6.471535900809904	17.65611081898578	1.6652594571318147E-5	-1.3471930471925209E-5	6.171151559213692E-6
-6.01856299486931	16.965651538393175	1.5758892190915342E-5	-1.1578291039747047E-5	7.348212576374485E-6
-6.018217814642384	16.964954947243214	1.5757975467735902E-5	-1.1576448090651475E-5	7.349113982874022E-6
-6.192614293475787	17.31914560580889	1.6210563231334055E-5	-1.2499277181112057E-5	6.9063038210625666E-6
-6.358826975092747	17.562077889890872	1.655794185909373E-5	-1.3199474051419669E-5	6.4702515630865315E-6
-6.018066056155799	16.964687362149334	1.575769934996615E-5	-1.1575788125887259E-5	7.349516542307786E-6
-4.908304538333134	14.969355025422521	1.4443493089011398E-5	-7.024885139548478E-6	9.906688434422977E-6
-4.894965705707698	14.956384548239772	1.444928730097587E-5	-6.995119417381389E-6	9.935186940184565E-6
-5.522668475480044	15.89108446419409	1.4716527098741874E-5	-9.071662937351751E-6	8.513365968686885E-6
-5.590293973325887	16.02332329799043	1.4801864096566944E-5	-9.359638600478283E-6	8.359260184898697E-6
-5.62503595550961	16.102423683804165	1.4869764148900484E-5	-9.535425939886229E-6	8.28713764629258E-6
-5.79838945170203	16.47567517825189	1.5208682041231588E-5	-1.0394168850458867E-5	7.876634683722223E-6
-5.818300420163335	16.518599132988257	1.5252227971779855E-5	-1.0493493495757108E-5	7.83494759062855E-6
-6.016563718580136	16.961325465432818	1.575396806311181E-5	-1.1567695773131476E-5	7.353186064991286E-6
-4.911331118979538	14.97328547513143	1.4443358632967257E-5	-7.033728767030955E-6	9.899739525442738E-6
-5.0735700023776875	15.16993664121582	1.4423993991024927E-5	-7.4694743592118405E-6	9.539781858334065E-6
-5.223708594183212	15.375437594116095	1.4461167811639541E-5	-7.932946873208927E-6	9.20602743877216E-6
-5.2244114000787105	15.376332166246335	1.4461233338292577E-5	-7.934915496987793E-6	9.204505821955397E-6
-5.424504479191739	15.698092793846305	1.4583643936593517E-5	-8.640611762666955E-6	8.747102270363564E-6
-5.22565127061393	15.37825402853767	1.4461981885115667E-5	-7.939161193387581E-6	9.201798687762855E-6
-4.7077301313837365	14.774519111724057	1.4526471211000311E-5	-6.575194471627199E-6	1.0332909079956705E-5
-4.675015183440867	14.74800878513003	1.4542889170625073E-5	-6.514499400384045E-6	1.0396889332597812E-5
-3.7658512309524754	7.028045440845924	1.5267624590817503E-5	7.784777436771015E-6	1.1615914132492404E-5
