# Supplementary material for: Thyroarytenoid muscle fiber orientation regulates the ability to modulate vocal fold vertical thickness
Source: PLoS One. 2025 Dec 4;20(12):e0337735. doi: 10.1371/journal.pone.0337735 (PMC12677544; doi:10.1371/journal.pone.0337735)
Supplement: S4 Data — (ZIP) [file pone.0337735.s004.zip › Male/contourA6TA16.csv]

% Model	Angle5.mph
% Version	COMSOL 6.1.0.357
% Date	Dec 14 2024, 01:41
% Dimension	2
% Nodes	720
% Expressions	3
% Description	Line
% cpl1x	cpl1y	Displacement magnitude	u	v
-11.968005616002486	39.650844643500406	2.814946259434561	3.6463286855911486E-4	0.30659230114280467
-12.100925229184412	39.521184251215715	2.8119729517062835	3.6276350803843234E-4	0.30662875549513435
-11.810234379374002	39.74293127707726	2.8170541870424977	3.6596892886030187E-4	0.30656550742904454
-11.76596306338081	39.775513356632324	2.8178015200540854	3.664396341229775E-4	0.3065561912113146
-11.47739948826791	39.862189693672036	2.819787838631333	3.676949116797291E-4	0.3065289661283158
-11.258980847445656	39.857881496438054	2.8196852729596493	3.676351973920106E-4	0.3065270033549616
-11.716143543792246	39.796222579001906	2.818275546296348	3.667411056782237E-4	0.30654995954431696
-11.163938214941039	39.85365079891891	2.8195888591019234	3.675697076030274E-4	0.30652677708799003
-10.796207435616262	39.85090503287166	2.8195238248362786	3.6751855947149637E-4	0.30652227103062957
-10.709496869932108	39.85039381204079	2.8195110189304975	3.675072420399631E-4	0.30652117500585074
-10.37169574884199	39.850036177539195	2.819500952051556	3.6748724091962534E-4	0.30651646422151674
-12.13512273325702	39.460672833157	2.810585875677201	3.6189229355652425E-4	0.30664536990506414
-12.240660142730178	39.24849072022055	2.8057235759480084	3.5883615624383446E-4	0.3067034176075262
-12.227325367848685	39.08705965880899	2.8020209674976693	3.565198788412539E-4	0.3067462512159523
-12.205740642978935	38.979124391808504	2.799547357980183	3.5497089982126863E-4	0.30677470910862426
-9.681369688821853	39.850002288818345	2.819489665624946	3.674586581562962E-4	0.30650666847262864
-9.209886193231677	39.8500022888185	2.819489954363646	3.6742999090269525E-4	0.3064999736696714
-6.503691158131879	38.96454001876737	2.7991624300783786	3.5474777477938625E-4	0.30669802263877716
-6.587351156296421	39.29642873129991	2.806775196990171	3.5947914117941376E-4	0.306610582122112
-6.771159512318912	39.57700815680421	2.8132074333978863	3.634851928004662E-4	0.3065382665066226
-6.814129999907874	39.651652838586976	2.814919613086085	3.645501469660605E-4	0.3065189433946709
-7.229593906641747	39.84203493583536	2.8192872881563615	3.672771685758688E-4	0.3064740121715413
-7.181795837296288	39.83706132882147	2.81917313280124	3.6720549418785205E-4	0.3064746607646016
-7.033567159296577	39.76166368437849	2.8174419066805534	3.661268609462829E-4	0.3064926868549648
-7.6946177519140235	39.85300356006798	2.8195435952379406	3.674327316068465E-4	0.3064776772868397
-6.488283836647731	38.91091546805024	2.7979334543312495	3.539796838473172E-4	0.3067121215907616
-10.243595360807257	39.850002288818345	2.8194998439022134	3.674777471560474E-4	0.30651465383694004
-9.730298368089413	39.85000228881833	2.819490567018447	3.6746033199459095E-4	0.30650736274374385
-9.743014193148053	39.85000228881833	2.8194905564892636	3.674612619518444E-4	0.30650754310283895
-9.085341826788042	39.8500022888185	2.8194883397675485	3.674260889639901E-4	0.3064982037217183
-7.779783738995952	39.851154726690396	2.819503973210269	3.674036283705408E-4	0.30647938058232743
-7.886706964608754	39.850916601280545	2.81949678338716	3.674057320672257E-4	0.30648096236458405
-8.209330570361047	39.849987794146756	2.8194860692752637	3.6738827530585555E-4	0.30648578183386477
-8.699211804792647	39.85004545472901	2.819492394598342	3.6740128446968614E-4	0.3064927147473149
-8.427966558711145	39.8500350871401	2.819485395323869	3.67399501651821E-4	0.3064888672961278
-12.152615457473026	38.61822056218743	2.791271485598184	3.4980721506320546E-4	0.3068701391385614
-12.150457207342695	38.60568225439725	2.7909842260858864	3.496277928083765E-4	0.30687344986452986
-12.146591986235311	38.58859764700979	2.7905924091089642	3.4938417572505045E-4	0.3068779481553845
-12.074238696384148	38.24828133015453	2.782793995134456	3.4451965253191565E-4	0.30696761398116107
-6.441829287929373	38.514252064367554	2.788842155225507	3.483157179786031E-4	0.3068173726262642
-6.4796557750756225	38.830935381536946	2.796098600934786	3.528390622658294E-4	0.30673335514942346
-6.431316994593285	38.355730965701305	2.7852068157483836	3.460645108530426E-4	0.3068595525380749
-6.415000660473024	38.12021737547059	2.7798098743554442	3.4270787475764353E-4	0.306922200183944
-12.006552716049852	37.91928976266428	2.7752485740502912	3.398358906193305E-4	0.3070543325218587
-11.966773292852782	37.7322909897182	2.7709637593602574	3.371743390155423E-4	0.3071036026804933
-11.899335717233097	37.41624344712912	2.763716746577967	3.326954138495263E-4	0.3071868737231739
-11.86072968481382	37.23337054820751	2.759527005214534	3.3009716284271176E-4	0.307235060950772
-6.405495081109018	37.81045524455644	2.7727060005833706	3.3831364695124054E-4	0.3070047746016617
-6.3802834672144035	37.49850283645258	2.7655584230834176	3.338880300381792E-4	0.30708771296636744
-6.34327199449609	36.990127261889924	2.7539013114764046	3.26716168409852E-4	0.30722293428518604
-6.3346776499635205	36.89181710192548	2.7516505882939315	3.253269086984136E-4	0.3072490616199434
-6.327277488709939	36.80573234114482	2.749678960877511	3.2412039858881056E-4	0.30727194550477116
-11.839379859361392	37.12464213602315	2.7570328615478377	3.285582636977759E-4	0.3072637350817725
-11.66031709327127	36.191536938073696	2.735646807808621	3.154125878177455E-4	0.30750986745756603
-11.619905720758748	35.962379473002436	2.730400226250638	3.1219585643080743E-4	0.30757036298351986
-11.730360249335298	36.58305483766412	2.744629003155455	3.209029397795274E-4	0.30740651986115924
-6.248695444183289	35.88284413383002	2.7285422925550957	3.1114477798975374E-4	0.30751725075060027
-6.190644674951313	35.36621719878445	2.716698063752246	3.0398231492559857E-4	0.3076544076963683
-6.146329446134891	34.860882297696094	2.705122951240072	2.969283603079057E-4	0.30778871136830144
-1.0600869276340483	18.316100001774196	2.326439802672382	8.459934364368357E-5	0.312142277592345
-1.0459016161732135	18.37692181363064	2.327828754258699	8.533882135595328E-5	0.31212587768917593
-1.1744205707972624	18.153797557800345	2.3227305684872928	8.262960317008418E-5	0.3121869640529318
-1.311326192584243	17.97535615877772	2.3186543533087227	8.046375925948758E-5	0.3122362310205871
-1.386335587551091	17.922671465764726	2.317450067328533	7.982667842604694E-5	0.31225119438338095
-1.650548821745367	17.757514160475903	2.3136798299697716	7.782919996938964E-5	0.3122984528563133
-0.9718149006219283	18.630446296863695	2.333624312101972	8.842196106773778E-5	0.3120573358883624
-0.9542349860686515	18.852537320770427	2.338698099274711	9.112740448205576E-5	0.3119978621484386
-0.9467123425971604	18.932059856972355	2.3405165788343694	9.20968719635044E-5	0.31197655205402564
-0.9488912973033679	19.009058522305217	2.342275940712785	9.303736115858524E-5	0.31195603186396414
-0.9602591937381534	19.185733594449147	2.3463157139186532	9.519309199892143E-5	0.31190902648068725
-1.0005126263859143	19.36574217623491	2.35042822173315	9.73932059564226E-5	0.31186147993388336
-6.05347281998843	34.07388368729615	2.687110104944205	2.8610293521353795E-4	0.3079975813191122
-5.779746191862431	31.198536783186327	2.6212392161881772	2.4710836620963554E-4	0.30876162578425037
-5.81260308842713	31.6601371096856	2.6317940154997013	2.5325506394537983E-4	0.30863879810054395
-5.898916358898413	32.61341104261303	2.6536509761072944	2.661629013137628E-4	0.3083854398650907
-5.976331308258205	33.33624786626052	2.670190774784843	2.759595771441553E-4	0.3081934752181687
-11.555172919712001	35.57995576034233	2.72163607802238	3.068809850388277E-4	0.30767135527441813
-11.427224513094306	34.824469013294944	2.704325467041884	2.963200470635006E-4	0.3078708665113532
-11.302991741507174	34.01939293201957	2.68587402921754	2.852223360612893E-4	0.3080836330262725
-11.26269403333529	33.74326682230424	2.679559866693405	2.813855434523825E-4	0.3081566358341356
-10.87492360433819	31.536162433666846	2.629000770606375	2.5137809722401857E-4	0.3087393327480934
-10.79808267178972	31.096982410679725	2.6189445547782886	2.4560398925117306E-4	0.3088552905527897
-10.515617328365707	29.431210118152052	2.580816191545687	2.2334772341391844E-4	0.30929522862661907
-11.095255333576779	32.78560916869341	2.6575974565287845	2.6836292218093965E-4	0.3084094841609942
-10.374607869233792	28.677418549364212	2.563538687064165	2.1362115607360268E-4	0.3094941500407945
-1.9007542873442729	17.670028077820447	2.311681037956225	7.677702320931465E-5	0.3123248167968421
-2.0779141835942943	17.606247817656115	2.310225366914828	7.601064013791616E-5	0.3123439754960917
-2.421704394542373	17.610906476909	2.3103330828192488	7.608369088946242E-5	0.3123468816411901
-2.5268901597962445	17.60827853304663	2.310273853728951	7.605726149545118E-5	0.31234885336165935
-1.0157099330243569	19.441588102125813	2.352162687757272	9.832129960434931E-5	0.3118414251327816
-1.1062328150339649	19.65851365771074	2.3571207616413363	1.0097668536385743E-4	0.31178463599598527
-1.0950141199455286	19.63861486947969	2.3566659238291288	1.0073274219422022E-4	0.3117898099731596
-1.0936631912571904	19.634142492606518	2.356563637554024	1.0067785385674366E-4	0.31179098702155916
-1.2019485900933222	19.823967402584525	2.360904592399648	1.0300408106669015E-4	0.31174164513733105
-1.2626663164006444	19.90610167368628	2.362781341451698	1.0400944361811781E-4	0.311720461210098
-1.3479656887537845	20.02184186709379	2.3654293449319392	1.054272670245094E-4	0.31169060766630824
-1.3818036936806772	20.069240413165744	2.366512702795415	1.060105885467871E-4	0.31167836907553004
-1.490043238491493	20.21081153288452	2.3697513451116006	1.0774489546646308E-4	0.31164189883452337
-5.495158991359491	28.68268136418761	2.563605039442364	2.1393630959330403E-4	0.3094296563339524
-5.507477156915547	28.790577524822243	2.566069346173252	2.153220434814519E-4	0.30940100090272676
-5.640376413522405	29.93509919763994	2.5922949134515454	2.3033537863159341E-4	0.30909713931105764
-5.66674537726079	30.200894570944342	2.598371347784498	2.3380203191510188E-4	0.30902650300720924
-11.232964758328787	33.56280133293661	2.6754224069522325	2.788791612111555E-4	0.3082043084126979
-9.890707351552885	26.584105713780335	2.51560142441077	1.8667547808604831E-4	0.31004544501269027
-9.499209611630052	25.463046361573806	2.4899452087864065	1.7263552182734786E-4	0.310339130465208
-10.251371607480321	28.08873461337165	2.550059582348503	2.058720488546551E-4	0.30964932941380063
-9.949856872037069	26.81141811544305	2.5208068549129297	1.8962128811476895E-4	0.3099856587578671
-9.409620206466	25.28683176907262	2.485902406855298	1.7040445101469193E-4	0.31038495032524
-8.975776833099328	24.413789608181347	2.4659601021857718	1.596411503500507E-4	0.3106121924642766
-8.450931047688341	23.67686534172989	2.4490610394330643	1.5051991986730066E-4	0.3108021082272837
-8.315280225053407	23.486682331666373	2.4447197567416477	1.4821722581119114E-4	0.3108511561027698
-8.109310669822081	23.245736403988893	2.439199346478706	1.452958987430078E-4	0.3109128987112127
-5.04821833795282	26.35030357792787	2.5102199605163866	1.8397792573204204E-4	0.3100467583512773
-5.072511135861281	26.457154341834364	2.5126597979321628	1.852974313176661E-4	0.3100185214950783
-5.319014801988768	27.6151602307035	2.5391658507071693	2.000955665600327E-4	0.30971244335566467
-5.298549699956672	27.508324942348306	2.5367240462579503	1.9875722659794994E-4	0.30974071853893886
-1.6547952866665352	20.435138707303928	2.3748783258611406	1.1049840616854182E-4	0.31158402912719657
-1.7068462026965912	20.505043732104994	2.3764777759987843	1.1135911169686812E-4	0.3115660053926465
-1.8328638043067826	20.675856534446993	2.3803824272764817	1.1345976752421795E-4	0.3115219485966223
-1.9146876228856835	20.78271581099791	2.3828275002131805	1.1477159612048612E-4	0.3114944228341775
-1.9589596542270868	20.838178803681924	2.3840948469724825	1.1544931802639951E-4	0.3114801565709265
-2.2267902915590323	21.173727916983232	2.391778591481275	1.1958878420888352E-4	0.3113938535763812
-2.4765836027203294	21.524027437877677	2.3997796674821568	1.2390211322865725E-4	0.31130339308949434
-2.510632075597485	21.56945277354053	2.4008203032689774	1.2446659693921054E-4	0.3112916853759046
-3.4170539347823667	18.323036770820913	2.326612090174024	8.478205318727218E-5	0.3121688934057338
-3.3613588547056894	18.26201824120377	2.3252174825760585	8.403870216336925E-5	0.31218450568656564
-2.8302006677410443	17.7685842180935	2.313936679405847	7.80191942490954E-5	0.3123097417666695
-3.0213186080937637	17.882690433716814	2.3165458800004175	7.941492458728406E-5	0.31228160047006776
-2.9853774190574067	17.85333337493745	2.315875573074023	7.905684132280565E-5	0.3122890019692905
-4.904236518511963	25.91960781073081	2.5003480916490792	1.7859564545369676E-4	0.3101599628557276
-4.723668736196532	25.314951331292864	2.486524415258223	1.7096930422648023E-4	0.3103191332769832
-4.604679940346854	25.051089745874435	2.4804744082151546	1.676274704900569E-4	0.3103880762487409
-4.281370486848969	24.383328411417228	2.4652212392393356	1.593449773900548E-4	0.3105623574631436
-3.2125741016240386	22.611557155864187	2.4246567358126723	1.3734127426547413E-4	0.3110221101405606
-3.272014261258436	22.70654698603269	2.4268262801428198	1.3850851857548466E-4	0.31099748226196844
-2.5518384799861815	21.63096481182497	2.402226437378431	1.2523319909874965E-4	0.31127577349787766
-2.8735384712196232	22.08009398368013	2.4125076128421945	1.30774680587083E-4	0.31115982506306744
-3.1756044296995665	22.556944434453374	2.423405558983336	1.3667320875663987E-4	0.3110362375669273
-4.545571876999899	19.652622560032107	2.3570116202804696	1.0104572641096436E-4	0.3118278462860906
-4.424895516455141	19.524062222800467	2.3540725094171018	9.947771864382043E-5	0.31186070287034373
-3.958958611653594	19.00470136406695	2.3421946201890846	9.310931041300768E-5	0.3119935944303593
-3.8782730930382083	18.915322300283425	2.3401532462686374	9.201904844168956E-5	0.31201647407143157
-5.025563667731989	20.107549344377823	2.3674299708617905	1.0665603508072479E-4	0.3117123449048592
-5.277731362781373	20.350988119887234	2.372986198231718	1.0962617783161156E-4	0.3116504169548926
-5.606549304112775	20.6598148798465	2.3800615730833745	1.1345440373084093E-4	0.31157207860307945
-6.131048509468386	21.17349677678001	2.3917946211846113	1.1975573889548422E-4	0.311441366154743
-7.17416985769136	22.198608654304337	2.415239516566664	1.3236204608656758E-4	0.3111806313938628
-7.6413332318231895	22.67125431062098	2.4260805730906796	1.3821282515613938E-4	0.3110603258561506
-6.9150129554945305	21.927639425126234	2.409058056207874	1.290721207614122E-4	0.31124978592848346
-6.31895859009996	21.343154735881807	2.3956892875305376	1.2187314145295188E-4	0.31139843570195713
-6.618255579081206	21.642875823077	2.4025281101141926	1.255836662841796E-4	0.311322145785411
-3.6680004015474728	23.30103040805593	2.440443894301799	1.4584533969775872E-4	0.31084366979591355
-3.83446762916781	23.580833568731567	2.4468399640880945	1.4936882756971201E-4	0.3107710580495797
-4.071443328978513	23.987709649252928	2.4561577690080445	1.5435416013847412E-4	0.3106653411638043
-7.640251545310057	17.586782544931808	1.6092347250081755E-5	-1.3423126699703912E-5	3.365293142887744E-6
-7.509356374993602	17.79911102953117	1.6481050469059575E-5	-1.4068624404405262E-5	3.4768860110403186E-6
-7.6989388334005735	17.4903691638282	1.5956979089143434E-5	-1.317310351942018E-5	3.3130537477660127E-6
-7.762103216471637	17.30759444679789	1.5624702308526193E-5	-1.2682850620350952E-5	3.2822646154168295E-6
-7.821162534822876	17.152686250634986	1.5356288992486405E-5	-1.229229294118875E-5	3.2423546934410678E-6
-7.87221896818102	16.9473112831706	1.4975655548562843E-5	-1.1782470842866246E-5	3.2222841964050455E-6
-7.921170402924522	16.753942907049066	1.4620447007004754E-5	-1.1308258618289558E-5	3.202915995204621E-6
-7.9783869673286425	16.470761822820492	1.4102815852526663E-5	-1.0648689769125307E-5	3.190699698935017E-6
-8.003886469325913	16.357472230499454	1.3894209384329241E-5	-1.0382261970438523E-5	3.1804233555133835E-6
-8.041803974825056	16.197407590250943	1.3598015889472126E-5	-1.0029471352074949E-5	3.1424548704869736E-6
-8.11957094103931	15.808141817188318	1.2881545303629694E-5	-9.170473090977118E-6	3.089734856246028E-6
-8.094241908274963	15.975737091845481	1.3187926036672082E-5	-9.529816186337052E-6	3.103474350797414E-6
-8.149959289733443	15.594634263864748	1.2485929518927279E-5	-8.707565545560955E-6	3.0776398149734465E-6
-4.487015489615116	14.591722761896559	1.4874742776704411E-5	-6.137400027585159E-6	1.0964703573812819E-5
-4.416731324563106	14.512870608922288	1.4892763436275063E-5	-5.9624752709843585E-6	1.1102856057790586E-5
-4.329055028394281	14.412978776001905	1.4921089115863003E-5	-5.730743841912209E-6	1.1284050085419359E-5
-4.19303203891211	14.248275933735142	1.4967843719078766E-5	-5.368752217814962E-6	1.1555157036943772E-5
-4.178965322518646	14.23024927967746	1.497340200928539E-5	-5.327717331509923E-6	1.1584788330808618E-5
-8.208595369810979	15.125877972768416	1.1636540156890257E-5	-7.769993043083226E-6	3.0326891205348248E-6
-8.250106284083648	14.883579494882824	1.1211529450143151E-5	-7.3149423162993E-6	2.9907735283750127E-6
-8.184763342662869	15.304083214581624	1.1954789793974406E-5	-8.119861591078125E-6	3.049454601953105E-6
-8.194040568253598	15.203367992185502	1.1772657364024365E-5	-7.913898184686906E-6	3.0492852347749036E-6
-4.009503675450382	13.95499929048619	1.4987494468218043E-5	-4.740002129511762E-6	1.1912585852342601E-5
-3.967321215997023	13.879167246534847	1.4992771546833323E-5	-4.570327041636846E-6	1.200162227982986E-5
-3.8768075373306097	13.684183745503944	1.4989850324721014E-5	-4.1616862058047806E-6	1.217979966571044E-5
-3.8285567068758617	13.577304042901428	1.498116315904452E-5	-3.936302254112338E-6	1.2272278523696213E-5
-3.679175518096213	13.165512678706849	1.495251578142187E-5	-3.078427291401167E-6	1.2564554419366865E-5
-3.5952780276413945	12.848827743115857	1.4916392822185144E-5	-2.446834710501997E-6	1.2725740407847149E-5
-3.8035301168690907	13.511178334388502	1.4973939712686086E-5	-3.806271875309014E-6	1.2316769015241196E-5
-3.5706258476984103	12.751547870197772	1.4910985014057138E-5	-2.2363688154511814E-6	1.2779723602442723E-5
-3.536337058362929	12.508568926206657	1.4888845801776548E-5	-1.7433519820695785E-6	1.2859001305101662E-5
-3.4943523373487664	12.217884679130231	1.48521144481456E-5	-1.1565939018283805E-6	1.2950759328499273E-5
-3.476217738039166	12.051206781698731	1.4836070684736633E-5	-8.411671499844811E-7	1.2986799014908716E-5
-3.4381043775288846	11.707787309160882	1.4862087137008525E-5	-1.1221690161420931E-7	1.3089369170032878E-5
-3.4175141432913065	11.442487558596586	1.4859215901638887E-5	3.9803832952475365E-7	1.3131532459281893E-5
-3.390535492772293	10.959938069747185	1.4919912813092998E-5	1.3658741266223402E-6	1.3205487223531461E-5
-3.391605607580326	10.637069694303245	1.49680936159863E-5	1.9941517832129805E-6	1.3215046622640733E-5
-3.3957072198915474	11.125983907025887	1.491672641832425E-5	1.0518858717599583E-6	1.3194946918928322E-5
-3.3933099091125833	10.454525891479044	1.5006798393543082E-5	2.369024988139598E-6	1.3226603242474114E-5
-3.392748642497309	10.363320317554606	1.504182991670055E-5	2.5558972455003415E-6	1.3232917361382178E-5
-3.3881777990103163	10.052022617744685	1.513052860978133E-5	3.1671691328703782E-6	1.3241819074335912E-5
-3.379931059854188	9.65560915900371	1.5276030490552876E-5	3.920033576217239E-6	1.3240121132731467E-5
-3.38003327420144	9.645525660619372	1.5278150983981887E-5	3.938264607620358E-6	1.3239278348957346E-5
-3.380411775956053	9.63612711841371	1.5279166470410567E-5	3.953470378986409E-6	1.3237177052333117E-5
-3.4070943292007656	9.209820550583608	1.540912875550404E-5	4.7573213201462635E-6	1.3172697001506237E-5
-3.4177904844649305	8.97279793026408	1.5451893537653948E-5	5.154267593567442E-6	1.3103470119972134E-5
-4.670507470987797	6.528342318175511	1.3977811525160578E-5	9.448893825366649E-6	1.0149091431949127E-5
-4.472672713765167	6.53165408154053	1.4400615385973583E-5	9.399581616571388E-6	1.0652045278218433E-5
-4.296096768007061	6.564113874181485	1.468469919667856E-5	9.242312140044478E-6	1.0894910533289457E-5
-4.1907677441120486	6.6201318525786546	1.4888916480230232E-5	9.068142642443305E-6	1.1155674065905334E-5
-3.42823364007561	8.77881073484247	1.5549191876410756E-5	5.516807997346816E-6	1.3077837386908916E-5
-3.440421539484517	8.631632878187974	1.5629077820660623E-5	5.751177214354532E-6	1.3041168551379154E-5
-3.510174069952668	8.051882576425108	1.5900642087384503E-5	6.658220440131096E-6	1.2847680243002058E-5
-3.4654247941708625	8.41479710425795	1.5689368737569475E-5	6.072246597188667E-6	1.2966435539824017E-5
-3.519325274558982	7.974355231943207	1.590237941005456E-5	6.759326439662718E-6	1.2797612875159436E-5
-3.8048036653298265	6.960169305120867	1.5404490958770024E-5	8.032594892941264E-6	1.1705482762457692E-5
-3.942941641067294	6.809098812242506	1.5223355938650498E-5	8.527747006172878E-6	1.149071034237279E-5
-4.081244662082278	6.715380176995773	1.4929273723617346E-5	8.687711496097812E-6	1.1273999884245886E-5
-3.557899482821399	7.6388476831782866	1.5887409424553802E-5	6.913043227084485E-6	1.2469128749240187E-5
-3.5506928691402093	7.692857622749482	1.5982342711495407E-5	7.020799141629144E-6	1.2591760802051978E-5
-3.535122007221198	7.8370201875805385	1.5931159519658076E-5	6.895662469174698E-6	1.2680543058505856E-5
-3.5827478111781415	7.560437912809053	1.5873801055986984E-5	7.204498597486312E-6	1.2375279231560057E-5
-3.656557182300242	7.31345080673359	1.5613195527187236E-5	7.4939134810801925E-6	1.201614989224061E-5
-3.741595319822733	7.091603710798701	1.5437347950897907E-5	7.631500780885644E-6	1.179600281325999E-5
-12.48823622079036	29.318127189803445	1.8093990672681488	-0.04318089497539425	1.0599677117639383
-12.301573729696075	29.291730374054282	1.7266000698360284	-0.04551440184220904	1.0441658869268635
-12.904182385341631	29.37659805299116	1.9899987431712671	-0.04399166400653123	1.0845522133367702
-12.704310573905445	29.35687813300677	1.9046630003427634	-0.04254638863889594	1.0736760564062031
-13.215739023882737	29.375039723105594	2.1129229290234166	-0.0487033222065832	1.0886476447511875
-13.289816212405814	29.38416912499247	2.1427963903134977	-0.0508277320815727	1.0908134903890376
-13.628735756055638	29.408293625969595	2.264583855160903	-0.05631694861527063	1.0900788972868538
-13.761313265189306	29.420327221129604	2.3130033054985604	-0.058962696210310535	1.0901892492123104
-13.789831291953012	29.42263826529943	2.321967205534352	-0.059704900833368775	1.0896409190889595
-14.193507593470319	29.351006338599753	2.439708913133315	-0.06783619918413088	1.0721830115768745
-14.343065600888547	29.30623263263965	2.477109766289749	-0.06766447281940222	1.0638092607834275
-15.169871121939503	28.7024294022831	2.6881971525855195	-0.06794967726237655	1.0246941804130436
-15.025976096323706	28.826575538617305	2.6511062912909797	-0.06628557808312671	1.0308089482107605
-14.704342841257393	29.099582909420015	2.5683554228861425	-0.06472321203950043	1.0451944678262999
-14.77814405518191	29.048154888872233	2.5863656533030115	-0.06370939711674653	1.0411973361248015
-15.194930389272562	28.670268692680192	2.69665209326156	-0.06877901640117164	1.0229069479237856
-15.552436058935607	28.262388145106144	2.8097917914927475	-0.08195169057844151	0.9984792393580786
-15.65870487864321	28.128694460225432	2.8443235223069565	-0.0860393283051632	0.9905078627202807
-15.420870685895718	28.414489982476084	2.766440489230801	-0.07734971707158891	1.008636735184082
-16.14669845066415	27.534817692946177	3.0025348992555867	-0.09959296678070648	0.9419731803699574
-16.18902508127296	27.487365967844962	3.015448485093029	-0.10093679328772938	0.9375627279592011
-16.090879730623392	27.60512583812312	2.984342313352024	-0.09849599674081366	0.947675316965704
-15.906983759261689	27.83045491742547	2.9239355934555675	-0.09589770253285115	0.9671013468201164
-15.78801336657089	27.974288039163056	2.886096695202516	-0.09229211739798657	0.9781847753851496
-16.4224657835804	27.241242221715776	3.0791306368644946	-0.10909299009003565	0.9183601509255301
-16.636541644582238	27.015574682657572	3.1203467669824274	-0.11349244497886089	0.8924951585626203
-16.701862721366762	26.948993088668995	3.1275810476333867	-0.11402631231240583	0.8836011649996074
-16.98192097775023	26.67928029930171	3.14176066224023	-0.1171419570797502	0.8648614745853276
-17.086567607533095	26.586911131348927	3.135775201561903	-0.12462746782788575	0.8653530822689492
-16.810764952407226	26.84442366016748	3.1318933876893844	-0.11582624916213444	0.8770917884797005
-17.316197999609905	26.352544552541893	3.098133359328925	-0.14799584957927314	0.8796126416024657
-17.45518464052986	26.210110438215963	3.0721253876935055	-0.16603488744770672	0.8885736349654907
-17.722095738557805	25.895382301413925	3.017480971619104	-0.24023919771549812	0.9271788735109693
-17.72264017583542	25.894744071275742	3.0173416788057446	-0.2403895601615524	0.9272585248881672
-17.932597821946576	25.11386146747848	2.907229681885571	-0.44874446853182504	0.9410752267070164
-17.907096306050956	25.00313633884308	2.888918353824503	-0.4836190957389047	0.9317751055616545
-17.75267320881764	24.32471147247125	2.7727207282299826	-0.6992061304987645	0.8726140101225193
-17.92944471255859	25.1306830888716	2.9093109655313842	-0.4446310419888946	0.9407882262266953
-17.722777975835573	25.894232143167198	3.017256802073319	-0.24055356721990473	0.9272571878920138
-17.728945142955695	25.871483784810497	3.0140767659005543	-0.24661562076863647	0.9276715077611587
-17.700264955727473	24.192801294244298	2.746506532105063	-0.7475855935978981	0.8458795446140185
-17.492893227235577	23.675149455238873	2.6330250757861355	-0.9334532120278709	0.7367420224125292
-17.219818972655105	23.051350814888384	2.5026809731690176	-1.1446228640895852	0.5959943166294319
-17.213682929786287	23.036984749786797	2.4994642510665908	-1.1493372522265919	0.5927586499820924
-17.20651458505761	23.021889840621302	2.49648003015427	-1.1542312855103278	0.5888632865805439
-16.72944438496599	22.0265670999435	2.316545097088736	-1.4595130907737779	0.3177229443330416
-16.772330573218266	22.113599037757318	2.331389307861192	-1.4353520879177852	0.342099209642355
-16.97378539565523	22.529669064239176	2.4015284887805652	-1.3161762592283681	0.45681146406356865
-16.69878402350933	21.97001521221032	2.309829912678744	-1.473788281832333	0.30257287827384116
-16.44523432072541	21.481646309928003	2.244280281364843	-1.5961042508146983	0.17232882294398727
-16.38784636008633	21.382208809377225	2.2361898596647323	-1.6184430209936747	0.1449165182320492
-16.10429654720809	20.90765006213037	2.1870206704487014	-1.723896733387345	0.006907008689895644
-15.229590069694847	19.59839917871314	2.106255394922682	-1.8967697043316734	-0.3878154916476417
-15.573303162172023	20.08692966262294	2.1313961708354165	-1.8499971440020095	-0.24061156300514933
-15.762739830454272	20.369577854236137	2.1492562268086934	-1.813446112369905	-0.15447655989274212
-15.676053214728174	20.229671015614727	2.1383460059742077	-1.8355269942073082	-0.19695199867805313
-15.004965242227517	19.29705702264412	2.085339856290716	-1.8898127218805256	-0.48221822939838643
-14.347740685004595	18.43237628944785	1.9212478518433267	-1.7171654321625418	-0.7131103661033241
-14.71316053352021	18.903140185799252	2.040613413987073	-1.8544809992952676	-0.6134197892828037
-14.112301424219844	18.14085757339455	1.8102033884393944	-1.5913068181333798	-0.7558809020452034
-13.786968016309958	17.746840232171802	1.6250257551737712	-1.4028014124719914	-0.7371791841713559
-12.572484095421888	16.31238607204104	0.9284241093305117	-0.7400987492905396	-0.4445630355549844
-12.73923093656964	16.50237005974189	1.0212779813265251	-0.8276366090272052	-0.48977892934644934
-13.149721100590622	16.985383718836303	1.2492417929232098	-1.048943559566605	-0.5901176274097006
-13.560443943361147	17.474962802260926	1.4897933323759849	-1.2744273976088623	-0.6887147230982033
-12.433087863224218	16.142914163274668	0.8540449098743135	-0.6717906259768659	-0.4077849168650313
-11.67886765718853	15.130655135953049	0.4781359331863009	-0.31064635544541463	-0.22543170640428645
-11.370603754574383	14.616160191779192	0.33422954710061503	-0.1642507582548708	-0.1628349454049976
-11.928279318244115	15.521235666230787	0.5974194395812504	-0.4276707895774561	-0.27924695648591624
-11.098102119973685	14.067276715400904	0.23617194148732745	-0.07503206106769084	-0.10779642112424284
-10.94829922258624	13.75778922441979	0.1803714189571434	-0.028337399810041047	-0.07603703891687119
-10.566136973193167	12.955069884045642	0.10724637468221546	0.013985003758575417	-0.025367845636786353
-10.528617101577506	12.869997651759531	0.09868000125478767	0.016765448446673655	-0.02015631459386989
-10.125844678960055	12.03212679724241	0.06401876517674962	0.019043454650621468	-0.004032083587408378
-10.205786830641387	12.200371242765215	0.07089960659343866	0.018453622940686407	-0.007249642316020388
-10.11776374681346	12.014636087480781	0.06362071748424321	0.018899365634351885	-0.00384245061157883
-9.799033203597945	11.32040592221854	0.04086506577810427	0.014885082619742179	-8.401195309196631E-4
-9.732454220074882	11.174895810343436	0.03633622042302876	0.01345125093902532	9.927405431497953E-4
-10.081694286405995	11.938670646469957	0.06109243721074444	0.018373169072610662	-0.0035085766381458094
-9.419861471494833	10.505758447346915	0.023221363567622264	0.006824048811693968	-0.0012375627147517138
-9.39945834397536	10.463080013210769	0.022364832187982842	0.006351819011780856	-0.0013031525608801103
-9.362989365785312	10.388561145610026	0.021184197347194796	0.005979559877328792	-0.0013405744377498461
-9.15485933130238	9.94585479357356	0.014766772034153903	0.003423451287033034	-0.0019632889708739417
-12.250739993292553	19.150604908283345	2.1626467657270467	-2.060706240983444	-0.5816131818369727
-12.385666050996104	19.229462944007324	2.2694232933278906	-2.144905644071857	-0.6541679931518314
-12.018444755085756	18.995911937273455	1.9526057547775388	-1.902679508910155	-0.4374160185905769
-11.827571680933026	18.805921238230237	1.8522755853947637	-1.8135894226493416	-0.3697028439128861
-11.71378598197753	18.69006222155872	1.7854450897843697	-1.7522551718978356	-0.3288473578792717
-11.489121580415649	18.312221504949157	1.6118017204332407	-1.5854889240868941	-0.2495011776362695
-11.42092816915265	18.202424829191397	1.561793905057425	-1.536709524831437	-0.22783523190065044
-11.137081940903064	17.673975351763787	1.3191266533255372	-1.2942564135905161	-0.1531702479726521
-11.050577560623434	17.52903972488271	1.251449654924932	-1.2253254463575562	-0.13438475930715038
-10.900173758069224	17.228821915447778	1.108297278785195	-1.0790401832396774	-0.10822542916581174
-10.59407257662658	16.86993613536655	0.9224119553988404	-0.8918895779392337	-0.06873593431804104
-10.4015251414116	16.663994998799538	0.8200810002124188	-0.7899219609725832	-0.048961302632712825
-9.980308680915373	16.24426542990552	0.6094423615763731	-0.5804703373642931	-0.01776307377572152
-10.52456597891735	16.788877057884427	0.8820215464613388	-0.8512208010083528	-0.058557413888557515
-9.215934750579713	15.702403997568886	0.33474866879629717	-0.31376251094356766	-0.012916475333758096
-9.506635524164235	15.916651407254937	0.44040408141288256	-0.4162952060677214	-0.0012604793063883855
-9.713477904294042	16.0562870014233	0.5139984888454167	-0.4876148884333437	-0.0065579702747016
-8.987328542896977	15.535943891824608	0.25477287636859447	-0.23623478116059912	-0.020293165032650978
-7.038155536202357	2.4161328913912485	3.6106067998011964E-4	1.4816117972909457E-4	7.139438477960267E-6
-7.218271698777633	2.47634434863711	2.947214879076966E-4	1.5130297717218236E-4	-3.555947979561995E-5
-7.402921517489648	2.596088343862585	1.9928921284698966E-4	1.352657017062063E-4	-9.574249937744211E-5
-5.610926604361966	2.56874897195521	9.794324164221478E-4	8.442668064893172E-6	2.6521893874656324E-4
-5.791192046184306	2.4885541575675454	9.055937305263693E-4	2.5811676014228673E-5	2.5047864856923906E-4
-6.090991914769232	2.367770791599311	7.801545021184436E-4	6.662547073371775E-5	2.0915626420914567E-4
-6.223300720670824	2.365865245728654	7.191674569982611E-4	7.646784264101325E-5	1.9355919774987233E-4
-8.524776938151282	15.280293075065625	0.1814205331857906	-0.1696525559312155	-0.03718930619856605
-8.5390176621	15.301185889469425	0.1918273226355574	-0.1793023267942946	-0.039090063543615515
-8.574275941324595	15.320887483760043	0.1968886400774176	-0.18380688629099856	-0.03799980531178223
-5.2268760988311245	3.1984387632370352	0.0010306492403500682	-7.789877265540878E-5	2.924887155156362E-4
-5.323022364028059	2.954304032548915	0.0010331224688574026	-4.8425017485310344E-5	2.8723973365687354E-4
-5.411391041049513	2.8046470279535036	0.0010233439632382755	-2.525391406334091E-5	2.803833909687919E-4
-5.361270108912003	2.863813885716368	0.0010366046359348365	-3.605701111667798E-5	2.8551607658774877E-4
-5.176470922340737	3.3654332504811606	0.0010085345774873884	-9.159044381687489E-5	2.8950402519753904E-4
-4.997438755280889	4.032636318053695	9.172300546345332E-4	-1.5774692206673525E-4	2.7498675497583924E-4
-5.108994509801874	3.6116460899580636	9.790569437652123E-4	-1.2186627265100911E-4	2.872264979787489E-4
-4.991774580661376	4.054261353979088	9.141961467810185E-4	-1.6027781743195818E-4	2.744523870163892E-4
-6.53602006808163	2.347293243898074	5.888295906241754E-4	1.1165528540102755E-4	1.3573001016267328E-4
-6.871423256057571	2.3759082864320638	4.3434888045631835E-4	1.398840068611663E-4	5.8185848829413875E-5
-6.725008134174486	2.363972974785624	4.7769455287340404E-4	1.282146350239485E-4	9.383393037821472E-5
-7.498445287702315	2.6504749625169852	1.8546523883446013E-4	1.2844895528802506E-4	-1.261917037540906E-4
-7.543394316053332	2.6908233254228815	1.9170646490338156E-4	1.1887989799850017E-4	-1.438782880555755E-4
-7.714537633122486	2.9137762658493207	2.744387019523468E-4	6.90879716961267E-5	-1.9348374566005837E-4
-7.7891268079090406	3.0564766598021276	2.833278843383833E-4	2.740965960073019E-5	-2.1755955783981607E-4
-7.80527300412054	3.4063802626319237	3.070457897521081E-4	-6.119832122700606E-5	-1.9436787780445543E-4
-7.804324521600502	3.2269612996167556	3.081714548935831E-4	-1.1799805026972398E-5	-2.0918453377676073E-4
-7.758877336072651	3.698244931275473	2.9645179740031536E-4	-1.1973629280964953E-4	-1.51631641175608E-4
-7.751964178591711	3.7286102673963915	2.9431469362703927E-4	-1.2703830476182157E-4	-1.4585399686283795E-4
-4.868412953288395	4.489722570165323	8.441871244858974E-4	-1.8741076218395448E-4	2.409419902693412E-4
-4.944274103721604	4.221530184777065	8.86920219136974E-4	-1.7068271203307434E-4	2.614732109931958E-4
-4.861218645669248	4.514367912389247	8.388976006690825E-4	-1.8719585760920338E-4	2.3816493125125652E-4
-4.761328567585714	4.872867994409656	7.675796391608221E-4	-1.9915644717612323E-4	2.0287551549282338E-4
-7.7347878369548635	3.762505605967378	2.8010497738186054E-4	-1.3119854887868828E-4	-1.3642014083284492E-4
-7.441188952293851	4.488511996506501	1.8584933946083572E-4	-1.650693179333828E-4	4.174006771055519E-6
-7.462522939780039	4.43043664258904	1.8955925952850964E-4	-1.6258727268023918E-4	-6.164764195067114E-6
-7.583988224902736	4.103803156183615	2.692350052762883E-4	-1.6225025612632497E-4	-5.70044688069847E-5
-7.428705960551779	4.562167039268793	1.8181362584331905E-4	-1.6166844220349033E-4	8.808694170779663E-6
-7.367225146909923	5.0179675342064245	2.5890878817027625E-4	-1.352463207166022E-4	4.057987042691445E-5
-7.395373926440531	5.510469499667041	3.5851755037111374E-4	-5.353948740296201E-5	2.4670709281103746E-5
-7.396628687854849	5.543415335697084	3.7228991325678366E-4	-4.960223138917352E-5	2.353567659337811E-5
-8.951906927477943	9.55517852325179	0.011710781979441653	0.0027090939493234732	-0.002474344229095932
-8.732770861641235	9.107630277300872	0.008028562408452981	0.0015537379479700372	-0.002087868303648237
-8.477149435408428	8.592840803667324	0.0056785147293658255	0.001061030029851581	-0.0015952080595995227
-8.352048182285694	8.325615036227727	0.00468287255159321	9.073948323906165E-4	-0.001567313243921596
-8.222367325804308	8.079901469599669	0.004029991371684755	7.999063408636043E-4	-0.0014433012964415758
-4.558078678429407	5.6727023718291845	5.321089828253268E-4	-1.540973141054203E-4	1.1343727315963145E-4
-4.661854211303943	5.2307881209663405	6.72963961145029E-4	-1.8383090683763472E-4	1.5510400209632914E-4
-4.6736829568741065	5.179041007331088	6.869923770403153E-4	-1.8533955588476137E-4	1.6062100473586917E-4
-4.664862639408369	5.2157017440172675	6.775138152938625E-4	-1.8453398959488302E-4	1.5617673851809895E-4
-7.642518454416541	6.7438038314408955	0.001256071184274481	2.1378256910581383E-4	-3.2478160677409387E-4
-7.72390205946121	6.960130553786359	0.0015907885661701538	2.8806065387870474E-4	-4.552295392668559E-4
-7.960824009101229	7.5515457825414485	0.002614154102127556	4.954634240446402E-4	-8.612719362696899E-4
-7.398279738095727	5.568321714484634	3.8575588009547615E-4	-4.4865651318046925E-5	1.7217434314528556E-5
-7.486554017062449	6.151026864151781	7.502159819168089E-4	6.94304912038996E-5	-7.84775726075571E-5
-7.599533786520233	6.612688047526157	0.0011241935627931765	1.8329813570816924E-4	-2.9756290943468893E-4
-4.559353287845783	5.783205763653101	4.905814002374513E-4	-1.508996850992877E-4	9.986329828071984E-5
-4.539973927898901	6.108340489734484	3.7475091996128833E-4	-1.2378515760189362E-4	5.038273439340875E-5
-4.595870421128182	6.280367827388355	2.2958797058329205E-4	-7.683619389890874E-5	3.0141595193843086E-5
-11.949523827617073	29.206895619841305	1.5619241244829452	-0.052055150525388456	1.0035659376199833
-11.807688642858182	29.154031813094953	1.491520422185363	-0.058699820346818116	0.9814257086905298
-12.00330605669702	29.223330979102066	1.5875386129161109	-0.05037021277076615	1.0107078508036016
-11.58017196199464	29.065937130844834	1.3796830563660611	-0.07369843823272236	0.9491650102748839
-11.41683712235142	28.96940271662765	1.2969370662709248	-0.09091345707602233	0.9161822108322586
-11.219350371023808	28.853937987330728	1.1953036194120747	-0.11432621021632966	0.8748965175489927
-11.063811648377435	28.68153300927144	1.107621439802965	-0.1575834391734845	0.8335522974678096
-10.947486528223845	28.535037823889105	1.0405769978368453	-0.19246110227508595	0.8019248973255783
-10.899230615467399	28.323819733732066	0.988379159123076	-0.251279151148299	0.7817121373479272
-10.868467577029437	28.194812621939796	0.9553669119637982	-0.2872253436414947	0.7691324518295724
-10.876511202290695	28.109887068149042	0.9446891920707609	-0.3176331741087062	0.7679504917938028
-10.899672074901286	27.854101802332053	0.911236680936853	-0.40199043616756747	0.7588043020095026
-12.412266700730603	28.73183000599365	1.6989665912783003	-0.06845814261918788	1.002427129503498
-12.004390987243811	28.644127827029816	1.484026564695962	-0.12151177042527644	0.9638888468676257
-11.418956634563854	28.353076382645266	1.1623475527704286	-0.24307740815296383	0.8815938633889288
-11.624144095082618	28.483083006210283	1.2739789185560593	-0.1925648305480917	0.9142518843526348
-11.98757052088968	28.638168487186267	1.474924050253149	-0.12429730529006139	0.9619474265290722
-11.999455430555999	28.643021141499133	1.481428333026697	-0.12215408833755069	0.9634523335897408
-11.11438165555979	28.077094826076056	1.0040813870943275	-0.3370430524433207	0.8148270231770098
-11.390783517603357	28.330385589064328	1.1466038986120881	-0.2514739951984048	0.875934033727075
-11.018694723095315	27.985290635821798	0.9616057395581099	-0.3663508627452858	0.7903745949638269
-13.471803069018005	28.77445563984976	2.2162953005823347	0.0011757540247130443	1.0695708426900226
-13.48260549035852	28.773788416678933	2.221268146290976	0.001634508810149478	1.0699821221183132
-12.935354512904492	28.789110493383188	1.963387045741737	-0.025549936489901035	1.0431641629941975
-12.730299209385468	28.768829272465172	1.8609580071050411	-0.04189699010975927	1.0292721341918414
-14.231290469589101	28.525879619960573	2.514542026830351	-0.013242736118491211	1.0724894594990755
-14.010448775461906	28.63328583652027	2.435625551007059	-0.0028786059748332204	1.0755528831264884
-13.506471729136642	28.767317669153915	2.23084408469743	0.0014395181259188963	1.070171763629012
-14.460841527293365	28.39408003504012	2.590860347748201	-0.02764548878943887	1.066114691082985
-14.783683682753072	28.129965573228738	2.6807942923940296	-0.05748441390075672	1.046844887124782
-14.975465100779633	27.963363652093868	2.735206896445707	-0.07303580283347576	1.034125739677196
-14.857377166814722	28.070482248494333	2.7012670053076064	-0.06409243319977126	1.0426066172479689
-15.247091508969765	27.723494694946858	2.811972832625605	-0.09293949275480495	1.0148180759649341
-15.438921475279523	27.548521108541188	2.8701441183384433	-0.1036816220615483	0.9992619741750134
-15.777307067901031	27.23142152114181	2.97328672007613	-0.112582601477693	0.9707844889219932
-15.505550048294694	27.4862002405047	2.8894966902006307	-0.10725014926744553	0.9940576695579659
-15.95882932927022	27.057658625283377	3.0288338116422757	-0.11837181963178628	0.952371397896311
-16.071627921968407	26.944874315391413	3.0626656687676883	-0.11864127986856005	0.9382890785506344
-16.348879088595037	26.649360708813276	3.137330159481856	-0.11755710871112351	0.9004580400009676
-16.427997019937784	26.555959712111072	3.15830316821586	-0.118684032848965	0.8871197614183922
-16.656844434007954	26.17623866269756	3.1841655259183876	-0.15873543622085198	0.8320443708973506
-16.696536478621557	26.09508062700545	3.182654720145841	-0.1703825792732373	0.8205032344689847
-16.835749776418716	25.686852448177994	3.130205707262558	-0.25587926874647676	0.7669958326207337
-16.845061757485475	25.628453285604436	3.1167570324524845	-0.27266344057155223	0.758475418633457
-16.850433340026893	25.176846057478727	2.9884290094437334	-0.41884035435372896	0.6923385502623297
-16.85038673364371	25.14105029551206	2.9775975080965966	-0.4311618868869847	0.6872396218518994
-16.822804208812027	24.752145786172367	2.858296278424584	-0.5680680284350141	0.6313918537339466
-16.814022621155868	24.619664448408173	2.8177280967095992	-0.6145378971061325	0.612374241153544
-16.812945472733826	24.6090037446475	2.8146944255800252	-0.6181513347585998	0.6107436533977544
-16.723937840816944	24.10943746964462	2.6707854297126796	-0.8052322817420433	0.5269346401987229
-16.711672631053567	24.055094941481215	2.655576822726468	-0.823507740266622	0.5173938087063517
-16.289023552988983	22.907733919851253	2.368387304396631	-1.2137750990123592	0.2701767999220958
-16.541701583590093	23.45604246001041	2.5000296569757468	-1.0307460939835522	0.3973565650321782
-16.554803726644348	23.499372302025698	2.509985490689885	-1.0168219112644459	0.406195969561023
-16.28488538521969	22.898119481008653	2.3662796044052805	-1.2167534457258988	0.2679244634271091
-16.26218103763534	22.856454352609262	2.3577276855665694	-1.2290975143522067	0.2573120059902379
-15.969194038819062	22.31634337785984	2.2460469771912615	-1.3902385932076193	0.11980355055035019
-15.890230123807179	22.1925020649246	2.2283565779072885	-1.4274402786588678	0.08800250191071265
-15.611918811164477	21.76175729997115	2.165170239443971	-1.5493424000178622	-0.027695993334969624
-15.389654649869971	21.467446140267274	2.1341625247036076	-1.624709651226104	-0.11090765139600153
-15.211472875440649	21.22502075941048	2.105199840272499	-1.68406682157548	-0.178744579567951
-14.852605830718518	20.76860561637889	2.090542292202501	-1.7897112831221627	-0.30472135855989047
-14.818368111934701	20.727265125728813	2.0884087999619823	-1.7989640969787688	-0.3167641682251328
-14.010753868674147	19.956266747716498	2.0911920559585835	-1.9448137138775805	-0.5203356398981637
-14.087441807327457	20.012526511232718	2.0873160932421677	-1.9337711165300568	-0.5063045743621977
-14.468160486474938	20.371519812579944	2.0803489654041263	-1.8677493233911457	-0.4181637669482581
-14.161164464278139	20.08381166702931	2.0841964835581868	-1.9206569205646067	-0.4890917669282229
-14.781086333771103	20.690256417429	2.0880638703740995	-1.8071260175663042	-0.3277979962214467
-12.566775432145782	19.255877513320883	2.2461413674558295	-2.1267454170585394	-0.661192867360489
-13.290339014836286	19.46305631769065	2.1416768557034693	-2.0423944916700636	-0.632520195898068
-13.1729303124603	19.418787275288505	2.1587544489411514	-2.0573830960282113	-0.6435745646017433
-12.843245224742368	19.28971157894774	2.206115256310897	-2.097874040170713	-0.6724935653569837
-13.364979556612642	19.508469790386137	2.1370759516986477	-2.0342828242957993	-0.6244755800021087
-13.714991928392514	19.7215588672211	2.1062313345815444	-1.988725726553469	-0.5828468957912096
-10.73275094914898	27.601566124654774	0.8659134384617732	-0.4567051978354334	0.7055365091053347
-10.621312259153935	27.431657608134955	0.8292503690064762	-0.49000879383782614	0.6665251941769949
-10.494472622804425	27.139762728691487	0.8295788549124627	-0.5432115984720716	0.6093266122511503
-10.440814811578786	26.97290839065918	0.8222709806377383	-0.5695533105475206	0.5765307157931034
-10.340010025599554	26.46761329405222	0.8676886848283865	-0.6570000615703395	0.4679027409150473
-10.310942985096554	26.231506882359504	0.8709716222727433	-0.6952241668837466	0.4170936963373616
-10.254915889396067	25.788604694922874	0.9587314368890046	-0.7822986166949946	0.3250925943369088
-10.226478276469011	25.49740684588262	0.9996049045896643	-0.8383838950270578	0.26280382917594275
-10.15297056364784	24.454238785309386	1.2955712029754363	-1.0810671189223076	0.06039052619453271
-10.148816922605754	23.97207807587904	1.459690310842224	-1.21174173408333	-0.028626944198111674
-10.1572747910747	24.735583520367605	1.20340327075328	-1.004943846390659	0.11192494501035877
-10.162097597121184	24.830116402868736	1.1798347033507508	-0.9843914920890258	0.12989360112889453
-10.162546766859359	23.84260305188515	1.5089504680915635	-1.2543096951198196	-0.04834850072819221
-10.199764060738538	23.17965757589045	1.6661729144699282	-1.4099837874724335	-0.1423229255977198
-10.264133457042867	22.925685144978395	1.7043322049860854	-1.4689515345441206	-0.16759073404635
-10.334836167150385	22.416165687077918	1.774733149115642	-1.5486080292204256	-0.24794099989065854
-10.491992980100063	22.018023813554393	1.864985305053536	-1.6475541682973016	-0.3152522484131329
-11.549836964138185	20.072338696358347	2.319868965148444	-2.1109831621511406	-0.6494341706352822
-11.554967867880773	20.064003427239495	2.32009702059616	-2.1114705996556373	-0.65036357862232
-10.551136967279964	21.796553611972193	1.9217769952452533	-1.7045340098846646	-0.3649756946143119
-10.861109989919282	21.2561808403101	2.068512833334153	-1.872270812434096	-0.45999267396670895
-10.944210941660401	21.11696785294288	2.117634157560474	-1.9197188119686794	-0.4861211958177206
-11.133323225905555	20.800917117156818	2.2020807889663963	-1.9951562358781723	-0.5458844289263562
-11.346534801731305	20.436488911990164	2.2636540243387597	-2.0590425943811237	-0.5932804576601279
-11.231518843805489	20.62710766906838	2.2456361054931224	-2.036725022443094	-0.5696248443141614
-11.741469854730147	19.77949816437784	2.3431497383321265	-2.1324082045893085	-0.6963303793487523
-11.841147224706019	19.661418434931374	2.3463674966775283	-2.142391202508456	-0.7077731486817364
-11.973386913159729	19.52262481256701	2.35279891300277	-2.1585405499452786	-0.7164779247693507
-12.17042537041236	19.353881967026794	2.3320999923181662	-2.162603045485007	-0.7079836455144161
-12.254791953417843	19.298450378205736	2.3072730631141	-2.1557853111028367	-0.6888922213059401
-12.107678242949614	19.405561627556374	2.338506075197839	-2.1609370555351792	-0.710866705148603
-4.288326386940742	5.8070230604936794	0.08795461479104816	0.08173361673297283	-0.018775096074538918
-4.307057605244767	5.526002436139832	0.12309401958003782	0.11435156333164913	-0.019966439500615496
-4.180171464701457	5.245978145694322	0.16039693473359992	0.14967090499387276	-0.0031456131365249656
-4.162615861022818	5.199209053922773	0.16615333070317803	0.15499529046654784	-7.387991409806468E-4
-4.143652721141185	5.191949089536986	0.1673190298673864	0.15573379962053324	0.0014105939820751136
-4.014987066173259	6.398560350145364	0.01397294224867705	0.013641424154034305	-0.001221839322694178
-4.102160277057983	6.226155071234556	0.034525655128779434	0.033446106537889736	-0.004699543341627395
-4.158587255864665	6.1200098173878565	0.04886082886287788	0.046310756274000886	-0.008330573864232
-4.284793079351208	5.824858607178209	0.08553211653297431	0.07948702629028245	-0.018455728620539447
-3.6322745368198053	5.1479752237781815	0.1819234183771279	0.15953407144106796	0.06720432994315374
-3.7520724673596213	5.133869891353276	0.18028037577485084	0.16179093292420388	0.050624971586025524
-4.068810461062704	5.185234828589743	0.1697829322233801	0.15682115346853984	0.010832658226943568
-3.4079134276844885	5.238028583704212	0.17954415661554074	0.1466198582340124	0.09653218025171371
-3.870611147185512	6.723331704642558	0.017738669364400172	-0.013470842852010695	0.0054365468965096786
-3.93550508782948	6.569124366309313	0.021100501818004873	-0.005357318788100297	0.005156605825088277
-3.083077723553127	5.477621858005871	0.1778175445674307	0.1117566051307926	0.1380150781987645
-3.2016356353304536	5.395281637801698	0.17913682117281554	0.12543089588670703	0.12231252034704343
-2.9250367521464256	5.618751443255416	0.19074949752875583	0.09152796513446142	0.15893696053661982
-2.808073832376915	5.742408533499555	0.1977548402366495	0.07469675046747073	0.17287935591189998
-2.561109083068193	6.012828978318681	0.24199849957717773	0.03783364529512047	0.20681739702719923
-3.6562255957727294	7.214473650128381	0.049957250956418245	-0.041736013722270426	0.00503305452514954
-3.592522873141893	7.34008329807876	0.0871163265937703	-0.07121913343175974	0.01044677634865973
-3.54328167840365	7.470859406778205	0.09842563740887002	-0.08046788474016014	0.011801788966948216
-2.1477862434435124	6.617732931249476	0.36924788956585347	-0.061438708216916396	0.27279030650850955
-2.178221292733067	6.571855578800015	0.3576150563351559	-0.05245791115251037	0.26896443395338654
-2.0648331524982755	6.7576354797203635	0.40274018094025343	-0.08878500739422748	0.28382844923076184
-1.8849213199230619	7.066868042911974	0.4760070733262531	-0.14849627531330525	0.30692472671564175
-2.4120263893614973	6.229400814325045	0.28546612452469633	0.004201295036773075	0.23098145405049225
-2.5361866250272955	6.047252036713077	0.2465639207166756	0.03411788142596438	0.210254675309469
-3.935819787141531	17.984500048599497	2.0621272271976707	-0.9922719287695686	0.20549258357148759
-3.78336958602557	17.993315823553566	2.048533413616739	-0.9977111705210167	0.20228064707449442
-3.427077741744119	7.766058137175304	0.2256985835803508	-0.17922371928373662	0.01721310956038886
-3.406569881135219	7.832445527304884	0.24373952508639246	-0.19163833611533274	0.01728799785436612
-3.395983191054093	7.883794864942119	0.2582656603331623	-0.20054352274976855	0.018021981520238532
-3.3371281060386737	8.150918617555703	0.3421664726590248	-0.24510064485474686	0.0232772114468183
-1.278169408830863	8.48437433428823	0.8173623087676567	-0.41190660261344203	0.37219232017812465
-1.4540629241815408	8.03470965362341	0.7092668499261983	-0.3300875243899136	0.3586874116216788
-1.8167261401452421	7.208011822579171	0.5085328798679493	-0.17579892664161723	0.31757805988588406
-1.5523830370140876	7.789776732269239	0.6479860109451052	-0.28191202329213616	0.34607555702869985
-0.9410764433027281	9.405038530050247	1.0223882742304653	-0.5645785404750054	0.38949515560259107
-1.0329367331417418	9.151234284338832	0.9677487481661693	-0.5257619895865921	0.38596814987019024
-0.7679094447811552	9.95277965234512	1.1264222897976257	-0.6376042739795745	0.393831046312997
-0.33002843814312044	12.134348277380695	1.4723308312411636	-0.8807201577715043	0.3841829005889102
-0.3357764586920513	12.078843485378034	1.4648451973565069	-0.8754740112588428	0.3850096738966518
-3.417433509638533	17.827381727176302	2.019350325275638	-1.018049949990988	0.20705906185793554
-3.353382382951112	17.741842308688575	2.0139077351941856	-1.0228318530705636	0.20997571844561685
-3.674832941632539	17.93323560833925	2.041145795913508	-1.0020203112202632	0.20598133060721294
-3.5409307277999584	17.885907081965335	2.0307045280401983	-1.0114183843022235	0.2057691010779419
-3.1860561960175433	17.549365365355296	1.9989523900635444	-1.0310719021185786	0.2142392741091413
-2.9981130641699174	17.395321314172424	1.9863168591934908	-1.037355273210874	0.21808471470035087
-3.2165215628928006	17.57820816975883	2.0010636649986533	-1.0291301477563062	0.2140689939729
-4.1137207324417435	17.95308223849858	2.083734897959175	-0.9835966183729872	0.2054137902562519
-4.160621080742889	17.795938972454014	2.0932789815587407	-0.9837689868690163	0.21068708426854368
-4.190763877417752	17.70804950350443	2.0993350646681654	-0.9815311448350221	0.21281239346763797
-0.33050020850094985	12.145123827625998	1.4735035305505368	-0.8814659133926139	0.38393062985643894
-1.4343564303268679	16.31909273804294	1.8644068720740605	-1.066341997974325	0.2596928826072684
-1.3066176526698219	16.0680303809159	1.845719432535532	-1.0671183000332147	0.2650639166564752
-1.1152979539279455	15.611202681804269	1.8112418444853116	-1.0618352990620263	0.27842463047875976
-2.4474803932797915	17.1585224792057	1.9564020876197494	-1.0508405326642885	0.23107545641089122
-2.055761384167546	17.041296048986602	1.9310403003808716	-1.0598643473626441	0.2379641735965566
-1.9984998164489554	17.002629506016117	1.9264251751393877	-1.0600822977248805	0.24038159220581876
-1.5724149375605685	16.580962567434636	1.884911974106423	-1.0683383785455591	0.251859081695344
-2.9820955633715815	17.38344915169903	1.9853149083408306	-1.0377953771462427	0.21849752543177386
-2.724789042326286	17.256116533629893	1.9709995418355732	-1.0444926016203997	0.22475052548313842
-2.531457869203797	17.190304756335227	1.9608388805095893	-1.049750497222683	0.22808974633612444
-4.183190145794866	17.56540290424019	2.0980266394995124	-0.9815778689228032	0.21610112266869633
-4.207099313692599	17.371866069837257	2.101976371855266	-0.9844176784314093	0.21964299559373907
-4.17345519997633	17.089831976884682	2.0895295090937456	-0.9904070060098144	0.21939110057696024
-3.3148310309893363	8.423923301546052	0.42738909369449407	-0.29652102255426804	0.023639301451352318
-3.3001926290874843	8.663118489326514	0.49339200758650115	-0.3401522645532169	0.020851026898973963
-3.2862287614074197	8.915212706658004	0.5622585859973792	-0.38346126325948265	0.02252130555247548
-3.2794829862540458	9.153166440048345	0.6327022447339816	-0.42804586392314736	0.024918753967300658
-0.3805651487088481	12.953841366376702	1.5637989905197363	-0.9407208704334378	0.36310929760428656
-0.4307061904896281	13.36924122248353	1.6103358962494925	-0.9716442352348342	0.3514362783312429
-0.5075965103225141	13.744646939005303	1.6454786655144682	-0.9901155397693049	0.340662218588303
-0.5977318219793605	14.096499370658435	1.6810801735451488	-1.0110038161842445	0.3281940924804557
-3.2676731937878696	9.605726412719452	0.7541888672755761	-0.5005950739410481	0.03466547214126576
-3.256429234120413	10.042692132374542	0.8689096443239824	-0.5681861815294112	0.044250527004757026
-3.268410707882346	10.416945356274994	0.9562112408110975	-0.6150911656758518	0.05223830786620384
-0.6591870284780542	10.31262568099423	1.1967811756930162	-0.6879228952190662	0.39645544457826165
-0.42285288091859907	11.258976825610697	1.3542118047255916	-0.7979388914172735	0.3969239474783188
-0.42939644071267913	11.215805729165236	1.3472902308757486	-0.7928234787155823	0.3972643723715678
-0.6312573047807166	10.428088654680536	1.2181245575453294	-0.7037039030543779	0.39680095658925424
-3.2903234695987535	10.897386429199772	1.0753332642321827	-0.6817698104127538	0.062203240308387475
-2.987291544864133	17.386535233830127	1.9856576211152996	-1.0376859627241368	0.21834953077646344
-4.164359810315925	17.031866286091535	2.0865237408325155	-0.990988466222136	0.21983021161157762
-0.7097934901376413	14.466809880080852	1.716972533523974	-1.0301701220127488	0.31440357055688484
-0.8575672753041089	14.969271293498517	1.7580134992490803	-1.0451814991372983	0.2994299222574404
-0.9532329287786547	15.217415294466539	1.7808102635951686	-1.0552368317141054	0.28957435324233555
-4.1386892518049425	16.602845789463966	2.0583298529783653	-0.994242050178322	0.2145653919085706
-4.159558946386909	16.976159925336383	2.0827747081242425	-0.9904242677358608	0.22002335012366736
-4.083322820670365	16.225441788462653	2.0236583635645014	-0.9949348868759608	0.2085197196505309
-4.075875945060494	16.183223288394085	2.0195704325337704	-0.9946866825598576	0.20820749444673425
-3.9528003255732322	15.292784673108926	1.9057197091072757	-0.9849651602952706	0.17877724138909046
-3.9992067929440043	15.73055462668215	1.9655049423298765	-0.9932540215204545	0.19463348597314328
-4.068371905853679	16.139351008679608	2.0140747812759168	-0.9938893704021426	0.2071252401498943
-3.903746688804401	14.691009127397303	1.8179390691688564	-0.9663709124132698	0.15707626728019453
-3.86987704440043	14.375574603567006	1.7676146587545527	-0.9524785065261068	0.1478910684889855
-3.9256796422272324	14.820378173973397	1.8377065727888788	-0.9700381485728309	0.16128895362903553
-3.9497350317267026	15.228464150498013	1.8964506995149473	-0.9827858831706767	0.17655100333972523
-3.7268568443784513	13.894308007070336	1.685158719175015	-0.9346020452261484	0.13503705019015916
-3.698215854277132	13.779058127098043	1.6650002741772485	-0.9294045376130214	0.13207593057517844
-3.6779639093146645	13.673870011895303	1.645363499862454	-0.922368764302625	0.12988066601097978
-3.571181750067259	13.33170586472178	1.5822227136956977	-0.9053112478283651	0.12087138444314446
-3.4835043026903465	12.977876322076302	1.5133996684969864	-0.8794099827054289	0.11486671004353091
-3.404126025364066	12.339701968592273	1.3900664919773829	-0.833398570200376	0.09589626313118763
-3.3488293333994186	11.895449310153229	1.2939252394141163	-0.7883728314575734	0.08672540865646734
-3.300315153385468	11.14083500028607	1.1324088634283156	-0.7124599392311568	0.06783227706956171
-3.9511621749674837	15.271050023970451	1.9026844985765388	-0.9843790375098149	0.1781927118026332
-8.244373317370188	14.628658956740194	1.0699446881466963E-5	-6.7509936427289776E-6	3.037092537952311E-6
-8.208489142862772	14.204433859089825	9.869492898269312E-6	-5.836109371484816E-6	3.14679878058736E-6
-8.193734077492797	13.966873422743047	9.390026139561991E-6	-5.312941610944739E-6	3.189624539740833E-6
-8.232676222944097	14.462837941075223	1.038142802567825E-5	-6.3952693552419544E-6	3.088383190256175E-6
-8.19035693955016	13.837323106092928	9.108884598600274E-6	-5.0145654909240395E-6	3.1924304553478787E-6
-8.113167709168138	13.369167772280294	8.213353178979634E-6	-4.002921344534898E-6	3.3549063899990907E-6
-8.077142174814208	13.181783020574018	7.861294042499487E-6	-3.580943058423813E-6	3.4192477653613533E-6
-7.967407351985131	12.816549861797377	7.2924998881445035E-6	-2.8193393471509594E-6	3.6463237474944546E-6
-7.4202031915344335	11.241546128091116	6.045906512188186E-6	4.3183358253841384E-7	4.8195062814582935E-6
-7.380855782333087	11.139150568907128	6.068635079819336E-6	6.66212283613103E-7	4.906560729872788E-6
-7.603903539139292	11.751642921695533	6.248804717085036E-6	-6.245972712402805E-7	4.415907434543889E-6
-7.696154479064555	11.994745340563997	6.326748889393037E-6	-1.1072604179105016E-6	4.21110324066294E-6
-7.744684776673163	12.145936214046198	6.493426751959568E-6	-1.4075768564105702E-6	4.109346673485614E-6
-7.337783016568444	11.036160898112158	6.153085463838915E-6	8.976506485243348E-7	5.003996620825663E-6
-5.478513842259125	7.328297301269693	1.1636970344692362E-5	7.796346957536284E-6	8.628469123987183E-6
-5.496335515484936	7.350666297835906	1.1607672097136196E-5	7.773556269552853E-6	8.602042863655237E-6
-5.513292533723025	7.373441024034741	1.1555269448841406E-5	7.732443100381729E-6	8.575809001666505E-6
-5.7782594324877365	7.704138241466704	1.0935896499228636E-5	7.226853408075246E-6	8.046790352916674E-6
-5.226288884072366	6.97442447090005	1.2501264957543806E-5	8.58713660535144E-6	9.046550467995828E-6
-5.1320395346395955	6.880771446866525	1.2693104043655344E-5	8.71136621283528E-6	9.209985068555893E-6
-4.981658732436152	6.746084424883188	1.3156064346055503E-5	9.02084559939553E-6	9.51966532812498E-6
-4.872230788355059	6.663668971542325	1.3437443196071694E-5	9.194204158560251E-6	9.766975717787022E-6
-5.95993806317256	8.088641025459268	1.0076206994036008E-5	6.324571304082723E-6	7.79872639831254E-6
-6.156106083074739	8.43849134717127	9.561364445946883E-6	5.8323110527260765E-6	7.469089082196678E-6
-6.3622803987511345	8.893710900037291	8.695571231698328E-6	4.892392596338148E-6	7.125662121148559E-6
-7.037730777065047	10.279206689455364	6.699783020133946E-6	2.4157169249682086E-6	5.696376179352698E-6
-6.511291309796823	9.166024915663732	8.365700940913285E-6	4.567348256480691E-6	6.808814192997792E-6
-6.961309529005052	10.091919377967345	6.822172160376057E-6	2.777643564580664E-6	5.859880313941525E-6
-6.976746835639336	10.11701394282087	6.80019246367898E-6	2.744762246338113E-6	5.830664172090895E-6
-11.149672852779776	19.026028297048256	0.3955503125951191	-0.07160993894179181	-0.16760198302551427
-11.177286946315288	19.099277703541333	0.39824567292076285	-0.07434199795080465	-0.16821779782503632
-9.18227086019565	22.941744559833715	0.3873062713502775	-0.1846559174775087	-0.1062510473488337
-8.933979733519063	23.042297787756027	0.3767413455636117	-0.1874567764674252	-0.09715051902268608
-9.497726748011418	22.723004536194928	0.39648351073348015	-0.17798866377041217	-0.11632147127886844
-11.201816179455392	19.362671115833425	0.403151410011717	-0.08253539731438111	-0.16763547749367727
-11.022193536741858	18.71762456011473	0.38421784066116693	-0.06108006306190139	-0.16493874536152275
-10.948655511422155	18.634752597804788	0.37824816829618824	-0.057494588701040406	-0.16263493775013502
-10.739200803101152	18.414265673982754	0.3621910139977725	-0.04896339044592414	-0.15640484196918722
-10.426129079411938	18.242868662510936	0.3378585655875979	-0.04056718661506168	-0.14561417677218386
-10.351495060601314	18.19934593348884	0.3320726110967702	-0.03871607834478583	-0.14301178582580654
-10.276659955502009	18.164399203559437	0.32633803931384164	-0.0370918436411274	-0.14057169724967974
-10.051706148564318	18.092298620546728	0.3083791574549704	-0.032977048684517736	-0.1319823093830567
-11.220597943108505	19.547650220008503	0.4066244594348591	-0.08820417884084013	-0.16714538577368263
-11.213232813518047	19.613678726955158	0.4072336529816982	-0.08976591119545549	-0.16680018532717722
-11.167862918473158	19.983763373685665	0.410658385126374	-0.10081365464987818	-0.16386704576181296
-11.119734753615504	20.180895538942224	0.411912226114183	-0.10567333631164971	-0.1624654794782514
-10.889962382093142	20.81510177874138	0.41295569336785415	-0.12290015983129521	-0.15492801439898768
-10.989883259185685	20.57314650704364	0.4127385136182937	-0.11693418227543129	-0.15761940989107176
-10.670647697607485	21.25443563231954	0.41247050801788626	-0.13516829464243524	-0.14847089386326412
-8.656589193032165	23.077778160673812	0.36200539456407893	-0.1873894694073053	-0.08805004971472227
-8.262164632393056	22.97490850022338	0.33488308122831495	-0.1808881358548783	-0.07320690862114096
-8.093510801985081	22.896766634500132	0.32239361420400037	-0.17698574236576947	-0.06786265392206398
-7.68989912608717	22.564207698669875	0.28861160580079026	-0.1606159235750209	-0.05355624110489693
-10.61906467426591	21.352055718189742	0.4124126398553397	-0.1375484422074169	-0.14732815297171192
-9.936768220586934	22.310409278173573	0.4067929955888644	-0.1656253968851899	-0.12934359636716686
-9.627937960973474	22.62487940796674	0.40046478726095536	-0.1752873384197602	-0.12011163582041481
-9.573169961095976	22.676544366109272	0.39922323488084815	-0.17676637090975866	-0.11862170392223458
-10.134279956953314	22.058148587414195	0.4084585349461634	-0.1576066235590008	-0.13510939223782142
-10.304582249602808	21.836678921374176	0.41067966946030343	-0.1514471021114716	-0.13928110247823786
-10.555587977067566	21.45179651669559	0.41190434657040736	-0.1400381016392276	-0.1460138030132003
-9.871150253323467	18.04329134881533	0.29426745644916996	-0.030222107352268136	-0.12566502438502758
-9.4491510421968	17.986087424675254	0.2582832636573688	-0.024608153331443016	-0.1088878548560253
-9.39405468440286	17.97674307009461	0.25363358425357513	-0.02398175969084073	-0.10682540225233347
-9.318824933668623	17.968766098777905	0.24675541256811692	-0.023111186135378815	-0.10382383687218172
-8.866655676614846	17.930756511797174	0.20584797823079104	-0.018455527352992687	-0.08520425810579234
-7.460370084706861	22.326890903804703	0.2684809273293553	-0.15073897409682072	-0.047449419847126056
-7.181921823170052	22.004421546653404	0.24239919571820906	-0.135019802893097	-0.039496458092501
-6.980050576019263	21.793148493492453	0.22470430145461023	-0.12646068844286334	-0.03479563689496697
-6.576542696581086	21.409318391621486	0.1906777220443148	-0.10881132039075558	-0.025025266078785857
-8.591810565175942	17.924390418426363	0.1784634596387668	-0.015389927042757663	-0.07376669993406773
-8.160987566235585	17.895824611247768	0.1300692535669099	-0.009992289663158068	-0.05320949154810837
-8.427526747689353	17.911776804777684	0.1604049371406607	-0.013472784427802243	-0.06613526481496845
-8.540982568507179	17.920050757602066	0.1734518675893438	-0.014895511929569814	-0.07164150680558101
-5.864615339578987	20.755750631962357	0.136476697474282	-0.0818417404566312	-0.006604772821761563
-5.543802938210256	20.38074487517408	0.11109111665358345	-0.06627679424044737	0.0012355202485805688
-6.504364858334945	21.34437545298176	0.18504972857718782	-0.10641625553468204	-0.023438225862301515
-5.970918121132899	20.87023242852833	0.1448854917721672	-0.08575315199349393	-0.008806061906421126
-5.171797381464162	19.89737251545445	0.08134163189968505	-0.050931145328395336	0.007452539678910439
-5.0245480447987125	19.683822661130662	0.06964557143912012	-0.04276291418333865	0.010375325137546684
-4.900152014728899	19.401774462066626	0.05743921132330302	-0.034770597738833016	0.010505756753136381
-8.045165203849148	17.895237150670994	0.11271074732848477	-0.00841228674886984	-0.04503628660586956
-7.828330068792466	17.887207984644846	0.07775568253844009	-0.006231505923798775	-0.029784142584324026
-7.588389628929521	17.819549385161938	0.018153797946783484	-6.627692510938963E-4	-0.0072357581912848535
-4.683175416995011	18.92056128922509	0.03895200988031633	-0.022421735760222383	0.012875323808335096
-4.557131527726211	18.533459102138394	0.026739459483306617	-0.01698057244512866	0.01218340826025555
-4.377707594286538	17.57417867700677	0.009183373547339835	-0.004700039706007585	0.00723368691986899
-4.375950900357417	17.526057226949376	0.008291330965740697	-0.004066037998053809	0.006761309307430159
-4.484941864981501	18.19838652331461	0.017265126846673282	-0.010549034233473427	0.010602844897451634
-4.372825752777866	17.497105804998277	0.00796272197283714	-0.003864254619957186	0.006467504377518214
-4.260063754969469	16.957122878843833	0.008293541875297033	-0.0013229060410451146	0.00428879582956269
-4.2543796491463395	16.88173839584814	0.007803510485184802	-0.0010093329209113467	0.0037290950448038845
-4.172479120773178	16.325671413989923	0.0075522975652255395	-8.636786294511425E-6	0.0021256137823521975
-4.151871519508384	16.155447405066244	0.007602220891699398	3.4839421686496514E-4	0.0015980644861982077
-4.144035245207647	16.121454065378032	0.007586806442470621	3.458320265524031E-4	0.0015818938313981697
-4.072421898747817	15.289956430567175	0.0056610739867110245	0.0011209536859516124	4.907969419146234E-4
-4.095328121705499	15.489697359268533	0.006159853648935731	0.0010112328866960325	5.725408967202763E-4
-4.118480058777639	15.68595857984359	0.006815189533839456	7.60014721003108E-4	8.760799802573492E-4
-4.140149876500907	16.06180723438685	0.0074363025775830705	3.820877021642162E-4	0.0015094166673140326
-4.179593610389492	14.862900564725685	0.004254059616832727	0.0013961132165697242	-2.2092849831903183E-4
-4.129583690004605	15.034457843656845	0.00488023201047897	0.0014034829919904802	-6.319889443104218E-5
-4.332504046130264	14.727261534199787	0.0021543421440541792	6.185898277825996E-4	-2.995632776938748E-5
-6.864381120883843	17.824925970386563	1.692384340545063E-5	-1.407322201458874E-5	5.26120220090228E-6
-7.111456277637915	17.862901719600874	1.6868319777141637E-5	-1.4229143373697397E-5	4.572125832564818E-6
-7.361730330183262	17.815658423143518	1.6612891006677527E-5	-1.41035295575948E-5	3.8799814814115955E-6
-6.699631952192596	17.790187728061333	1.6962347324024848E-5	-1.3948895992699644E-5	5.710608947550484E-6
-6.471535900809904	17.65611081898578	1.682710999589926E-5	-1.350840236854535E-5	6.331839145003297E-6
-6.01856299486931	16.965651538393175	1.5945384929982184E-5	-1.1601800131237211E-5	7.516185561854165E-6
-6.018217814642384	16.964954947243214	1.594447825668209E-5	-1.1599945063600162E-5	7.5170924060836735E-6
-6.192614293475787	17.31914560580889	1.6392088993086634E-5	-1.2528878241097045E-5	7.071731398051076E-6
-6.358826975092747	17.562077889890872	1.673533973374566E-5	-1.3234092909078172E-5	6.6328890912928404E-6
-6.018066056155799	16.964687362149334	1.594420688712253E-5	-1.1599281243299462E-5	7.517497307128039E-6
-4.908304538333134	14.969355025422521	1.4655769164570192E-5	-7.022636133791598E-6	1.0087234107522573E-5
-4.894965705707698	14.956384548239772	1.4661787620817522E-5	-6.992717859305101E-6	1.0115864980176263E-5
-5.522668475480044	15.89108446419409	1.491578849700633E-5	-9.08026727474206E-6	8.687253712038005E-6
-5.590293973325887	16.02332329799043	1.4999538931501378E-5	-9.369822034420183E-6	8.532414933980049E-6
-5.62503595550961	16.102423683804165	1.5066659308231023E-5	-9.546662913376909E-6	8.45999424892866E-6
-5.79838945170203	16.47567517825189	1.5400987388566676E-5	-1.0410330676849339E-5	8.04741281442986E-6
-5.818300420163335	16.518599132988257	1.544410070282997E-5	-1.0510285333109395E-5	8.005538272387965E-6
-6.016563718580136	16.961325465432818	1.5940516663320542E-5	-1.1591139148718577E-5	7.5211865283370475E-6
-4.911331118979538	14.97328547513143	1.4655574246377124E-5	-7.031524557250596E-6	1.0080251879546556E-5
-5.0735700023776875	15.16993664121582	1.4633147590448337E-5	-7.469501146423159E-6	9.718600271873651E-6
-5.223708594183212	15.375437594116095	1.4667342762056434E-5	-7.935443611148527E-6	9.383283685263741E-6
-5.2244114000787105	15.376332166246335	1.466739500139646E-5	-7.937422615422289E-6	9.38175504487868E-6
-5.424504479191739	15.698092793846305	1.4785340018840183E-5	-8.646867733564988E-6	8.922158244372928E-6
-5.22565127061393	15.37825402853767	1.466811806459441E-5	-7.94169154391242E-6	9.379035538296259E-6
-4.7077301313837365	14.774519111724057	1.4742098918034132E-5	-6.57062751174002E-6	1.0515426170116893E-5
-4.675015183440867	14.74800878513003	1.4758966270334306E-5	-6.509612576688431E-6	1.057968700820859E-5
-3.7658512309524754	7.028045440845924	1.547286498394626E-5	7.846525214682093E-6	1.1798387714072556E-5
