# Supplementary material for: Thyroarytenoid muscle fiber orientation regulates the ability to modulate vocal fold vertical thickness
Source: PLoS One. 2025 Dec 4;20(12):e0337735. doi: 10.1371/journal.pone.0337735 (PMC12677544; doi:10.1371/journal.pone.0337735)
Supplement: S4 Data — (ZIP) [file pone.0337735.s004.zip › Male/contourA6TA2.csv]

% Model	Angle5.mph
% Version	COMSOL 6.1.0.357
% Date	Dec 14 2024, 01:41
% Dimension	2
% Nodes	720
% Expressions	3
% Description	Line
% cpl1x	cpl1y	Displacement magnitude	u	v
-11.968005616002486	39.650844643500406	1.234384902696151	7.835936667822808E-5	0.20114086134232045
-12.100925229184412	39.521184251215715	1.2324612715018353	7.795614133519036E-5	0.20115594388958968
-11.810234379374002	39.74293127707726	1.2357480657302533	7.86478037158419E-5	0.20112995395000527
-11.76596306338081	39.775513356632324	1.2362317530775078	7.874937797403936E-5	0.2011261301752213
-11.47739948826791	39.862189693672036	1.2375178730177798	7.902067700346122E-5	0.20111542948062247
-11.258980847445656	39.857881496438054	1.2374518067817482	7.900838345160594E-5	0.20111524346385198
-11.716143543792246	39.796222579001906	1.2365384205569305	7.881450270567417E-5	0.2011236325951485
-11.163938214941039	39.85365079891891	1.2373902659897205	7.899453102198811E-5	0.20111542917383404
-10.796207435616262	39.85090503287166	1.237349943523723	7.898467051842769E-5	0.20111460581815918
-10.709496869932108	39.85039381204079	1.2373418962993539	7.898257864697681E-5	0.20111439690014235
-10.37169574884199	39.850036177539195	1.237336966923678	7.897949557470239E-5	0.20111339649584709
-12.13512273325702	39.460672833157	1.2315641104503012	7.776821949092643E-5	0.2011628965634781
-12.240660142730178	39.24849072022055	1.2284201911788508	7.710919518020546E-5	0.2011872303533391
-12.227325367848685	39.08705965880899	1.2260256125705031	7.660973770406865E-5	0.20120545613124285
-12.205740642978935	38.979124391808504	1.2244268132151563	7.627579788825901E-5	0.2012176029562393
-9.681369688821853	39.850002288818345	1.2373308033480963	7.897635031435016E-5	0.20111127650517757
-9.209886193231677	39.8500022888185	1.237334002952285	7.897216578947865E-5	0.20110982594383453
-6.503691158131879	38.96454001876737	1.2241978734814678	7.623963635843853E-5	0.20120179682138048
-6.587351156296421	39.29642873129991	1.2291206238283334	7.726176332452779E-5	0.20116446033786675
-6.771159512318912	39.57700815680421	1.2332787858418193	7.812730841655536E-5	0.2011332445982225
-6.814129999907874	39.651652838586976	1.234385762031514	7.835736862716068E-5	0.2011249217022071
-7.229593906641747	39.84203493583536	1.2372086250733874	7.894611763714101E-5	0.201104638414098
-7.181795837296288	39.83706132882147	1.2371350261628205	7.893072705067657E-5	0.2011050543617528
-7.033567159296577	39.76166368437849	1.2360155495284382	7.869782461564291E-5	0.20111313749835982
-7.6946177519140235	39.85300356006798	1.2373731289547385	7.89786237378583E-5	0.20110482614730757
-6.488283836647731	38.91091546805024	1.2234033877024284	7.60736397343897E-5	0.2012078230697074
-10.243595360807257	39.850002288818345	1.2373369716639566	7.897800594812393E-5	0.20111300637110335
-9.730298368089413	39.85000228881833	1.2373313591121107	7.897649235381322E-5	0.20111142693927656
-9.743014193148053	39.85000228881833	1.2373312687606597	7.897663644473499E-5	0.20111146600208935
-9.085341826788042	39.8500022888185	1.237333218523241	7.897185847489032E-5	0.20110944228557984
-7.779783738995952	39.851154726690396	1.2373478548203047	7.897203713777831E-5	0.20110529795608412
-7.886706964608754	39.850916601280545	1.2373420418955634	7.897215212656828E-5	0.20110565413955142
-8.209330570361047	39.849987794146756	1.2373364480457836	7.896720101509387E-5	0.20110675063855876
-8.699211804792647	39.85004545472901	1.2373391377372904	7.89680692478271E-5	0.2011082503755246
-8.427966558711145	39.8500350871401	1.2373341582814663	7.896883786243593E-5	0.2011074167976236
-12.152615457473026	38.61822056218743	1.2190759022011983	7.516222999457742E-5	0.20125827780233493
-12.150457207342695	38.60568225439725	1.2188902875094325	7.512354407723324E-5	0.20125968990151727
-12.146591986235311	38.58859764700979	1.218636990779888	7.507100913836339E-5	0.2012616112308735
-12.074238696384148	38.24828133015453	1.2135971192972277	7.402180982386967E-5	0.20129989647151109
-6.441829287929373	38.514252064367554	1.2175267540791896	7.485023165854901E-5	0.20125260789670715
-6.4796557750756225	38.830935381536946	1.2222167029404423	7.582726251560174E-5	0.2012168556510126
-6.431316994593285	38.355730965701305	1.2151766554604106	7.436421395293493E-5	0.20127053110528736
-6.415000660473024	38.12021737547059	1.211688265486596	7.363927349188371E-5	0.2012971553397447
-12.006552716049852	37.91928976266428	1.2087186693068759	7.301140016958494E-5	0.20133691548036087
-11.966773292852782	37.7322909897182	1.2059501912770552	7.243736269085909E-5	0.20135795266452036
-11.899335717233097	37.41624344712912	1.2012661708409151	7.147128868649797E-5	0.20139350747379792
-11.86072968481382	37.23337054820751	1.1985591777355447	7.091080101242495E-5	0.20141408131437077
-6.405495081109018	37.81045524455644	1.2070951235980807	7.269057564793753E-5	0.2013322114821868
-6.3802834672144035	37.49850283645258	1.2024769250217542	7.173533493650899E-5	0.2013674677833831
-6.34327199449609	36.990127261889924	1.1949419441912335	7.018761178218242E-5	0.2014249365042806
-6.3346776499635205	36.89181710192548	1.1934885007979792	6.988784061730988E-5	0.20143604508836627
-6.327277488709939	36.80573234114482	1.1922155831668813	6.96276743250478E-5	0.20144577349035422
-11.839379859361392	37.12464213602315	1.196946408589386	7.057870844375794E-5	0.201426318774457
-11.66031709327127	36.191536938073696	1.1831285129847884	6.7742689030191E-5	0.201531351846497
-11.619905720758748	35.962379473002436	1.179741429131073	6.704889364363136E-5	0.20155715709949826
-11.730360249335298	36.58305483766412	1.188935035807496	6.8927160911624E-5	0.2014872655209442
-6.248695444183289	35.88284413383002	1.1785625478084585	6.682793973550954E-5	0.2015500627918945
-6.190644674951313	35.36621719878445	1.1709129164118859	6.528390281809561E-5	0.20160840802812524
-6.146329446134891	34.860882297696094	1.1634358865672936	6.376212488497209E-5	0.2016655090264497
-1.0600869276340483	18.316100001774196	0.9196659706304251	1.808817583180332E-5	0.20352557252975184
-1.0459016161732135	18.37692181363064	0.9205557423211844	1.8246891375075197E-5	0.20351864945057127
-1.1744205707972624	18.153797557800345	0.917288055627887	1.76655046831561E-5	0.20354424532964277
-1.311326192584243	17.97535615877772	0.9146755331590191	1.720073066737884E-5	0.2035648043902943
-1.386335587551091	17.922671465764726	0.9139031044236805	1.7064052735260746E-5	0.20357096420475984
-1.650548821745367	17.757514160475903	0.9114879391067796	1.6635457246884293E-5	0.20359034958247343
-0.9718149006219283	18.630446296863695	0.9242723322885447	1.8908576492475843E-5	0.20348975270453606
-0.9542349860686515	18.852537320770427	0.9275245923394665	1.9489353813019135E-5	0.203464561298755
-0.9467123425971604	18.932059856972355	0.9286912789211157	1.969745073818276E-5	0.20345553800298843
-0.9488912973033679	19.009058522305217	0.9298195088933081	1.9899391420252215E-5	0.20344682550514329
-0.9602591937381534	19.185733594449147	0.9324107908963117	2.0362222709608516E-5	0.2034268514276233
-1.0005126263859143	19.36574217623491	0.9350474544359243	2.0834734183317586E-5	0.20340657485611488
-6.05347281998843	34.07388368729615	1.1518151703960684	6.142927215615095E-5	0.20175437403781396
-5.779746191862431	31.198536783186327	1.1093030469119902	5.3028800251664517E-5	0.20207924698922825
-5.81260308842713	31.6601371096856	1.1161016849342427	5.435128573254564E-5	0.20202705563843865
-5.898916358898413	32.61341104261303	1.130217362947252	5.7132457054483305E-5	0.20191933857463057
-5.976331308258205	33.33624786626052	1.1408810229220232	5.92421601660152E-5	0.20183769176116567
-11.555172919712001	35.57995576034233	1.174082093934916	6.590288050726064E-5	0.20160022911438222
-11.427224513094306	34.824469013294944	1.1629007536762062	6.362482149047181E-5	0.2016853181138016
-11.302991741507174	34.01939293201957	1.15098700026461	6.123262209421506E-5	0.20177602640582273
-11.26269403333529	33.74326682230424	1.146913731184838	6.040510272806415E-5	0.2018071436439646
-10.87492360433819	31.536162433666846	1.1142848899076347	5.393901477991727E-5	0.2020556871425293
-10.79808267178972	31.096982410679725	1.1078052889606957	5.269729525906281E-5	0.20210514520063835
-10.515617328365707	29.431210118152052	1.083219290987938	4.7904563398396317E-5	0.20229276132660978
-11.095255333576779	32.78560916869341	1.1327292724238132	5.7598694086173044E-5	0.2019149897680258
-10.374607869233792	28.677418549364212	1.0720829132194631	4.581509442078119E-5	0.2023776255624577
-1.9007542873442729	17.670028077820447	0.910206379484291	1.6409723137966416E-5	0.2036009044850042
-2.0779141835942943	17.606247817656115	0.9092735805474789	1.624528544085966E-5	0.20360858616891037
-2.421704394542373	17.610906476909	0.9093416584816638	1.62609627395044E-5	0.20360895123019113
-2.5268901597962445	17.60827853304663	0.9093036364628456	1.6255288176348723E-5	0.20360952209781635
-1.0157099330243569	19.441588102125813	0.9361604608980687	2.103405281647582E-5	0.20339802680862143
-1.1062328150339649	19.65851365771074	0.9393405473025056	2.160448397765347E-5	0.20337370117593884
-1.0950141199455286	19.63861486947969	0.9390487778518315	2.1552068046816584E-5	0.20337592498402132
-1.0936631912571904	19.634142492606518	0.938983121247549	2.1540275870296354E-5	0.2033764278475067
-1.2019485900933222	19.823967402584525	0.9417685707848269	2.2040068247941294E-5	0.2033552170868244
-1.2626663164006444	19.90610167368628	0.9429720766460206	2.2256095068988382E-5	0.2033460751291566
-1.3479656887537845	20.02184186709379	0.944671882055873	2.2560720218692516E-5	0.20333319220223264
-1.3818036936806772	20.069240413165744	0.9453670507133384	2.268613573567514E-5	0.20332791357211336
-1.490043238491493	20.21081153288452	0.9474457691077716	2.305882147071717E-5	0.20331216539799563
-5.495158991359491	28.68268136418761	1.0721331914808492	4.589163630122934E-5	0.20236339512307192
-5.507477156915547	28.790577524822243	1.0737176046342813	4.6189197004055695E-5	0.20235120756124636
-5.640376413522405	29.93509919763994	1.0906326385029879	4.941878398147046E-5	0.2022219512061364
-5.66674537726079	30.200894570944342	1.0945438340434697	5.0163840962227834E-5	0.20219191811865783
-11.232964758328787	33.56280133293661	1.1442392034173683	5.986419580998968E-5	0.20182747201183446
-9.890707351552885	26.584105713780335	1.0411940437000373	4.002113243696951E-5	0.20261305631953727
-9.499209611630052	25.463046361573806	1.02468260587276	3.700580927096735E-5	0.20273880399328542
-10.251371607480321	28.08873461337165	1.063391487415559	4.4146646181941296E-5	0.20244386481505652
-9.949856872037069	26.81141811544305	1.0445498203287733	4.065547807608353E-5	0.20258750771163847
-9.409620206466	25.28683176907262	1.0220754706494855	3.6525599955140344E-5	0.2027584958209783
-8.975776833099328	24.413789608181347	1.009263726530261	3.4215073893701864E-5	0.2028561084134537
-8.450931047688341	23.67686534172989	0.9983794049506922	3.225331996195646E-5	0.20293809267689344
-8.315280225053407	23.486682331666373	0.9955943440873245	3.175930187758461E-5	0.2029592589393274
-8.109310669822081	23.245736403988893	0.9920445948616581	3.11318489071571E-5	0.20298598908627866
-5.04821833795282	26.35030357792787	1.0377479372658438	3.945006595654378E-5	0.2026263414660875
-5.072511135861281	26.457154341834364	1.0393145651011664	3.973289855975366E-5	0.2026143025390012
-5.319014801988768	27.6151602307035	1.0563847786945473	4.2914594241603925E-5	0.20248381884134853
-5.298549699956672	27.508324942348306	1.0548152110709181	4.2627617847648853E-5	0.2024958652372714
-1.6547952866665352	20.435138707303928	0.9507348663570901	2.365073753399831E-5	0.20328719437905246
-1.7068462026965912	20.505043732104994	0.9517620274107764	2.3835782985930688E-5	0.20327941492227922
-1.8328638043067826	20.675856534446993	0.9542679483464391	2.428746060341485E-5	0.20326040266390305
-1.9146876228856835	20.78271581099791	0.955838035454974	2.4569430465459832E-5	0.203248516425637
-1.9589596542270868	20.838178803681924	0.9566508737470176	2.471504700165856E-5	0.20324235161973303
-2.2267902915590323	21.173727916983232	0.9615887149973379	2.5605323875750386E-5	0.20320505605403566
-2.4765836027203294	21.524027437877677	0.966721873790591	2.653298074072627E-5	0.20316604357807516
-2.510632075597485	21.56945277354053	0.9673911611375281	2.665447913720792E-5	0.20316098950966496
-3.4170539347823667	18.323036770820913	0.919772172593586	1.812699103490771E-5	0.20353091261564937
-3.3613588547056894	18.26201824120377	0.9188789604280196	1.7967499501359846E-5	0.20353767700774703
-2.8302006677410443	17.7685842180935	0.9116492618842809	1.667618832234412E-5	0.20359216026958205
-3.0213186080937637	17.882690433716814	0.9133208887344353	1.6975629584692484E-5	0.20357973718779987
-2.9853774190574067	17.85333337493745	0.9128919902030738	1.689880425925016E-5	0.20358296808152007
-4.904236518511963	25.91960781073081	1.0313887442603813	3.829358097401245E-5	0.2026747347237167
-4.723668736196532	25.314951331292864	1.0224960073881406	3.665440823233281E-5	0.20274272610020533
-4.604679940346854	25.051089745874435	1.0185962683601177	3.593500616370652E-5	0.20277228407316955
-4.281370486848969	24.383328411417228	1.008797304223266	3.415602427095351E-5	0.20284704653698174
-3.2125741016240386	22.611557155864187	0.9827045689141135	2.9423826441338923E-5	0.20304483475001012
-3.272014261258436	22.70654698603269	0.9840970939429416	2.967462851962312E-5	0.2030342352074448
-2.5518384799861815	21.63096481182497	0.9682943797159395	2.6819534611682233E-5	0.203154133358756
-2.8735384712196232	22.08009398368013	0.974901797713261	2.801122737927358E-5	0.20310412257105676
-3.1756044296995665	22.556944434453374	0.9819001022890183	2.9280279662731616E-5	0.20305092201032085
-4.545571876999899	19.652622560032107	0.9392663300975403	2.161664127456829E-5	0.20338333920073856
-4.424895516455141	19.524062222800467	0.9373825411916422	2.128018825254194E-5	0.20339758258769708
-3.958958611653594	19.00470136406695	0.9297620517724419	1.9913478525614794E-5	0.20345515580427548
-3.8782730930382083	18.915322300283425	0.9284548985545913	1.9679542931375204E-5	0.20346506629262107
-5.025563667731989	20.107549344377823	0.945959192374948	2.2821593519673513E-5	0.2033331051966595
-5.277731362781373	20.350988119887234	0.9495174426021661	2.345922778766902E-5	0.20330619678928818
-5.606549304112775	20.6598148798465	0.9540662447597137	2.4282431238929422E-5	0.20327211138653828
-6.131048509468386	21.17349677678001	0.9615887307812281	2.563676584044328E-5	0.20321532416796334
-7.17416985769136	22.198608654304337	0.9766434969776532	2.8348513046394658E-5	0.20310202478968625
-7.6413332318231895	22.67125431062098	0.9836224989476292	2.960825107508489E-5	0.20304976696350424
-6.9150129554945305	21.927639425126234	0.9726820694042535	2.7641515470530753E-5	0.2031320251470367
-6.31895859009996	21.343154735881807	0.9640970443286152	2.6092880107053764E-5	0.20319662190897925
-6.618255579081206	21.642875823077	0.9684824022342453	2.68916754738025E-5	0.20316348355140637
-3.6680004015474728	23.30103040805593	0.9928562611873807	3.12518551413046E-5	0.20296796772195483
-3.83446762916781	23.580833568731567	0.9969684421875806	3.2010922269924574E-5	0.20293673206534296
-4.071443328978513	23.987709649252928	1.0029608283423102	3.308181083098001E-5	0.20289128058928824
-7.640251545310057	17.586782544931808	5.107752094574031E-6	-1.476806576743892E-6	3.011575840173994E-6
-7.509356374993602	17.79911102953117	5.138979313900845E-6	-1.6475471504533505E-6	3.033012359059415E-6
-7.6989388334005735	17.4903691638282	5.0976293723847685E-6	-1.4091869002243571E-6	3.0009225365289153E-6
-7.762103216471637	17.30759444679789	5.055343170792699E-6	-1.2807312214614368E-6	2.997637646189163E-6
-7.821162534822876	17.152686250634986	5.017928629517554E-6	-1.1772337359114426E-6	2.9910876941777927E-6
-7.87221896818102	16.9473112831706	4.959976450051742E-6	-1.045758196344693E-6	2.990629834136379E-6
-7.921170402924522	16.753942907049066	4.906946776009263E-6	-9.214559396613018E-7	2.9912314365586576E-6
-7.9783869673286425	16.470761822820492	4.822445006664556E-6	-7.52754094073566E-7	2.994497947356065E-6
-8.003886469325913	16.357472230499454	4.789681174396251E-6	-6.833180127732168E-7	2.995427079169943E-6
-8.041803974825056	16.197407590250943	4.734029599570845E-6	-5.942649141778472E-7	2.989040380282238E-6
-8.11957094103931	15.808141817188318	4.604935423255513E-6	-3.78159536734671E-7	2.9840870430110394E-6
-8.094241908274963	15.975737091845481	4.660843008845391E-6	-4.67605503128954E-7	2.9845931602874126E-6
-8.149959289733443	15.594634263864748	4.537459207119698E-6	-2.610640427661518E-7	2.986233213800657E-6
-4.487015489615116	14.591722761896559	6.086870676189374E-6	4.108594971400003E-7	4.847698826282568E-6
-4.416731324563106	14.512870608922288	6.105758615415708E-6	4.524414980087197E-7	4.876509205527948E-6
-4.329055028394281	14.412978776001905	6.132367241352967E-6	5.083631912455725E-7	4.9152177697274585E-6
-4.19303203891211	14.248275933735142	6.170315658552664E-6	5.938597583861561E-7	4.971494727761483E-6
-4.178965322518646	14.23024927967746	6.174735230020117E-6	6.036523288391921E-7	4.977796201491732E-6
-8.208595369810979	15.125877972768416	4.3781515864371895E-6	-2.94122625099512E-8	2.9842848617678735E-6
-8.250106284083648	14.883579494882824	4.295499577499781E-6	8.412778870145047E-8	2.979376629657999E-6
-8.184763342662869	15.304083214581624	4.438718840217408E-6	-1.1583252092988726E-7	2.984923313751701E-6
-8.194040568253598	15.203367992185502	4.406628676765082E-6	-6.471904033420875E-8	2.987102949520619E-6
-4.009503675450382	13.95499929048619	6.2113511441388585E-6	7.398223977607045E-7	5.043343467902178E-6
-3.967321215997023	13.879167246534847	6.222765107928235E-6	7.797639497081624E-7	5.061926427835012E-6
-3.8768075373306097	13.684183745503944	6.239236191716878E-6	8.721439309597379E-7	5.096190773405522E-6
-3.8285567068758617	13.577304042901428	6.247002755771101E-6	9.235409612221347E-7	5.114056111825524E-6
-3.679175518096213	13.165512678706849	6.268534470580075E-6	1.1158893230680317E-6	5.168652341912336E-6
-3.5952780276413945	12.848827743115857	6.271367980324677E-6	1.2523187261831504E-6	5.1954621528346565E-6
-3.8035301168690907	13.511178334388502	6.248637013888758E-6	9.519003298716749E-7	5.12169565070444E-6
-3.5706258476984103	12.751547870197772	6.276133269568216E-6	1.2996721835323238E-6	5.20579411996228E-6
-3.536337058362929	12.508568926206657	6.276788386729117E-6	1.4051912109232413E-6	5.218189569240008E-6
-3.4943523373487664	12.217884679130231	6.276103076095739E-6	1.5313569603726405E-6	5.232866259025393E-6
-3.476217738039166	12.051206781698731	6.271956237690681E-6	1.5958355799233826E-6	5.236603481083866E-6
-3.4381043775288846	11.707787309160882	6.285780208797199E-6	1.7536090142550996E-6	5.254364311266267E-6
-3.4175141432913065	11.442487558596586	6.2820731783288346E-6	1.8574153350236674E-6	5.257730575121767E-6
-3.390535492772293	10.959938069747185	6.289433813251196E-6	2.0562437199264874E-6	5.265202632588071E-6
-3.391605607580326	10.637069694303245	6.289237390593425E-6	2.180700342644287E-6	5.261586392901902E-6
-3.3957072198915474	11.125983907025887	6.293047425791713E-6	1.993717239669496E-6	5.266085774005889E-6
-3.3933099091125833	10.454525891479044	6.294681198541835E-6	2.2578486265921305E-6	5.262458664916761E-6
-3.392748642497309	10.363320317554606	6.299199676332703E-6	2.295416806658523E-6	5.262476119952974E-6
-3.3881777990103163	10.052022617744685	6.306426088545733E-6	2.4162698005432604E-6	5.259191651563376E-6
-3.379931059854188	9.65560915900371	6.314109326926638E-6	2.55902413422846E-6	5.249359034900215E-6
-3.38003327420144	9.645525660619372	6.313927066654885E-6	2.5623998768130388E-6	5.248977094136317E-6
-3.380411775956053	9.63612711841371	6.313227509937668E-6	2.5649044062032065E-6	5.24825462648514E-6
-3.4070943292007656	9.209820550583608	6.3121584394959725E-6	2.715620908630807E-6	5.228780242367873E-6
-3.4177904844649305	8.97279793026408	6.295753488606698E-6	2.7814945233841143E-6	5.206268213421155E-6
-4.670507470987797	6.528342318175511	5.816111194628144E-6	3.5095270010269937E-6	4.609320626651507E-6
-4.472672713765167	6.53165408154053	5.874657207236435E-6	3.488680811915901E-6	4.716354271564419E-6
-4.296096768007061	6.564113874181485	5.896704944733804E-6	3.4414329933658313E-6	4.749445711955436E-6
-4.1907677441120486	6.6201318525786546	5.924650789667999E-6	3.3961113348869276E-6	4.799357152846625E-6
-3.42823364007561	8.77881073484247	6.3013795401740986E-6	2.8480181503539476E-6	5.198306202556241E-6
-3.440421539484517	8.631632878187974	6.300967400099305E-6	2.8847807261620387E-6	5.187240212763018E-6
-3.510174069952668	8.051882576425108	6.282356398592233E-6	3.0157482675004267E-6	5.136835391266947E-6
-3.4654247941708625	8.41479710425795	6.287265182130426E-6	2.93071738870373E-6	5.167921367383372E-6
-3.519325274558982	7.974355231943207	6.2711074058131885E-6	3.0271764607938305E-6	5.124561282972645E-6
-3.8048036653298265	6.960169305120867	5.9784371067759295E-6	3.1381158209706615E-6	4.85337614372858E-6
-3.942941641067294	6.809098812242506	5.955692793285596E-6	3.2626465288545217E-6	4.8299583797462236E-6
-4.081244662082278	6.715380176995773	5.9052215008963E-6	3.293235291453285E-6	4.803752250785263E-6
-3.557899482821399	7.6388476831782866	6.191372200001177E-6	2.9900048235405713E-6	5.043943613518517E-6
-3.5506928691402093	7.692857622749482	6.234432155834272E-6	3.0349049958715024E-6	5.075951775427301E-6
-3.535122007221198	7.8370201875805385	6.249924070637572E-6	3.0323785284205277E-6	5.095955210486944E-6
-3.5827478111781415	7.560437912809053	6.180745951081857E-6	3.047567225615358E-6	5.019607859123421E-6
-3.656557182300242	7.31345080673359	6.074737161961472E-6	3.0631491283042897E-6	4.930978302215354E-6
-3.741595319822733	7.091603710798701	5.987085346040814E-6	3.042933080886168E-6	4.8717326434934605E-6
-12.48823622079036	29.318127189803445	0.8290417694818735	-0.1291925846753075	0.5357694562573535
-12.301573729696075	29.291730374054282	0.8006643647527811	-0.12596365015042288	0.5319902116762512
-12.904182385341631	29.37659805299116	0.8919249725731898	-0.13790123728099019	0.5404586881215665
-12.704310573905445	29.35687813300677	0.8619682566629211	-0.13393783427758124	0.5386408544030754
-13.215739023882737	29.375039723105594	0.935057992495758	-0.14409701361371446	0.5387273029555285
-13.289816212405814	29.38416912499247	0.945840846131484	-0.1458366128457177	0.5387795270040836
-13.628735756055638	29.408293625969595	0.9887577835487731	-0.15214590387686455	0.5347621683010908
-13.761313265189306	29.420327221129604	1.005854059400019	-0.1548313536088376	0.5333316971242749
-13.789831291953012	29.42263826529943	1.0089016930411934	-0.1554893994584562	0.5327807170715462
-14.193507593470319	29.351006338599753	1.0468311222651878	-0.16047433215090634	0.5202642476010945
-14.343065600888547	29.30623263263965	1.057801977742787	-0.16102292684723152	0.5145013547411892
-15.169871121939503	28.7024294022831	1.1136928997168085	-0.1542349254484531	0.48614959875963004
-15.025976096323706	28.826575538617305	1.1045613781929067	-0.1551813808251032	0.49095690275641257
-14.704342841257393	29.099582909420015	1.0835440533601504	-0.15815393636098524	0.5020796916885715
-14.77814405518191	29.048154888872233	1.0884058361754005	-0.1570309060921699	0.4991999152696185
-15.194930389272562	28.670268692680192	1.1154220308058025	-0.1543602501599403	0.48527293168090674
-15.552436058935607	28.262388145106144	1.1380159341323197	-0.15745421637787227	0.4724339649504015
-15.65870487864321	28.128694460225432	1.1444033099763833	-0.15850963319253467	0.4681883316993876
-15.420870685895718	28.414489982476084	1.1304887702874942	-0.15495062649837021	0.47719580202580275
-16.14669845066415	27.534817692946177	1.1624582340298701	-0.17461249364045325	0.4429808134560642
-16.18902508127296	27.487365967844962	1.1634642752606918	-0.17639979948852297	0.44044781509357933
-16.090879730623392	27.60512583812312	1.1605242148612844	-0.1726686634813381	0.44605248219428156
-15.906983759261689	27.83045491742547	1.154859840148581	-0.16596175481026515	0.456319204026678
-15.78801336657089	27.974288039163056	1.150768370137575	-0.1618126380471031	0.462298486063087
-16.4224657835804	27.241242221715776	1.1636835630163063	-0.18820013952909878	0.4270367969060682
-16.636541644582238	27.015574682657572	1.1608293472761555	-0.19851514156690175	0.41261835545593045
-16.701862721366762	26.948993088668995	1.1582196062119534	-0.20227429763592783	0.40814239412545755
-16.98192097775023	26.67928029930171	1.1443224822951559	-0.21661868227904935	0.3921553066834386
-17.086567607533095	26.586911131348927	1.1378242934985199	-0.22234747427949014	0.3876866867867922
-16.810764952407226	26.84442366016748	1.1526841907990015	-0.20786596731139553	0.402056439583536
-17.316197999609905	26.352544552541893	1.1207561853847343	-0.23778196967331344	0.3798664283654285
-17.45518464052986	26.210110438215963	1.1092966961230126	-0.24613894866379668	0.37591526241062
-17.722095738557805	25.895382301413925	1.091259074254505	-0.27016958557331355	0.3721536198580341
-17.72264017583542	25.894744071275742	1.0912169425466975	-0.27021910309512354	0.3721444859559929
-17.932597821946576	25.11386146747848	1.0557526864873332	-0.3206666137157468	0.3478101483011781
-17.907096306050956	25.00313633884308	1.0505765108180252	-0.3275509717634104	0.3414669872395785
-17.75267320881764	24.32471147247125	1.0183484384589816	-0.3700639771871187	0.30192042877262837
-17.92944471255859	25.1306830888716	1.0564668461073448	-0.3196691143448549	0.3482678833541883
-17.722777975835573	25.894232143167198	1.0911945080576746	-0.27025726110978304	0.3721234563217304
-17.728945142955695	25.871483784810497	1.0901655203913811	-0.2717265265313922	0.37141795916500303
-17.700264955727473	24.192801294244298	1.0101471812871234	-0.37817925038943745	0.2898486311062769
-17.492893227235577	23.675149455238873	0.976956767066874	-0.4114736833158489	0.24284597436953503
-17.219818972655105	23.051350814888384	0.9315530315659176	-0.44908013187560625	0.1832387956545821
-17.213682929786287	23.036984749786797	0.9304445210417367	-0.4499710188580422	0.18189011245830744
-17.20651458505761	23.021889840621302	0.9291906702817048	-0.4508956377757071	0.18035362996601859
-16.72944438496599	22.0265670999435	0.8476955299664625	-0.5058646708506824	0.07785927636252446
-16.772330573218266	22.113599037757318	0.8546231985432362	-0.5016724969363193	0.08664535696952796
-16.97378539565523	22.529669064239176	0.8890452164265992	-0.47946782567813984	0.12942064609995624
-16.69878402350933	21.97001521221032	0.8436454167257019	-0.5083656348472145	0.0722655766943186
-16.44523432072541	21.481646309928003	0.8055575840913642	-0.5313466157734978	0.02372461619302692
-16.38784636008633	21.382208809377225	0.7992365315758111	-0.5353412984233824	0.013763121410123494
-16.10429654720809	20.90765006213037	0.7639697636711822	-0.5546305026240584	-0.0360476206237333
-15.229590069694847	19.59839917871314	0.6861052185921723	-0.5768118996810214	-0.17642243672561353
-15.573303162172023	20.08692966262294	0.711612454051499	-0.5727326957113867	-0.12449451258267302
-15.762739830454272	20.369577854236137	0.7292161135820079	-0.5681140117944742	-0.09388722643800695
-15.676053214728174	20.229671015614727	0.7196743553405823	-0.5715263598751206	-0.10890635591216555
-15.004965242227517	19.29705702264412	0.6712550862332904	-0.5670396738207142	-0.20823492322781847
-14.347740685004595	18.43237628944785	0.6107413525460985	-0.5042237629352595	-0.2830406459624336
-14.71316053352021	18.903140185799252	0.6476441792962517	-0.5488847962529687	-0.25045153785950436
-14.112301424219844	18.14085757339455	0.5785557466166963	-0.4664421979657237	-0.29780216166330614
-13.786968016309958	17.746840232171802	0.5251853433561025	-0.4059289229773406	-0.2979960441307965
-12.572484095421888	16.31238607204104	0.3052741216290227	-0.1918797072926257	-0.20249913933747238
-12.73923093656964	16.50237005974189	0.3350294621592004	-0.2197474422140584	-0.21879659197315077
-13.149721100590622	16.985383718836303	0.40794706429958655	-0.2907721695530836	-0.25410091331637397
-13.560443943361147	17.474962802260926	0.48363642456685657	-0.36457912810382337	-0.2851132056813597
-12.433087863224218	16.142914163274668	0.2805312306842839	-0.1714724151267514	-0.1864477562121613
-11.67886765718853	15.130655135953049	0.15886736422192094	-0.07122694283345168	-0.10564701122293871
-11.370603754574383	14.616160191779192	0.11615980486984909	-0.03559352470999835	-0.07848023381489494
-11.928279318244115	15.521235666230787	0.1948372221285595	-0.10049819018178377	-0.13006020433731458
-11.098102119973685	14.067276715400904	0.08688252975025966	-0.014291622657996588	-0.057643742049820215
-10.94829922258624	13.75778922441979	0.06980652630650054	-0.002891734322675507	-0.046486468505001995
-10.566136973193167	12.955069884045642	0.04217027643824575	0.0054806398463138895	-0.02603699667400949
-10.528617101577506	12.869997651759531	0.03909103311689827	0.006088746770854214	-0.02391016856208217
-10.125844678960055	12.03212679724241	0.02470161249912389	0.005011694283240736	-0.015086718581727634
-10.205786830641387	12.200371242765215	0.027599819130979926	0.00520350966272439	-0.016869684340891387
-10.11776374681346	12.014636087480781	0.02450106537497522	0.004971876310280899	-0.014962677544523219
-9.799033203597945	11.32040592221854	0.01659579789609075	0.0038540092820692853	-0.011042641381879752
-9.732454220074882	11.174895810343436	0.014966428290420497	0.0035115572838737485	-0.010015117050392553
-10.081694286405995	11.938670646469957	0.02365356151673313	0.004832845487406378	-0.014535568228836445
-9.419861471494833	10.505758447346915	0.010717056164625462	0.0018713830450696302	-0.008113615306947194
-9.39945834397536	10.463080013210769	0.010423726491210726	0.0017610845997189516	-0.007964738833304577
-9.362989365785312	10.388561145610026	0.010028957622297135	0.0016750932985934437	-0.007733242494585743
-9.15485933130238	9.94585479357356	0.007746468559041214	0.001062942264492057	-0.0064180656304288165
-12.250739993292553	19.150604908283345	0.5964511518058926	-0.5547806326276442	-0.21058882907421117
-12.385666050996104	19.229462944007324	0.6246640275203539	-0.5754038325146118	-0.23636259321660014
-12.018444755085756	18.995911937273455	0.5416971786723693	-0.5164687715815943	-0.1602193052567724
-11.827571680933026	18.805921238230237	0.5138658341469903	-0.4915759554802889	-0.1402583989928642
-11.71378598197753	18.69006222155872	0.4958317872568361	-0.47552476081831313	-0.12596995185684134
-11.489121580415649	18.312221504949157	0.44634678241698655	-0.4293264325261914	-0.0976084889066131
-11.42092816915265	18.202424829191397	0.43198357268147336	-0.41570540852299004	-0.09000934971863545
-11.137081940903064	17.673975351763787	0.36031212524397443	-0.34527016583226133	-0.06245693764591523
-11.050577560623434	17.52903972488271	0.34032962873245676	-0.3253538458013511	-0.05488317181425617
-10.900173758069224	17.228821915447778	0.2989665011961696	-0.28354436340914485	-0.04391332179563575
-10.59407257662658	16.86993613536655	0.24391570732321594	-0.22930955860245267	-0.028101885446337443
-10.4015251414116	16.663994998799538	0.21427787936408754	-0.20038400197991912	-0.021100956301914692
-9.980308680915373	16.24426542990552	0.15532708941221296	-0.14312931297040052	-0.009684251940933747
-10.52456597891735	16.788877057884427	0.23177975314696625	-0.2173597960708988	-0.024336703486407228
-9.215934750579713	15.702403997568886	0.0838345120004259	-0.07581895167738872	-0.004537382567004982
-9.506635524164235	15.916651407254937	0.11069686683353605	-0.10121434587315614	-0.0024700577443513977
-9.713477904294042	16.0562870014233	0.12994473383775684	-0.11918273547663544	-0.005009464577619553
-8.987328542896977	15.535943891824608	0.06369973311706628	-0.05688740431944947	-0.005437883009227915
-7.038155536202357	2.4161328913912485	0.0017968484657802852	0.0015669658803399984	-7.769472174126422E-4
-7.218271698777633	2.47634434863711	0.0018020887289424744	0.0015470506253364357	-8.37905727561581E-4
-7.402921517489648	2.596088343862585	0.0017930709136596795	0.0015089164123983263	-9.007977489071398E-4
-5.610926604361966	2.56874897195521	0.0015890285018679735	0.0014905637303549851	-3.358784935221558E-4
-5.791192046184306	2.4885541575675454	0.001633404460669455	0.0015223271252786282	-3.8644902160798295E-4
-6.090991914769232	2.367770791599311	0.0016999970899574978	0.0015694003521546465	-4.7039085384183014E-4
-6.223300720670824	2.365865245728654	0.0017177894892914413	0.0015739553967368434	-5.135995147426647E-4
-8.524776938151282	15.280293075065625	0.044340031998723765	-0.0411477897996491	-0.008011373849315528
-8.5390176621	15.301185889469425	0.04690899295536878	-0.043518330173327305	-0.008402030414588105
-8.574275941324595	15.320887483760043	0.048260888078940536	-0.04458019148913562	-0.00826307108612136
-5.2268760988311245	3.1984387632370352	0.0013716071399620985	0.0012938356550322213	-2.6399244180044497E-4
-5.323022364028059	2.954304032548915	0.001450810066275297	0.0013677014433931885	-2.778906873809623E-4
-5.411391041049513	2.8046470279535036	0.0015016793850599884	0.0014136975411465805	-2.940507714616428E-4
-5.361270108912003	2.863813885716368	0.0014796084231571494	0.0013942779414583995	-2.8348279138440586E-4
-5.176470922340737	3.3654332504811606	0.0013209658865977938	0.0012462675339316885	-2.579147984121096E-4
-4.997438755280889	4.032636318053695	0.0011271630206294663	0.0010634078037173756	-2.3244246192680152E-4
-5.108994509801874	3.6116460899580636	0.0012453000364460896	0.0011752295063891442	-2.489406664450298E-4
-4.991774580661376	4.054261353979088	0.0011209622462923985	0.001057576729768462	-2.3145382828428305E-4
-6.53602006808163	2.347293243898074	0.001756620833260625	0.0015848519971860971	-6.118455109665902E-4
-6.871423256057571	2.3759082864320638	0.0017880674060629024	0.0015788224895847858	-7.221993748375491E-4
-6.725008134174486	2.363972974785624	0.0017762404306407363	0.0015824763743574352	-6.751735289754707E-4
-7.498445287702315	2.6504749625169852	0.0017889440841260568	0.0014905568945951428	-9.323901327521118E-4
-7.543394316053332	2.6908233254228815	0.0017839368010055126	0.0014779767027596198	-9.473398171455867E-4
-7.714537633122486	2.9137762658493207	0.0017486001236538833	0.0014068977918893547	-0.0010064995697268548
-7.7891268079090406	3.0564766598021276	0.0017246927214954186	0.0013644404749715059	-0.0010331139655534545
-7.80527300412054	3.4063802626319237	0.0016454704530428424	0.0012609546269012912	-0.0010482035493371816
-7.804324521600502	3.2269612996167556	0.0016864670924121856	0.0013133398752873805	-0.0010429055241681106
-7.758877336072651	3.698244931275473	0.001575617905247424	0.0011764361329434645	-0.0010448011704717668
-7.751964178591711	3.7286102673963915	0.0015680716167255169	0.0011676617851623886	-0.0010438169140813472
-4.868412953288395	4.489722570165323	9.952105121989194E-4	9.427464916044881E-4	-1.907057991338348E-4
-4.944274103721604	4.221530184777065	0.0010727533569853838	0.001013572937185419	-2.1582447440644857E-4
-4.861218645669248	4.514367912389247	9.87450283599859E-4	9.356748238654581E-4	-1.8764492286587204E-4
-4.761328567585714	4.872867994409656	8.697412372803899E-4	8.28159351172731E-4	-1.4296645991563245E-4
-7.7347878369548635	3.762505605967378	0.0015587845469664998	0.0011580499685231729	-0.0010406810500470068
-7.441188952293851	4.488511996506501	0.0013782896167458714	9.505873772570182E-4	-9.97938795324735E-4
-7.462522939780039	4.43043664258904	0.0013917443279593158	9.670849135605978E-4	-0.0010005236802320529
-7.583988224902736	4.103803156183615	0.0014636103827998766	0.0010568303510948228	-0.0010120612709368132
-7.428705960551779	4.562167039268793	0.001368801428040689	9.300366723809857E-4	-0.0010025326496090686
-7.367225146909923	5.0179675342064245	0.0013122950222737308	8.022746699468094E-4	-0.0010355829243501695
-7.395373926440531	5.510469499667041	0.0013141027961337916	6.699040942083753E-4	-0.001120042048611403
-7.396628687854849	5.543415335697084	0.0013134563426469969	6.609051925102569E-4	-0.0011248639709316804
-8.951906927477943	9.55517852325179	0.006620078200843384	9.298038484451747E-4	-0.005645619106561629
-8.732770861641235	9.107630277300872	0.005142095803733824	6.516940429504054E-4	-0.004594007298790514
-8.477149435408428	8.592840803667324	0.00403131731522247	5.53463278230032E-4	-0.003672440116871438
-8.352048182285694	8.325615036227727	0.003493266424212732	5.253875059386034E-4	-0.0032264425629822107
-8.222367325804308	8.079901469599669	0.0031386472565829555	5.038124812106698E-4	-0.002911579337937921
-4.558078678429407	5.6727023718291845	5.576996393592221E-4	5.379715925597159E-4	-4.247788421663105E-5
-4.661854211303943	5.2307881209663405	7.370627503489599E-4	7.067804337618407E-4	-9.178917517770704E-5
-4.6736829568741065	5.179041007331088	7.568035437687796E-4	7.249588400237371E-4	-9.793062356510293E-5
-4.664862639408369	5.2157017440172675	7.43093245767269E-4	7.124087862942685E-4	-9.301915685105615E-5
-7.642518454416541	6.7438038314408955	0.001634873681599092	4.212673212760813E-4	-0.0015349607280671395
-7.72390205946121	6.960130553786359	0.0018276265674136895	4.2672973942711094E-4	-0.0017131424833782584
-7.960824009101229	7.5515457825414485	0.0023289834953873134	4.3538307652543694E-4	-0.0021804923589017183
-7.398279738095727	5.568321714484634	0.0013157067044045649	6.551539860309539E-4	-0.0011296902076265724
-7.486554017062449	6.151026864151781	0.001396919134692095	5.172425643303592E-4	-0.0012739173866376215
-7.599533786520233	6.612688047526157	0.0015826190790838202	4.452089644134677E-4	-0.0014779601227201456
-4.559353287845783	5.783205763653101	5.098965393576807E-4	4.916695109392897E-4	-3.244528132700589E-5
-4.539973927898901	6.108340489734484	3.7686451188700335E-4	3.598917160075212E-4	1.0154612520885912E-5
-4.595870421128182	6.280367827388355	2.235682015747717E-4	2.1272384962024986E-4	1.2798307363073961E-5
-11.949523827617073	29.206895619841305	0.7451820297265573	-0.11872546201492104	0.5211021711578608
-11.807688642858182	29.154031813094953	0.7216249556269184	-0.11626650252584221	0.5144911895233903
-12.00330605669702	29.223330979102066	0.7538152595602637	-0.11967607067909675	0.5230590055291969
-11.58017196199464	29.065937130844834	0.6834530259082641	-0.11369788889559708	0.5045692407724758
-11.41683712235142	28.96940271662765	0.6551405712990162	-0.11284693848296684	0.4934826249226362
-11.219350371023808	28.853937987330728	0.6204586989873986	-0.11266059117616137	0.47976717273357894
-11.063811648377435	28.68153300927144	0.5886711775917587	-0.11821894249340803	0.46435487945249376
-10.947486528223845	28.535037823889105	0.5634724543485138	-0.12305068828064766	0.4521421406606306
-10.899230615467399	28.323819733732066	0.5368129516828105	-0.13501795025790822	0.4395273109506581
-10.868467577029437	28.194812621939796	0.520389514049217	-0.1423864871288315	0.43172586220368936
-10.876511202290695	28.109887068149042	0.5100195814762305	-0.15031901299299466	0.42737480497533115
-10.899672074901286	27.854101802332053	0.47802331975915463	-0.1722854265999268	0.41233544261552535
-12.412266700730603	28.73183000599365	0.7799015891605457	-0.12468514470475354	0.5099841486373548
-12.004390987243811	28.644127827029816	0.7059858398815467	-0.12920139977812442	0.49852099180862475
-11.418956634563854	28.353076382645266	0.5911232869858077	-0.1447419618109601	0.4668200759466866
-11.624144095082618	28.483083006210283	0.6324715215487566	-0.13733582799573482	0.48005179181186064
-11.98757052088968	28.638168487186267	0.7028121013768096	-0.12947216436222153	0.4978331500736395
-11.999455430555999	28.643021141499133	0.7050953591396921	-0.12925058373014722	0.49838575605113666
-11.11438165555979	28.077094826076056	0.5257291540986511	-0.16002506062061503	0.4387483340918089
-11.390783517603357	28.330385589064328	0.5851968154207173	-0.14602317067272683	0.46453974351038335
-11.018694723095315	27.985290635821798	0.5052716634133464	-0.16526815719534638	0.42770613520386613
-13.471803069018005	28.77445563984976	0.9617305006971376	-0.12085837448731317	0.5237290920971837
-13.48260549035852	28.773788416678933	0.9635055585380962	-0.12083205416732697	0.5237433834480482
-12.935354512904492	28.789110493383188	0.8717135273043567	-0.12212696492882005	0.5199734904204597
-12.730299209385468	28.768829272465172	0.8360223099210743	-0.12280691386186372	0.5167099866677054
-14.231290469589101	28.525879619960573	1.0691563377681985	-0.12516893837507748	0.514863114598275
-14.010448775461906	28.63328583652027	1.0418815107976305	-0.12248383393086938	0.5189880910014648
-13.506471729136642	28.767317669153915	0.9669970206455702	-0.1209343440338155	0.5235142793032008
-14.460841527293365	28.39408003504012	1.0955560277513399	-0.12775490164809306	0.5086407014899985
-14.783683682753072	28.129965573228738	1.1202622380421867	-0.1353514576311787	0.4955657205019403
-14.975465100779633	27.963363652093868	1.1324473961340085	-0.1411615131095403	0.48738595662308837
-14.857377166814722	28.070482248494333	1.1259209865611552	-0.13714968215150178	0.49265400478036764
-15.247091508969765	27.723494694946858	1.1479867435217526	-0.14972642556635407	0.4751792615995296
-15.438921475279523	27.548521108541188	1.1565984659448234	-0.15682957736127368	0.46622341117235255
-15.777307067901031	27.23142152114181	1.1679132181036729	-0.17026384417819768	0.4483222819162662
-15.505550048294694	27.4862002405047	1.1593541757039452	-0.15926561529816502	0.46286917811524086
-15.95882932927022	27.057658625283377	1.1727704046172704	-0.17788032452811825	0.43779090148218347
-16.071627921968407	26.944874315391413	1.1740022265171883	-0.1835012742278686	0.4305188057311846
-16.348879088595037	26.649360708813276	1.175339140674837	-0.19873702575301003	0.40956129007421727
-16.427997019937784	26.555959712111072	1.174104535550974	-0.2042344110013593	0.40283970872681735
-16.656844434007954	26.17623866269756	1.1620108877200597	-0.2269476145183164	0.37502791980264655
-16.696536478621557	26.09508062700545	1.1582805842063164	-0.23234822902164184	0.36888073579494396
-16.835749776418716	25.686852448177994	1.1348959144712873	-0.257871397890828	0.33754599953105313
-16.845061757485475	25.628453285604436	1.130845670141349	-0.26181819855442295	0.33270423250367376
-16.850433340026893	25.176846057478727	1.0970304023535635	-0.29114417909110624	0.29483440011276507
-16.85038673364371	25.14105029551206	1.0943061405083285	-0.2935075165485144	0.2917958409688165
-16.822804208812027	24.752145786172367	1.0630284561401404	-0.3180609122257678	0.26031175033947007
-16.814022621155868	24.619664448408173	1.0523033202171088	-0.3264278131798384	0.24958973775792642
-16.812945472733826	24.6090037446475	1.0514097166295502	-0.32709489016759086	0.2487370827006651
-16.723937840816944	24.10943746964462	1.0075853826321624	-0.3586241555161033	0.20445516505269007
-16.711672631053567	24.055094941481215	1.0026606375012452	-0.3620026619428499	0.1997720892855964
-16.289023552988983	22.907733919851253	0.8874732771970162	-0.4321761548363508	0.09269632346985546
-16.541701583590093	23.45604246001041	0.9464464040447018	-0.39931904715365835	0.14597864864370558
-16.554803726644348	23.499372302025698	0.9507295390875254	-0.39655724258309827	0.149809452837718
-16.28488538521969	22.898119481008653	0.8864059779181157	-0.43276983125958063	0.09177131623172737
-16.26218103763534	22.856454352609262	0.8820061216423747	-0.4352195886834631	0.08758156637448997
-15.969194038819062	22.31634337785984	0.8255861927522835	-0.4667820597393345	0.03333977669151744
-15.890230123807179	22.1925020649246	0.8141138517199463	-0.4735346757388597	0.020858938466439422
-15.611918811164477	21.76175729997115	0.7716295024405748	-0.49703044101550076	-0.02301435985954106
-15.389654649869971	21.467446140267274	0.7465716515084402	-0.5117034326879193	-0.0536729048408578
-15.211472875440649	21.22502075941048	0.7249225679325242	-0.523528955856681	-0.07921185155470027
-14.852605830718518	20.76860561637889	0.6943212691508407	-0.5436804625803527	-0.12695726194701556
-14.818368111934701	20.727265125728813	0.6910940586843679	-0.5454804141803321	-0.13140338535334714
-14.010753868674147	19.956266747716498	0.6513281716853315	-0.5719968108596406	-0.20717229075152369
-14.087441807327457	20.012526511232718	0.653421619491388	-0.5707311378262944	-0.20284281547083333
-14.468160486474938	20.371519812579944	0.6688092438924362	-0.5593191642102189	-0.16814010379774302
-14.161164464278139	20.08381166702931	0.6557850189030938	-0.5686262713842005	-0.19634824586237687
-14.781086333771103	20.690256417429	0.6884593994811543	-0.547018219350738	-0.1353863861124558
-12.566775432145782	19.255877513320883	0.6273504077137576	-0.5770037195960344	-0.24071947898186252
-13.290339014836286	19.46305631769065	0.6338777678889327	-0.5795711291639828	-0.2406144250784889
-13.1729303124603	19.418787275288505	0.6331010471454472	-0.579574599086889	-0.2432831041073149
-12.843245224742368	19.28971157894774	0.6316546429013193	-0.5795912358996099	-0.2504957267583576
-13.364979556612642	19.508469790386137	0.6359018184006681	-0.5795382222399503	-0.2380855499094548
-13.714991928392514	19.7215588672211	0.6429964357299855	-0.5776428909656679	-0.2260627447850887
-10.73275094914898	27.601566124654774	0.4450745175156817	-0.18605667906596318	0.3879355065131863
-10.621312259153935	27.431657608134955	0.42115749362522736	-0.19397269866757794	0.3712371923623374
-10.494472622804425	27.139762728691487	0.40570486516409754	-0.20490353243544449	0.3446433334694234
-10.440814811578786	26.97290839065918	0.394425422375443	-0.21068697951145993	0.32929045862820866
-10.340010025599554	26.46761329405222	0.3898139634114109	-0.2298501974595586	0.281981884671037
-10.310942985096554	26.231506882359504	0.378780929052835	-0.23794662863478722	0.25940073974482825
-10.254915889396067	25.788604694922874	0.39252764580412725	-0.2559968322270242	0.21774484046973475
-10.226478276469011	25.49740684588262	0.39119683042725917	-0.26693659722506485	0.18922646970943058
-10.15297056364784	24.454238785309386	0.4386065708814426	-0.3101309630500996	0.08898220922609179
-10.148816922605754	23.97207807587904	0.46728910201728274	-0.3310725513674005	0.04263516067864814
-10.1572747910747	24.735583520367605	0.4238128047939605	-0.29788014448124056	0.11606728739699618
-10.162097597121184	24.830116402868736	0.4214567946189293	-0.2940353308075883	0.12529423593736233
-10.162546766859359	23.84260305188515	0.4764047170957361	-0.33785852335812455	0.03088747248896822
-10.199764060738538	23.17965757589045	0.522003927855226	-0.3706084037097407	-0.031649796661775566
-10.264133457042867	22.925685144978395	0.5365289990176819	-0.3853149576821501	-0.05325033388315427
-10.334836167150385	22.416165687077918	0.5730547222179412	-0.41251481116574507	-0.1003560625164099
-10.491992980100063	22.018023813554393	0.5962424773960722	-0.44034570950892765	-0.13213041122135818
-11.549836964138185	20.072338696358347	0.6945043289475188	-0.5676607075865189	-0.25565085067400406
-11.554967867880773	20.064003427239495	0.6945385173721875	-0.5679624494374225	-0.25600239246202944
-10.551136967279964	21.796553611972193	0.612948683765793	-0.45458729287347943	-0.1514836524915526
-10.861109989919282	21.2561808403101	0.639880177392586	-0.4948285079425536	-0.18886323620827095
-10.944210941660401	21.11696785294288	0.6491101398904058	-0.5060712767849355	-0.19865781196765864
-11.133323225905555	20.800917117156818	0.6648236412748083	-0.5271028331420196	-0.2174747998611724
-11.346534801731305	20.436488911990164	0.6811080415163829	-0.5491328914552664	-0.23712220300142406
-11.231518843805489	20.62710766906838	0.675546100366935	-0.539040781045595	-0.22746754071378628
-11.741469854730147	19.77949816437784	0.699147470405477	-0.5804437641150069	-0.26917003296467357
-11.841147224706019	19.661418434931374	0.6954638263261659	-0.5845992589165163	-0.27103828048751966
-11.973386913159729	19.52262481256701	0.6914443070530105	-0.5905397086841461	-0.27249541292414015
-12.17042537041236	19.353881967026794	0.667889629944102	-0.5879442465293491	-0.2650705706256718
-12.254791953417843	19.298450378205736	0.6494922021674838	-0.5830248264260072	-0.2531258230675783
-12.107678242949614	19.405561627556374	0.6747000059528931	-0.5880903890243794	-0.26728193476574985
-4.288326386940742	5.8070230604936794	0.04098269662574105	0.03541130662216919	-0.014717950502454499
-4.307057605244767	5.526002436139832	0.056104399099004304	0.04932978254450585	-0.01601687002225064
-4.180171464701457	5.245978145694322	0.07187747376287174	0.06480740236453296	-0.009881806711509341
-4.162615861022818	5.199209053922773	0.07434861736445522	0.06713271647630321	-0.009044259650025647
-4.143652721141185	5.191949089536986	0.07486192940068911	0.06749902717387413	-0.008196405833901643
-4.014987066173259	6.398560350145364	0.008852689655951039	0.0055891030560511045	-0.006216060520484587
-4.102160277057983	6.226155071234556	0.018132865376430576	0.014572476520001636	-0.008226830767246542
-4.158587255864665	6.1200098173878565	0.02408101330405678	0.02031381523930353	-0.00978366713685383
-4.284793079351208	5.824858607178209	0.03996323851774056	0.034442627874425306	-0.014550766529522113
-3.6322745368198053	5.1479752237781815	0.08021772462301857	0.07107155252036577	0.018997337193088402
-3.7520724673596213	5.133869891353276	0.08025654966932233	0.07152031974781092	0.011871376569481456
-4.068810461062704	5.185234828589743	0.07585493895905279	0.06823010170812938	-0.004311604347145511
-3.4079134276844885	5.238028583704212	0.0782304006717216	0.06641938464529298	0.03175617555723483
-3.870611147185512	6.723331704642558	0.007882095523763297	-0.007059875959299691	-7.911928031901236E-4
-3.93550508782948	6.569124366309313	0.009822921831768994	-0.0035758330235108686	-0.0024095441432989387
-3.083077723553127	5.477621858005871	0.07402669118018806	0.05283277254915403	0.051087145981589005
-3.2016356353304536	5.395281637801698	0.07619753540661525	0.05814091977562908	0.04376775928778821
-2.9250367521464256	5.618751443255416	0.07763674826389116	0.044758043821936926	0.06131848734839944
-2.808073832376915	5.742408533499555	0.0793628749412631	0.03795152810897387	0.06817633963726925
-2.561109083068193	6.012828978318681	0.09706975969672856	0.022880516858382216	0.08507984920132572
-3.6562255957727294	7.214473650128381	0.023252643743715776	-0.019562934373635443	-2.381765771375127E-4
-3.592522873141893	7.34008329807876	0.04235899124294469	-0.03463124107358175	0.0030535783737105334
-3.54328167840365	7.470859406778205	0.0478581797348356	-0.039128337886369345	0.0034494583250939456
-2.1477862434435124	6.617732931249476	0.15313668786248677	-0.01867175575383877	0.11895837955821573
-2.178221292733067	6.571855578800015	0.1477895607212216	-0.014731618886414862	0.11674039127239987
-2.0648331524982755	6.7576354797203635	0.1683068970688799	-0.030444079529555437	0.12535220548102768
-1.8849213199230619	7.066868042911974	0.20154261939042856	-0.056394217543508186	0.13885375296328759
-2.4120263893614973	6.229400814325045	0.11610065584538773	0.00891202987526867	0.09733967367003607
-2.5361866250272955	6.047252036713077	0.09897227189272531	0.02134339883380306	0.08678864601389326
-3.935819787141531	17.984500048599497	0.8861032532250879	-0.5003556527436995	0.11197976729918269
-3.78336958602557	17.993315823553566	0.878233060533202	-0.5021355076565902	0.11023902203438118
-3.427077741744119	7.766058137175304	0.10959343650218989	-0.08765109967805375	0.009035781906775568
-3.406569881135219	7.832445527304884	0.11765154428125611	-0.09348237390600894	0.009607469165568384
-3.395983191054093	7.883794864942119	0.12384614910693213	-0.09773756946048634	0.010212759440497378
-3.3371281060386737	8.150918617555703	0.1584938720849663	-0.11833300628753475	0.012793858818548498
-1.278169408830863	8.48437433428823	0.3545211141272898	-0.1798468417864928	0.18186526783598178
-1.4540629241815408	8.03470965362341	0.30662848269947907	-0.1401483784571077	0.17220776163983298
-1.8167261401452421	7.208011822579171	0.21599737816693748	-0.06824012588803885	0.14494062080078263
-1.5523830370140876	7.789776732269239	0.2793295547886828	-0.1175820224862126	0.16404027661375503
-0.9410764433027281	9.405038530050247	0.44435885807816655	-0.25552202105525734	0.1947330474836853
-1.0329367331417418	9.151234284338832	0.42047407867152276	-0.23628778190353936	0.19186367006329585
-0.7679094447811552	9.95277965234512	0.4890098348019414	-0.29196930003795946	0.19828000790491918
-0.33002843814312044	12.134348277380695	0.6371361505064798	-0.4148850977635238	0.19805504739234409
-0.3357764586920513	12.078843485378034	0.6339462133828476	-0.4121928848630838	0.19837396298024382
-3.417433509638533	17.827381727176302	0.8632398534954248	-0.509081883812154	0.11197924546503701
-3.353382382951112	17.741842308688575	0.8613991843451186	-0.5109479451309392	0.1132640473717856
-3.674832941632539	17.93323560833925	0.8742060040596147	-0.5034838064683266	0.11178728490361373
-3.5409307277999584	17.885907081965335	0.8686724473116452	-0.5069618318483478	0.11141092016996981
-3.1860561960175433	17.549365365355296	0.8557808456196327	-0.5136562423096067	0.11516024085256746
-2.9981130641699174	17.395321314172424	0.8505446367023689	-0.5155114559657539	0.11706477992201689
-3.2165215628928006	17.57820816975883	0.8565293134742541	-0.5128853732766903	0.11505745352259453
-4.1137207324417435	17.95308223849858	0.8981582056696293	-0.4973983122554911	0.11167894846830921
-4.160621080742889	17.795938972454014	0.904007579362668	-0.49781308605133157	0.1134878871881749
-4.190763877417752	17.70804950350443	0.9071690339865984	-0.4967440413011168	0.11407189920853444
-0.33050020850094985	12.145123827625998	0.6376239725243683	-0.4152786065288158	0.197938117344248
-1.4343564303268679	16.31909273804294	0.7956873904163316	-0.5201144705629803	0.1368669799626329
-1.3066176526698219	16.0680303809159	0.7885716263042588	-0.5193805811639991	0.13956538135499458
-1.1152979539279455	15.611202681804269	0.7756863339103137	-0.5150649882120006	0.14651229738859922
-2.4474803932797915	17.1585224792057	0.8364661259306736	-0.5189472611862628	0.12336073155873407
-2.055761384167546	17.041296048986602	0.8240147932261984	-0.5213153639663287	0.1266414016581548
-1.9984998164489554	17.002629506016117	0.8218113964113282	-0.5210824694119595	0.12775070551047435
-1.5724149375605685	16.580962567434636	0.8039179173626072	-0.5222187837584528	0.13320459524227005
-2.9820955633715815	17.38344915169903	0.8501155382975166	-0.5156266397615988	0.11726225957909957
-2.724789042326286	17.256116533629893	0.8434979107731034	-0.5173188293624603	0.12030344899783449
-2.531457869203797	17.190304756335227	0.8386073440630947	-0.5188337898317779	0.12190000888050094
-4.183190145794866	17.56540290424019	0.9067524019861477	-0.49642212908292527	0.11512930383612746
-4.207099313692599	17.371866069837257	0.9094635172955547	-0.4977363983469747	0.11621955713751346
-4.17345519997633	17.089831976884682	0.9046878796385731	-0.499546899251392	0.11542430439293427
-3.3148310309893363	8.423923301546052	0.1941006881304568	-0.14302955074406892	0.013443680136204235
-3.3001926290874843	8.663118489326514	0.22309471130398434	-0.16464458802525536	0.013306513717707968
-3.2862287614074197	8.915212706658004	0.25267507725374105	-0.1856067514052629	0.014891766617524123
-3.2794829862540458	9.153166440048345	0.2826819006416367	-0.20729066829007123	0.01635034220728003
-0.3805651487088481	12.953841366376702	0.6753904436222884	-0.44640694706856654	0.188310840570139
-0.4307061904896281	13.36924122248353	0.6950308703216703	-0.46282339082777424	0.18282408833981303
-0.5075965103225141	13.744646939005303	0.7092503033663202	-0.4729242741099102	0.1776440495450822
-0.5977318219793605	14.096499370658435	0.7239981402487312	-0.4842913438054393	0.1716489834475557
-3.2676731937878696	9.605726412719452	0.33524415867779267	-0.2426579174164304	0.022215933403858454
-3.256429234120413	10.042692132374542	0.3847933424208174	-0.2755594175987196	0.02820280808616024
-3.268410707882346	10.416945356274994	0.42220641275511006	-0.29846030544726443	0.032927304211000596
-0.6591870284780542	10.31262568099423	0.5192572582714446	-0.3170061580550864	0.20052130565723597
-0.42285288091859907	11.258976825610697	0.5867713030252233	-0.37238327318699627	0.20293370446821046
-0.42939644071267913	11.215805729165236	0.5837654174517968	-0.36978661000022367	0.2030071100566543
-0.6312573047807166	10.428088654680536	0.528487077149375	-0.3249095617026045	0.2010052974114661
-3.2903234695987535	10.897386429199772	0.47307879336684544	-0.33069716944301497	0.03874605842501891
-2.987291544864133	17.386535233830127	0.8502708058610806	-0.5156051838427848	0.11719239458654813
-4.164359810315925	17.031866286091535	0.9034041714998702	-0.499583590839269	0.11555785273461666
-0.7097934901376413	14.466809880080852	0.7387438702699678	-0.49510788225509056	0.1648409777662321
-0.8575672753041089	14.969271293498517	0.7547248152444557	-0.5043381983482649	0.1571851789712016
-0.9532329287786547	15.217415294466539	0.7640500955201647	-0.5102780463748541	0.1523220157415368
-4.1386892518049425	16.602845789463966	0.8920717790805386	-0.4991493305781247	0.11273747547112062
-4.159558946386909	16.976159925336383	0.9018153021673315	-0.49906553253570174	0.11555892851483021
-4.083322820670365	16.225441788462653	0.8776718867801001	-0.49745256607873317	0.10969978248427915
-4.075875945060494	16.183223288394085	0.8759272244290878	-0.4970916290702158	0.10955034018620234
-3.9528003255732322	15.292784673108926	0.827979180564425	-0.4878523266291154	0.09575747686093368
-3.9992067929440043	15.73055462668215	0.8532336695810673	-0.4939625772986752	0.10329864632430429
-4.068371905853679	16.139351008679608	0.8735755406087348	-0.4964731540617032	0.10903380827276898
-3.903746688804401	14.691009127397303	0.7904462521670005	-0.4761620273069943	0.08578626320289885
-3.86987704440043	14.375574603567006	0.7688787216189732	-0.4683351398792902	0.08141534591128052
-3.9256796422272324	14.820378173973397	0.7988748318599144	-0.4784897826382247	0.08772433181515128
-3.9497350317267026	15.228464150498013	0.8240129568969506	-0.4865095238699059	0.09472202808257359
-3.7268568443784513	13.894308007070336	0.7335108311002133	-0.4579677779596515	0.07529741322368746
-3.698215854277132	13.779058127098043	0.7247839492792723	-0.4550365054705442	0.07386982542806078
-3.6779639093146645	13.673870011895303	0.7162723028423001	-0.4513421257235578	0.07274630748421872
-3.571181750067259	13.33170586472178	0.6894218855502873	-0.44218533647818026	0.06845286641948709
-3.4835043026903465	12.977876322076302	0.6597008890516604	-0.4286824869825039	0.06566896460347488
-3.404126025364066	12.339701968592273	0.6074145822442225	-0.4051420190473784	0.056534360503474906
-3.3488293333994186	11.895449310153229	0.5660310204884657	-0.38272343536125153	0.0518403142593141
-3.300315153385468	11.14083500028607	0.49767465428517216	-0.34567311654617516	0.0417657608233137
-3.9511621749674837	15.271050023970451	0.8266855502928536	-0.4874618452474699	0.09548835320932086
-8.244373317370188	14.628658956740194	4.222116282266799E-6	2.2339031585793688E-7	2.9933450422018424E-6
-8.208489142862772	14.204433859089825	4.110922852291522E-6	4.431766894973517E-7	3.023511707420374E-6
-8.193734077492797	13.966873422743047	4.04841870506499E-6	5.693737080562459E-7	3.036259337754881E-6
-8.232676222944097	14.462837941075223	4.178240565210565E-6	3.098545800438962E-7	3.0078443876747536E-6
-8.19035693955016	13.837323106092928	4.015002150310399E-6	6.410126053734843E-7	3.038038373235064E-6
-8.113167709168138	13.369167772280294	3.925970577978658E-6	8.774567281468448E-7	3.081755237691278E-6
-8.077142174814208	13.181783020574018	3.905750451461212E-6	9.759927272321476E-7	3.098808832438633E-6
-7.967407351985131	12.816549861797377	3.8867619888637334E-6	1.148472730173824E-6	3.158251551162992E-6
-7.4202031915344335	11.241546128091116	4.065859110802648E-6	1.8610453531709096E-6	3.4572781699267525E-6
-7.380855782333087	11.139150568907128	4.098648191611262E-6	1.9137835475746876E-6	3.4794800084223444E-6
-7.603903539139292	11.751642921695533	3.970619626351273E-6	1.6308795563216484E-6	3.3536757519470205E-6
-7.696154479064555	11.994745340563997	3.928193322861497E-6	1.5283365550469298E-6	3.301939410153207E-6
-7.744684776673163	12.145936214046198	3.9237127954532305E-6	1.46290292171736E-6	3.27580955277424E-6
-7.337783016568444	11.036160898112158	4.136046144392983E-6	1.964369661169735E-6	3.5035370298079877E-6
-5.478513842259125	7.328297301269693	5.4353203771718105E-6	3.2326615123873013E-6	4.310047270720661E-6
-5.496335515484936	7.350666297835906	5.432673457156343E-6	3.2320136095955923E-6	4.305146317577142E-6
-5.513292533723025	7.373441024034741	5.423391314050842E-6	3.2253443804999353E-6	4.300112300136446E-6
-5.7782594324877365	7.704138241466704	5.32229119032343E-6	3.1606019832201523E-6	4.186607880144957E-6
-5.226288884072366	6.97442447090005	5.591875005948332E-6	3.3757380402454706E-6	4.390168100360446E-6
-5.1320395346395955	6.880771446866525	5.612661297233979E-6	3.3854494461867884E-6	4.420878547810377E-6
-4.981658732436152	6.746084424883188	5.692020148766257E-6	3.442689389355009E-6	4.484472560076051E-6
-4.872230788355059	6.663668971542325	5.735408381423862E-6	3.4720018511932383E-6	4.535961585957839E-6
-5.95993806317256	8.088641025459268	5.140656200202388E-6	2.9790995100522527E-6	4.143999070558914E-6
-6.156106083074739	8.43849134717127	5.047232285331602E-6	2.9151000730765294E-6	4.076995952465737E-6
-6.3622803987511345	8.893710900037291	4.858647319258251E-6	2.7327417965009434E-6	4.007729753580438E-6
-7.037730777065047	10.279206689455364	4.363665887523051E-6	2.2775341877441856E-6	3.6760599814553736E-6
-6.511291309796823	9.166024915663732	4.795417365128744E-6	2.698176019793511E-6	3.9374983961561375E-6
-6.961309529005052	10.091919377967345	4.415899364909854E-6	2.3509334670450975E-6	3.7160918915861152E-6
-6.976746835639336	10.11701394282087	4.410623090033255E-6	2.346370975521836E-6	3.709687408411471E-6
-11.149672852779776	19.026028297048256	0.12643679105984107	-0.02900186669922646	-0.05846090639638622
-11.177286946315288	19.099277703541333	0.12717463152532466	-0.029889145535601843	-0.0586621885311117
-9.18227086019565	22.941744559833715	0.12537538201397067	-0.06832661664292769	-0.037767942253055214
-8.933979733519063	23.042297787756027	0.12261945141264895	-0.06924257626765928	-0.034605948570251545
-9.497726748011418	22.723004536194928	0.12762977110305296	-0.06599671975883753	-0.04130417521371545
-11.201816179455392	19.362671115833425	0.12847381622841858	-0.032610452222721895	-0.05853711568449721
-11.022193536741858	18.71762456011473	0.123253013194142	-0.025519317051342482	-0.05758660448729689
-10.948655511422155	18.634752597804788	0.12155946464119038	-0.02434885334085687	-0.056859446143808993
-10.739200803101152	18.414265673982754	0.11689663331590178	-0.021465060888098304	-0.054873150973843834
-10.426129079411938	18.242868662510936	0.10977054577359738	-0.018575307508436806	-0.051433707672398424
-10.351495060601314	18.19934593348884	0.10806052961108943	-0.0179192537981824	-0.05060359319054547
-10.276659955502009	18.164399203559437	0.10635400395354792	-0.017334784395197617	-0.0498120516863107
-10.051706148564318	18.092298620546728	0.10103570587604027	-0.015834242515561425	-0.04708207011370057
-11.220597943108505	19.547650220008503	0.12939035612731692	-0.03449195338048243	-0.058430064892492466
-11.213232813518047	19.613678726955158	0.12954893970340337	-0.03504118719373912	-0.058326023536983046
-11.167862918473158	19.983763373685665	0.13038152550161164	-0.0387310522419322	-0.05747454898867681
-11.119734753615504	20.180895538942224	0.1307093855376356	-0.04044455423835313	-0.0570308478447587
-10.889962382093142	20.81510177874138	0.13096979982371437	-0.0464290267390261	-0.0546348371133346
-10.989883259185685	20.57314650704364	0.13090227163269874	-0.04430687684136732	-0.05551313056086761
-10.670647697607485	21.25443563231954	0.1309408173295442	-0.0507281016101942	-0.052511498393130226
-8.656589193032165	23.077778160673812	0.11858867592507163	-0.06914408601749018	-0.03140609144625915
-8.262164632393056	22.97490850022338	0.11090626166401688	-0.06672540318984883	-0.02626410334103773
-8.093510801985081	22.896766634500132	0.1073203344978852	-0.06528776164433842	-0.024369153367106766
-7.68989912608717	22.564207698669875	0.09725884152703013	-0.05935882579270162	-0.019384098354933592
-10.61906467426591	21.352055718189742	0.13094561432383792	-0.05158587498741718	-0.05212207721015961
-9.936768220586934	22.310409278173573	0.13002083775928283	-0.06155997709586167	-0.04590824470669447
-9.627937960973474	22.62487940796674	0.12862333476468144	-0.06502310605267649	-0.042653142070052934
-9.573169961095976	22.676544366109272	0.1283256366112809	-0.0655537800969356	-0.04212283783433748
-10.134279956953314	22.058148587414195	0.13027886924109505	-0.058753552220309924	-0.047891742091157305
-10.304582249602808	21.836678921374176	0.13071902622885295	-0.05651243644370637	-0.049368898955079135
-10.555587977067566	21.45179651669559	0.1308560731717963	-0.05249787544613165	-0.05165857024244011
-9.871150253323467	18.04329134881533	0.09681564243157906	-0.01478143248095791	-0.045037112599899974
-9.4491510421968	17.986087424675254	0.08603085412377487	-0.012555820582342064	-0.039618743719220625
-9.39405468440286	17.97674307009461	0.08462345898775056	-0.012289456890567547	-0.03894620776491066
-9.318824933668623	17.968766098777905	0.08252344279157868	-0.011904158215585907	-0.03795381540193303
-8.866655676614846	17.930756511797174	0.0700875417828537	-0.009784715702992624	-0.0318477568310774
-7.460370084706861	22.326890903804703	0.09123138739505203	-0.05569656647162859	-0.01720183104664229
-7.181921823170052	22.004421546653404	0.08332373545528035	-0.05012741468103077	-0.014353758025776136
-6.980050576019263	21.793148493492453	0.07795183839911733	-0.04694045194730867	-0.012661581936241811
-6.576542696581086	21.409318391621486	0.06766890972331079	-0.04058571887894656	-0.009079306583467867
-8.591810565175942	17.924390418426363	0.06167910994186929	-0.008395954086385956	-0.02798734341506076
-8.160987566235585	17.895824611247768	0.04665458958461864	-0.005868503671866638	-0.021113871284447368
-8.427526747689353	17.911776804777684	0.056072710657714984	-0.007477203030528563	-0.025431805666418617
-8.540982568507179	17.920050757602066	0.06013132285448054	-0.008153857042963512	-0.027273189826442078
-5.864615339578987	20.755750631962357	0.05079023195437095	-0.03054964041180712	-0.0027365363406210838
-5.543802938210256	20.38074487517408	0.042520349367653046	-0.024864294555570928	-1.1944344009192634E-4
-6.504364858334945	21.34437545298176	0.06594698547610169	-0.03966604364925068	-0.008521421721731176
-5.970918121132899	20.87023242852833	0.05345609491887529	-0.03203762440966328	-0.003477316430476063
-5.171797381464162	19.89737251545445	0.0327094602375085	-0.01913940925105756	0.0019225723312021193
-5.0245480447987125	19.683822661130662	0.028720953404513735	-0.01618574114262893	0.0028549469720454143
-4.900152014728899	19.401774462066626	0.024313753105143974	-0.013322950453782184	0.0028363817494297693
-8.045165203849148	17.895237150670994	0.04098322697431538	-0.004992892756554487	-0.018253272818189493
-7.828330068792466	17.887207984644846	0.029544118614302874	-0.0035213451009321415	-0.012861152846491298
-7.588389628929521	17.819549385161938	0.006989364590028139	-5.520018244685827E-4	-0.003162360032396913
-4.683175416995011	18.92056128922509	0.017396333822178634	-0.008715217342151155	0.0035333217307951252
-4.557131527726211	18.533459102138394	0.01269174197579303	-0.006598164936098744	0.0033761320686220243
-4.377707594286538	17.57417867700677	0.003684850373594805	-0.0019682555679415943	0.0020095387588536825
-4.375950900357417	17.526057226949376	0.0032618296464518234	-0.0017436651907960408	0.0018698749311582058
-4.484941864981501	18.19838652331461	0.0087205374624126	-0.004279960770104211	0.0029129039070441365
-4.372825752777866	17.497105804998277	0.0031057645467110883	-0.0016770735100273932	0.001783518228664727
-4.260063754969469	16.957122878843833	0.0014321112446778693	-6.591605773662983E-4	0.0011649576353840304
-4.2543796491463395	16.88173839584814	0.001261592767695915	-5.684518277179118E-4	0.0010067467424440953
-4.172479120773178	16.325671413989923	0.0014907080594051948	-1.8713051777797087E-4	5.86253056196368E-4
-4.151871519508384	16.155447405066244	0.0016122103577147114	-5.451267582937793E-5	4.468986640536362E-4
-4.144035245207647	16.121454065378032	0.0016305697443756598	-5.014590639209996E-5	4.4507425424690256E-4
-4.072421898747817	15.289956430567175	0.0014731350220019135	2.620291178260119E-4	1.7414663587026738E-4
-4.095328121705499	15.489697359268533	0.0015500194071433973	2.1600279631959273E-4	1.9289184933069572E-4
-4.118480058777639	15.68595857984359	0.001676867279897239	1.2554426664512815E-4	2.7962923717959556E-4
-4.140149876500907	16.06180723438685	0.0016169695066099614	-3.248942740082149E-5	4.288936670064032E-4
-4.179593610389492	14.862900564725685	0.0011507109197944252	3.643124526911775E-4	-2.7100854636760143E-5
-4.129583690004605	15.034457843656845	0.0012944899855924835	3.5698240623952134E-4	1.8616042662919824E-5
-4.332504046130264	14.727261534199787	5.816843357269863E-4	1.579070582625233E-4	1.4387566161187152E-5
-6.864381120883843	17.824925970386563	5.4237966313117E-6	-1.641012227142101E-6	3.4790480707449207E-6
-7.111456277637915	17.862901719600874	5.330221346176507E-6	-1.6849786266166647E-6	3.3062147099269027E-6
-7.361730330183262	17.815658423143518	5.210703778757406E-6	-1.6549855514721307E-6	3.133918584256049E-6
-6.699631952192596	17.790187728061333	5.491723946610074E-6	-1.604540828834576E-6	3.592982185701251E-6
-6.471535900809904	17.65611081898578	5.564028943661521E-6	-1.4832492964603043E-6	3.752170077609983E-6
-6.01856299486931	16.965651538393175	5.667257764632356E-6	-9.699535350968954E-7	4.058035606162217E-6
-6.018217814642384	16.964954947243214	5.667321492959693E-6	-9.694545629973018E-7	4.058270412935848E-6
-6.192614293475787	17.31914560580889	5.634676765365313E-6	-1.21667946381739E-6	3.943496421521943E-6
-6.358826975092747	17.562077889890872	5.601206428774753E-6	-1.407007430878556E-6	3.8300800163744185E-6
-6.018066056155799	16.964687362149334	5.667365364227827E-6	-9.692740272912882E-7	4.058375686166104E-6
-4.908304538333134	14.969355025422521	5.934303441997895E-6	1.9265574090232113E-7	4.657031862128153E-6
-4.894965705707698	14.956384548239772	5.939161519866787E-6	1.999992436311236E-7	4.6632987082906E-6
-5.522668475480044	15.89108446419409	5.751517132219101E-6	-3.1849129392841483E-7	4.340236180116677E-6
-5.590293973325887	16.02332329799043	5.7369235895374085E-6	-3.906381156426739E-7	4.3048360628811425E-6
-5.62503595550961	16.102423683804165	5.7323090982551635E-6	-4.3458498289999965E-7	4.288465708905733E-6
-5.79838945170203	16.47567517825189	5.699298710024723E-6	-6.580276238328008E-7	4.1890638535420624E-6
-5.818300420163335	16.518599132988257	5.697003325461579E-6	-6.833116782572422E-7	4.179253088763967E-6
-6.016563718580136	16.961325465432818	5.667603031561461E-6	-9.671403559071602E-7	4.059290511521348E-6
-4.911331118979538	14.97328547513143	5.9332479090772115E-6	1.904633140527433E-7	4.655462322916725E-6
-5.0735700023776875	15.16993664121582	5.878028628259926E-6	8.334969194968218E-8	4.575244593706753E-6
-5.223708594183212	15.375437594116095	5.831518794229353E-6	-3.1963526217584906E-8	4.499945789265357E-6
-5.2244114000787105	15.376332166246335	5.831300947798089E-6	-3.244728018404385E-8	4.499607915617715E-6
-5.424504479191739	15.698092793846305	5.7742457873941955E-6	-2.086189863478064E-7	4.395196602006399E-6
-5.22565127061393	15.37825402853767	5.8309660814599E-6	-3.350591876529637E-8	4.4989950309181376E-6
-4.7077301313837365	14.774519111724057	6.006829772725789E-6	3.0393086937829134E-7	4.750818982177122E-6
-4.675015183440867	14.74800878513003	6.017702474638768E-6	3.18853625588362E-7	4.764533866908671E-6
-3.7658512309524754	7.028045440845924	5.994951387472925E-6	3.0942876405831384E-6	4.872310423691057E-6
