# Supplementary material for: Thyroarytenoid muscle fiber orientation regulates the ability to modulate vocal fold vertical thickness
Source: PLoS One. 2025 Dec 4;20(12):e0337735. doi: 10.1371/journal.pone.0337735 (PMC12677544; doi:10.1371/journal.pone.0337735)
Supplement: S4 Data — (ZIP) [file pone.0337735.s004.zip › Male/contourA6TA3.csv]

% Model	Angle5.mph
% Version	COMSOL 6.1.0.357
% Date	Dec 14 2024, 01:41
% Dimension	2
% Nodes	720
% Expressions	3
% Description	Line
% cpl1x	cpl1y	Displacement magnitude	u	v
-11.968005616002486	39.650844643500406	1.7777511038921572	1.405396808285027E-4	0.26417345980203727
-12.100925229184412	39.521184251215715	1.7752088750837096	1.398192026549212E-4	0.26419971874415543
-11.810234379374002	39.74293127707726	1.779552841439698	1.410549515047803E-4	0.2641544617829169
-11.76596306338081	39.775513356632324	1.780192007568011	1.412364218978605E-4	0.26414780314123987
-11.47739948826791	39.862189693672036	1.7818914172506912	1.4172087364110452E-4	0.2641291474344613
-11.258980847445656	39.857881496438054	1.7818040783758309	1.4169856302345877E-4	0.2641287951885468
-11.716143543792246	39.796222579001906	1.780597300337738	1.413527413645834E-4	0.2641434511535424
-11.163938214941039	39.85365079891891	1.7817224972755064	1.4167362321740751E-4	0.2641291058094977
-10.796207435616262	39.85090503287166	1.7816687334860817	1.416552411378695E-4	0.2641276251631908
-10.709496869932108	39.85039381204079	1.7816580457271376	1.4165127533704872E-4	0.264127250351353
-10.37169574884199	39.850036177539195	1.7816511016651684	1.4164495624686377E-4	0.2641254657978601
-12.13512273325702	39.460672833157	1.7740231448615766	1.3948342830193003E-4	0.2642118198517204
-12.240660142730178	39.24849072022055	1.7698676198600913	1.3830578136375725E-4	0.26425417083506064
-12.227325367848685	39.08705965880899	1.766702754277989	1.3741330600152508E-4	0.264285879187051
-12.205740642978935	38.979124391808504	1.7645893194021893	1.368165507049044E-4	0.26430700996422163
-9.681369688821853	39.850002288818345	1.781642783252015	1.4163740161727078E-4	0.26412168781350226
-9.209886193231677	39.8500022888185	1.7816461364187586	1.416285922363886E-4	0.26411910310457665
-6.503691158131879	38.96454001876737	1.7642816864389876	1.3674485634095014E-4	0.26427877760956775
-6.587351156296421	39.29642873129991	1.7707882121671707	1.385699473402186E-4	0.2642138263098205
-6.771159512318912	39.57700815680421	1.776284492659369	1.4011541619633202E-4	0.2641595373046902
-6.814129999907874	39.651652838586976	1.7777476711981322	1.4052621490170657E-4	0.2641450617337884
-7.229593906641747	39.84203493583536	1.7814790757231296	1.4157776698133819E-4	0.2641098237711676
-7.181795837296288	39.83706132882147	1.781381739222476	1.4155022665301116E-4	0.26411054137931445
-7.033567159296577	39.76166368437849	1.7799021477047443	1.4113427032456916E-4	0.26412458635575997
-7.6946177519140235	39.85300356006798	1.781696789396039	1.4163645259450462E-4	0.26411020969621024
-6.488283836647731	38.91091546805024	1.7632315259091103	1.364484742225829E-4	0.26428926073104464
-10.243595360807257	39.850002288818345	1.781650904391396	1.4164191783624653E-4	0.2641247703599852
-9.730298368089413	39.85000228881833	1.7816435123263297	1.4163779365788517E-4	0.26412195586087367
-9.743014193148053	39.85000228881833	1.7816434172056628	1.4163808932462143E-4	0.26412202547242014
-9.085341826788042	39.8500022888185	1.7816450486246285	1.4162770657278473E-4	0.26411841954971443
-7.779783738995952	39.851154726690396	1.7816632431713608	1.4162485318247212E-4	0.26411104146145653
-7.886706964608754	39.850916601280545	1.781655922825916	1.4162528812600603E-4	0.2641116748767558
-8.209330570361047	39.849987794146756	1.781647987227577	1.4161711996778448E-4	0.2641136238479889
-8.699211804792647	39.85004545472901	1.7816518728832542	1.4161988038623104E-4	0.26411629605093373
-8.427966558711145	39.8500350871401	1.781645523095209	1.4162056359930662E-4	0.26411481093507105
-12.152615457473026	38.61822056218743	1.7575166391838675	1.3482689057988637E-4	0.2643777711145461
-12.150457207342695	38.60568225439725	1.7572712566739381	1.3475776421558396E-4	0.2643802276669525
-12.146591986235311	38.58859764700979	1.756936439733468	1.3466390160569107E-4	0.2643835699819233
-12.074238696384148	38.24828133015453	1.7502740538071642	1.3278937529669774E-4	0.264450170996727
-6.441829287929373	38.514252064367554	1.755463435870935	1.342638183088694E-4	0.2643671760744453
-6.4796557750756225	38.830935381536946	1.7616631134815497	1.3600852588298377E-4	0.2643049754594571
-6.431316994593285	38.355730965701305	1.7523569625220192	1.3339585558828497E-4	0.26439835942894896
-6.415000660473024	38.12021737547059	1.7477457155997485	1.3210130476160162E-4	0.26444468091844575
-12.006552716049852	37.91928976266428	1.7438257507983448	1.3098438679899957E-4	0.2645145697153817
-11.966773292852782	37.7322909897182	1.740165728997876	1.299588560091948E-4	0.26455116602567263
-11.899335717233097	37.41624344712912	1.7339738300214695	1.2823310665161037E-4	0.2646130172768635
-11.86072968481382	37.23337054820751	1.730395071983271	1.2723187816637832E-4	0.2646488076397223
-6.405495081109018	37.81045524455644	1.7416745649040064	1.3040710409723254E-4	0.26450567405404574
-6.3802834672144035	37.49850283645258	1.7355691434719793	1.2870107416916416E-4	0.26456701347891215
-6.34327199449609	36.990127261889924	1.7256086539581856	1.2593696491738405E-4	0.26466699897410684
-6.3346776499635205	36.89181710192548	1.7236868582818723	1.2540156021348262E-4	0.2646863257666531
-6.327277488709939	36.80573234114482	1.7220036166289232	1.2493684628595074E-4	0.26470325138091133
-11.839379859361392	37.12464213602315	1.7282633817337667	1.2663875525667766E-4	0.2646700962633596
-11.66031709327127	36.191536938073696	1.7099954198365777	1.215734337197749E-4	0.2648528150049554
-11.619905720758748	35.962379473002436	1.7055164756164678	1.2033422685244102E-4	0.26489770703841187
-11.730360249335298	36.58305483766412	1.7176709362742257	1.2368882980842737E-4	0.26477612034553377
-6.248695444183289	35.88284413383002	1.7039522958818876	1.1993673916683639E-4	0.26488469508966733
-6.190644674951313	35.36621719878445	1.6938376292791841	1.1717895776750594E-4	0.26498620347087376
-6.146329446134891	34.860882297696094	1.6839518684716746	1.1446135097633304E-4	0.26508554840868337
-1.0600869276340483	18.316100001774196	1.3612758784192656	3.289435697519694E-5	0.26832133940459707
-1.0459016161732135	18.37692181363064	1.3624556283404428	3.3177911005021804E-5	0.26830929212296406
-1.1744205707972624	18.153797557800345	1.3581236283959726	3.213919213753941E-5	0.26835384185595523
-1.311326192584243	17.97535615877772	1.3546601404316392	3.1308818377022906E-5	0.26838962887792217
-1.386335587551091	17.922671465764726	1.3536363227726453	3.10646226739217E-5	0.26840035512581417
-1.650548821745367	17.757514160475903	1.350433897762958	3.029891653267737E-5	0.26843411466117906
-0.9718149006219283	18.630446296863695	1.3673818994874412	3.4360095672853086E-5	0.2682590053989494
-0.9542349860686515	18.852537320770427	1.3716932079357993	3.539766300987881E-5	0.26821517217706714
-0.9467123425971604	18.932059856972355	1.3732393926583741	3.576945203418426E-5	0.2681994714500839
-0.9488912973033679	19.009058522305217	1.3747347864612691	3.6130212819823594E-5	0.2681843125988935
-0.9602591937381534	19.185733594449147	1.3781691512217662	3.695705872394298E-5	0.26814956050275124
-1.0005126263859143	19.36574217623491	1.3816640787359677	3.780112697136461E-5	0.2681142854003529
-6.05347281998843	34.07388368729615	1.6685816774434634	1.1029473093197777E-4	0.2652401542175771
-5.779746191862431	31.198536783186327	1.6123574206226996	9.529287497169465E-5	0.2658053713400253
-5.81260308842713	31.6601371096856	1.6213540951304828	9.765492269504434E-5	0.26571456682828964
-5.898916358898413	32.61341104261303	1.6400192817227384	1.0262122277973116E-4	0.26552715904520086
-5.976331308258205	33.33624786626052	1.6541264830246931	1.0638920848666784E-4	0.265385110165716
-11.555172919712001	35.57995576034233	1.6980331330955138	1.1828743899358355E-4	0.2649726375917293
-11.427224513094306	34.824469013294944	1.6832494399152158	1.1421901024091495E-4	0.2651206635169915
-11.302991741507174	34.01939293201957	1.66749529461906	1.0994667848755515E-4	0.265278466783505
-11.26269403333529	33.74326682230424	1.6621078189877807	1.0846886883693083E-4	0.26533260102095
-10.87492360433819	31.536162433666846	1.6189544638805482	9.692231216279886E-5	0.26576498303948204
-10.79808267178972	31.096982410679725	1.6103805047575814	9.470474378903392E-5	0.2658510238673041
-10.515617328365707	29.431210118152052	1.5778557736913013	8.614692749190757E-5	0.26617741563497077
-11.095255333576779	32.78560916869341	1.6433520270213409	1.0345759157141351E-4	0.265520217221226
-10.374607869233792	28.677418549364212	1.5631207651528882	8.241510589105676E-5	0.26632505162299625
-1.9007542873442729	17.670028077820447	1.348734990548321	2.9895664549942206E-5	0.2684525081579111
-2.0779141835942943	17.606247817656115	1.3474982416846766	2.9601931694711683E-5	0.2684658940876733
-2.421704394542373	17.610906476909	1.3475887810343898	2.9630096331638334E-5	0.2684665687050073
-2.5268901597962445	17.60827853304663	1.3475383720180782	2.962001151367718E-5	0.26846757403666505
-1.0157099330243569	19.441588102125813	1.3831389966099876	3.8157192267179995E-5	0.26809941419487093
-1.1062328150339649	19.65851365771074	1.387353682135832	3.91761208455389E-5	0.26805709984804693
-1.0950141199455286	19.63861486947969	1.3869670086464683	3.908249793675563E-5	0.26806096781403355
-1.0936631912571904	19.634142492606518	1.386880011923647	3.9061433791007676E-5	0.2680618426020142
-1.2019485900933222	19.823967402584525	1.390571192073652	3.995416323212084E-5	0.268024949954823
-1.2626663164006444	19.90610167368628	1.3921663045898356	4.034000818653876E-5	0.2680090505992866
-1.3479656887537845	20.02184186709379	1.3944185516082244	4.088412854268633E-5	0.26798664509334214
-1.3818036936806772	20.069240413165744	1.3953397284462632	4.1108106504504394E-5	0.26797746457492966
-1.490043238491493	20.21081153288452	1.3980941172841146	4.1773756785504294E-5	0.2679500763302043
-5.495158991359491	28.68268136418761	1.5631863758978775	8.254712634171805E-5	0.2662997311713089
-5.507477156915547	28.790577524822243	1.5652842567270961	8.307864692876261E-5	0.2662785272765391
-5.640376413522405	29.93509919763994	1.587660390263654	8.884610443296219E-5	0.2660536478788396
-5.66674537726079	30.200894570944342	1.592837318507185	9.017685150358604E-5	0.26600139592797606
-11.232964758328787	33.56280133293661	1.6585723667866767	1.0750312117758867E-4	0.2653679657964341
-9.890707351552885	26.584105713780335	1.5222470057416502	7.20697673712322E-5	0.2667346145363987
-9.499209611630052	25.463046361573806	1.5003895901876174	6.668523262154009E-5	0.2669533564355447
-10.251371607480321	28.08873461337165	1.551622531256736	7.94362971415032E-5	0.26644028450423207
-9.949856872037069	26.81141811544305	1.5266868856730398	7.320208659457108E-5	0.2666901701351221
-9.409620206466	25.28683176907262	1.4969403391718659	6.582808131978331E-5	0.2669876077902376
-8.975776833099328	24.413789608181347	1.4799716995516028	6.170169176010938E-5	0.26715739455237714
-8.450931047688341	23.67686534172989	1.4655659037806974	5.8199682970368116E-5	0.2672999808641037
-8.315280225053407	23.486682331666373	1.4618755326886106	5.731726811039378E-5	0.2673367934219961
-8.109310669822081	23.245736403988893	1.4571748581412156	5.6196741817484646E-5	0.26738327928883004
-5.04821833795282	26.35030357792787	1.5176803826437708	7.104437225189454E-5	0.2667571854327948
-5.072511135861281	26.457154341834364	1.519755637416578	7.154967684478913E-5	0.26673624129347157
-5.319014801988768	27.6151602307035	1.5423477351996957	7.723114155694158E-5	0.26650923806469107
-5.298549699956672	27.508324942348306	1.5402692748371998	7.67184553725217E-5	0.26653019553357366
-1.6547952866665352	20.435138707303928	1.4024528659773983	4.283087546926972E-5	0.26790664742644116
-1.7068462026965912	20.505043732104994	1.4038136509448713	4.316135909045684E-5	0.267893117748031
-1.8328638043067826	20.675856534446993	1.407134092951329	4.396798814659762E-5	0.2678600521736979
-1.9146876228856835	20.78271581099791	1.4092141997153111	4.447159598588921E-5	0.26783938032188104
-1.9589596542270868	20.838178803681924	1.410291451979128	4.473169197783964E-5	0.26782865896778923
-2.2267902915590323	21.173727916983232	1.416831748497982	4.632157779246427E-5	0.2677637977735647
-2.4765836027203294	21.524027437877677	1.4236338752007756	4.797815290224618E-5	0.26769594661506124
-2.510632075597485	21.56945277354053	1.4245201325109416	4.819509181105651E-5	0.2676871567451985
-3.4170539347823667	18.323036770820913	1.361417745158958	3.296506539633353E-5	0.26833090005466426
-3.3613588547056894	18.26201824120377	1.3602333429737912	3.268004932064244E-5	0.26834266346107283
-2.8302006677410443	17.7685842180935	1.35064873100321	3.0372259106222223E-5	0.2684374003070333
-3.0213186080937637	17.882690433716814	1.3528651079644982	3.0907416975554475E-5	0.2684158067788991
-2.9853774190574067	17.85333337493745	1.3522962215473187	3.0770124734681424E-5	0.2684214242622201
-4.904236518511963	25.91960781073081	1.509264312111266	6.89792893502262E-5	0.26684136998292207
-4.723668736196532	25.314951331292864	1.4974910235671146	6.605218604583715E-5	0.26695964952966156
-4.604679940346854	25.051089745874435	1.4923309146433494	6.476797580177379E-5	0.26701106498878097
-4.281370486848969	24.383328411417228	1.4793523223420668	6.159057764919956E-5	0.26714111092152737
-3.2125741016240386	22.611557155864187	1.4448040601859542	5.314038133709973E-5	0.26748513222513887
-3.272014261258436	22.70654698603269	1.446649016740896	5.358834658976468E-5	0.26746669614154056
-2.5518384799861815	21.63096481182497	1.4257165578043662	4.848977626376034E-5	0.26767523206145954
-2.8735384712196232	22.08009398368013	1.4344678757093603	5.0618014800432576E-5	0.26758825227843774
-3.1756044296995665	22.556944434453374	1.4437387063306362	5.288399325975036E-5	0.2674957196262769
-4.545571876999899	19.652622560032107	1.387256141592085	3.920211625913875E-5	0.26807425593992706
-4.424895516455141	19.524062222800467	1.384758894112789	3.860077893694513E-5	0.26809902560119436
-3.958958611653594	19.00470136406695	1.3746599695965722	3.61580383170482E-5	0.2681991482966053
-3.8782730930382083	18.915322300283425	1.3729266227125316	3.573995306381699E-5	0.2682163831286953
-5.025563667731989	20.107549344377823	1.3961221295475785	4.135553024242742E-5	0.26798690392828184
-5.277731362781373	20.350988119887234	1.400840043803301	4.249505693828505E-5	0.26794011181506056
-5.606549304112775	20.6598148798465	1.4068642581390232	4.396571326137628E-5	0.2678808408148929
-6.131048509468386	21.17349677678001	1.416834691224236	4.6385204459931255E-5	0.26778209066544556
-7.17416985769136	22.198608654304337	1.4367787972705597	5.122790678052728E-5	0.267585069784991
-7.6413332318231895	22.67125431062098	1.446017498104796	5.34767332611138E-5	0.26749419602919955
-6.9150129554945305	21.927639425126234	1.4315278622953032	4.996529380916661E-5	0.267637240383078
-6.31895859009996	21.343154735881807	1.4201548306916794	4.71996132840431E-5	0.26774957023715085
-6.618255579081206	21.642875823077	1.4259666045781794	4.862585943772601E-5	0.26769194409027935
-3.6680004015474728	23.30103040805593	1.4582470423027774	5.6405180924025246E-5	0.2673514384526702
-3.83446762916781	23.580833568731567	1.4636923761772365	5.776010436822972E-5	0.26729710850671096
-4.071443328978513	23.987709649252928	1.471627222050126	5.967272794592724E-5	0.2672180518625433
-7.640251545310057	17.586782544931808	7.266290502945597E-6	-4.1942329632130735E-6	3.2285171463850356E-6
-7.509356374993602	17.79911102953117	7.381253239967587E-6	-4.486613387503413E-6	3.274497428448101E-6
-7.6989388334005735	17.4903691638282	7.225923629856096E-6	-4.078208675552188E-6	3.2061882617509146E-6
-7.762103216471637	17.30759444679789	7.113388352587408E-6	-3.855994269237142E-6	3.1947695008808272E-6
-7.821162534822876	17.152686250634986	7.018668911240681E-6	-3.676810019368678E-6	3.1784028842226577E-6
-7.87221896818102	16.9473112831706	6.882032696209529E-6	-3.4473208728025196E-6	3.171934334491588E-6
-7.921170402924522	16.753942907049066	6.7544676303789574E-6	-3.231124301586542E-6	3.166831655808738E-6
-7.9783869673286425	16.470761822820492	6.56378936925086E-6	-2.934523834679444E-6	3.1648230096329476E-6
-8.003886469325913	16.357472230499454	6.487496645982768E-6	-2.813126972136055E-6	3.1626589095054887E-6
-8.041803974825056	16.197407590250943	6.371327952116204E-6	-2.6550340817089956E-6	3.147475747280329E-6
-8.11957094103931	15.808141817188318	6.096720006131406E-6	-2.2712052505553264E-6	3.1288533139339887E-6
-8.094241908274963	15.975737091845481	6.214258979942294E-6	-2.4309770579433543E-6	3.1333740842679012E-6
-8.149959289733443	15.594634263864748	5.948617506828015E-6	-2.063077466729052E-6	3.127005769061388E-6
-4.487015489615116	14.591722761896559	8.165792039341215E-6	-8.893922826500055E-7	6.5481362839758875E-6
-4.416731324563106	14.512870608922288	8.195352477207495E-6	-8.133198730511848E-7	6.6047532340754675E-6
-4.329055028394281	14.412978776001905	8.236809111903124E-6	-7.117105534455128E-7	6.679830844142332E-6
-4.19303203891211	14.248275933735142	8.298525498792333E-6	-5.544943390581133E-7	6.790740662823853E-6
-4.178965322518646	14.23024927967746	8.305651701899532E-6	-5.365701361890544E-7	6.802993202403009E-6
-8.208595369810979	15.125877972768416	5.618192057763791E-6	-1.6463145597220587E-6	3.1133034056034795E-6
-8.250106284083648	14.883579494882824	5.448898251530351E-6	-1.4424488151905865E-6	3.0987926688312506E-6
-8.184763342662869	15.304083214581624	5.742868377345519E-6	-1.8018342186089524E-6	3.1183603713154126E-6
-8.194040568253598	15.203367992185502	5.674170266696277E-6	-1.7101563612960837E-6	3.119837217514991E-6
-4.009503675450382	13.95499929048619	8.36774150950299E-6	-2.837202718674417E-7	6.935112807234326E-6
-3.967321215997023	13.879167246534847	8.386545192702301E-6	-2.1009480159096705E-7	6.97169643420672E-6
-3.8768075373306097	13.684183745503944	8.417950116015141E-6	-3.624592896158096E-8	7.042381325245395E-6
-3.8285567068758617	13.577304042901428	8.432410819405595E-6	6.00064362765156E-8	7.079177492106437E-6
-3.679175518096213	13.165512678706849	8.480016727920534E-6	4.236558817343382E-7	7.193976715066543E-6
-3.5952780276413945	12.848827743115857	8.499184527338279E-6	6.86819915301364E-7	7.254505989357806E-6
-3.8035301168690907	13.511178334388502	8.437629065867867E-6	1.1438574388481941E-7	7.096053330842493E-6
-3.5706258476984103	12.751547870197772	8.510265127949798E-6	7.762241285062381E-7	7.275983995061308E-6
-3.536337058362929	12.508568926206657	8.52401127050542E-6	9.810002682902404E-7	7.305232577285759E-6
-3.4943523373487664	12.217884679130231	8.536895835042358E-6	1.2251427808480838E-6	7.339465151470342E-6
-3.476217738039166	12.051206781698731	8.541026916839268E-6	1.353466227806365E-6	7.3512073668620354E-6
-3.4381043775288846	11.707787309160882	8.584012649574027E-6	1.6579504040013188E-6	7.390767796036529E-6
-3.4175141432913065	11.442487558596586	8.597420302789943E-6	1.8652329454839585E-6	7.40381762053383E-6
-3.390535492772293	10.959938069747185	8.648131026334657E-6	2.260433769573153E-6	7.4281784393483776E-6
-3.391605607580326	10.637069694303245	8.677146097258462E-6	2.5131657783562156E-6	7.427882233910318E-6
-3.3957072198915474	11.125983907025887	8.640551720395044E-6	2.1340059476052905E-6	7.426180324062946E-6
-3.3933099091125833	10.454525891479044	8.701419405690241E-6	2.666479678072764E-6	7.431715011394299E-6
-3.392748642497309	10.363320317554606	8.718114543035437E-6	2.742198031110575E-6	7.433391880965919E-6
-3.3881777990103163	10.052022617744685	8.760976031591143E-6	2.987974437907745E-6	7.433437211610809E-6
-3.379931059854188	9.65560915900371	8.81924995414718E-6	3.285841105679535E-6	7.4256234580736926E-6
-3.38003327420144	9.645525660619372	8.820042831247528E-6	3.29297871227369E-6	7.425129969308602E-6
-3.380411775956053	9.63612711841371	8.820038364909301E-6	3.298675678249879E-6	7.424053081799846E-6
-3.4070943292007656	9.209820550583608	8.866607087332068E-6	3.615469644549154E-6	7.393746221951066E-6
-3.4177904844649305	8.97279793026408	8.870647564886838E-6	3.7647937347369943E-6	7.3593048056390435E-6
-4.670507470987797	6.528342318175511	8.228819643445041E-6	5.4013128960157485E-6	6.17059943249769E-6
-4.472672713765167	6.53165408154053	8.361653958636368E-6	5.371214394915473E-6	6.3807649215456104E-6
-4.296096768007061	6.564113874181485	8.434095512011031E-6	5.293489796810637E-6	6.46800731692391E-6
-4.1907677441120486	6.6201318525786546	8.495416309153879E-6	5.212990916210703E-6	6.572127968987289E-6
-3.42823364007561	8.77881073484247	8.904430906832399E-6	3.90668124231841E-6	7.347192504101123E-6
-3.440421539484517	8.631632878187974	8.925194957571425E-6	3.993437154169379E-6	7.329695630103811E-6
-3.510174069952668	8.051882576425108	8.97955894606892E-6	4.317804938742345E-6	7.2437769168028065E-6
-3.4654247941708625	8.41479710425795	8.9318273413321E-6	4.108159545947378E-6	7.296675417896497E-6
-3.519325274558982	7.974355231943207	8.971697448636431E-6	4.351417829346399E-6	7.222441448872319E-6
-3.8048036653298265	6.960169305120867	8.627551853770015E-6	4.744418909131669E-6	6.7480247711616924E-6
-3.942941641067294	6.809098812242506	8.579517347614527E-6	4.969047807983532E-6	6.677825757816457E-6
-4.081244662082278	6.715380176995773	8.4777909046542E-6	5.034667081521517E-6	6.604460038420449E-6
-3.557899482821399	7.6388476831782866	8.894602068041631E-6	4.359323950988431E-6	7.083312107404079E-6
-3.5506928691402093	7.692857622749482	8.955066657955592E-6	4.419933654039521E-6	7.136781632032287E-6
-3.535122007221198	7.8370201875805385	8.958517699954104E-6	4.387737551235821E-6	7.172735615898033E-6
-3.5827478111781415	7.560437912809053	8.888790149690366E-6	4.472990764456553E-6	7.042252250459493E-6
-3.656557182300242	7.31345080673359	8.74875700676222E-6	4.554901840894988E-6	6.889340188545595E-6
-3.741595319822733	7.091603710798701	8.633987838029074E-6	4.569358223341287E-6	6.786885109527406E-6
-12.48823622079036	29.318127189803445	1.1972085315426533	-0.15082090284275812	0.7654750512419259
-12.301573729696075	29.291730374054282	1.1519456130835124	-0.14754067006527144	0.758833325825875
-12.904182385341631	29.37659805299116	1.297227555629814	-0.16057089498068733	0.7742568285625
-12.704310573905445	29.35687813300677	1.2496051839410038	-0.1560617640798409	0.7707334730189419
-13.215739023882737	29.375039723105594	1.3659516394916011	-0.16787789594009417	0.7725694377778655
-13.289816212405814	29.38416912499247	1.3830363236336323	-0.1700730928752983	0.77283205313503
-13.628735756055638	29.408293625969595	1.4511004881323373	-0.1773066560806017	0.7675589782570316
-13.761313265189306	29.420327221129604	1.4782161089583594	-0.1804829996383286	0.7657273722720292
-13.789831291953012	29.42263826529943	1.4830902424367658	-0.18128400588760005	0.7649768695844557
-14.193507593470319	29.351006338599753	1.544481675622339	-0.1869959819936908	0.7474520290403361
-14.343065600888547	29.30623263263965	1.5627360249594595	-0.18710868471775322	0.7395638919003056
-15.169871121939503	28.7024294022831	1.6585808634215315	-0.17709613460330687	0.7034770609011911
-15.025976096323706	28.826575538617305	1.6426023635610862	-0.1781735232113794	0.7093409260376771
-14.704342841257393	29.099582909420015	1.6061811457532464	-0.18200887314191144	0.723088001735494
-14.77814405518191	29.048154888872233	1.6144917462462345	-0.18032407945945853	0.7193456608351464
-15.194930389272562	28.670268692680192	1.6617144012472829	-0.17744170300350184	0.7023787192804366
-15.552436058935607	28.262388145106144	1.7028279537463273	-0.1839558692584236	0.6862333737036244
-15.65870487864321	28.128694460225432	1.7147191711780865	-0.18623601651505053	0.6808981038749129
-15.420870685895718	28.414489982476084	1.6886641541236496	-0.17974318730755423	0.6922628524760652
-16.14669845066415	27.534817692946177	1.7531583383168905	-0.2119291785219278	0.647982869767495
-16.18902508127296	27.487365967844962	1.75555266858445	-0.2147027803911738	0.6446369692025483
-16.090879730623392	27.60512583812312	1.7489889941402497	-0.2088580495665806	0.6520499210133486
-15.906983759261689	27.83045491742547	1.7362150372537046	-0.19841800372050455	0.6655825557358603
-15.78801336657089	27.974288039163056	1.727089092473562	-0.1919357709501938	0.6732949501649783
-16.4224657835804	27.241242221715776	1.7604044567604338	-0.23224807592839264	0.6275858669182727
-16.636541644582238	27.015574682657572	1.7588523330255397	-0.24798869250426017	0.60850800798669
-16.701862721366762	26.948993088668995	1.75536261069682	-0.2537075202738818	0.6026939950308817
-16.98192097775023	26.67928029930171	1.7352557967926914	-0.2762469963026018	0.582867875322195
-17.086567607533095	26.586911131348927	1.7253360207174082	-0.28555381531642104	0.5777467462609917
-16.810764952407226	26.84442366016748	1.7472331302046011	-0.26253955133002904	0.5952172141008847
-17.316197999609905	26.352544552541893	1.6981105317081941	-0.311104958195634	0.5703862740256188
-17.45518464052986	26.210110438215963	1.6804433707874047	-0.32521011019011936	0.5668921873023509
-17.722095738557805	25.895382301413925	1.6521309375125415	-0.36612650181925815	0.5670164269946347
-17.72264017583542	25.894744071275742	1.6520642390300464	-0.36621076806928143	0.56701466416515
-17.932597821946576	25.11386146747848	1.597678470783222	-0.4569797600744822	0.5363212563245093
-17.907096306050956	25.00313633884308	1.5897615726695404	-0.4697198004645593	0.5267352014616808
-17.75267320881764	24.32471147247125	1.5404084314810613	-0.5485724746917094	0.46689549225850346
-17.92944471255859	25.1306830888716	1.5987507399651344	-0.4551852990216976	0.5369025199037156
-17.722777975835573	25.894232143167198	1.652028306529483	-0.36627977620655267	0.5669871770569538
-17.728945142955695	25.871483784810497	1.6504509244845518	-0.3689226017360385	0.5660988786070402
-17.700264955727473	24.192801294244298	1.528217394881882	-0.5639197718486254	0.4481526885246707
-17.492893227235577	23.675149455238873	1.4783564192489682	-0.6265388399624987	0.37504613706049317
-17.219818972655105	23.051350814888384	1.4134754407186034	-0.698091996403636	0.28327487074225255
-17.213682929786287	23.036984749786797	1.4118661103034948	-0.6997658241992469	0.28119089266186603
-17.20651458505761	23.021889840621302	1.4100995501906495	-0.7015187003316837	0.2788042708139511
-16.72944438496599	22.0265670999435	1.2974917608551717	-0.8076487033878769	0.11859149014838923
-16.772330573218266	22.113599037757318	1.3069911213675416	-0.7994324526539305	0.1323909528467288
-16.97378539565523	22.529669064239176	1.354050812001954	-0.7567758834746028	0.19920411677455974
-16.69878402350933	21.97001521221032	1.2921877558569768	-0.8125567496233438	0.10983120304233984
-16.44523432072541	21.481646309928003	1.241724905358899	-0.8567826127076641	0.03378602785939028
-16.38784636008633	21.382208809377225	1.233854835729346	-0.8645718673074938	0.018163321278172752
-16.10429654720809	20.90765006213037	1.1887271104054047	-0.9016627453302964	-0.06034783835881727
-15.229590069694847	19.59839917871314	1.0957977323084762	-0.9493856223525486	-0.2810614142606058
-15.573303162172023	20.08692966262294	1.1254573075960184	-0.939139688459422	-0.1995063519146703
-15.762739830454272	20.369577854236137	1.1465604586901403	-0.9292222248053201	-0.15144797246613642
-15.676053214728174	20.229671015614727	1.1348008916973429	-0.936085580446319	-0.1750860638814733
-15.004965242227517	19.29705702264412	1.0768196470284823	-0.9354616922884449	-0.3314408863083131
-14.347740685004595	18.43237628944785	0.9854861157503482	-0.8338817027920261	-0.4492633217039794
-14.71316053352021	18.903140185799252	1.0445267023770057	-0.9073055557508212	-0.3984176806690938
-14.112301424219844	18.14085757339455	0.9325522959113559	-0.7709806533797479	-0.4714411536948451
-13.786968016309958	17.746840232171802	0.8432024344917437	-0.6720090828761375	-0.4679198226721999
-12.572484095421888	16.31238607204104	0.4807755215061578	-0.32637902046887385	-0.3065520854894894
-12.73923093656964	16.50237005974189	0.5297205798736232	-0.371390920875862	-0.33318643914657375
-13.149721100590622	16.985383718836303	0.6494991638486114	-0.4859981563824394	-0.39152221040444457
-13.560443943361147	17.474962802260926	0.7745068741522017	-0.605026911509301	-0.44460816881383436
-12.433087863224218	16.142914163274668	0.4408085716571337	-0.29297591816110813	-0.28159139872101846
-11.67886765718853	15.130655135953049	0.2444752549494002	-0.1256773539104422	-0.15660039142760881
-11.370603754574383	14.616160191779192	0.17499523566272082	-0.06355294486142522	-0.11462861927456652
-11.928279318244115	15.521235666230787	0.3031519297807549	-0.176258300301401	-0.19398189263688997
-11.098102119973685	14.067276715400904	0.12784812544842572	-0.02619006616577769	-0.08158332542813687
-10.94829922258624	13.75778922441979	0.10054954871091468	-0.006311248208693341	-0.0636187700191307
-10.566136973193167	12.955069884045642	0.059409433258985005	0.008788571446114841	-0.032173106741413424
-10.528617101577506	12.869997651759531	0.05476079447317909	0.00983480603054241	-0.02890311590570275
-10.125844678960055	12.03212679724241	0.03448875249832323	0.00853924882512048	-0.016612661227451055
-10.205786830641387	12.200371242765215	0.038561449034698436	0.008752893653618931	-0.019091924644364374
-10.11776374681346	12.014636087480781	0.034211851879005765	0.008470495497820602	-0.016447740038858946
-9.799033203597945	11.32040592221854	0.022620767940543032	0.006545673626854295	-0.011761288516863859
-9.732454220074882	11.174895810343436	0.02023543127965425	0.005941223383300165	-0.010364288591258545
-10.081694286405995	11.938670646469957	0.03296455408615101	0.008227252680798538	-0.01593681746386781
-9.419861471494833	10.505758447346915	0.014066226494570356	0.0030596697655678206	-0.008710880967491244
-9.39945834397536	10.463080013210769	0.01364396144110078	0.0028643456190785175	-0.008562002774402076
-9.362989365785312	10.388561145610026	0.01308226881557543	0.002712277570115867	-0.008326535993579368
-9.15485933130238	9.94585479357356	0.009862724166028791	0.0016407817680070078	-0.007053116692312631
-12.250739993292553	19.150604908283345	1.00809264027162	-0.9410346935843326	-0.33938795301546926
-12.385666050996104	19.229462944007324	1.05614325669486	-0.9757560692657212	-0.38073109456190757
-12.018444755085756	18.995911937273455	0.9141934233883722	-0.8766378531028609	-0.2587784802145786
-11.827571680933026	18.805921238230237	0.8669259603450845	-0.83539127453262	-0.22579345860009295
-11.71378598197753	18.69006222155872	0.8361327045643505	-0.808438996659166	-0.20294161063839486
-11.489121580415649	18.312221504949157	0.7532792702289183	-0.7315746439555735	-0.15673925562484703
-11.42092816915265	18.202424829191397	0.7292541929369919	-0.7088963106759649	-0.144297795073293
-11.137081940903064	17.673975351763787	0.6096428069583857	-0.5918932090899794	-0.09933684239369862
-11.050577560623434	17.52903972488271	0.5763839129154273	-0.558843180281815	-0.08718524382664253
-10.900173758069224	17.228821915447778	0.506996827821679	-0.4889608583323183	-0.06956957105257285
-10.59407257662658	16.86993613536655	0.41557674327913585	-0.39855002342878937	-0.04412913110256661
-10.4015251414116	16.663994998799538	0.36613084973930615	-0.34992273814722075	-0.03257844684966239
-9.980308680915373	16.24426542990552	0.266896360153641	-0.252474832520334	-0.013966709039006337
-10.52456597891735	16.788877057884427	0.39552173604919305	-0.3787246268979564	-0.037977684967482855
-9.215934750579713	15.702403997568886	0.14455665115969857	-0.1348649408322775	-0.007133425741638942
-9.506635524164235	15.916651407254937	0.19087914269649153	-0.17953700211588694	-0.0029466856930989993
-9.713477904294042	16.0562870014233	0.2236997667312554	-0.2109165791419547	-0.006746030411299443
-8.987328542896977	15.535943891824608	0.10976154394858874	-0.10142770848741929	-0.009311445141873115
-7.038155536202357	2.4161328913912485	0.0018520380583570673	0.0016313389091714378	-7.954747428875991E-4
-7.218271698777633	2.47634434863711	0.0018649602644733264	0.0016114842916380016	-8.656855682971062E-4
-7.402921517489648	2.596088343862585	0.0018630147809136116	0.0015695025426090531	-9.410474113008566E-4
-5.610926604361966	2.56874897195521	0.0015802874159051715	0.0015275674979790825	-2.9697649766088793E-4
-5.791192046184306	2.4885541575675454	0.0016305735486814906	0.0015632913998091707	-3.51386059066593E-4
-6.090991914769232	2.367770791599311	0.0017108216151851922	0.0016189718259447205	-4.447651980995537E-4
-6.223300720670824	2.365865245728654	0.0017331746230391577	0.0016254511177144473	-4.918612916413115E-4
-8.524776938151282	15.280293075065625	0.07789853655820336	-0.07345294592620132	-0.014915066256833162
-8.5390176621	15.301185889469425	0.0823915249788767	-0.07766321374204922	-0.015658328590177302
-8.574275941324595	15.320887483760043	0.08459807415802512	-0.07955121812111324	-0.015329384682272093
-5.2268760988311245	3.1984387632370352	0.0013436621555095848	0.0013105432481965577	-2.1887651668484455E-4
-5.323022364028059	2.954304032548915	0.0014284796701664589	0.001391468529166814	-2.3390337449419841E-4
-5.411391041049513	2.8046470279535036	0.0014843776563725718	0.001442744406288489	-2.51585678080269E-4
-5.361270108912003	2.863813885716368	0.0014596755126729025	0.001420893632364244	-2.3987951576296058E-4
-5.176470922340737	3.3654332504811606	0.001290900548358061	0.0012594452319064117	-2.132833931229782E-4
-4.997438755280889	4.032636318053695	0.0010867005896069296	0.0010606194099223086	-1.9009702178318682E-4
-5.108994509801874	3.6116460899580636	0.0012103416914698783	0.0011813275418186085	-2.0461484907347363E-4
-4.991774580661376	4.054261353979088	0.0010800993069680367	0.0010542025004018154	-1.891876725523504E-4
-6.53602006808163	2.347293243898074	0.0017866503256414516	0.0016430211964030676	-6.029776299658113E-4
-6.871423256057571	2.3759082864320638	0.0018344278235146085	0.001641975725831863	-7.301190147403814E-4
-6.725008134174486	2.363972974785624	0.0018154196110065465	0.0016436165282981171	-6.754798038391263E-4
-7.498445287702315	2.6504749625169852	0.0018626228970022218	0.0015494347442461282	-9.789297505798224E-4
-7.543394316053332	2.6908233254228815	0.0018588208869390434	0.0015348133233645635	-9.974440121650453E-4
-7.714537633122486	2.9137762658493207	0.0018244037098352143	0.0014529457127848105	-0.0010670005545115283
-7.7891268079090406	3.0564766598021276	0.0017982416520993115	0.001401932744289442	-0.0010985964906859542
-7.80527300412054	3.4063802626319237	0.001703462361609657	0.0012799727512061844	-0.001109809597731503
-7.804324521600502	3.2269612996167556	0.001753467183440314	0.0013425245482819232	-0.0011070872694855527
-7.758877336072651	3.698244931275473	0.0016190860370272132	0.0011829086923995141	-0.0010986119074181955
-7.751964178591711	3.7286102673963915	0.0016096751058922215	0.0011726092544432501	-0.001096561099623401
-4.868412953288395	4.489722570165323	9.517245611893385E-4	9.31992436017268E-4	-1.5353159862867776E-4
-4.944274103721604	4.221530184777065	0.0010308781919506943	0.0010073713022981298	-1.7553514312528923E-4
-4.861218645669248	4.514367912389247	9.441372321552009E-4	9.2480251608279E-4	-1.5089640401060505E-4
-4.761328567585714	4.872867994409656	8.262114919777222E-4	8.126581021402478E-4	-1.1145725599257627E-4
-7.7347878369548635	3.762505605967378	0.0015984072315387322	0.001162029814297499	-0.0010916650997618515
-7.441188952293851	4.488511996506501	0.0013919735565022854	9.438547438230402E-4	-0.0010230235330686223
-7.462522939780039	4.43043664258904	0.0014072524167202728	9.611659737421135E-4	-0.0010274861973906507
-7.583988224902736	4.103803156183615	0.001486620011821651	0.0010528731863886818	-0.0010481405498623364
-7.428705960551779	4.562167039268793	0.0013827318960543432	9.234660301598831E-4	-0.0010270473681683154
-7.367225146909923	5.0179675342064245	0.0013281013989974342	7.976993161388917E-4	-0.0010561152220595837
-7.395373926440531	5.510469499667041	0.0013500942172148035	6.771595984358248E-4	-0.0011470816227529138
-7.396628687854849	5.543415335697084	0.0013506000359355184	6.686636221751635E-4	-0.0011523162110897418
-8.951906927477943	9.55517852325179	0.008384081458253506	0.0013982117405184117	-0.006333659284777159
-8.732770861641235	9.107630277300872	0.006344379149164826	9.307010571454538E-4	-0.005162908630582861
-8.477149435408428	8.592840803667324	0.004886284732578128	7.522303438950717E-4	-0.004106027328890029
-8.352048182285694	8.325615036227727	0.0042087860010882605	7.011919093724152E-4	-0.003628666047615181
-8.222367325804308	8.079901469599669	0.0037635136656862084	6.600236734131766E-4	-0.0032769629207238735
-4.558078678429407	5.6727023718291845	5.269871505824038E-4	5.237630662497892E-4	-2.4288949391926025E-5
-4.661854211303943	5.2307881209663405	6.987514809681318E-4	6.912640493575901E-4	-6.761249329226636E-5
-4.6736829568741065	5.179041007331088	7.17838907482961E-4	7.095961619028362E-4	-7.292497233542835E-5
-4.664862639408369	5.2157017440172675	7.045558822711337E-4	6.968999238364459E-4	-6.868961143148734E-5
-7.642518454416541	6.7438038314408955	0.0018074850436360223	4.7038762997762373E-4	-0.001642065916050346
-7.72390205946121	6.960130553786359	0.002058158457034133	4.897438043402181E-4	-0.0018511057694223687
-7.960824009101229	7.5515457825414485	0.0027164268848074683	5.361073027470311E-4	-0.0024100199759376733
-7.398279738095727	5.568321714484634	0.0013549311083755303	6.636264383461321E-4	-0.0011584896121926663
-7.486554017062449	6.151026864151781	0.0014811424452309291	5.428849961279571E-4	-0.0013261539264913323
-7.599533786520233	6.612688047526157	0.0017383857935917252	4.894464368250829E-4	-0.001577880824522535
-4.559353287845783	5.783205763653101	4.798326527273851E-4	4.7683833184464914E-4	-1.638078962548052E-5
-4.539973927898901	6.108340489734484	3.506512937830683E-4	3.4655338816580813E-4	1.850444311336693E-5
-4.595870421128182	6.280367827388355	2.0781968011480154E-4	2.041910902869617E-4	1.7812507234611997E-5
-11.949523827617073	29.206895619841305	1.0633202041836431	-0.1400658219981272	0.740044561085234
-11.807688642858182	29.154031813094953	1.0257692266303202	-0.13811257162409424	0.7289376111117427
-12.00330605669702	29.223330979102066	1.077122617372408	-0.14093255812935673	0.7433718332845671
-11.58017196199464	29.065937130844834	0.9653945808213523	-0.13732182203416232	0.7124418661916126
-11.41683712235142	28.96940271662765	0.9208240763612223	-0.13888184223821326	0.694498818651642
-11.219350371023808	28.853937987330728	0.866169344024884	-0.14211644086954708	0.6722402049928561
-11.063811648377435	28.68153300927144	0.8169913942853089	-0.15512129521296703	0.6478876185064848
-10.947486528223845	28.535037823889105	0.7783612401994688	-0.16596035248740648	0.6288213506546381
-10.899230615467399	28.323819733732066	0.7406729615650423	-0.18888722433403385	0.6111871555438646
-10.868467577029437	28.194812621939796	0.7173630049120251	-0.2029683167122078	0.6002903864792898
-10.876511202290695	28.109887068149042	0.7047713497716207	-0.21683233758959444	0.595241872152771
-10.899672074901286	27.854101802332053	0.6651339743600114	-0.25537707328853887	0.5766337380988603
-12.412266700730603	28.73183000599365	1.1230336381417174	-0.15000301985507153	0.7277759019835857
-12.004390987243811	28.644127827029816	1.0061847948182285	-0.16331995688438217	0.708501293717292
-11.418956634563854	28.353076382645266	0.8285567401043656	-0.19934168814337644	0.6589121687811996
-11.624144095082618	28.483083006210283	0.8917606530117944	-0.18322180053495127	0.6793326048485273
-11.98757052088968	28.638168487186267	1.0012229597184368	-0.16404779109029632	0.7073982389814462
-11.999455430555999	28.643021141499133	1.0047774929551752	-0.1634745228806752	0.7082740965551028
-11.11438165555979	28.077094826076056	0.7315581713228135	-0.23116444221667598	0.6159263534832338
-11.390783517603357	28.330385589064328	0.8195693605214661	-0.20209007274966317	0.6553911309152386
-11.018694723095315	27.985290635821798	0.7026965808447643	-0.2416904408082441	0.5994017708301761
-13.471803069018005	28.77445563984976	1.412313961293694	-0.13240628301256233	0.7535110782361012
-13.48260549035852	28.773788416678933	1.4151350103393645	-0.13227171531228624	0.7535867604759917
-12.935354512904492	28.789110493383188	1.2692151295870793	-0.1393095957985703	0.7455034700657289
-12.730299209385468	28.768829272465172	1.2124309255650871	-0.1429992320766162	0.7395714101108721
-14.231290469589101	28.525879619960573	1.5826475425447168	-0.13744602199018913	0.7436991751565156
-14.010448775461906	28.63328583652027	1.5390835926524304	-0.13309920878345488	0.7487905414023842
-13.506471729136642	28.767317669153915	1.4206660810986662	-0.1323401932448906	0.753352765032786
-14.460841527293365	28.39408003504012	1.6245549112215536	-0.14239097551238866	0.7356159283432842
-14.783683682753072	28.129965573228738	1.6656766459174883	-0.15569189096342193	0.7183772930908701
-14.975465100779633	27.963363652093868	1.6870658143087764	-0.16531836164435312	0.7076130835075114
-14.857377166814722	28.070482248494333	1.6751451190439075	-0.1587990864077739	0.7145277811299049
-15.247091508969765	27.723494694946858	1.7150794316998277	-0.17937309309118998	0.6915587925247564
-15.438921475279523	27.548521108541188	1.7321043354817256	-0.1902359079903046	0.6799562743078458
-15.777307067901031	27.23142152114181	1.756453037559126	-0.21041145292939564	0.6562995105868337
-15.505550048294694	27.4862002405047	1.7375882585560891	-0.19406589892636614	0.6755644130812347
-15.95882932927022	27.057658625283377	1.7675820083528127	-0.22187449266701156	0.6422616570340205
-16.071627921968407	26.944874315391413	1.7719087620986282	-0.2301210595126232	0.632528174643076
-16.348879088595037	26.649360708813276	1.778589317536179	-0.25361584367985246	0.6038120506250164
-16.427997019937784	26.555959712111072	1.7777441676456722	-0.2622319623831064	0.5945983720852448
-16.656844434007954	26.17623866269756	1.7601016611948719	-0.3009121042052204	0.5554653427178804
-16.696536478621557	26.09508062700545	1.7540815752069179	-0.31035682654282937	0.5467806238100877
-16.835749776418716	25.686852448177994	1.7169589304194195	-0.35616077486769043	0.5011289851986893
-16.845061757485475	25.628453285604436	1.7102793844912936	-0.36347044941243767	0.49399078667176793
-16.850433340026893	25.176846057478727	1.6548830391479656	-0.4189245268369905	0.43678375759690025
-16.85038673364371	25.14105029551206	1.650491681959496	-0.4233688536009792	0.43219843561009524
-16.822804208812027	24.752145786172367	1.602141947782317	-0.46941999980073545	0.38437829567685405
-16.814022621155868	24.619664448408173	1.5855677056654418	-0.4851121940662868	0.36810090740485585
-16.812945472733826	24.6090037446475	1.5842051894028772	-0.48635916979320754	0.3668031520723434
-16.723937840816944	24.10943746964462	1.518953092662109	-0.5459619627003898	0.2996517906008314
-16.711672631053567	24.055094941481215	1.5116395902941728	-0.5523277948192701	0.29252391907272074
-16.289023552988983	22.907733919851253	1.347704332652801	-0.6851892218966107	0.12840013064862657
-16.541701583590093	23.45604246001041	1.4312263998680428	-0.6224029066730369	0.2104848275949984
-16.554803726644348	23.499372302025698	1.4373046865829047	-0.6173209705237648	0.21634021088921812
-16.28488538521969	22.898119481008653	1.3462028142263018	-0.6862954906339934	0.12697227696442218
-16.26218103763534	22.856454352609262	1.340083530458311	-0.6909466519006319	0.12051764281382034
-15.969194038819062	22.31634337785984	1.2614840612950458	-0.7510453562652657	0.036835804736487274
-15.890230123807179	22.1925020649246	1.2463208792086646	-0.7641216660353524	0.017585681061186444
-15.611918811164477	21.76175729997115	1.1901087249816138	-0.8087351209825409	-0.05029245799844399
-15.389654649869971	21.467446140267274	1.158965915129889	-0.8366630256966523	-0.09764503151589096
-15.211472875440649	21.22502075941048	1.1317907916308632	-0.858924209972211	-0.13727808075621262
-14.852605830718518	20.76860561637889	1.0983238608640866	-0.8969328755819908	-0.2110806202633115
-14.818368111934701	20.727265125728813	1.0946133597002294	-0.9003109628725139	-0.2179304467222181
-14.010753868674147	19.956266747716498	1.0584859506739488	-0.9515100262108428	-0.334503054908855
-14.087441807327457	20.012526511232718	1.0598489277647336	-0.948819008877844	-0.32778152049383213
-14.468160486474938	20.371519812579944	1.0717233697529798	-0.9263241031644771	-0.2743759045738876
-14.161164464278139	20.08381166702931	1.0613217005629516	-0.9446712441049865	-0.31773953658997645
-14.781086333771103	20.690256417429	1.091878556011316	-0.9031944131917355	-0.22404736150776441
-12.566775432145782	19.255877513320883	1.0560984595426228	-0.97545925187858	-0.38804416512348694
-13.290339014836286	19.46305631769065	1.0492554867159771	-0.9708023811700964	-0.38647182004078384
-13.1729303124603	19.418787275288505	1.0507551528737789	-0.9720125993229357	-0.39108903416152535
-12.843245224742368	19.28971157894774	1.0559054460724966	-0.9754054720294998	-0.4035204421200789
-13.364979556612642	19.508469790386137	1.0507183628465238	-0.9700551067922139	-0.38256936886625764
-13.714991928392514	19.7215588672211	1.0532018617498982	-0.9630750446497144	-0.3638551042917005
-10.73275094914898	27.601566124654774	0.625383296097004	-0.27954357396199286	0.5413048809191717
-10.621312259153935	27.431657608134955	0.5954536480955205	-0.29371142878459516	0.5169171766798656
-10.494472622804425	27.139762728691487	0.5812866881320718	-0.3147360689718111	0.47740976690243586
-10.440814811578786	26.97290839065918	0.5688902247751269	-0.3257924744683556	0.4545257020851504
-10.340010025599554	26.46761329405222	0.5752393845682835	-0.3618244026641341	0.3842834201818937
-10.310942985096554	26.231506882359504	0.5652417401455129	-0.3772340258981788	0.35084328279077404
-10.254915889396067	25.788604694922874	0.5957452822985608	-0.4109324104936595	0.28936229017414755
-10.226478276469011	25.49740684588262	0.601607432328606	-0.4313947210694272	0.24701866188652127
-10.15297056364784	24.454238785309386	0.690434259787674	-0.510976183007874	0.09898021618657672
-10.148816922605754	23.97207807587904	0.7385918354248759	-0.5494263537106797	0.030908344012489913
-10.1572747910747	24.735583520367605	0.6646400120672803	-0.48860598372951103	0.13880707406129603
-10.162097597121184	24.830116402868736	0.6589620050156622	-0.4815076428662443	0.15244093917639465
-10.162546766859359	23.84260305188515	0.7537844053328179	-0.5619186023342609	0.013910612577738114
-10.199764060738538	23.17965757589045	0.8267497735427427	-0.6205942252543372	-0.07554790167112456
-10.264133457042867	22.925685144978395	0.8509493491650122	-0.6465800292673929	-0.1066948455075752
-10.334836167150385	22.416165687077918	0.908175112712981	-0.6934853925582339	-0.1753369572273401
-10.491992980100063	22.018023813554393	0.9526358122483289	-0.7441048761025348	-0.2214075997914433
-11.549836964138185	20.072338696358347	1.1487654286422084	-0.9646977772542724	-0.4019304221369102
-11.554967867880773	20.064003427239495	1.148951725215566	-0.9651788625519324	-0.40249021446554967
-10.551136967279964	21.796553611972193	0.9812710386559789	-0.7695522458614595	-0.24978277717950736
-10.861109989919282	21.2561808403101	1.0383932358415509	-0.8411187598760319	-0.3037605957161831
-10.944210941660401	21.11696785294288	1.0571108864794638	-0.8611782050746271	-0.317931695789991
-11.133323225905555	20.800917117156818	1.0902919386501617	-0.8977975305980324	-0.3453177464082224
-11.346534801731305	20.436488911990164	1.122245740888773	-0.9343380797825569	-0.37394369996526416
-11.231518843805489	20.62710766906838	1.1103820612577966	-0.9180943516208928	-0.35972390573925694
-11.741469854730147	19.77949816437784	1.1603067370315197	-0.9841956112801311	-0.4241672350185801
-11.841147224706019	19.661418434931374	1.157864450017744	-0.991410084354582	-0.42799436725160733
-11.973386913159729	19.52262481256701	1.1556962736686591	-1.001731795202428	-0.431082878760231
-12.17042537041236	19.353881967026794	1.1240491941189426	-0.9978663391570431	-0.42090237136042213
-12.254791953417843	19.298450378205736	1.0956056013653477	-0.9890121180581422	-0.4045507029932665
-12.107678242949614	19.405561627556374	1.1331149356029233	-0.997991653987043	-0.42431371369824555
-4.288326386940742	5.8070230604936794	0.05790840855513484	0.05149272211294094	-0.017965131777558683
-4.307057605244767	5.526002436139832	0.08002413585543924	0.07192764435503828	-0.019465045395813882
-4.180171464701457	5.245978145694322	0.10325828797602135	0.09447895214208672	-0.009916131677375428
-4.162615861022818	5.199209053922773	0.10687373826304758	0.09786805384258887	-0.00858798567999152
-4.143652721141185	5.191949089536986	0.10761759587359628	0.09838107024646903	-0.0073069009969580784
-4.014987066173259	6.398560350145364	0.010548451970788415	0.008108740936101571	-0.005945367863084897
-4.102160277057983	6.226155071234556	0.024124515315860753	0.021000677724875915	-0.008661656831346618
-4.158587255864665	6.1200098173878565	0.033106771820444136	0.029295626840793527	-0.010957697327511185
-4.284793079351208	5.824858607178209	0.0564000748109704	0.05007412815596482	-0.017734474577494105
-3.6322745368198053	5.1479752237781815	0.11590640235486441	0.10266332191511653	0.03319936415260176
-3.7520724673596213	5.133869891353276	0.11557258174561016	0.10358197767769697	0.02272353561524734
-4.068810461062704	5.185234828589743	0.10910408357820217	0.09932458882003094	-0.001517485836953698
-3.4079134276844885	5.238028583704212	0.113510426784848	0.09539296112740403	0.05186157792292715
-3.870611147185512	6.723331704642558	0.011290543524370512	-0.009846934301639963	6.496800048930397E-4
-3.93550508782948	6.569124366309313	0.013496603243793951	-0.004812593046163123	-8.83251228850302E-4
-3.083077723553127	5.477621858005871	0.10932476303183485	0.07473997810901001	0.07947668381643822
-3.2016356353304536	5.395281637801698	0.11161171761122073	0.08282805186268441	0.06902290965908545
-2.9250367521464256	5.618751443255416	0.11584643430553232	0.06256303163874315	0.09384296991450387
-2.808073832376915	5.742408533499555	0.11917126798058035	0.05234659586417467	0.10346472197261877
-2.561109083068193	6.012828978318681	0.14600461045953603	0.02982017294140412	0.12700702304943795
-3.6562255957727294	7.214473650128381	0.033146116357521925	-0.027964696374278394	0.001137173981206472
-3.592522873141893	7.34008329807876	0.059605740373159535	-0.04894030539163036	0.005655609035352079
-3.54328167840365	7.470859406778205	0.0673439171216271	-0.05529561658591613	0.006389112810510961
-2.1477862434435124	6.617732931249476	0.2273886667218493	-0.031634252427979806	0.1736227528766192
-2.178221292733067	6.571855578800015	0.21975544760682375	-0.025895180508212757	0.17068195107155143
-2.0648331524982755	6.7576354797203635	0.24911541984768076	-0.048843052575918464	0.18210072304522804
-1.8849213199230619	7.066868042911974	0.29670535599843295	-0.08669376735997143	0.19995006655157074
-2.4120263893614973	6.229400814325045	0.1736981705285055	0.009109721234585096	0.14394284307788713
-2.5361866250272955	6.047252036713077	0.1488337465536439	0.02753062626418207	0.129386892022609
-3.935819787141531	17.984500048599497	1.27679045783096	-0.6900752214054408	0.1526042848659678
-3.78336958602557	17.993315823553566	1.2664639492117193	-0.6930427505555574	0.15014463555731047
-3.427077741744119	7.766058137175304	0.15386872661360124	-0.12356617509903965	0.012963008464478126
-3.406569881135219	7.832445527304884	0.16543771098917243	-0.13185860751191758	0.013504340026440166
-3.395983191054093	7.883794864942119	0.1744633514761083	-0.13782930059556803	0.014288212710663606
-3.3371281060386737	8.150918617555703	0.2255606784999299	-0.1668916343137924	0.01813732252002944
-1.278169408830863	8.48437433428823	0.5156053039278914	-0.26189040014823567	0.25473829242943913
-1.4540629241815408	8.03470965362341	0.4470180093256977	-0.20625092460883193	0.24281098585771668
-1.8167261401452421	7.208011822579171	0.3175015535706888	-0.1039108050448389	0.20805829176529497
-1.5523830370140876	7.789776732269239	0.40789327571910244	-0.17420604445847815	0.23234800819914664
-0.9410764433027281	9.405038530050247	0.644325831279593	-0.3670453738541685	0.2702795539238301
-1.0329367331417418	9.151234284338832	0.6100866960322519	-0.340352409057625	0.2668877164538167
-0.7679094447811552	9.95277965234512	0.7085293596103012	-0.417405201709787	0.2743993865536904
-0.33002843814312044	12.134348277380695	0.9212971923951854	-0.5863839965021655	0.27166179123613876
-0.3357764586920513	12.078843485378034	0.9167174443066092	-0.5827045690969537	0.2721496233452287
-3.417433509638533	17.827381727176302	1.246305100237076	-0.7042740986451392	0.15270788729213208
-3.353382382951112	17.741842308688575	1.2435268038662128	-0.7071211175927692	0.1545684588065253
-3.674832941632539	17.93323560833925	1.2611643260608463	-0.6953211125487953	0.15239081274003324
-3.5409307277999584	17.885907081965335	1.2537772422186166	-0.7007596329212595	0.15192840309976288
-3.1860561960175433	17.549365365355296	1.2352862162484488	-0.7115044692678998	0.15726995058086482
-2.9981130641699174	17.395321314172424	1.2278603783472282	-0.7146329799979502	0.1598651102964074
-3.2165215628928006	17.57820816975883	1.2363979436033024	-0.710343300790401	0.15714217731534771
-4.1137207324417435	17.95308223849858	1.2929132309171392	-0.6852516488897777	0.15244031649775547
-4.160621080742889	17.795938972454014	1.300742161510481	-0.6857085065079744	0.1554075367990027
-4.190763877417752	17.70804950350443	1.3051583138483451	-0.6841982579193459	0.1564637594580976
-0.33050020850094985	12.145123827625998	0.9220004132397577	-0.5869160572586775	0.27149614981469056
-1.4343564303268679	16.31909273804294	1.151181585083195	-0.7254728525309125	0.18709114896964865
-1.3066176526698219	16.0680303809159	1.1407203520512468	-0.7249953214141125	0.190737883986903
-1.1152979539279455	15.611202681804269	1.1216699294416355	-0.7198605510008449	0.20014313644133805
-2.4474803932797915	17.1585224792057	1.208574854798264	-0.7208224448032606	0.16849404862968367
-2.055761384167546	17.041296048986602	1.1915048568505775	-0.7250526392200425	0.17296963561938833
-1.9984998164489554	17.002629506016117	1.1884676194712864	-0.7248847963051344	0.17452679191674308
-1.5724149375605685	16.580962567434636	1.1630878464749015	-0.7278461923167986	0.1819932116631287
-2.9820955633715815	17.38344915169903	1.2272585190448175	-0.7148376391788881	0.1601379261470646
-2.724789042326286	17.256116533629893	1.2181701776350704	-0.717894392260471	0.1643053419674551
-2.531457869203797	17.190304756335227	1.211495842591892	-0.720477560443401	0.1664828095667832
-4.183190145794866	17.56540290424019	1.3046868445492392	-0.6839572324944516	0.15819743573842068
-4.207099313692599	17.371866069837257	1.3084428742314345	-0.6859078605722376	0.16005284222541966
-4.17345519997633	17.089831976884682	1.301675771642982	-0.6890702851256576	0.15923764953426475
-3.3148310309893363	8.423923301546052	0.2776732033683572	-0.20146258677006507	0.018970498858337542
-3.3001926290874843	8.663118489326514	0.31933690728196973	-0.23152597989776297	0.018128501512334246
-3.2862287614074197	8.915212706658004	0.36219444461579725	-0.2609559165235905	0.019993894872395584
-3.2794829862540458	9.153166440048345	0.40579403328412667	-0.2913851155667912	0.021886443907954252
-0.3805651487088481	12.953841366376702	0.97637527886766	-0.629087678674921	0.2578351365025707
-0.4307061904896281	13.36924122248353	1.004572179577059	-0.6512697971332172	0.25010023011324023
-0.5075965103225141	13.744646939005303	1.025183788124001	-0.6647457002467041	0.24289592867714577
-0.5977318219793605	14.096499370658435	1.0464332310661852	-0.6799661182784186	0.23453824291361214
-3.2676731937878696	9.605726412719452	0.48166987240325665	-0.34086381746999783	0.029623427485653865
-3.256429234120413	10.042692132374542	0.5532596460477499	-0.38692052798024973	0.03745174376796546
-3.268410707882346	10.416945356274994	0.6073032471608897	-0.4188512677896348	0.04373275102462833
-0.6591870284780542	10.31262568099423	0.7520185340399785	-0.45205468866819404	0.27696242410272215
-0.42285288091859907	11.258976825610697	0.8490017629354348	-0.528306280750802	0.2791470822707874
-0.42939644071267913	11.215805729165236	0.8447025350032666	-0.5247387466892693	0.27930026611065345
-0.6312573047807166	10.428088654680536	0.765253684975914	-0.4629683212547194	0.2774577016718293
-3.2903234695987535	10.897386429199772	0.6809154751270878	-0.4639715881663049	0.051503108758233246
-2.987291544864133	17.386535233830127	1.22747414902833	-0.7147933764620141	0.16004117292841774
-4.164359810315925	17.031866286091535	1.2998974734140294	-0.6892593242251321	0.1594595816405029
-0.7097934901376413	14.466809880080852	1.0677201490066204	-0.6943009717973794	0.2251358378290802
-0.8575672753041089	14.969271293498517	1.0911110187828172	-0.7062122135168709	0.21471247550080902
-0.9532329287786547	15.217415294466539	1.1045778970253917	-0.7139753273846943	0.2079960777660437
-4.1386892518049425	16.602845789463966	1.2837091479625742	-0.6897660845178082	0.15561921311182214
-4.159558946386909	16.976159925336383	1.2976594746022696	-0.688668181276891	0.15950169767390526
-4.083322820670365	16.225441788462653	1.2631095317265155	-0.6884669429857722	0.15138063076158878
-4.075875945060494	16.183223288394085	1.2606311969696748	-0.6880873054790989	0.15116620232132208
-3.9528003255732322	15.292784673108926	1.1917302191703436	-0.6775844655369881	0.13154079174168304
-3.9992067929440043	15.73055462668215	1.2280456413342118	-0.6849990543300278	0.1422101202417389
-4.068371905853679	16.139351008679608	1.257270267800083	-0.6873440368058327	0.15043500852438935
-3.903746688804401	14.691009127397303	1.137908811176846	-0.6626991448715375	0.11729819863790017
-3.86987704440043	14.375574603567006	1.1069715718674908	-0.6523841279539608	0.11110907866968597
-3.9256796422272324	14.820378173973397	1.1500066449723942	-0.665651139193512	0.12007669929746488
-3.9497350317267026	15.228464150498013	1.1860438280007064	-0.67586290266138	0.1300700750392942
-3.7268568443784513	13.894308007070336	1.0562333037416527	-0.6388461217653316	0.10240440545290094
-3.698215854277132	13.779058127098043	1.043744187587793	-0.6349770963001802	0.10038416285945942
-3.6779639093146645	13.673870011895303	1.031554781733157	-0.6299807967428543	0.09882701041856454
-3.571181750067259	13.33170586472178	0.9928898942248379	-0.6177168710756804	0.09271074502737539
-3.4835043026903465	12.977876322076302	0.9502541980158772	-0.5993815505849281	0.08871435930789617
-3.404126025364066	12.339701968592273	0.8747810417038306	-0.5672497664301238	0.07585472219493904
-3.3488293333994186	11.895449310153229	0.8152482881817509	-0.5363012677461331	0.06937775850038658
-3.300315153385468	11.14083500028607	0.7163441065707615	-0.4848280428606227	0.055610016966525774
-3.9511621749674837	15.271050023970451	1.1898744775513872	-0.6770951894131014	0.13115693925813726
-8.244373317370188	14.628658956740194	5.276992056844935E-6	-1.1909157340372356E-6	3.120414859815031E-6
-8.208489142862772	14.204433859089825	5.013337762669906E-6	-7.894226132411327E-7	3.16966433421443E-6
-8.193734077492797	13.966873422743047	4.8629424961079065E-6	-5.593774740163078E-7	3.1894500271924304E-6
-8.232676222944097	14.462837941075223	5.173035217778036E-6	-1.0339059843979552E-6	3.1439007772383473E-6
-8.19035693955016	13.837323106092928	4.7808370611242E-6	-4.283824658530574E-7	3.1912557561559403E-6
-8.113167709168138	13.369167772280294	4.547526937416055E-6	9.55068456128139E-9	3.2652693417787286E-6
-8.077142174814208	13.181783020574018	4.4806790454266414E-6	1.922570555769504E-7	3.294627479184383E-6
-7.967407351985131	12.816549861797377	4.394045357661299E-6	5.170448660457355E-7	3.397983814069269E-6
-7.4202031915344335	11.241546128091116	4.61012334255893E-6	1.8843009126068913E-6	3.92714701087179E-6
-7.380855782333087	11.139150568907128	4.668347360777671E-6	1.9841413200565006E-6	3.9665461847737696E-6
-7.603903539139292	11.751642921695533	4.458348471172895E-6	1.4410956159708454E-6	3.7442794061241406E-6
-7.696154479064555	11.994745340563997	4.388675934287346E-6	1.2408386262258518E-6	3.6522699798354568E-6
-7.744684776673163	12.145936214046198	4.39360877700543E-6	1.114971698718217E-6	3.606306478177589E-6
-7.337783016568444	11.036160898112158	4.738445528985857E-6	2.08145122346051E-6	4.00991982130264E-6
-5.478513842259125	7.328297301269693	7.378665476308575E-6	4.779196405626883E-6	5.553357196863842E-6
-5.496335515484936	7.350666297835906	7.369680484285136E-6	4.773263361457739E-6	5.5427615407710265E-6
-5.513292533723025	7.373441024034741	7.349636825476985E-6	4.757967877179955E-6	5.532166698309836E-6
-5.7782594324877365	7.704138241466704	7.11971939437286E-6	4.584377619843399E-6	5.309243723590027E-6
-5.226288884072366	6.97442447090005	7.713720940669277E-6	5.0850054945594376E-6	5.721975098048423E-6
-5.1320395346395955	6.880771446866525	7.773522570941697E-6	5.122383129857188E-6	5.787168536047242E-6
-4.981658732436152	6.746084424883188	7.943610525427616E-6	5.243611238295068E-6	5.914836779426672E-6
-4.872230788355059	6.663668971542325	8.042933839082665E-6	5.30947117394192E-6	6.017152060529384E-6
-5.95993806317256	8.088641025459268	6.753893046286493E-6	4.218706764117369E-6	5.2132841000957715E-6
-6.156106083074739	8.43849134717127	6.5454505923220815E-6	4.048262131619825E-6	5.077671102367125E-6
-6.3622803987511345	8.893710900037291	6.163928151660945E-6	3.6723998785930463E-6	4.937269610766315E-6
-7.037730777065047	10.279206689455364	5.171251104303677E-6	2.703727687470515E-6	4.31913349674142E-6
-6.511291309796823	9.166024915663732	6.022731378714279E-6	3.5663512192370854E-6	4.803233878793563E-6
-6.961309529005052	10.091919377967345	5.271707303090815E-6	2.8509600102561795E-6	4.391572604043676E-6
-6.976746835639336	10.11701394282087	5.260038601190213E-6	2.8393979280462764E-6	4.379288053028731E-6
-11.149672852779776	19.026028297048256	0.19928587344218912	-0.04362629060403187	-0.09176490670055486
-11.177286946315288	19.099277703541333	0.20047981560905476	-0.04504398425351443	-0.09209227561761063
-9.18227086019565	22.941744559833715	0.19644058159406164	-0.10580098970020788	-0.059068197320297645
-8.933979733519063	23.042297787756027	0.19188069138352118	-0.10727489228182358	-0.05409389451367412
-9.497726748011418	22.723004536194928	0.2002470621392457	-0.10211956655501447	-0.06462515066138771
-11.201816179455392	19.362671115833425	0.202568195364864	-0.049381974067523385	-0.09189174768176231
-11.022193536741858	18.71762456011473	0.19417188564968496	-0.03808501240967059	-0.09034571943699013
-10.948655511422155	18.634752597804788	0.19143551367001493	-0.03622234254768654	-0.08916971551222153
-10.739200803101152	18.414265673982754	0.18394687806569915	-0.03166892410391338	-0.0859665801758229
-10.426129079411938	18.242868662510936	0.17247715777235295	-0.027137261909957758	-0.08043562524828116
-10.351495060601314	18.19934593348884	0.16973192121157823	-0.02611444424294371	-0.07910184579640696
-10.276659955502009	18.164399203559437	0.16699517711182585	-0.025207631957239685	-0.07783423235221597
-10.051706148564318	18.092298620546728	0.1584431437727845	-0.02289109665488514	-0.07344914093087648
-11.220597943108505	19.547650220008503	0.20404226272492348	-0.052381567014384255	-0.0917186286674857
-11.213232813518047	19.613678726955158	0.20428990161126973	-0.05324962815675017	-0.09155298637891211
-11.167862918473158	19.983763373685665	0.20562001158291676	-0.05913242284345431	-0.09018247376819163
-11.119734753615504	20.180895538942224	0.20612157747719986	-0.06183914531804103	-0.0894762053914706
-10.889962382093142	20.81510177874138	0.20643828839197187	-0.07131485405755354	-0.08565047523308641
-10.989883259185685	20.57314650704364	0.20637909762678092	-0.06796771954683645	-0.08704823948977697
-10.670647697607485	21.25443563231954	0.2062777876666977	-0.07810564992837234	-0.08227381223754493
-8.656589193032165	23.077778160673812	0.18528630054039727	-0.10716393798000662	-0.04906404925040686
-8.262164632393056	22.97490850022338	0.17283293597099003	-0.10344304187947452	-0.0409620276237904
-8.093510801985081	22.896766634500132	0.16703894145782594	-0.10122152241253644	-0.03798220928670918
-7.68989912608717	22.564207698669875	0.15090305370544493	-0.09201641105788319	-0.03011519594276428
-10.61906467426591	21.352055718189742	0.2062595563015657	-0.07945503298425051	-0.0816572273396589
-9.936768220586934	22.310409278173573	0.20437224995042724	-0.09515210783508721	-0.07185288955384869
-9.627937960973474	22.62487940796674	0.20192195574695798	-0.1005889677461921	-0.06674138530855268
-9.573169961095976	22.676544366109272	0.2014116762697763	-0.10142312911600984	-0.06590922600201268
-10.134279956953314	22.058148587414195	0.20490077725550276	-0.09072653125738372	-0.07498287597537484
-10.304582249602808	21.836678921374176	0.20571997639746095	-0.08721463346642405	-0.07730511825942585
-10.555587977067566	21.45179651669559	0.2060758567367798	-0.08088417326026896	-0.08092718907711528
-9.871150253323467	18.04329134881533	0.151673319873519	-0.021282703729352967	-0.07017763608443665
-9.4491510421968	17.986087424675254	0.13435965261836852	-0.01791563326044703	-0.06151272280577659
-9.39405468440286	17.97674307009461	0.13210685943040096	-0.017517950053016665	-0.060439668413414686
-9.318824933668623	17.968766098777905	0.12875204805295157	-0.016947894998825756	-0.05886046636031272
-8.866655676614846	17.930756511797174	0.1088551700998536	-0.013827237957352521	-0.049125226482062787
-7.460370084706861	22.326890903804703	0.14126291522096635	-0.08634576046879734	-0.026674538902111557
-7.181921823170052	22.004421546653404	0.12862998640710577	-0.07765200602260393	-0.022179449141676764
-6.980050576019263	21.793148493492453	0.12007798680205956	-0.07272251078710414	-0.01950771057777594
-6.576542696581086	21.409318391621486	0.10368304911841446	-0.06283088537404062	-0.013867941320247053
-8.591810565175942	17.924390418426363	0.09544593017859312	-0.011792320611828645	-0.04300272290033169
-8.160987566235585	17.895824611247768	0.0715617956244764	-0.008125924256870903	-0.032095994948108844
-8.427526747689353	17.911776804777684	0.08653466556370501	-0.010463681918971443	-0.03894950949149388
-8.540982568507179	17.920050757602066	0.0929814457451518	-0.01144223127161355	-0.04187042958170623
-5.864615339578987	20.755750631962357	0.07701632124340423	-0.0473098463773867	-0.0038167792693854976
-5.543802938210256	20.38074487517408	0.0640878861206229	-0.03849062827614529	3.4623788591637726E-4
-6.504364858334945	21.34437545298176	0.10095134084131155	-0.0614151703349956	-0.012984577663936667
-5.970918121132899	20.87023242852833	0.08120429387966978	-0.04960368358942656	-0.004995544328572727
-5.171797381464162	19.89737251545445	0.04884301524475737	-0.02963731881554086	0.003594380159048711
-5.0245480447987125	19.683822661130662	0.042676811318805144	-0.025050053343574345	0.005084760055824823
-4.900152014728899	19.401774462066626	0.03595049060057778	-0.020592696427572263	0.005071774804288847
-8.045165203849148	17.895237150670994	0.06264493903798202	-0.0068971469018313004	-0.027621885063015928
-7.828330068792466	17.887207984644846	0.04466498875059325	-0.0048973231803203015	-0.019195826107406593
-7.588389628929521	17.819549385161938	0.010531910689068369	-7.25147626578675E-4	-0.004698623548161656
-4.683175416995011	18.92056128922509	0.025455335084191386	-0.013475681457315005	0.006178660380076895
-4.557131527726211	18.533459102138394	0.018392633017934635	-0.010220141466856415	0.005863954370126649
-4.377707594286538	17.57417867700677	0.005362230464357686	-0.003071456551258164	0.003507595686846177
-4.375950900357417	17.526057226949376	0.004745081310571928	-0.0027200350563043284	0.0032759985937810964
-4.484941864981501	18.19838652331461	0.012500252775129561	-0.0066103516465644205	0.005082174467832992
-4.372825752777866	17.497105804998277	0.00452106631714079	-0.002614326685088072	0.003133694875868474
-4.260063754969469	16.957122878843833	0.0027432717886401027	-0.0010600738128921949	0.002072941467375508
-4.2543796491463395	16.88173839584814	0.0024814294109157956	-9.100822701815281E-4	0.0018093633340273145
-4.172479120773178	16.325671413989923	0.002718822298592322	-3.048891753742129E-4	0.0010732421161368244
-4.151871519508384	16.155447405066244	0.0028645435397623657	-9.415468403122772E-5	8.301959986914858E-4
-4.144035245207647	16.121454065378032	0.002886546190309029	-8.763249039091467E-5	8.241183331486235E-4
-4.072421898747817	15.289956430567175	0.0024399838745259505	4.094487980568161E-4	3.221303393107646E-4
-4.095328121705499	15.489697359268533	0.0025935554118219537	3.350229393414681E-4	3.630248804797453E-4
-4.118480058777639	15.68595857984359	0.002829786355828538	1.904221809245947E-4	5.147883492477302E-4
-4.140149876500907	16.06180723438685	0.002850409921068909	-5.975619857304611E-5	7.925855270012755E-4
-4.179593610389492	14.862900564725685	0.0018756173931684871	5.77601341043427E-4	-1.7379858864736605E-5
-4.129583690004605	15.034457843656845	0.0021239712296700197	5.642138720678772E-4	6.325380718057386E-5
-4.332504046130264	14.727261534199787	9.485974660804757E-4	2.493384064516392E-4	3.5130393317539193E-5
-6.864381120883843	17.824925970386563	7.744344085940707E-6	-4.482423173077425E-6	4.057848544395663E-6
-7.111456277637915	17.862901719600874	7.643476369943161E-6	-4.554841236190264E-6	3.7547347270366843E-6
-7.361730330183262	17.815658423143518	7.477050376321554E-6	-4.500917286500772E-6	3.451797596991157E-6
-6.699631952192596	17.790187728061333	7.817667203844282E-6	-4.422648051212209E-6	4.257371012158148E-6
-6.471535900809904	17.65611081898578	7.859945700289538E-6	-4.218654976930845E-6	4.53508480022474E-6
-6.01856299486931	16.965651538393175	7.794752148587462E-6	-3.34070993935466E-6	5.070311560053854E-6
-6.018217814642384	16.964954947243214	7.794646153511597E-6	-3.33985423844627E-6	5.070722437211377E-6
-6.192614293475787	17.31914560580889	7.844030846115751E-6	-3.765570596368879E-6	4.868980468820937E-6
-6.358826975092747	17.562077889890872	7.878395386337264E-6	-4.089938693088447E-6	4.67092134932775E-6
-6.018066056155799	16.964687362149334	7.794642463170882E-6	-3.3395443156703722E-6	5.070906621214601E-6
-4.908304538333134	14.969355025422521	7.931620597849508E-6	-1.2823253765558793E-6	6.181098806675788E-6
-4.894965705707698	14.956384548239772	7.938967374937365E-6	-1.2690703220587781E-6	6.193110046744729E-6
-5.522668475480044	15.89108446419409	7.726003994450136E-6	-2.1986476822613448E-6	5.5844822563668894E-6
-5.590293973325887	16.02332329799043	7.719005494400426E-6	-2.327624906403428E-6	5.518144089864325E-6
-5.62503595550961	16.102423683804165	7.722871616290995E-6	-2.4059514626625287E-6	5.487138049766725E-6
-5.79838945170203	16.47567517825189	7.736963781081814E-6	-2.798090943961916E-6	5.3060020981775155E-6
-5.818300420163335	16.518599132988257	7.741075526711813E-6	-2.842674482331537E-6	5.287797449886786E-6
-6.016563718580136	16.961325465432818	7.794271459974127E-6	-3.3358323859399664E-6	5.0725474742455085E-6
-4.911331118979538	14.97328547513143	7.930165542686393E-6	-1.286276252396975E-6	6.178132633375363E-6
-5.0735700023776875	15.16993664121582	7.852273297699347E-6	-1.479968535394092E-6	6.02542205514658E-6
-5.223708594183212	15.375437594116095	7.794717586878981E-6	-1.6869806552776065E-6	5.882959732588773E-6
-5.2244114000787105	15.376332166246335	7.794430874437194E-6	-1.6878544354820525E-6	5.882315053837139E-6
-5.424504479191739	15.698092793846305	7.73556944664976E-6	-2.0036901183961348E-6	5.686103420405082E-6
-5.22565127061393	15.37825402853767	7.794087967740541E-6	-1.689750895487086E-6	5.881156730555916E-6
-4.7077301313837365	14.774519111724057	8.040675685003714E-6	-1.081798356945642E-6	6.360808031569471E-6
-4.675015183440867	14.74800878513003	8.057575323276146E-6	-1.0548544980696532E-6	6.387480819976276E-6
-3.7658512309524754	7.028045440845924	8.652659689508797E-6	4.6628121442062945E-6	6.786301871952431E-6
