# Supplementary material for: Thyroarytenoid muscle fiber orientation regulates the ability to modulate vocal fold vertical thickness
Source: PLoS One. 2025 Dec 4;20(12):e0337735. doi: 10.1371/journal.pone.0337735 (PMC12677544; doi:10.1371/journal.pone.0337735)
Supplement: S4 Data — (ZIP) [file pone.0337735.s004.zip › Male/contourA6TA4.csv]

% Model	Angle5.mph
% Version	COMSOL 6.1.0.357
% Date	Dec 14 2024, 01:41
% Dimension	2
% Nodes	720
% Expressions	3
% Description	Line
% cpl1x	cpl1y	Displacement magnitude	u	v
-11.968005616002486	39.650844643500406	2.110074129543321	1.940572620747139E-4	0.28974421997517036
-12.100925229184412	39.521184251215715	2.107276726540979	1.930637448786926E-4	0.28977604118651734
-11.810234379374002	39.74293127707726	2.112056900991691	1.9476769186800428E-4	0.2897211399102561
-11.76596306338081	39.775513356632324	2.1127601660489295	1.9501791393635478E-4	0.2897130608475914
-11.47739948826791	39.862189693672036	2.114629866673389	1.9568569640546755E-4	0.28969027060470653
-11.258980847445656	39.857881496438054	2.11453370929153	1.956546338938947E-4	0.28968964061926167
-11.716143543792246	39.796222579001906	2.113206145647686	1.9517827030581864E-4	0.28970776081656224
-11.163938214941039	39.85365079891891	2.1144437032981824	1.9562009407533964E-4	0.2896899264099897
-10.796207435616262	39.85090503287166	2.114384072913685	1.9559412203485062E-4	0.2896877943780686
-10.709496869932108	39.85039381204079	2.1143722545012382	1.955884657869076E-4	0.28968726083341784
-10.37169574884199	39.850036177539195	2.1143641883386146	1.9557909114254797E-4	0.2896847904862858
-12.13512273325702	39.460672833157	2.1059719175915963	1.9260072572672803E-4	0.289790680070787
-12.240660142730178	39.24849072022055	2.1013987483048426	1.9097669548686865E-4	0.28984189903844987
-12.227325367848685	39.08705965880899	2.0979159740048607	1.8974593565103387E-4	0.2898801604839569
-12.205740642978935	38.979124391808504	2.0955899533215576	1.8892295051735504E-4	0.28990564633247595
-9.681369688821853	39.850002288818345	2.114354798181056	1.9556706144743688E-4	0.2896795851300418
-9.209886193231677	39.8500022888185	2.1143576498627152	1.9555382951259786E-4	0.2896760248616114
-6.503691158131879	38.96454001876737	2.095246241167977	1.888178855814484E-4	0.2898662688575081
-6.587351156296421	39.29642873129991	2.102406538909916	1.9133372069094794E-4	0.2897879349039041
-6.771159512318912	39.57700815680421	2.108455413148946	1.9346405996890266E-4	0.28972256632296317
-6.814129999907874	39.651652838586976	2.1100656671708116	1.9403033817230186E-4	0.28970513086325955
-7.229593906641747	39.84203493583536	2.11417237767574	1.9548008801875412E-4	0.28966297794805784
-7.181795837296288	39.83706132882147	2.114065202115556	1.954420747537235E-4	0.2896637996713144
-7.033567159296577	39.76166368437849	2.112436963716071	1.9486862445234528E-4	0.2896806169822883
-7.6946177519140235	39.85300356006798	2.1144122734469093	1.9556155524252778E-4	0.2896638767310064
-6.488283836647731	38.91091546805024	2.094090496679603	1.8840935932727798E-4	0.28987891001194066
-10.243595360807257	39.850002288818345	2.1143637735891248	1.9557459674787115E-4	0.2896838312998046
-9.730298368089413	39.85000228881833	2.114355601287907	1.9556771845694404E-4	0.28967995434392996
-9.743014193148053	39.85000228881833	2.114355519868297	1.955681570470038E-4	0.2896800502370367
-9.085341826788042	39.8500022888185	2.1143563928926574	1.955523247985845E-4	0.2896750833905738
-7.779783738995952	39.851154726690396	2.114375239690887	1.955457167423265E-4	0.289664960265923
-7.886706964608754	39.850916601280545	2.1143675199380745	1.955465015376382E-4	0.28966582463511925
-8.209330570361047	39.849987794146756	2.114358337536291	1.9553584713585595E-4	0.28966847765183945
-8.699211804792647	39.85004545472901	2.114362964674459	1.955406804329258E-4	0.28967215997365864
-8.427966558711145	39.8500350871401	2.114356153557613	1.9554102115150132E-4	0.28967011424107114
-12.152615457473026	38.61822056218743	2.0878064112403187	1.8617921988755846E-4	0.28999100969440095
-12.150457207342695	38.60568225439725	2.0875363291131106	1.8608389107916271E-4	0.289993972869967
-12.146591986235311	38.58859764700979	2.0871678471942277	1.859544553644266E-4	0.28999800363025025
-12.074238696384148	38.24828133015453	2.0798351184967983	1.8336957870310417E-4	0.2900783271741463
-6.441829287929373	38.514252064367554	2.085541189266789	1.8539776423983013E-4	0.28997292839339944
-6.4796557750756225	38.830935381536946	2.0923645463154257	1.8780288617056918E-4	0.289897873319447
-6.431316994593285	38.355730965701305	2.082122351930149	1.8420115456459912E-4	0.29001056428306915
-6.415000660473024	38.12021737547059	2.077047297807897	1.8241655405925287E-4	0.29006646949824627
-12.006552716049852	37.91928976266428	2.0727386398420546	1.8088072985912031E-4	0.2901559971314069
-11.966773292852782	37.7322909897182	2.0687101421355636	1.794665865360934E-4	0.29020013379207277
-11.899335717233097	37.41624344712912	2.061895356073151	1.7708695876761523E-4	0.29027472894352435
-11.86072968481382	37.23337054820751	2.0579562868821437	1.75706390826121E-4	0.2903178939011217
-6.405495081109018	37.81045524455644	2.0703659241283265	1.8008087935530352E-4	0.29014009346606606
-6.3802834672144035	37.49850283645258	2.0636458390898405	1.777287723499648E-4	0.2902141209964131
-6.34327199449609	36.990127261889924	2.0526835046046856	1.7391781687986748E-4	0.2903347925440064
-6.3346776499635205	36.89181710192548	2.0505679829540058	1.7317961471408774E-4	0.2903581164303205
-6.327277488709939	36.80573234114482	2.048714956364682	1.7253880721641705E-4	0.29037854291454024
-11.839379859361392	37.12464213602315	2.0556103787577458	1.748886264456302E-4	0.29034357066139804
-11.66031709327127	36.191536938073696	2.035503209004791	1.6790453327687237E-4	0.290563955776567
-11.619905720758748	35.962379473002436	2.0305724377919265	1.661958368658121E-4	0.29061810525594134
-11.730360249335298	36.58305483766412	2.043950592473361	1.7082120781632785E-4	0.29047144605353703
-6.248695444183289	35.88284413383002	2.028845093974918	1.65644853956228E-4	0.29059751446947063
-6.190644674951313	35.36621719878445	2.017710986095874	1.618419802546276E-4	0.2907200070374576
-6.146329446134891	34.860882297696094	2.006829337035809	1.5809501314491332E-4	0.29083989846491826
-1.0600869276340483	18.316100001774196	1.6513627524295267	4.55844622394274E-5	0.2947420576487749
-1.0459016161732135	18.37692181363064	1.6526638537878493	4.5975776521138365E-5	0.2947275031067783
-1.1744205707972624	18.153797557800345	1.6478868005920715	4.4542253343028815E-5	0.294781385128042
-1.311326192584243	17.97535615877772	1.6440674463647411	4.3396260984610404E-5	0.29482469579234616
-1.386335587551091	17.922671465764726	1.6429386134982231	4.305923363359821E-5	0.29483770413598187
-1.650548821745367	17.757514160475903	1.6394067152555603	4.200248102722112E-5	0.29487866873554663
-0.9718149006219283	18.630446296863695	1.6580955877648487	4.7607276542810346E-5	0.2946667388638158
-0.9542349860686515	18.852537320770427	1.6628497089635728	4.9039108339217517E-5	0.29461381013286597
-0.9467123425971604	18.932059856972355	1.6645543629767392	4.955218978045458E-5	0.29459485049691747
-0.9488912973033679	19.009058522305217	1.6662031803046546	5.005001616748438E-5	0.2945765526971294
-0.9602591937381534	19.185733594449147	1.6699897011432283	5.1191028292701005E-5	0.29453460966954964
-1.0005126263859143	19.36574217623491	1.6738433779196586	5.2355719357829444E-5	0.29449205828022873
-6.05347281998843	34.07388368729615	1.9899059538099908	1.5234913951059261E-4	0.2910264606181133
-5.779746191862431	31.198536783186327	1.9280048276652342	1.3166075755207245E-4	0.29170856686189306
-5.81260308842713	31.6601371096856	1.9379141418669	1.349188068543252E-4	0.2915989724656683
-5.898916358898413	32.61341104261303	1.958460946521236	1.417673378077793E-4	0.29137280451458103
-5.976331308258205	33.33624786626052	1.9739959569853507	1.4696397164526287E-4	0.2912013866175228
-11.555172919712001	35.57995576034233	2.022334561781924	1.6337353233524408E-4	0.2907084900998333
-11.427224513094306	34.824469013294944	2.0060613553423012	1.57763946557756E-4	0.2908870461616808
-11.302991741507174	34.01939293201957	1.988718359730833	1.518726490708817E-4	0.2910774067780637
-11.26269403333529	33.74326682230424	1.9827864535913269	1.4983502410858944E-4	0.291142711628015
-10.87492360433819	31.536162433666846	1.9352756873725503	1.3391264193999452E-4	0.2916642623400949
-10.79808267178972	31.096982410679725	1.9258325507065317	1.3085376403408652E-4	0.29176804791063193
-10.515617328365707	29.431210118152052	1.8900169315469495	1.190518599204532E-4	0.292161761555052
-11.095255333576779	32.78560916869341	1.96214015344695	1.4292473882855484E-4	0.291369020489036
-10.374607869233792	28.677418549364212	1.873789226234582	1.1390336151758789E-4	0.29233983906937877
-1.9007542873442729	17.670028077820447	1.6375333705764432	4.144595262401562E-5	0.29490107251318054
-2.0779141835942943	17.606247817656115	1.636169476338915	4.104058620510211E-5	0.29491737312760824
-2.421704394542373	17.610906476909	1.6362695847796813	4.1079509363859974E-5	0.29491846155897555
-2.5268901597962445	17.60827853304663	1.6362140039368658	4.106561184131151E-5	0.29491975908207185
-1.0157099330243569	19.441588102125813	1.6754693789342379	5.284704674455783E-5	0.29447411815132774
-1.1062328150339649	19.65851365771074	1.680116265016141	5.4252940602708536E-5	0.2944231092929488
-1.0950141199455286	19.63861486947969	1.6796899532009997	5.412376836755153E-5	0.2944277696691927
-1.0936631912571904	19.634142492606518	1.679594051671131	5.4094704468247416E-5	0.2944288246180526
-1.2019485900933222	19.823967402584525	1.683663365732896	5.532643468980874E-5	0.2943843749959796
-1.2626663164006444	19.90610167368628	1.6854221169453303	5.585877453777243E-5	0.2943652299390599
-1.3479656887537845	20.02184186709379	1.6879048717900509	5.660950895068815E-5	0.2943382504416715
-1.3818036936806772	20.069240413165744	1.6889204027155122	5.691849223987231E-5	0.2943271948963333
-1.490043238491493	20.21081153288452	1.6919567633494328	5.783686174307519E-5	0.29429421851514903
-5.495158991359491	28.68268136418761	1.8738599949349264	1.1408053183797042E-4	0.2923051304620672
-5.507477156915547	28.790577524822243	1.876171648808874	1.1481389379645604E-4	0.2922795425172236
-5.640376413522405	29.93509919763994	1.9008107973781803	1.227691802364974E-4	0.2920081742844722
-5.66674537726079	30.200894570944342	1.9065138239378188	1.246050137899385E-4	0.2919451158772649
-11.232964758328787	33.56280133293661	1.9788954366502909	1.485036119692005E-4	0.2911853714215406
-9.890707351552885	26.584105713780335	1.828771983770647	9.96334092157804E-5	0.2928337774057741
-9.499209611630052	25.463046361573806	1.804692090969962	9.220473014666085E-5	0.2930974805743562
-10.251371607480321	28.08873461337165	1.8611274427422586	1.0979534602981021E-4	0.29247882081661514
-9.949856872037069	26.81141811544305	1.8336614131904814	1.0119487099202771E-4	0.2927801821059649
-9.409620206466	25.28683176907262	1.800893808837506	9.102263493496368E-5	0.29313874933305534
-8.975776833099328	24.413789608181347	1.7821926206493575	8.53292748139547E-5	0.2933433373699472
-8.450931047688341	23.67686534172989	1.766324600317072	8.049895424220918E-5	0.29351502382953343
-8.315280225053407	23.486682331666373	1.7622561285873894	7.928128267039842E-5	0.2935593517179133
-8.109310669822081	23.245736403988893	1.7570764061341255	7.77353101584058E-5	0.2936153013099869
-5.04821833795282	26.35030357792787	1.8237363764327137	9.821346136546733E-5	0.292857013713533
-5.072511135861281	26.457154341834364	1.826023793049091	9.891085693673591E-5	0.29283174845153825
-5.319014801988768	27.6151602307035	1.8509091746871171	1.0674798342264849E-4	0.29255790672401616
-5.298549699956672	27.508324942348306	1.8486187712005757	1.0604044031416697E-4	0.29258319083244394
-1.6547952866665352	20.435138707303928	1.6967622278643173	5.929520418729684E-5	0.29424192315234
-1.7068462026965912	20.505043732104994	1.6982621321650992	5.9751120994938946E-5	0.294225631925995
-1.8328638043067826	20.675856534446993	1.701922548831566	6.086384917885081E-5	0.29418581615383593
-1.9146876228856835	20.78271581099791	1.7042153579255432	6.155861731401192E-5	0.29416092664586957
-1.9589596542270868	20.838178803681924	1.705403077213246	6.191745752855792E-5	0.29414801914639477
-2.2267902915590323	21.173727916983232	1.7126109323652354	6.411058367108597E-5	0.29406993305927265
-2.4765836027203294	21.524027437877677	1.7201100294273166	6.639563105552911E-5	0.29398822253711276
-2.510632075597485	21.56945277354053	1.7210865673884914	6.669483746427724E-5	0.29397763878842353
-3.4170539347823667	18.323036770820913	1.6515202781553906	4.568258405317756E-5	0.2947554784006557
-3.3613588547056894	18.26201824120377	1.6502139846351662	4.528921496757221E-5	0.2947696349007698
-2.8302006677410443	17.7685842180935	1.6396445318218626	4.2103902966961544E-5	0.2948835756753598
-3.0213186080937637	17.882690433716814	1.642088835164932	4.284254651542876E-5	0.29485766052922713
-2.9853774190574067	17.85333337493745	1.641461269211897	4.265305641589594E-5	0.2948644133723468
-4.904236518511963	25.91960781073081	1.8144663848188651	9.536458648249033E-5	0.29295852662665917
-4.723668736196532	25.314951331292864	1.8014948397314923	9.132669001411742E-5	0.2931011686833026
-4.604679940346854	25.051089745874435	1.7958119844638658	8.955565097258895E-5	0.2931631404222589
-4.281370486848969	24.383328411417228	1.7815080939316303	8.517192137591234E-5	0.2933198735689246
-3.2125741016240386	22.611557155864187	1.7434421072432644	7.35160738401876E-5	0.29373431620436574
-3.272014261258436	22.70654698603269	1.7454758817184097	7.413408276988657E-5	0.29371210760865374
-2.5518384799861815	21.63096481182497	1.7224052209241343	6.710123757092224E-5	0.29396327647287135
-2.8735384712196232	22.08009398368013	1.732049594274438	7.003698708802229E-5	0.29385853204242063
-3.1756044296995665	22.556944434453374	1.742268151161869	7.316235725309397E-5	0.29374706789664523
-4.545571876999899	19.652622560032107	1.680009682045633	5.429096757601011E-5	0.2944465640035538
-4.424895516455141	19.524062222800467	1.6772559022621654	5.34610242172255E-5	0.2944763705107232
-3.958958611653594	19.00470136406695	1.6661220431519865	5.00896416637028E-5	0.29459686334116764
-3.8782730930382083	18.915322300283425	1.6642102312765588	4.9512616329513314E-5	0.2946176052179516
-5.025563667731989	20.107549344377823	1.689781395263417	5.72626521651252E-5	0.294341500183148
-5.277731362781373	20.350988119887234	1.6949848379964498	5.8835200468724115E-5	0.2942852122151094
-5.606549304112775	20.6598148798465	1.7016232963452311	6.086416174398136E-5	0.29421392760261345
-6.131048509468386	21.17349677678001	1.7126169649456489	6.42022554456575E-5	0.294095134671296
-7.17416985769136	22.198608654304337	1.7346002144123995	7.088227518324894E-5	0.29385813335611927
-7.6413332318231895	22.67125431062098	1.7447778800828853	7.398367753548075E-5	0.2937488132387076
-6.9150129554945305	21.927639425126234	1.7288099145269475	6.914040781074132E-5	0.2939209061907337
-6.31895859009996	21.343154735881807	1.7162742170732628	6.53254260854681E-5	0.294056029761678
-6.618255579081206	21.642875823077	1.7226820882298695	6.729246584828683E-5	0.29398670600872523
-3.6680004015474728	23.30103040805593	1.7582549898171038	7.801986555392642E-5	0.29357328660504306
-3.83446762916781	23.580833568731567	1.7642553469909397	7.988817162158635E-5	0.29350783460963564
-4.071443328978513	23.987709649252928	1.7729985539515951	8.252689734513226E-5	0.29341258602906994
-7.640251545310057	17.586782544931808	9.227729190541231E-6	-6.936747163085819E-6	2.811259351990683E-6
-7.509356374993602	17.79911102953117	9.439636424113935E-6	-7.327554942152339E-6	2.8796483374416017E-6
-7.6989388334005735	17.4903691638282	9.150934843801388E-6	-6.781764078133548E-6	2.778405628179924E-6
-7.762103216471637	17.30759444679789	8.961868535781325E-6	-6.483107628405312E-6	2.7587725189460683E-6
-7.821162534822876	17.152686250634986	8.805679608351943E-6	-6.242335682672079E-6	2.7330573426644103E-6
-7.87221896818102	16.9473112831706	8.586414970133815E-6	-5.9322727881696394E-6	2.720043261944521E-6
-7.921170402924522	16.753942907049066	8.380308466570821E-6	-5.640911004312782E-6	2.7084754001916667E-6
-7.9783869673286425	16.470761822820492	8.079064844036463E-6	-5.238587828439578E-6	2.6999369486372516E-6
-8.003886469325913	16.357472230499454	7.957130920929888E-6	-5.074495513514623E-6	2.6941202323478657E-6
-8.041803974825056	16.197407590250943	7.780591860235531E-6	-4.8589017426685165E-6	2.670526130006112E-6
-8.11957094103931	15.808141817188318	7.3577771041880185E-6	-4.335251171427849E-6	2.6377591424099248E-6
-8.094241908274963	15.975737091845481	7.538356639188401E-6	-4.5539121651766E-6	2.6466454980513817E-6
-8.149959289733443	15.594634263864748	7.125328848423218E-6	-4.051262375479811E-6	2.630964029264461E-6
-4.487015489615116	14.591722761896559	9.401760665262319E-6	-2.464465267451712E-6	7.382897060695088E-6
-4.416731324563106	14.512870608922288	9.4312193964103E-6	-2.3590336767553005E-6	7.4640992169659555E-6
-4.329055028394281	14.412978776001905	9.47327206059843E-6	-2.2187276579559405E-6	7.5711123190763115E-6
-4.19303203891211	14.248275933735142	9.537786702112939E-6	-2.000306497532425E-6	7.730357750027653E-6
-4.178965322518646	14.23024927967746	9.54527182610934E-6	-1.9754667461865783E-6	7.747838716110888E-6
-8.208595369810979	15.125877972768416	6.62017003064865E-6	-3.4786702107328546E-6	2.6044041791707585E-6
-8.250106284083648	14.883579494882824	6.363558113298981E-6	-3.1988792870096248E-6	2.580140475336818E-6
-8.184763342662869	15.304083214581624	6.809977165528242E-6	-3.692365925060994E-6	2.614314437819629E-6
-8.194040568253598	15.203367992185502	6.70296923005115E-6	-3.5666152183162294E-6	2.614498292252527E-6
-4.009503675450382	13.95499929048619	9.605032822456667E-6	-1.6224362604944677E-6	7.939403510419542E-6
-3.967321215997023	13.879167246534847	9.623259277588609E-6	-1.520034030077107E-6	7.991873293860287E-6
-3.8768075373306097	13.684183745503944	9.653129221231708E-6	-1.275722945095188E-6	8.095324868259944E-6
-3.8285567068758617	13.577304042901428	9.665398639377974E-6	-1.1407731156137151E-6	8.149153412731172E-6
-3.679175518096213	13.165512678706849	9.709274124027917E-6	-6.286013846888916E-7	8.318445720699223E-6
-3.5952780276413945	12.848827743115857	9.726576162950711E-6	-2.543998937504551E-7	8.410137078288921E-6
-3.8035301168690907	13.511178334388502	9.669828214349087E-6	-1.0636493139676584E-6	8.17454080094252E-6
-3.5706258476984103	12.751547870197772	9.737539725805947E-6	-1.2858807492309726E-7	8.44162580470821E-6
-3.536337058362929	12.508568926206657	9.752246115011145E-6	1.633307629020852E-7	8.486505732663538E-6
-3.4943523373487664	12.217884679130231	9.764234278167326E-6	5.109466126366713E-7	8.538846364136756E-6
-3.476217738039166	12.051206781698731	9.770168584842353E-6	6.960133647887915E-7	8.55838991183404E-6
-3.4381043775288846	11.707787309160882	9.825728618584187E-6	1.1288357584568189E-6	8.617744896084909E-6
-3.4175141432913065	11.442487558596586	9.847275615121645E-6	1.4281608210370105E-6	8.640371523335736E-6
-3.390535492772293	10.959938069747185	9.925526056384684E-6	1.997483884062937E-6	8.68098113912125E-6
-3.391605607580326	10.637069694303245	9.976367748051165E-6	2.364939984659063E-6	8.684527641673467E-6
-3.3957072198915474	11.125983907025887	9.911022548316034E-6	1.8139228733830478E-6	8.67586940660936E-6
-3.3933099091125833	10.454525891479044	1.0014338112907387E-5	2.5857293317047596E-6	8.69113414810648E-6
-3.392748642497309	10.363320317554606	1.0041113214010484E-5	2.6954123915163752E-6	8.694451560309695E-6
-3.3881777990103163	10.052022617744685	1.0113498910407886E-5	3.052942352385031E-6	8.698300206778645E-6
-3.379931059854188	9.65560915900371	1.0217503767480228E-5	3.490858267244649E-6	8.693952503665952E-6
-3.38003327420144	9.645525660619372	1.0219193302139166E-5	3.5014129723166956E-6	8.693398966275998E-6
-3.380411775956053	9.63612711841371	1.0219945094073112E-5	3.5100778978318967E-6	8.692064905194372E-6
-3.4070943292007656	9.209820550583608	1.0312410919684392E-5	3.9771608340009485E-6	8.65310987243235E-6
-3.4177904844649305	8.97279793026408	1.033963090898656E-5	4.203874756860184E-6	8.609736181502071E-6
-4.670507470987797	6.528342318175511	9.634331609086829E-6	6.677391758510575E-6	6.895419972048231E-6
-4.472672713765167	6.53165408154053	9.832945113526472E-6	6.641304020955806E-6	7.194923004271791E-6
-4.296096768007061	6.564113874181485	9.95482196245089E-6	6.539920737633153E-6	7.333503956409936E-6
-4.1907677441120486	6.6201318525786546	1.0044478818654655E-5	6.430501502128385E-6	7.485273974728059E-6
-3.42823364007561	8.77881073484247	1.0401297393208695E-5	4.414274713577405E-6	8.594299886817213E-6
-3.440421539484517	8.631632878187974	1.0444774700604323E-5	4.5478556463176885E-6	8.571646295686303E-6
-3.510174069952668	8.051882576425108	1.0582548235383299E-5	5.055538002494883E-6	8.455789694955438E-6
-3.4654247941708625	8.41479710425795	1.0475655192419769E-5	4.727997723308716E-6	8.527144127434264E-6
-3.519325274558982	7.974355231943207	1.0580844981282701E-5	5.110874391733839E-6	8.426867323615165E-6
-3.8048036653298265	6.960169305120867	1.0246317481599417E-5	5.78747599434051E-6	7.779686508818713E-6
-3.942941641067294	6.809098812242506	1.017673027332074E-5	6.0945551819335514E-6	7.66448120858136E-6
-4.081244662082278	6.715380176995773	1.0031287850980318E-5	6.191478732651256E-6	7.546144214397107E-6
-3.557899482821399	7.6388476831782866	1.0528475005854274E-5	5.174798712549031E-6	8.239115138491521E-6
-3.5506928691402093	7.692857622749482	1.059803739717319E-5	5.244231568986755E-6	8.310055675434273E-6
-3.535122007221198	7.8370201875805385	1.0582954492484105E-5	5.180184596318829E-6	8.359646908553983E-6
-3.5827478111781415	7.560437912809053	1.0528936925313925E-5	5.338057138401109E-6	8.183607349494288E-6
-3.656557182300242	7.31345080673359	1.037242375984414E-5	5.48753607753002E-6	7.975689534470287E-6
-3.741595319822733	7.091603710798701	1.024812143153595E-5	5.544605707411123E-6	7.836861620270424E-6
-12.48823622079036	29.318127189803445	1.4153566874761938	-0.15151450102192263	0.8952741301955122
-12.301573729696075	29.291730374054282	1.3582890246429289	-0.14911559430310764	0.8864565772741737
-12.904182385341631	29.37659805299116	1.5411553948850858	-0.16010996995528537	0.9073455198661278
-12.704310573905445	29.35687813300677	1.481326838504934	-0.15599679296465857	0.9024056763038366
-13.215739023882737	29.375039723105594	1.6275392156095376	-0.16717077422161417	0.9060633169027693
-13.289816212405814	29.38416912499247	1.6489217650400017	-0.16946524271776633	0.9065517516536234
-13.628735756055638	29.408293625969595	1.7343782791327682	-0.17638303529524318	0.9009412422654057
-13.761313265189306	29.420327221129604	1.768414703488547	-0.1795098909683153	0.899036814027572
-13.789831291953012	29.42263826529943	1.774575652324044	-0.18032126394417244	0.8982044860629859
-14.193507593470319	29.351006338599753	1.8529887692965021	-0.1860668399406834	0.8783885254695143
-14.343065600888547	29.30623263263965	1.8767216747476043	-0.18574028719791677	0.8695580136995997
-15.169871121939503	28.7024294022831	2.004149255651498	-0.1748907928132747	0.8307850276000989
-15.025976096323706	28.826575538617305	1.9825574938863428	-0.1757694599934939	0.8368843291691054
-14.704342841257393	29.099582909420015	1.9337313079749885	-0.17951361341357816	0.8513096842855601
-14.77814405518191	29.048154888872233	1.9447192989903006	-0.17760567179562847	0.8472467603181227
-15.194930389272562	28.670268692680192	2.0085621416924706	-0.1754183892270358	0.8295770341670738
-15.552436058935607	28.262388145106144	2.066764051179563	-0.18443832792559295	0.811985522766953
-15.65870487864321	28.128694460225432	2.083883808453551	-0.18758347869084524	0.8062086369056911
-15.420870685895718	28.414489982476084	2.0460339243187087	-0.1793401396132869	0.8186317857836929
-16.14669845066415	27.534817692946177	2.1458610178921345	-0.2170700272666273	0.769851663672053
-16.18902508127296	27.487365967844962	2.150063769279283	-0.22019122147266343	0.7661938796627129
-16.090879730623392	27.60512583812312	2.139041527095733	-0.2136122563603136	0.7743772014696915
-15.906983759261689	27.83045491742547	2.117505458011003	-0.20198136439032455	0.7893797880586325
-15.78801336657089	27.974288039163056	2.102500642650106	-0.19464859206427715	0.7978362282473624
-16.4224657835804	27.241242221715776	2.163202196949104	-0.23906970013876405	0.7483422044986086
-16.636541644582238	27.015574682657572	2.166115635008024	-0.2563775439504553	0.7276686597463735
-16.701862721366762	26.948993088668995	2.1629313443050164	-0.2626632469000592	0.7215045744517138
-16.98192097775023	26.67928029930171	2.1411770876170095	-0.28824068550497395	0.7021200542126755
-17.086567607533095	26.586911131348927	2.1293313849175366	-0.29951110988001184	0.697859468985872
-16.810764952407226	26.84442366016748	2.153947747571367	-0.27280065272212806	0.7143202179771968
-17.316197999609905	26.352544552541893	2.0947684432010796	-0.3313877098542947	0.6942702365630185
-17.45518464052986	26.210110438215963	2.0727826921857133	-0.349434802001903	0.692893574199838
-17.722095738557805	25.895382301413925	2.036509828475341	-0.40336462260840694	0.7000697630211496
-17.72264017583542	25.894744071275742	2.0364235303178493	-0.4034753560142339	0.7000820183552995
-17.932597821946576	25.11386146747848	1.9672625268895894	-0.5290026669026251	0.670667891046489
-17.907096306050956	25.00313633884308	1.9571654631037698	-0.5470080888861536	0.6592262864555725
-17.75267320881764	24.32471147247125	1.8940897586007728	-0.6586054767464266	0.58767774844759
-17.92944471255859	25.1306830888716	1.9685957781695935	-0.5265299488285841	0.6712236183377221
-17.722777975835573	25.894232143167198	2.0363758545724076	-0.40357156651668874	0.7000545087891573
-17.728945142955695	25.871483784810497	2.0343707672590643	-0.4072259594181487	0.699205362591844
-17.700264955727473	24.192801294244298	1.8789526677951822	-0.6806299458663019	0.5645701375032786
-17.492893227235577	23.675149455238873	1.8166773700764514	-0.7699434736150612	0.4743423825198738
-17.219818972655105	23.051350814888384	1.7395283851701042	-0.8722387360002778	0.36181302584326336
-17.213682929786287	23.036984749786797	1.7375954450050868	-0.8746124563624792	0.3592479321393953
-17.20651458505761	23.021889840621302	1.7355472021996485	-0.8770988087952394	0.3562923096671193
-16.72944438496599	22.0265670999435	1.6073130896723162	-1.0290476333619225	0.1566430618885037
-16.772330573218266	22.113599037757318	1.6180443767075767	-1.0172127746096118	0.17394035706341535
-16.97378539565523	22.529669064239176	1.6708866027310527	-0.9565557537881669	0.25719882800864796
-16.69878402350933	21.97001521221032	1.6016077400300492	-1.0360886828958533	0.14570949291167773
-16.44523432072541	21.481646309928003	1.5468279505542304	-1.0988921209336575	0.050790990767482884
-16.38784636008633	21.382208809377225	1.5387762282981323	-1.1100144988605196	0.031265711052154865
-16.10429654720809	20.90765006213037	1.49136196998423	-1.1626891836735722	-0.06737027572802039
-15.229590069694847	19.59839917871314	1.3980502557262593	-1.2340023971370524	-0.3445329781558213
-15.573303162172023	20.08692966262294	1.4275993003093965	-1.2178522566430274	-0.242180107383891
-15.762739830454272	20.369577854236137	1.4488507264427473	-1.20303135553079	-0.18183928069694416
-15.676053214728174	20.229671015614727	1.4368076969317405	-1.2129868898783762	-0.21158029922454757
-15.004965242227517	19.29705702264412	1.3771476950976347	-1.2181155303440452	-0.40808497252041465
-14.347740685004595	18.43237628944785	1.262679275761683	-1.088103103207878	-0.5567905564993678
-14.71316053352021	18.903140185799252	1.339518626600419	-1.1833198641047091	-0.4930788846531606
-14.112301424219844	18.14085757339455	1.1928859365582518	-1.0057014417220334	-0.5838460627637322
-13.786968016309958	17.746840232171802	1.075030134136766	-0.8783014680175935	-0.5756904388156289
-12.572484095421888	16.31238607204104	0.6069999293568004	-0.4369721483347536	-0.36626931658694994
-12.73923093656964	16.50237005974189	0.669932819798275	-0.4945061729285368	-0.3999843448008211
-13.149721100590622	16.985383718836303	0.8240019145776425	-0.6407921637994094	-0.474325508900937
-13.560443943361147	17.474962802260926	0.9857060740384054	-0.7925520195940378	-0.5438863883566489
-12.433087863224218	16.142914163274668	0.5561876727500424	-0.3936553093309589	-0.33599104737503727
-11.67886765718853	15.130655135953049	0.30558271319434716	-0.17315222940005667	-0.18489394075827503
-11.370603754574383	14.616160191779192	0.21548678549407516	-0.08869766207822029	-0.13401868901792285
-11.928279318244115	15.521235666230787	0.3815981809716485	-0.24151624597573704	-0.22982469098613673
-11.098102119973685	14.067276715400904	0.1546101886557099	-0.037652621897033695	-0.09294974036346373
-10.94829922258624	13.75778922441979	0.1196345702614379	-0.010635611801545479	-0.07032776278655316
-10.566136973193167	12.955069884045642	0.06997797960990784	0.01084336339458555	-0.031992830586054954
-10.528617101577506	12.869997651759531	0.06429484110540927	0.012292483558516894	-0.02801729742110856
-10.125844678960055	12.03212679724241	0.04076655115962677	0.01136283961172208	-0.014134880601536351
-10.205786830641387	12.200371242765215	0.045476667772178195	0.011482062884918704	-0.016929398551543143
-10.11776374681346	12.014636087480781	0.040459441634710124	0.011271787284306575	-0.01395597892456756
-9.799033203597945	11.32040592221854	0.026340874179507423	0.008728375289277642	-0.00948137848892124
-9.732454220074882	11.174895810343436	0.02345385999503327	0.007905041352076111	-0.007932853699473039
-10.081694286405995	11.938670646469957	0.03892501885269147	0.010946343644291806	-0.013467337844974711
-9.419861471494833	10.505758447346915	0.015797995114100065	0.00400134439680167	-0.00714059380979212
-9.39945834397536	10.463080013210769	0.015282956443427035	0.003733854966540843	-0.007036472579259374
-9.362989365785312	10.388561145610026	0.014595179035224344	0.003525378032554	-0.006861515525241082
-9.15485933130238	9.94585479357356	0.010695421925301686	0.0020684458195738935	-0.006012964725711715
-12.250739993292553	19.150604908283345	1.3345213785963321	-1.2510332158670816	-0.4251584054494632
-12.385666050996104	19.229462944007324	1.398675104400466	-1.2977973305624984	-0.47703580253775446
-12.018444755085756	18.995911937273455	1.2088139143252987	-1.164392937013696	-0.323964464877992
-11.827571680933026	18.805921238230237	1.146078947776704	-1.110119559494212	-0.2809558803621734
-11.71378598197753	18.69006222155872	1.1050987746182666	-1.0742407745103741	-0.2522800077627115
-11.489121580415649	18.312221504949157	0.9960908007784884	-0.9728128890973189	-0.19400825971797125
-11.42092816915265	18.202424829191397	0.9645306646166913	-0.9429259998987665	-0.17824558180617833
-11.137081940903064	17.673975351763787	0.8082309964916091	-0.7898277172380336	-0.12179347433728535
-11.050577560623434	17.52903972488271	0.7648250115551571	-0.7465826702200258	-0.10680353736698633
-10.900173758069224	17.228821915447778	0.6737616789840751	-0.6548018682644707	-0.08518608601611556
-10.59407257662658	16.86993613536655	0.5546662661172276	-0.5364898844319141	-0.0537774170212694
-10.4015251414116	16.663994998799538	0.4899626485606643	-0.4725257254823914	-0.03918886287002038
-9.980308680915373	16.24426542990552	0.3591239055299348	-0.3432386355931559	-0.015873374154375442
-10.52456597891735	16.788877057884427	0.528635221075896	-0.5106369226507929	-0.04606812306247667
-9.215934750579713	15.702403997568886	0.1952640700240732	-0.18427524029507014	-0.008866874960535925
-9.506635524164235	15.916651407254937	0.257647914899522	-0.24491987218394518	-0.0026736399771821323
-9.713477904294042	16.0562870014233	0.30152802382815636	-0.287330259082487	-0.007128578881131314
-8.987328542896977	15.535943891824608	0.14830679602295246	-0.1387414658321795	-0.012373228220228375
-7.038155536202357	2.4161328913912485	0.0014461565673421582	0.0012932926874286402	-6.11229688146398E-4
-7.218271698777633	2.47634434863711	0.001464611556518873	0.0012787948909042835	-6.76213385751156E-4
-7.402921517489648	2.596088343862585	0.0014722991850388545	0.0012423621192587486	-7.496292629180875E-4
-5.610926604361966	2.56874897195521	0.001189391518211201	0.001177559477168169	-1.6153539412790162E-4
-5.791192046184306	2.4885541575675454	0.001228349839237679	0.0012095279422637312	-2.0714928916442413E-4
-6.090991914769232	2.367770791599311	0.001297394047731537	0.00126287294692164	-2.8954461366493086E-4
-6.223300720670824	2.365865245728654	0.0013168399753376789	0.0012703955762170779	-3.297920283393714E-4
-8.524776938151282	15.280293075065625	0.10602259457065244	-0.10038728806911949	-0.020934930102930526
-8.5390176621	15.301185889469425	0.1121202584439975	-0.1061233412310334	-0.0219891731366357
-8.574275941324595	15.320887483760043	0.11503615454171337	-0.1087125146615303	-0.02146575632558024
-5.2268760988311245	3.1984387632370352	9.98459600680239E-4	9.88473748458419E-4	-9.472805819004656E-5
-5.323022364028059	2.954304032548915	0.0010670611246971025	0.0010582692730690534	-1.0754118892539688E-4
-5.411391041049513	2.8046470279535036	0.0011131237778597997	0.0011036506943337718	-1.228389062901645E-4
-5.361270108912003	2.863813885716368	0.001092798034377714	0.0010840647205017408	-1.1254418158825073E-4
-5.176470922340737	3.3654332504811606	9.562652139815902E-4	9.456937680689921E-4	-9.124560497047293E-5
-4.997438755280889	4.032636318053695	7.880849915922751E-4	7.759690904693071E-4	-7.73007453159027E-5
-5.108994509801874	3.6116460899580636	8.893504250743865E-4	8.778807753100006E-4	-8.522719109617052E-5
-4.991774580661376	4.054261353979088	7.825410161310877E-4	7.703894676773269E-4	-7.674231057916292E-5
-6.53602006808163	2.347293243898074	0.001369777420130034	0.0012929404984684555	-4.30119074943802E-4
-6.871423256057571	2.3759082864320638	0.001422521986746222	0.0012993623775890343	-5.478513280447236E-4
-6.725008134174486	2.363972974785624	0.001400725114964575	0.0012976480060934484	-4.966677040508741E-4
-7.498445287702315	2.6504749625169852	0.001476792953239989	0.0012251533186447541	-7.865782992605496E-4
-7.543394316053332	2.6908233254228815	0.0014757073552073483	0.0012114473187972456	-8.053486668191166E-4
-7.714537633122486	2.9137762658493207	0.0014522863612370202	0.001135662476004606	-8.715477621899562E-4
-7.7891268079090406	3.0564766598021276	0.0014305256537134711	0.0010857433459320748	-9.020005004989083E-4
-7.80527300412054	3.4063802626319237	0.001339535508749037	9.692409299583829E-4	-9.04658718290436E-4
-7.804324521600502	3.2269612996167556	0.0013887268045172205	0.001030001006936425	-9.063733711851341E-4
-7.758877336072651	3.698244931275473	0.0012567650638227218	8.79603322228244E-4	-8.851106057383342E-4
-7.751964178591711	3.7286102673963915	0.001247155907698	8.698124142901356E-4	-8.820552220241056E-4
-4.868412953288395	4.489722570165323	6.816066271331504E-4	6.695617161511569E-4	-5.78909016287968E-5
-4.944274103721604	4.221530184777065	7.438102523945709E-4	7.317511957856696E-4	-6.956275734333274E-5
-4.861218645669248	4.514367912389247	6.760521935097727E-4	6.64091020608401E-4	-5.657184176997194E-5
-4.761328567585714	4.872867994409656	5.862512108871487E-4	5.747968808982939E-4	-3.521535702538124E-5
-7.7347878369548635	3.762505605967378	0.0012358128526130045	8.606134607505575E-4	-8.758857757245487E-4
-7.441188952293851	4.488511996506501	0.0010431714118938986	6.842082131144168E-4	-7.874112565595149E-4
-7.462522939780039	4.43043664258904	0.0010572977399894447	6.981554966461875E-4	-7.934604483211398E-4
-7.583988224902736	4.103803156183615	0.0011278947165060684	7.68708159664741E-4	-8.221614096031364E-4
-7.428705960551779	4.562167039268793	0.0010366551103054387	6.693949152636216E-4	-7.894043573624151E-4
-7.367225146909923	5.0179675342064245	9.993972639333777E-4	5.794584459708134E-4	-8.041808179333205E-4
-7.395373926440531	5.510469499667041	0.0010475229840416597	5.076090510342452E-4	-8.79139934342966E-4
-7.396628687854849	5.543415335697084	0.0010497150171897666	5.020735004874E-4	-8.835049886170795E-4
-8.951906927477943	9.55517852325179	0.00896444449644103	0.0017213380653911933	-0.005574817797800675
-8.732770861641235	9.107630277300872	0.006570986200298492	0.0010925367840846985	-0.0045603596202186914
-8.477149435408428	8.592840803667324	0.004946296409952424	8.407286739841903E-4	-0.0036041536825024718
-8.352048182285694	8.325615036227727	0.004219138042886672	7.676602072597311E-4	-0.0032178406160909365
-8.222367325804308	8.079901469599669	0.003743181108192875	7.090789469256442E-4	-0.0029107331839967393
-4.558078678429407	5.6727023718291845	3.745901026654789E-4	3.6407428552943943E-4	9.248064120970635E-6
-4.661854211303943	5.2307881209663405	4.964318822065852E-4	4.8536882536028236E-4	-1.3649723047845986E-5
-4.6736829568741065	5.179041007331088	5.101067593041879E-4	4.990848981836965E-4	-1.633879460148375E-5
-4.664862639408369	5.2157017440172675	5.005727281133574E-4	4.895256497333343E-4	-1.4210902338016023E-5
-7.642518454416541	6.7438038314408955	0.0016019113998309424	4.1586605638613267E-4	-0.0013531279810110762
-7.72390205946121	6.960130553786359	0.0018777693455761819	4.4979701806021396E-4	-0.0015491181143458973
-7.960824009101229	7.5515457825414485	0.0026094135991669436	5.378834815997742E-4	-0.0020868213627738648
-7.398279738095727	5.568321714484634	0.0010560462825263592	4.993964004436824E-4	-8.899096909832202E-4
-7.486554017062449	6.151026864151781	0.001222192640533931	4.3533983359069633E-4	-0.0010449328324203483
-7.599533786520233	6.612688047526157	0.0015217001039250365	4.2285929214312885E-4	-0.001296260367330495
-4.559353287845783	5.783205763653101	3.3849013761239077E-4	3.287356298723264E-4	1.1918778747675096E-5
-4.539973927898901	6.108340489734484	2.426235539062039E-4	2.3528159780332615E-4	2.6250290431189594E-5
-4.595870421128182	6.280367827388355	1.436666700003838E-4	1.3766302330719943E-4	2.071836657918508E-5
-11.949523827617073	29.206895619841305	1.2463230210854717	-0.1435848066310132	0.8618189179544941
-11.807688642858182	29.154031813094953	1.1989143934647475	-0.143018773733591	0.8474764963968994
-12.00330605669702	29.223330979102066	1.2637665745574818	-0.14405835725528116	0.8661595795274657
-11.58017196199464	29.065937130844834	1.1230875809857979	-0.1451340328419835	0.8263205373924805
-11.41683712235142	28.96940271662765	1.0672908233352987	-0.14981846718208294	0.8036254339963507
-11.219350371023808	28.853937987330728	0.998802341876995	-0.15719469569044286	0.7753984900645988
-11.063811648377435	28.68153300927144	0.9382603512415318	-0.17742306699219165	0.7451225265603658
-10.947486528223845	28.535037823889105	0.8910561493440474	-0.19397457962006973	0.7215969109008695
-10.899230615467399	28.323819733732066	0.8483466092731833	-0.22629705874096862	0.7016839193471309
-10.868467577029437	28.194812621939796	0.8218146701871023	-0.24611499837159478	0.6893812244540878
-10.876511202290695	28.109887068149042	0.8096979198014087	-0.26467549002241264	0.6846983557880423
-10.899672074901286	27.854101802332053	0.7707213533563241	-0.3163906831316183	0.6661344784536776
-12.412266700730603	28.73183000599365	1.3256980534692437	-0.1557656685581258	0.8505471887372433
-12.004390987243811	28.644127827029816	1.1792038504651863	-0.17831654151969115	0.8258038056290601
-11.418956634563854	28.353076382645266	0.9601608463859225	-0.2345718596513235	0.764893027391785
-11.624144095082618	28.483083006210283	1.037252598611707	-0.2101057553945718	0.7897262289754923
-11.98757052088968	28.638168487186267	1.1730313355661572	-0.17951736439683977	0.8244285414146526
-11.999455430555999	28.643021141499133	1.177440332289212	-0.17858344888277505	0.8255133784742152
-11.11438165555979	28.077094826076056	0.845176478983566	-0.2816885729274188	0.7127825839999802
-11.390783517603357	28.330385589064328	0.9492909008595618	-0.23871452794750736	0.7606030416949442
-11.018694723095315	27.985290635821798	0.8124256030861614	-0.2969116893066103	0.693060726875443
-13.471803069018005	28.77445563984976	1.6888743632736696	-0.124080240857208	0.8857293540207528
-13.48260549035852	28.773788416678933	1.692408284694604	-0.1238409029248728	0.88586704291963
-12.935354512904492	28.789110493383188	1.5094476999746085	-0.13659501778193395	0.8740581454318855
-12.730299209385468	28.768829272465172	1.438097565648768	-0.14351669465121816	0.8661172652486658
-14.231290469589101	28.525879619960573	1.9019647502895702	-0.1299512132575767	0.8769250419627281
-14.010448775461906	28.63328583652027	1.8469960107970835	-0.12415995442632631	0.882116027346609
-13.506471729136642	28.767317669153915	1.699316518759057	-0.12388111712122477	0.8856775365484656
-14.460841527293365	28.39408003504012	1.9545990184630622	-0.13721937743761986	0.8682992652294184
-14.783683682753072	28.129965573228738	2.00875107686621	-0.15503788104899902	0.8495459427170261
-14.975465100779633	27.963363652093868	2.038344290220216	-0.1671541790832045	0.8377959432864783
-14.857377166814722	28.070482248494333	2.0212689704409628	-0.15915594114849474	0.8453438022496226
-15.247091508969765	27.723494694946858	2.078016560194676	-0.18451562355812967	0.8202689693697012
-15.438921475279523	27.548521108541188	2.103854378332188	-0.1969919254259161	0.8077295393011006
-15.777307067901031	27.23142152114181	2.143309304157092	-0.21932064379101135	0.7817575222405666
-15.505550048294694	27.4862002405047	2.112223421002191	-0.20148688422726535	0.8029594708020072
-15.95882932927022	27.057658625283377	2.162181350229564	-0.2319112135934698	0.7662915008393832
-16.071627921968407	26.944874315391413	2.1711741592761085	-0.2405452561631119	0.7555106692677496
-16.348879088595037	26.649360708813276	2.187014602694275	-0.2666453802420237	0.7233813717968606
-16.427997019937784	26.555959712111072	2.188013318297051	-0.27648492060837115	0.7130489010429342
-16.656844434007954	26.17623866269756	2.1690808933733687	-0.3253010373943994	0.6689697293400171
-16.696536478621557	26.09508062700545	2.1615678599891854	-0.33765304583994915	0.6591808201195043
-16.835749776418716	25.686852448177994	2.1139201879840446	-0.3999539633355752	0.606792514384089
-16.845061757485475	25.628453285604436	2.104956900443541	-0.4102347091254707	0.5985250654134092
-16.850433340026893	25.176846057478727	2.0307680528072205	-0.48993333475514944	0.5306258219219063
-16.85038673364371	25.14105029551206	2.024915858122059	-0.49632959470659693	0.5251854206672042
-16.822804208812027	24.752145786172367	1.9630728986978534	-0.5622202295765345	0.46785464368976737
-16.814022621155868	24.619664448408173	1.9418829879870951	-0.5846580249293043	0.4483467243133068
-16.812945472733826	24.6090037446475	1.9401728768946167	-0.5864330351369185	0.44678691273222393
-16.723937840816944	24.10943746964462	1.859469683952402	-0.6722456781295618	0.36601078875441806
-16.711672631053567	24.055094941481215	1.8505418678106529	-0.6813498273995374	0.35740009093529307
-16.289023552988983	22.907733919851253	1.65865743403389	-0.8710534120674251	0.15685135769397174
-16.541701583590093	23.45604246001041	1.7554315673173606	-0.7813035446091245	0.25763354977070346
-16.554803726644348	23.499372302025698	1.7625181395013947	-0.7741771076370475	0.26477017685835613
-16.28488538521969	22.898119481008653	1.6569433268804319	-0.8726016783317074	0.15508966393937576
-16.26218103763534	22.856454352609262	1.6500347974147371	-0.8791571593833507	0.14714095054786425
-15.969194038819062	22.31634337785984	1.561103224429225	-0.9640631342130965	0.04397410737163611
-15.890230123807179	22.1925020649246	1.5448410867314184	-0.9827302020769033	0.0202286913318289
-15.611918811164477	21.76175729997115	1.4844991538176924	-1.0456709317405046	-0.0638879214736655
-15.389654649869971	21.467446140267274	1.4527182356863424	-1.0848540113503609	-0.12263184876095323
-15.211472875440649	21.22502075941048	1.4247377528933693	-1.115996068787392	-0.17204058417863574
-14.852605830718518	20.76860561637889	1.3950211936722718	-1.169290184484352	-0.2636516281609683
-14.818368111934701	20.727265125728813	1.391513525667047	-1.1739987499600333	-0.27215338535636474
-14.010753868674147	19.956266747716498	1.3657985127726924	-1.2459783483413465	-0.4165608799410886
-14.087441807327457	20.012526511232718	1.3661027303222844	-1.2419419913194698	-0.40807107150138683
-14.468160486474938	20.371519812579944	1.3721350025826364	-1.2099300841963077	-0.34214286864504595
-14.161164464278139	20.08381166702931	1.3663442544111026	-1.2360208073758254	-0.39561324720786684
-14.781086333771103	20.690256417429	1.3892180579273472	-1.1780110170385498	-0.27975948154623925
-12.566775432145782	19.255877513320883	1.3940683392703113	-1.2941736370737342	-0.4865120459350445
-13.290339014836286	19.46305631769065	1.368345425611678	-1.2777009086497397	-0.48204622441785455
-13.1729303124603	19.418787275288505	1.3728148558398572	-1.2807693918035246	-0.4883453157936307
-12.843245224742368	19.28971157894774	1.3862201644816665	-1.289203289560438	-0.5051543471984887
-13.364979556612642	19.508469790386137	1.368805950416364	-1.2759978695634269	-0.47720626112829334
-13.714991928392514	19.7215588672211	1.364791181608419	-1.2629573057654193	-0.45363550994605656
-10.73275094914898	27.601566124654774	0.7310058572860234	-0.3485094218364375	0.6244078964105718
-10.621312259153935	27.431657608134955	0.6999550493145075	-0.367445696031789	0.5953781859633936
-10.494472622804425	27.139762728691487	0.6902588141243997	-0.39669766129720885	0.5479830779913326
-10.440814811578786	26.97290839065918	0.6790510453282159	-0.41190642696453006	0.5204414779216273
-10.340010025599554	26.46761329405222	0.6975475771277297	-0.46189185608755845	0.4361266099952143
-10.310942985096554	26.231506882359504	0.6911706912770752	-0.4835414018513727	0.3960783883507043
-10.254915889396067	25.788604694922874	0.7376114661013473	-0.5311507212764974	0.32278264392590905
-10.226478276469011	25.49740684588262	0.7522332443685167	-0.56033921277688	0.27231485998496185
-10.15297056364784	24.454238785309386	0.8801909690371755	-0.673467466649084	0.09640188957642698
-10.148816922605754	23.97207807587904	0.9463348483586238	-0.7284078897756372	0.015871316474437437
-10.1572747910747	24.735583520367605	0.8441914531077659	-0.6416617186440456	0.14355216403119586
-10.162097597121184	24.830116402868736	0.8350841982499381	-0.6316365037582173	0.1597000426008956
-10.162546766859359	23.84260305188515	0.967124530498187	-0.7463064865977143	-0.003688149360274399
-10.199764060738538	23.17965757589045	1.0610191648572727	-0.8278116455565103	-0.10546567284857382
-10.264133457042867	22.925685144978395	1.0922628062031086	-0.8630432294621323	-0.14120728983199915
-10.334836167150385	22.416165687077918	1.1626715456549306	-0.9249866988257749	-0.2217060027656513
-10.491992980100063	22.018023813554393	1.2258633893114663	-0.995060798546716	-0.27604393623213513
-11.549836964138185	20.072338696358347	1.4979824020668946	-1.2848424048243878	-0.49316563625129867
-11.554967867880773	20.064003427239495	1.498238085532771	-1.285392709684092	-0.4938835996464119
-10.551136967279964	21.796553611972193	1.2639098633317523	-1.0300064637541975	-0.31005380386243886
-10.861109989919282	21.2561808403101	1.3468623233178292	-1.1268920670925189	-0.3741672492189317
-10.944210941660401	21.11696785294288	1.3739652792234067	-1.1542771941528212	-0.3912413201403197
-11.133323225905555	20.800917117156818	1.4211212085840859	-1.2024407747076509	-0.4244385975168064
-11.346534801731305	20.436488911990164	1.4631895899025997	-1.2478439981063858	-0.4587157485718202
-11.231518843805489	20.62710766906838	1.4479218879297688	-1.2286048760856625	-0.44158145405350835
-11.741469854730147	19.77949816437784	1.5130046191236337	-1.3064634903517442	-0.5226345160984761
-11.841147224706019	19.661418434931374	1.5122349268309332	-1.3156046518368734	-0.5286166237127716
-11.973386913159729	19.52262481256701	1.5124751921745867	-1.3288521534162934	-0.5335350164340189
-12.17042537041236	19.353881967026794	1.4791998539322295	-1.3252123596586063	-0.5232218431474892
-12.254791953417843	19.298450378205736	1.445793595331251	-1.314090083308895	-0.5049391792500739
-12.107678242949614	19.405561627556374	1.4886964213622882	-1.325060289142489	-0.5270128079803321
-4.288326386940742	5.8070230604936794	0.06787650913741504	0.06129992299430215	-0.01898584533419294
-4.307057605244767	5.526002436139832	0.0942580153533871	0.08572038273024012	-0.020487341915511832
-4.180171464701457	5.245978145694322	0.12208058792060152	0.112525808237094	-0.008689834576481842
-4.162615861022818	5.199209053922773	0.12639567678328376	0.11655673804336618	-0.007032625881966728
-4.143652721141185	5.191949089536986	0.127278698934677	0.11715103270307957	-0.005475909342675666
-4.014987066173259	6.398560350145364	0.011385015439615854	0.009738152292649897	-0.004987242176802259
-4.102160277057983	6.226155071234556	0.027451134316681218	0.024944241203619252	-0.008044157238111294
-4.158587255864665	6.1200098173878565	0.038304621666111816	0.0347647112075256	-0.010787090327542808
-4.284793079351208	5.824858607178209	0.0660678570534766	0.05960807835175892	-0.01872155391184768
-3.6322745368198053	5.1479752237781815	0.13750915599372218	0.12154877471834513	0.04326901848613897
-3.7520724673596213	5.133869891353276	0.1368341408712927	0.12283734151959423	0.03076495534398258
-4.068810461062704	5.185234828589743	0.1290769479441403	0.1181803563144181	0.001494481725441664
-3.4079134276844885	5.238028583704212	0.13500825784671563	0.11254037451638894	0.06548580880345167
-3.870611147185512	6.723331704642558	0.013377925119861484	-0.01130445884300009	0.001944621780344222
-3.93550508782948	6.569124366309313	0.015783898941718586	-0.005307120562430461	6.709347929192985E-4
-3.083077723553127	5.477621858005871	0.13130349373229436	0.08736737981464038	0.09788678363110356
-3.2016356353304536	5.395281637801698	0.13343496983112352	0.09723453428724577	0.08562190728237012
-2.9250367521464256	5.618751443255416	0.1398162296546665	0.07260249566742949	0.11456972250944557
-2.808073832376915	5.742408533499555	0.14426418154822368	0.06024866334585975	0.1257292591823182
-2.561109083068193	6.012828978318681	0.17678231514408901	0.033081232714679935	0.1529603835016127
-3.6562255957727294	7.214473650128381	0.038898106067504594	-0.032797790976828105	0.00225682784398735
-3.592522873141893	7.34008329807876	0.06931281246378278	-0.05695709925834149	0.007326138875480974
-3.54328167840365	7.470859406778205	0.07831114761153704	-0.06435353885722982	0.008276428494090068
-2.1477862434435124	6.617732931249476	0.27341573386663987	-0.040680033436837	0.2065507527451675
-2.178221292733067	6.571855578800015	0.2644335421976951	-0.03385668281850792	0.20325343430263745
-2.0648331524982755	6.7576354797203635	0.2990603898018756	-0.06122035707519916	0.21606011473518533
-1.8849213199230619	7.066868042911974	0.35521230841561907	-0.10630921437044329	0.23603998292270026
-2.4120263893614973	6.229400814325045	0.20970864558604618	0.00818518488228872	0.17247854352365205
-2.5361866250272955	6.047252036713077	0.18018080476135043	0.030327792887908843	0.15571354917827543
-3.935819787141531	17.984500048599497	1.5218924520681858	-0.7962836069167758	0.17347151152982077
-3.78336958602557	17.993315823553566	1.5103228710061578	-0.8000374004669145	0.17065837600355577
-3.427077741744119	7.766058137175304	0.1788369828445013	-0.14356450469987103	0.01486366289034195
-3.406569881135219	7.832445527304884	0.1925108198258325	-0.15327427861690632	0.015296853902493692
-3.395983191054093	7.883794864942119	0.2032999641521398	-0.160245275873102	0.01612973808712665
-3.3371281060386737	8.150918617555703	0.2647927464417642	-0.19440677761703115	0.020629186446603665
-1.278169408830863	8.48437433428823	0.6140732484900482	-0.3116489876526344	0.2958693505438774
-1.4540629241815408	8.03470965362341	0.5327934744593126	-0.24692595060703904	0.2830778562571059
-1.8167261401452421	7.208011822579171	0.3798548470801929	-0.12681915189501777	0.2451621618319462
-1.5523830370140876	7.789776732269239	0.48646495736934203	-0.20935973967917904	0.27160747862952506
-0.9410764433027281	9.405038530050247	0.7669098824226658	-0.43340330146235406	0.31238097757101063
-1.0329367331417418	9.151234284338832	0.7262376976518604	-0.402500025345694	0.3088400340788486
-0.7679094447811552	9.95277965234512	0.8434460257038721	-0.491612492936788	0.3166686006447221
-0.33002843814312044	12.134348277380695	1.0971386812250905	-0.6864020006495163	0.31194661609516616
-0.3357764586920513	12.078843485378034	1.0916737536915875	-0.6821741596620323	0.3125418498642083
-3.417433509638533	17.827381727176302	1.4872094765821453	-0.8141287745062328	0.17381779609029063
-3.353382382951112	17.741842308688575	1.4837206941155403	-0.8175985324464815	0.17602460559118688
-3.674832941632539	17.93323560833925	1.5043217911733378	-0.8029508392464686	0.173348162996243
-3.5409307277999584	17.885907081965335	1.495908026484503	-0.8096564459198654	0.172897364488938
-3.1860561960175433	17.549365365355296	1.4736224200068082	-0.8231359949689812	0.17922280721805844
-2.9981130641699174	17.395321314172424	1.4647220198985311	-0.8271766999022186	0.18222408438384496
-3.2165215628928006	17.57820816975883	1.4750026513819867	-0.8217267863734792	0.17908263504208366
-4.1137207324417435	17.95308223849858	1.540103678288292	-0.7902386486657291	0.17339248583849087
-4.160621080742889	17.795938972454014	1.5488128360373115	-0.7906622896335236	0.17711217422680317
-4.190763877417752	17.70804950350443	1.5538882421057996	-0.7889031538306123	0.17849953996185444
-0.33050020850094985	12.145123827625998	1.0979818260026466	-0.6870097515621714	0.31175224039284083
-1.4343564303268679	16.31909273804294	1.3743462948824745	-0.8429651616387484	0.2139535720352445
-1.3066176526698219	16.0680303809159	1.361569887222098	-0.842784728659011	0.21815201215347213
-1.1152979539279455	15.611202681804269	1.338214932768007	-0.8374099041248666	0.2289216515243574
-2.4474803932797915	17.1585224792057	1.4422249864327772	-0.8354174987597508	0.19224739444424097
-2.055761384167546	17.041296048986602	1.4224552955642442	-0.8410118975921104	0.19746057624795132
-1.9984998164489554	17.002629506016117	1.4189182638923483	-0.8409302369799648	0.19929078643537185
-1.5724149375605685	16.580962567434636	1.388723376001966	-0.8453411097148966	0.20798874168196518
-2.9820955633715815	17.38344915169903	1.464005880538258	-0.8274477164372955	0.1825420101888219
-2.724789042326286	17.256116533629893	1.4533673993993068	-0.8315247359940805	0.1873801504858454
-2.531457869203797	17.190304756335227	1.4456155366943855	-0.8348773676544252	0.1899145249449668
-4.183190145794866	17.56540290424019	1.5532937516170122	-0.7887469565105552	0.1807015709962968
-4.207099313692599	17.371866069837257	1.5574337344302291	-0.7910472070994639	0.1830802084919349
-4.17345519997633	17.089831976884682	1.549200867041085	-0.7951127539950034	0.18236286579342084
-3.3148310309893363	8.423923301546052	0.3273642948152406	-0.23471169306905837	0.02143715110152304
-3.3001926290874843	8.663118489326514	0.3768190050026923	-0.2695244624451907	0.020020128105931866
-3.2862287614074197	8.915212706658004	0.42795579166317715	-0.30380039608716886	0.02192304694394085
-3.2794829862540458	9.153166440048345	0.48008053596454225	-0.33921418040180096	0.024023589445556746
-0.3805651487088481	12.953841366376702	1.1631037914255637	-0.7352290659276131	0.29571050065424
-0.4307061904896281	13.36924122248353	1.1968073922426574	-0.7605402637683618	0.28666000955180154
-0.5075965103225141	13.744646939005303	1.2216580706675078	-0.7758153787771629	0.278275871910314
-0.5977318219793605	14.096499370658435	1.247152514714732	-0.7930917117045027	0.26854579235406534
-3.2676731937878696	9.605726412719452	0.5704497516974034	-0.39674822096894236	0.032653323397346466
-3.256429234120413	10.042692132374542	0.6557447623387819	-0.45031905942673367	0.04131376560880388
-3.268410707882346	10.416945356274994	0.7202175921226012	-0.4874216263380876	0.04834065137439336
-0.6591870284780542	10.31262568099423	0.8952734535013022	-0.5316913635244068	0.3193103905268687
-0.42285288091859907	11.258976825610697	1.010880696732325	-0.6196746263607251	0.32109372733944136
-0.42939644071267913	11.215805729165236	1.0057698751389197	-0.6155649894104412	0.3213037750038762
-0.6312573047807166	10.428088654680536	0.9110245275079335	-0.5442988778382603	0.3197760843055114
-3.2903234695987535	10.897386429199772	0.8081055147462738	-0.5399634609644661	0.05705954031266074
-2.987291544864133	17.386535233830127	1.4642595281684372	-0.8273856241174207	0.1824289849732811
-4.164359810315925	17.031866286091535	1.5470867959653947	-0.795419190381494	0.18264745999723495
-0.7097934901376413	14.466809880080852	1.2727352959169802	-0.8092453572717296	0.2576601415829643
-0.8575672753041089	14.969271293498517	1.301164220741538	-0.8224363069341308	0.24568579258791118
-0.9532329287786547	15.217415294466539	1.3173629658068633	-0.831104044088092	0.23790805182929553
-4.1386892518049425	16.602845789463966	1.5275690647257005	-0.7967170532738056	0.17826817746859375
-4.159558946386909	16.976159925336383	1.5444186369556516	-0.7948172933582125	0.18272773430816194
-4.083322820670365	16.225441788462653	1.5028797973440182	-0.7959135254151964	0.17336603477125132
-4.075875945060494	16.183223288394085	1.4999262664007673	-0.795555216384674	0.17311485576388158
-3.9528003255732322	15.292784673108926	1.4175250970176931	-0.7849136751866317	0.1501078735194089
-3.9992067929440043	15.73055462668215	1.4609339250637619	-0.7928083291548813	0.16257574062289068
-4.068371905853679	16.139351008679608	1.4959206632523068	-0.7947710473223081	0.17226076600396623
-3.903746688804401	14.691009127397303	1.3533472656809165	-0.7685327243302548	0.13334100118740705
-3.86987704440043	14.375574603567006	1.316467740460186	-0.756915349726031	0.12610586930300383
-3.9256796422272324	14.820378173973397	1.3677824197916022	-0.7717746112168002	0.1366126233305018
-3.9497350317267026	15.228464150498013	1.4107456705773478	-0.7830109649205005	0.14838126658355325
-3.7268568443784513	13.894308007070336	1.2559984605281076	-0.7417602973516644	0.11592901169153402
-3.698215854277132	13.779058127098043	1.2411422378211905	-0.7374024143203574	0.11357354660614336
-3.6779639093146645	13.673870011895303	1.226644431632696	-0.7316896638503237	0.11178026837598232
-3.571181750067259	13.33170586472178	1.1804729886763834	-0.7177333380229061	0.10462940354574018
-3.4835043026903465	12.977876322076302	1.1297192172627173	-0.6967311159930292	0.09992603791095905
-3.404126025364066	12.339701968592273	1.0395222743119263	-0.6597887499709305	0.08493005289588876
-3.3488293333994186	11.895449310153229	0.9685906280685587	-0.6239898130594067	0.07747035514682003
-3.300315153385468	11.14083500028607	0.8503160311755114	-0.5641974082850122	0.06174427658592545
-3.9511621749674837	15.271050023970451	1.4153108701430794	-0.7843813988903431	0.1496562734960995
-8.244373317370188	14.628658956740194	6.075905098571872E-6	-2.852979413484564E-6	2.607332438575329E-6
-8.208489142862772	14.204433859089825	5.623151985379106E-6	-2.2972006556052556E-6	2.6716370495663093E-6
-8.193734077492797	13.966873422743047	5.362470853499118E-6	-1.9790703505916674E-6	2.6967234064429503E-6
-8.232676222944097	14.462837941075223	5.899868178075502E-6	-2.6363311311484836E-6	2.6377897342705705E-6
-8.19035693955016	13.837323106092928	5.2146059232407535E-6	-1.7976397056548584E-6	2.698255078394696E-6
-8.113167709168138	13.369167772280294	4.76866021025579E-6	-1.1869812095258662E-6	2.796754360825475E-6
-8.077142174814208	13.181783020574018	4.615868510219705E-6	-9.321113361045304E-7	2.836181267516028E-6
-7.967407351985131	12.816549861797377	4.388908956779149E-6	-4.754714087149855E-7	2.9756547054779558E-6
-7.4202031915344335	11.241546128091116	4.3589776257799206E-6	1.4635970519956938E-6	3.6963829350742335E-6
-7.380855782333087	11.139150568907128	4.430437053515647E-6	1.6042066792850499E-6	3.7501220930067533E-6
-7.603903539139292	11.751642921695533	4.229424774450833E-6	8.340646342670754E-7	3.447665870948036E-6
-7.696154479064555	11.994745340563997	4.1671960686925335E-6	5.477465839684001E-7	3.322030997560591E-6
-7.744684776673163	12.145936214046198	4.209159853279807E-6	3.6897219709899986E-7	3.25961437983078E-6
-7.337783016568444	11.036160898112158	4.525038805614234E-6	1.7422607142958633E-6	3.809769962920893E-6
-5.478513842259125	7.328297301269693	8.346916565085464E-6	5.73910193027676E-6	5.994292311981641E-6
-5.496335515484936	7.350666297835906	8.331491709979706E-6	5.727604419100054E-6	5.978517314869276E-6
-5.513292533723025	7.373441024034741	8.301268270958847E-6	5.704304667336496E-6	5.962890002608144E-6
-5.7782594324877365	7.704138241466704	7.951654333359586E-6	5.425958594188017E-6	5.644053159685591E-6
-5.226288884072366	6.97442447090005	8.848225425632792E-6	6.192118235328075E-6	6.2427765443445055E-6
-5.1320395346395955	6.880771446866525	8.946581649418292E-6	6.257257962785797E-6	6.33912366005277E-6
-4.981658732436152	6.746084424883188	9.19941260809214E-6	6.435895811254669E-6	6.523380020012566E-6
-4.872230788355059	6.663668971542325	9.350068881213034E-6	6.534992566462465E-6	6.67024136327649E-6
-5.95993806317256	8.088641025459268	7.416100000918231E-6	4.897035592772162E-6	5.4985863371494954E-6
-6.156106083074739	8.43849134717127	7.099028512024607E-6	4.623955813834785E-6	5.301779424077759E-6
-6.3622803987511345	8.893710900037291	6.539113067311042E-6	4.074540428301179E-6	5.097703394093249E-6
-7.037730777065047	10.279206689455364	5.107305587372239E-6	2.638520690456574E-6	4.2336828350410204E-6
-6.511291309796823	9.166024915663732	6.327578069915542E-6	3.897759741078566E-6	4.9082827828228354E-6
-6.961309529005052	10.091919377967345	5.242659929763992E-6	2.8515113772685838E-6	4.3335001478007594E-6
-6.976746835639336	10.11701394282087	5.225734256825544E-6	2.833230438447878E-6	4.3160815823196715E-6
-11.149672852779776	19.026028297048256	0.2519320656775381	-0.052979518262752774	-0.11513034952885962
-11.177286946315288	19.099277703541333	0.25347924692514845	-0.05478341971863521	-0.11555029076122472
-9.18227086019565	22.941744559833715	0.24747623171232752	-0.13131459886221408	-0.07385731498692069
-8.933979733519063	23.042297787756027	0.2414938485326249	-0.13319491920259346	-0.06760626137914516
-9.497726748011418	22.723004536194928	0.25253446838168303	-0.12668006860386005	-0.08083245381496348
-11.201816179455392	19.362671115833425	0.2561866651132126	-0.060288784208313184	-0.11528592145380084
-11.022193536741858	18.71762456011473	0.24534148463787953	-0.04595156510079068	-0.11331160094353754
-10.948655511422155	18.634752597804788	0.24180885472208358	-0.043586972342091496	-0.11180345893803001
-10.739200803101152	18.414265673982754	0.23218614575139274	-0.037842739143516255	-0.10770391024072457
-10.426129079411938	18.242868662510936	0.2174432820075704	-0.03215329048339345	-0.1006347592429663
-10.351495060601314	18.19934593348884	0.21392137767221603	-0.030875352357086067	-0.09893094014162021
-10.276659955502009	18.164399203559437	0.21041408338303022	-0.029746521663643128	-0.09731600428514774
-10.051706148564318	18.092298620546728	0.19943543751953124	-0.026872949483014913	-0.091713665998707
-11.220597943108505	19.547650220008503	0.258098609535975	-0.06409596750623234	-0.11505734205244132
-11.213232813518047	19.613678726955158	0.2584165347490764	-0.06518894737224262	-0.1148457513570445
-11.167862918473158	19.983763373685665	0.2601527006575335	-0.0726523817154614	-0.11308148513417093
-11.119734753615504	20.180895538942224	0.26079170865924167	-0.0760586213840003	-0.11218241293242565
-10.889962382093142	20.81510177874138	0.26115786050127465	-0.08800779712868434	-0.10730776209397586
-10.989883259185685	20.57314650704364	0.261106608126841	-0.08380153657208567	-0.10908282839580993
-10.670647697607485	21.25443563231954	0.26087641265737493	-0.0965557257997851	-0.10302391055895756
-8.656589193032165	23.077778160673812	0.23291401871020664	-0.13309267701252897	-0.0612932479878431
-8.262164632393056	22.97490850022338	0.21681839742758646	-0.12848975653548741	-0.05110270074268426
-8.093510801985081	22.896766634500132	0.2093477303284837	-0.12573357871152482	-0.04736428960669956
-7.68989912608717	22.564207698669875	0.18867103411865827	-0.1142727159005289	-0.03746605539242771
-10.61906467426591	21.352055718189742	0.2608365001570445	-0.09824776701839368	-0.10224510990877793
-9.936768220586934	22.310409278173573	0.25808669322846073	-0.11795060020097524	-0.08989691637682976
-9.627937960973474	22.62487940796674	0.25475596659330363	-0.12476195209719995	-0.08348426711413552
-9.573169961095976	22.676544366109272	0.25407285007944597	-0.12580760716067238	-0.0824412932678604
-10.134279956953314	22.058148587414195	0.2588620758450264	-0.11238478741900089	-0.09384003174351198
-10.304582249602808	21.836678921374176	0.2600077266703402	-0.10799320245390162	-0.09675476091041557
-10.555587977067566	21.45179651669559	0.26057015803171935	-0.1000342736413314	-0.10132750677314135
-9.871150253323467	18.04329134881533	0.19076136503195884	-0.02489500033822834	-0.08754750504721823
-9.4491510421968	17.986087424675254	0.16857230241689516	-0.02078785501346115	-0.07651384411896422
-9.39405468440286	17.97674307009461	0.16569137396361477	-0.020308317111343965	-0.07514987660482761
-9.318824933668623	17.968766098777905	0.16140763480104847	-0.019626685043511963	-0.07314711581513197
-8.866655676614846	17.930756511797174	0.13597356453062942	-0.015911119033760746	-0.06078246613348052
-7.460370084706861	22.326890903804703	0.17633700540887012	-0.10723247124099625	-0.03314641233077801
-7.181921823170052	22.004421546653404	0.16019749419752527	-0.09636134927718953	-0.027501624762673267
-6.980050576019263	21.793148493492453	0.1492902996398893	-0.09024628379464682	-0.02414715916479935
-6.576542696581086	21.409318391621486	0.12835976224113926	-0.07790773690148119	-0.01708730845861604
-8.591810565175942	17.924390418426363	0.11887106053713585	-0.013496409804457944	-0.05304209100424029
-8.160987566235585	17.895824611247768	0.0884740521617092	-0.009178068528784446	-0.039239125905587376
-8.427526747689353	17.911776804777684	0.10753070214058108	-0.011936513802838089	-0.047914330785552246
-8.540982568507179	17.920050757602066	0.11573140623525319	-0.013085800249355349	-0.05161037907891084
-5.864615339578987	20.755750631962357	0.09454131189607108	-0.058655737451047366	-0.0044171319515602945
-5.543802938210256	20.38074487517408	0.07828236962037144	-0.047689832541314495	8.466289161872492E-4
-6.504364858334945	21.34437545298176	0.12488365864090728	-0.07615915270417453	-0.015975210432015594
-5.970918121132899	20.87023242852833	0.099831816075767	-0.06149210987603293	-0.005907741860910135
-5.171797381464162	19.89737251545445	0.059185821983061854	-0.03671757871268491	0.0049565727790945955
-5.0245480447987125	19.683822661130662	0.05150001370092171	-0.031009430463135677	0.0068504421836821615
-4.900152014728899	19.401774462066626	0.04320391795976324	-0.02545368236387919	0.006849773540508121
-8.045165203849148	17.895237150670994	0.07723041635605957	-0.007776141619823504	-0.033636882657315854
-7.828330068792466	17.887207984644846	0.0545658837461103	-0.005563285763559574	-0.023098698292923932
-7.588389628929521	17.819549385161938	0.01283165962925778	-7.770843659420147E-4	-0.005635310262443915
-4.683175416995011	18.92056128922509	0.030327491918588252	-0.01664261706075154	0.008258173590290581
-4.557131527726211	18.533459102138394	0.021732299287955455	-0.012633279892523608	0.007809926708215301
-4.377707594286538	17.57417867700677	0.006471077012548624	-0.003793521179405585	0.004678156318787105
-4.375950900357417	17.526057226949376	0.0057401151317709835	-0.0033542364374317003	0.0043769298663342135
-4.484941864981501	18.19838652331461	0.01463911442873251	-0.008137283091571107	0.006783488639797188
-4.372825752777866	17.497105804998277	0.005476289965546704	-0.0032204697038460926	0.004192246430849567
-4.260063754969469	16.957122878843833	0.003958403522805467	-0.0013163285906634408	0.002789466895323157
-4.2543796491463395	16.88173839584814	0.0036308930885314067	-0.0011211362134876735	0.002444785950571824
-4.172479120773178	16.325671413989923	0.003797057554426438	-3.63190744288567E-4	0.0014575459187838972
-4.151871519508384	16.155447405066244	0.003934492461756529	-9.86639080050616E-5	0.001132240429443016
-4.144035245207647	16.121454065378032	0.003953845178776461	-9.144460724962458E-5	0.0011221990930468037
-4.072421898747817	15.289956430567175	0.003205126096771747	5.302813455818301E-4	4.322148449113291E-4
-4.095328121705499	15.489697359268533	0.0034309755615547013	4.367445141872613E-4	4.916033298058253E-4
-4.118480058777639	15.68595857984359	0.003763249812709467	2.5425116050131514E-4	6.938015171363956E-4
-4.140149876500907	16.06180723438685	0.0038943805883475103	-5.708855620845442E-5	0.0010777736712148742
-4.179593610389492	14.862900564725685	0.0024393904859218926	7.447620140679039E-4	-1.403437120290932E-5
-4.129583690004605	15.034457843656845	0.002774763587093905	7.282426520915829E-4	9.361408364641918E-5
-4.332504046130264	14.727261534199787	0.0012341721529431542	3.215492813139933E-4	4.790142676443102E-5
-6.864381120883843	17.824925970386563	9.78354876260295E-6	-7.326870621779679E-6	3.943439056332688E-6
-7.111456277637915	17.862901719600874	9.71266338913787E-6	-7.4217218580886605E-6	3.5322501656605235E-6
-7.361730330183262	17.815658423143518	9.535936698206717E-6	-7.34779676865705E-6	3.120482192026335E-6
-6.699631952192596	17.790187728061333	9.834533025463043E-6	-7.248999061496116E-6	4.213755723733183E-6
-6.471535900809904	17.65611081898578	9.80584805599759E-6	-6.979115985784008E-6	4.589017160952596E-6
-6.01856299486931	16.965651538393175	9.452409287311908E-6	-5.806829109227069E-6	5.312901207084852E-6
-6.018217814642384	16.964954947243214	9.452026103473287E-6	-5.805685041305672E-6	5.313456873194165E-6
-6.192614293475787	17.31914560580889	9.638035816942651E-6	-6.376315422528604E-6	5.040020290870308E-6
-6.358826975092747	17.562077889890872	9.781666461695134E-6	-6.808600087254012E-6	4.772419138125957E-6
-6.018066056155799	16.964687362149334	9.451928179226991E-6	-5.805270625981787E-6	5.313705926925904E-6
-4.908304538333134	14.969355025422521	9.156246641872462E-6	-3.0043734419901477E-6	6.861640188822695E-6
-4.894965705707698	14.956384548239772	9.163697413354416E-6	-2.986138145903126E-6	6.8786619784367105E-6
-5.522668475480044	15.89108446419409	9.076029286437454E-6	-4.260427275701613E-6	6.02340765537538E-6
-5.590293973325887	16.02332329799043	9.095855208586745E-6	-4.436974613896943E-6	5.9304368157740215E-6
-5.62503595550961	16.102423683804165	9.118792082110203E-6	-4.544052205163538E-6	5.8867671738774486E-6
-5.79838945170203	16.47567517825189	9.234674239961283E-6	-5.075279786007236E-6	5.636431769042362E-6
-5.818300420163335	16.518599132988257	9.251032977568442E-6	-5.1358773442742636E-6	5.6110474616657885E-6
-6.016563718580136	16.961325465432818	9.450462057948883E-6	-5.800266358269293E-6	5.315954803581078E-6
-4.911331118979538	14.97328547513143	9.155055909061433E-6	-3.0098034447598357E-6	6.857466191475536E-6
-5.0735700023776875	15.16993664121582	9.087960100482555E-6	-3.2765173822549777E-6	6.641807918943153E-6
-5.223708594183212	15.375437594116095	9.053383018912122E-6	-3.5605130780946143E-6	6.441203582740287E-6
-5.2244114000787105	15.376332166246335	9.05317645006767E-6	-3.561715732761543E-6	6.44029210643743E-6
-5.424504479191739	15.698092793846305	9.043446089305116E-6	-3.994678438314668E-6	6.164905100539489E-6
-5.22565127061393	15.37825402853767	9.053126469210223E-6	-3.564314781864611E-6	6.438661849990478E-6
-4.7077301313837365	14.774519111724057	9.265981400486143E-6	-2.728736195107979E-6	7.116295080033073E-6
-4.675015183440867	14.74800878513003	9.284027674553456E-6	-2.6916558355045364E-6	7.154361558102781E-6
-3.7658512309524754	7.028045440845924	1.02767518672566E-5	5.673800744946906E-6	7.834810763751207E-6
