# Supplementary material for: Thyroarytenoid muscle fiber orientation regulates the ability to modulate vocal fold vertical thickness
Source: PLoS One. 2025 Dec 4;20(12):e0337735. doi: 10.1371/journal.pone.0337735 (PMC12677544; doi:10.1371/journal.pone.0337735)
Supplement: S4 Data — (ZIP) [file pone.0337735.s004.zip › Male/contourA6TA5.csv]

% Model	Angle5.mph
% Version	COMSOL 6.1.0.357
% Date	Dec 14 2024, 01:41
% Dimension	2
% Nodes	720
% Expressions	3
% Description	Line
% cpl1x	cpl1y	Displacement magnitude	u	v
-11.968005616002486	39.650844643500406	2.265113626515393	2.247486904818554E-4	0.2975408987754017
-12.100925229184412	39.521184251215715	2.262237218747867	2.235983142803243E-4	0.297574591417196
-11.810234379374002	39.74293127707726	2.2671524960498335	2.255712104983519E-4	0.2975164139114573
-11.76596306338081	39.775513356632324	2.267875591773948	2.2586092594787562E-4	0.2975078515382682
-11.47739948826791	39.862189693672036	2.269797927905941	2.2663398720020137E-4	0.2974835709844041
-11.258980847445656	39.857881496438054	2.269699010713929	2.2659785086277362E-4	0.29748273725711893
-11.716143543792246	39.796222579001906	2.2683341692459997	2.2604657121296949E-4	0.29750221831958085
-11.163938214941039	39.85365079891891	2.269606325586403	2.2655777996507086E-4	0.29748296548919934
-10.796207435616262	39.85090503287166	2.269544726477431	2.2652737045927997E-4	0.29748043089839166
-10.709496869932108	39.85039381204079	2.269532536369314	2.2652072009470562E-4	0.2974798008644399
-10.37169574884199	39.850036177539195	2.2695239852017557	2.265095106158823E-4	0.2974769326287743
-12.13512273325702	39.460672833157	2.2608955214214914	2.2306219351090058E-4	0.2975900702849198
-12.240660142730178	39.24849072022055	2.2561928943321528	2.2118170423521188E-4	0.2976442170147747
-12.227325367848685	39.08705965880899	2.2526116155416704	2.197565797937335E-4	0.2976845945045022
-12.205740642978935	38.979124391808504	2.250219648922713	2.1880360755167157E-4	0.2977114799766964
-9.681369688821853	39.850002288818345	2.2695141530913014	2.2649470418595522E-4	0.29747090641694524
-9.209886193231677	39.8500022888185	2.2695165925741154	2.2647880607837338E-4	0.29746678539927623
-6.503691158131879	38.96454001876737	2.249862989390186	2.1867842837090264E-4	0.29766554658735944
-6.587351156296421	39.29642873129991	2.2572259091675324	2.215910365112273E-4	0.29758291419039085
-6.771159512318912	39.57700815680421	2.263446153350716	2.2405731948125973E-4	0.29751404623238054
-6.814129999907874	39.651652838586976	2.26510200656487	2.2471290673311013E-4	0.297495672738343
-7.229593906641747	39.84203493583536	2.2693251673518344	2.2639140083209836E-4	0.29745149179571234
-7.181795837296288	39.83706132882147	2.2692149232818215	2.2634736539337144E-4	0.29745232252420384
-7.033567159296577	39.76166368437849	2.267540609264277	2.2568344384622685E-4	0.2974699624143471
-7.6946177519140235	39.85300356006798	2.269572049495962	2.264860406725881E-4	0.2974527973968719
-6.488283836647731	38.91091546805024	2.2486745025071513	2.1820549413389395E-4	0.29767887981854724
-10.243595360807257	39.850002288818345	2.269523441054987	2.2650414554930117E-4	0.2974758214681968
-9.730298368089413	39.85000228881833	2.269514982558636	2.2649552875311996E-4	0.29747133378115703
-9.743014193148053	39.85000228881833	2.2695149125055543	2.2649605289452372E-4	0.2974714447826177
-9.085341826788042	39.8500022888185	2.269515259021547	2.2647690820728138E-4	0.2974656956969161
-7.779783738995952	39.851154726690396	2.2695339085354234	2.264677936072694E-4	0.29745400671081323
-7.886706964608754	39.850916601280545	2.26952616212861	2.2646879967365869E-4	0.29745500136886677
-8.209330570361047	39.849987794146756	2.2695164922945104	2.2645681368794785E-4	0.2974580494994926
-8.699211804792647	39.85004545472901	2.269521474926952	2.2646297574595515E-4	0.2974623129506051
-8.427966558711145	39.8500350871401	2.2695145512221924	2.2646303152801356E-4	0.2974599449239586
-12.152615457473026	38.61822056218743	2.24221574299835	2.1562661018823632E-4	0.2978015463472414
-12.150457207342695	38.60568225439725	2.2419379947854114	2.15516225727567E-4	0.2978046725219272
-12.146591986235311	38.58859764700979	2.2415590740709335	2.153663495569048E-4	0.29780892430457867
-12.074238696384148	38.24828133015453	2.234018357970889	2.1237333034327823E-4	0.29789365572257126
-6.441829287929373	38.514252064367554	2.239882900778272	2.147188909588787E-4	0.2977780979417856
-6.4796557750756225	38.830935381536946	2.2468997425373196	2.1750336497742255E-4	0.297698892528928
-6.431316994593285	38.355730965701305	2.236367205399036	2.1333346860267385E-4	0.2978178217005924
-6.415000660473024	38.12021737547059	2.2311482868197277	2.112673610250929E-4	0.2978768272806027
-12.006552716049852	37.91928976266428	2.226720940228098	2.0949155044772182E-4	0.29797558995228046
-11.966773292852782	37.7322909897182	2.222578067031162	2.0785410852654454E-4	0.29802214868684296
-11.899335717233097	37.41624344712912	2.2155700701437104	2.0509873925380256E-4	0.29810083735159976
-11.86072968481382	37.23337054820751	2.211519155805916	2.035002019000346E-4	0.29814637130170274
-6.405495081109018	37.81045524455644	2.2242777561604643	2.0856314390145666E-4	0.2979545438068243
-6.3802834672144035	37.49850283645258	2.2173668850498416	2.0583983380669332E-4	0.2980326744241919
-6.34327199449609	36.990127261889924	2.206093840488363	2.0142734177203895E-4	0.2981600376426776
-6.3346776499635205	36.89181710192548	2.203918126198367	2.0057260886129904E-4	0.29818465373943537
-6.327277488709939	36.80573234114482	2.202012326868783	1.998305904157631E-4	0.2982062122147907
-11.839379859361392	37.12464213602315	2.209106855764281	2.025533600824343E-4	0.29817345859016603
-11.66031709327127	36.191536938073696	2.188428832540646	1.9446662487940117E-4	0.2984059531096912
-11.619905720758748	35.962379473002436	2.183357604589531	1.9248810542337537E-4	0.29846308057916554
-11.730360249335298	36.58305483766412	2.1971155458485523	1.9784379479391223E-4	0.2983083562496251
-6.248695444183289	35.88284413383002	2.181577728787298	1.9184830499920704E-4	0.29843731732830026
-6.190644674951313	35.36621719878445	2.170127000082866	1.8744462437061328E-4	0.2985665885171988
-6.146329446134891	34.860882297696094	2.158936113424338	1.8310602911551874E-4	0.29869312251961855
-1.0600869276340483	18.316100001774196	1.793230761867975	5.277941528562186E-5	0.302809113793402
-1.0459016161732135	18.37692181363064	1.7945700398275055	5.3232844415472286E-5	0.3027937399978511
-1.1744205707972624	18.153797557800345	1.7896531119732209	5.157173517566215E-5	0.3028507049514364
-1.311326192584243	17.97535615877772	1.7857219026401427	5.024380103805254E-5	0.30289651588827504
-1.386335587551091	17.922671465764726	1.7845601064378824	4.985325308055791E-5	0.3029102974610935
-1.650548821745367	17.757514160475903	1.7809245672850738	4.862870620018086E-5	0.30295371546187155
-0.9718149006219283	18.630446296863695	1.800160504077969	5.512334104223517E-5	0.30272954559267395
-0.9542349860686515	18.852537320770427	1.8050538011204074	5.678241635309672E-5	0.3026736598192731
-0.9467123425971604	18.932059856972355	1.806808184159255	5.7376935116551475E-5	0.30265364013999774
-0.9488912973033679	19.009058522305217	1.8085051906147953	5.7953754634730056E-5	0.3026343254725893
-0.9602591937381534	19.185733594449147	1.812402261784678	5.9275832415765946E-5	0.3025900558206996
-1.0005126263859143	19.36574217623491	1.8163686640780707	6.062529143446832E-5	0.3025451629219222
-6.05347281998843	34.07388368729615	2.141529336635153	1.7645208651147695E-4	0.2988900052514151
-5.779746191862431	31.198536783186327	2.0778629030473366	1.524929064580286E-4	0.2996098958580124
-5.81260308842713	31.6601371096856	2.088057013307167	1.5626659680948796E-4	0.29949422144126636
-5.898916358898413	32.61341104261303	2.10918818868792	1.6419776328820157E-4	0.29925552233705033
-5.976331308258205	33.33624786626052	2.1251680445327192	1.702161884791761E-4	0.2990746149557447
-11.555172919712001	35.57995576034233	2.1748852999808563	1.892200079076779E-4	0.2985584381889833
-11.427224513094306	34.824469013294944	2.158149540156219	1.8272464123455685E-4	0.2987468180106607
-11.302991741507174	34.01939293201957	2.1403128472118076	1.7590252127390533E-4	0.29894766060793626
-11.26269403333529	33.74326682230424	2.13421146867103	1.7354310619982166E-4	0.29901656292243184
-10.87492360433819	31.536162433666846	2.085345571896891	1.551040328553581E-4	0.29956680000719416
-10.79808267178972	31.096982410679725	2.0756313975130047	1.5156082470710802E-4	0.29967629462828005
-10.515617328365707	29.431210118152052	2.038790860238338	1.3789230357442818E-4	0.30009167232632555
-11.095255333576779	32.78560916869341	2.11297807753127	1.6554064934865004E-4	0.29925532021252105
-10.374607869233792	28.677418549364212	2.0220980494060274	1.3192777173502346E-4	0.3002795401100197
-1.9007542873442729	17.670028077820447	1.7789964432218444	4.798379703438244E-5	0.3029775305017487
-2.0779141835942943	17.606247817656115	1.7775925778772348	4.7514061463913846E-5	0.3029948548106684
-2.421704394542373	17.610906476909	1.7776957735281842	4.755915168207377E-5	0.3029962298206516
-2.5268901597962445	17.60827853304663	1.777638574096222	4.7543045228533885E-5	0.3029976687483079
-1.0157099330243569	19.441588102125813	1.8180420652803493	6.11945662095839E-5	0.3025262344276979
-1.1062328150339649	19.65851365771074	1.8228246661331693	6.282344018868024E-5	0.30247244653242483
-1.0950141199455286	19.63861486947969	1.8223859098292994	6.267378510482521E-5	0.3024773588662077
-1.0936631912571904	19.634142492606518	1.822287215786527	6.264011177714136E-5	0.3024784716326421
-1.2019485900933222	19.823967402584525	1.826475181913378	6.406717225639854E-5	0.302431619748146
-1.2626663164006444	19.90610167368628	1.8282853382270652	6.468391964484169E-5	0.3024114491577906
-1.3479656887537845	20.02184186709379	1.830840374938809	6.555370200137116E-5	0.30238302435672093
-1.3818036936806772	20.069240413165744	1.8318855157962992	6.591165399253505E-5	0.3023713758468931
-1.490043238491493	20.21081153288452	1.8350103146254884	6.697563034278275E-5	0.3023366354474951
-5.495158991359491	28.68268136418761	2.022169671136936	1.3212993772822505E-4	0.3002394789075249
-5.507477156915547	28.790577524822243	2.0245482411117526	1.329795735420779E-4	0.3002124743881887
-5.640376413522405	29.93509919763994	2.0498917527056046	1.4219434819856056E-4	0.29992608826883616
-5.66674537726079	30.200894570944342	2.0557591446002483	1.4432102417272303E-4	0.2998595364027254
-11.232964758328787	33.56280133293661	2.130210196390547	1.720015208630418E-4	0.299061570624084
-9.890707351552885	26.584105713780335	1.9757890164794127	1.153975489216052E-4	0.3008005728799063
-9.499209611630052	25.463046361573806	1.9510148023265845	1.0679083105215392E-4	0.30107865607469503
-10.251371607480321	28.08873461337165	2.0090739168558445	1.2716983701143835E-4	0.300426153366231
-9.949856872037069	26.81141811544305	1.9808184820659875	1.172060558217182E-4	0.30074404200379745
-9.409620206466	25.28683176907262	1.9471078880364616	1.0542159787872143E-4	0.30112215641353735
-8.975776833099328	24.413789608181347	1.9278637765390438	9.882499224829204E-5	0.3013378200075657
-8.450931047688341	23.67686534172989	1.911539705718523	9.322936847630482E-5	0.3015186964855454
-8.315280225053407	23.486682331666373	1.9073524733926486	9.18183949945352E-5	0.30156539902925206
-8.109310669822081	23.245736403988893	1.9020229313450456	9.002720391211175E-5	0.30162432389776783
-5.04821833795282	26.35030357792787	1.9706054174117738	1.1374945362860427E-4	0.30082178859335046
-5.072511135861281	26.457154341834364	1.9729593819597393	1.1455760876308524E-4	0.3007951322662883
-5.319014801988768	27.6151602307035	1.998560379187958	1.2363627615523648E-4	0.3005062097903334
-5.298549699956672	27.508324942348306	1.996203616061916	1.2281640289351156E-4	0.300532888299845
-1.6547952866665352	20.435138707303928	1.8399560223699423	6.866511564046981E-5	0.30228153810905645
-1.7068462026965912	20.505043732104994	1.841499522989484	6.919328914869526E-5	0.30226437455075195
-1.8328638043067826	20.675856534446993	1.8452666062792606	7.048234372638521E-5	0.3022224258621008
-1.9146876228856835	20.78271581099791	1.8476260803710627	7.128723802859098E-5	0.30219620502871003
-1.9589596542270868	20.838178803681924	1.8488484960629532	7.17029698109812E-5	0.30218260822362153
-2.2267902915590323	21.173727916983232	1.8562653042261446	7.42435451913109E-5	0.3021003525558725
-2.4765836027203294	21.524027437877677	1.8639832330705648	7.689057920620306E-5	0.3020142584864264
-2.510632075597485	21.56945277354053	1.8649879925939412	7.723715728530821E-5	0.3020031082208447
-3.4170539347823667	18.323036770820913	1.7933935764358955	5.289311095849617E-5	0.30282483151504297
-3.3613588547056894	18.26201824120377	1.7920489262086343	5.2437291390572824E-5	0.30283973942030973
-2.8302006677410443	17.7685842180935	1.78116988416853	4.874619485834798E-5	0.3029596711962289
-3.0213186080937637	17.882690433716814	1.7836858744013546	4.960211628489541E-5	0.302932439425245
-2.9853774190574067	17.85333337493745	1.7830398128897302	4.938254095623805E-5	0.3029395445544678
-4.904236518511963	25.91960781073081	1.96106913637471	1.1044896375902324E-4	0.30092885734119285
-4.723668736196532	25.314951331292864	1.9477229534458091	1.0577118286841941E-4	0.3010793195836378
-4.604679940346854	25.051089745874435	1.941877267199168	1.0371982414239319E-4	0.30114466073606433
-4.281370486848969	24.383328411417228	1.9271580682178122	9.864101770494143E-5	0.3013099046590666
-3.2125741016240386	22.611557155864187	1.887992448342001	8.513881981456017E-5	0.3017467056058955
-3.272014261258436	22.70654698603269	1.8900854713740702	8.58547929635362E-5	0.30172330004853976
-2.5518384799861815	21.63096481182497	1.866344945301288	7.770787865987311E-5	0.30198797385917603
-2.8735384712196232	22.08009398368013	1.8762688595198052	8.110872629871333E-5	0.3018776118548169
-3.1756044296995665	22.556944434453374	1.8867845263888177	8.472902746703012E-5	0.30176014277482266
-4.545571876999899	19.652622560032107	1.8227156321249556	6.286800375024706E-5	0.3024994713039308
-4.424895516455141	19.524062222800467	1.8198812088782246	6.190632757904112E-5	0.30253085798206303
-3.958958611653594	19.00470136406695	1.8084225305550676	5.799986181919942E-5	0.3026577475173182
-3.8782730930382083	18.915322300283425	1.8064545290844793	5.733124125874552E-5	0.30267959101935316
-5.025563667731989	20.107549344377823	1.8327709869865374	6.631103579723105E-5	0.30238887982050444
-5.277731362781373	20.350988119887234	1.8381273116406254	6.813306115816849E-5	0.30232962375873595
-5.606549304112775	20.6598148798465	1.8449578946916754	7.048352633244408E-5	0.3022545923887143
-6.131048509468386	21.17349677678001	1.8562731724682686	7.43507147888404E-5	0.3021295331920685
-7.17416985769136	22.198608654304337	1.8788956867931046	8.208891065864127E-5	0.3018800365178057
-7.6413332318231895	22.67125431062098	1.8893664099691296	8.568127578392828E-5	0.301764947777723
-6.9150129554945305	21.927639425126234	1.8729356923102882	8.007089713042988E-5	0.3019461318031037
-6.31895859009996	21.343154735881807	1.8600355437940155	7.565161767670626E-5	0.3020883787780121
-6.618255579081206	21.642875823077	1.8666307665527486	7.79300395074565E-5	0.30201539689401447
-3.6680004015474728	23.30103040805593	1.9032337601819993	9.035632393068994E-5	0.3015770147818364
-3.83446762916781	23.580833568731567	1.909407795659713	9.252016252187453E-5	0.3015080312649493
-4.071443328978513	23.987709649252928	1.9184037705700852	9.557728593624385E-5	0.30140763677346716
-7.640251545310057	17.586782544931808	1.049678948460875E-5	-8.540135133038178E-6	2.5022382072204494E-6
-7.509356374993602	17.79911102953117	1.0763621435402638E-5	-8.984328069775028E-6	2.582829596583032E-6
-7.6989388334005735	17.4903691638282	1.0399262349833318E-5	-8.364230924687573E-6	2.4637012181915444E-6
-7.762103216471637	17.30759444679789	1.0167336170905416E-5	-8.02415625553335E-6	2.43959090844513E-6
-7.821162534822876	17.152686250634986	9.977035349730602E-6	-7.750170252296174E-6	2.408825201885174E-6
-7.87221896818102	16.9473112831706	9.71190278663964E-6	-7.396393080230341E-6	2.3922231137318505E-6
-7.921170402924522	16.753942907049066	9.462452628336347E-6	-7.064423731042781E-6	2.3770556888618474E-6
-7.9783869673286425	16.470761822820492	9.100082959888902E-6	-6.6047732950183985E-6	2.3649292556180265E-6
-8.003886469325913	16.357472230499454	8.953092033151154E-6	-6.41762262597057E-6	2.3570601638378577E-6
-8.041803974825056	16.197407590250943	8.743811946806228E-6	-6.170857073304859E-6	2.328875260503409E-6
-8.11957094103931	15.808141817188318	8.239887168160997E-6	-5.57133242908915E-6	2.2883391181416116E-6
-8.094241908274963	15.975737091845481	8.455087080148782E-6	-5.8219777184532145E-6	2.299616359789045E-6
-8.149959289733443	15.594634263864748	7.961236045507883E-6	-5.2462799357996565E-6	2.278761380386921E-6
-4.487015489615116	14.591722761896559	1.0095937653551761E-5	-3.436462864424488E-6	7.756144250752441E-6
-4.416731324563106	14.512870608922288	1.012125518117175E-5	-3.315032343815969E-6	7.850847669194333E-6
-4.329055028394281	14.412978776001905	1.0158254625669433E-5	-3.1536836929633176E-6	7.975362367858734E-6
-4.19303203891211	14.248275933735142	1.0216227521745336E-5	-2.9019239295529423E-6	8.161147135885932E-6
-4.178965322518646	14.23024927967746	1.0223006494409331E-5	-2.8733232190827498E-6	8.181493037189514E-6
-8.208595369810979	15.125877972768416	7.361046199906723E-6	-4.589160728134565E-6	2.2450022281890312E-6
-8.250106284083648	14.883579494882824	7.0577590440411765E-6	-4.268335226401922E-6	2.215301703890681E-6
-8.184763342662869	15.304083214581624	7.586210931938025E-6	-4.83440221643348E-6	2.257628898200094E-6
-8.194040568253598	15.203367992185502	7.458140589876023E-6	-4.690165730086582E-6	2.2570559820254853E-6
-4.009503675450382	13.95499929048619	1.0269841358872684E-5	-2.4656275429048594E-6	8.405739497059521E-6
-3.967321215997023	13.879167246534847	1.0284432022034854E-5	-2.347556792477982E-6	8.46691130911628E-6
-3.8768075373306097	13.684183745503944	1.0306068834500573E-5	-2.064743522683186E-6	8.58838766669971E-6
-3.8285567068758617	13.577304042901428	1.0313105099607946E-5	-1.908656301332702E-6	8.651583726896003E-6
-3.679175518096213	13.165512678706849	1.0340683050680984E-5	-1.3152929364428802E-6	8.85084756300661E-6
-3.5952780276413945	12.848827743115857	1.0347362502010839E-5	-8.80237971049873E-7	8.959730288707113E-6
-3.8035301168690907	13.511178334388502	1.0314932650704658E-5	-1.8190648112570114E-6	8.681676383950443E-6
-3.5706258476984103	12.751547870197772	1.0355078891948912E-5	-7.345449139767736E-7	8.996698926028503E-6
-3.536337058362929	12.508568926206657	1.0363567615743693E-5	-3.948909744541557E-7	9.05015837010056E-6
-3.4943523373487664	12.217884679130231	1.0366967981811023E-5	9.41301631569021E-9	9.112429641652257E-6
-3.476217738039166	12.051206781698731	1.03698749847622E-5	2.2566669613132972E-7	9.136285965890321E-6
-3.4381043775288846	11.707787309160882	1.0423486096875112E-5	7.286711557331369E-7	9.206406846161676E-6
-3.4175141432913065	11.442487558596586	1.0443736164438617E-5	1.0785597624214705E-6	9.234307972536799E-6
-3.390535492772293	10.959938069747185	1.052739667053083E-5	1.7433687018755453E-6	9.283767706342129E-6
-3.391605607580326	10.637069694303245	1.0584913482885966E-5	2.173824535297604E-6	9.289373683143536E-6
-3.3957072198915474	11.125983907025887	1.0512185491299123E-5	1.5283942544315476E-6	9.276951831713315E-6
-3.3933099091125833	10.454525891479044	1.0627227332286547E-5	2.431578159342821E-6	9.297418602595486E-6
-3.392748642497309	10.363320317554606	1.0658249948979112E-5	2.5598711565022014E-6	9.301603621165661E-6
-3.3881777990103163	10.052022617744685	1.0742505938503145E-5	2.9787483333654124E-6	9.307467985178571E-6
-3.379931059854188	9.65560915900371	1.0867342848473434E-5	3.4936270886256248E-6	9.305002749419448E-6
-3.38003327420144	9.645525660619372	1.0869417571804649E-5	3.5060638395731313E-6	9.304415456252274E-6
-3.380411775956053	9.63612711841371	1.087051834109371E-5	3.516370322076742E-6	9.302942026739916E-6
-3.4070943292007656	9.209820550583608	1.0984666148882058E-5	4.066040200574128E-6	9.259093377786781E-6
-3.4177904844649305	8.97279793026408	1.1023465070011748E-5	4.335480384967684E-6	9.210870369198373E-6
-4.670507470987797	6.528342318175511	1.0278732981985633E-5	7.268555492237397E-6	7.207753059552799E-6
-4.472672713765167	6.53165408154053	1.0514846252984705E-5	7.229562337229016E-6	7.55553105514007E-6
-4.296096768007061	6.564113874181485	1.0665979566526706E-5	7.115771854602418E-6	7.72226410041568E-6
-4.1907677441120486	6.6201318525786546	1.0772117383795238E-5	6.991002983119202E-6	7.899862337550537E-6
-3.42823364007561	8.77881073484247	1.1099412140986283E-5	4.5835203303919426E-6	9.19351865459641E-6
-3.440421539484517	8.631632878187974	1.1155228857400154E-5	4.742946523406311E-6	9.167993220600492E-6
-3.510174069952668	8.051882576425108	1.1339374038230367E-5	5.352258019386161E-6	9.035489880430066E-6
-3.4654247941708625	8.41479710425795	1.1199244494324985E-5	4.959378259599373E-6	9.117124392251671E-6
-3.519325274558982	7.974355231943207	1.1341219773921488E-5	5.419705385232043E-6	9.002363710559411E-6
-3.8048036653298265	6.960169305120867	1.1016658565240418E-5	6.2552128713330335E-6	8.260037843548877E-6
-3.942941641067294	6.809098812242506	1.093345906616305E-5	6.606110902896937E-6	8.119855873902686E-6
-4.081244662082278	6.715380176995773	1.0763065949388493E-5	6.719859862312695E-6	7.97664806990872E-6
-3.557899482821399	7.6388476831782866	1.1306417890722795E-5	5.515901867759002E-6	8.78758346944079E-6
-3.5506928691402093	7.692857622749482	1.1379685471258108E-5	5.589818204848174E-6	8.868190009812863E-6
-3.535122007221198	7.8370201875805385	1.1353066995679459E-5	5.507734304244913E-6	8.925442613573473E-6
-3.5827478111781415	7.560437912809053	1.1309543916538694E-5	5.706572312618057E-6	8.724012834818955E-6
-3.656557182300242	7.31345080673359	1.1144417332520042E-5	5.893896682797886E-6	8.48543213148262E-6
-3.741595319822733	7.091603710798701	1.1016881120052235E-5	5.975777409113907E-6	8.326969162329738E-6
-12.48823622079036	29.318127189803445	1.5117917695028897	-0.14374529757435023	0.9473504694188317
-12.301573729696075	29.291730374054282	1.4488243130143208	-0.14207936914753	0.9373137922277502
-12.904182385341631	29.37659805299116	1.650364176988698	-0.15118622068690174	0.9614065432375348
-12.704310573905445	29.35687813300677	1.5845225376567753	-0.14748923415447496	0.9555796390017108
-13.215739023882737	29.375039723105594	1.745419316193759	-0.15787529459248678	0.9606285563949806
-13.289816212405814	29.38416912499247	1.7688831549203177	-0.16016600368202935	0.9613064005548033
-13.628735756055638	29.408293625969595	1.8628900347056239	-0.16674429884303005	0.9559392859096174
-13.761313265189306	29.420327221129604	1.9003232527141622	-0.16976600665567418	0.9541580722548251
-13.789831291953012	29.42263826529943	1.9071250401136421	-0.1705629896521693	0.9533229722286105
-14.193507593470319	29.351006338599753	1.9942170135120882	-0.17641324737968267	0.9330199318624792
-14.343065600888547	29.30623263263965	2.0208150327520356	-0.17592159287173892	0.9239724376872473
-15.169871121939503	28.7024294022831	2.1652452213344735	-0.16576502631026707	0.8848360446988794
-15.025976096323706	28.826575538617305	2.1405646054153644	-0.1663455627621352	0.890891469335277
-14.704342841257393	29.099582909420015	2.084973908131067	-0.16957361164690166	0.9052722991214739
-14.77814405518191	29.048154888872233	2.097390647843435	-0.16767231458021814	0.9011569370644633
-15.194930389272562	28.670268692680192	2.1704156787385633	-0.16640091292007622	0.883571963877502
-15.552436058935607	28.262388145106144	2.2388142113859555	-0.17680559400286822	0.8653890044366637
-15.65870487864321	28.128694460225432	2.2591028399962774	-0.18039873788709987	0.8594474227826612
-15.420870685895718	28.414489982476084	2.214006747616476	-0.1713795799038191	0.872330917156537
-16.14669845066415	27.534817692946177	2.3369828034315687	-0.21032262481077887	0.8217291092646473
-16.18902508127296	27.487365967844962	2.3424885142804475	-0.2134495825972852	0.8179883389725306
-16.090879730623392	27.60512583812312	2.328337512387488	-0.20687290388543805	0.8264231882840477
-15.906983759261689	27.83045491742547	2.3006601859080926	-0.19537989092193653	0.8419828320267491
-15.78801336657089	27.974288039163056	2.281711415458023	-0.1879902157156267	0.8507428744037606
-16.4224657835804	27.241242221715776	2.362377181390749	-0.23167361815825585	0.8002238300585596
-16.636541644582238	27.015574682657572	2.3694786962151237	-0.2485273635357109	0.7791986342674134
-16.701862721366762	26.948993088668995	2.367024612705781	-0.2545987556843017	0.772996001829488
-16.98192097775023	26.67928029930171	2.3463567700638075	-0.2798336039205697	0.7549818732114479
-17.086567607533095	26.586911131348927	2.3339162891614307	-0.2916601793502295	0.7517438972375237
-16.810764952407226	26.84442366016748	2.3583168851218472	-0.26470773587192775	0.7664358434849268
-17.316197999609905	26.352544552541893	2.2958279396617502	-0.32588109242688423	0.7516695169521449
-17.45518464052986	26.210110438215963	2.2717267146923965	-0.3456695494350178	0.7521819685096698
-17.722095738557805	25.895382301413925	2.2309837606083742	-0.4064345671006367	0.7649867109240314
-17.72264017583542	25.894744071275742	2.2308862208473514	-0.4065589511190122	0.7650102212204266
-17.932597821946576	25.11386146747848	2.153088612349115	-0.5520763242799173	0.7392343764120002
-17.907096306050956	25.00313633884308	2.1416804686420137	-0.5732506852730292	0.7271281075892428
-17.75267320881764	24.32471147247125	2.0702956853371544	-0.7045593925607403	0.6513274384167095
-17.92944471255859	25.1306830888716	2.1545667243057856	-0.549215945236601	0.7397188591994646
-17.722777975835573	25.894232143167198	2.2308311793032876	-0.4066711219265929	0.764985125498206
-17.728945142955695	25.871483784810497	2.2285762815366814	-0.4109073099980443	0.7642429934600049
-17.700264955727473	24.192801294244298	2.0534469499337766	-0.7307179442737718	0.6262059730158251
-17.492893227235577	23.675149455238873	1.983920598681748	-0.836191924632206	0.5279869533689848
-17.219818972655105	23.051350814888384	1.90029497351576	-0.9566918161274515	0.4057786456857354
-17.213682929786287	23.036984749786797	1.89819322696108	-0.9594757835692412	0.4029879663055995
-17.20651458505761	23.021889840621302	1.8960217608012182	-0.9623877774436653	0.39976162629776446
-16.72944438496599	22.0265670999435	1.7615843310771269	-1.1411309791053246	0.18097126990261958
-16.772330573218266	22.113599037757318	1.7727680430526294	-1.1271675224740305	0.20000781423900085
-16.97378539565523	22.529669064239176	1.8276135540454979	-1.05610185367066	0.2912964646462607
-16.69878402350933	21.97001521221032	1.7558325363990077	-1.149417606850618	0.16897111015920088
-16.44523432072541	21.481646309928003	1.7002684893722688	-1.2229621808403623	0.06485713430830474
-16.38784636008633	21.382208809377225	1.6924205086399078	-1.2360334879390775	0.043409844572364825
-16.10429654720809	20.90765006213037	1.6453981909801243	-1.297882917072016	-0.0652224720124229
-15.229590069694847	19.59839917871314	1.5552439901933792	-1.3840837707053602	-0.3707697558416042
-15.573303162172023	20.08692966262294	1.5837533740889316	-1.3639907399204794	-0.2579119818101028
-15.762739830454272	20.369577854236137	1.604311824559297	-1.3460489258836605	-0.19137903618992
-15.676053214728174	20.229671015614727	1.5925466885344433	-1.3578980514033465	-0.22419925388358444
-15.004965242227517	19.29705702264412	1.5338483564868157	-1.367945174304256	-0.44109609560358126
-14.347740685004595	18.43237628944785	1.4076969679684352	-1.2241953072239036	-0.6062256114628589
-14.71316053352021	18.903140185799252	1.4939814985291007	-1.3304534424213954	-0.5356168013229122
-14.112301424219844	18.14085757339455	1.3287968609186969	-1.1315726925494394	-0.6358947018118434
-13.786968016309958	17.746840232171802	1.195757147119163	-0.9896319027879469	-0.6249578539169802
-12.572484095421888	16.31238607204104	0.6736074109673579	-0.49905036630653293	-0.39185688756988724
-12.73923093656964	16.50237005974189	0.743657660264175	-0.5630981778247286	-0.42893272365451907
-13.149721100590622	16.985383718836303	0.9152108181965304	-0.7257613489816597	-0.5109166216149035
-13.560443943361147	17.474962802260926	1.095704290702335	-0.894240897916798	-0.5886873647824077
-12.433087863224218	16.142914163274668	0.617278376337418	-0.45040702257726406	-0.35931149202744084
-11.67886765718853	15.130655135953049	0.33843248125651687	-0.20066236755648306	-0.1971048491411593
-11.370603754574383	14.616160191779192	0.23708704470686937	-0.10357730636580198	-0.1423211541093215
-11.928279318244115	15.521235666230787	0.42383975288401077	-0.27905367532865627	-0.24524968423266297
-11.098102119973685	14.067276715400904	0.16862836222235894	-0.04473920033826975	-0.09739842009096397
-10.94829922258624	13.75778922441979	0.12949858427396213	-0.013691218311552886	-0.07247000514494945
-10.566136973193167	12.955069884045642	0.07558794121853944	0.011714097224220904	-0.030868785973843963
-10.528617101577506	12.869997651759531	0.06938087007826958	0.013410111290749493	-0.026566318974826662
-10.125844678960055	12.03212679724241	0.04429605129572587	0.012905570366084236	-0.012030008147244626
-10.205786830641387	12.200371242765215	0.04930596176096379	0.012926927843580257	-0.014952203010919856
-10.11776374681346	12.014636087480781	0.04397962402004816	0.012802725248994276	-0.011846744610108276
-9.799033203597945	11.32040592221854	0.028495900427891328	0.009933745450190122	-0.007648924240433508
-9.732454220074882	11.174895810343436	0.02534374891446999	0.0089888969131047	-0.006044936395695952
-10.081694286405995	11.938670646469957	0.042285036422794436	0.012433408988461578	-0.011387678657308402
-9.419861471494833	10.505758447346915	0.016796252893656296	0.004524770242571236	-0.0058619423474138305
-9.39945834397536	10.463080013210769	0.01622744658835077	0.004216766902964994	-0.00579203613639236
-9.362989365785312	10.388561145610026	0.015461538021490594	0.003976436902527773	-0.005663029488465063
-9.15485933130238	9.94585479357356	0.01115967851175465	0.002303451257875329	-0.005126533266387587
-12.250739993292553	19.150604908283345	1.512354935875354	-1.4211942586983435	-0.46684278430188675
-12.385666050996104	19.229462944007324	1.58555136910484	-1.4750331181307517	-0.5238252904640296
-12.018444755085756	18.995911937273455	1.3687542356122808	-1.3213722909155783	-0.3554307775988825
-11.827571680933026	18.805921238230237	1.2976299987101934	-1.2599296410178196	-0.3070183061616223
-11.71378598197753	18.69006222155872	1.2510658884596382	-1.2190199495254597	-0.27547105230847235
-11.489121580415649	18.312221504949157	1.127938481961381	-1.1040822436256272	-0.2114343363398315
-11.42092816915265	18.202424829191397	1.0923299839668252	-1.070254727341057	-0.19406663430582813
-11.137081940903064	17.673975351763787	0.9166334478339602	-0.8978578219620956	-0.13223595639547708
-11.050577560623434	17.52903972488271	0.8678478470971678	-0.8491381605586403	-0.1159869451289244
-10.900173758069224	17.228821915447778	0.7652367751766576	-0.745605658676965	-0.09263690215581988
-10.59407257662658	16.86993613536655	0.6314725469213205	-0.6124062326642932	-0.058538877747086035
-10.4015251414116	16.663994998799538	0.5586177235039073	-0.540222956093505	-0.04247949274030042
-9.980308680915373	16.24426542990552	0.41068915410121437	-0.39369781693577444	-0.01686705224767325
-10.52456597891735	16.788877057884427	0.6022887655315468	-0.5833493887116942	-0.05009967848024054
-9.215934750579713	15.702403997568886	0.22380943604454212	-0.21186630697787648	-0.00993538648125992
-9.506635524164235	15.916651407254937	0.2951401001530583	-0.28138286970918847	-0.0026341624324449685
-9.713477904294042	16.0562870014233	0.3451528178138357	-0.3298963114781759	-0.007387189117916958
-8.987328542896977	15.535943891824608	0.170046005172348	-0.15958048505032357	-0.014195487568090727
-7.038155536202357	2.4161328913912485	0.001141034362948168	0.0010327815490221825	-4.7188711846432607E-4
-7.218271698777633	2.47634434863711	0.001160048691710852	0.0010222385328958945	-5.314972209430197E-4
-7.402921517489648	2.596088343862585	0.0011727038074800084	9.905391895729803E-4	-6.014436199591058E-4
-5.610926604361966	2.56874897195521	9.442975219826272E-4	9.126729562726121E-4	-6.762963167055486E-5
-5.791192046184306	2.4885541575675454	9.661650332956383E-4	9.412154240723207E-4	-1.0611902520343402E-4
-6.090991914769232	2.367770791599311	0.0010144999230333738	9.91425156545026E-4	-1.7886148628445508E-4
-6.223300720670824	2.365865245728654	0.0010267246489469824	9.9940402369453E-4	-2.1341063392367417E-4
-8.524776938151282	15.280293075065625	0.12179617732457244	-0.11534865904537324	-0.02443147297141005
-8.5390176621	15.301185889469425	0.12879167019705806	-0.12192956676639588	-0.025667042842308634
-8.574275941324595	15.320887483760043	0.13211438978744489	-0.12491634781300785	-0.025031770255068666
-5.2268760988311245	3.1984387632370352	8.038089267472177E-4	7.475513502539836E-4	-1.0147570742690066E-5
-5.323022364028059	2.954304032548915	8.562412025762416E-4	8.0796916163734E-4	-2.1152669193962725E-5
-5.411391041049513	2.8046470279535036	8.914151542038608E-4	8.481323748060171E-4	-3.44477745962047E-5
-5.361270108912003	2.863813885716368	8.766167184487418E-4	8.3061798790743E-4	-2.537840117874646E-5
-5.176470922340737	3.3654332504811606	7.698848818355155E-4	7.1149213573228E-4	-8.138620249063714E-6
-4.997438755280889	4.032636318053695	6.299575810369556E-4	5.658639687887307E-4	-6.270552486980404E-7
-5.108994509801874	3.6116460899580636	7.144164342435847E-4	6.524477371697574E-4	-4.020072403226381E-6
-4.991774580661376	4.054261353979088	6.252565802720257E-4	5.609983049999114E-4	-3.1442838454022147E-7
-6.53602006808163	2.347293243898074	0.00106898723899005	0.0010245389765982467	-3.036624855928743E-4
-6.871423256057571	2.3759082864320638	0.0011163770254417483	0.001035671651522771	-4.116996365598529E-4
-6.725008134174486	2.363972974785624	0.0010962477608418445	0.0010318026843913024	-3.6431206522149047E-4
-7.498445287702315	2.6504749625169852	0.0011796285595276682	9.757256411804616E-4	-6.366786061189393E-4
-7.543394316053332	2.6908233254228815	0.0011803412028168004	9.630299441006657E-4	-6.550589558262465E-4
-7.714537633122486	2.9137762658493207	0.001165511658442804	8.935060010097557E-4	-7.17088031958316E-4
-7.7891268079090406	3.0564766598021276	0.0011480681253646407	8.457892751271889E-4	-7.458888261762666E-4
-7.80527300412054	3.4063802626319237	0.0010637730718892615	7.363288144029956E-4	-7.428586189457298E-4
-7.804324521600502	3.2269612996167556	0.0011102363372767986	7.941098255143951E-4	-7.474318283553466E-4
-7.758877336072651	3.698244931275473	9.851320278974438E-4	6.542223048164903E-4	-7.184054233428888E-4
-7.751964178591711	3.7286102673963915	9.757155310682916E-4	6.450555326201425E-4	-7.147807550107106E-4
-4.868412953288395	4.489722570165323	5.43671787237881E-4	4.771640451544332E-4	6.945455561287387E-6
-4.944274103721604	4.221530184777065	5.938619318733011E-4	5.288711603240073E-4	2.4027786135647947E-6
-4.861218645669248	4.514367912389247	5.393749273460049E-4	4.7298280875552766E-4	7.3605902595226E-6
-4.761328567585714	4.872867994409656	4.6836379597152737E-4	4.01330260786901E-4	1.619747285374021E-5
-7.7347878369548635	3.762505605967378	9.645025133566016E-4	6.37034341397471E-4	-7.079549288648258E-4
-7.441188952293851	4.488511996506501	7.836945617933022E-4	4.932441860107523E-4	-6.08993972377541E-4
-7.462522939780039	4.43043664258904	7.968498338631303E-4	5.045721569546447E-4	-6.159140939233922E-4
-7.583988224902736	4.103803156183615	8.607476179917772E-4	5.591746195033029E-4	-6.491041479402577E-4
-7.428705960551779	4.562167039268793	7.792274898340899E-4	4.8252700437992097E-4	-6.09568933206386E-4
-7.367225146909923	5.0179675342064245	7.558482722240056E-4	4.187511421040599E-4	-6.143602282613604E-4
-7.395373926440531	5.510469499667041	8.240122221992195E-4	3.809816484685718E-4	-6.76315318286588E-4
-7.396628687854849	5.543415335697084	8.274894686089649E-4	3.7755424479019126E-4	-6.799648306732165E-4
-8.951906927477943	9.55517852325179	0.009239786820778986	0.0018921616922337548	-0.004890643866295987
-8.732770861641235	9.107630277300872	0.006644796762365275	0.001169778480190277	-0.004013503824190389
-8.477149435408428	8.592840803667324	0.004926070225887261	8.747297961377182E-4	-0.0031570386596292744
-8.352048182285694	8.325615036227727	0.004171030330780455	7.881830481476891E-4	-0.002845408549071179
-8.222367325804308	8.079901469599669	0.0036766093318051306	7.199237041809065E-4	-0.0025780197641713104
-4.558078678429407	5.6727023718291845	3.0620258107134376E-4	2.4819427143500563E-4	3.121610250534006E-5
-4.661854211303943	5.2307881209663405	4.0059109153120715E-4	3.355326945574337E-4	2.2477350478548407E-5
-4.6736829568741065	5.179041007331088	4.1108944465642703E-4	3.458110221048819E-4	2.1594675334183548E-5
-4.664862639408369	5.2157017440172675	4.0380201524916633E-4	3.385945896437951E-4	2.227367184306356E-5
-7.642518454416541	6.7438038314408955	0.0014452527106045775	3.6759220278076443E-4	-0.0011212720543605104
-7.72390205946121	6.960130553786359	0.001733577617932986	4.099979027720409E-4	-0.0013023851575787268
-7.960824009101229	7.5515457825414485	0.00250655769428198	5.228190756249623E-4	-0.0018090977438482716
-7.398279738095727	5.568321714484634	8.351025235699234E-4	3.765079395624656E-4	-6.863172117612741E-4
-7.486554017062449	6.151026864151781	0.001032418692686179	3.516078230031832E-4	-8.279891237701934E-4
-7.599533786520233	6.612688047526157	0.0013554434703236592	3.664524750321765E-4	-0.001071061798717736
-4.559353287845783	5.783205763653101	2.7577547765010173E-4	2.2153148916710005E-4	3.0351588292372053E-5
-4.539973927898901	6.108340489734484	1.9700905204144222E-4	1.5508846160759086E-4	3.0718895903775855E-5
-4.595870421128182	6.280367827388355	1.1725996508850868E-4	8.979005578941384E-5	2.2122817528908183E-5
-11.949523827617073	29.206895619841305	1.325082097484702	-0.1382568270239115	0.9095541913198016
-11.807688642858182	29.154031813094953	1.2726629666114928	-0.13876028121959977	0.8935468474738302
-12.00330605669702	29.223330979102066	1.344362875562101	-0.13841546095727017	0.9144369682976728
-11.58017196199464	29.065937130844834	1.1890137679514372	-0.1429205168676999	0.8700074158980173
-11.41683712235142	28.96940271662765	1.1275210875136592	-0.14968405095151213	0.8449391952632219
-11.219350371023808	28.853937987330728	1.0520006866814544	-0.15976154429838782	0.813715986737289
-11.063811648377435	28.68153300927144	0.9858453041542017	-0.18430782267621634	0.7806164670790197
-10.947486528223845	28.535037823889105	0.9344728388857869	-0.20426048465972452	0.7549894487594349
-10.899230615467399	28.323819733732066	0.8898504152246038	-0.2418705535872035	0.7343699772982599
-10.868467577029437	28.194812621939796	0.862047583624743	-0.264910976614182	0.7216268236514477
-10.876511202290695	28.109887068149042	0.8505837159363212	-0.2859967887967272	0.7174140511855978
-10.899672074901286	27.854101802332053	0.8132899436431457	-0.3447986654462831	0.6997743907558085
-12.412266700730603	28.73183000599365	1.4153611019759318	-0.15145994075127278	0.8994754074133906
-12.004390987243811	28.644127827029816	1.253899574785442	-0.1796171888464609	0.8719069454590272
-11.418956634563854	28.353076382645266	1.0140615167292872	-0.2480551491842087	0.80567268404779
-11.624144095082618	28.483083006210283	1.0980118748863754	-0.21863021333359148	0.832519468921193
-11.98757052088968	28.638168487186267	1.247116202729677	-0.18110707857135236	0.8703995252026534
-11.999455430555999	28.643021141499133	1.2519565952209135	-0.17995306724699628	0.8715846186270609
-11.11438165555979	28.077094826076056	0.8907619838792493	-0.30412790089663155	0.7494882534184364
-11.390783517603357	28.330385589064328	1.0022739560584335	-0.2530227760221144	0.8010334126904755
-11.018694723095315	27.985290635821798	0.8564249339875056	-0.3220436508336511	0.7283944923304032
-13.471803069018005	28.77445563984976	1.8148825008471072	-0.11175935043886621	0.9401513369880129
-13.48260549035852	28.773788416678933	1.8187627095480037	-0.11146501787549529	0.9403313657639512
-12.935354512904492	28.789110493383188	1.6177472875890406	-0.12735417521260473	0.9261669892516555
-12.730299209385468	28.768829272465172	1.53917502953658	-0.1361880627704648	0.9171107021304381
-14.231290469589101	28.525879619960573	2.0485852110005154	-0.11864284087379282	0.9327575353525962
-14.010448775461906	28.63328583652027	1.988002244122725	-0.111915727538805	0.9377165690188833
-13.506471729136642	28.767317669153915	1.8263306113433888	-0.11150578438067166	0.9401903995558528
-14.460841527293365	28.39408003504012	2.106504983530217	-0.12741266578832203	0.9242269207053537
-14.783683682753072	28.129965573228738	2.16771481656404	-0.14781723848517836	0.9052615229449981
-14.975465100779633	27.963363652093868	2.202068460389543	-0.16114115236658216	0.8933110286397482
-14.857377166814722	28.070482248494333	2.181879232267596	-0.1525079499654871	0.9010009441584053
-15.247091508969765	27.723494694946858	2.24869108286965	-0.17996501326426967	0.8754738224137487
-15.438921475279523	27.548521108541188	2.280095008272064	-0.19284843193332157	0.8627184296253426
-15.777307067901031	27.23142152114181	2.3296870183542056	-0.21506811313167712	0.8361355272025934
-15.505550048294694	27.4862002405047	2.2903040616114287	-0.19754557856868254	0.8578744497033334
-15.95882932927022	27.057658625283377	2.353967092717066	-0.22748485908340044	0.8202712809074358
-16.071627921968407	26.944874315391413	2.366532478419317	-0.2355389131369935	0.8091510272983379
-16.348879088595037	26.649360708813276	2.3898697196487095	-0.2609541198006291	0.7760173559600289
-16.427997019937784	26.555959712111072	2.392777251965933	-0.270742046845754	0.7652930891904874
-16.656844434007954	26.17623866269756	2.375254039655056	-0.32329227544099115	0.7199068158383928
-16.696536478621557	26.09508062700545	2.367217389905263	-0.33693179417158575	0.7098365737753232
-16.835749776418716	25.686852448177994	2.3139919724428677	-0.40811861039241837	0.6558152404203096
-16.845061757485475	25.628453285604436	2.3036597231145515	-0.42012510098692235	0.6472448694015427
-16.850433340026893	25.176846057478727	2.2179384755989275	-0.5146025218599624	0.5756738443008824
-16.85038673364371	25.14105029551206	2.2111658241359082	-0.5222141399583338	0.5699554782242169
-16.822804208812027	24.752145786172367	2.141235914993219	-0.6002847009701648	0.5090770139010927
-16.814022621155868	24.619664448408173	2.1172867241335	-0.6268542973386627	0.48836587763152645
-16.812945472733826	24.6090037446475	2.1153796363720594	-0.6289472516917779	0.48670327502900285
-16.723937840816944	24.10943746964462	2.025914549948435	-0.7309137743664463	0.4004412776283189
-16.711672631053567	24.055094941481215	2.016142574549321	-0.7416534898864786	0.39120720934458847
-16.289023552988983	22.907733919851253	1.8116663533191741	-0.9649437358579772	0.1741758459668067
-16.541701583590093	23.45604246001041	1.913825750290877	-0.859446670089369	0.2835588884598281
-16.554803726644348	23.499372302025698	1.9213499094483222	-0.8511313675202604	0.29126727077637826
-16.28488538521969	22.898119481008653	1.8098768788908595	-0.9667432296310803	0.1722554028131609
-16.26218103763534	22.856454352609262	1.802712821832849	-0.974377818189895	0.16359454108450716
-15.969194038819062	22.31634337785984	1.7103653947250348	-1.0734007482159642	0.05112000224822607
-15.890230123807179	22.1925020649246	1.6940791470144585	-1.09532671787804	0.02520874735781384
-15.611918811164477	21.76175729997115	1.633581855224	-1.168830631010314	-0.06684830360775794
-15.389654649869971	21.467446140267274	1.6026014732114358	-1.2144479501795034	-0.13128404777176333
-15.211472875440649	21.22502075941048	1.575181100300696	-1.25073634955124	-0.18558422477478861
-14.852605830718518	20.76860561637889	1.5491593012484486	-1.313014515334199	-0.2860059333134038
-14.818368111934701	20.727265125728813	1.5459248762535711	-1.3184964361168767	-0.2953348279449147
-14.010753868674147	19.956266747716498	1.5275328508929633	-1.4024845799004007	-0.4538039180333949
-14.087441807327457	20.012526511232718	1.527118132998173	-1.397566377373295	-0.44430172366730114
-14.468160486474938	20.371519812579944	1.529396438992228	-1.3599771643667211	-0.37225900478057733
-14.161164464278139	20.08381166702931	1.526577733461631	-1.390576238514305	-0.4306402360655806
-14.781086333771103	20.690256417429	1.5440087182543527	-1.3231620783446918	-0.30371635967981286
-12.566775432145782	19.255877513320883	1.5775386209804105	-1.4688532983284168	-0.5341781683826685
-13.290339014836286	19.46305631769065	1.5381570910605775	-1.4427666800832717	-0.5269875011934255
-13.1729303124603	19.418787275288505	1.5447489720918497	-1.4473841645956647	-0.5342733931034335
-12.843245224742368	19.28971157894774	1.5639090027392744	-1.4599395967236948	-0.5535881059919755
-13.364979556612642	19.508469790386137	1.5378777302636715	-1.4403224909373973	-0.5216406298668887
-13.714991928392514	19.7215588672211	1.5293953822896023	-1.4229605033551709	-0.4952721058917646
-10.73275094914898	27.601566124654774	0.7741158422121059	-0.3811631566529726	0.6551596379585634
-10.621312259153935	27.431657608134955	0.742846881860675	-0.4026351154025774	0.6239653453448916
-10.494472622804425	27.139762728691487	0.7358222899658041	-0.43634024958693846	0.5730651081342922
-10.440814811578786	26.97290839065918	0.7255010390589233	-0.45374251848909763	0.5434411850194392
-10.340010025599554	26.46761329405222	0.7507104841163927	-0.5113296703796071	0.4527062697494967
-10.310942985096554	26.231506882359504	0.7466655861128834	-0.5364101718559088	0.4097000593194031
-10.254915889396067	25.788604694922874	0.8022662556180284	-0.5920182069991908	0.331235930712659
-10.226478276469011	25.49740684588262	0.8222278330485464	-0.626264984764524	0.27728692650869746
-10.15297056364784	24.454238785309386	0.9755854934922137	-0.7601973394729875	0.08939408947224053
-10.148816922605754	23.97207807587904	1.054366893278733	-0.826020056957535	0.0036190918003750367
-10.1572747910747	24.735583520367605	0.9324042399885448	-0.7221737383907797	0.13962191680490804
-10.162097597121184	24.830116402868736	0.9210378073341415	-0.7103553598736487	0.15682498625353214
-10.162546766859359	23.84260305188515	1.0790141051174957	-0.8474741258015506	-0.0167372621270379
-10.199764060738538	23.17965757589045	1.185727921110543	-0.9431436374858544	-0.12126948321516788
-10.264133457042867	22.925685144978395	1.2207529321734536	-0.9836731720489374	-0.15814941790377984
-10.334836167150385	22.416165687077918	1.2975090949808687	-1.053409128553339	-0.24304256338993435
-10.491992980100063	22.018023813554393	1.3715121670952681	-1.1344048737949217	-0.30104386559045115
-11.549836964138185	20.072338696358347	1.6834981582906434	-1.4600754000637721	-0.5360796593678858
-11.554967867880773	20.064003427239495	1.6837571751132285	-1.4606291227490367	-0.5368722733639342
-10.551136967279964	21.796553611972193	1.4148165131232395	-1.1748027677472428	-0.3378381139012273
-10.861109989919282	21.2561808403101	1.5122276061723223	-1.2857808287125054	-0.4066738739098397
-10.944210941660401	21.11696785294288	1.5441368748718092	-1.3172770648743937	-0.42529594405087
-11.133323225905555	20.800917117156818	1.5987585318595992	-1.371341963422315	-0.4616741006843834
-11.346534801731305	20.436488911990164	1.6452252568355705	-1.4205601428460408	-0.49851458858649866
-11.231518843805489	20.62710766906838	1.6289384170496302	-1.4005090140044665	-0.48002744116186535
-11.741469854730147	19.77949816437784	1.6994243352668006	-1.4816048800769466	-0.5694376190217447
-11.841147224706019	19.661418434931374	1.6996041852542425	-1.491495436821589	-0.5767114245386951
-11.973386913159729	19.52262481256701	1.7011880430919541	-1.5059618913455644	-0.5826577923329841
-12.17042537041236	19.353881967026794	1.6688740714783263	-1.503054715497578	-0.5731472210620159
-12.254791953417843	19.298450378205736	1.634515933126047	-1.4916396509285639	-0.5540258926895409
-12.107678242949614	19.405561627556374	1.6781231774767242	-1.5026528558036711	-0.5768594429850668
-4.288326386940742	5.8070230604936794	0.0724211170536303	0.06584386105453482	-0.01922184501254394
-4.307057605244767	5.526002436139832	0.10077391678684186	0.09210723827044766	-0.020692798193029993
-4.180171464701457	5.245978145694322	0.1307237057794218	0.12085811842369874	-0.007814228019703287
-4.162615861022818	5.199209053922773	0.13536261153962656	0.12518338722068986	-0.0059973831581791644
-4.143652721141185	5.191949089536986	0.13630956212056505	0.12581295969178183	-0.004310459796508624
-4.014987066173259	6.398560350145364	0.011807492605951306	0.010531591520962467	-0.004358735035748941
-4.102160277057983	6.226155071234556	0.0289677318716364	0.02678976533309809	-0.007546274439377845
-4.158587255864665	6.1200098173878565	0.04066790882390071	0.03730610511337276	-0.010492923187736935
-4.284793079351208	5.824858607178209	0.07047371940426714	0.0640263630761851	-0.018943420949726057
-3.6322745368198053	5.1479752237781815	0.14747260338920112	0.13017805807807936	0.048258933967462704
-3.7520724673596213	5.133869891353276	0.14661320346874784	0.13165945214197203	0.03482579206827009
-4.068810461062704	5.185234828589743	0.13825396324919742	0.12686985878993484	0.0032089612869320968
-3.4079134276844885	5.238028583704212	0.1449564496290934	0.12033023532225762	0.07210026350346276
-3.870611147185512	6.723331704642558	0.01435145118930609	-0.011903517203819883	0.0026324291873244597
-3.93550508782948	6.569124366309313	0.016891164589077814	-0.0054514852798071434	0.0015267588263406734
-3.083077723553127	5.477621858005871	0.14157891329344446	0.09302047049848797	0.10663522780402812
-3.2016356353304536	5.395281637801698	0.14358646429701044	0.1037282009439567	0.09356272950653109
-2.9250367521464256	5.618751443255416	0.15105293264331465	0.07704147230086722	0.12433320384808186
-2.808073832376915	5.742408533499555	0.15604970251579287	0.0636885162941157	0.13616290701437128
-2.561109083068193	6.012828978318681	0.1912135730893697	0.034357030725783944	0.1650049504589638
-3.6562255957727294	7.214473650128381	0.04148207370186151	-0.03494040808453597	0.002823496682094277
-3.592522873141893	7.34008329807876	0.0735825194502274	-0.060450222526996694	0.008071701232931204
-3.54328167840365	7.470859406778205	0.08313513444322296	-0.06830031925276918	0.009118742263194634
-2.1477862434435124	6.617732931249476	0.29484689662194136	-0.04512694123477411	0.2216135614736019
-2.178221292733067	6.571855578800015	0.28525179041106147	-0.0378078698417031	0.2181732524032165
-2.0648331524982755	6.7576354797203635	0.3222867103851073	-0.06720863732285307	0.23153714980423729
-1.8849213199230619	7.066868042911974	0.38235756604726007	-0.11562906828024201	0.2523668559907268
-2.4120263893614973	6.229400814325045	0.22654544102217894	0.007509291513180322	0.1856470650881003
-2.5361866250272955	6.047252036713077	0.19487581504520554	0.031388287178400774	0.16792151640914177
-3.935819787141531	17.984500048599497	1.6387395372241917	-0.8431599823792091	0.18191034757107538
-3.78336958602557	17.993315823553566	1.626652245762906	-0.8472878382565037	0.17896602692114488
-3.427077741744119	7.766058137175304	0.18989035842776966	-0.1522583560900684	0.015557769149135389
-3.406569881135219	7.832445527304884	0.20453709030407682	-0.1626003430211345	0.015921023715634003
-3.395983191054093	7.883794864942119	0.21615519305279607	-0.17002243853858443	0.016755894434973276
-3.3371281060386737	8.150918617555703	0.2825755685316227	-0.20654001930454385	0.02149763377593293
-1.278169408830863	8.48437433428823	0.6597586945868139	-0.3345289293073904	0.3139895910126428
-1.4540629241815408	8.03470965362341	0.5725327828684563	-0.2657672903656694	0.30091999742550546
-1.8167261401452421	7.208011822579171	0.408780271769396	-0.13766750090154403	0.26190008624295424
-1.5523830370140876	7.789776732269239	0.5228527669272747	-0.22571834012885153	0.28908376892468624
-0.9410764433027281	9.405038530050247	0.8240035038018182	-0.46362456302144156	0.3308068637371454
-1.0329367331417418	9.151234284338832	0.7802838512250884	-0.4308529911648026	0.32723481396127085
-0.7679094447811552	9.95277965234512	0.9064484077814198	-0.5253233263981025	0.33513524772326414
-0.33002843814312044	12.134348277380695	1.1798304997367424	-0.7315500846302542	0.3293911429528296
-0.3357764586920513	12.078843485378034	1.1739373538898241	-0.7270801826113183	0.3300373746432243
-3.417433509638533	17.827381727176302	1.6021803914966055	-0.8627498752502306	0.18244122089953213
-3.353382382951112	17.741842308688575	1.5983127543394533	-0.8665115459846422	0.1848080823583533
-3.674832941632539	17.93323560833925	1.6203338748525669	-0.8505073487039321	0.18187060886773382
-3.5409307277999584	17.885907081965335	1.6114574342096581	-0.8578114436909081	0.1814475027489465
-3.1860561960175433	17.549365365355296	1.5872530546006136	-0.8726165097702611	0.1882417839144139
-2.9981130641699174	17.395321314172424	1.5776040960673183	-0.8771155823062198	0.1914328783720467
-3.2165215628928006	17.57820816975883	1.5887752201165926	-0.8710903010650702	0.18809554486738642
-4.1137207324417435	17.95308223849858	1.6578203446182234	-0.8365341463723088	0.1818562585784621
-4.160621080742889	17.795938972454014	1.66683583695966	-0.8369229694830495	0.18592779385215027
-4.190763877417752	17.70804950350443	1.6721792481435687	-0.8350522497296395	0.1874759450165685
-0.33050020850094985	12.145123827625998	1.180742298873389	-0.7321909799696775	0.329183591904615
-1.4343564303268679	16.31909273804294	1.4805859127634338	-0.8954913652750011	0.22530961756742945
-1.3066176526698219	16.0680303809159	1.4666279765964736	-0.8954817652829957	0.22976573368871755
-1.1152979539279455	15.611202681804269	1.4410655163451127	-0.8900542726391645	0.24114386585853254
-2.4474803932797915	17.1585224792057	1.5535517516863866	-0.8864072109439061	0.2021135131126923
-2.055761384167546	17.041296048986602	1.5325345025902235	-0.8926946931892658	0.20768515494779974
-1.9984998164489554	17.002629506016117	1.528762125067384	-0.892664961705767	0.20964435384859884
-1.5724149375605685	16.580962567434636	1.4962058125528666	-0.8978308975458436	0.21893604091401014
-2.9820955633715815	17.38344915169903	1.5768303564800592	-0.8774205081695952	0.19177198132417045
-2.724789042326286	17.256116533629893	1.565431873206143	-0.8820212390647106	0.1969252097151896
-2.531457869203797	17.190304756335227	1.5571659813797536	-0.8857620787944624	0.19963246121202166
-4.183190145794866	17.56540290424019	1.6714843538361777	-0.8349390986429139	0.18990860613339328
-4.207099313692599	17.371866069837257	1.675706400162778	-0.8373830395308266	0.19254025421907206
-4.17345519997633	17.089831976884682	1.6666827213902147	-0.8418752963966708	0.19189747017629172
-3.3148310309893363	8.423923301546052	0.35011411194356	-0.24942886764792083	0.022248994174580643
-3.3001926290874843	8.663118489326514	0.40322468175321347	-0.28633890807884876	0.020537571253952204
-3.2862287614074197	8.915212706658004	0.45826678616958827	-0.3227672868568331	0.022420500274993604
-3.2794829862540458	9.153166440048345	0.5144218319603913	-0.360384789944904	0.024599491790803073
-0.3805651487088481	12.953841366376702	1.2511242025298213	-0.7830602887931863	0.3120514528681163
-0.4307061904896281	13.36924122248353	1.287515599639672	-0.8097333142292673	0.3024007002385874
-0.5075965103225141	13.744646939005303	1.3144754952106181	-0.8257871416964128	0.2934758975557832
-0.5977318219793605	14.096499370658435	1.3420625008470783	-0.8439503920698488	0.283120313920696
-3.2676731937878696	9.605726412719452	0.6116300344062748	-0.42149789695318396	0.03356530038221694
-3.256429234120413	10.042692132374542	0.7033921765282839	-0.4784087172089732	0.0425249332747929
-3.268410707882346	10.416945356274994	0.772825097544898	-0.517823094393043	0.04983520614248567
-0.6591870284780542	10.31262568099423	0.9622654374963786	-0.5678157202939212	0.3377905139153361
-0.42285288091859907	11.258976825610697	1.086819350458444	-0.6610056777526744	0.33932852338507835
-0.42939644071267913	11.215805729165236	1.0813199780292135	-0.6566566006036538	0.33956669256647315
-0.6312573047807166	10.428088654680536	0.9792197684028192	-0.5811744201047879	0.338235045077547
-3.2903234695987535	10.897386429199772	0.8675023649411102	-0.573691216534014	0.05891737864540221
-2.987291544864133	17.386535233830127	1.5771025673883305	-0.8773491124055365	0.19165125614670023
-4.164359810315925	17.031866286091535	1.664394832445161	-0.8422399861735913	0.19221379160190413
-0.7097934901376413	14.466809880080852	1.3697708155375126	-0.8608709752594859	0.2715643590799561
-0.8575672753041089	14.969271293498517	1.4007438505357985	-0.8745723074727085	0.2588941212540927
-0.9532329287786547	15.217415294466539	1.418298635335014	-0.883610734528162	0.2506364616249943
-4.1386892518049425	16.602845789463966	1.6431671215190224	-0.8439417093857037	0.18760918998882536
-4.159558946386909	16.976159925336383	1.6615096719390507	-0.8416396929716693	0.19231546947749295
-4.083322820670365	16.225441788462653	1.6164398916357505	-0.8434193069546039	0.18242279924634586
-4.075875945060494	16.183223288394085	1.6132520327543451	-0.8430779039302057	0.18215603900407987
-3.9528003255732322	15.292784673108926	1.524261132518265	-0.832502226548074	0.15764117832339483
-3.9992067929440043	15.73055462668215	1.5711185698593049	-0.840554698824347	0.17090793419371664
-4.068371905853679	16.139351008679608	1.608933010533979	-0.8422823667084681	0.18124772613664172
-3.903746688804401	14.691009127397303	1.455077239560473	-0.8155220942616832	0.13973334273862795
-3.86987704440043	14.375574603567006	1.4153333899956408	-0.8033448463599691	0.13203521801251802
-3.9256796422272324	14.820378173973397	1.4706429809798047	-0.8188797216042342	0.14322574235360333
-3.9497350317267026	15.228464150498013	1.516953529606699	-0.8305259906790194	0.15579907172689544
-3.7268568443784513	13.894308007070336	1.3501781867047047	-0.7875055795239678	0.12121467115094728
-3.698215854277132	13.779058127098043	1.3341865567882667	-0.7829388131970262	0.11871310163579894
-3.6779639093146645	13.673870011895303	1.3185843239655561	-0.776910324495806	0.1168196365728462
-3.571181750067259	13.33170586472178	1.2687957532715477	-0.7622103599453285	0.10921863418862035
-3.4835043026903465	12.977876322076302	1.2141574566447382	-0.7400341962146664	0.10420418645970271
-3.404126025364066	12.339701968592273	1.1168776963834968	-0.7009520966009817	0.08826467005905442
-3.3488293333994186	11.895449310153229	1.0405046594073357	-0.6629841845974048	0.08038420542478578
-3.300315153385468	11.14083500028607	0.912938750842704	-0.5994400737408433	0.06384321589085198
-3.9511621749674837	15.271050023970451	1.5218732318597115	-0.8319537127100198	0.1571589640622334
-8.244373317370188	14.628658956740194	6.703861837296878E-6	-3.87136003264207E-6	2.2455960118729375E-6
-8.208489142862772	14.204433859089825	6.139054709909697E-6	-3.2316727715501936E-6	2.3182934813326246E-6
-8.193734077492797	13.966873422743047	5.8130467382345544E-6	-2.8656526837550146E-6	2.3463676425189083E-6
-8.232676222944097	14.462837941075223	6.4858778130201025E-6	-3.6223155709354937E-6	2.279901115957477E-6
-8.19035693955016	13.837323106092928	5.624690866835027E-6	-2.65681851351346E-6	2.3477894657424638E-6
-8.113167709168138	13.369167772280294	5.0402270421043046E-6	-1.9519943277123348E-6	2.459688080775707E-6
-8.077142174814208	13.181783020574018	4.8242974720461945E-6	-1.6578240776529083E-6	2.5046062822884666E-6
-7.967407351985131	12.816549861797377	4.489331049976207E-6	-1.1291384178746698E-6	2.6636769628384187E-6
-7.4202031915344335	11.241546128091116	4.149857994660804E-6	1.1225413785454873E-6	3.4882319900347734E-6
-7.380855782333087	11.139150568907128	4.219948374065777E-6	1.2853528327540292E-6	3.5497290046227715E-6
-7.603903539139292	11.751642921695533	4.086313018824555E-6	3.911548581956977E-7	3.203873921445411E-6
-7.696154479064555	11.994745340563997	4.051356299549496E-6	5.77135454148446E-8	3.060017918078579E-6
-7.744684776673163	12.145936214046198	4.129152592020702E-6	-1.500303840122988E-7	2.988675122458171E-6
-7.337783016568444	11.036160898112158	4.3233638182824616E-6	1.4456239792597435E-6	3.6182019126136683E-6
-5.478513842259125	7.328297301269693	8.747113768097063E-6	6.156670051019738E-6	6.1520184816991115E-6
-5.496335515484936	7.350666297835906	8.728053580765374E-6	6.142032234421175E-6	6.133418125309438E-6
-5.513292533723025	7.373441024034741	8.692104316760576E-6	6.114316342757669E-6	6.115038375736449E-6
-5.7782594324877365	7.704138241466704	8.276575729426762E-6	5.777786055590106E-6	5.744123180865093E-6
-5.226288884072366	6.97442447090005	9.340646293315916E-6	6.690429374567016E-6	6.444096098834187E-6
-5.1320395346395955	6.880771446866525	9.460867792976515E-6	6.771093299824354E-6	6.557452944710627E-6
-4.981658732436152	6.746084424883188	9.759778820581476E-6	6.9810941292881125E-6	6.772471974279065E-6
-4.872230788355059	6.663668971542325	9.938912278118129E-6	7.098350032390302E-6	6.943507195179941E-6
-5.95993806317256	8.088641025459268	7.64771560796894E-6	5.159747380285944E-6	5.571379664002385E-6
-6.156106083074739	8.43849134717127	7.2710064197473855E-6	4.829608061819406E-6	5.3411122964553345E-6
-6.3622803987511345	8.893710900037291	6.613405815125683E-6	4.185152517897849E-6	5.102102410607222E-6
-7.037730777065047	10.279206689455364	4.956565778167126E-6	2.49192090917315E-6	4.104271529940773E-6
-6.511291309796823	9.166024915663732	6.3651336360160105E-6	3.968773451361055E-6	4.882466847757997E-6
-6.961309529005052	10.091919377967345	5.103323152302896E-6	2.7409783353559406E-6	4.218953330451711E-6
-6.976746835639336	10.11701394282087	5.08406844425592E-6	2.7189450446635036E-6	4.198725371862717E-6
-11.149672852779776	19.026028297048256	0.279400318978606	-0.05741213906109034	-0.12690853204665434
-11.177286946315288	19.099277703541333	0.2811413945016944	-0.05941557142269245	-0.1273759773803087
-9.18227086019565	22.941744559833715	0.2740250307244842	-0.14389546443917037	-0.08125563421190515
-8.933979733519063	23.042297787756027	0.2672556156961462	-0.14598526229361244	-0.0743597987683173
-9.497726748011418	22.723004536194928	0.2797847622151977	-0.13878084896128798	-0.08894411301617389
-11.201816179455392	19.362671115833425	0.2841940387337988	-0.06551920942808348	-0.12707304660159685
-11.022193536741858	18.71762456011473	0.2720046860403101	-0.04962073803143063	-0.1248849108530389
-10.948655511422155	18.634752597804788	0.26804059372797046	-0.04699711829685656	-0.12320380618210097
-10.739200803101152	18.414265673982754	0.2572691223611017	-0.04064564566575491	-0.11863888260619088
-10.426129079411938	18.242868662510936	0.24077144437521947	-0.034369451713524304	-0.11077041090102045
-10.351495060601314	18.19934593348884	0.23683423129796602	-0.032963587980767775	-0.10887436135528293
-10.276659955502009	18.164399203559437	0.2329158326773932	-0.031724101339296026	-0.10707996910765454
-10.051706148564318	18.092298620546728	0.2206412698488553	-0.028574316782252404	-0.1008442807331189
-11.220597943108505	19.547650220008503	0.2863504674862605	-0.06974035195987176	-0.12681139556946422
-11.213232813518047	19.613678726955158	0.2867084823523432	-0.0709462484364742	-0.12657531427882557
-11.167862918473158	19.983763373685665	0.2886795624806175	-0.07921791084409865	-0.12459915473963412
-11.119734753615504	20.180895538942224	0.28939784288168	-0.08297495326670465	-0.12359927982756137
-10.889962382093142	20.81510177874138	0.28980200182417926	-0.09617136570500075	-0.11817788856143883
-10.989883259185685	20.57314650704364	0.28975198206271924	-0.09153564575296422	-0.12014781524626933
-10.670647697607485	21.25443563231954	0.2894525444577355	-0.105602777708558	-0.11342682488421299
-8.656589193032165	23.077778160673812	0.2575909630051322	-0.1458928515266949	-0.06740191352203383
-8.262164632393056	22.97490850022338	0.23952438918601923	-0.14085608606167518	-0.056156093497566596
-8.093510801985081	22.896766634500132	0.23114977587078925	-0.13783580447411178	-0.05203785966271589
-7.68989912608717	22.564207698669875	0.20805361556357366	-0.12525279025156005	-0.0411162992576745
-10.61906467426591	21.352055718189742	0.2894006844565098	-0.10746529989821746	-0.11256555995250797
-9.936768220586934	22.310409278173573	0.28614512932630237	-0.12917270220322852	-0.09893022864435419
-9.627937960973474	22.62487940796674	0.2823111528165329	-0.1366698146958866	-0.09186394795893593
-9.573169961095976	22.676544366109272	0.281531000725796	-0.13782093065706388	-0.09071548328302789
-10.134279956953314	22.058148587414195	0.28706755416475255	-0.12303299724379035	-0.10328542662031819
-10.304582249602808	21.836678921374176	0.28840141743205083	-0.11820518134672242	-0.10649724333784173
-10.555587977067566	21.45179651669559	0.28908689771997065	-0.1094285240598879	-0.11155376258849654
-9.871150253323467	18.04329134881533	0.21095323496814633	-0.026416682088480907	-0.09621538868435985
-9.4491510421968	17.986087424675254	0.18617103465125098	-0.021956502768990055	-0.08395533237448645
-9.39405468440286	17.97674307009461	0.18295695595482117	-0.02143923001440103	-0.08244123582694736
-9.318824933668623	17.968766098777905	0.17818184569907022	-0.020707518614034703	-0.08022097430577091
-8.866655676614846	17.930756511797174	0.14981540600869053	-0.016729438143981337	-0.06650258334604468
-7.460370084706861	22.326890903804703	0.19428538581858418	-0.11753752512536077	-0.03635829892923634
-7.181921823170052	22.004421546653404	0.17628768606542483	-0.10557356086143557	-0.030140779553345046
-6.980050576019263	21.793148493492453	0.1641311616793733	-0.09887493132958447	-0.026447019950319055
-6.576542696581086	21.409318391621486	0.14079201685764123	-0.08531527102702102	-0.01868651805349194
-8.591810565175942	17.924390418426363	0.13076201979260293	-0.014147103322628845	-0.05793793166534638
-8.160987566235585	17.895824611247768	0.09693520739301656	-0.009546444228242927	-0.04265382098095106
-8.427526747689353	17.911776804777684	0.11814230058572556	-0.0124886778425658	-0.05226088628262436
-8.540982568507179	17.920050757602066	0.1272663264157607	-0.01371109174562361	-0.0563533931156695
-5.864615339578987	20.755750631962357	0.10320920924673872	-0.06422535924188104	-0.004693889669917458
-5.543802938210256	20.38074487517408	0.0852232366653691	-0.0521944044633362	0.0011311908044113759
-6.504364858334945	21.34437545298176	0.13692171823077864	-0.08340482232973688	-0.01745978741585089
-5.970918121132899	20.87023242852833	0.10907739089584048	-0.06732660929825031	-0.0063430956147056735
-5.171797381464162	19.89737251545445	0.06413566969772738	-0.0401804189344524	0.005682540006608687
-5.0245480447987125	19.683822661130662	0.0556749348677385	-0.033914455777926636	0.007785251722141161
-4.900152014728899	19.401774462066626	0.04659638276174578	-0.02781051031715288	0.00779467645013383
-8.045165203849148	17.895237150670994	0.0844885685446741	-0.008080625673115401	-0.03648376676943265
-7.828330068792466	17.887207984644846	0.05940512483647602	-0.005810801829018002	-0.024887878576703538
-7.588389628929521	17.819549385161938	0.013949818393511886	-7.819124242342997E-4	-0.006062155342286719
-4.683175416995011	18.92056128922509	0.03254920849922406	-0.018167630010696604	0.009363680329563754
-4.557131527726211	18.533459102138394	0.023212730361865695	-0.013795109256747273	0.0088430526870076
-4.377707594286538	17.57417867700677	0.007045174784410893	-0.004129123407698717	0.005297269452396257
-4.375950900357417	17.526057226949376	0.0062643650617348785	-0.003645844691281825	0.004959269427063759
-4.484941864981501	18.19838652331461	0.015559368383411354	-0.008858351974892195	0.007687446286313513
-4.372825752777866	17.497105804998277	0.005982505113907507	-0.0034976726262069156	0.004752112782516471
-4.260063754969469	16.957122878843833	0.0046824564900664715	-0.0014269484425021763	0.0031683664443812164
-4.2543796491463395	16.88173839584814	0.0043203813142207404	-0.0012077019857384959	0.0027802769324795384
-4.172479120773178	16.325671413989923	0.0044235519449087	-3.759779052934493E-4	0.0016577862627898674
-4.151871519508384	16.155447405066244	0.0045483672786619	-8.519100699066132E-5	0.0012882200707133031
-4.144035245207647	16.121454065378032	0.004564398235630748	-7.806683233652518E-5	0.0012759910734947769
-4.072421898747817	15.289956430567175	0.003628313765377586	6.024833876373078E-4	4.8516681910880843E-4
-4.095328121705499	15.489697359268533	0.0038975540258558523	5.000955613263882E-4	5.542068209179256E-4
-4.118480058777639	15.68595857984359	0.00428534468145556	2.9889016712238007E-4	7.827744026412955E-4
-4.140149876500907	16.06180723438685	0.004490487708637189	-4.089011758591194E-5	0.0012245500005483995
-4.179593610389492	14.862900564725685	0.00274915218245295	8.394064783822789E-4	-1.7882955946548268E-5
-4.129583690004605	15.034457843656845	0.0031338398047982344	8.222605091664595E-4	1.0378336898828408E-4
-4.332504046130264	14.727261534199787	0.0013911667037775524	3.628940279207125E-4	5.1577054878047044E-5
-6.864381120883843	17.824925970386563	1.108069620394499E-5	-8.98571454111477E-6	3.8002118611344366E-6
-7.111456277637915	17.862901719600874	1.1032698845365407E-5	-9.092722703037863E-6	3.329887942806952E-6
-7.361730330183262	17.815658423143518	1.0856255060934176E-5	-9.007839184003219E-6	2.858440369332158E-6
-6.699631952192596	17.790187728061333	1.1114537683128628E-5	-8.898174173325399E-6	4.109136996075104E-6
-6.471535900809904	17.65611081898578	1.1039284696078709E-5	-8.592724231804826E-6	4.537466843635487E-6
-6.01856299486931	16.965651538393175	1.0500679855170168E-5	-7.26159369413181E-6	5.363450416969932E-6
-6.018217814642384	16.964954947243214	1.0500119041517316E-5	-7.2602941642008436E-6	5.3640843428602E-6
-6.192614293475787	17.31914560580889	1.07744124196749E-5	-7.909193122326978E-6	5.051924385598189E-6
-6.358826975092747	17.562077889890872	1.0986911431546436E-5	-8.399770285897582E-6	4.7466517960803765E-6
-6.018066056155799	16.964687362149334	1.0499957928994222E-5	-7.259823672708993E-6	5.364368405100347E-6
-4.908304538333134	14.969355025422521	9.868759986346498E-6	-4.056085131573044E-6	7.15050834257121E-6
-4.894965705707698	14.956384548239772	9.875429262227287E-6	-4.035147689375834E-6	7.1702699158982674E-6
-5.522668475480044	15.89108446419409	9.908939180752365E-6	-5.49641874887875E-6	6.180532275805882E-6
-5.590293973325887	16.02332329799043	9.95000610655023E-6	-5.698784462811264E-6	6.073054001887764E-6
-5.62503595550961	16.102423683804165	9.986936691381349E-6	-5.821506098128793E-6	6.022491735336817E-6
-5.79838945170203	16.47567517825189	1.0175504611665346E-5	-6.427911644856357E-6	5.734595006343459E-6
-5.818300420163335	16.518599132988257	1.0200377757234043E-5	-6.49721578403478E-6	5.705308973305107E-6
-6.016563718580136	16.961325465432818	1.0497755183809116E-5	-7.254121069494059E-6	5.366946688668627E-6
-4.911331118979538	14.97328547513143	9.86795246733027E-6	-4.062317079851406E-6	7.14567566972928E-6
-5.0735700023776875	15.16993664121582	9.81870881099576E-6	-4.3686728858252794E-6	6.895650638385834E-6
-5.223708594183212	15.375437594116095	9.808782732376847E-6	-4.694447505789602E-6	6.663330341420847E-6
-5.2244114000787105	15.376332166246335	9.808672783110237E-6	-4.69582886420022E-6	6.662273148765369E-6
-5.424504479191739	15.698092793846305	9.843581179742463E-6	-5.192340135138142E-6	6.343725530853144E-6
-5.22565127061393	15.37825402853767	9.808888351522848E-6	-4.698809461596075E-6	6.660385554664917E-6
-4.7077301313837365	14.774519111724057	9.96626359097797E-6	-3.7397032045225153E-6	7.4461439512404265E-6
-4.675015183440867	14.74800878513003	9.983242793872971E-6	-3.6971167880907927E-6	7.4904540318335434E-6
-3.7658512309524754	7.028045440845924	1.1050403712807085E-5	6.124320114612311E-6	8.324260684892327E-6
