# Supplementary material for: Thyroarytenoid muscle fiber orientation regulates the ability to modulate vocal fold vertical thickness
Source: PLoS One. 2025 Dec 4;20(12):e0337735. doi: 10.1371/journal.pone.0337735 (PMC12677544; doi:10.1371/journal.pone.0337735)
Supplement: S4 Data — (ZIP) [file pone.0337735.s004.zip › Male/contourA6TA6.csv]

% Model	Angle5.mph
% Version	COMSOL 6.1.0.357
% Date	Dec 14 2024, 01:41
% Dimension	2
% Nodes	720
% Expressions	3
% Description	Line
% cpl1x	cpl1y	Displacement magnitude	u	v
-11.968005616002486	39.650844643500406	2.358936587197414	2.453225924417755E-4	0.30085564552446953
-12.100925229184412	39.521184251215715	2.356026095570485	2.4406689919464174E-4	0.3008901864444814
-11.810234379374002	39.74293127707726	2.3609996808277462	2.4622036114598325E-4	0.30083050735892836
-11.76596306338081	39.775513356632324	2.3617313246356915	2.4653659159662726E-4	0.30082172306257854
-11.47739948826791	39.862189693672036	2.3636763243565335	2.473803254550556E-4	0.30079671470423086
-11.258980847445656	39.857881496438054	2.3635761998883624	2.4734076967213253E-4	0.3007957305195695
-11.716143543792246	39.796222579001906	2.362195337246659	2.4673921257240477E-4	0.30081593132771045
-11.163938214941039	39.85365079891891	2.36348232402665	2.4729698247286157E-4	0.3007959067401013
-10.796207435616262	39.85090503287166	2.3634197985785033	2.4726357686573054E-4	0.3007930930604118
-10.709496869932108	39.85039381204079	2.3634074367882003	2.4725625411740806E-4	0.30079239659217644
-10.37169574884199	39.850036177539195	2.3633986068676007	2.4724379599707535E-4	0.30078925994189687
-12.13512273325702	39.460672833157	2.354668473761213	2.434816968165272E-4	0.30090603876058203
-12.240660142730178	39.24849072022055	2.3499099236884016	2.4142901352104895E-4	0.3009614831466125
-12.227325367848685	39.08705965880899	2.3462861099206314	2.3987338101039176E-4	0.30100277304011275
-12.205740642978935	38.979124391808504	2.343865631574072	2.388331265277562E-4	0.3010302583505714
-9.681369688821853	39.850002288818345	2.363388523831199	2.472270775010136E-4	0.3007826822046243
-9.209886193231677	39.8500022888185	2.3633906576415082	2.472093636430279E-4	0.30077818450973137
-6.503691158131879	38.96454001876737	2.3435024755891782	2.3869418403460994E-4	0.30097987483241107
-6.587351156296421	39.29642873129991	2.350952912433132	2.4187319249515695E-4	0.3008954016433585
-6.771159512318912	39.57700815680421	2.357247228259532	2.445650273169786E-4	0.3008250678318699
-6.814129999907874	39.651652838586976	2.358922784816656	2.452805776640887E-4	0.30080629961911487
-7.229593906641747	39.84203493583536	2.3631963113109355	2.4711265465866735E-4	0.300761356703216
-7.181795837296288	39.83706132882147	2.36308473222364	2.4706457423126564E-4	0.300762177802687
-7.033567159296577	39.76166368437849	2.361390512474562	2.4633990854711107E-4	0.30078013249808905
-7.6946177519140235	39.85300356006798	2.3634462690453915	2.472161640257841E-4	0.30076297012978137
-6.488283836647731	38.91091546805024	2.342299837190064	2.3817800886041367E-4	0.3009935038512869
-10.243595360807257	39.850002288818345	2.363397975807862	2.472378398866002E-4	0.3007880465798689
-9.730298368089413	39.85000228881833	2.363389366845644	2.472280183016302E-4	0.3007831486308394
-9.743014193148053	39.85000228881833	2.3633893052402817	2.472286005370793E-4	0.3007832697817626
-9.085341826788042	39.8500022888185	2.3633892781572	2.47207192539361E-4	0.3007769952405329
-7.779783738995952	39.851154726690396	2.363407638158113	2.4719630823590846E-4	0.3007642580940184
-7.886706964608754	39.850916601280545	2.3633999276792244	2.471974669349509E-4	0.3007653395125079
-8.209330570361047	39.849987794146756	2.363390002455658	2.471846158546406E-4	0.300768650107227
-8.699211804792647	39.85004545472901	2.3633952037651564	2.471917052932177E-4	0.3007733040859513
-8.427966558711145	39.8500350871401	2.363388243072773	2.471915453421908E-4	0.300770719545305
-12.152615457473026	38.61822056218743	2.3357665234359155	2.353651997108487E-4	0.301122345908069
-12.150457207342695	38.60568225439725	2.3354854589385234	2.35244705572646E-4	0.30112554203965797
-12.146591986235311	38.58859764700979	2.3351020271880443	2.350811034078433E-4	0.30112988841990806
-12.074238696384148	38.24828133015453	2.327471369107649	2.3181402357776236E-4	0.3012165076880552
-6.441829287929373	38.514252064367554	2.3334035017754378	2.3437247776743743E-4	0.30109496393727564
-6.4796557750756225	38.830935381536946	2.3405040028563047	2.3741165394440935E-4	0.30101396926237506
-6.431316994593285	38.355730965701305	2.329845950328248	2.3286027027396826E-4	0.301135590287454
-6.415000660473024	38.12021737547059	2.324564838412204	2.306051480447959E-4	0.30119593579636517
-12.006552716049852	37.91928976266428	2.3200871387086437	2.2866838739081754E-4	0.3013002690133493
-11.966773292852782	37.7322909897182	2.3158947834573427	2.268809956112681E-4	0.30134786510137407
-11.899335717233097	37.41624344712912	2.3088032623475736	2.2387329485046178E-4	0.3014283069717116
-11.86072968481382	37.23337054820751	2.3047039586730094	2.2212838450837353E-4	0.3014748556302368
-6.405495081109018	37.81045524455644	2.3176125939976915	2.2765345594775115E-4	0.3012754245922191
-6.3802834672144035	37.49850283645258	2.3106191873064024	2.2468087947794603E-4	0.3013553276451021
-6.34327199449609	36.990127261889924	2.299211848022399	2.19864416211488E-4	0.3014855827137711
-6.3346776499635205	36.89181710192548	2.2970100651482803	2.189314260847938E-4	0.30151075681101946
-6.327277488709939	36.80573234114482	2.2950814031180964	2.1812142807112173E-4	0.3015328042117059
-11.839379859361392	37.12464213602315	2.302262983313206	2.2109486168803066E-4	0.30150254758309614
-11.66031709327127	36.191536938073696	2.281338018327047	2.1226759719156443E-4	0.30174023419375345
-11.619905720758748	35.962379473002436	2.276205929898536	2.1010785428540003E-4	0.3017986395166697
-11.730360249335298	36.58305483766412	2.290128146457523	2.1595405161842375E-4	0.30164045463894507
-6.248695444183289	35.88284413383002	2.274402369708154	2.0940821435401724E-4	0.3017691495217669
-6.190644674951313	35.36621719878445	2.2628145902752186	2.0460093038495542E-4	0.301901344928583
-6.146329446134891	34.860882297696094	2.251489871562332	1.9986495452035816E-4	0.3020307474038132
-1.0600869276340483	18.316100001774196	1.8813286068196835	5.755864582204232E-5	0.3062381983118873
-1.0459016161732135	18.37692181363064	1.8826846230078416	5.8053868018198526E-5	0.3062224659811875
-1.1744205707972624	18.153797557800345	1.8777064317765189	5.6239627390501396E-5	0.3062807983795911
-1.311326192584243	17.97535615877772	1.8737262262316356	5.478927308759903E-5	0.3063277262862723
-1.386335587551091	17.922671465764726	1.8725500118035017	5.436271098972795E-5	0.30634186121565127
-1.650548821745367	17.757514160475903	1.8688690398551269	5.302525528944685E-5	0.3063864067563843
-0.9718149006219283	18.630446296863695	1.888344552186192	6.011862492341171E-5	0.30615676682409054
-0.9542349860686515	18.852537320770427	1.8932988127348138	6.19305912615162E-5	0.30609959505562134
-0.9467123425971604	18.932059856972355	1.8950749434299738	6.257990052696086E-5	0.30607911407740007
-0.9488912973033679	19.009058522305217	1.8967930446597683	6.320986406117639E-5	0.30605935916738203
-0.9602591937381534	19.185733594449147	1.9007384806997818	6.465375991659251E-5	0.30601408380912276
-1.0005126263859143	19.36574217623491	1.9047542494444998	6.612752367546757E-5	0.3059681857540292
-6.05347281998843	34.07388368729615	2.233873391446376	1.9260092215597242E-4	0.3022320809832987
-5.779746191862431	31.198536783186327	2.169441865568313	1.6644380362101986E-4	0.3029682851688139
-5.81260308842713	31.6601371096856	2.1797598625020167	1.705641137067377E-4	0.3028499822770687
-5.898916358898413	32.61341104261303	2.20114395980939	1.792227992320839E-4	0.3026058717144949
-5.976331308258205	33.33624786626052	2.2173170053684137	1.8579348351927758E-4	0.30242086942520763
-11.555172919712001	35.57995576034233	2.267632111390659	2.0654030032944514E-4	0.30189613167469403
-11.427224513094306	34.824469013294944	2.2506961521940463	1.9944997860765797E-4	0.30208872832256584
-11.302991741507174	34.01939293201957	2.2326456560888612	1.9200250822277933E-4	0.3022940735505457
-11.26269403333529	33.74326682230424	2.226470738692237	1.894269375921537E-4	0.3023645217605806
-10.87492360433819	31.536162433666846	2.177017453779582	1.6929672292060962E-4	0.3029270692686901
-10.79808267178972	31.096982410679725	2.167185475111266	1.6542786209541063E-4	0.3030390140875179
-10.515617328365707	29.431210118152052	2.129900020632733	1.5050469961983562E-4	0.303463691962336
-11.095255333576779	32.78560916869341	2.204983264915534	1.8069058162538848E-4	0.30260862150741646
-10.374607869233792	28.677418549364212	2.1130052369730166	1.439913347616153E-4	0.30365575944146883
-1.9007542873442729	17.670028077820447	1.8669169460377883	5.232086823400128E-5	0.3064108942177359
-2.0779141835942943	17.606247817656115	1.8654955702537954	5.1807813191103993E-5	0.3064287052673518
-2.421704394542373	17.610906476909	1.8656001575086905	5.185703536286547E-5	0.30643028791234
-2.5268901597962445	17.60827853304663	1.8655422531979147	5.183943674052E-5	0.3064318136718854
-1.0157099330243569	19.441588102125813	1.906448375753066	6.674923692508573E-5	0.3059488325437266
-1.1062328150339649	19.65851365771074	1.9112903708393196	6.852811853538887E-5	0.30589386207154184
-1.0950141199455286	19.63861486947969	1.910846169265556	6.836468425715259E-5	0.30589888088829226
-1.0936631912571904	19.634142492606518	1.9107462547625664	6.832791018138413E-5	0.3059000183872531
-1.2019485900933222	19.823967402584525	1.9149861094128178	6.988637399352301E-5	0.30585215157568413
-1.2626663164006444	19.90610167368628	1.9168187729571393	7.05599061034102E-5	0.305831551190411
-1.3479656887537845	20.02184186709379	1.9194053984172283	7.150977562285977E-5	0.30580252062838786
-1.3818036936806772	20.069240413165744	1.92046349042566	7.19006668226487E-5	0.3057906233190943
-1.490043238491493	20.21081153288452	1.9236269471730076	7.306259723796609E-5	0.3057551445551917
-5.495158991359491	28.68268136418761	2.1130768138561544	1.4421007770263318E-4	0.3036121147213677
-5.507477156915547	28.790577524822243	2.1154845843411043	1.4513791885275285E-4	0.3035844989029187
-5.640376413522405	29.93509919763994	2.1411336350991923	1.5519946845809013E-4	0.3032916340079859
-5.66674537726079	30.200894570944342	2.1470726101631783	1.5752171848608832E-4	0.3032235736747347
-11.232964758328787	33.56280133293661	2.222421821040994	1.8774417895380842E-4	0.3024105376095452
-9.890707351552885	26.584105713780335	2.0661348896885694	1.2594108053111064E-4	0.3041883918864146
-9.499209611630052	25.463046361573806	2.0410583393008417	1.1654185125872343E-4	0.30447259944650173
-10.251371607480321	28.08873461337165	2.0998238284765227	1.3879649753446085E-4	0.30380564285198297
-9.949856872037069	26.81141811544305	2.071225152583488	1.2791568375778716E-4	0.30413060585954305
-9.409620206466	25.28683176907262	2.0371043093816343	1.1504676794424916E-4	0.30451704308593497
-8.975776833099328	24.413789608181347	2.017623028906069	1.0784240127385567E-4	0.30473739308854186
-8.450931047688341	23.67686534172989	2.001100739580544	1.017319813805402E-4	0.3049221184278139
-8.315280225053407	23.486682331666373	1.9968615056400099	1.0019091668399504E-4	0.30496981619487123
-8.109310669822081	23.245736403988893	1.9914666628958972	9.823472434199091E-5	0.30502997955972705
-5.04821833795282	26.35030357792787	2.060886108633653	1.2413939935827678E-4	0.30420750747810965
-5.072511135861281	26.457154341834364	2.0632691718603016	1.2502209085348145E-4	0.30418025371274227
-5.319014801988768	27.6151602307035	2.089181410054635	1.3493569511707545E-4	0.30388485290271805
-5.298549699956672	27.508324942348306	2.0867956841893367	1.3404024078190785E-4	0.3039121311502812
-1.6547952866665352	20.435138707303928	1.928634020962421	7.490757241091311E-5	0.3056988726627097
-1.7068462026965912	20.505043732104994	1.9301965620478967	7.54843494584337E-5	0.3056813436411748
-1.8328638043067826	20.675856534446993	1.934010290463212	7.689201349399242E-5	0.30563850101771145
-1.9146876228856835	20.78271581099791	1.9363988843938527	7.777098937096601E-5	0.3056117229726428
-1.9589596542270868	20.838178803681924	1.9376364895364286	7.822499635728149E-5	0.3055978380968822
-2.2267902915590323	21.173727916983232	1.9451444471314527	8.099927238968798E-5	0.30551384006944543
-2.4765836027203294	21.524027437877677	1.952958146891288	8.38897992182336E-5	0.30542590639977857
-2.510632075597485	21.56945277354053	1.9539752007436708	8.426823514526437E-5	0.3054145188731798
-3.4170539347823667	18.323036770820913	1.8814939257818855	5.768272055232226E-5	0.30625548384202067
-3.3613588547056894	18.26201824120377	1.8801324539812079	5.7184883392757125E-5	0.3062707039934493
-2.8302006677410443	17.7685842180935	1.8691177791015756	5.3153496058667414E-5	0.30639310341072046
-3.0213186080937637	17.882690433716814	1.871665192169518	5.4088317679815384E-5	0.30636534730084053
-2.9853774190574067	17.85333337493745	1.8710110055347742	5.384850094684238E-5	0.30637259644606885
-4.904236518511963	25.91960781073081	2.0512341019297535	1.2053510917729912E-4	0.3043169499427501
-4.723668736196532	25.314951331292864	2.0377246492309546	1.1542693941262369E-4	0.3044707583616076
-4.604679940346854	25.051089745874435	2.0318082812153238	1.1318707990327283E-4	0.30453753071039963
-4.281370486848969	24.383328411417228	2.0169076626143703	1.0764067022970116E-4	0.30470638550716345
-3.2125741016240386	22.611557155864187	1.977262965090471	9.289660488247732E-5	0.3051526170167212
-3.272014261258436	22.70654698603269	1.9793819034048636	9.36784822933291E-5	0.3051287070340174
-2.5518384799861815	21.63096481182497	1.9553488804789971	8.478221121952875E-5	0.30539905992217203
-2.8735384712196232	22.08009398368013	1.9653947429476988	8.849589477512494E-5	0.30528634109760033
-3.1756044296995665	22.556944434453374	1.9760402389514253	9.244908701356687E-5	0.3051663423778437
-4.545571876999899	19.652622560032107	1.9111804709225417	6.85769263359958E-5	0.3059232706075018
-4.424895516455141	19.524062222800467	1.9083107155413022	6.752662357211256E-5	0.30595531315447305
-3.958958611653594	19.00470136406695	1.8967099548378379	6.326020544406935E-5	0.3060848612464021
-3.8782730930382083	18.915322300283425	1.894717296056697	6.252996060192087E-5	0.3061071627797929
-5.025563667731989	20.107549344377823	1.9213596163142106	7.233697444080416E-5	0.3058104011244129
-5.277731362781373	20.350988119887234	1.9267830425070072	7.432683352378121E-5	0.3057499193367985
-5.606549304112775	20.6598148798465	1.9336973722233641	7.68934991585105E-5	0.30567334535002877
-6.131048509468386	21.17349677678001	1.9451535507992705	8.111657816213084E-5	0.30554569750143723
-7.17416985769136	22.198608654304337	1.9680553992786696	8.956649074463444E-5	0.3052910412854918
-7.6413332318231895	22.67125431062098	1.978653583216183	9.34890320058533E-5	0.30517356859483236
-6.9150129554945305	21.927639425126234	1.9620209765206404	8.736268196253711E-5	0.30535851348177906
-6.31895859009996	21.343154735881807	1.9489615962256017	8.253697302776746E-5	0.30550370156036355
-6.618255579081206	21.642875823077	1.9556389067513231	8.502479926544423E-5	0.30542920791992023
-3.6680004015474728	23.30103040805593	1.9926910152626058	9.859420158347723E-5	0.3049792828709808
-3.83446762916781	23.580833568731567	1.998940805188378	1.0095675566873868E-4	0.30490880958679284
-4.071443328978513	23.987709649252928	2.008046934389575	1.0429537729851645E-4	0.3048062417680273
-7.640251545310057	17.586782544931808	1.1380633451596742E-5	-9.577127945756749E-6	2.3176923570700174E-6
-7.509356374993602	17.79911102953117	1.1681361423752768E-5	-1.005569357604271E-5	2.4058723647515755E-6
-7.6989388334005735	17.4903691638282	1.1270450251990885E-5	-9.387885543107713E-6	2.2756443059164807E-6
-7.762103216471637	17.30759444679789	1.1012088985356626E-5	-9.021254179269159E-6	2.2488300803689204E-6
-7.821162534822876	17.152686250634986	1.080087154497388E-5	-8.726073601569049E-6	2.214995434680084E-6
-7.87221896818102	16.9473112831706	1.0507437413824616E-5	-8.34429798256306E-6	2.1962531617516412E-6
-7.921170402924522	16.753942907049066	1.0231410042845887E-5	-7.986405091123312E-6	2.1789150855551843E-6
-7.9783869673286425	16.470761822820492	9.831442867866414E-6	-7.490125583308378E-6	2.1647062679509725E-6
-8.003886469325913	16.357472230499454	9.669155493155964E-6	-7.288281845950356E-6	2.155595030474551E-6
-8.041803974825056	16.197407590250943	9.439866981274743E-6	-7.0216480650433495E-6	2.124580650348082E-6
-8.11957094103931	15.808141817188318	8.886287494591285E-6	-6.373721418294196E-6	2.07932236784313E-6
-8.094241908274963	15.975737091845481	9.122695051345394E-6	-6.644764315931927E-6	2.0920288688381304E-6
-8.149959289733443	15.594634263864748	8.579552596169266E-6	-6.022541141125215E-6	2.0680724052667183E-6
-4.487015489615116	14.591722761896559	1.0594666691837281E-5	-4.070703790689039E-6	8.007654016575075E-6
-4.416731324563106	14.512870608922288	1.0616331226217914E-5	-3.93907482859795E-6	8.110952990998654E-6
-4.329055028394281	14.412978776001905	1.0648755496277352E-5	-3.764322328426154E-6	8.24660828568926E-6
-4.19303203891211	14.248275933735142	1.0700473075328945E-5	-3.491337026747617E-6	8.449285425480138E-6
-4.178965322518646	14.23024927967746	1.0706565894249282E-5	-3.4603432564950238E-6	8.471454873154338E-6
-8.208595369810979	15.125877972768416	7.921721862560533E-6	-5.3116573050778465E-6	2.0299031745196883E-6
-8.250106284083648	14.883579494882824	7.590482593985136E-6	-4.964799874709579E-6	1.9968132335957324E-6
-8.184763342662869	15.304083214581624	8.168320835820304E-6	-5.576960031888966E-6	2.0441922978928623E-6
-8.194040568253598	15.203367992185502	8.0274341852502E-6	-5.420957592245796E-6	2.0431761742405425E-6
-4.009503675450382	13.95499929048619	1.0742028645684892E-5	-3.01783729565532E-6	8.716482746985764E-6
-3.967321215997023	13.879167246534847	1.0753398640525673E-5	-2.889796595494296E-6	8.78318595027236E-6
-3.8768075373306097	13.684183745503944	1.076768954456823E-5	-2.5824733853696682E-6	8.916115530033376E-6
-3.8285567068758617	13.577304042901428	1.0770256048759281E-5	-2.412927706808232E-6	8.985260710679451E-6
-3.679175518096213	13.165512678706849	1.0783212640891035E-5	-1.7678876442684028E-6	9.203541800059078E-6
-3.5952780276413945	12.848827743115857	1.0780112698465542E-5	-1.294101507228487E-6	9.323319811100078E-6
-3.8035301168690907	13.511178334388502	1.0769780097463968E-5	-2.315396454922713E-6	9.018340417475994E-6
-3.5706258476984103	12.751547870197772	1.0784765346874701E-5	-1.1357601750536168E-6	9.363758812162971E-6
-3.536337058362929	12.508568926206657	1.0787059353570914E-5	-7.657476399290559E-7	9.422635224901086E-6
-3.4943523373487664	12.217884679130231	1.0782324549433462E-5	-3.2538176943950303E-7	9.491169188424595E-6
-3.476217738039166	12.051206781698731	1.0781907344001227E-5	-8.929043159408467E-8	9.51773871246127E-6
-3.4381043775288846	11.707787309160882	1.0831190556829386E-5	4.58326759586262E-7	9.594633806474016E-6
-3.4175141432913065	11.442487558596586	1.0848491741247085E-5	8.403623397412556E-7	9.62583373226466E-6
-3.390535492772293	10.959938069747185	1.0931860779249642E-5	1.565838511413815E-6	9.68081112603852E-6
-3.391605607580326	10.637069694303245	1.0991413960398533E-5	2.036296207973549E-6	9.687647398714684E-6
-3.3957072198915474	11.125983907025887	1.0917419752181486E-5	1.3308990707316159E-6	9.672952036131274E-6
-3.3933099091125833	10.454525891479044	1.1035196168843636E-5	2.317521074038745E-6	9.696558144735726E-6
-3.392748642497309	10.363320317554606	1.106835128028524E-5	2.4576221930252555E-6	9.701269077772624E-6
-3.3881777990103163	10.052022617744685	1.1158209986546066E-5	2.9154402202498136E-6	9.708317787649063E-6
-3.379931059854188	9.65560915900371	1.1294134870118997E-5	3.4791192283612703E-6	9.706919280922337E-6
-3.38003327420144	9.645525660619372	1.1296399552373326E-5	3.4927498981556143E-6	9.706307040006855E-6
-3.380411775956053	9.63612711841371	1.1297678703641208E-5	3.5040961552546577E-6	9.704741360308311E-6
-3.4070943292007656	9.209820550583608	1.142356176009097E-5	4.1061042168934084E-6	9.657626552361496E-6
-3.4177904844649305	8.97279793026408	1.146874470448537E-5	4.40258458810819E-6	9.606211061188938E-6
-4.670507470987797	6.528342318175511	1.068712133396014E-5	7.625548227120471E-6	7.418925212774976E-6
-4.472672713765167	6.53165408154053	1.0948476506762258E-5	7.584762514209806E-6	7.797197692753776E-6
-4.296096768007061	6.564113874181485	1.111940803843185E-5	7.4631385628789115E-6	7.98152993499062E-6
-4.1907677441120486	6.6201318525786546	1.1236995718731304E-5	7.328725686943813E-6	8.17545428118879E-6
-3.42823364007561	8.77881073484247	1.155301866066265E-5	4.674447846426425E-6	9.587564523456452E-6
-3.440421539484517	8.631632878187974	1.1616336217241597E-5	4.850185213436714E-6	9.560149099992322E-6
-3.510174069952668	8.051882576425108	1.1828911374891239E-5	5.523778218694953E-6	9.416807385147118E-6
-3.4654247941708625	8.41479710425795	1.1668139426367425E-5	5.089549316919415E-6	9.505134590384208E-6
-3.519325274558982	7.974355231943207	1.1832839553758399E-5	5.598865908834666E-6	9.380929666738552E-6
-3.8048036653298265	6.960169305120867	1.151205938430611E-5	6.53461903182872E-6	8.57709178280974E-6
-3.942941641067294	6.809098812242506	1.1418840052616082E-5	6.913107262556192E-6	8.421114954174126E-6
-4.081244662082278	6.715380176995773	1.1231572065641458E-5	7.037313868727558E-6	8.262204261481998E-6
-3.557899482821399	7.6388476831782866	1.1809547515765041E-5	5.715035455488066E-6	9.148336903625103E-6
-3.5506928691402093	7.692857622749482	1.188502912816162E-5	5.792090204787102E-6	9.235324674774237E-6
-3.535122007221198	7.8370201875805385	1.1850958669378802E-5	5.698700252577409E-6	9.297636797153082E-6
-3.5827478111781415	7.560437912809053	1.1813723721113227E-5	5.923392051526505E-6	9.079518462783802E-6
-3.656557182300242	7.31345080673359	1.1641992953465959E-5	6.1345408418057635E-6	8.82088983163259E-6
-3.741595319822733	7.091603710798701	1.1512176406270336E-5	6.232022745297614E-6	8.650005674022235E-6
-12.48823622079036	29.318127189803445	1.5679747008939375	-0.13583545810408795	0.9751637500247397
-12.301573729696075	29.291730374054282	1.5013503268093926	-0.13472249937335207	0.9643169669863982
-12.904182385341631	29.37659805299116	1.7144193324650905	-0.14237093844395693	0.9905910786818051
-12.704310573905445	29.35687813300677	1.6448882803909104	-0.1389979980453703	0.9841383600021513
-13.215739023882737	29.375039723105594	1.8147791431814604	-0.14876267294979237	0.9902520407111489
-13.289816212405814	29.38416912499247	1.8395045928330882	-0.15103771048407225	0.9910819518398223
-13.628735756055638	29.408293625969595	1.938758378941942	-0.15737836613422107	0.9860387013925708
-13.761313265189306	29.420327221129604	1.9782739918800538	-0.1603208052769985	0.9844013676600403
-13.789831291953012	29.42263826529943	1.9854726827325098	-0.1611049875286694	0.9835797214130939
-14.193507593470319	29.351006338599753	2.078011239239008	-0.16710440899901247	0.9632174424476887
-14.343065600888547	29.30623263263965	2.1064337687494517	-0.16654876696995302	0.9541222961110652
-15.169871121939503	28.7024294022831	2.261800755382757	-0.1572958284788593	0.9149999197308508
-15.025976096323706	28.826575538617305	2.235112676371566	-0.1576100125506791	0.920994879342791
-14.704342841257393	29.099582909420015	2.1751430543282066	-0.1603259102270571	0.935264085100325
-14.77814405518191	29.048154888872233	2.188475681594405	-0.15847828333222508	0.9311463439521686
-15.194930389272562	28.670268692680192	2.267482710556838	-0.15800274888644486	0.9136918318894293
-15.552436058935607	28.262388145106144	2.3427927708335625	-0.16929071002521875	0.8950811348563692
-15.65870487864321	28.128694460225432	2.365243653755855	-0.1731545353970601	0.8890218431751447
-15.420870685895718	28.414489982476084	2.3151682380050405	-0.1637200275870976	0.9022488376891138
-16.14669845066415	27.534817692946177	2.454579387878998	-0.20264893843243836	0.8503986554720459
-16.18902508127296	27.487365967844962	2.46105616399876	-0.20570395475950695	0.846616445968633
-16.090879730623392	27.60512583812312	2.4446039749513604	-0.19929888455087597	0.8551917896744152
-15.906983759261689	27.83045491742547	2.412416580500947	-0.18824049656996616	0.8711006398592446
-15.78801336657089	27.974288039163056	2.3906496278620533	-0.18098400273081283	0.8800723843832337
-16.4224657835804	27.241242221715776	2.486268962556138	-0.22295967187391313	0.8289764482283797
-16.636541644582238	27.015574682657572	2.4968686552337696	-0.23894397489881436	0.8077716789755331
-16.701862721366762	26.948993088668995	2.495157892600135	-0.24463155058083613	0.8015395975361942
-16.98192097775023	26.67928029930171	2.4762161410895587	-0.26866500654553277	0.7846704559280528
-17.086567607533095	26.586911131348927	2.463626222974524	-0.28059648617734867	0.7822753788695636
-16.810764952407226	26.84442366016748	2.487015956485639	-0.2543547319247472	0.7954949002264158
-17.316197999609905	26.352544552541893	2.4235290879521436	-0.31574254163213733	0.7850059091596002
-17.45518464052986	26.210110438215963	2.398165641163783	-0.3364328254091574	0.7870032601538521
-17.722095738557805	25.895382301413925	2.354443099887845	-0.4014535784021625	0.8041496720594922
-17.72264017583542	25.894744071275742	2.354337957603436	-0.40158634257106834	0.80418189302537
-17.932597821946576	25.11386146747848	2.270564314691045	-0.5603597532661642	0.7820100648613687
-17.907096306050956	25.00313633884308	2.258220155317695	-0.5837120675871647	0.7696360059044859
-17.75267320881764	24.32471147247125	2.18087891466615	-0.7285656079774538	0.692081826994021
-17.92944471255859	25.1306830888716	2.2721405325794337	-0.5572431706057671	0.7824243412295077
-17.722777975835573	25.894232143167198	2.3542776440702546	-0.40170925799870566	0.8041593882616935
-17.728945142955695	25.871483784810497	2.3518499905464756	-0.4063312454456358	0.8035229085782691
-17.700264955727473	24.192801294244298	2.1628150372954495	-0.7576341963809723	0.6658100680494582
-17.492893227235577	23.675149455238873	2.0881109302162466	-0.8742713210677183	0.5629359983795064
-17.219818972655105	23.051350814888384	1.999957740272825	-1.0070797943760468	0.43503876897414223
-17.213682929786287	23.036984749786797	1.9977412267670915	-1.0101390377954442	0.4321155311322224
-17.20651458505761	23.021889840621302	1.9954934496439847	-1.0133347499219114	0.4287290596677631
-16.72944438496599	22.0265670999435	1.8573617128292208	-1.2100412257659365	0.19845695914896672
-16.772330573218266	22.113599037757318	1.8688027958669857	-1.1946420666016335	0.21855753058017907
-16.97378539565523	22.529669064239176	1.9247522537036743	-1.1166386996571032	0.31469841406448934
-16.69878402350933	21.97001521221032	1.8516132936238356	-1.2191651090870974	0.18580869794129456
-16.44523432072541	21.481646309928003	1.7958379934596431	-1.2998650324969994	0.0761520086704906
-16.38784636008633	21.382208809377225	1.7881782352064886	-1.3142454614884862	0.053535484172198444
-16.10429654720809	20.90765006213037	1.741753480055856	-1.3822954414014004	-0.06117995780844677
-15.229590069694847	19.59839917871314	1.6543044711769412	-1.4789836197104365	-0.3841654013339567
-15.573303162172023	20.08692966262294	1.6819692962116886	-1.4560256385994905	-0.2648232684328171
-15.762739830454272	20.369577854236137	1.7019160205411121	-1.4358704865880494	-0.19447927059253448
-15.676053214728174	20.229671015614727	1.690424329387918	-1.4490336932404424	-0.2291960248348365
-15.004965242227517	19.29705702264412	1.6327479559995766	-1.4630436004132155	-0.45873326330706465
-14.347740685004595	18.43237628944785	1.4993281229615445	-1.3112131090130021	-0.63443325419642
-14.71316053352021	18.903140185799252	1.5916382573539463	-1.4242388502637031	-0.5593451502729889
-14.112301424219844	18.14085757339455	1.4145806286162488	-1.2121703517865192	-0.6658272806442059
-13.786968016309958	17.746840232171802	1.271894499518706	-1.0612182443764357	-0.6530422730902756
-12.572484095421888	16.31238607204104	0.7162137614953551	-0.5397865510741695	-0.4058105650807977
-12.73923093656964	16.50237005974189	0.7906551411748495	-0.6079491120501119	-0.4448456617846156
-13.149721100590622	16.985383718836303	0.9730121076623017	-0.78091806936637	-0.5312945587632003
-13.560443943361147	17.474962802260926	1.1651331535367389	-0.9598069606285606	-0.6139979157190636
-12.433087863224218	16.142914163274668	0.6564657167624152	-0.48772167146574463	-0.3720392515628364
-11.67886765718853	15.130655135953049	0.3598645446464974	-0.21897238151264878	-0.20385275148910165
-11.370603754574383	14.616160191779192	0.2512419568635708	-0.11358154990270972	-0.14691286119275482
-11.928279318244115	15.521235666230787	0.4513018089463486	-0.3039428040982469	-0.2537254547490948
-11.098102119973685	14.067276715400904	0.1778438265463601	-0.0496063310625363	-0.09972244562242671
-10.94829922258624	13.75778922441979	0.13602281762656873	-0.015911257206963726	-0.07340219327922745
-10.566136973193167	12.955069884045642	0.0794063390958089	0.012191506487242074	-0.029875218072917906
-10.528617101577506	12.869997651759531	0.07286389679101195	0.014057687945825332	-0.025382240132165695
-10.125844678960055	12.03212679724241	0.046760940265289166	0.013907960693556792	-0.01049027118657918
-10.205786830641387	12.200371242765215	0.05196586071128999	0.013849616067573711	-0.013481043897870575
-10.11776374681346	12.014636087480781	0.046439343349349474	0.013797641358614563	-0.010305185972035913
-9.799033203597945	11.32040592221854	0.030037341080226723	0.010723205249379945	-0.0063280578476600634
-9.732454220074882	11.174895810343436	0.02670846536119474	0.009698812886480682	-0.004694328634008858
-10.081694286405995	11.938670646469957	0.04463611331158717	0.013400436362256383	-0.009869683372674245
-9.419861471494833	10.505758447346915	0.017537711058474202	0.004871814924648208	-0.0049405905595915275
-9.39945834397536	10.463080013210769	0.016931357198841614	0.004537173499165473	-0.004895246030001178
-9.362989365785312	10.388561145610026	0.01610938137783157	0.0042758031965344015	-0.004798817161660645
-9.15485933130238	9.94585479357356	0.011527009546806697	0.002460714843416085	-0.0044824275568770815
-12.250739993292553	19.150604908283345	1.6271221862669165	-1.5316369161075523	-0.4916428943180214
-12.385666050996104	19.229462944007324	1.7062792262403959	-1.5902829084651917	-0.5516721585731552
-12.018444755085756	18.995911937273455	1.471661481285215	-1.4227460822487528	-0.3739920502082654
-11.827571680933026	18.805921238230237	1.395138177997833	-1.3566181071080536	-0.3220953226071057
-11.71378598197753	18.69006222155872	1.3449398860570487	-1.3123632719202656	-0.28878502122715544
-11.489121580415649	18.312221504949157	1.212721904559964	-1.1885969728940622	-0.22135927875873437
-11.42092816915265	18.202424829191397	1.1745164570641535	-1.1522053928976903	-0.20304297574402083
-11.137081940903064	17.673975351763787	0.9865365254015572	-0.9674646679555489	-0.13812171294835277
-11.050577560623434	17.52903972488271	0.9343366625207996	-0.9152324640555545	-0.12117939204151831
-10.900173758069224	17.228821915447778	0.8243794636576895	-0.8041727037247516	-0.09689956826019674
-10.59407257662658	16.86993613536655	0.6812975134943919	-0.661465843272786	-0.06130994004458526
-10.4015251414116	16.663994998799538	0.6032438297898252	-0.5840288108232118	-0.04438883000004705
-9.980308680915373	16.24426542990552	0.4443504918901913	-0.4264371347271233	-0.017433555078570202
-10.52456597891735	16.788877057884427	0.6501153876641267	-0.630366288717815	-0.052451065341157295
-9.215934750579713	15.702403997568886	0.24250439287364647	-0.2297898959227449	-0.010632305083979507
-9.506635524164235	15.916651407254937	0.31966666053777765	-0.3050658275800963	-0.00260904666067296
-9.713477904294042	16.0562870014233	0.3736697655265131	-0.3575368095181177	-0.0075263174871843825
-8.987328542896977	15.535943891824608	0.18429503569387407	-0.17311058593546547	-0.015391288629465726
-7.038155536202357	2.4161328913912485	9.298892048669264E-4	8.485198923072993E-4	-3.736537848778255E-4
-7.218271698777633	2.47634434863711	9.466446885519928E-4	8.407509468525749E-4	-4.292688421632056E-4
-7.402921517489648	2.596088343862585	9.616203781906178E-4	8.124668808993259E-4	-4.964781437631336E-4
-5.610926604361966	2.56874897195521	8.141077157763093E-4	7.260165441866577E-4	-2.6588447318043277E-6
-5.791192046184306	2.4885541575675454	8.167514663403623E-4	7.520576530316346E-4	-3.606080225414383E-5
-6.090991914769232	2.367770791599311	8.411278084118924E-4	7.998553727854711E-4	-1.0180719624893858E-4
-6.223300720670824	2.365865245728654	8.434516849953608E-4	8.081062042842085E-4	-1.322647661063041E-4
-8.524776938151282	15.280293075065625	0.13207535683702293	-0.12502405437831698	-0.02673151664719624
-8.5390176621	15.301185889469425	0.13965580827547477	-0.132150744776003	-0.028086598637695095
-8.574275941324595	15.320887483760043	0.1432499175529823	-0.13539855119268468	-0.02737686768949841
-5.2268760988311245	3.1984387632370352	7.201872706499947E-4	5.781938147136308E-4	4.815269263802575E-5
-5.323022364028059	2.954304032548915	7.582378532715697E-4	6.318647100511784E-4	3.8436047278612106E-5
-5.411391041049513	2.8046470279535036	7.8343759116761E-4	6.682403028868412E-4	2.6577629026163032E-5
-5.361270108912003	2.863813885716368	7.741270676925451E-4	6.522383745672921E-4	3.476201476420144E-5
-5.176470922340737	3.3654332504811606	6.919819127761299E-4	5.469305966423546E-4	4.914459922188676E-5
-4.997438755280889	4.032636318053695	5.727407733859592E-4	4.185749568459028E-4	5.221511283759553E-5
-5.108994509801874	3.6116460899580636	6.454338084434076E-4	4.942047691815204E-4	5.1943618498149507E-5
-4.991774580661376	4.054261353979088	5.686738197471309E-4	4.1422383542785436E-4	5.235768017239912E-5
-6.53602006808163	2.347293243898074	8.702538346918576E-4	8.348939991710584E-4	-2.1513665377306552E-4
-6.871423256057571	2.3759082864320638	9.06720771422022E-4	8.492093426486242E-4	-3.1596328783512487E-4
-6.725008134174486	2.363972974785624	8.904015418558989E-4	8.438775141645807E-4	-2.7142392695239464E-4
-7.498445287702315	2.6504749625169852	9.696114570632802E-4	7.993764639261673E-4	-5.303580321643443E-4
-7.543394316053332	2.6908233254228815	9.7154367833868E-4	7.87439510042773E-4	-5.483786589160483E-4
-7.714537633122486	2.9137762658493207	9.633317584008144E-4	7.225725456441367E-4	-6.072333334855779E-4
-7.7891268079090406	3.0564766598021276	9.49576171452641E-4	6.766086631902614E-4	-6.347569726017762E-4
-7.80527300412054	3.4063802626319237	8.717373388023246E-4	5.725349531225187E-4	-6.278357495894042E-4
-7.804324521600502	3.2269612996167556	9.154290251648849E-4	6.279802682039911E-4	-6.343490622883611E-4
-7.758877336072651	3.698244931275473	7.970564501933498E-4	4.96013115206732E-4	-6.001327721361164E-4
-7.751964178591711	3.7286102673963915	7.878699588988498E-4	4.8732097688988037E-4	-5.961347932623939E-4
-4.868412953288395	4.489722570165323	4.995838297121464E-4	3.424743567430969E-4	5.1614237770835557E-5
-4.944274103721604	4.221530184777065	5.419411822182314E-4	3.867269379100468E-4	5.1994328662321375E-5
-4.861218645669248	4.514367912389247	4.959223475529623E-4	3.3919969821654474E-4	5.140571579257223E-5
-4.761328567585714	4.872867994409656	4.3601008077162937E-4	2.800264886741546E-4	5.1588136553627585E-5
-7.7347878369548635	3.762505605967378	7.766801866211916E-4	4.8014887104107234E-4	-5.888906817172392E-4
-7.441188952293851	4.488511996506501	6.022471730308892E-4	3.594824880273745E-4	-4.8318302607024783E-4
-7.462522939780039	4.43043664258904	6.148449212169116E-4	3.689542227893229E-4	-4.906703641935186E-4
-7.583988224902736	4.103803156183615	6.749666574718091E-4	4.123301279679454E-4	-5.268012179970187E-4
-7.428705960551779	4.562167039268793	5.992859614064866E-4	3.5163372781853164E-4	-4.8277147385132136E-4
-7.367225146909923	5.0179675342064245	5.873008991290846E-4	3.0614986541395423E-4	-4.8061759768727177E-4
-7.395373926440531	5.510469499667041	6.726510676308862E-4	2.9199209748895065E-4	-5.332271736472066E-4
-7.396628687854849	5.543415335697084	6.772158330940294E-4	2.9003127780260086E-4	-5.363614331238692E-4
-8.951906927477943	9.55517852325179	0.00945727491029923	0.002004961975488575	-0.004388340249292133
-8.732770861641235	9.107630277300872	0.006720961887345377	0.001219124626266646	-0.0036115818316023156
-8.477149435408428	8.592840803667324	0.004930786640246444	8.94630207306811E-4	-0.0028298712709168496
-8.352048182285694	8.325615036227727	0.004152937077326437	7.986536725351272E-4	-0.0025724702738483137
-8.222367325804308	8.079901469599669	0.0036425180756495925	7.24037709101677E-4	-0.0023342505237450954
-4.558078678429407	5.6727023718291845	2.936430406493049E-4	1.6723816540382535E-4	4.626147185290199E-5
-4.661854211303943	5.2307881209663405	3.7762281742873054E-4	2.3079566343300748E-4	4.7323368444976054E-5
-4.6736829568741065	5.179041007331088	3.867049477340867E-4	2.3865981592914175E-4	4.768823504877314E-5
-4.664862639408369	5.2157017440172675	3.8046733354748174E-4	2.3308954652583158E-4	4.736719259023617E-5
-7.642518454416541	6.7438038314408955	0.0013479183406505967	3.326286551885054E-4	-9.555912964424767E-4
-7.72390205946121	6.960130553786359	0.0016439070989464877	3.806357477186065E-4	-0.0011253782571882046
-7.960824009101229	7.5515457825414485	0.002448138633467193	5.099433045304485E-4	-0.0016078408985144082
-7.398279738095727	5.568321714484634	6.857663592308044E-4	2.9011249079132596E-4	-5.426417999008123E-4
-7.486554017062449	6.151026864151781	9.110504797645303E-4	2.9228999404424215E-4	-6.742601645930194E-4
-7.599533786520233	6.612688047526157	0.0012494369045834143	3.258926111604062E-4	-9.102654305467656E-4
-4.559353287845783	5.783205763653101	2.652614834221843E-4	1.4667815355207624E-4	4.296506983922091E-5
-4.539973927898901	6.108340489734484	1.9245198370788536E-4	9.915048231596402E-5	3.371589569933106E-5
-4.595870421128182	6.280367827388355	1.1575322517520728E-4	5.640653571953319E-5	2.3037203605040142E-5
-11.949523827617073	29.206895619841305	1.3702497056707756	-0.13222763700833112	0.9345475236653306
-11.807688642858182	29.154031813094953	1.314678074771408	-0.1335369216397544	0.9174944550788681
-12.00330605669702	29.223330979102066	1.390677739320742	-0.1321471372989212	0.9397811226010713
-11.58017196199464	29.065937130844834	1.2261131676138084	-0.13918867880553953	0.8924636939856113
-11.41683712235142	28.96940271662765	1.1610232441870127	-0.14743702719744084	0.8659339782151914
-11.219350371023808	28.853937987330728	1.0810608589720299	-0.15942880083871014	0.8328595627251834
-11.063811648377435	28.68153300927144	1.0113991455281381	-0.18690966939579595	0.7980780761431849
-10.947486528223845	28.535037823889105	0.9574480850114767	-0.20917537877329748	0.7712085707126921
-10.899230615467399	28.323819733732066	0.911791911018793	-0.25027530398451053	0.7503202238902125
-10.868467577029437	28.194812621939796	0.8832822593022456	-0.275441065495188	0.7374053595730743
-10.876511202290695	28.109887068149042	0.8723190938274366	-0.2981525296893762	0.7335888063714893
-10.899672074901286	27.854101802332053	0.836427845059871	-0.36151406190628443	0.7168626380832785
-12.412266700730603	28.73183000599365	1.4677317123075309	-0.14602310653828562	0.9254450278385007
-12.004390987243811	28.644127827029816	1.296891364322847	-0.17800688255418712	0.896098918264097
-11.418956634563854	28.353076382645266	1.043924857124879	-0.25476643260421444	0.8267161024133934
-11.624144095082618	28.483083006210283	1.1321822017924412	-0.22197665336267566	0.8547315791778075
-11.98757052088968	28.638168487186267	1.2897230888123454	-0.17969543358242113	0.894511815903997
-11.999455430555999	28.643021141499133	1.2948359712440285	-0.17839016157618368	0.8957569887130795
-11.11438165555979	28.077094826076056	0.9155629463390993	-0.31687843636994145	0.7682261803385037
-11.390783517603357	28.330385589064328	1.03156201262844	-0.26029173704930214	0.8218754878649589
-11.018694723095315	27.985290635821798	0.8803022289023175	-0.336591596743095	0.7463739233980242
-13.471803069018005	28.77445563984976	1.889515590809993	-0.10111165614767662	0.9698171162960568
-13.48260549035852	28.773788416678933	1.8936059931635238	-0.10078375403001526	0.9700275680085001
-12.935354512904492	28.789110493383188	1.6816110722283168	-0.11866459904251317	0.9542113604845337
-12.730299209385468	28.768829272465172	1.5985873111873694	-0.12877180863967044	0.9444252474490433
-14.231290469589101	28.525879619960573	2.1356562346358574	-0.1088943366211524	0.9636041974209886
-14.010448775461906	28.63328583652027	2.0716467151888214	-0.10150610129736129	0.9683328334998491
-13.506471729136642	28.767317669153915	1.901569981189968	-0.10083244137600136	0.96992539727911
-14.460841527293365	28.39408003504012	2.1968235604934514	-0.11870974329066397	0.9552548130796581
-14.783683682753072	28.129965573228738	2.262592266790605	-0.14083888289550242	0.9363044892597818
-14.975465100779633	27.963363652093868	2.3001220353043434	-0.15488656133692158	0.9242990688995092
-14.857377166814722	28.070482248494333	2.2778124686799117	-0.14591043421692437	0.9320393169231387
-15.247091508969765	27.723494694946858	2.3514427934835025	-0.17452113305354566	0.9063690276872077
-15.438921475279523	27.548521108541188	2.3867154856713304	-0.18749853647256376	0.8935021374404157
-15.777307067901031	27.23142152114181	2.4435906575513124	-0.20912711381164092	0.8666603481839186
-15.505550048294694	27.4862002405047	2.398212352057791	-0.19226372115911256	0.8886378220355815
-15.95882932927022	27.057658625283377	2.4718482542988385	-0.22112816567932675	0.8506008111639347
-16.071627921968407	26.944874315391413	2.48715444416429	-0.22847456261473015	0.8392908125770808
-16.348879088595037	26.649360708813276	2.516454640581252	-0.25242218754183626	0.8057198223724586
-16.427997019937784	26.555959712111072	2.521052820305485	-0.2618154233167201	0.794764193848672
-16.656844434007954	26.17623866269756	2.50562660530213	-0.31578607821773064	0.7488732533477651
-16.696536478621557	26.09508062700545	2.497434134162587	-0.33006975676449357	0.7387079638700863
-16.835749776418716	25.686852448177994	2.440715607805812	-0.4068229160321341	0.684418396901884
-16.845061757485475	25.628453285604436	2.429442275467156	-0.4199771732387749	0.67577626508648
-16.850433340026893	25.176846057478727	2.3355750054532933	-0.524647481188886	0.6027449016873646
-16.85038673364371	25.14105029551206	2.3281370042751814	-0.5331121189271258	0.5969351243269388
-16.822804208812027	24.752145786172367	2.252407499357207	-0.6196874468176294	0.5345005128484795
-16.814022621155868	24.619664448408173	2.226483822527528	-0.6491380450144711	0.5132629911973847
-16.812945472733826	24.6090037446475	2.2244397110976193	-0.6514493668554449	0.5115501465538395
-16.723937840816944	24.10943746964462	2.12882951460073	-0.7647095337412647	0.4225517030972445
-16.711672631053567	24.055094941481215	2.118495099405311	-0.7765567711570966	0.4129880597956947
-16.289023552988983	22.907733919851253	1.9062255843926657	-1.0224701948326	0.18658128267140522
-16.541701583590093	23.45604246001041	2.0114409825636947	-0.9064699540769801	0.3009248097674501
-16.554803726644348	23.499372302025698	2.0192236766920937	-0.8973620923662365	0.30895557718272915
-16.28488538521969	22.898119481008653	1.9043975663426125	-1.0244354927358865	0.18456675077616
-16.26218103763534	22.856454352609262	1.8971072701864071	-1.032778465243953	0.1754817321764599
-15.969194038819062	22.31634337785984	1.8030472988191493	-1.1411029472949252	0.05745854480231656
-15.890230123807179	22.1925020649246	1.7868819433758527	-1.1652209687281117	0.030246915818669697
-15.611918811164477	21.76175729997115	1.7267792402328541	-1.2457632281638271	-0.06662579569775967
-15.389654649869971	21.467446140267274	1.6965133640444012	-1.2956568376944182	-0.13456444954396485
-15.211472875440649	21.22502075941048	1.6696390818560012	-1.335401412557673	-0.19184507935139364
-14.852605830718518	20.76860561637889	1.6463322838693366	-1.4037769270202427	-0.2975900723670843
-14.818368111934701	20.727265125728813	1.6433097405866037	-1.409780665210696	-0.3074250668982486
-14.010753868674147	19.956266747716498	1.6297720938464706	-1.501798353609498	-0.4745665674798646
-14.087441807327457	20.012526511232718	1.6288527916105424	-1.496234167855146	-0.46437377570572946
-14.468160486474938	20.371519812579944	1.6287297927011863	-1.4548889486983854	-0.3887022114372134
-14.161164464278139	20.08381166702931	1.6277999888307746	-1.48850457136657	-0.44998421770686786
-14.781086333771103	20.690256417429	1.6416673858219464	-1.414885611039504	-0.31629834632439835
-12.566775432145782	19.255877513320883	1.6957285141394758	-1.582189614567566	-0.5624041174866148
-13.290339014836286	19.46305631769065	1.6461493316773288	-1.5484580602921838	-0.552999768813789
-13.1729303124603	19.418787275288505	1.6543261008835368	-1.5543362681802835	-0.5609275297867914
-12.843245224742368	19.28971157894774	1.6777317685627713	-1.5702202766660969	-0.5818448250217527
-13.364979556612642	19.508469790386137	1.6453196450027199	-1.5454289897648419	-0.5473185735109152
-13.714991928392514	19.7215588672211	1.633637903847942	-1.5248216685922258	-0.5190310075007318
-10.73275094914898	27.601566124654774	0.7976177180502676	-0.4006687446186573	0.6705580984912212
-10.621312259153935	27.431657608134955	0.7662384773744193	-0.4238089335931861	0.638064377004971
-10.494472622804425	27.139762728691487	0.7609843716483347	-0.4604132325870281	0.5852275439818321
-10.440814811578786	26.97290839065918	0.7512917451225166	-0.47920974623784424	0.5544455242171971
-10.340010025599554	26.46761329405222	0.7806561299794277	-0.5416157285624299	0.45990568202126214
-10.310942985096554	26.231506882359504	0.7781149842660411	-0.5688803268750023	0.4151619921730924
-10.254915889396067	25.788604694922874	0.8397362515938993	-0.6297566906323842	0.3337605073236791
-10.226478276469011	25.49740684588262	0.8633703042422601	-0.6674064846366231	0.2778958087598482
-10.15297056364784	24.454238785309386	1.0359635365964663	-0.8163485784494078	0.08365623552324727
-10.148816922605754	23.97207807587904	1.1247967120260574	-0.8903232809254515	-0.004740731421154709
-10.1572747910747	24.735583520367605	0.9870539604802596	-0.7736506606738361	0.13541864238282728
-10.162097597121184	24.830116402868736	0.9739745440738568	-0.7605495882055763	0.1531636698855372
-10.162546766859359	23.84260305188515	1.1523305220983107	-0.9143561204494851	-0.02536776616737354
-10.199764060738538	23.17965757589045	1.2676760461940204	-1.0197365932634184	-0.12977178186912655
-10.264133457042867	22.925685144978395	1.3047871034241783	-1.0636875809906607	-0.16669965547326474
-10.334836167150385	22.416165687077918	1.3844965630299861	-1.1377925219240939	-0.253464846778619
-10.491992980100063	22.018023813554393	1.4649710019642266	-1.225464797824493	-0.31369801403080466
-11.549836964138185	20.072338696358347	1.8013697088817444	-1.5735322096589572	-0.5608557492516136
-11.554967867880773	20.064003427239495	1.8016155809763883	-1.574074154437573	-0.5616913421738507
-10.551136967279964	21.796553611972193	1.5114173420334545	-1.269319129778343	-0.35236762646792974
-10.861109989919282	21.2561808403101	1.6178777244889457	-1.3894486445907326	-0.4243426382614035
-10.944210941660401	21.11696785294288	1.6528813298194296	-1.4236105584712098	-0.44408033850250955
-11.133323225905555	20.800917117156818	1.7122625240857527	-1.4813652454949189	-0.48280223572350345
-11.346534801731305	20.436488911990164	1.7611809091761197	-1.532750974256353	-0.521245424240584
-11.231518843805489	20.62710766906838	1.744567061368518	-1.512466859664198	-0.5018870969138307
-11.741469854730147	19.77949816437784	1.8175630671755527	-1.5945922565314494	-0.5967614629248966
-11.841147224706019	19.661418434931374	1.8183270024842857	-1.6048239191906588	-0.6049388202124213
-11.973386913159729	19.52262481256701	1.8207243403428766	-1.6198867659628822	-0.6115911643952718
-12.17042537041236	19.353881967026794	1.7896540718250271	-1.6176676865222182	-0.6029687981466216
-12.254791953417843	19.298450378205736	1.7554411270615748	-1.6065049503176063	-0.5833884353206621
-12.107678242949614	19.405561627556374	1.7985951330753576	-1.617085535422504	-0.6064967290817473
-4.288326386940742	5.8070230604936794	0.07513830978050422	0.06858041750673957	-0.01929315632079356
-4.307057605244767	5.526002436139832	0.10467576110676793	0.09595133382033964	-0.02073615221653853
-4.180171464701457	5.245978145694322	0.13590541802464667	0.12586417434851588	-0.007195230982048977
-4.162615861022818	5.199209053922773	0.1407390820937872	0.13036555207537126	-0.005280150981041614
-4.143652721141185	5.191949089536986	0.14172433001275597	0.13101559740097768	-0.003514129350642879
-4.014987066173259	6.398560350145364	0.012088937558053653	0.011024003672190854	-0.003927198482953833
-4.102160277057983	6.226155071234556	0.029885837933350697	0.027909240859939063	-0.007184314034794534
-4.158587255864665	6.1200098173878565	0.04208328188893053	0.03884072848382804	-0.010252167606943462
-4.284793079351208	5.824858607178209	0.07310766552054102	0.0666876641987157	-0.01900668665700357
-3.6322745368198053	5.1479752237781815	0.153457577944681	0.1353339822574106	0.051356449660633845
-3.7520724673596213	5.133869891353276	0.15247979091092279	0.1369380290008705	0.03736829787829209
-4.068810461062704	5.185234828589743	0.14375703852335292	0.13208522342778062	0.0043359376669648815
-3.4079134276844885	5.238028583704212	0.15094156422661703	0.12497062381328093	0.07616735323581306
-3.870611147185512	6.723331704642558	0.01494018485539678	-0.012238670296610688	0.003069943890149172
-3.93550508782948	6.569124366309313	0.017577668847963114	-0.005509455262941576	0.002079177161876812
-3.083077723553127	5.477621858005871	0.14779001660089802	0.09636340229844478	0.11195932084736546
-3.2016356353304536	5.395281637801698	0.14970828970355254	0.10758126884308027	0.09841110925696177
-2.9250367521464256	5.618751443255416	0.15785212228631712	0.07964996112167605	0.1302498290950621
-2.808073832376915	5.742408533499555	0.1631865644193829	0.06569373401590758	0.14246954448899646
-2.561109083068193	6.012828978318681	0.19994406931243916	0.035056387998250574	0.172250550803916
-3.6562255957727294	7.214473650128381	0.04301156642204156	-0.036196663791343085	0.003175181317071604
-3.592522873141893	7.34008329807876	0.07608106566970886	-0.06247895355907962	0.008502633458452851
-3.54328167840365	7.470859406778205	0.08595802890557198	-0.07059252856096301	0.009605592030240466
-2.1477862434435124	6.617732931249476	0.30776868278105163	-0.04787537221787483	0.23060805306707133
-2.178221292733067	6.571855578800015	0.2978083366271985	-0.040260561578755454	0.22708861280552298
-2.0648331524982755	6.7576354797203635	0.33628306768108396	-0.07088272941153981	0.24076090706018968
-1.8849213199230619	7.066868042911974	0.3986986656257732	-0.12129824820859461	0.262059085385494
-2.4120263893614973	6.229400814325045	0.23671732900273168	0.007030855707586436	0.19354614604261797
-2.5361866250272955	6.047252036713077	0.20376493327313822	0.03195794665624241	0.17526253451084317
-3.935819787141531	17.984500048599497	1.7103719449232895	-0.870671337650718	0.1865671354939607
-3.78336958602557	17.993315823553566	1.6979899816755624	-0.8750264215039265	0.183555677173537
-3.427077741744119	7.766058137175304	0.19639491611548213	-0.15730707088774923	0.01590926805414754
-3.406569881135219	7.832445527304884	0.21162858134429052	-0.16802215628241565	0.01622519576997977
-3.395983191054093	7.883794864942119	0.22374962747308258	-0.17571166219108159	0.017054006826331163
-3.3371281060386737	8.150918617555703	0.2931727887235024	-0.2136450675180305	0.02191818409973755
-1.278169408830863	8.48437433428823	0.6872827947359608	-0.348228554851856	0.32459579105820646
-1.4540629241815408	8.03470965362341	0.5964495260910994	-0.2770884733772849	0.3113946807952209
-1.8167261401452421	7.208011822579171	0.42619287598080635	-0.14425689190438168	0.2718211366203417
-1.5523830370140876	7.789776732269239	0.5447453219339706	-0.2355697389848666	0.2993693415914905
-0.9410764433027281	9.405038530050247	0.8584900255131787	-0.48163817500214146	0.3415557646845157
-1.0329367331417418	9.151234284338832	0.8129088621895602	-0.4477662501789737	0.33797601562352586
-0.7679094447811552	9.95277965234512	0.9445679613256888	-0.5453951037320802	0.34589804004774827
-0.33002843814312044	12.134348277380695	1.2300900632568492	-0.7583567014268522	0.3395067993955985
-0.3357764586920513	12.078843485378034	1.223931989674078	-0.7537445130101765	0.34018418879810697
-3.417433509638533	17.827381727176302	1.6726969259643194	-0.8913241209232763	0.1872360528640704
-3.353382382951112	17.741842308688575	1.66858371563653	-0.8952620318912314	0.18969948575832285
-3.674832941632539	17.93323560833925	1.6914811689821425	-0.8784326937220454	0.18659339181122303
-3.5409307277999584	17.885907081965335	1.682327805125836	-0.886099372006621	0.18619481612788397
-3.1860561960175433	17.549365365355296	1.6569084142561827	-0.9017183508611769	0.1932773902592537
-2.9981130641699174	17.395321314172424	1.6467834965730637	-0.9065044903310405	0.19658420121454848
-3.2165215628928006	17.57820816975883	1.6585223160019016	-0.9001211562337419	0.19312716865589094
-4.1137207324417435	17.95308223849858	1.7299467906800077	-0.8636920062377856	0.18652096183487527
-4.160621080742889	17.795938972454014	1.7391126840882873	-0.8640531073881061	0.19080389509595827
-4.190763877417752	17.70804950350443	1.7446039766591057	-0.8621158894902996	0.19245039609964293
-0.33050020850094985	12.145123827625998	1.231044672422772	-0.7590170052680434	0.33929133153638397
-1.4343564303268679	16.31909273804294	1.5456401497229753	-0.9265302817395313	0.23178326454873055
-1.3066176526698219	16.0680303809159	1.530930406552483	-0.9266336220241675	0.23639675287993706
-1.1152979539279455	15.611202681804269	1.503959752218115	-0.92119165681833	0.24813588960323738
-2.4474803932797915	17.1585224792057	1.6217638413801605	-0.9164606258438157	0.20766697789794042
-2.055761384167546	17.041296048986602	1.599991872621812	-0.9231848292002882	0.2134618041356217
-1.9984998164489554	17.002629506016117	1.596075576787689	-0.923190140076715	0.21549982600347278
-1.5724149375605685	16.580962567434636	1.5620456134545058	-0.9288365766561661	0.22515977397732673
-2.9820955633715815	17.38344915169903	1.645973232279488	-0.9068308288561512	0.19693621788621316
-2.724789042326286	17.256116533629893	1.634098921175029	-0.9117630675753187	0.20228180270055746
-2.531457869203797	17.190304756335227	1.6255159756347575	-0.9157476529060591	0.2050965398027787
-4.183190145794866	17.56540290424019	1.7438316252560915	-0.8620288257794568	0.19502596439464098
-4.207099313692599	17.371866069837257	1.7480682585325322	-0.8645522327096771	0.19781253576696164
-4.17345519997633	17.089831976884682	1.7385256546885068	-0.8693019123418716	0.1972237757719965
-3.3148310309893363	8.423923301546052	0.36374102071724185	-0.2580667270300585	0.022619884191624362
-3.3001926290874843	8.663118489326514	0.41907164205167835	-0.2962077883834583	0.020723736787801633
-3.2862287614074197	8.915212706658004	0.4764895937767789	-0.3339009985177956	0.022582515780264226
-3.2794829862540458	9.153166440048345	0.535098328415811	-0.3728092687170111	0.024802385652130818
-0.3805651487088481	12.953841366376702	1.3047021027524761	-0.8114382362255221	0.3215047265024351
-0.4307061904896281	13.36924122248353	1.3427652206533383	-0.8389055431540902	0.31149429134639933
-0.5075965103225141	13.744646939005303	1.3710503426452383	-0.8554129297328588	0.3022441806392177
-0.5977318219793605	14.096499370658435	1.3999458764310473	-0.8740912164379693	0.2915137474165364
-3.2676731937878696	9.605726412719452	0.6364705587413471	-0.4360266095976819	0.03394370992194165
-3.256429234120413	10.042692132374542	0.7321703500767378	-0.4949015960993479	0.04305464907972647
-3.268410707882346	10.416945356274994	0.8046382006582968	-0.5356812526412542	0.05051443088676036
-0.6591870284780542	10.31262568099423	1.0028360599470394	-0.5893106408787498	0.3485549457556851
-0.42285288091859907	11.258976825610697	1.1329013397838064	-0.685568837547507	0.34992739706341397
-0.42939644071267913	11.215805729165236	1.1271629671827268	-0.6810790682554753	0.35018302531121787
-0.6312573047807166	10.428088654680536	1.0205296962372477	-0.6031116477849547	0.348984584027322
-3.2903234695987535	10.897386429199772	0.9034689033453849	-0.5935160658524271	0.05978904218257529
-2.987291544864133	17.386535233830127	1.6462570244990244	-0.9067535027250744	0.1968107763395847
-4.164359810315925	17.031866286091535	1.7361257819430451	-0.8697024370726657	0.1975601460307146
-0.7097934901376413	14.466809880080852	1.4289859453953837	-0.8914511050986293	0.27955779684953985
-0.8575672753041089	14.969271293498517	1.4615694627846003	-0.905435081706959	0.2664732066803338
-0.9532329287786547	15.217415294466539	1.4799753616000735	-0.9146822332750457	0.25792918531184283
-4.1386892518049425	16.602845789463966	1.713803668451455	-0.8716556522384047	0.19282812688134487
-4.159558946386909	16.976159925336383	1.7331028926623668	-0.8691047783857716	0.19767593938096734
-4.083322820670365	16.225441788462653	1.6857937706579789	-0.8713161346862245	0.18747897883492964
-4.075875945060494	16.183223288394085	1.6824591919009977	-0.8709868520877302	0.18720344563844693
-3.9528003255732322	15.292784673108926	1.5893706367666112	-0.860485871893164	0.1618017833847245
-3.9992067929440043	15.73055462668215	1.6383675019603916	-0.8686160268581749	0.17553758790503296
-4.068371905853679	16.139351008679608	1.677945618475168	-0.8701865773732314	0.18626346491109
-3.903746688804401	14.691009127397303	1.5170908821122	-0.8431704582149413	0.14321774726068418
-3.86987704440043	14.375574603567006	1.475578950679032	-0.8306679174919179	0.13524875460324476
-3.9256796422272324	14.820378173973397	1.5333559404916022	-0.8465927524352754	0.1468401092459618
-3.9497350317267026	15.228464150498013	1.5817364447564832	-0.8584682113454863	0.15989124310126826
-3.7268568443784513	13.894308007070336	1.4075325311793765	-0.8144344667307041	0.12405471306518762
-3.698215854277132	13.779058127098043	1.3908418124452084	-0.8097468726068212	0.12146851294800214
-3.6779639093146645	13.673870011895303	1.3745606680137032	-0.8035327870672511	0.11951797235123644
-3.571181750067259	13.33170586472178	1.3225404971205457	-0.7883961140665615	0.11165681220711206
-3.4835043026903465	12.977876322076302	1.2655146702723983	-0.7655309705801296	0.10646195664396604
-3.404126025364066	12.339701968592273	1.1638705146832593	-0.7251853271359469	0.08997139486067723
-3.3488293333994186	11.895449310153229	1.0841589549510902	-0.6859345155564779	0.08185009203592764
-3.300315153385468	11.14083500028607	0.9508798822168589	-0.6201616384755702	0.06485071103264547
-3.9511621749674837	15.271050023970451	1.5868751971630388	-0.8599286085253036	0.16130142887185656
-8.244373317370188	14.628658956740194	7.196350211998331E-6	-4.535417362243606E-6	2.0292068904141692E-6
-8.208489142862772	14.204433859089825	6.562773628437678E-6	-3.842375676722429E-6	2.107470658180986E-6
-8.193734077492797	13.966873422743047	6.196871070611166E-6	-3.44590461204464E-6	2.1375662984788E-6
-8.232676222944097	14.462837941075223	6.952667862813421E-6	-4.265775007914792E-6	2.066053851777134E-6
-8.19035693955016	13.837323106092928	5.9837792009754645E-6	-3.219657527227509E-6	2.1389622847693945E-6
-8.113167709168138	13.369167772280294	5.312262269249294E-6	-2.4549419665934202E-6	2.259530141717128E-6
-8.077142174814208	13.181783020574018	5.0552188907696895E-6	-2.1357913547272753E-6	2.3079734368141227E-6
-7.967407351985131	12.816549861797377	4.647978964906056E-6	-1.561282653582499E-6	2.4795705363361236E-6
-7.4202031915344335	11.241546128091116	4.053706043775982E-6	8.890154560968308E-7	3.3702401462916784E-6
-7.380855782333087	11.139150568907128	4.118093160011879E-6	1.0659216597337691E-6	3.436664890275891E-6
-7.603903539139292	11.751642921695533	4.0547420106840715E-6	9.29341064813722E-8	3.06320572041222E-6
-7.696154479064555	11.994745340563997	4.046793653637081E-6	-2.704337987539294E-7	2.90775329098952E-6
-7.744684776673163	12.145936214046198	4.1513869214267226E-6	-4.965945352981103E-7	2.830716013211851E-6
-7.337783016568444	11.036160898112158	4.224297834084487E-6	1.2402932074880524E-6	3.510744972974914E-6
-5.478513842259125	7.328297301269693	8.99869023400063E-6	6.403765307391285E-6	6.265769119481302E-6
-5.496335515484936	7.350666297835906	8.977324964702793E-6	6.387151653420599E-6	6.245398540351491E-6
-5.513292533723025	7.373441024034741	8.937715890491586E-6	6.356639499367011E-6	6.225287582374353E-6
-5.7782594324877365	7.704138241466704	8.480431450283796E-6	5.983338207263861E-6	5.821534602592881E-6
-5.226288884072366	6.97442447090005	9.650793742503388E-6	6.988742703916266E-6	6.58525939218934E-6
-5.1320395346395955	6.880771446866525	9.785088321254451E-6	7.079199954634614E-6	6.709324994046541E-6
-4.981658732436152	6.746084424883188	1.0113734763215177E-5	7.3090574741900705E-6	6.943756169742564E-6
-4.872230788355059	6.663668971542325	1.0311195422706612E-5	7.437775371943731E-6	7.130065145384043E-6
-5.95993806317256	8.088641025459268	7.793057378314773E-6	5.308807652382753E-6	5.631633063957683E-6
-6.156106083074739	8.43849134717127	7.379262151119789E-6	4.9426394475672024E-6	5.380244634325973E-6
-6.3622803987511345	8.893710900037291	6.660967225376337E-6	4.23798713050475E-6	5.119140508368668E-6
-7.037730777065047	10.279206689455364	4.872853018945359E-6	2.381790323478625E-6	4.036341887850657E-6
-6.511291309796823	9.166024915663732	6.3906396715861585E-6	3.996603102331029E-6	4.880311149379709E-6
-6.961309529005052	10.091919377967345	5.022604663583833E-6	2.6537360835115556E-6	4.160473674849983E-6
-6.976746835639336	10.11701394282087	5.002166586564064E-6	2.6293235337793937E-6	4.13845972205545E-6
-11.149672852779776	19.026028297048256	0.29706310879748754	-0.060080377259337396	-0.13423846485238716
-11.177286946315288	19.099277703541333	0.29893333416086476	-0.06220980472809559	-0.13473547246656903
-9.18227086019565	22.941744559833715	0.2911059197657476	-0.15161100314800025	-0.08583717522640977
-8.933979733519063	23.042297787756027	0.2838127799041584	-0.1538321071715622	-0.07854001398230784
-9.497726748011418	22.723004536194928	0.29733448634642146	-0.14619936405558348	-0.09396802272341656
-11.201816179455392	19.362671115833425	0.302219885344927	-0.06868860966092256	-0.1344047626110349
-11.022193536741858	18.71762456011473	0.28913290140150977	-0.051808802939231846	-0.13208741543502775
-10.948655511422155	18.634752597804788	0.28488471103263335	-0.04902148336953356	-0.13029685294565202
-10.739200803101152	18.414265673982754	0.27335942780125966	-0.04228920166623756	-0.12543794546268566
-10.426129079411938	18.242868662510936	0.25571589022185753	-0.03564587935622898	-0.11706350394193735
-10.351495060601314	18.19934593348884	0.25150781581423226	-0.03416056723216857	-0.11504572863055736
-10.276659955502009	18.164399203559437	0.24732174232691986	-0.03285254658992004	-0.11313815637419583
-10.051706148564318	18.092298620546728	0.23420374991412332	-0.02953198897323852	-0.10650078514250694
-11.220597943108505	19.547650220008503	0.30454207479406736	-0.07316937277875965	-0.13411953313772057
-11.213232813518047	19.613678726955158	0.30492811109576984	-0.07444490440535444	-0.13386751348420442
-11.167862918473158	19.983763373685665	0.30706379061630407	-0.08322221927319742	-0.13175273091559606
-11.119734753615504	20.180895538942224	0.3078385214220484	-0.08719545908259486	-0.13068843074501096
-10.889962382093142	20.81510177874138	0.30827948618622414	-0.1011639642961591	-0.12491886333291138
-10.989883259185685	20.57314650704364	0.30822609169856274	-0.09626423675748445	-0.12701194243260278
-10.670647697607485	21.25443563231954	0.3078890476521059	-0.11114138444084766	-0.11987317216372569
-8.656589193032165	23.077778160673812	0.273431514084317	-0.15374692443571109	-0.07118255469796474
-8.262164632393056	22.97490850022338	0.25406933853025204	-0.1484431489634824	-0.05927999313886026
-8.093510801985081	22.896766634500132	0.24510183087196175	-0.14526020267243045	-0.05492737004833012
-7.68989912608717	22.564207698669875	0.22043047787252262	-0.13198350276321247	-0.043371499375223346
-10.61906467426591	21.352055718189742	0.30783038753713443	-0.11310833255365846	-0.11896047617386243
-9.936768220586934	22.310409278173573	0.30423643917302645	-0.1360510820842773	-0.10452444387644338
-9.627937960973474	22.62487940796674	0.3000638521251203	-0.14397007532758277	-0.0970533269161961
-9.573169961095976	22.676544366109272	0.29921906012516836	-0.14518596754225782	-0.09583975408069793
-10.134279956953314	22.058148587414195	0.3052586834157216	-0.1295559963595964	-0.10913646536815433
-10.304582249602808	21.836678921374176	0.30671843249098457	-0.1244612084500824	-0.11253172762069275
-10.555587977067566	21.45179651669559	0.3074855250297236	-0.11517937054490185	-0.11789051585754273
-9.871150253323467	18.04329134881533	0.22385684862194902	-0.02726465622220676	-0.1015795747340833
-9.4491510421968	17.986087424675254	0.19739209812303196	-0.022591246776637784	-0.08854382916461527
-9.39405468440286	17.97674307009461	0.19396212084650655	-0.0220517474989553	-0.08693496612362929
-9.318824933668623	17.968766098777905	0.18886910382176827	-0.021291033804383044	-0.08457789824425302
-8.866655676614846	17.930756511797174	0.15860489983535048	-0.017163040681834087	-0.07000654155572786
-7.460370084706861	22.326890903804703	0.20572821766195798	-0.12385437867213489	-0.038344598431321486
-7.181921823170052	22.004421546653404	0.18652501067229427	-0.11121141335920179	-0.03177654117570075
-6.980050576019263	21.793148493492453	0.17355586988954116	-0.10415537794007462	-0.027875681282368878
-6.576542696581086	21.409318391621486	0.14864942762398134	-0.08984052856390566	-0.01969027767561226
-8.591810565175942	17.924390418426363	0.13829016030224414	-0.014484167291118132	-0.060926522207668525
-8.160987566235585	17.895824611247768	0.10224919384124581	-0.009722424366980748	-0.044713104510826454
-8.427526747689353	17.911776804777684	0.12484440673550849	-0.012770315465563682	-0.05490491176680292
-8.540982568507179	17.920050757602066	0.13456447068693497	-0.014034128087682025	-0.05924622525828951
-5.864615339578987	20.755750631962357	0.10862571290764843	-0.0676247110573738	-0.004877759187864255
-5.543802938210256	20.38074487517408	0.08952930671551923	-0.05493768021546218	0.0012987081714572867
-6.504364858334945	21.34437545298176	0.14452269549389712	-0.08783195874963486	-0.018393046487475823
-5.970918121132899	20.87023242852833	0.11486781519901401	-0.07088699866824782	-0.006625878301441204
-5.171797381464162	19.89737251545445	0.0671606497166442	-0.042286696538913475	0.0061282575164314165
-5.0245480447987125	19.683822661130662	0.05820596599331317	-0.03567602637674745	0.008363659369002912
-4.900152014728899	19.401774462066626	0.048635151603799574	-0.029232709795666948	0.008381702897768128
-8.045165203849148	17.895237150670994	0.08903452335183389	-0.008224448290269245	-0.03818927744562955
-7.828330068792466	17.887207984644846	0.06240779374058779	-0.005936372534542913	-0.025937053350611108
-7.588389628929521	17.819549385161938	0.014641714282468077	-7.775520772539614E-4	-0.0063119774194351835
-4.683175416995011	18.92056128922509	0.03385894234988289	-0.019080790645614035	0.010056802075708629
-4.557131527726211	18.533459102138394	0.0240635969826421	-0.014489724373408303	0.009491612343250716
-4.377707594286538	17.57417867700677	0.0074104683080161785	-0.004320626031373887	0.005684306817552519
-4.375950900357417	17.526057226949376	0.006601319781452599	-0.0038101051069454987	0.0053229765991398715
-4.484941864981501	18.19838652331461	0.01607358220288456	-0.009280991188472934	0.008254937015331408
-4.372825752777866	17.497105804998277	0.006308903510457565	-0.0036528480882676837	0.005101451263939389
-4.260063754969469	16.957122878843833	0.005176063606165996	-0.0014826456680146116	0.0034040725411990575
-4.2543796491463395	16.88173839584814	0.004791972197895253	-0.0012479624669440807	0.0029880583940477953
-4.172479120773178	16.325671413989923	0.004848176479033632	-3.726938316408586E-4	0.0017794251827094399
-4.151871519508384	16.155447405066244	0.00496299186747856	-6.62309207138234E-5	0.001381667971154123
-4.144035245207647	16.121454065378032	0.004976148086222634	-5.9438560310047514E-5	0.0013681082486300096
-4.072421898747817	15.289956430567175	0.003909964730673277	6.548156663594641E-4	5.142210445542608E-4
-4.095328121705499	15.489697359268533	0.004209133127293821	5.47524164778931E-4	5.88941964616664E-4
-4.118480058777639	15.68595857984359	0.0046343242353069644	3.3503529609372416E-4	8.338030444326749E-4
-4.140149876500907	16.06180723438685	0.004892201280802092	-2.0801492622610977E-5	0.0013122576474718585
-4.179593610389492	14.862900564725685	0.0029552368201323674	9.047644045747618E-4	-2.5018192951422997E-5
-4.129583690004605	15.034457843656845	0.0033730613078940923	8.879306514441576E-4	1.0521794042630926E-4
-4.332504046130264	14.727261534199787	0.0014956363739895137	3.9176447003005417E-4	5.1501270689340104E-5
-6.864381120883843	17.824925970386563	1.1982111224946731E-5	-1.0058365369743342E-5	3.722304274479179E-6
-7.111456277637915	17.862901719600874	1.1948338674556357E-5	-1.0173255568182632E-5	3.2138514283811253E-6
-7.361730330183262	17.815658423143518	1.177181819437583E-5	-1.0081303392744005E-5	2.7038918555100615E-6
-6.699631952192596	17.790187728061333	1.2005289882586625E-5	-9.964624026799223E-6	4.056054218992748E-6
-6.471535900809904	17.65611081898578	1.1900863320289082E-5	-9.636289739046556E-6	4.518472463704729E-6
-6.01856299486931	16.965651538393175	1.1244839275031433E-5	-8.203444130911805E-6	5.409701932856206E-6
-6.018217814642384	16.964954947243214	1.1244165565018868E-5	-8.20204522087973E-6	5.410385818972794E-6
-6.192614293475787	17.31914560580889	1.157477385940056E-5	-8.90101542998157E-6	5.073544674717296E-6
-6.358826975092747	17.562077889890872	1.183073649218165E-5	-9.42899252308173E-6	4.744166309253106E-6
-6.018066056155799	16.964687362149334	1.12439639745176E-5	-8.201539061307807E-6	5.410692195551362E-6
-4.908304538333134	14.969355025422521	1.0384941582859978E-5	-4.741041817251956E-6	7.348357708469717E-6
-4.894965705707698	14.956384548239772	1.0390920183597893E-5	-4.7183853865005615E-6	7.369862005629447E-6
-5.522668475480044	15.89108446419409	1.0511399845593841E-5	-6.2986907662542565E-6	6.294593101141958E-6
-5.590293973325887	16.02332329799043	1.0567006048748978E-5	-6.517509193737096E-6	6.177890167205744E-6
-5.62503595550961	16.102423683804165	1.0613335579060992E-5	-6.650231490191293E-6	6.122957278895105E-6
-5.79838945170203	16.47567517825189	1.0849993617797231E-5	-7.304537752365795E-6	5.811163960630585E-6
-5.818300420163335	16.518599132988257	1.0880476331256403E-5	-7.379415652513842E-6	5.779401001103646E-6
-6.016563718580136	16.961325465432818	1.1241283706568046E-5	-8.19539066834448E-6	5.413480245648905E-6
-4.911331118979538	14.97328547513143	1.0384429170846357E-5	-4.7477836547483925E-6	7.343106151863888E-6
-5.0735700023776875	15.16993664121582	1.0349125749152975E-5	-5.079361005288219E-6	7.071226479517841E-6
-5.223708594183212	15.375437594116095	1.0357289564575072E-5	-5.431740603099074E-6	6.8187417375786935E-6
-5.2244114000787105	15.376332166246335	1.035725184918453E-5	-5.433235774670151E-6	6.8175918953354645E-6
-5.424504479191739	15.698092793846305	1.0423755018923858E-5	-5.970208317711148E-6	6.471592602263032E-6
-5.22565127061393	15.37825402853767	1.0357655498105578E-5	-5.436459555505959E-6	6.8155407651163186E-6
-4.7077301313837365	14.774519111724057	1.0471767620292825E-5	-4.398737820527056E-6	7.670058968752285E-6
-4.675015183440867	14.74800878513003	1.048766615853782E-5	-4.352644999214598E-6	7.718339008120515E-6
-3.7658512309524754	7.028045440845924	1.1548424728913805E-5	6.392875390703538E-6	8.647049190418837E-6
