# Supplementary material for: Thyroarytenoid muscle fiber orientation regulates the ability to modulate vocal fold vertical thickness
Source: PLoS One. 2025 Dec 4;20(12):e0337735. doi: 10.1371/journal.pone.0337735 (PMC12677544; doi:10.1371/journal.pone.0337735)
Supplement: S4 Data — (ZIP) [file pone.0337735.s004.zip › Male/contourA6TA7.csv]

% Model	Angle5.mph
% Version	COMSOL 6.1.0.357
% Date	Dec 14 2024, 01:41
% Dimension	2
% Nodes	720
% Expressions	3
% Description	Line
% cpl1x	cpl1y	Displacement magnitude	u	v
-11.968005616002486	39.650844643500406	2.4714399079899523	2.7209945257552137E-4	0.30349034956384063
-12.100925229184412	39.521184251215715	2.468501730211643	2.7070641618770036E-4	0.3035256237388181
-11.810234379374002	39.74293127707726	2.473522706920022	2.7309533870465205E-4	0.3034646242907776
-11.76596306338081	39.775513356632324	2.4742612851446033	2.7344614533512056E-4	0.30345564430581673
-11.47739948826791	39.862189693672036	2.4762246357283506	2.74382025191304E-4	0.30342993604784346
-11.258980847445656	39.857881496438054	2.4761235064113425	2.743379931447823E-4	0.30342874313235557
-11.716143543792246	39.796222579001906	2.474729712759614	2.7367089928255885E-4	0.30344970540902744
-11.163938214941039	39.85365079891891	2.4760286174644066	2.742893564863045E-4	0.30342883929568737
-10.796207435616262	39.85090503287166	2.4759652364738534	2.7425202317309024E-4	0.3034256535513636
-10.709496869932108	39.85039381204079	2.4759527196305604	2.7424381766990436E-4	0.30342486892341197
-10.37169574884199	39.850036177539195	2.4759435702405916	2.7422971127159145E-4	0.303421381023103
-12.13512273325702	39.460672833157	2.4671311593088334	2.7005720615607754E-4	0.3035417889843308
-12.240660142730178	39.24849072022055	2.462327088986108	2.677799597281545E-4	0.30359831521897074
-12.227325367848685	39.08705965880899	2.458668672496994	2.660541190709693E-4	0.3036403304937758
-12.205740642978935	38.979124391808504	2.456224954269715	2.649000301179973E-4	0.30366828748400726
-9.681369688821853	39.850002288818345	2.475933197684596	2.742104415827886E-4	0.3034140835745185
-9.209886193231677	39.8500022888185	2.4759349142250837	2.741903304474639E-4	0.3034090944175493
-6.503691158131879	38.96454001876737	2.455855288000953	2.647428121309816E-4	0.3036120553353012
-6.587351156296421	39.29642873129991	2.4633769506281027	2.6826924011018945E-4	0.30352613671308426
-6.771159512318912	39.57700815680421	2.4697316197720465	2.712552139781126E-4	0.3034546987978058
-6.814129999907874	39.651652838586976	2.4714232223151975	2.720489629368589E-4	0.30343563066089047
-7.229593906641747	39.84203493583536	2.4757378310769247	2.7408132981126973E-4	0.30339024207189985
-7.181795837296288	39.83706132882147	2.4756251525834956	2.7402797229675796E-4	0.30339103628546643
-7.033567159296577	39.76166368437849	2.4739147247159643	2.7322408885437923E-4	0.3034091844915849
-7.6946177519140235	39.85300356006798	2.4759903712932507	2.7419643778428933E-4	0.3033922886818598
-6.488283836647731	38.91091546805024	2.4546411202660705	2.6417025040839295E-4	0.30362591576687264
-10.243595360807257	39.850002288818345	2.4759428272594395	2.7422297710519023E-4	0.3034200342087137
-9.730298368089413	39.85000228881833	2.4759340550908475	2.7421153850534617E-4	0.30341460096633427
-9.743014193148053	39.85000228881833	2.4759340050307728	2.742121972289193E-4	0.3034147353603141
-9.085341826788042	39.8500022888185	2.475933479453081	2.741877917498714E-4	0.30340777524808255
-7.779783738995952	39.851154726690396	2.475951327767705	2.7417449490998823E-4	0.30339367392375827
-7.886706964608754	39.850916601280545	2.4759437082270184	2.7417585710857474E-4	0.30339486784409475
-8.209330570361047	39.849987794146756	2.475933521859746	2.741619146945136E-4	0.30339851818267793
-8.699211804792647	39.85004545472901	2.4759389900508206	2.741702564403184E-4	0.3034036818343464
-8.427966558711145	39.8500350871401	2.4759320107989256	2.741697845846995E-4	0.3034008147917313
-12.152615457473026	38.61822056218743	2.448048338540163	2.6105266247884593E-4	0.3037619724298992
-12.150457207342695	38.60568225439725	2.4477645686546325	2.609189827892556E-4	0.30376522371523684
-12.146591986235311	38.58859764700979	2.4473774628101057	2.607374777747058E-4	0.3037696443009916
-12.074238696384148	38.24828133015453	2.439673470246278	2.5711295591240326E-4	0.3038577462984969
-6.441829287929373	38.514252064367554	2.4456594451768874	2.599487994712382E-4	0.30372915807264317
-6.4796557750756225	38.830935381536946	2.4528281443566886	2.6332013626249184E-4	0.3036467413759009
-6.431316994593285	38.355730965701305	2.4420678042676913	2.5827123098589954E-4	0.3037705052964278
-6.415000660473024	38.12021737547059	2.436736007283867	2.5576960247792897E-4	0.3038319204503168
-12.006552716049852	37.91928976266428	2.4322185603933852	2.536231718919594E-4	0.30394294370800223
-11.966773292852782	37.7322909897182	2.427985833597026	2.5164019663050433E-4	0.303991354543145
-11.899335717233097	37.41624344712912	2.4208262483311875	2.4830335456390673E-4	0.3040731733814678
-11.86072968481382	37.23337054820751	2.416687462021357	2.463675231812412E-4	0.3041205191299248
-6.405495081109018	37.81045524455644	2.4297172464771313	2.5249513281676186E-4	0.30391282903221545
-6.3802834672144035	37.49850283645258	2.4226565060810277	2.491974366300425E-4	0.30399414577700323
-6.34327199449609	36.990127261889924	2.4111397610205794	2.4385402339909625E-4	0.30412670909649636
-6.3346776499635205	36.89181710192548	2.4089166750039492	2.4281895407192385E-4	0.304152327965441
-6.327277488709939	36.80573234114482	2.40696932122041	2.4192026869295375E-4	0.30417476523470116
-11.839379859361392	37.12464213602315	2.4142231509520133	2.4522093544894523E-4	0.30414868677655693
-11.66031709327127	36.191536938073696	2.393096748153998	2.3542766014477854E-4	0.3043904595290301
-11.619905720758748	35.962379473002436	2.387914887771355	2.3303149785530041E-4	0.3044498719387029
-11.730360249335298	36.58305483766412	2.401971088370057	2.3951759821570605E-4	0.3042889600497814
-6.248695444183289	35.88284413383002	2.386090717731401	2.3225355594524145E-4	0.30441528840071264
-6.190644674951313	35.36621719878445	2.374391043448532	2.2691963268282422E-4	0.3045498104849623
-6.146329446134891	34.860882297696094	2.3629570784541283	2.216652137643416E-4	0.30468149948572315
-1.0600869276340483	18.316100001774196	1.9891287878447712	6.37130877956368E-5	0.30896060345481796
-1.0459016161732135	18.37692181363064	1.9904987266643048	6.426291705149698E-5	0.30894457856162444
-1.1744205707972624	18.153797557800345	1.9854696566211218	6.224859007029332E-5	0.3090040523932007
-1.311326192584243	17.97535615877772	1.9814487537987249	6.063827686267573E-5	0.309051923688409
-1.386335587551091	17.922671465764726	1.9802605892670322	6.016465386881458E-5	0.3090663679593082
-1.650548821745367	17.757514160475903	1.9765418395545273	5.8679656040787773E-5	0.3091119091466876
-0.9718149006219283	18.630446296863695	1.99621627795459	6.655536030556096E-5	0.3088776464996986
-0.9542349860686515	18.852537320770427	2.0012211791248835	6.856708656448503E-5	0.3088194367587085
-0.9467123425971604	18.932059856972355	2.003015331734675	6.928798059202685E-5	0.30879858303386315
-0.9488912973033679	19.009058522305217	2.00475093974957	6.998737538865733E-5	0.308778475592996
-0.9602591937381534	19.185733594449147	2.008736477981137	7.159042714013207E-5	0.30873239714470224
-1.0005126263859143	19.36574217623491	2.0127932424860644	7.322659092287356E-5	0.3086857063653645
-6.05347281998843	34.07388368729615	2.345168805334877	2.136049985234241E-4	0.30488637252681633
-5.779746191862431	31.198536783186327	2.280111434678091	1.8457887567565487E-4	0.30563557648430706
-5.81260308842713	31.6601371096856	2.2905313320805956	1.8915179576036925E-4	0.3055151742213091
-5.898916358898413	32.61341104261303	2.312121885706295	1.987601258750391E-4	0.3052667499027279
-5.976331308258205	33.33624786626052	2.32845344814845	2.0605171590895957E-4	0.30507848768172025
-11.555172919712001	35.57995576034233	2.379258136304297	2.290732170215723E-4	0.30454904740906136
-11.427224513094306	34.824469013294944	2.362158738671771	2.21206685574207E-4	0.30474496946507285
-11.302991741507174	34.01939293201957	2.34393355403585	2.1294314955625187E-4	0.30495387016155145
-11.26269403333529	33.74326682230424	2.337698364170559	2.100855454749314E-4	0.30502553989474473
-10.87492360433819	31.536162433666846	2.2877645024886544	1.877479112395488E-4	0.30559779096716944
-10.79808267178972	31.096982410679725	2.2778357532010562	1.8345370094336786E-4	0.30571166744873945
-10.515617328365707	29.431210118152052	2.240185475889414	1.6689239964460043E-4	0.30614368079797843
-11.095255333576779	32.78560916869341	2.3160035053408348	2.0039125214324542E-4	0.30527385129027623
-10.374607869233792	28.677418549364212	2.2231250164851795	1.5966196589828975E-4	0.30633905621695917
-1.9007542873442729	17.670028077820447	1.9745698700095524	5.789753777625819E-5	0.30913702222845985
-2.0779141835942943	17.606247817656115	1.9731339489485764	5.7327867468630214E-5	0.3091552848287791
-2.421704394542373	17.610906476909	1.9732397438465572	5.738246195905416E-5	0.3091571523175042
-2.5268901597962445	17.60827853304663	1.9731812601181313	5.73629046740769E-5	0.3091587839522961
-1.0157099330243569	19.441588102125813	2.014504539063224	7.391681104325736E-5	0.30866601757887063
-1.1062328150339649	19.65851365771074	2.019395809152269	7.58916667003293E-5	0.30861012934069176
-1.0950141199455286	19.63861486947969	2.0189470911039673	7.571023145828597E-5	0.3086152297367929
-1.0936631912571904	19.634142492606518	2.0188461660987485	7.566940675105113E-5	0.30861638661644514
-1.2019485900933222	19.823967402584525	2.0231290220095546	7.739953522221951E-5	0.3085677427132723
-1.2626663164006444	19.90610167368628	2.0249803713930543	7.814725318404398E-5	0.308546818312606
-1.3479656887537845	20.02184186709379	2.0275931492971195	7.920174909202774E-5	0.3085173310136246
-1.3818036936806772	20.069240413165744	2.0286619776219066	7.963566812152056E-5	0.308505245710339
-1.490043238491493	20.21081153288452	2.031857449941876	8.09255667243428E-5	0.30846921166168007
-5.495158991359491	28.68268136418761	2.2231959663682646	1.5990212433863733E-4	0.3062907447436855
-5.507477156915547	28.790577524822243	2.225627866619339	1.609321471046545E-4	0.30626264224687383
-5.640376413522405	29.93509919763994	2.251527151953889	1.7209957714104182E-4	0.3059646220710276
-5.66674537726079	30.200894570944342	2.2575251068721367	1.746772983793685E-4	0.305895359480729
-11.232964758328787	33.56280133293661	2.333610642529582	2.0821859490425306E-4	0.30507235122065796
-9.890707351552885	26.584105713780335	2.1757937778615917	1.396259730820592E-4	0.3068807923964969
-9.499209611630052	25.463046361573806	2.1504682082586775	1.291910810471525E-4	0.30716976047748545
-10.251371607480321	28.08873461337165	2.209814674763164	1.5389659986084393E-4	0.30649151037955236
-9.949856872037069	26.81141811544305	2.1809338987470075	1.4181749967621832E-4	0.3068220236382416
-9.409620206466	25.28683176907262	2.146475603216632	1.2753160384431196E-4	0.3072149270802318
-8.975776833099328	24.413789608181347	2.1267980426337703	1.1953291656936535E-4	0.30743887563923944
-8.450931047688341	23.67686534172989	2.1101129531688243	1.1274991160683295E-4	0.3076264986715578
-8.315280225053407	23.486682331666373	2.1058305345180885	1.1103880756320641E-4	0.30767494671544565
-8.109310669822081	23.245736403988893	2.1003818368424523	1.0886699530950851E-4	0.3077360313557253
-5.04821833795282	26.35030357792787	2.1704903248341534	1.376235974173093E-4	0.30689648669550235
-5.072511135861281	26.457154341834364	2.172897503565067	1.3860372420839242E-4	0.3068687613468498
-5.319014801988768	27.6151602307035	2.1990656481900466	1.4960801943229775E-4	0.3065682448498357
-5.298549699956672	27.508324942348306	2.1966559847486526	1.4861377569270776E-4	0.3065959977357573
-1.6547952866665352	20.435138707303928	2.036915425041889	8.29736675870608E-5	0.30841205390725807
-1.7068462026965912	20.505043732104994	2.038493715566388	8.361393347523544E-5	0.3083942495525357
-1.8328638043067826	20.675856534446993	2.042346100181967	8.517653764034659E-5	0.3083507329448269
-1.9146876228856835	20.78271581099791	2.044758785821446	8.615228988379436E-5	0.30832353591056194
-1.9589596542270868	20.838178803681924	2.0460089992887367	8.66563032237884E-5	0.30830943505702524
-2.2267902915590323	21.173727916983232	2.053592216951266	8.973584006758691E-5	0.308224130952678
-2.4765836027203294	21.524027437877677	2.0614853817708654	9.29444403963232E-5	0.3081348068116495
-2.510632075597485	21.56945277354053	2.0625125668749775	9.336448313429065E-5	0.30812324065604035
-3.4170539347823667	18.323036770820913	1.9892964405516878	6.385055859740282E-5	0.3089799580374069
-3.3613588547056894	18.26201824120377	1.9879209714642796	6.329782481727023E-5	0.30899540967729877
-2.8302006677410443	17.7685842180935	1.9767936020325039	5.882185566102913E-5	0.3091196061509871
-3.0213186080937637	17.882690433716814	1.9793671436014022	5.985975319048535E-5	0.3090914949924329
-2.9853774190574067	17.85333337493745	1.97870617906396	5.9593491202331946E-5	0.30909884739330223
-4.904236518511963	25.91960781073081	2.1607432879901096	1.3362234841989403E-4	0.30700778508822923
-4.723668736196532	25.314951331292864	2.1470991863967814	1.2795189057509575E-4	0.30716421699807217
-4.604679940346854	25.051089745874435	2.1411248768036835	1.2546582570281006E-4	0.3072320963164371
-4.281370486848969	24.383328411417228	2.1260741230379976	1.1930842965905768E-4	0.3074037378877005
-3.2125741016240386	22.611557155864187	2.086034562481151	1.0294210477454835E-4	0.3078571674107633
-3.272014261258436	22.70654698603269	2.088174986963594	1.0381008695999705E-4	0.307832873068496
-2.5518384799861815	21.63096481182497	2.063900083993331	9.393494920634169E-5	0.3081075354927618
-2.8735384712196232	22.08009398368013	2.0740466485683884	9.805727037547226E-5	0.30799303620065493
-3.1756044296995665	22.556944434453374	2.084799627991964	1.0244529785843255E-4	0.30787111137095297
-4.545571876999899	19.652622560032107	2.019285478419397	7.594569812446924E-5	0.3086426361281479
-4.424895516455141	19.524062222800467	2.016386363399398	7.477961467308506E-5	0.3086751637605508
-3.958958611653594	19.00470136406695	2.0046678137654643	7.004301039148041E-5	0.30880668343240575
-3.8782730930382083	18.915322300283425	2.0026546181577825	6.923225734853422E-5	0.3088293249018334
-5.025563667731989	20.107549344377823	2.029566907618172	8.011976507519292E-5	0.3085281059314334
-5.277731362781373	20.350988119887234	2.035046244164751	8.232886738140341E-5	0.3084667268040442
-5.606549304112775	20.6598148798465	2.0420296475374826	8.517785078844127E-5	0.3083890303875605
-6.131048509468386	21.17349677678001	2.05360291898379	8.986577780998902E-5	0.30825948609498005
-7.17416985769136	22.198608654304337	2.0767360112363233	9.924527300949769E-5	0.30800105357050345
-7.6413332318231895	22.67125431062098	2.087438980969364	1.0359903563980026E-4	0.3078818330646888
-6.9150129554945305	21.927639425126234	2.0706396294369767	9.679871044442163E-5	0.30806954098048
-6.31895859009996	21.343154735881807	2.0574484551133856	9.144217898895916E-5	0.3082168812753144
-6.618255579081206	21.642875823077	2.064193998948456	9.420347971572827E-5	0.3081412792970448
-3.6680004015474728	23.30103040805593	2.101616623386025	1.0926688673840474E-4	0.30768106690168995
-3.83446762916781	23.580833568731567	2.107928964942369	1.1188894977759958E-4	0.3076094562315968
-4.071443328978513	23.987709649252928	2.1171259195168415	1.1559539857218729E-4	0.3075052254973342
-7.640251545310057	17.586782544931808	1.253380250977306E-5	-1.0832269516036918E-5	2.1590863425438824E-6
-7.509356374993602	17.79911102953117	1.2873068009356226E-5	-1.135341419305311E-5	2.2560023942233186E-6
-7.6989388334005735	17.4903691638282	1.2409586528835716E-5	-1.0626724572645338E-5	2.113029081335917E-6
-7.762103216471637	17.30759444679789	1.2121003115394703E-5	-1.0227429175668534E-5	2.083298203896749E-6
-7.821162534822876	17.152686250634986	1.1886006755094969E-5	-9.90635292356513E-6	2.0460831205569453E-6
-7.87221896818102	16.9473112831706	1.155996791462845E-5	-9.49023798157733E-6	2.02510529247356E-6
-7.921170402924522	16.753942907049066	1.1253538376228698E-5	-9.1006772335863E-6	2.005462034407985E-6
-7.9783869673286425	16.470761822820492	1.0810308958529669E-5	-8.559665241050074E-6	1.9892264580440245E-6
-8.003886469325913	16.357472230499454	1.0630559898404524E-5	-8.33993321927096E-6	1.9787912926875906E-6
-8.041803974825056	16.197407590250943	1.0378205983170802E-5	-8.049147649882443E-6	1.944578836034116E-6
-8.11957094103931	15.808141817188318	9.76745253225667E-6	-7.342317895352441E-6	1.894165645912665E-6
-8.094241908274963	15.975737091845481	1.0028289549115227E-5	-7.638158154307925E-6	1.9083759053609245E-6
-8.149959289733443	15.594634263864748	9.42867108815079E-6	-6.959457892538258E-6	1.8811633249370694E-6
-4.487015489615116	14.591722761896559	1.1309462069638E-5	-4.83482939590039E-6	8.380726040985085E-6
-4.416731324563106	14.512870608922288	1.1326339965447276E-5	-4.690830184576049E-6	8.494388230773918E-6
-4.329055028394281	14.412978776001905	1.1352711198842625E-5	-4.499823571809904E-6	8.643485615835525E-6
-4.19303203891211	14.248275933735142	1.1395986045077688E-5	-4.201145340299601E-6	8.86652340154037E-6
-4.178965322518646	14.23024927967746	1.140114589766326E-5	-4.167255653659234E-6	8.890893145809818E-6
-8.208595369810979	15.125877972768416	8.704899907010999E-6	-6.1835172853954425E-6	1.8381516543726725E-6
-8.250106284083648	14.883579494882824	8.341949699709143E-6	-5.805275777745996E-6	1.8011884861375183E-6
-8.184763342662869	15.304083214581624	8.976021039388415E-6	-6.473087680426916E-6	1.8542617840318891E-6
-8.194040568253598	15.203367992185502	8.820489398542986E-6	-6.3028298583557815E-6	1.8528224191046632E-6
-4.009503675450382	13.95499929048619	1.1421327094527929E-5	-3.682634854372412E-6	9.160908281972094E-6
-3.967321215997023	13.879167246534847	1.1428348008896819E-5	-3.5425359209661887E-6	9.234270563743695E-6
-3.8768075373306097	13.684183745503944	1.1432568995537954E-5	-3.2055968484167244E-6	9.380951299856434E-6
-3.8285567068758617	13.577304042901428	1.1429097180867586E-5	-3.019780217784583E-6	9.457232193468303E-6
-3.679175518096213	13.165512678706849	1.1421678035722638E-5	-2.3123312153697647E-6	9.69828894063354E-6
-3.5952780276413945	12.848827743115857	1.140461129937221E-5	-1.7918291697861298E-6	9.831070715812164E-6
-3.8035301168690907	13.511178334388502	1.1425426672879787E-5	-2.9126638055852303E-6	9.49388342553006E-6
-3.5706258476984103	12.751547870197772	1.1404847920234963E-5	-1.6182164192331068E-6	9.875661878472504E-6
-3.536337058362929	12.508568926206657	1.1397879746310624E-5	-1.2116277892247965E-6	9.940979270156264E-6
-3.4943523373487664	12.217884679130231	1.1381213380635293E-5	-7.277974966726806E-7	1.001694464252865E-5
-3.476217738039166	12.051206781698731	1.137557869948493E-5	-4.6783794110354637E-7	1.0046707553414428E-5
-3.4381043775288846	11.707787309160882	1.1416887686074934E-5	1.3352949034789063E-7	1.0131645062219879E-5
-3.4175141432913065	11.442487558596586	1.1428599055644759E-5	5.542187857893767E-7	1.016669348655896E-5
-3.390535492772293	10.959938069747185	1.1507747993318634E-5	1.3526204643808738E-6	1.0228111600663197E-5
-3.391605607580326	10.637069694303245	1.1567213575921879E-5	1.871074791135006E-6	1.0236285957749436E-5
-3.3957072198915474	11.125983907025887	1.1495530225206742E-5	1.0937000977480422E-6	1.021907999112433E-5
-3.3933099091125833	10.454525891479044	1.161128965992873E-5	2.180497564646192E-6	1.0246170281419675E-5
-3.392748642497309	10.363320317554606	1.1646294033222078E-5	2.3347653778634503E-6	1.0251474572564532E-5
-3.3881777990103163	10.052022617744685	1.1740428422892888E-5	2.839290475739486E-6	1.0259771995982112E-5
-3.379931059854188	9.65560915900371	1.18866508085561E-5	3.461353499883888E-6	1.0259394456962285E-5
-3.38003327420144	9.645525660619372	1.1889066406001646E-5	3.476412133187248E-6	1.0258745074950138E-5
-3.380411775956053	9.63612711841371	1.1890489767872383E-5	3.4889958058475716E-6	1.0257059951440063E-5
-3.4070943292007656	9.209820550583608	1.2027266105733674E-5	4.1535614566233E-6	1.020574786015147E-5
-3.4177904844649305	8.97279793026408	1.2078335226883045E-5	4.482203310234464E-6	1.015023722947095E-5
-4.670507470987797	6.528342318175511	1.1224037554334757E-5	8.048944816105188E-6	7.740170379789867E-6
-4.472672713765167	6.53165408154053	1.1518864653595764E-5	8.005989559225954E-6	8.155032035696472E-6
-4.296096768007061	6.564113874181485	1.1715730320453363E-5	7.874838688828882E-6	8.359896709704534E-6
-4.1907677441120486	6.6201318525786546	1.1849225810523249E-5	7.728874691697534E-6	8.573415605522022E-6
-3.42823364007561	8.77881073484247	1.2171278697851124E-5	4.782476309721147E-6	1.0129909512940892E-5
-3.440421539484517	8.631632878187974	1.224284032035684E-5	4.977512598887968E-6	1.010010894725165E-5
-3.510174069952668	8.051882576425108	1.2486732375531618E-5	5.727331933379643E-6	9.943295072570149E-6
-3.4654247941708625	8.41479710425795	1.2302734378967175E-5	5.244007905981232E-6	1.0039926173056508E-5
-3.519325274558982	7.974355231943207	1.24926563896683E-5	5.811407459739217E-6	9.903945677157315E-6
-3.8048036653298265	6.960169305120867	1.2167752641005926E-5	6.864867704765189E-6	9.023989687619995E-6
-3.942941641067294	6.809098812242506	1.205974448401626E-5	7.276540315873684E-6	8.849259128086323E-6
-4.081244662082278	6.715380176995773	1.185001367886419E-5	7.412938278935974E-6	8.671737278203054E-6
-3.557899482821399	7.6388476831782866	1.2482163670240126E-5	5.949764080277236E-6	9.648653762231123E-6
-3.5506928691402093	7.692857622749482	1.2560526324884756E-5	6.031402824143114E-6	9.743820945795022E-6
-3.535122007221198	7.8370201875805385	1.2517860393394098E-5	5.92499483055568E-6	9.812565046718035E-6
-3.5827478111781415	7.560437912809053	1.248632177972111E-5	6.179956691400343E-6	9.57330531104814E-6
-3.656557182300242	7.31345080673359	1.2303660550257015E-5	6.418980420362834E-6	9.28950302031493E-6
-3.741595319822733	7.091603710798701	1.2169627290498284E-5	6.53431068936742E-6	9.10372521090426E-6
-12.48823622079036	29.318127189803445	1.632744579485946	-0.12131200010997104	1.0036244569338735
-12.301573729696075	29.291730374054282	1.5616981032280215	-0.12096075909624629	0.9917077669732697
-12.904182385341631	29.37659805299116	1.7886466017233058	-0.12657579519211923	1.0209319618566575
-12.704310573905445	29.35687813300677	1.7147039677109657	-0.12364946377145263	1.0136041309059383
-13.215739023882737	29.375039723105594	1.8953311832829898	-0.13256447227271312	1.0213198228054166
-13.289816212405814	29.38416912499247	1.9215440913892297	-0.13481174978524474	1.0223863407844218
-13.628735756055638	29.408293625969595	2.02706414048101	-0.1408708944062967	1.0179803529602691
-13.761313265189306	29.420327221129604	2.069063979410033	-0.14371596241989515	1.0166128574748627
-13.789831291953012	29.42263826529943	2.0767408216099263	-0.1444833078537105	1.0158278380885102
-14.193507593470319	29.351006338599753	2.175924029493305	-0.15079593987774434	0.9957032240999475
-14.343065600888547	29.30623263263965	2.2066085368022743	-0.15022130920990606	0.9866570017634924
-15.169871121939503	28.7024294022831	2.3756464170274283	-0.14265808452934065	0.9478035654283379
-15.025976096323706	28.826575538617305	2.346430378224146	-0.1425499677865616	0.9536971333533801
-14.704342841257393	29.099582909420015	2.280956071830344	-0.1444091351066701	0.9677541678409591
-14.77814405518191	29.048154888872233	2.295432971530061	-0.14268816224594938	0.9636671654133016
-15.194930389272562	28.670268692680192	2.381990798207653	-0.14345326758513396	0.9464282154727106
-15.552436058935607	28.262388145106144	2.46627919987486	-0.15582661816247886	0.9271753483997625
-15.65870487864321	28.128694460225432	2.491555076392007	-0.1600027357836246	0.9209348341835379
-15.420870685895718	28.414489982476084	2.434946767440435	-0.15015188393997925	0.9346930468205594
-16.14669845066415	27.534817692946177	2.596475076576165	-0.1881154883012301	0.8810382485860666
-16.18902508127296	27.487365967844962	2.6043128994389115	-0.19099545493480038	0.8772048151549011
-16.090879730623392	27.60512583812312	2.584671868387745	-0.1850007083054017	0.885953070327369
-15.906983759261689	27.83045491742547	2.5462489898642326	-0.1748957495693476	0.9023274862283941
-15.78801336657089	27.974288039163056	2.520690078615841	-0.16800105347400696	0.911606066772257
-16.4224657835804	27.241242221715776	2.6373123351745944	-0.20649235867701637	0.8597059812160065
-16.636541644582238	27.015574682657572	2.653289420936816	-0.22071888397893555	0.8382082960156222
-16.701862721366762	26.948993088668995	2.6528734363225994	-0.22562329229223094	0.8318672916211098
-16.98192097775023	26.67928029930171	2.6375866830290686	-0.24688386314404553	0.8165106538933384
-17.086567607533095	26.586911131348927	2.625169749034908	-0.25860305309637094	0.8153319463767082
-16.810764952407226	26.84442366016748	2.6460140450897196	-0.2343797414668557	0.8265090959327431
-17.316197999609905	26.352544552541893	2.583034530703421	-0.2940184023611332	0.8221019501816167
-17.45518464052986	26.210110438215963	2.556263585850007	-0.31548921856855355	0.8262300515340238
-17.722095738557805	25.895382301413925	2.5087219190617653	-0.38550343476752197	0.849600469112165
-17.72264017583542	25.894744071275742	2.508606870078121	-0.3856458787177478	0.8496452691172954
-17.932597821946576	25.11386146747848	2.4168649758366096	-0.561191819579992	0.8336120214474875
-17.907096306050956	25.00313633884308	2.4032184551560163	-0.5874278292814139	0.8211379757411127
-17.75267320881764	24.32471147247125	2.317554171949123	-0.7501967826763356	0.7428381647932633
-17.92944471255859	25.1306830888716	2.418571174948538	-0.5577513461658457	0.8339077086305934
-17.722777975835573	25.894232143167198	2.508539348947406	-0.38578258233743185	0.8496272852918381
-17.728945142955695	25.871483784810497	2.505881538184507	-0.39089266687722785	0.8491704506093694
-17.700264955727473	24.192801294244298	2.297791773537448	-0.7832465433604545	0.7153501497542145
-17.492893227235577	23.675149455238873	2.215753032063999	-0.9148205576002919	0.6073538231319162
-17.219818972655105	23.051350814888384	2.121078945230495	-1.063773736882146	0.4730238938879856
-17.213682929786287	23.036984749786797	2.118702589577139	-1.0671902594891916	0.4699515642166742
-17.20651458505761	23.021889840621302	2.1163536294487426	-1.0707526826815097	0.466383353579941
-16.72944438496599	22.0265670999435	1.9733351471968887	-1.2908415408060951	0.22286070467338834
-16.772330573218266	22.113599037757318	1.9851102968672008	-1.2735563515890078	0.2442198552561573
-16.97378539565523	22.529669064239176	2.042478514773509	-1.1865439483193851	0.34602351693721123
-16.69878402350933	21.97001521221032	1.9675997845618465	-1.3010666344408335	0.20944649841498839
-16.44523432072541	21.481646309928003	1.9116051292481058	-1.3910656650571833	0.0933317658650524
-16.38784636008633	21.382208809377225	1.9041990428476943	-1.4071663417347124	0.06933066495851067
-16.10429654720809	20.90765006213037	1.8586925010931217	-1.483412837393191	-0.05252407805103762
-15.229590069694847	19.59839917871314	1.775148539588566	-1.5947085689509137	-0.3962895052739861
-15.573303162172023	20.08692966262294	1.8015938847648225	-1.5676008830313117	-0.26915957582272887
-15.762739830454272	20.369577854236137	1.8206307113193039	-1.5443346300109302	-0.19426752878061473
-15.676053214728174	20.229671015614727	1.8095520646495513	-1.5592973366663156	-0.2312433819667508
-15.004965242227517	19.29705702264412	1.753614597070221	-1.5795604934036376	-0.47606219627854907
-14.347740685004595	18.43237628944785	1.6116130706421208	-1.418859173979012	-0.6651665243545084
-14.71316053352021	18.903140185799252	1.7112631517423949	-1.5397882886082974	-0.5843140112445134
-14.112301424219844	18.14085757339455	1.519678088371078	-1.312071118834126	-0.6988665046669069
-13.786968016309958	17.746840232171802	1.3652114242334528	-1.1503322952171742	-0.6838364746947015
-12.572484095421888	16.31238607204104	0.7693643938886057	-0.5912995423337547	-0.4205171008206676
-12.73923093656964	16.50237005974189	0.8490566100326752	-0.664525823017325	-0.4617441326831388
-13.149721100590622	16.985383718836303	1.0443409991940669	-0.8501310124201461	-0.5531798632325506
-13.560443943361147	17.474962802260926	1.2503612719990458	-1.041621184630177	-0.6415269277033309
-12.433087863224218	16.142914163274668	0.7054997001123523	-0.5349749092778566	-0.3854753055553323
-11.67886765718853	15.130655135953049	0.3872402162671278	-0.24235511358137438	-0.21112935015394144
-11.370603754574383	14.616160191779192	0.26951834797415264	-0.1264559319563609	-0.15191046586350715
-11.928279318244115	15.521235666230787	0.48615678832863685	-0.33563459416005975	-0.26277874075192065
-11.098102119973685	14.067276715400904	0.1898943973395375	-0.05597246976340183	-0.1021419907347755
-10.94829922258624	13.75778922441979	0.1446827238294256	-0.018933530864703934	-0.07419711857918578
-10.566136973193167	12.955069884045642	0.0846131045792462	0.012704265945132407	-0.028460931787205365
-10.528617101577506	12.869997651759531	0.07764273318117106	0.014794470460518872	-0.02375152171246108
-10.125844678960055	12.03212679724241	0.05014871427762488	0.015171429556342007	-0.00847103080928402
-10.205786830641387	12.200371242765215	0.05562040947004223	0.014996395275110938	-0.011535759756423746
-10.11776374681346	12.014636087480781	0.04981947768033178	0.015051939714137968	-0.008284422319691636
-9.799033203597945	11.32040592221854	0.03218757641828827	0.011725709727001453	-0.004608953390270044
-9.732454220074882	11.174895810343436	0.028623864794235513	0.01060059365520569	-0.00294086595905334
-10.081694286405995	11.938670646469957	0.0478711077391647	0.014620396936864188	-0.007881056062492437
-9.419861471494833	10.505758447346915	0.01861279149198732	0.0053195003290237505	-0.003745335678839409
-9.39945834397536	10.463080013210769	0.01795532050239344	0.004951048158577987	-0.003732192350362763
-9.362989365785312	10.388561145610026	0.017056400218870456	0.004662834996151584	-0.0036777513028549585
-9.15485933130238	9.94585479357356	0.012094476735562132	0.002667099379932458	-0.0036453167280082197
-12.250739993292553	19.150604908283345	1.7700110362552572	-1.6699689016668438	-0.5202600586335496
-12.385666050996104	19.229462944007324	1.8567080137303287	-1.73488092765816	-0.5838497768308494
-12.018444755085756	18.995911937273455	1.5994562028661101	-1.549090007985744	-0.39515831690293335
-11.827571680933026	18.805921238230237	1.5162615405377955	-1.4770549497961531	-0.3389253248369637
-11.71378598197753	18.69006222155872	1.461508252840827	-1.4285067178040376	-0.3034917548526042
-11.489121580415649	18.312221504949157	1.3180125953592214	-1.2936120020732251	-0.23220536606244094
-11.42092816915265	18.202424829191397	1.2765933190195433	-1.2539983287395124	-0.2128057374152653
-11.137081940903064	17.673975351763787	1.0735843456464067	-1.0539815012216194	-0.14446114777939711
-11.050577560623434	17.52903972488271	1.0171945540095884	-0.9973866271478979	-0.12678768840969776
-10.900173758069224	17.228821915447778	0.898212965471253	-0.87700549561074	-0.10156281518417583
-10.59407257662658	16.86993613536655	0.7436734987780806	-0.7225454912657686	-0.06438866688971218
-10.4015251414116	16.663994998799538	0.6592031066434451	-0.638613732167876	-0.04649661582151486
-9.980308680915373	16.24426542990552	0.48670845063084067	-0.4672978430136483	-0.01803276451162405
-10.52456597891735	16.788877057884427	0.710037664758107	-0.6889233179025347	-0.05506567705243896
-9.215934750579713	15.702403997568886	0.26609182976216567	-0.2521646946291515	-0.01148512872027514
-9.506635524164235	15.916651407254937	0.35058172826325795	-0.33463541917269457	-0.002555343437626936
-9.713477904294042	16.0562870014233	0.4095959205423203	-0.3920501316628452	-0.00764601963997312
-8.987328542896977	15.535943891824608	0.20228526265073665	-0.18998533171412305	-0.016878307795358934
-7.038155536202357	2.4161328913912485	6.71695753746523E-4	6.129872448251506E-4	-2.4808914816839477E-4
-7.218271698777633	2.47634434863711	6.78425049664943E-4	6.087592445569277E-4	-2.9853244140206107E-4
-7.402921517489648	2.596088343862585	6.936362798672021E-4	5.848650127257939E-4	-3.6215011689228046E-4
-5.610926604361966	2.56874897195521	7.326473520175393E-4	4.876595008789547E-4	8.002123195994268E-5
-5.791192046184306	2.4885541575675454	7.022384940479289E-4	5.10474899009737E-4	5.3135248583240904E-5
-6.090991914769232	2.367770791599311	6.80891722369508E-4	5.55121720425641E-4	-3.6174490339650447E-6
-6.223300720670824	2.365865245728654	6.606556661181936E-4	5.637022267991653E-4	-2.882388226490684E-5
-8.524776938151282	15.280293075065625	0.14496203736182703	-0.13704303737938256	-0.029616713262478177
-8.5390176621	15.301185889469425	0.15327616580766026	-0.1448472988059884	-0.031121884290913452
-8.574275941324595	15.320887483760043	0.15722031181852297	-0.1484242388291973	-0.030317198023396604
-5.2268760988311245	3.1984387632370352	7.053949775088465E-4	3.620608601736618E-4	1.223072817174298E-4
-5.323022364028059	2.954304032548915	7.239270572263002E-4	4.070723933843293E-4	1.142320542930425E-4
-5.411391041049513	2.8046470279535036	7.343963460039135E-4	4.385756474265875E-4	1.0421069523663781E-4
-5.361270108912003	2.863813885716368	7.33841950599477E-4	4.245229269666809E-4	1.1126045033453177E-4
-5.176470922340737	3.3654332504811606	6.830864543943962E-4	3.369378762601065E-4	1.2201276994234028E-4
-4.997438755280889	4.032636318053695	5.876252085188066E-4	2.3071630282631692E-4	1.1945946499705584E-4
-5.108994509801874	3.6116460899580636	6.477057768922331E-4	2.923223732000956E-4	1.2313947716117537E-4
-4.991774580661376	4.054261353979088	5.84328983451732E-4	2.2702545187844637E-4	1.1938633498080644E-4
-6.53602006808163	2.347293243898074	6.517071033631788E-4	5.925433156634408E-4	-1.0217848282192301E-4
-6.871423256057571	2.3759082864320638	6.557994306616131E-4	6.108788148302994E-4	-1.9366981553835207E-4
-6.725008134174486	2.363972974785624	6.500166562479778E-4	6.036958292502834E-4	-1.528251863088822E-4
-7.498445287702315	2.6504749625169852	7.015965575964612E-4	5.73988749389564E-4	-3.942514561014332E-4
-7.543394316053332	2.6908233254228815	7.050480834266377E-4	5.630365731312855E-4	-4.117856595047065E-4
-7.714537633122486	2.9137762658493207	7.069695994807181E-4	5.042008430271455E-4	-4.6651284525918305E-4
-7.7891268079090406	3.0564766598021276	6.992475842358364E-4	4.605406477894607E-4	-4.923715662575396E-4
-7.80527300412054	3.4063802626319237	6.335276746882101E-4	3.6348209144424284E-4	-4.8052381503308167E-4
-7.804324521600502	3.2269612996167556	6.719833930640662E-4	4.158691610921258E-4	-4.894884411349907E-4
-7.758877336072651	3.698244931275473	5.66332648651545E-4	2.941795851230968E-4	-4.487380391208781E-4
-7.751964178591711	3.7286102673963915	5.576414033507706E-4	2.8610461300523866E-4	-4.442723026260873E-4
-4.868412953288395	4.489722570165323	5.261869779025055E-4	1.70729508951306E-4	1.084770205742525E-4
-4.944274103721604	4.221530184777065	5.616277122459596E-4	2.0544939994057503E-4	1.1511024875303323E-4
-4.861218645669248	4.514367912389247	5.22740746702693E-4	1.6861123249524502E-4	1.0747620768380525E-4
-4.761328567585714	4.872867994409656	4.703193804566933E-4	1.253838908815995E-4	9.665745425043663E-5
-7.7347878369548635	3.762505605967378	5.462480534894299E-4	2.8002251876166426E-4	-4.36507283108724E-4
-7.441188952293851	4.488511996506501	3.737202770134204E-4	1.8892077231582105E-4	-3.223629486929365E-4
-7.462522939780039	4.43043664258904	3.8598130007155737E-4	1.960191049571894E-4	-3.3056233259797017E-4
-7.583988224902736	4.103803156183615	4.4497155687968696E-4	2.2507055775168193E-4	-3.7039500739575646E-4
-7.428705960551779	4.562167039268793	3.728593261801017E-4	1.8472940790906282E-4	-3.2068832375304663E-4
-7.367225146909923	5.0179675342064245	3.8219453545331903E-4	1.6255465160054455E-4	-3.0964549821886226E-4
-7.395373926440531	5.510469499667041	4.957565674544031E-4	1.784252443294897E-4	-3.501798100059254E-4
-7.396628687854849	5.543415335697084	5.022116421496762E-4	1.7833209134458233E-4	-3.5264839350861865E-4
-8.951906927477943	9.55517852325179	0.009807913598576478	0.0021522378682890904	-0.003733591147006889
-8.732770861641235	9.107630277300872	0.006878575533002255	0.0012830936826864303	-0.003087610487374484
-8.477149435408428	8.592840803667324	0.004982355667743334	9.199612057083986E-4	-0.0024045527893469024
-8.352048182285694	8.325615036227727	0.0041682365943393395	8.113028282722837E-4	-0.002218175012976174
-8.222367325804308	8.079901469599669	0.0036319783902999	7.286413084570978E-4	-0.002018067827403954
-4.558078678429407	5.6727023718291845	3.260710543896119E-4	6.4039373638977E-5	6.545360253782606E-5
-4.661854211303943	5.2307881209663405	4.1238377406211546E-4	9.72755396880952E-5	7.899520961149193E-5
-4.6736829568741065	5.179041007331088	4.2124406102138487E-4	1.0205987625530193E-4	8.094625048305995E-5
-4.664862639408369	5.2157017440172675	4.152533749694602E-4	9.858982986838958E-5	7.935432292944852E-5
-7.642518454416541	6.7438038314408955	0.0012496847541055857	2.877947530441134E-4	-7.426695857689023E-4
-7.72390205946121	6.960130553786359	0.0015536335828345072	3.4284108800458206E-4	-8.975539748914288E-4
-7.960824009101229	7.5515457825414485	0.002403156900957321	4.929947407070357E-4	-0.0013479209131126053
-7.398279738095727	5.568321714484634	5.120660174956898E-4	1.798477094755231E-4	-3.5882243627282024E-4
-7.486554017062449	6.151026864151781	7.843670589217631E-4	2.1648691604179364E-4	-4.772524064405896E-4
-7.599533786520233	6.612688047526157	0.0011386585091397387	2.7393993812752733E-4	-7.036911408365679E-4
-4.559353287845783	5.783205763653101	2.9724707841713953E-4	5.127324547649581E-5	5.906499415295235E-5
-4.539973927898901	6.108340489734484	2.218758912801304E-4	2.7874016212670086E-5	3.7592851512577905E-5
-4.595870421128182	6.280367827388355	1.3520879659555997E-4	1.3867921247093948E-5	2.4260938933815065E-5
-11.949523827617073	29.206895619841305	1.4216156985938238	-0.12035241142473344	0.9593807905425121
-11.807688642858182	29.154031813094953	1.3621589680585342	-0.12279271200676667	0.9410356246757752
-12.00330605669702	29.223330979102066	1.4434430625606278	-0.11993569614082236	0.9650634232646743
-11.58017196199464	29.065937130844834	1.2675311629070705	-0.1304918024753111	0.9141656055108955
-11.41683712235142	28.96940271662765	1.197961368236045	-0.1407515584867824	0.8858750845937277
-11.219350371023808	28.853937987330728	1.1124700910296457	-0.15532268144774375	0.8505638557211402
-11.063811648377435	28.68153300927144	1.038413105199155	-0.1866253113027473	0.8138290551447183
-10.947486528223845	28.535037823889105	0.9812500251157164	-0.21190993414216128	0.7855276978411098
-10.899230615467399	28.323819733732066	0.934304139461694	-0.257448817631645	0.7645046643839338
-10.868467577029437	28.194812621939796	0.9048997573560111	-0.2853170476547937	0.7514949978123509
-10.876511202290695	28.109887068149042	0.8944917803412408	-0.31004609049868	0.7482658320742192
-10.899672074901286	27.854101802332053	0.8602794334893917	-0.37904917567686014	0.7330140945230161
-12.412266700730603	28.73183000599365	1.5283962689932142	-0.13486450912556086	0.9517752229652141
-12.004390987243811	28.644127827029816	1.3460003730723071	-0.1718233234074016	0.9202043757027712
-11.418956634563854	28.353076382645266	1.0764497373725097	-0.25944004950150645	0.8471348108255021
-11.624144095082618	28.483083006210283	1.170181023944255	-0.2222832051908179	0.8764946076288318
-11.98757052088968	28.638168487186267	1.3383510406141605	-0.17377219529157617	0.9185220030788146
-11.999455430555999	28.643021141499133	1.3438062538542517	-0.17226855765166982	0.9198385369473946
-11.11438165555979	28.077094826076056	0.9416309912708692	-0.32935885885063526	0.7860993620191057
-11.390783517603357	28.330385589064328	1.0633457279353877	-0.26568588770896917	0.8420649998782993
-11.018694723095315	27.985290635821798	0.9051305560984441	-0.3513805829612228	0.7634260756713518
-13.471803069018005	28.77445563984976	1.9768120481266527	-0.0835283138880742	1.0010917924090696
-13.48260549035852	28.773788416678933	1.9811514373574222	-0.08316204736418027	1.0013450704741715
-12.935354512904492	28.789110493383188	1.756138416277944	-0.10344390544988355	0.9832339409500426
-12.730299209385468	28.768829272465172	1.6677516126660834	-0.11515836040670101	0.9724978961230559
-14.231290469589101	28.525879619960573	2.2375781613511285	-0.09274628227113785	0.9967116625869719
-14.010448775461906	28.63328583652027	2.169503555011385	-0.0844723285598121	1.0010600233822105
-13.506471729136642	28.767317669153915	1.9895786238335742	-0.08323110124723113	1.0013016250894382
-14.460841527293365	28.39408003504012	2.3026485364689586	-0.10393465602707394	0.9887301892112308
-14.783683682753072	28.129965573228738	2.374129427342054	-0.1282860744669282	0.9699363694845418
-14.975465100779633	27.963363652093868	2.415723159754328	-0.14317002745050322	0.957921598884818
-14.857377166814722	28.070482248494333	2.3906562651369114	-0.13384528791014652	0.9656967922889398
-15.247091508969765	27.723494694946858	2.4731156707148036	-0.16365528117171105	0.9399557711431386
-15.438921475279523	27.548521108541188	2.51350430373427	-0.1765785432979281	0.9269177663174395
-15.777307067901031	27.23142152114181	2.5802893075215567	-0.1968703415969867	0.8998582285949983
-15.505550048294694	27.4862002405047	2.5267183636101542	-0.18135682920373228	0.9220472058139778
-15.95882932927022	27.057658625283377	2.614080831359717	-0.20804951213324224	0.883562747817675
-16.071627921968407	26.944874315391413	2.6333005341491234	-0.21415505302825832	0.872002016237122
-16.348879088595037	26.649360708813276	2.6714089395569705	-0.23492293971217973	0.8380637366766616
-16.427997019937784	26.555959712111072	2.678749784410715	-0.24333955051096653	0.8267890859264488
-16.656844434007954	26.17623866269756	2.6677964898958346	-0.2976686198058131	0.7804115864618228
-16.696536478621557	26.09508062700545	2.6597308541746845	-0.31245374780395063	0.7701827521739993
-16.835749776418716	25.686852448177994	2.5989956426688554	-0.39573730070716095	0.7164498942746264
-16.845061757485475	25.628453285604436	2.586505562513808	-0.4103396450660188	0.7078578402676896
-16.850433340026893	25.176846057478727	2.481656861230001	-0.5284082931154636	0.6341809175950602
-16.85038673364371	25.14105029551206	2.4732966015828284	-0.5380162854155147	0.6283804207436435
-16.822804208812027	24.752145786172367	2.389374879279319	-0.6360612582941816	0.5650297339556597
-16.814022621155868	24.619664448408173	2.360669120027825	-0.6693926315310902	0.5434857222735214
-16.812945472733826	24.6090037446475	2.3584351975137134	-0.6719935163201572	0.541730619620591
-16.723937840816944	24.10943746964462	2.254219928135345	-0.8005471186850324	0.4503810493386329
-16.711672631053567	24.055094941481215	2.2431239164685763	-0.8138360394575166	0.44050036998046044
-16.289023552988983	22.907733919851253	2.020647127522297	-1.0892304194337368	0.2039188547636229
-16.541701583590093	23.45604246001041	2.129537103515062	-0.9596679885890128	0.3237718699837407
-16.554803726644348	23.499372302025698	2.137638274732239	-0.9495386476276488	0.332150267043075
-16.28488538521969	22.898119481008653	2.0187761483695157	-1.091408972650052	0.20179763401364034
-16.26218103763534	22.856454352609262	2.011344490187584	-1.1006568367611986	0.19222191117648132
-15.969194038819062	22.31634337785984	1.915342518382396	-1.2209079612154252	0.06778410629329643
-15.890230123807179	22.1925020649246	1.8994059576246198	-1.2479063127254812	0.039049428585727256
-15.611918811164477	21.76175729997115	1.8400719217685206	-1.337601739094185	-0.06350917640792732
-15.389654649869971	21.467446140267274	1.8107362612872198	-1.39306771160562	-0.13565406962071258
-15.211472875440649	21.22502075941048	1.7845849069496746	-1.4373481554867733	-0.19641306721741503
-14.852605830718518	20.76860561637889	1.76486219029894	-1.5138445496653001	-0.30836511135560113
-14.818368111934701	20.727265125728813	1.7621329201967442	-1.5205437280775127	-0.31880223885645737
-14.010753868674147	19.956266747716498	1.7545994848600048	-1.6232199891106498	-0.49637582680588477
-14.087441807327457	20.012526511232718	1.7529939487233799	-1.6167210580976414	-0.48525430805890846
-14.468160486474938	20.371519812579944	1.7499964969936634	-1.5703663124295653	-0.40544165059815773
-14.161164464278139	20.08381166702931	1.7512989045411333	-1.60797386961954	-0.47001267751922116
-14.781086333771103	20.690256417429	1.7608567106554183	-1.5262371680511735	-0.3282844040735163
-12.566775432145782	19.255877513320883	1.842682130739838	-1.7241672610926448	-0.5947181669849146
-13.290339014836286	19.46305631769065	1.778878665513521	-1.6791555964009681	-0.5819233074928148
-13.1729303124603	19.418787275288505	1.7892872967133528	-1.6869467835309577	-0.590652042771201
-12.843245224742368	19.28971157894774	1.818623787392526	-1.7078671283327331	-0.6135472528636814
-13.364979556612642	19.508469790386137	1.7772609184116628	-1.6752377692485112	-0.5757946218502271
-13.714991928392514	19.7215588672211	1.7611861294772964	-1.6499257242841803	-0.5448803565073346
-10.73275094914898	27.601566124654774	0.8215152834399155	-0.4218107891174229	0.6847375493719943
-10.621312259153935	27.431657608134955	0.7897672672204212	-0.4471352864927347	0.6506702574584364
-10.494472622804425	27.139762728691487	0.7866089610931073	-0.48747558161600824	0.5958316043034461
-10.440814811578786	26.97290839065918	0.777702439223323	-0.5080326340585175	0.5638759487872234
-10.340010025599554	26.46761329405222	0.811851665150884	-0.5763696864350083	0.46493931184688153
-10.310942985096554	26.231506882359504	0.811021596235656	-0.6062994688500185	0.4181757894735979
-10.254915889396067	25.788604694922874	0.8798909917875766	-0.6737611078412741	0.3333969989670821
-10.226478276469011	25.49740684588262	0.9080201066057831	-0.7157336313808751	0.27538328606401996
-10.15297056364784	24.454238785309386	1.1079718045643339	-0.8853898141981839	0.07485763456787162
-10.148816922605754	23.97207807587904	1.2119401841294453	-0.9710988859405951	-0.015949899613082845
-10.1572747910747	24.735583520367605	1.0503996651274505	-0.8359172027017621	0.12802185144633324
-10.162097597121184	24.830116402868736	1.0348953129397591	-0.8210659460551798	0.14626754280633622
-10.162546766859359	23.84260305188515	1.2436445596502559	-0.9987413652357644	-0.036734011006435224
-10.199764060738538	23.17965757589045	1.3701885153464377	-1.1169924327506389	-0.13876270287106365
-10.264133457042867	22.925685144978395	1.4094976845765061	-1.1653415947920909	-0.17481790657756413
-10.334836167150385	22.416165687077918	1.4912936581458536	-1.24384918539484	-0.26248928097717095
-10.491992980100063	22.018023813554393	1.5790280891986952	-1.338933208908114	-0.32539916988751916
-11.549836964138185	20.072338696358347	1.9457765433240415	-1.7151415726944481	-0.5889134450250052
-11.554967867880773	20.064003427239495	1.9459935254051623	-1.7156569769255072	-0.5897933732694284
-10.551136967279964	21.796553611972193	1.6291181390679303	-1.3869048796784957	-0.36668827304898527
-10.861109989919282	21.2561808403101	1.747086152471996	-1.5190084819735576	-0.4427537320798958
-10.944210941660401	21.11696785294288	1.7861494284230026	-1.5567514492362546	-0.46400669704722786
-11.133323225905555	20.800917117156818	1.8517944207727703	-1.6193071543159019	-0.5060919455103463
-11.346534801731305	20.436488911990164	1.9033135077420744	-1.6730579130123626	-0.5464348402143536
-11.231518843805489	20.62710766906838	1.8867056418592623	-1.6528127218693687	-0.5260097509106723
-11.741469854730147	19.77949816437784	1.9622773881193898	-1.735401176235563	-0.6280184354490849
-11.841147224706019	19.661418434931374	1.9637697278256372	-1.7459204023291441	-0.6373524695013453
-11.973386913159729	19.52262481256701	1.967164118455138	-1.761560249943449	-0.6448727052865136
-12.17042537041236	19.353881967026794	1.9381723018280006	-1.7603915720568473	-0.6375287800849485
-12.254791953417843	19.298450378205736	1.9050036121432763	-1.7500276618722916	-0.6174587233880586
-12.107678242949614	19.405561627556374	1.946610576564011	-1.7595804780218907	-0.6407236403564608
-4.288326386940742	5.8070230604936794	0.07836302439171569	0.07184786443001037	-0.019306150550444708
-4.307057605244767	5.526002436139832	0.10931057028337803	0.10053722018431302	-0.020705943663487048
-4.180171464701457	5.245978145694322	0.1420650861960837	0.1318254524564395	-0.006363807887570538
-4.162615861022818	5.199209053922773	0.1471307327306222	0.13653562165958513	-0.0043294588032724395
-4.143652721141185	5.191949089536986	0.1481614591089374	0.13720929094093195	-0.0024684417278976814
-4.014987066173259	6.398560350145364	0.012462275355421444	0.011629631659940092	-0.003358980260126883
-4.102160277057983	6.226155071234556	0.03099467339713771	0.0292563800949479	-0.006689503118289034
-4.158587255864665	6.1200098173878565	0.043768495044136775	0.04067895499698224	-0.009900357189924911
-4.284793079351208	5.824858607178209	0.07623346944746054	0.06986579803114791	-0.019010561450767748
-3.6322745368198053	5.1479752237781815	0.1605843161353544	0.14144473769003893	0.055143498358706786
-3.7520724673596213	5.133869891353276	0.15945774295441065	0.14320153670898575	0.04049825195386245
-4.068810461062704	5.185234828589743	0.15029988710581538	0.13829016661150711	0.005775812271030793
-3.4079134276844885	5.238028583704212	0.15807822471581495	0.13045685422474917	0.08110151100060035
-3.870611147185512	6.723331704642558	0.015644048423014426	-0.01261018770475191	0.0036145841300328787
-3.93550508782948	6.569124366309313	0.018418267774009758	-0.005546051039090367	0.0027745961205831973
-3.083077723553127	5.477621858005871	0.1552248572748	0.10029298278904479	0.11836425369775033
-3.2016356353304536	5.395281637801698	0.1570221106998409	0.11212257680339838	0.10425943212308113
-2.9250367521464256	5.618751443255416	0.16599607565701274	0.08270102009323638	0.1373428940682493
-2.808073832376915	5.742408533499555	0.17173961644528285	0.06802430134496945	0.15001440425848098
-2.561109083068193	6.012828978318681	0.2103948336650005	0.03582756830619424	0.18088451794231608
-3.6562255957727294	7.214473650128381	0.04480758887906483	-0.03765791525908396	0.003605290732800071
-3.592522873141893	7.34008329807876	0.07898614715277777	-0.06481926520392829	0.008997481449568676
-3.54328167840365	7.470859406778205	0.08924022422241075	-0.07323678827852188	0.010164641155272117
-2.1477862434435124	6.617732931249476	0.3231870606167836	-0.051214553484082284	0.24125886466993784
-2.178221292733067	6.571855578800015	0.3127955311328853	-0.04325029837645472	0.23765195746474813
-2.0648331524982755	6.7576354797203635	0.3529750125287061	-0.07532184559376591	0.2516650368376373
-1.8849213199230619	7.066868042911974	0.4181685520404541	-0.12810242301189861	0.2734790837495103
-2.4120263893614973	6.229400814325045	0.24887755709662496	0.006395760792030889	0.20293601335696895
-2.5361866250272955	6.047252036713077	0.21440442936889031	0.03257440326118793	0.18400739491535859
-3.935819787141531	17.984500048599497	1.7970981715901826	-0.9027309461188846	0.19170839547386517
-3.78336958602557	17.993315823553566	1.7843817285903387	-0.9073582696294205	0.18862911576114016
-3.427077741744119	7.766058137175304	0.20400416654626397	-0.16313720539090606	0.016267259449354587
-3.406569881135219	7.832445527304884	0.21993968779010992	-0.17428988245261856	0.016522782632853943
-3.395983191054093	7.883794864942119	0.23266369282874433	-0.18229365709284584	0.017337109145419853
-3.3371281060386737	8.150918617555703	0.3056993811275861	-0.2219101318353428	0.02232339752541352
-1.278169408830863	8.48437433428823	0.720097471911365	-0.36446575731692116	0.33694393165395037
-1.4540629241815408	8.03470965362341	0.6249373951934403	-0.2905441451323286	0.32361998844180234
-1.8167261401452421	7.208011822579171	0.4469388278490739	-0.15215718284967727	0.28349520568415343
-1.5523830370140876	7.789776732269239	0.5708152468303985	-0.24729983258292448	0.311399866592407
-0.9410764433027281	9.405038530050247	0.8997007955485359	-0.5029117012138029	0.35403579956849
-1.0329367331417418	9.151234284338832	0.8518730897934192	-0.46775240680066077	0.35045710735832986
-0.7679094447811552	9.95277965234512	0.990188439448249	-0.5690795529661484	0.35838494013735916
-0.33002843814312044	12.134348277380695	1.2904831591860995	-0.7899181722912435	0.35119319307987773
-0.3357764586920513	12.078843485378034	1.2840017513115536	-0.7851398138198206	0.3519081466904537
-3.417433509638533	17.827381727176302	1.7581052018296517	-0.9246605581215257	0.19256934356438032
-3.353382382951112	17.741842308688575	1.7536816252311658	-0.9288089260093351	0.19514810132630536
-3.674832941632539	17.93323560833925	1.7776463132255984	-0.9109890418701789	0.19182948597903896
-3.5409307277999584	17.885907081965335	1.7681638640265327	-0.9190895054050561	0.19146801622180398
-3.1860561960175433	17.549365365355296	1.7412346633354676	-0.9356938811582135	0.19890009302010767
-2.9981130641699174	17.395321314172424	1.7305158200449142	-0.9408336945441713	0.2023460547753115
-3.2165215628928006	17.57820816975883	1.7429643621910058	-0.9340115096244559	0.19874475712007306
-4.1137207324417435	17.95308223849858	1.8172329052862364	-0.8953271636922511	0.1916638002278564
-4.160621080742889	17.795938972454014	1.8265438975476798	-0.895648548560631	0.19619767410602806
-4.190763877417752	17.70804950350443	1.8321975281093716	-0.8936327156371522	0.1979626138843091
-0.33050020850094985	12.145123827625998	1.2914903606129007	-0.790601065020246	0.350968304370381
-1.4343564303268679	16.31909273804294	1.6243209025636154	-0.9629224766755116	0.23915077818004538
-1.3066176526698219	16.0680303809159	1.60867269263968	-0.9631711708100913	0.24395440238906732
-1.1152979539279455	15.611202681804269	1.5799401805813553	-0.9577299128396523	0.2561185519944357
-2.4474803932797915	17.1585224792057	1.7043093598204633	-0.9516148674763999	0.21391411448384992
-2.055761384167546	17.041296048986602	1.6816332197438355	-0.9588797763375448	0.2199821449590577
-1.9984998164489554	17.002629506016117	1.677542953850918	-0.9589307992637709	0.22211527886422286
-1.5724149375605685	16.580962567434636	1.6417019097817378	-0.9651772169306057	0.23222530993066204
-2.9820955633715815	17.38344915169903	1.7296600652787593	-0.9411865942731292	0.20271360848099737
-2.724789042326286	17.256116533629893	1.7171987689924348	-0.9465307713427804	0.2082908716963104
-2.531457869203797	17.190304756335227	1.7082294747668225	-0.9508162275228476	0.21123703374917419
-4.183190145794866	17.56540290424019	1.831314937323551	-0.8935767635480579	0.2007123608527049
-4.207099313692599	17.371866069837257	1.8355328392853822	-0.896187740615762	0.20368582945789243
-4.17345519997633	17.089831976884682	1.825326429946703	-0.9012444168939315	0.20317026437896735
-3.3148310309893363	8.423923301546052	0.3799158835756163	-0.2681353787509884	0.022951041780519585
-3.3001926290874843	8.663118489326514	0.4379121781374539	-0.3077121700307891	0.02082886742971464
-3.2862287614074197	8.915212706658004	0.4981861062541033	-0.3468801630810865	0.02264774663240137
-3.2794829862540458	9.153166440048345	0.5597456528523099	-0.3872886848218581	0.02491078156586903
-0.3805651487088481	12.953841366376702	1.369167337775428	-0.8448285311386732	0.33240376849902925
-0.4307061904896281	13.36924122248353	1.4092800424862266	-0.8732167397663944	0.3219663318105706
-0.5075965103225141	13.744646939005303	1.439203409033161	-0.8902495501842916	0.3123283613663572
-0.5977318219793605	14.096499370658435	1.4697103620910368	-0.9095226150142	0.3011527191602309
-3.2676731937878696	9.605726412719452	0.6661280038822408	-0.4529602959141873	0.034234760253293674
-3.256429234120413	10.042692132374542	0.7665655941636914	-0.5141267139971244	0.04349788395087092
-3.268410707882346	10.416945356274994	0.8427011870188037	-0.5565056319765533	0.05111506132683762
-0.6591870284780542	10.31262568099423	1.0514294985885821	-0.6146616409481451	0.36103802675415997
-0.42285288091859907	11.258976825610697	1.1881962712134821	-0.7145105068934349	0.362196760568808
-0.42939644071267913	11.215805729165236	1.1821676153852476	-0.7098565346216512	0.3624736536879126
-0.6312573047807166	10.428088654680536	1.070020056511084	-0.6289798646509576	0.36144797444046894
-3.2903234695987535	10.897386429199772	0.9465503306023102	-0.6166462261124745	0.06059306118210445
-2.987291544864133	17.386535233830127	1.7299580975967672	-0.9411018577985613	0.2025824684251222
-4.164359810315925	17.031866286091535	1.822785247355248	-0.9016883380615055	0.20353147386267945
-0.7097934901376413	14.466809880080852	1.5003930675305637	-0.9273832223909583	0.2887234013441811
-0.8575672753041089	14.969271293498517	1.53497935665493	-0.9416786340698153	0.2751491497957538
-0.9532329287786547	15.217415294466539	1.5544364619260083	-0.9511596957025439	0.26626634778760105
-4.1386892518049425	16.602845789463966	1.7990895328525425	-0.9039490169757144	0.1986557275719421
-4.159558946386909	16.976159925336383	1.8195906159266053	-0.9010954309645394	0.20366529507922163
-4.083322820670365	16.225441788462653	1.76949146943054	-0.903840783519604	0.19312109857043552
-4.075875945060494	16.183223288394085	1.7659759891124793	-0.9035278751264633	0.19283574428963857
-3.9528003255732322	15.292784673108926	1.6678649739043556	-0.8931503579185831	0.1663980464578608
-3.9992067929440043	15.73055462668215	1.719478982491226	-0.9013561294536171	0.18068106610174753
-4.068371905853679	16.139351008679608	1.7612242764737738	-0.9027240431292474	0.1918589896910609
-3.903746688804401	14.691009127397303	1.591808160026495	-0.8754604137533577	0.14701890104213022
-3.86987704440043	14.375574603567006	1.5481427483625008	-0.8625819439732488	0.13873502530428505
-3.9256796422272324	14.820378173973397	1.6089264958179461	-0.8789548394799641	0.15079312375452664
-3.9497350317267026	15.228464150498013	1.6598323736476677	-0.8910861322203272	0.16440703637371573
-3.7268568443784513	13.894308007070336	1.4765758232013513	-0.8458964115322207	0.12710977897330272
-3.698215854277132	13.779058127098043	1.4590353468766744	-0.8410697816996018	0.12442601373220735
-3.6779639093146645	13.673870011895303	1.4419301409707375	-0.8346390159275822	0.12241064368415244
-3.571181750067259	13.33170586472178	1.387193115525552	-0.8189930226081037	0.1142502403588435
-3.4835043026903465	12.977876322076302	1.327269841799718	-0.7953248946138953	0.1088473183027201
-3.404126025364066	12.339701968592273	1.2203181848170352	-0.7534982192466291	0.09171695422585485
-3.3488293333994186	11.895449310153229	1.136561638095585	-0.7127421213258323	0.08332090637966973
-3.300315153385468	11.14083500028607	0.9963487299894085	-0.6443443964296366	0.065807376261066
-3.9511621749674837	15.271050023970451	1.6652381975848585	-0.8925836905053122	0.1658763539662565
-8.244373317370188	14.628658956740194	7.902501126901572E-6	-5.336781353383903E-6	1.836388337558841E-6
-8.208489142862772	14.204433859089825	7.191361461316293E-6	-4.579248420153075E-6	1.921824036295836E-6
-8.193734077492797	13.966873422743047	6.780673363112252E-6	-4.145966132894925E-6	1.954596734479342E-6
-8.232676222944097	14.462837941075223	7.62975351353603E-6	-5.042230808386326E-6	1.8765065708996814E-6
-8.19035693955016	13.837323106092928	6.540124902560008E-6	-3.898688287145181E-6	1.9560453991483316E-6
-8.113167709168138	13.369167772280294	5.770792488484204E-6	-3.0616344886224915E-6	2.087393237261111E-6
-8.077142174814208	13.181783020574018	5.467532806077198E-6	-2.7123303983739E-6	2.1401630555488377E-6
-7.967407351985131	12.816549861797377	4.9774713014370395E-6	-2.0825380168489856E-6	2.327057261672935E-6
-7.4202031915344335	11.241546128091116	4.046188874180966E-6	6.068439022789622E-7	3.2979559424869724E-6
-7.380855782333087	11.139150568907128	4.097719093882589E-6	8.007264309888931E-7	3.370338134909398E-6
-7.603903539139292	11.751642921695533	4.142882534793084E-6	-2.6707715469709994E-7	2.963427593432131E-6
-7.696154479064555	11.994745340563997	4.175247382053332E-6	-6.664108167854957E-7	2.7939143924275434E-6
-7.744684776673163	12.145936214046198	4.312873412817369E-6	-9.1474691359791E-7	2.709947032033877E-6
-7.337783016568444	11.036160898112158	4.202989876839386E-6	9.920621735482248E-7	3.451193706807491E-6
-5.478513842259125	7.328297301269693	9.344757811155818E-6	6.695809113343832E-6	6.471258334454105E-6
-5.496335515484936	7.350666297835906	9.32067077350247E-6	6.6768954243936364E-6	6.448811016075332E-6
-5.513292533723025	7.373441024034741	9.276692062171455E-6	6.643050865366468E-6	6.426657198646228E-6
-5.7782594324877365	7.704138241466704	8.769471579033068E-6	6.226231131403666E-6	5.983802923981207E-6
-5.226288884072366	6.97442447090005	1.0066638643153742E-5	7.342255515269078E-6	6.823132649284628E-6
-5.1320395346395955	6.880771446866525	1.0218029622261376E-5	7.4442333543525346E-6	6.959882239349117E-6
-4.981658732436152	6.746084424883188	1.058333803847808E-5	7.697888285518445E-6	7.217465419191398E-6
-4.872230788355059	6.663668971542325	1.0803354751265943E-5	7.840268921582452E-6	7.422059959786625E-6
-5.95993806317256	8.088641025459268	8.01415633828024E-6	5.483869165307172E-6	5.773734414377438E-6
-6.156106083074739	8.43849134717127	7.5579602336921135E-6	5.075178915823067E-6	5.497245795552871E-6
-6.3622803987511345	8.893710900037291	6.770733613107506E-6	4.29850926407609E-6	5.209837165995029E-6
-7.037730777065047	10.279206689455364	4.846716827407243E-6	2.2477893259116167E-6	4.024650979527788E-6
-6.511291309796823	9.166024915663732	6.476003147160122E-6	4.027728254783707E-6	4.947884867200958E-6
-6.961309529005052	10.091919377967345	4.994290384221884E-6	2.547183961772071E-6	4.160207047552054E-6
-6.976746835639336	10.11701394282087	4.972822219582892E-6	2.5199488560349354E-6	4.136042206845382E-6
-11.149672852779776	19.026028297048256	0.319366151859279	-0.06322918825477633	-0.14313752974847163
-11.177286946315288	19.099277703541333	0.321405099438381	-0.06551360006004006	-0.14367006534635335
-9.18227086019565	22.941744559833715	0.31270427250650384	-0.16083484921451027	-0.09137342150253791
-8.933979733519063	23.042297787756027	0.30472863668246536	-0.16321585430881963	-0.0835893875977605
-9.497726748011418	22.723004536194928	0.31954561615733884	-0.1550660094517714	-0.10003844927389638
-11.201816179455392	19.362671115833425	0.3250029192326595	-0.07245005515273295	-0.1432998741757179
-11.022193536741858	18.71762456011473	0.31073901627555484	-0.054369355504455055	-0.14083339781236873
-10.948655511422155	18.634752597804788	0.30612413214423073	-0.05138024555539277	-0.13890820935368609
-10.739200803101152	18.414265673982754	0.29362854231446833	-0.04418217553734313	-0.13368831710018667
-10.426129079411938	18.242868662510936	0.2745185771839828	-0.03709008168570722	-0.12469049413369356
-10.351495060601314	18.19934593348884	0.2699641821097942	-0.03550842183041493	-0.12252264553634491
-10.276659955502009	18.164399203559437	0.265436411058228	-0.034117436941256934	-0.1204761325992807
-10.051706148564318	18.092298620546728	0.2512428439321743	-0.030590221142052173	-0.1133424768944162
-11.220597943108505	19.547650220008503	0.3275458583146915	-0.07724756053783484	-0.1429815015532465
-11.213232813518047	19.613678726955158	0.3279704690880154	-0.0786063909750123	-0.14270913762278767
-11.167862918473158	19.983763373685665	0.3303324857599875	-0.08799870277905135	-0.14041667561338572
-11.119734753615504	20.180895538942224	0.33118636549936564	-0.09223042668311224	-0.13927192726102
-10.889962382093142	20.81510177874138	0.33169234390950747	-0.10712696127926478	-0.13306966738983267
-10.989883259185685	20.57314650704364	0.33162813681695447	-0.10191245776207644	-0.13531444677098192
-10.670647697607485	21.25443563231954	0.3312555489688994	-0.1177597334660155	-0.12766192414695893
-8.656589193032165	23.077778160673812	0.2934201320189227	-0.16314007364494396	-0.07574982363522427
-8.262164632393056	22.97490850022338	0.27238874729941415	-0.15751494451521414	-0.06305079090254619
-8.093510801985081	22.896766634500132	0.2626590358886643	-0.15413632070507557	-0.05841682070228162
-7.68989912608717	22.564207698669875	0.23597707266104265	-0.14002233619478444	-0.04609580248837819
-10.61906467426591	21.352055718189742	0.3311899187806653	-0.11985070247393281	-0.12668685866117252
-9.936768220586934	22.310409278173573	0.32715643490028956	-0.14427255747567952	-0.11128168785408896
-9.627937960973474	22.62487940796674	0.32253913660228317	-0.15269601905844754	-0.10332249978664104
-9.573169961095976	22.676544366109272	0.3216102525951855	-0.15398917837152767	-0.1020307761079773
-10.134279956953314	22.058148587414195	0.3283104273070342	-0.13734951599846026	-0.1162053304201045
-10.304582249602808	21.836678921374176	0.3299339534570955	-0.13193755123363063	-0.11982074254881947
-10.555587977067566	21.45179651669559	0.33080569762316225	-0.12204927918539248	-0.12554716285347248
-9.871150253323467	18.04329134881533	0.24005685034118873	-0.02819177544098577	-0.10806154974869744
-9.4491510421968	17.986087424675254	0.21145311423014995	-0.02326572396501088	-0.09406951670090988
-9.39405468440286	17.97674307009461	0.2077489033321037	-0.02270060232120834	-0.09234405726594412
-9.318824933668623	17.968766098777905	0.2022526896557696	-0.021906989108700876	-0.08981926315215742
-8.866655676614846	17.930756511797174	0.16958149403925676	-0.017611669119142824	-0.07420037226497006
-7.460370084706861	22.326890903804703	0.22008183375163393	-0.1313985966262996	-0.04074883494308196
-7.181921823170052	22.004421546653404	0.19934521856070186	-0.1179321645698217	-0.033764719473994065
-6.980050576019263	21.793148493492453	0.18533876598779414	-0.11044946315368231	-0.029619008026643967
-6.576542696581086	21.409318391621486	0.15843088737767763	-0.0952235740655517	-0.020934909386184142
-8.591810565175942	17.924390418426363	0.14766769080034967	-0.01482335827538795	-0.0644924964291744
-8.160987566235585	17.895824611247768	0.1088233463876829	-0.009880348512565602	-0.04714210442966238
-8.427526747689353	17.911776804777684	0.1331758901042796	-0.013048193647050657	-0.0580493998042442
-8.540982568507179	17.920050757602066	0.14365065069932376	-0.01435819803270575	-0.06269522577103431
-5.864615339578987	20.755750631962357	0.11529672148929654	-0.07166324626269048	-0.005133457614477781
-5.543802938210256	20.38074487517408	0.09479582322026305	-0.058187699636317744	0.001471879480175041
-6.504364858334945	21.34437545298176	0.15397651780269078	-0.09309927322691763	-0.019553540354012633
-5.970918121132899	20.87023242852833	0.12201475944818385	-0.07511610198461141	-0.007001678900544435
-5.171797381464162	19.89737251545445	0.0708028745591744	-0.04477764737896442	0.006643940292970789
-5.0245480447987125	19.683822661130662	0.06122784109360369	-0.03775100197178696	0.009044138430311358
-4.900152014728899	19.401774462066626	0.05104577655445308	-0.03089759506042295	0.009075945282126418
-8.045165203849148	17.895237150670994	0.09464616498368625	-0.008351111862757568	-0.040187451331370146
-7.828330068792466	17.887207984644846	0.0660862624556434	-0.00605935478165525	-0.027139560164433817
-7.588389628929521	17.819549385161938	0.015487357717267789	-7.641515670012708E-4	-0.006598116978159922
-4.683175416995011	18.92056128922509	0.03537444140602781	-0.020138064344559656	0.010889169807520657
-4.557131527726211	18.533459102138394	0.025016055638413956	-0.015291640028464582	0.010272419839323522
-4.377707594286538	17.57417867700677	0.00786223264958647	-0.004526136293848304	0.006147271551178937
-4.375950900357417	17.526057226949376	0.007021744417573537	-0.003982751398313296	0.005757264031853687
-4.484941864981501	18.19838652331461	0.016627104321362676	-0.009755670215945844	0.008937748906472401
-4.372825752777866	17.497105804998277	0.006717267928209318	-0.0038143278126413094	0.005517892856147088
-4.260063754969469	16.957122878843833	0.005826309325961205	-0.0015289039159509395	0.0036834002737966857
-4.2543796491463395	16.88173839584814	0.005415044722966019	-0.001274983166085814	0.003232507993367242
-4.172479120773178	16.325671413989923	0.005407196708157328	-3.5077363174341585E-4	0.0019183016950630374
-4.151871519508384	16.155447405066244	0.005508189536625659	-2.640567296070348E-5	0.0014859758634919059
-4.144035245207647	16.121454065378032	0.005516883680212585	-2.0430200996064105E-5	0.0014709315886030448
-4.072421898747817	15.289956430567175	0.00427685679691978	7.299340891001477E-4	5.420784831994718E-4
-4.095328121705499	15.489697359268533	0.004616012867273643	6.177044358809957E-4	6.228837983222547E-4
-4.118480058777639	15.68595857984359	0.005090050893813875	3.9217796708279824E-4	8.869063973056635E-4
-4.140149876500907	16.06180723438685	0.005419512791633382	1.9509786511917815E-5	0.0014098240493367056
-4.179593610389492	14.862900564725685	0.0032242269026054532	9.939972556776153E-4	-4.174058054575809E-5
-4.129583690004605	15.034457843656845	0.0036854646299659547	9.786937597431634E-4	9.841390407076754E-5
-4.332504046130264	14.727261534199787	0.001632009458900473	4.316653213410828E-4	4.7390091249259734E-5
-6.864381120883843	17.824925970386563	1.3161416162731644E-5	-1.135748384240183E-5	3.6949364018303263E-6
-7.111456277637915	17.862901719600874	1.3141967514376753E-5	-1.1482273589442433E-5	3.1393181568164694E-6
-7.361730330183262	17.815658423143518	1.2962642919904176E-5	-1.1381586238308672E-5	2.5817006118383678E-6
-6.699631952192596	17.790187728061333	1.3173857110891546E-5	-1.1256055395498617E-5	4.059286069444626E-6
-6.471535900809904	17.65611081898578	1.3037520136709747E-5	-1.0899336250389825E-5	4.563694922916511E-6
-6.01856299486931	16.965651538393175	1.2249082416429649E-5	-9.341445384013259E-6	5.534734808786708E-6
-6.018217814642384	16.964954947243214	1.224828077849897E-5	-9.33992462807048E-6	5.535479728907717E-6
-6.192614293475787	17.31914560580889	1.2642859564211946E-5	-1.0100312319449763E-5	5.1685652101823244E-6
-6.358826975092747	17.562077889890872	1.2947861196006943E-5	-1.067441428996388E-5	4.80964005191557E-6
-6.018066056155799	16.964687362149334	1.2248033632838761E-5	-9.33937505038939E-6	5.535813306195196E-6
-4.908304538333134	14.969355025422521	1.1122337728240559E-5	-5.5666105951714155E-6	7.656744400808614E-6
-4.894965705707698	14.956384548239772	1.11274387559007E-5	-5.541872404107715E-6	7.680351070934331E-6
-5.522668475480044	15.89108446419409	1.1351901171563401E-5	-7.266524798121751E-6	6.501773549859104E-6
-5.590293973325887	16.02332329799043	1.1424612714699952E-5	-7.505325016899876E-6	6.373927329790218E-6
-5.62503595550961	16.102423683804165	1.1481970297386396E-5	-7.650249761848432E-6	6.313740480608947E-6
-5.79838945170203	16.47567517825189	1.1774257621439802E-5	-8.362839217576564E-6	5.973002088583327E-6
-5.818300420163335	16.518599132988257	1.1811259127989046E-5	-8.444539053476072E-6	5.938252992013084E-6
-6.016563718580136	16.961325465432818	1.2244805826218656E-5	-9.332682243443253E-6	5.538856132658592E-6
-4.911331118979538	14.97328547513143	1.1122187372460461E-5	-5.573969486485629E-6	7.65098698331695E-6
-5.0735700023776875	15.16993664121582	1.1104030501957982E-5	-5.936087126918036E-6	7.352732204873457E-6
-5.223708594183212	15.375437594116095	1.1134032306302604E-5	-6.320741266485858E-6	7.075912319610401E-6
-5.2244114000787105	15.376332166246335	1.1134082175042953E-5	-6.322374449265383E-6	7.0746507223007365E-6
-5.424504479191739	15.698092793846305	1.1238149648539369E-5	-6.9084176533164E-6	6.695485148978467E-6
-5.22565127061393	15.37825402853767	1.113470998160863E-5	-6.325893602003355E-6	7.072402367634124E-6
-4.7077301313837365	14.774519111724057	1.1195632537832241E-5	-5.1929061003278614E-6	8.00988680587307E-6
-4.675015183440867	14.74800878513003	1.1210113076396546E-5	-5.142560902409157E-6	8.062946927439564E-6
-3.7658512309524754	7.028045440845924	1.2208423857993152E-5	6.71012256490386E-6	9.100801822072494E-6
