# Supplementary material for: Thyroarytenoid muscle fiber orientation regulates the ability to modulate vocal fold vertical thickness
Source: PLoS One. 2025 Dec 4;20(12):e0337735. doi: 10.1371/journal.pone.0337735 (PMC12677544; doi:10.1371/journal.pone.0337735)
Supplement: S4 Data — (ZIP) [file pone.0337735.s004.zip › Male/contourA6TA8.csv]

% Model	Angle5.mph
% Version	COMSOL 6.1.0.357
% Date	Dec 14 2024, 01:41
% Dimension	2
% Nodes	720
% Expressions	3
% Description	Line
% cpl1x	cpl1y	Displacement magnitude	u	v
-11.968005616002486	39.650844643500406	2.539556044756176	2.8934311491479297E-4	0.3044299446740304
-12.100925229184412	39.521184251215715	2.5366075835830566	2.878614370069663E-4	0.30446552071720495
-11.810234379374002	39.74293127707726	2.541646182351438	2.90402317687938E-4	0.3044039621731691
-11.76596306338081	39.775513356632324	2.5423873298203503	2.9077543874445E-4	0.3043948989521102
-11.47739948826791	39.862189693672036	2.544357454683296	2.9177077947156336E-4	0.30436885347883147
-11.258980847445656	39.857881496438054	2.544255934288237	2.917238487505592E-4	0.3043675200792121
-11.716143543792246	39.796222579001906	2.5428573972836936	2.910144743310922E-4	0.30438889244074274
-11.163938214941039	39.85365079891891	2.5441606365558553	2.9167208100396887E-4	0.3043675589470109
-10.796207435616262	39.85090503287166	2.5440968641427513	2.916322025123923E-4	0.304364129320458
-10.709496869932108	39.85039381204079	2.54408427843577	2.9162342437181587E-4	0.3043632870874351
-10.37169574884199	39.850036177539195	2.5440749439171872	2.916082445666639E-4	0.3043595719090063
-12.13512273325702	39.460672833157	2.5352321932181034	2.8717091580367465E-4	0.30448180793908636
-12.240660142730178	39.24849072022055	2.5304111490825028	2.847487321456809E-4	0.30453875192145463
-12.227325367848685	39.08705965880899	2.526739843178654	2.8291303015214893E-4	0.3045810219277726
-12.205740642978935	38.979124391808504	2.524287436730305	2.8168546574115246E-4	0.3046091406332363
-9.681369688821853	39.850002288818345	2.544064401088494	2.915872988661685E-4	0.30435180969185843
-9.209886193231677	39.8500022888185	2.5440658425728517	2.9156562691513735E-4	0.3043465032020649
-6.503691158131879	38.96454001876737	2.5239144670780504	2.815162740503405E-4	0.3045491125164016
-6.587351156296421	39.29642873129991	2.531462681610787	2.8526693624776535E-4	0.3044626999352472
-6.771159512318912	39.57700815680421	2.537839899420412	2.884427497987262E-4	0.3043909205199644
-6.814129999907874	39.651652838586976	2.539537490991235	2.8928696974323556E-4	0.3043717575348876
-7.229593906641747	39.84203493583536	2.5438674806871577	2.9144860731105207E-4	0.3043263331596576
-7.181795837296288	39.83706132882147	2.543754383148694	2.9139184279380133E-4	0.30432710343416663
-7.033567159296577	39.76166368437849	2.5420379070096573	2.9053683045040184E-4	0.30434527679424456
-7.6946177519140235	39.85300356006798	2.5441210407960813	2.91571219421616E-4	0.3043286739637391
-6.488283836647731	38.91091546805024	2.5226959928172406	2.809073220782786E-4	0.30456305138457945
-10.243595360807257	39.850002288818345	2.54407412993172	2.916010050603797E-4	0.3043581388754234
-9.730298368089413	39.85000228881833	2.544065266403742	2.91588498928225E-4	0.3043523599918891
-9.743014193148053	39.85000228881833	2.544065223959432	2.915892073342587E-4	0.3043525029372353
-9.085341826788042	39.8500022888185	2.5440643742044218	2.915628450569529E-4	0.3043451001615149
-7.779783738995952	39.851154726690396	2.54408183404447	2.915479358987628E-4	0.3043301195623348
-7.886706964608754	39.850916601280545	2.5440742918778083	2.9154943143453626E-4	0.30433138580264474
-8.209330570361047	39.849987794146756	2.544063972163911	2.9153480588457736E-4	0.3043352542678127
-8.699211804792647	39.85004545472901	2.544069603794564	2.915439788885747E-4	0.3043407470726931
-8.427966558711145	39.8500350871401	2.544062624643673	2.915432887013815E-4	0.304337697618751
-12.152615457473026	38.61822056218743	2.5160819086014015	2.775931789120317E-4	0.30470337936980024
-12.150457207342695	38.60568225439725	2.515797125741145	2.7745098821736026E-4	0.30470664967396294
-12.146591986235311	38.58859764700979	2.51540864835434	2.7725792678562534E-4	0.30471109556315085
-12.074238696384148	38.24828133015453	2.507677224116523	2.7340268365460727E-4	0.3047997045630326
-6.441829287929373	38.514252064367554	2.5136824335618337	2.7641742670644014E-4	0.30466691936859064
-6.4796557750756225	38.830935381536946	2.5208766336503734	2.8000314693728495E-4	0.30458400369522126
-6.431316994593285	38.355730965701305	2.5100780679112678	2.7463311885508586E-4	0.3047085222073259
-6.415000660473024	38.12021737547059	2.5047273284880722	2.719723837592417E-4	0.30477031626083995
-12.006552716049852	37.91928976266428	2.500195947868761	2.6969074921027585E-4	0.30488539384245433
-11.966773292852782	37.7322909897182	2.4959481018696117	2.6758152090003645E-4	0.304934083273307
-11.899335717233097	37.41624344712912	2.488763083483164	2.640321989293725E-4	0.30501637294131057
-11.86072968481382	37.23337054820751	2.4846095089880964	2.6197312202677235E-4	0.3050639913459188
-6.405495081109018	37.81045524455644	2.4976837627123594	2.684895598481067E-4	0.3048517315328878
-6.3802834672144035	37.49850283645258	2.490597809927983	2.649819942352682E-4	0.30493354813328005
-6.34327199449609	36.990127261889924	2.4790402060688845	2.5929839646797725E-4	0.30506692889712594
-6.3346776499635205	36.89181710192548	2.4768091184658805	2.5819742860589974E-4	0.30509270481257755
-6.327277488709939	36.80573234114482	2.474854738572285	2.5724148079814035E-4	0.30511527985824916
-11.839379859361392	37.12464213602315	2.482136500129283	2.6075354512236003E-4	0.30509232225074817
-11.66031709327127	36.191536938073696	2.460934686850438	2.503366095026612E-4	0.3053354985004715
-11.619905720758748	35.962379473002436	2.455734106909869	2.4778780388912044E-4	0.30539525790658323
-11.730360249335298	36.58305483766412	2.469840450852166	2.546870553247953E-4	0.30523340662269416
-6.248695444183289	35.88284413383002	2.4539013009499353	2.46959178268297E-4	0.30535727895033454
-6.190644674951313	35.36621719878445	2.4421596734279314	2.4128516285053806E-4	0.30549261943436407
-6.146329446134891	34.860882297696094	2.4306847590113163	2.3569599395838404E-4	0.305625115885504
-1.0600869276340483	18.316100001774196	2.0554619960190554	6.763287654794495E-5	0.3099285819621885
-1.0459016161732135	18.37692181363064	2.056837327908054	6.821800126608118E-5	0.3099124486657052
-1.1744205707972624	18.153797557800345	2.0517886033099493	6.607434573094336E-5	0.30997236424466723
-1.311326192584243	17.97535615877772	2.0477519747967534	6.436064042660663E-5	0.3100206085638862
-1.386335587551091	17.922671465764726	2.0465592103559787	6.385659676609083E-5	0.31003518288614884
-1.650548821745367	17.757514160475903	2.0428258366533756	6.227622547564752E-5	0.3100811485157776
-0.9718149006219283	18.630446296863695	2.062577093491039	7.065760786311782E-5	0.30984505607539203
-0.9542349860686515	18.852537320770427	2.067601565735744	7.27984445590953E-5	0.3097864701034841
-0.9467123425971604	18.932059856972355	2.0694026541167303	7.356560445726554E-5	0.3097654809613754
-0.9488912973033679	19.009058522305217	2.071145017423375	7.430987210933363E-5	0.3097452478228165
-0.9602591937381534	19.185733594449147	2.0751460046636727	7.601578729771435E-5	0.30969888470612844
-1.0005126263859143	19.36574217623491	2.0792186057400577	7.775690891678631E-5	0.3096519203849143
-6.05347281998843	34.07388368729615	2.412831674072391	2.2712155043898177E-4	0.3058312324950445
-5.779746191862431	31.198536783186327	2.3475388456374895	1.9624203913812287E-4	0.3065850239869245
-5.81260308842713	31.6601371096856	2.357997463670045	2.0110744942752494E-4	0.3064638772441909
-5.898916358898413	32.61341104261303	2.3796653929419254	2.1132925280594513E-4	0.3062139294658277
-5.976331308258205	33.33624786626052	2.3960569280903075	2.190865741402299E-4	0.30602451922832785
-11.555172919712001	35.57995576034233	2.4470462244941498	2.4357720995498648E-4	0.3054950141745217
-11.427224513094306	34.824469013294944	2.4298855536871047	2.3520949047224325E-4	0.30569208360915434
-11.302991741507174	34.01939293201957	2.4115947835072804	2.2641890429161055E-4	0.3059022146157467
-11.26269403333529	33.74326682230424	2.4053368338481804	2.2337917881667065E-4	0.30597430765840866
-10.87492360433819	31.536162433666846	2.355222099989214	1.9961556759077605E-4	0.30654990335193366
-10.79808267178972	31.096982410679725	2.3452566685688194	1.9504640666902234E-4	0.30666444587548325
-10.515617328365707	29.431210118152052	2.307468534006382	1.7742658991282405E-4	0.30709899117244077
-11.095255333576779	32.78560916869341	2.3835642636031515	2.1306607142298968E-4	0.30622407111335004
-10.374607869233792	28.677418549364212	2.2903454379885484	1.6973251676564302E-4	0.3072955049030496
-1.9007542873442729	17.670028077820447	2.0408462110154897	6.144385458538062E-5	0.3101065499243596
-2.0779141835942943	17.606247817656115	2.039404669567312	6.0837581926100874E-5	0.3101250197825418
-2.421704394542373	17.610906476909	2.039510967250806	6.0895631047283356E-5	0.31012707760415503
-2.5268901597962445	17.60827853304663	2.0394522640802384	6.0874801736824906E-5	0.310128774196871
-1.0157099330243569	19.441588102125813	2.0809365077203643	7.849140290535421E-5	0.3096321153307676
-1.1062328150339649	19.65851365771074	2.0858467804302983	8.059291169962624E-5	0.30957592171497256
-1.0950141199455286	19.63861486947969	2.0853963213142843	8.03998431987078E-5	0.3095810484376635
-1.0936631912571904	19.634142492606518	2.085295007977072	8.03564008466106E-5	0.3095822119100769
-1.2019485900933222	19.823967402584525	2.0895944155624138	8.219746931593521E-5	0.30953331759851643
-1.2626663164006444	19.90610167368628	2.0914529802099935	8.299313252077073E-5	0.3095122927521862
-1.3479656887537845	20.02184186709379	2.0940758070674645	8.411524494824626E-5	0.30948266381244427
-1.3818036936806772	20.069240413165744	2.0951487704681404	8.457696912941249E-5	0.3094705198897263
-1.490043238491493	20.21081153288452	2.0983565517726332	8.59495698834974E-5	0.3094343147801064
-5.495158991359491	28.68268136418761	2.290415720695391	1.6998643474576584E-4	0.3072441832138301
-5.507477156915547	28.790577524822243	2.292856864966254	1.710825276328759E-4	0.3072159093065204
-5.640376413522405	29.93509919763994	2.318850492597515	1.8296469335889906E-4	0.3069160754352083
-5.66674537726079	30.200894570944342	2.3248709261210143	1.8570756542436257E-4	0.30684638842140227
-11.232964758328787	33.56280133293661	2.4012346280533023	2.2139329206549208E-4	0.3060213937897684
-9.890707351552885	26.584105713780335	2.2428396347997808	1.4841278118088439E-4	0.30784034875186067
-9.499209611630052	25.463046361573806	2.21741922660158	1.3730817926433715E-4	0.30813090665359544
-10.251371607480321	28.08873461337165	2.2769863980302363	1.6359845486502506E-4	0.3074488398768994
-9.949856872037069	26.81141811544305	2.2479985979659016	1.5074450245759478E-4	0.3077812463207969
-9.409620206466	25.28683176907262	2.21341208803105	1.3554244441196185E-4	0.30817630677067714
-8.975776833099328	24.413789608181347	2.193659137440341	1.2703009522820535E-4	0.3084014229471621
-8.450931047688341	23.67686534172989	2.176912365400233	1.1981231573480347E-4	0.3085899410796282
-8.315280225053407	23.486682331666373	2.1726132603296575	1.179912532823693E-4	0.30863862167331035
-8.109310669822081	23.245736403988893	2.1671440076369164	1.1568004372480304E-4	0.30869998199856374
-5.04821833795282	26.35030357792787	2.2375146648661826	1.462807318084839E-4	0.3078535200048392
-5.072511135861281	26.457154341834364	2.2399311284913903	1.4732388331541881E-4	0.3078256316193474
-5.319014801988768	27.6151602307035	2.2661964334281355	1.5903322432602907E-4	0.3075233449229676
-5.298549699956672	27.508324942348306	2.2637775974856207	1.5797508386569705E-4	0.30755126284341533
-1.6547952866665352	20.435138707303928	2.103434151239486	8.812894088445992E-5	0.30937688210094105
-1.7068462026965912	20.505043732104994	2.105018484020435	8.881023331308322E-5	0.3093589925377866
-1.8328638043067826	20.675856534446993	2.1088857490665944	9.04729641330853E-5	0.30931526694556155
-1.9146876228856835	20.78271581099791	2.111307680806053	9.151125750616998E-5	0.30928794088597494
-1.9589596542270868	20.838178803681924	2.112562761428783	9.204759060933936E-5	0.3092737740297189
-2.2267902915590323	21.173727916983232	2.1201747612801363	9.532438123180628E-5	0.3091880709737441
-2.4765836027203294	21.524027437877677	2.12809858237851	9.873853134809665E-5	0.3090983129089699
-2.510632075597485	21.56945277354053	2.1291296286938177	9.9185456380298E-5	0.30908669156760493
-3.4170539347823667	18.323036770820913	2.055630729624198	6.777888973048525E-5	0.3099492833747992
-3.3613588547056894	18.26201824120377	2.054249835013803	6.719067662216535E-5	0.3099648036658596
-2.8302006677410443	17.7685842180935	2.043078893521757	6.242738646256715E-5	0.3100895069285092
-3.0213186080937637	17.882690433716814	2.045662550694148	6.353189589940158E-5	0.3100613177046561
-2.9853774190574067	17.85333337493745	2.0449989475034758	6.324854275697051E-5	0.31006869788713654
-4.904236518511963	25.91960781073081	2.227731633838355	1.4202283203767208E-4	0.3079654465636179
-4.723668736196532	25.314951331292864	2.2140361332594685	1.3598887527655824E-4	0.3081227719798904
-4.604679940346854	25.051089745874435	2.2080399447911523	1.3334369266172384E-4	0.3081910167470805
-4.281370486848969	24.383328411417228	2.1929315312642355	1.2679129606844836E-4	0.3083635735869815
-3.2125741016240386	22.611557155864187	2.1527414192019307	1.0937650506505013E-4	0.3088193048506869
-3.272014261258436	22.70654698603269	2.154890121777944	1.1030014293414198E-4	0.3087948881132216
-2.5518384799861815	21.63096481182497	2.130522456112613	9.979242091636746E-5	0.3090709088780177
-2.8735384712196232	22.08009398368013	2.1407075424432724	1.0417880726912198E-4	0.308955854704767
-3.1756044296995665	22.556944434453374	2.1515018260300716	1.0884784016465663E-4	0.3088333176369545
-4.545571876999899	19.652622560032107	2.0857364894160386	8.06500658650072E-5	0.3096104237010134
-4.424895516455141	19.524062222800467	2.082826020656353	7.940916304926492E-5	0.30964309425135345
-3.958958611653594	19.00470136406695	2.0710621041833597	7.436874991505193E-5	0.30977519912459656
-3.8782730930382083	18.915322300283425	2.0690409347950776	7.350596867489669E-5	0.30979794170135666
-5.025563667731989	20.107549344377823	2.0960570843438835	8.509159701912305E-5	0.3094954237423433
-5.277731362781373	20.350988119887234	2.1015581461935837	8.744236965638332E-5	0.30943378771704333
-5.606549304112775	20.6598148798465	2.1085679164273956	9.047371690781882E-5	0.30935577559478666
-6.131048509468386	21.17349677678001	2.120186482026874	9.546199371807903E-5	0.3092256872976282
-7.17416985769136	22.198608654304337	2.143408427634844	1.0544212215775629E-4	0.308966174450587
-7.6413332318231895	22.67125431062098	2.154151165151443	1.1007450973840946E-4	0.30884645148430906
-6.9150129554945305	21.927639425126234	2.1372880046800207	1.0283865271727316E-4	0.3090349583766391
-6.31895859009996	21.343154735881807	2.1240462063127086	9.713915422318645E-5	0.30918291404790965
-6.618255579081206	21.642875823077	2.1308181580833914	1.0007713928442388E-4	0.30910699346087595
-3.6680004015474728	23.30103040805593	2.168382264923526	1.1610664363225503E-4	0.30864233108964045
-3.83446762916781	23.580833568731567	2.174718535319583	1.1889638573000841E-4	0.3085703564733137
-4.071443328978513	23.987709649252928	2.183950141373021	1.2284062429820524E-4	0.3084655907762543
-7.640251545310057	17.586782544931808	1.3253322575222718E-5	-1.1550834371452724E-5	2.137129668893654E-6
-7.509356374993602	17.79911102953117	1.3613013749972139E-5	-1.2097928190230938E-5	2.238786986242596E-6
-7.6989388334005735	17.4903691638282	1.3122020082163353E-5	-1.133552574867913E-5	2.0889236649767394E-6
-7.762103216471637	17.30759444679789	1.2817209063229821E-5	-1.0916534318865776E-5	2.0577975991980447E-6
-7.821162534822876	17.152686250634986	1.2569521623316802E-5	-1.0579980202886563E-5	2.018890613593994E-6
-7.87221896818102	16.9473112831706	1.2225656055501624E-5	-1.0143250297616029E-5	1.996919732933501E-6
-7.921170402924522	16.753942907049066	1.190274638147217E-5	-9.734772953469438E-6	1.9762180493185055E-6
-7.9783869673286425	16.470761822820492	1.1435821683690874E-5	-9.167074855436278E-6	1.959237029476674E-6
-8.003886469325913	16.357472230499454	1.1246592237451243E-5	-8.936710564734899E-6	1.9481905581857667E-6
-8.041803974825056	16.197407590250943	1.0981446698867281E-5	-8.631613431618614E-6	1.9123009563628443E-6
-8.11957094103931	15.808141817188318	1.0339119510442877E-5	-7.88982881843657E-6	1.859364848849347E-6
-8.094241908274963	15.975737091845481	1.0613458224079162E-5	-8.200359523869976E-6	1.8742556286666664E-6
-8.149959289733443	15.594634263864748	9.982821538712866E-6	-7.488260480848859E-6	1.8455830920610489E-6
-4.487015489615116	14.591722761896559	1.182026346654907E-5	-5.261026896888578E-6	8.674974497482362E-6
-4.416731324563106	14.512870608922288	1.1834759392251254E-5	-5.109727435456533E-6	8.794689288703942E-6
-4.329055028394281	14.412978776001905	1.1858122041794138E-5	-4.909126288946183E-6	8.951651837369633E-6
-4.19303203891211	14.248275933735142	1.1897195862543333E-5	-4.5953309169738945E-6	9.186577925054763E-6
-4.178965322518646	14.23024927967746	1.1901889764668318E-5	-4.559737221875023E-6	9.212235374518467E-6
-8.208595369810979	15.125877972768416	9.222663730961732E-6	-6.674026460567584E-6	1.8001943337252493E-6
-8.250106284083648	14.883579494882824	8.842237191711734E-6	-6.2773828035295E-6	1.7611689853858402E-6
-8.184763342662869	15.304083214581624	9.507330106216444E-6	-6.9778788671734675E-6	1.8171945792775226E-6
-8.194040568253598	15.203367992185502	9.343770120477907E-6	-6.799215591869418E-6	1.8156147658791297E-6
-4.009503675450382	13.95499929048619	1.1913991050382084E-5	-4.050366773055899E-6	9.496782285714238E-6
-3.967321215997023	13.879167246534847	1.1918703357592341E-5	-3.903180319921276E-6	9.574029197463237E-6
-3.8768075373306097	13.684183745503944	1.1917428011284663E-5	-3.548873038505254E-6	9.72869176884401E-6
-3.8285567068758617	13.577304042901428	1.1910644259748057E-5	-3.3535062699218572E-6	9.809107677119639E-6
-3.679175518096213	13.165512678706849	1.1891765417495817E-5	-2.609489486581126E-6	1.0063337304416638E-5
-3.5952780276413945	12.848827743115857	1.186659813864975E-5	-2.0616815348023217E-6	1.0203599406467876E-5
-3.8035301168690907	13.511178334388502	1.1905173911879362E-5	-3.2407811016431393E-6	9.847816261347131E-6
-3.5706258476984103	12.751547870197772	1.1864275500515881E-5	-1.8791195424316773E-6	1.025059322362239E-5
-3.536337058362929	12.508568926206657	1.1851745626800547E-5	-1.4511810216515113E-6	1.0319605884078969E-5
-3.4943523373487664	12.217884679130231	1.1827942387664527E-5	-9.419684325529646E-7	1.0399819939540355E-5
-3.476217738039166	12.051206781698731	1.181906050452906E-5	-6.681179428281224E-7	1.043138349219232E-5
-3.4381043775288846	11.707787309160882	1.185520061336981E-5	-3.53543522251792E-8	1.0520938235523207E-5
-3.4175141432913065	11.442487558596586	1.1863126841500687E-5	4.0781544851571173E-7	1.0558131045981801E-5
-3.390535492772293	10.959938069747185	1.1938581202502123E-5	1.2486409168843439E-6	1.0623158944501149E-5
-3.391605607580326	10.637069694303245	1.1996982104971314E-5	1.794933232060622E-6	1.0632010855687266E-5
-3.3957072198915474	11.125983907025887	1.1928104710987248E-5	9.757978534822798E-7	1.0613509928986115E-5
-3.3933099091125833	10.454525891479044	1.2040652315425234E-5	2.1207533215006452E-6	1.064242182780749E-5
-3.392748642497309	10.363320317554606	1.2076403577583869E-5	2.2832439749545588E-6	1.064804650030249E-5
-3.3881777990103163	10.052022617744685	1.217187004493159E-5	2.8148497532592176E-6	1.0656938324062919E-5
-3.379931059854188	9.65560915900371	1.2322452913904738E-5	3.470628318404125E-6	1.0656945202743227E-5
-3.38003327420144	9.645525660619372	1.2324914121670714E-5	3.4865105131904608E-6	1.0656268323206552E-5
-3.380411775956053	9.63612711841371	1.2326377409864908E-5	3.499801572351213E-6	1.0654506227569578E-5
-3.4070943292007656	9.209820550583608	1.2467547408815355E-5	4.200443781884388E-6	1.0600547002929063E-5
-3.4177904844649305	8.97279793026408	1.2520811192605413E-5	4.547469918285114E-6	1.0542425969424659E-5
-4.670507470987797	6.528342318175511	1.1600652124752284E-5	8.310260658671029E-6	8.001391788478442E-6
-4.472672713765167	6.53165408154053	1.19176322520468E-5	8.265989485305398E-6	8.437610754163087E-6
-4.296096768007061	6.564113874181485	1.2131193770187209E-5	8.129124779608273E-6	8.653882517456657E-6
-4.1907677441120486	6.6201318525786546	1.2275742422615207E-5	7.976408223555589E-6	8.878840227412561E-6
-3.42823364007561	8.77881073484247	1.2617905790684132E-5	4.86407247865916E-6	1.0521029560350663E-5
-3.440421539484517	8.631632878187974	1.2693696012542606E-5	5.070051201376527E-6	1.0489754482408584E-5
-3.510174069952668	8.051882576425108	1.2953550397989754E-5	5.863206463021234E-6	1.032475902649104E-5
-3.4654247941708625	8.41479710425795	1.2757335587091407E-5	5.351904935306702E-6	1.0426414918723692E-5
-3.519325274558982	7.974355231943207	1.2960198580014174E-5	5.952317057723572E-6	1.0283245703758252E-5
-3.8048036653298265	6.960169305120867	1.2624859207017518E-5	7.071504124730356E-6	9.3570628472129E-6
-3.942941641067294	6.809098812242506	1.2506122490000392E-5	7.502697700396657E-6	9.171633763714073E-6
-4.081244662082278	6.715380176995773	1.2281546197152251E-5	7.645900790163524E-6	8.983517912380105E-6
-3.557899482821399	7.6388476831782866	1.295574402986559E-5	6.1017673434911025E-6	1.0013618927458669E-5
-3.5506928691402093	7.692857622749482	1.3036186159411395E-5	6.186857826416476E-6	1.011400141746E-5
-3.535122007221198	7.8370201875805385	1.2988985410937292E-5	6.0734511647187175E-6	1.0186781384312389E-5
-3.5827478111781415	7.560437912809053	1.2958927955312589E-5	6.345201010961903E-6	9.934284817358022E-6
-3.656557182300242	7.31345080673359	1.2767240825605638E-5	6.599702261791069E-6	9.634907704532851E-6
-3.741595319822733	7.091603710798701	1.2629222165626652E-5	6.724463099718554E-6	9.4404702995564E-6
-12.48823622079036	29.318127189803445	1.670801926101873	-0.11012307315472727	1.0184775891061089
-12.301573729696075	29.291730374054282	1.5971211066850828	-0.11027936294421595	1.0058772638392561
-12.904182385341631	29.37659805299116	1.8323041463926106	-0.11452902209435081	1.037013471238798
-12.704310573905445	29.35687813300677	1.7557606334664313	-0.11189893887921072	1.0291038199999916
-13.215739023882737	29.375039723105594	1.9427045426237166	-0.12025198878217383	1.0379300091568604
-13.289816212405814	29.38416912499247	1.9697823225445426	-0.12247820112490103	1.03916499849324
-13.628735756055638	29.408293625969595	2.0789998739424336	-0.128378469185095	1.0352569586399776
-13.761313265189306	29.420327221129604	2.122464095324686	-0.13116742020616168	1.0340963493767554
-13.789831291953012	29.42263826529943	2.1304259193240975	-0.13192472365741548	1.0333419967178779
-14.193507593470319	29.351006338599753	2.2336169252611704	-0.13849653205864987	1.0134945958216388
-14.343065600888547	29.30623263263965	2.265688010845566	-0.13794103779232622	1.004518867881521
-15.169871121939503	28.7024294022831	2.443156961575925	-0.1316596649378419	0.9658156854898194
-15.025976096323706	28.826575538617305	2.4123729115547823	-0.13125833768018574	0.9716643824967189
-14.704342841257393	29.099582909420015	2.343486993701463	-0.13250484392001272	0.9856199442848198
-14.77814405518191	29.048154888872233	2.3586693983414753	-0.1308890827067977	0.9815572269738072
-15.194930389272562	28.670268692680192	2.4499206383492647	-0.13250125504383214	0.9643851331784192
-15.552436058935607	28.262388145106144	2.539909935550247	-0.14544386620485666	0.944568335181613
-15.65870487864321	28.128694460225432	2.566988999095516	-0.14976579862204445	0.9381607717009224
-15.420870685895718	28.414489982476084	2.5062008252550156	-0.13978338856257697	0.9523856734697727
-16.14669845066415	27.534817692946177	2.682175147868624	-0.17637928621594912	0.8972281114710888
-16.18902508127296	27.487365967844962	2.690936525288151	-0.17908991681878578	0.8933458348693134
-16.090879730623392	27.60512583812312	2.669157011297957	-0.17349264053366897	0.902235178627879
-15.906983759261689	27.83045491742547	2.6265679687965147	-0.16427623050322415	0.9189791991031447
-15.78801336657089	27.974288039163056	2.598544467883443	-0.1577507890608962	0.9285052525963797
-16.4224657835804	27.241242221715776	2.729385209161798	-0.19319038871679398	0.8758296585660299
-16.636541644582238	27.015574682657572	2.749311367629842	-0.2058946398257918	0.853998753355381
-16.701862721366762	26.948993088668995	2.7499356404353654	-0.21012364322493712	0.8474958279881546
-16.98192097775023	26.67928029930171	2.737972026373688	-0.22884078065184363	0.8329049573149621
-17.086567607533095	26.586911131348927	2.7259395869480803	-0.24019118776138726	0.8325056371049699
-16.810764952407226	26.84442366016748	2.7442839217906907	-0.21795978388647325	0.8424980764468715
-17.316197999609905	26.352544552541893	2.682958834259609	-0.27509281914003747	0.8419223445089677
-17.45518464052986	26.210110438215963	2.655472786772241	-0.29676275062681334	0.8474560510584817
-17.722095738557805	25.895382301413925	2.605584969400688	-0.3694941164205886	0.8750029447788853
-17.72264017583542	25.894744071275742	2.6054636758103937	-0.3696417460476417	0.8750563039009591
-17.932597821946576	25.11386146747848	2.5085988867708506	-0.5553334194133566	0.8638105342060602
-17.907096306050956	25.00313633884308	2.4940590707961348	-0.583422669273543	0.8514511596267511
-17.75267320881764	24.32471147247125	2.4026620168133737	-0.7576861966602865	0.7737775953091753
-17.92944471255859	25.1306830888716	2.510390031767751	-0.5516969583403737	0.8640144261437134
-17.722777975835573	25.894232143167198	2.605391452927182	-0.3697869094002985	0.8750418129503448
-17.728945142955695	25.871483784810497	2.6025858791201633	-0.37519216624593	0.8747249262335934
-17.700264955727473	24.192801294244298	2.3817154353842604	-0.7934112310104462	0.7457239734057168
-17.492893227235577	23.675149455238873	2.294472377303453	-0.9348051347330937	0.6351400041205169
-17.219818972655105	23.051350814888384	2.1949394993663613	-1.0942349424692577	0.49735254555827363
-17.213682929786287	23.036984749786797	2.1924475892296016	-1.0978800805237854	0.49420049399206295
-17.20651458505761	23.021889840621302	2.190024744371844	-1.1016761092506384	0.4905325718954557
-16.72944438496599	22.0265670999435	2.043272857366599	-1.3367577973008127	0.23957771382099408
-16.772330573218266	22.113599037757318	2.055311921485764	-1.3182526613158005	0.2616651830470881
-16.97378539565523	22.529669064239176	2.113808906786708	-1.225478062610713	0.3666950468738384
-16.69878402350933	21.97001521221032	2.037521274112347	-1.3476971032391165	0.22572048448544985
-16.44523432072541	21.481646309928003	1.9811542187402753	-1.4436365135633966	0.10593744889968665
-16.38784636008633	21.382208809377225	1.9738662701284586	-1.4608477377375846	0.08113242578618673
-16.10429654720809	20.90765006213037	1.9287931425186646	-1.5424071047641879	-0.04479639261979086
-15.229590069694847	19.59839917871314	1.8475014202713829	-1.6636546175398845	-0.4006111499692942
-15.573303162172023	20.08692966262294	1.8732391923830471	-1.6336137733002742	-0.2689181258743292
-15.762739830454272	20.369577854236137	1.891725823124894	-1.6082103207769327	-0.19138464584906445
-15.676053214728174	20.229671015614727	1.8808899279910827	-1.6243797431442748	-0.229670344458479
-15.004965242227517	19.29705702264412	1.8260649799941595	-1.6493490078960047	-0.4835140605228673
-14.347740685004595	18.43237628944785	1.6790133551013207	-1.4840228395647008	-0.680959718733713
-14.71316053352021	18.903140185799252	1.7830873830166154	-1.609434996710213	-0.5964716471204501
-14.112301424219844	18.14085757339455	1.5827421101627326	-1.3726745352761134	-0.7161822247430404
-13.786968016309958	17.746840232171802	1.421236569243709	-1.2046287174098844	-0.6998479677251446
-12.572484095421888	16.31238607204104	0.8018967639963823	-0.623068084690777	-0.4277612113135673
-12.73923093656964	16.50237005974189	0.8846521210896086	-0.6993569067951066	-0.4701617303659684
-13.149721100590622	16.985383718836303	1.087489742423343	-0.8925861849670418	-0.5642559216825681
-13.560443943361147	17.474962802260926	1.3016242133391545	-1.0915708450314041	-0.6556980133300763
-12.433087863224218	16.142914163274668	0.7356138243577652	-0.5641487706725792	-0.39210264833526276
-11.67886765718853	15.130655135953049	0.4044730347201937	-0.2568707520943377	-0.2148164878936732
-11.370603754574383	14.616160191779192	0.28120442816479885	-0.13448787603936396	-0.1544765708968795
-11.928279318244115	15.521235666230787	0.5078949050650314	-0.35526052130808894	-0.2673037124496572
-11.098102119973685	14.067276715400904	0.1977641510672761	-0.05999194231787683	-0.1033144670288307
-10.94829922258624	13.75778922441979	0.15045620477370225	-0.02089376952302808	-0.0744573771064406
-10.566136973193167	12.955069884045642	0.08818071928191822	0.012982602138142936	-0.02750879464694084
-10.528617101577506	12.869997651759531	0.08093597650865295	0.015215595079880972	-0.022680737335718106
-10.125844678960055	12.03212679724241	0.05246036474187406	0.015955671369986785	-0.007208762001180149
-10.205786830641387	12.200371242765215	0.05812126061243564	0.015700835312651325	-0.010309068534055093
-10.11776374681346	12.014636087480781	0.05212469131715802	0.01583068491397768	-0.007021835761844271
-9.799033203597945	11.32040592221854	0.033663971676243645	0.01235339129052101	-0.0035443075697745175
-9.732454220074882	11.174895810343436	0.029943026837594873	0.011165462713782723	-0.0018558851520774264
-10.081694286405995	11.938670646469957	0.05007934834966264	0.01537844272046142	-0.006639461982219683
-9.419861471494833	10.505758447346915	0.01937338312726491	0.005604995888768751	-0.003010508044290816
-9.39945834397536	10.463080013210769	0.01868141147796742	0.0052154539487670026	-0.003017553638045207
-9.362989365785312	10.388561145610026	0.017730898575917208	0.004910400046334202	-0.00298889730766442
-9.15485933130238	9.94585479357356	0.012514716654623757	0.002801810031381688	-0.0031317196174526253
-12.250739993292553	19.150604908283345	1.8568153020810558	-1.7546603296942331	-0.5360095675405798
-12.385666050996104	19.229462944007324	1.9481418167272113	-1.8235557799479918	-0.601635172441719
-12.018444755085756	18.995911937273455	1.676941444838593	-1.6260602572013108	-0.40656844813566223
-11.827571680933026	18.805921238230237	1.5897345905598628	-1.5503762578638434	-0.3477070292941026
-11.71378598197753	18.69006222155872	1.5322008692610378	-1.499131708251811	-0.31101815789018894
-11.489121580415649	18.312221504949157	1.381871351252745	-1.357360217921962	-0.2376115739061752
-11.42092816915265	18.202424829191397	1.3385088942969046	-1.3157610096074324	-0.2176178895377172
-11.137081940903064	17.673975351763787	1.1265160380483352	-1.1064755746777977	-0.14747656681896926
-11.050577560623434	17.52903972488271	1.0676125417025943	-1.0472230040851302	-0.12944589396834782
-10.900173758069224	17.228821915447778	0.9432141362136743	-0.9211865506494388	-0.10379440004583992
-10.59407257662658	16.86993613536655	0.7817830503876747	-0.7596062932569334	-0.0658524759543235
-10.4015251414116	16.663994998799538	0.6934383933461038	-0.6717439671204005	-0.04744968662518461
-9.980308680915373	16.24426542990552	0.5127000701135076	-0.4921089546531101	-0.018211619667767635
-10.52456597891735	16.788877057884427	0.7466722086024598	-0.7244563230400096	-0.05628858201712987
-9.215934750579713	15.702403997568886	0.2805923325895526	-0.26573494417414795	-0.011924603923263204
-9.506635524164235	15.916651407254937	0.3695762140866926	-0.3525822891270114	-0.0024216578731324385
-9.713477904294042	16.0562870014233	0.4316642693654942	-0.4130090858710068	-0.007585263113581046
-8.987328542896977	15.535943891824608	0.2133496028314825	-0.20020562113541635	-0.017725187439518765
-7.038155536202357	2.4161328913912485	5.299978904558402E-4	4.7040692347718343E-4	-1.7188970818533236E-4
-7.218271698777633	2.47634434863711	5.217243334338926E-4	4.683294986088693E-4	-2.192301021030505E-4
-7.402921517489648	2.596088343862585	5.334777135481103E-4	4.4708497462932147E-4	-2.8071681724709625E-4
-5.610926604361966	2.56874897195521	7.42822844113823E-4	3.4326917238638126E-4	1.3043407148377622E-4
-5.791192046184306	2.4885541575675454	6.936258478437097E-4	3.6414043001036346E-4	1.074821040328257E-4
-6.090991914769232	2.367770791599311	6.384487037715868E-4	4.0690506908189303E-4	5.614281840209068E-5
-6.223300720670824	2.365865245728654	6.008753478645853E-4	4.1569134857630816E-4	3.410750037422459E-5
-8.524776938151282	15.280293075065625	0.15281951506272323	-0.14429367154929537	-0.03134552259827202
-8.5390176621	15.301185889469425	0.16158173051394265	-0.15250680287564344	-0.03294073523101953
-8.574275941324595	15.320887483760043	0.16574668263708411	-0.1562852053740417	-0.03207570268848371
-5.2268760988311245	3.1984387632370352	7.501919913722164E-4	2.3106672171989466E-4	1.676024350003778E-4
-5.323022364028059	2.954304032548915	7.59741767790029E-4	2.7085680672793964E-4	1.605084884384471E-4
-5.411391041049513	2.8046470279535036	7.619174064823241E-4	2.9942679803369814E-4	1.5158854910145585E-4
-5.361270108912003	2.863813885716368	7.666199665453468E-4	2.8654726881891977E-4	1.5795750580381105E-4
-5.176470922340737	3.3654332504811606	7.299045660408689E-4	2.0964884006134728E-4	1.6653170910404177E-4
-4.997438755280889	4.032636318053695	6.435399697181521E-4	1.1676507453503622E-4	1.6057688787155292E-4
-5.108994509801874	3.6116460899580636	6.994293960200656E-4	1.6991857302841548E-4	1.6665003085400296E-4
-4.991774580661376	4.054261353979088	6.405675783933173E-4	1.1347165601639637E-4	1.6037307161606985E-4
-6.53602006808163	2.347293243898074	5.594132174607302E-4	4.458026007406808E-4	-3.352364810845788E-5
-6.871423256057571	2.3759082864320638	5.249493755433983E-4	4.665962938888592E-4	-1.1941444883787223E-4
-6.725008134174486	2.363972974785624	5.303827158284966E-4	4.58281364992613E-4	-8.078194002395512E-5
-7.498445287702315	2.6504749625169852	5.398825423553934E-4	4.3754725532834494E-4	-3.1176401043430275E-4
-7.543394316053332	2.6908233254228815	5.442316634243589E-4	4.2718481718759753E-4	-3.2901779601476005E-4
-7.714537633122486	2.9137762658493207	5.545941699229183E-4	3.7196890652925994E-4	-3.8128553150463125E-4
-7.7891268079090406	3.0564766598021276	5.517294497051429E-4	3.2967142930018294E-4	-4.061568969342478E-4
-7.80527300412054	3.4063802626319237	4.98072557119357E-4	2.3679114866664958E-4	-3.913097780241545E-4
-7.804324521600502	3.2269612996167556	5.314638970212451E-4	2.873658689364957E-4	-4.01769353105142E-4
-7.758877336072651	3.698244931275473	4.3870635653823944E-4	1.718132273401469E-4	-3.5701618553681804E-4
-7.751964178591711	3.7286102673963915	4.3062269895248527E-4	1.641060822992199E-4	-3.522623597762608E-4
-4.868412953288395	4.489722570165323	5.841258758943696E-4	6.650139949816338E-5	1.4327764257744967E-4
-4.944274103721604	4.221530184777065	6.18480681516937E-4	9.546850858298347E-5	1.53716017072121E-4
-4.861218645669248	4.514367912389247	5.804346182257848E-4	6.508327775291323E-5	1.4179431062808114E-4
-4.761328567585714	4.872867994409656	5.272593377378054E-4	3.150192622739862E-5	1.242770243687003E-4
-7.7347878369548635	3.762505605967378	4.1885879946136726E-4	1.586804625747024E-4	-3.441729987602715E-4
-7.441188952293851	4.488511996506501	2.4096391911978898E-4	8.545106595894106E-5	-2.2477262071468726E-4
-7.462522939780039	4.43043664258904	2.5335079776397663E-4	9.1114140408192E-5	-2.3341474326617586E-4
-7.583988224902736	4.103803156183615	3.1935859022277604E-4	1.114964307471055E-4	-2.7555136873861193E-4
-7.428705960551779	4.562167039268793	2.4150919136039858E-4	8.347806577419366E-5	-2.2232054508583668E-4
-7.367225146909923	5.0179675342064245	2.7783034829349026E-4	7.544041782302003E-5	-2.058120069613623E-4
-7.395373926440531	5.510469499667041	4.0736092848051557E-4	1.0957221127623872E-4	-2.3895110313806387E-4
-7.396628687854849	5.543415335697084	4.154782403464579E-4	1.1061446882068103E-4	-2.4101251094619337E-4
-8.951906927477943	9.55517852325179	0.010079942865472397	0.0022485639246765258	-0.0033322473010216408
-8.732770861641235	9.107630277300872	0.007020479203285459	0.0013255221358192595	-0.0027666058267350494
-8.477149435408428	8.592840803667324	0.005048124565814702	9.374162045063145E-4	-0.0021444464583134978
-8.352048182285694	8.325615036227727	0.004206439215909587	8.203598577673257E-4	-0.002002183965182655
-8.222367325804308	8.079901469599669	0.0036509504567752626	7.32640528521545E-4	-0.001825550717693911
-4.558078678429407	5.6727023718291845	3.67494567141577E-4	1.3573413983588838E-6	7.729457098329004E-5
-4.661854211303943	5.2307881209663405	4.633800960244909E-4	1.6197673388005338E-5	9.845348075403795E-5
-4.6736829568741065	5.179041007331088	4.730196209205234E-4	1.9115203010100798E-5	1.0137135983319094E-4
-4.664862639408369	5.2157017440172675	4.665261861231858E-4	1.6917893030088454E-5	9.900519188029924E-5
-7.642518454416541	6.7438038314408955	0.0012091350463906282	2.609246857218897E-4	-6.132466664334438E-4
-7.72390205946121	6.960130553786359	0.0015167967500711434	3.2030555615365487E-4	-7.590145987658784E-4
-7.960824009101229	7.5515457825414485	0.002397377492682368	4.833574118214152E-4	-0.00118984627785241
-7.398279738095727	5.568321714484634	4.261939735377175E-4	1.1300432758788799E-4	-2.4712348434569867E-4
-7.486554017062449	6.151026864151781	7.317837563607415E-4	1.706658418433024E-4	-3.5748075876521377E-4
-7.599533786520233	6.612688047526157	0.0010912996532106481	2.4271436691708167E-4	-5.781418886481028E-4
-4.559353287845783	5.783205763653101	3.36682995739782E-4	-6.679583393097677E-6	6.9015730612104E-5
-4.539973927898901	6.108340489734484	2.542977997494075E-4	-1.5425264300497706E-5	4.008355364645198E-5
-4.595870421128182	6.280367827388355	1.5555619183214164E-4	-1.197573366279593E-5	2.510983895691416E-5
-11.949523827617073	29.206895619841305	1.451634117831583	-0.11096150190971919	0.9719684684495603
-11.807688642858182	29.154031813094953	1.389817161740538	-0.11416970015849905	0.9528450741361558
-12.00330605669702	29.223330979102066	1.4743022162314838	-0.1103160559122232	0.9779316789545055
-11.58017196199464	29.065937130844834	1.2915032198121355	-0.12323547809433721	0.924871843463147
-11.41683712235142	28.96940271662765	1.2191800771390418	-0.13482164322078882	0.8955477845296324
-11.219350371023808	28.853937987330728	1.1302953589998679	-0.15108728780144684	0.8589192675970516
-11.063811648377435	28.68153300927144	1.0535145040588874	-0.18482232825329792	0.8210803769173464
-10.947486528223845	28.535037823889105	0.9943729434970379	-0.21203462371987225	0.7919771328790904
-10.899230615467399	28.323819733732066	0.946617173982248	-0.26034230424687255	0.7709909310610847
-10.868467577029437	28.194812621939796	0.9166445685045932	-0.2898961172405882	0.7579939142821758
-10.876511202290695	28.109887068149042	0.9065162443563168	-0.3158555712055108	0.7551750506627999
-10.899672074901286	27.854101802332053	0.8732412530313051	-0.3882789266031283	0.7410180814031975
-12.412266700730603	28.73183000599365	1.5642964720798052	-0.12586594793282332	0.9654005085037414
-12.004390987243811	28.644127827029816	1.3748982029089232	-0.1660064088870076	0.9324870033576012
-11.418956634563854	28.353076382645266	1.0950143499834486	-0.260563366524872	0.857337681227682
-11.624144095082618	28.483083006210283	1.192180160428391	-0.22063068307898748	0.887444476208506
-11.98757052088968	28.638168487186267	1.366952352482276	-0.16812258488346357	0.9307498382044397
-11.999455430555999	28.643021141499133	1.3726196395022667	-0.1664913541033357	0.9321072191227818
-11.11438165555979	28.077094826076056	0.9561035412311623	-0.3354280424324761	0.7949519886678406
-11.390783517603357	28.330385589064328	1.0814367577229298	-0.2672643190681389	0.8521406285498418
-11.018694723095315	27.985290635821798	0.9187623949845554	-0.35890792883616707	0.771850699566071
-13.471803069018005	28.77445563984976	2.0284037752589335	-0.07060728280794047	1.0178754447352423
-13.48260549035852	28.773788416678933	2.032888564093752	-0.07021922789140132	1.0181568243429602
-12.935354512904492	28.789110493383188	1.8002713942017037	-0.09194923581507186	0.9985378844713699
-12.730299209385468	28.768829272465172	1.7087061728574748	-0.10466251222271405	0.9872123610555444
-14.231290469589101	28.525879619960573	2.2976656583836337	-0.08083278355095663	1.0147342747295922
-14.010448775461906	28.63328583652027	2.227208093718917	-0.07200930213875624	1.018832852777222
-13.506471729136642	28.767317669153915	2.0415828132754315	-0.07030578081514342	1.0181524924408074
-14.460841527293365	28.39408003504012	2.3650667309338185	-0.09286110949310956	1.007023107113222
-14.783683682753072	28.129965573228738	2.440090091526317	-0.11856691356195963	0.9883205508450774
-14.975465100779633	27.963363652093868	2.4842348155684575	-0.13388278959092895	0.9762827223750404
-14.857377166814722	28.070482248494333	2.4574142778462655	-0.12441868057386145	0.9840981134222859
-15.247091508969765	27.723494694946858	2.5454680577327284	-0.15473010854897318	0.9582620902718144
-15.438921475279523	27.548521108541188	2.5891692393069827	-0.16748612605905966	0.9450252961073351
-15.777307067901031	27.23142152114181	2.6625371152087243	-0.18651006608408122	0.917800431427806
-15.505550048294694	27.4862002405047	2.603505653331145	-0.17221120099715184	0.9401416778974789
-15.95882932927022	27.057658625283377	2.700088478504173	-0.1969886060338671	0.901285167962395
-16.071627921968407	26.944874315391413	2.721991916561171	-0.20212154524604833	0.889505113733158
-16.348879088595037	26.649360708813276	2.766341189052626	-0.2199763254989634	0.855345911055102
-16.427997019937784	26.555959712111072	2.775791388472939	-0.2274574187473602	0.8438109363881809
-16.656844434007954	26.17623866269756	2.7689848699323156	-0.2809802625852793	0.7969709230812343
-16.696536478621557	26.09508062700545	2.7612672147011006	-0.2958293537957317	0.786692616928904
-16.835749776418716	25.686852448177994	2.6985013377287195	-0.3826216680533095	0.7337153191738573
-16.845061757485475	25.628453285604436	2.685275039356717	-0.3980890929459945	0.7252193607381338
-16.850433340026893	25.176846057478727	2.573335272680532	-0.5245712078146263	0.6518919073331177
-16.85038673364371	25.14105029551206	2.564360439272121	-0.534912494481705	0.6461783716195014
-16.822804208812027	24.752145786172367	2.474671045986269	-0.6405082728882128	0.5829781591795201
-16.814022621155868	24.619664448408173	2.4440125566840734	-0.6763922754072274	0.5614895109662085
-16.812945472733826	24.6090037446475	2.4416459847705982	-0.6791811233539737	0.5597219594038615
-16.723937840816944	24.10943746964462	2.331338001209605	-0.8179255452341574	0.4676799263485535
-16.711672631053567	24.055094941481215	2.3197037100737203	-0.8321329579330023	0.4576714842097836
-16.289023552988983	22.907733919851253	2.0898835588951026	-1.126529232943785	0.21587116083942834
-16.541701583590093	23.45604246001041	2.201277955441705	-0.9882895643499118	0.3386726455377277
-16.554803726644348	23.499372302025698	2.2095946054166347	-0.9775097590029139	0.3472299440881555
-16.28488538521969	22.898119481008653	2.0879843528429256	-1.1288438629193494	0.2136923323384006
-16.26218103763534	22.856454352609262	2.0804502884257974	-1.138660566281312	0.203839841203595
-15.969194038819062	22.31634337785984	1.9830414110098908	-1.2664411585071969	0.07579555471253278
-15.890230123807179	22.1925020649246	1.9672106814585522	-1.2953028114902827	0.046192399639299414
-15.611918811164477	21.76175729997115	1.9082555029200545	-1.3908556666886	-0.05964672791596998
-15.389654649869971	21.467446140267274	1.8793347511816438	-1.449896505654994	-0.1342527014903306
-15.211472875440649	21.22502075941048	1.8534904266311827	-1.4970923899616042	-0.19695252310106784
-14.852605830718518	20.76860561637889	1.8358598638379209	-1.5788940111497756	-0.31238679750227594
-14.818368111934701	20.727265125728813	1.8333098813698774	-1.5860485933012267	-0.3231720933849253
-14.010753868674147	19.956266747716498	1.8291299961047716	-1.6957326398660482	-0.5068249239002082
-14.087441807327457	20.012526511232718	1.8270736603178606	-1.6885624639642853	-0.49509602485385995
-14.468160486474938	20.371519812579944	1.8225337047299681	-1.6389129136816987	-0.4130482119331248
-14.161164464278139	20.08381166702931	1.8250028950775734	-1.6791218675090436	-0.47937737649145495
-14.781086333771103	20.690256417429	1.8322582387453599	-1.5921335815704685	-0.3330205715456569
-12.566775432145782	19.255877513320883	1.9318698217860943	-1.8111524186187271	-0.6123388704695801
-13.290339014836286	19.46305631769065	1.8586549019650969	-1.7582858708730669	-0.5971145302297408
-13.1729303124603	19.418787275288505	1.8705554456151283	-1.767443924553222	-0.6063201881029321
-12.843245224742368	19.28971157894774	1.9038471850361387	-1.7919752446694128	-0.6303785367328688
-13.364979556612642	19.508469790386137	1.8564908356976555	-1.7537137144006967	-0.5906866919312469
-13.714991928392514	19.7215588672211	1.8374981001851354	-1.7250786957889077	-0.558001506165189
-10.73275094914898	27.601566124654774	0.8342103528531344	-0.4333522015955713	0.6916136946261486
-10.621312259153935	27.431657608134955	0.8020694104601266	-0.4601037217855753	0.6565958539701493
-10.494472622804425	27.139762728691487	0.8001164451494552	-0.5028330984466671	0.6008013520329973
-10.440814811578786	26.97290839065918	0.791689255030176	-0.5244920087442898	0.5683090391828396
-10.340010025599554	26.46761329405222	0.8285378787627007	-0.5964534503372323	0.46688798571415424
-10.310942985096554	26.231506882359504	0.8286620765747721	-0.6279982808493497	0.4189776297710547
-10.254915889396067	25.788604694922874	0.901777527235913	-0.6994724686762488	0.33231154562044035
-10.226478276469011	25.49740684588262	0.9326059339083699	-0.7441476632678408	0.2731356296619392
-10.15297056364784	24.454238785309386	1.1510320169719597	-0.9275449704397118	0.06992853734750915
-10.148816922605754	23.97207807587904	1.2657224719236462	-1.021367178346582	-0.021743307907164833
-10.1572747910747	24.735583520367605	1.0873052994973815	-0.8733589292316789	0.12355305962616558
-10.162097597121184	24.830116402868736	1.0701811755273472	-0.8573672807192193	0.14198318756379694
-10.162546766859359	23.84260305188515	1.3003626299632227	-1.0514868117143623	-0.04253607254994858
-10.199764060738538	23.17965757589045	1.4334224469384218	-1.1775293497076307	-0.1422802837862926
-10.264133457042867	22.925685144978395	1.473532943451582	-1.2285503838498424	-0.1771509948409566
-10.334836167150385	22.416165687077918	1.5554391814624324	-1.3090691821874283	-0.2642417981856613
-10.491992980100063	22.018023813554393	1.646839677994281	-1.4079244289283388	-0.32859458145177933
-11.549836964138185	20.072338696358347	2.032140836093885	-1.8016680185872034	-0.6038986010855164
-11.554967867880773	20.064003427239495	2.0323348632296816	-1.8021614564134751	-0.6047999033303292
-10.551136967279964	21.796553611972193	1.6987952108417081	-1.4581293291472102	-0.37187563801082607
-10.861109989919282	21.2561808403101	1.8233843708377862	-1.5975129945755127	-0.4509546681659309
-10.944210941660401	21.11696785294288	1.8650117557470502	-1.6376149355428968	-0.4732016483643158
-11.133323225905555	20.800917117156818	1.9350106568103285	-1.7034385881736598	-0.5179207147074435
-11.346534801731305	20.436488911990164	1.988089015025154	-1.7586890255513155	-0.5593641055809199
-11.231518843805489	20.62710766906838	1.9715966338713065	-1.7385126856584456	-0.538317249983612
-11.741469854730147	19.77949816437784	2.0489468750938427	-1.8214254049679655	-0.644955368508336
-11.841147224706019	19.661418434931374	2.050868486315182	-1.832018407015786	-0.6550214644397674
-11.973386913159729	19.52262481256701	2.054857431364797	-1.8478964384128431	-0.663078192787864
-12.17042537041236	19.353881967026794	2.027355899588975	-1.8474710791232067	-0.656504163886828
-12.254791953417843	19.298450378205736	1.9952952869884084	-1.837810045428745	-0.6362559538895458
-12.107678242949614	19.405561627556374	2.0354397749450976	-1.8465211472235334	-0.6594639513194405
-4.288326386940742	5.8070230604936794	0.08029733514725264	0.07381856859381396	-0.019274541563564587
-4.307057605244767	5.526002436139832	0.11209207432695484	0.10330022290870212	-0.020642882676018413
-4.180171464701457	5.245978145694322	0.14576351383136874	0.13541049086275556	-0.005812420981036288
-4.162615861022818	5.199209053922773	0.15096862337283956	0.14024563557483352	-0.003705139228025933
-4.143652721141185	5.191949089536986	0.15202662533221065	0.14093309339264218	-0.0017865983752256974
-4.014987066173259	6.398560350145364	0.0127116644231083	0.012005791471502318	-0.002987652925201299
-4.102160277057983	6.226155071234556	0.031673542487075816	0.030075597267404157	-0.006357052344560502
-4.158587255864665	6.1200098173878565	0.04478362800010512	0.04179160134815035	-0.009653157334393501
-4.284793079351208	5.824858607178209	0.07810846394874793	0.0717829782935522	-0.0189737220166117
-3.6322745368198053	5.1479752237781815	0.16487043521257516	0.1451040556146601	0.057473523253147744
-3.7520724673596213	5.133869891353276	0.16365002141061663	0.14695622384993334	0.0424353993890266
-4.068810461062704	5.185234828589743	0.1542289938757266	0.14201863041407686	0.006694803138445372
-3.4079134276844885	5.238028583704212	0.16237589531570829	0.13373525743512718	0.08411698232203221
-3.870611147185512	6.723331704642558	0.01606827086516324	-0.012817518035456015	0.003954755918563918
-3.93550508782948	6.569124366309313	0.018936705984543407	-0.005549001376143643	0.0032129817544896337
-3.083077723553127	5.477621858005871	0.1597175100015626	0.1026300463224854	0.12225000418959076
-3.2016356353304536	5.395281637801698	0.16143407389139364	0.11482938007554785	0.107815826260029
-2.9250367521464256	5.618751443255416	0.17091913968869588	0.0845081602561858	0.1416331598315518
-2.808073832376915	5.742408533499555	0.17691204562090065	0.0693974438896994	0.15456969083243355
-2.561109083068193	6.012828978318681	0.2167064485820154	0.03626126605858768	0.18607932430925075
-3.6562255957727294	7.214473650128381	0.04587303365469786	-0.03851652397479886	0.0038705426931359035
-3.592522873141893	7.34008329807876	0.08069409083316326	-0.06618400324280455	0.009285737035105712
-3.54328167840365	7.470859406778205	0.09116987107099651	-0.07477877478837441	0.01049028560834668
-2.1477862434435124	6.617732931249476	0.3324685802931526	-0.053252786251834425	0.24763115069921138
-2.178221292733067	6.571855578800015	0.32182017791142437	-0.045080130696934555	0.24397521390882196
-2.0648331524982755	6.7576354797203635	0.3630179772057396	-0.0780193339751476	0.25817920922637383
-1.8849213199230619	7.066868042911974	0.42987190516068696	-0.13221448331729097	0.2802813597768501
-2.4120263893614973	6.229400814325045	0.2562117997799084	0.005982518601381491	0.20857338144972845
-2.5361866250272955	6.047252036713077	0.22082929264295492	0.032914940541329395	0.1892674521147783
-3.935819787141531	17.984500048599497	1.8499731874936853	-0.9216068546673344	0.1945977263892904
-3.78336958602557	17.993315823553566	1.837064487806019	-0.9263984007763775	0.19148413823024074
-3.427077741744119	7.766058137175304	0.20850657059268257	-0.16654342708694753	0.016454367309995187
-3.406569881135219	7.832445527304884	0.2248657862015672	-0.1779557243714936	0.016672041444298243
-3.395983191054093	7.883794864942119	0.23795401302072874	-0.18614599380092228	0.01747391179579265
-3.3371281060386737	8.150918617555703	0.3131782525694533	-0.22677125908688373	0.02252144215977395
-1.278169408830863	8.48437433428823	0.7398295925362134	-0.37417473174116306	0.34422107646905764
-1.4540629241815408	8.03470965362341	0.6420541661978798	-0.29860895844091356	0.3308403428032378
-1.8167261401452421	7.208011822579171	0.45940847385150474	-0.15692775773843226	0.290440398887799
-1.5523830370140876	7.789776732269239	0.5864760598682924	-0.2543415135510401	0.3185190514182835
-0.9410764433027281	9.405038530050247	0.9245332162597995	-0.5155930631882988	0.3613734561903722
-1.0329367331417418	9.151234284338832	0.8753398992672579	-0.47967239494503194	0.35780044236288144
-0.7679094447811552	9.95277965234512	1.0177153155093153	-0.5831882279535918	0.36572207712868554
-0.33002843814312044	12.134348277380695	1.3270573540907777	-0.8086828149695915	0.35803510409871736
-0.3357764586920513	12.078843485378034	1.3203774031282332	-0.8038063727120088	0.3587728455891349
-3.417433509638533	17.827381727176302	1.8101941026898478	-0.9443087182475307	0.195588532889314
-3.353382382951112	17.741842308688575	1.8055746337442495	-0.9485838728590698	0.19823671866678858
-3.674832941632539	17.93323560833925	1.830193127935072	-0.9301649891803321	0.19478440925720275
-3.5409307277999584	17.885907081965335	1.8205132236464099	-0.9385269618449431	0.1944493227115462
-3.1860561960175433	17.549365365355296	1.7926434581624302	-0.9557320039208741	0.20209433948916106
-2.9981130641699174	17.395321314172424	1.7815531129403455	-0.961090884976145	0.2056243722828162
-3.2165215628928006	17.57820816975883	1.7944462253510367	-0.9539980797968592	0.20193574240125517
-4.1137207324417435	17.95308223849858	1.8704294104983363	-0.9139464500292878	0.19454979652338933
-4.160621080742889	17.795938972454014	1.8798097234228464	-0.9142405478013257	0.1992338666028963
-4.190763877417752	17.70804950350443	1.8855535441255096	-0.9121778244915782	0.2010705773052353
-0.33050020850094985	12.145123827625998	1.328097033388706	-0.80937899622695	0.35780456232523833
-1.4343564303268679	16.31909273804294	1.672247709710204	-0.9844739415418625	0.24340883757965143
-1.3066176526698219	16.0680303809159	1.6560122764780782	-0.9848162021676192	0.24832813232837603
-1.1152979539279455	15.611202681804269	1.626174932800766	-0.9793855163869367	0.26074479844742215
-2.4474803932797915	17.1585224792057	1.7546144373152979	-0.9723863885976154	0.21748674958206868
-2.055761384167546	17.041296048986602	1.731392083937256	-0.9799875766923931	0.22372246053392755
-1.9984998164489554	17.002629506016117	1.7271959142520878	-0.9800682855446635	0.22591334972874264
-1.5724149375605685	16.580962567434636	1.6902365173323108	-0.9866908781544002	0.23629965559023663
-2.9820955633715815	17.38344915169903	1.7806689458949	-0.9614603344441027	0.20600132365407633
-2.724789042326286	17.256116533629893	1.7678438220404518	-0.967061504789182	0.21171884536285301
-2.531457869203797	17.190304756335227	1.7586375482394625	-0.9715335764400566	0.21474559037948138
-4.183190145794866	17.56540290424019	1.8845950372667262	-0.9121406309803877	0.20392701478351635
-4.207099313692599	17.371866069837257	1.8887823299740871	-0.9148005888194377	0.20701394986855381
-4.17345519997633	17.089831976884682	1.878152177776842	-0.9200420403877013	0.20654687261258461
-3.3148310309893363	8.423923301546052	0.3896070092942371	-0.2740684158401016	0.023097339175775645
-3.3001926290874843	8.663118489326514	0.44921647334891457	-0.31449184965788834	0.02083694174901774
-3.2862287614074197	8.915212706658004	0.5112200882285196	-0.35452856388339776	0.022626611471221365
-3.2794829862540458	9.153166440048345	0.5745672370139694	-0.3958180529560066	0.024913261940040492
-0.3805651487088481	12.953841366376702	1.4082538622552851	-0.8646689975041961	0.33877371835175346
-0.4307061904896281	13.36924122248353	1.4496301610796363	-0.8935969099837336	0.3280805893302723
-0.5075965103225141	13.744646939005303	1.4805706281969417	-0.910937419063621	0.318209353747672
-0.5977318219793605	14.096499370658435	1.5120747992562458	-0.9305576940226143	0.3067669406340098
-3.2676731937878696	9.605726412719452	0.6839866826733936	-0.4629354164937821	0.03433355942966283
-3.256429234120413	10.042692132374542	0.7872963300487561	-0.5254519521344037	0.04367395322480361
-3.268410707882346	10.416945356274994	0.8656642398289458	-0.5687768398264219	0.051375188626418544
-0.6591870284780542	10.31262568099423	1.0807717714553182	-0.6297566261122685	0.3683701566782502
-0.42285288091859907	11.258976825610697	1.2216401426649786	-0.7317289027015262	0.3693925308105858
-0.42939644071267913	11.215805729165236	1.2154339832778474	-0.7269780806121482	0.3696824095739412
-0.6312573047807166	10.428088654680536	1.0999101785247114	-0.6443804997464015	0.3687673460694981
-3.2903234695987535	10.897386429199772	0.9725671702423715	-0.630282310947198	0.06096227986433022
-2.987291544864133	17.386535233830127	1.780975778431583	-0.9613709526288303	0.20586672236242834
-4.164359810315925	17.031866286091535	1.8755217598538272	-0.9205124340652081	0.20692350263222237
-0.7097934901376413	14.466809880080852	1.5437754169917564	-0.9487067899734785	0.2940549088923473
-0.8575672753041089	14.969271293498517	1.5796113181394298	-0.9631752821414858	0.2801885508975634
-0.9532329287786547	15.217415294466539	1.5997205260906098	-0.9727887475553777	0.2711035115004001
-4.1386892518049425	16.602845789463966	1.8509622745587906	-0.9229621696548924	0.2019654973675205
-4.159558946386909	16.976159925336383	1.872219716040219	-0.9199232585091538	0.2070687788925162
-4.083322820670365	16.225441788462653	1.820376809358794	-0.9230002302441953	0.19632376556375453
-4.075875945060494	16.183223288394085	1.8167492629550421	-0.9226982194335333	0.1960328371850718
-3.9528003255732322	15.292784673108926	1.715542692461642	-0.9124136570703093	0.16898278319926785
-3.9992067929440043	15.73055462668215	1.768767037273601	-0.9206556997575335	0.1835888179309937
-4.068371905853679	16.139351008679608	1.8118509398432718	-0.9218933846104351	0.19503446062169524
-3.903746688804401	14.691009127397303	1.6371672844096663	-0.8945121389391419	0.14913105805920487
-3.86987704440043	14.375574603567006	1.5921819866601554	-0.8814141295204843	0.1406619323783201
-3.9256796422272324	14.820378173973397	1.654809443431715	-0.8980472442027458	0.15299502075333
-3.9497350317267026	15.228464150498013	1.7072655442316746	-0.9103229594062756	0.16694393595110182
-3.7268568443784513	13.894308007070336	1.5184576070922366	-0.8644665322196263	0.12878442744805652
-3.698215854277132	13.779058127098043	1.5003971808550474	-0.8595590498543182	0.1260436588735162
-3.6779639093146645	13.673870011895303	1.482788384505337	-0.8530004953324253	0.12399091689578434
-3.571181750067259	13.33170586472178	1.426386715190543	-0.8370545225588097	0.11565604494371384
-3.4835043026903465	12.977876322076302	1.364693108794411	-0.8129136611937506	0.11013147602161685
-3.404126025364066	12.339701968592273	1.2544927681041593	-0.7702102690219541	0.09262496154357233
-3.3488293333994186	11.895449310153229	1.1682683997072854	-0.7285623561453367	0.08406984395230173
-3.300315153385468	11.14083500028607	1.0238193407910723	-0.6586042965371804	0.06626368523757033
-3.9511621749674837	15.271050023970451	1.712835222902681	-0.9118418954625424	0.16844839665744119
-8.244373317370188	14.628658956740194	8.37855124337919E-6	-5.785953652441339E-6	1.7982339313681673E-6
-8.208489142862772	14.204433859089825	7.626178889811553E-6	-4.990568837706593E-6	1.8882312889932958E-6
-8.193734077492797	13.966873422743047	7.191742943516174E-6	-4.535675529994185E-6	1.9227588327027284E-6
-8.232676222944097	14.462837941075223	8.090278879609844E-6	-5.4767695735941E-6	1.8404351830652944E-6
-8.19035693955016	13.837323106092928	6.936842315641413E-6	-4.276061933498635E-6	1.9243014580100775E-6
-8.113167709168138	13.369167772280294	6.1168646533056995E-6	-3.3966168958815015E-6	2.0622170386626374E-6
-8.077142174814208	13.181783020574018	5.7903259623681495E-6	-3.029647538473746E-6	2.1175753428282656E-6
-7.967407351985131	12.816549861797377	5.258422573394565E-6	-2.367525109847333E-6	2.3135818032769174E-6
-7.4202031915344335	11.241546128091116	4.14421687232624E-6	4.612598985016898E-7	3.331869917844969E-6
-7.380855782333087	11.139150568907128	4.186144363907351E-6	6.650657230905353E-7	3.4077532393209214E-6
-7.603903539139292	11.751642921695533	4.296636053852973E-6	-4.580242190756757E-7	2.9811158257330548E-6
-7.696154479064555	11.994745340563997	4.352659764999259E-6	-8.782715872857998E-7	2.8033038088541465E-6
-7.744684776673163	12.145936214046198	4.507437193419519E-6	-1.139534244746561E-6	2.7152271270291575E-6
-7.337783016568444	11.036160898112158	4.288532697734592E-6	8.663001737963303E-7	3.4925872346149297E-6
-5.478513842259125	7.328297301269693	9.608648284617324E-6	6.881198518362727E-6	6.666162879321782E-6
-5.496335515484936	7.350666297835906	9.58302776607944E-6	6.861021405560637E-6	6.6425522610787996E-6
-5.513292533723025	7.373441024034741	9.53656241189666E-6	6.825263837584126E-6	6.619244426342749E-6
-5.7782594324877365	7.704138241466704	9.000420295897125E-6	6.383771719112833E-6	6.15391495181228E-6
-5.226288884072366	6.97442447090005	1.0370432881031654E-5	7.563407243426542E-6	7.036391123064673E-6
-5.1320395346395955	6.880771446866525	1.0531872216248962E-5	7.6718470016744E-6	7.180364484699337E-6
-4.981658732436152	6.746084424883188	1.0919283319429791E-5	7.939332575762712E-6	7.451299273229237E-6
-4.872230788355059	6.663668971542325	1.1152908679999568E-5	8.089590366263083E-6	7.666512417094085E-6
-5.95993806317256	8.088641025459268	8.207890027697084E-6	5.601895659198365E-6	5.932558416373895E-6
-6.156106083074739	8.43849134717127	7.728995235165984E-6	5.169236179641641E-6	5.641731624028344E-6
-6.3622803987511345	8.893710900037291	6.905487216055238E-6	4.350912857289022E-6	5.339273718939E-6
-7.037730777065047	10.279206689455364	4.918205263473905E-6	2.188322993855789E-6	4.094243508259159E-6
-6.511291309796823	9.166024915663732	6.597950754690452E-6	4.063712025374502E-6	5.0638125950968715E-6
-6.961309529005052	10.091919377967345	5.0617689392145006E-6	2.503626150103565E-6	4.236510034593677E-6
-6.976746835639336	10.11701394282087	5.039893659629092E-6	2.4747912999600893E-6	4.21109093971844E-6
-11.149672852779776	19.026028297048256	0.3334608283984241	-0.06507690534221591	-0.1484781887127361
-11.177286946315288	19.099277703541333	0.3356105396083989	-0.0674555981275865	-0.1490315405440693
-9.18227086019565	22.941744559833715	0.3264025713782426	-0.16627494088777717	-0.09467815561670477
-8.933979733519063	23.042297787756027	0.31798221826815554	-0.16875140226498592	-0.08660256732500587
-9.497726748011418	22.723004536194928	0.3336433238554419	-0.16029535251604943	-0.10366109205706989
-11.201816179455392	19.362671115833425	0.339417569482371	-0.0746673919305582	-0.14863288713177053
-11.022193536741858	18.71762456011473	0.32437677542112797	-0.055860823380363855	-0.14608438526779907
-10.948655511422155	18.634752597804788	0.3195247577918704	-0.05274846438371068	-0.14407756458441393
-10.739200803101152	18.414265673982754	0.30640314491949006	-0.04526831065977495	-0.13863911537088383
-10.426129079411938	18.242868662510936	0.28635456650397273	-0.03790407833683959	-0.12926192218515892
-10.351495060601314	18.19934593348884	0.28157863707336217	-0.036264538009655276	-0.12700262108717364
-10.276659955502009	18.164399203559437	0.276832706175523	-0.034823739378193094	-0.12487188686340933
-10.051706148564318	18.092298620546728	0.26195373857779436	-0.031172269696300645	-0.1174349453055925
-11.220597943108505	19.547650220008503	0.342108975243955	-0.07965550513931753	-0.14829088846616847
-11.213232813518047	19.613678726955158	0.34256065392445373	-0.08106318006073271	-0.14800552289135355
-11.167862918473158	19.983763373685665	0.3450807481328245	-0.09082393842225524	-0.1455990966858401
-11.119734753615504	20.180895538942224	0.3459914686022328	-0.09520713521162796	-0.1444043638340462
-10.889962382093142	20.81510177874138	0.3465557426398743	-0.11065127959957657	-0.13793513155469256
-10.989883259185685	20.57314650704364	0.34647837017479066	-0.1052530079414898	-0.14027246878985744
-10.670647697607485	21.25443563231954	0.3460964226545391	-0.12167015761621773	-0.1323072102356652
-8.656589193032165	23.077778160673812	0.3060736989133188	-0.1686807554768918	-0.07847644555875924
-8.262164632393056	22.97490850022338	0.2839658246044192	-0.16286349336051612	-0.06530083230436166
-8.093510801985081	22.896766634500132	0.2737456169409376	-0.15936824142579123	-0.06050088369359878
-7.68989912608717	22.564207698669875	0.24577898813782023	-0.1447540372039768	-0.04772572355280319
-10.61906467426591	21.352055718189742	0.3460282257584557	-0.12383315621074391	-0.13129486186912587
-9.936768220586934	22.310409278173573	0.3417155717556105	-0.14912408130299307	-0.11531159412826755
-9.627937960973474	22.62487940796674	0.3368081134734732	-0.15784350073814885	-0.10706257397689098
-9.573169961095976	22.676544366109272	0.3358248663201876	-0.159181803241945	-0.1057247149451291
-10.134279956953314	22.058148587414195	0.34295505161268813	-0.14194766894080368	-0.12042177440416144
-10.304582249602808	21.836678921374176	0.34468351728707497	-0.13635121481164642	-0.12416702317393091
-10.555587977067566	21.45179651669559	0.3456198834740925	-0.12610545390709543	-0.13011411485736255
-9.871150253323467	18.04329134881533	0.25023370608849926	-0.028696014875446308	-0.11193518338612983
-9.4491510421968	17.986087424675254	0.22027198193795938	-0.023620931472080157	-0.09735994584690105
-9.39405468440286	17.97674307009461	0.21639374799361238	-0.02304118013423053	-0.09556352486648415
-9.318824933668623	17.968766098777905	0.21064206563531424	-0.022229049382335758	-0.09293707711092619
-8.866655676614846	17.930756511797174	0.17644618665857575	-0.017841444397492575	-0.07668205939213142
-7.460370084706861	22.326890903804703	0.2291204964758119	-0.13583873170830818	-0.04219238749502807
-7.181921823170052	22.004421546653404	0.2074076217725371	-0.12187822540592663	-0.03496721058817062
-6.980050576019263	21.793148493492453	0.19273736763331029	-0.11414440811235028	-0.030680433106977725
-6.576542696581086	21.409318391621486	0.16454848738331748	-0.09837564240422966	-0.021712069417827357
-8.591810565175942	17.924390418426363	0.15351953223048276	-0.014991058774772286	-0.06659658406913996
-8.160987566235585	17.895824611247768	0.1129012940762873	-0.009945656028450831	-0.04855843523319955
-8.427526747689353	17.911776804777684	0.13836568602377713	-0.013181999804696497	-0.0598985706667174
-8.540982568507179	17.920050757602066	0.14931807298362096	-0.014517857010888187	-0.06472868668309104
-5.864615339578987	20.755750631962357	0.11942448075751635	-0.07402406696102934	-0.005324041080579143
-5.543802938210256	20.38074487517408	0.0980311108626593	-0.06008064118631853	0.0015400039388056754
-6.504364858334945	21.34437545298176	0.15988407630078133	-0.09618433325631989	-0.020281562100888474
-5.970918121132899	20.87023242852833	0.12644683117065716	-0.0775877201238558	-0.007264166131814233
-5.171797381464162	19.89737251545445	0.07300122434100555	-0.04622504896201066	0.006921563064529061
-5.0245480447987125	19.683822661130662	0.06303408973956487	-0.03895011041345232	0.009423611452990487
-4.900152014728899	19.401774462066626	0.05246937583367839	-0.03185150878747195	0.009466536145028705
-8.045165203849148	17.895237150670994	0.09812098112674478	-0.008401529243346001	-0.04134367929366178
-7.828330068792466	17.887207984644846	0.06834980761046722	-0.006117688097915288	-0.027817946787915118
-7.588389628929521	17.819549385161938	0.01600660729864668	-7.513884573979969E-4	-0.006759763785646781
-4.683175416995011	18.92056128922509	0.03624511767525757	-0.020733951762523586	0.011370958685234862
-4.557131527726211	18.533459102138394	0.025536513160074326	-0.015741304620388835	0.0107266869328165
-4.377707594286538	17.57417867700677	0.008134204271559682	-0.004627675631581092	0.006414156120279124
-4.375950900357417	17.526057226949376	0.00727681071533536	-0.004064711661791342	0.006006848548892332
-4.484941864981501	18.19838652331461	0.01691026559298655	-0.010010760009001037	0.009334615860488817
-4.372825752777866	17.497105804998277	0.006965623048895425	-0.0038894811618100417	0.005756536812989261
-4.260063754969469	16.957122878843833	0.00624999776740162	-0.0015387472726444283	0.003841907132228938
-4.2543796491463395	16.88173839584814	0.005822306940539685	-0.001272968836715715	0.0033694866791102304
-4.172479120773178	16.325671413989923	0.005773239645242261	-3.226865677394942E-4	0.001992206702485534
-4.151871519508384	16.155447405066244	0.005865548617853902	1.1472400536250083E-5	0.0015392045691958564
-4.144035245207647	16.121454065378032	0.005870914684049121	1.6620236333281545E-5	0.001523426007959775
-4.072421898747817	15.289956430567175	0.004516013803065772	7.846155091719677E-4	5.520037261964513E-4
-4.095328121705499	15.489697359268533	0.004881732015372035	6.702862224339359E-4	6.356241212991992E-4
-4.118480058777639	15.68595857984359	0.005387434593657711	4.3750364493830675E-4	9.104193991231118E-4
-4.140149876500907	16.06180723438685	0.005764660818728675	5.6953202175377834E-5	0.0014593325988014718
-4.179593610389492	14.862900564725685	0.0034003199070986624	0.0010556487137721722	-5.877998765694486E-5
-4.129583690004605	15.034457843656845	0.003889933964865141	0.001042238386897021	8.680279205877333E-5
-4.332504046130264	14.727261534199787	0.0017212857856408327	4.5960569176860586E-4	4.143289088840709E-5
-6.864381120883843	17.824925970386563	1.3902526194530826E-5	-1.2102668117572155E-5	3.7519803672279385E-6
-7.111456277637915	17.862901719600874	1.3888205799352111E-5	-1.2233607934994558E-5	3.1677543112094894E-6
-7.361730330183262	17.815658423143518	1.3704095611971654E-5	-1.2127624745453886E-5	2.581233142256025E-6
-6.699631952192596	17.790187728061333	1.391111169795214E-5	-1.199653659771387E-5	4.134808646493293E-6
-6.471535900809904	17.65611081898578	1.3759804701306893E-5	-1.1622474268762412E-5	4.664567844716741E-6
-6.01856299486931	16.965651538393175	1.2904830496826671E-5	-9.989170327354031E-6	5.683364340654624E-6
-6.018217814642384	16.964954947243214	1.2903963929792292E-5	-9.987576365055291E-6	5.6841457291042085E-6
-6.192614293475787	17.31914560580889	1.3331066710495253E-5	-1.0784874473207952E-5	5.2993287291464365E-6
-6.358826975092747	17.562077889890872	1.3660881829100702E-5	-1.1386917796485222E-5	4.922675588229386E-6
-6.018066056155799	16.964687362149334	1.2903694284888343E-5	-9.98700095178972E-6	5.684495513974088E-6
-4.908304538333134	14.969355025422521	1.1643278144467016E-5	-6.029040260524602E-6	7.913193671781141E-6
-4.894965705707698	14.956384548239772	1.1647976611158082E-5	-6.003075391574758E-6	7.93803061637679E-6
-5.522668475480044	15.89108446419409	1.1924105947756939E-5	-7.812940950992496E-6	6.698846004242726E-6
-5.590293973325887	16.02332329799043	1.2005496010875826E-5	-8.063561399266508E-6	6.564460185407523E-6
-5.62503595550961	16.102423683804165	1.2068549174548122E-5	-8.215750895926095E-6	6.501213395496272E-6
-5.79838945170203	16.47567517825189	1.2389100343072223E-5	-8.962944375038686E-6	6.143408692909869E-6
-5.818300420163335	16.518599132988257	1.2429470446975964E-5	-9.04872495689335E-6	6.10691262160252E-6
-6.016563718580136	16.961325465432818	1.2900187127516252E-5	-9.979983109761527E-6	5.687689218806717E-6
-4.911331118979538	14.97328547513143	1.1643304111944674E-5	-6.036762385537103E-6	7.907139513417038E-6
-5.0735700023776875	15.16993664121582	1.1633421126106447E-5	-6.4168682154174245E-6	7.593434101330589E-6
-5.223708594183212	15.375437594116095	1.1674241903218424E-5	-6.82058478706376E-6	7.302357658952162E-6
-5.2244114000787105	15.376332166246335	1.1674334680390542E-5	-6.822299411266318E-6	7.301030662658052E-6
-5.424504479191739	15.698092793846305	1.179714254770426E-5	-7.437312156733999E-6	6.902398781976754E-6
-5.22565127061393	15.37825402853767	1.1675074903580775E-5	-6.825993297139939E-6	7.2986668956188134E-6
-4.7077301313837365	14.774519111724057	1.1710331315439739E-5	-5.636825308695307E-6	8.28473085390894E-6
-4.675015183440867	14.74800878513003	1.1724188200883739E-5	-5.583969667399256E-6	8.340577667730302E-6
-3.7658512309524754	7.028045440845924	1.2668978920318187E-5	6.909175138190628E-6	9.437852604380975E-6
