# Supplementary material for: Thyroarytenoid muscle fiber orientation regulates the ability to modulate vocal fold vertical thickness
Source: PLoS One. 2025 Dec 4;20(12):e0337735. doi: 10.1371/journal.pone.0337735 (PMC12677544; doi:10.1371/journal.pone.0337735)
Supplement: S4 Data — (ZIP) [file pone.0337735.s004.zip › Male/contourA6TA9.csv]

% Model	Angle5.mph
% Version	COMSOL 6.1.0.357
% Date	Dec 14 2024, 01:41
% Dimension	2
% Nodes	720
% Expressions	3
% Description	Line
% cpl1x	cpl1y	Displacement magnitude	u	v
-11.968005616002486	39.650844643500406	2.6225844920447994	3.1136368735072803E-4	0.30509834205631714
-12.100925229184412	39.521184251215715	2.619628252863269	3.097686434507727E-4	0.30513418279979915
-11.810234379374002	39.74293127707726	2.624680201965263	3.1250385761487376E-4	0.30507211675720225
-11.76596306338081	39.775513356632324	2.6254232854236483	3.1290551573101983E-4	0.30506297757860024
-11.47739948826791	39.862189693672036	2.6273984842345905	3.1397688639453155E-4	0.30503658190875976
-11.258980847445656	39.857881496438054	2.6272966447348036	3.139262337824573E-4	0.30503506473924247
-11.716143543792246	39.796222579001906	2.625894592943595	3.131628126846447E-4	0.30505690397076723
-11.163938214941039	39.85365079891891	2.6272009995244767	3.1387045801907205E-4	0.3050350263382116
-10.796207435616262	39.85090503287166	2.6271368423708887	3.138273053575436E-4	0.3050312821229918
-10.709496869932108	39.85039381204079	2.6271241905887743	3.1381778978641333E-4	0.3050303657109152
-10.37169574884199	39.850036177539195	2.6271146360282773	3.138012192542487E-4	0.3050263594289753
-12.13512273325702	39.460672833157	2.618249205500315	3.090252868033135E-4	0.30515056937060975
-12.240660142730178	39.24849072022055	2.6134152461884046	3.0641773217648786E-4	0.305207848979715
-12.227325367848685	39.08705965880899	2.6097341465602004	3.0444151400211075E-4	0.3052502936023924
-12.205740642978935	38.979124391808504	2.6072751031947026	3.031199712667454E-4	0.3052785180526494
-9.681369688821853	39.850002288818345	2.627103884064056	3.137780841124272E-4	0.30501800258156214
-9.209886193231677	39.8500022888185	2.6271049750072417	3.1375439127086924E-4	0.30501229012365816
-6.503691158131879	38.96454001876737	2.6068985555091437	3.0293522239403033E-4	0.3052136197812114
-6.587351156296421	39.29642873129991	2.6144669681772736	3.06972665906098E-4	0.3051268863735345
-6.771159512318912	39.57700815680421	2.6208613975028334	3.103912667428685E-4	0.3050549330643727
-6.814129999907874	39.651652838586976	2.6225635534632	3.1130003534785315E-4	0.30503571870552726
-7.229593906641747	39.84203493583536	2.6269053234121325	3.136270022786435E-4	0.3049904269607704
-7.181795837296288	39.83706132882147	2.6267918960905714	3.135658790349512E-4	0.3049911619529311
-7.033567159296577	39.76166368437849	2.6250708101983298	3.1264547573708684E-4	0.3050092968341319
-7.6946177519140235	39.85300356006798	2.6271597296982225	3.13759232795605E-4	0.3049931543782164
-6.488283836647731	38.91091546805024	2.6056767953792246	3.022797326118376E-4	0.3052276087302745
-10.243595360807257	39.850002288818345	2.6271137331803756	3.137933270196472E-4	0.3050248160565268
-9.730298368089413	39.85000228881833	2.6271047589036023	3.137794195441856E-4	0.30501859498154754
-9.743014193148053	39.85000228881833	2.6271047261676386	3.137801921166112E-4	0.30501874886718416
-9.085341826788042	39.8500022888185	2.627103464815287	3.1375128983265725E-4	0.3050107797902332
-7.779783738995952	39.851154726690396	2.6271203891628305	3.137342418367092E-4	0.3049946754508105
-7.886706964608754	39.850916601280545	2.627112956353415	3.137359115099256E-4	0.3049960339807943
-8.209330570361047	39.849987794146756	2.6271024984083473	3.1372043725632736E-4	0.30500018060988476
-8.699211804792647	39.85004545472901	2.6271083328300495	3.137307044574245E-4	0.30500609454071226
-8.427966558711145	39.8500350871401	2.627101358332442	3.1372971340413075E-4	0.3050028117289032
-12.152615457473026	38.61822056218743	2.5990475608698365	2.9871441937085385E-4	0.30537312708048997
-12.150457207342695	38.60568225439725	2.5987620024864118	2.9856134257429E-4	0.3053764099668197
-12.146591986235311	38.58859764700979	2.598372479711346	2.983534994075685E-4	0.3053808722178184
-12.074238696384148	38.24828133015453	2.590620083446157	2.942031516152535E-4	0.3054698109411494
-6.441829287929373	38.514252064367554	2.5966389027633836	2.974465145308068E-4	0.30533190533643956
-6.4796557750756225	38.830935381536946	2.6038525883159114	3.013064162297302E-4	0.30524864816102243
-6.431316994593285	38.355730965701305	2.593024839836856	2.955256832141897E-4	0.30537368659213054
-6.415000660473024	38.12021737547059	2.5876596376384837	2.926614560647482E-4	0.30543574461672873
-12.006552716049852	37.91928976266428	2.5831187309417416	2.9020706750951757E-4	0.3055558211956062
-11.966773292852782	37.7322909897182	2.5788593069889254	2.8793634838859974E-4	0.3056046918107135
-11.899335717233097	37.41624344712912	2.5716548767707144	2.8411523162105457E-4	0.3056872876652311
-11.86072968481382	37.23337054820751	2.5674899755948775	2.8189850930432375E-4	0.3057350835225508
-6.405495081109018	37.81045524455644	2.580597194787548	2.8891213621842245E-4	0.30551751774038893
-6.3802834672144035	37.49850283645258	2.573491940312002	2.8513613359224243E-4	0.3055996813961383
-6.34327199449609	36.990127261889924	2.561903176968368	2.790173880093989E-4	0.3057336313856355
-6.3346776499635205	36.89181710192548	2.5596659360654157	2.778321269045279E-4	0.30575951605995605
-6.327277488709939	36.80573234114482	2.55770614788128	2.768029238677823E-4	0.305782186668912
-11.839379859361392	37.12464213602315	2.5650103523421683	2.805855690850086E-4	0.30576352140314766
-11.66031709327127	36.191536938073696	2.543750827093746	2.6937083827241893E-4	0.3060076188088244
-11.619905720758748	35.962379473002436	2.538535825011504	2.666267597581976E-4	0.306067607402722
-11.730360249335298	36.58305483766412	2.5526805250912865	2.7405454521770006E-4	0.3059051359344296
-6.248695444183289	35.88284413383002	2.5366953021205116	2.6573315311124237E-4	0.30602520884234174
-6.190644674951313	35.36621719878445	2.524921503589405	2.596240056585302E-4	0.30616111201889723
-6.146329446134891	34.860882297696094	2.513415193620162	2.5360658510589627E-4	0.3062941677622776
-1.0600869276340483	18.316100001774196	2.1371022059225333	7.260004135958023E-5	0.3106132900997383
-1.0459016161732135	18.37692181363064	2.138481857231379	7.323034445981845E-5	0.31059707512536316
-1.1744205707972624	18.153797557800345	2.1334174495001683	7.092114643465578E-5	0.3106573467569482
-1.311326192584243	17.97535615877772	2.1293682682931796	6.907509724994003E-5	0.31070590109551555
-1.386335587551091	17.922671465764726	2.128171851407046	6.853211258850159E-5	0.31072059244726147
-1.650548821745367	17.757514160475903	2.1244267782072592	6.682965394002428E-5	0.31076694639163077
-0.9718149006219283	18.630446296863695	2.1442393017697565	7.585831760889755E-5	0.31052933097874247
-0.9542349860686515	18.852537320770427	2.1492794024354485	7.816441173501668E-5	0.31047047185848053
-0.9467123425971604	18.932059856972355	2.151085998230254	7.899078881064449E-5	0.3104493840119883
-0.9488912973033679	19.009058522305217	2.152833745230377	7.979248994666413E-5	0.3104290622430307
-0.9602591937381534	19.185733594449147	2.156847016781982	8.163006383632893E-5	0.3103825005579487
-1.0005126263859143	19.36574217623491	2.1609322581898014	8.350552362244616E-5	0.3103353550421756
-6.05347281998843	34.07388368729615	2.4955119648012776	2.443741371690912E-4	0.3065011375316945
-5.779746191862431	31.198536783186327	2.430037707514802	2.111226155789236E-4	0.30725810254192054
-5.81260308842713	31.6601371096856	2.4405265789519333	2.163624676867108E-4	0.3071364361009785
-5.898916358898413	32.61341104261303	2.4622537998446345	2.2736941172107517E-4	0.306885432926572
-5.976331308258205	33.33624786626052	2.478691914650606	2.3572280461618526E-4	0.3066952316288965
-11.555172919712001	35.57995576034233	2.5298240286915634	2.6209334893526184E-4	0.3061677483522903
-11.427224513094306	34.824469013294944	2.5126163700316275	2.5308444194928846E-4	0.3063655777401165
-11.302991741507174	34.01939293201957	2.494275208875526	2.4361945495604163E-4	0.30657652834371685
-11.26269403333529	33.74326682230424	2.4879996239527733	2.403467185819632E-4	0.30664890420340774
-10.87492360433819	31.536162433666846	2.4377454391479016	2.1475812471508668E-4	0.3072267106270691
-10.79808267178972	31.096982410679725	2.4277514486894667	2.0983689757138026E-4	0.30734169370925896
-10.515617328365707	29.431210118152052	2.389856431576356	1.908620576121588E-4	0.3077779172879544
-11.095255333576779	32.78560916869341	2.46616751642731	2.2924165024051365E-4	0.30689962795914827
-10.374607869233792	28.677418549364212	2.3726847572931056	1.825741469371787E-4	0.30797518094119425
-1.9007542873442729	17.670028077820447	2.12244106956006	6.593294839266748E-5	0.3107926347799537
-2.0779141835942943	17.606247817656115	2.1209950431595965	6.527981510308394E-5	0.31081131008761936
-2.421704394542373	17.610906476909	2.1211017842886664	6.534226602165216E-5	0.3108136159432036
-2.5268901597962445	17.60827853304663	2.1210429117188037	6.531980165073642E-5	0.3108153932258828
-1.0157099330243569	19.441588102125813	2.162655403091701	8.429668301459393E-5	0.3103154723467167
-1.1062328150339649	19.65851365771074	2.1675808095712097	8.65602958693352E-5	0.3102590914358458
-1.0950141199455286	19.63861486947969	2.167128964518606	8.63523381451888E-5	0.31026423318108853
-1.0936631912571904	19.634142492606518	2.1670273433634506	8.630554564435405E-5	0.3102654008949096
-1.2019485900933222	19.823967402584525	2.171339899357156	8.82886045338568E-5	0.31021636421591015
-1.2626663164006444	19.90610167368628	2.173204220625762	8.914563452445894E-5	0.3101952878878988
-1.3479656887537845	20.02184186709379	2.1758350118065604	9.035428911294601E-5	0.31016558627670915
-1.3818036936806772	20.069240413165744	2.1769112632985044	9.085159915951221E-5	0.31015341180655953
-1.490043238491493	20.21081153288452	2.1801288078659766	9.233005133423136E-5	0.310117120613996
-5.495158991359491	28.68268136418761	2.3727539781920814	1.8284562070907783E-4	0.3079200091418564
-5.507477156915547	28.790577524822243	2.375202424893184	1.84026338399196E-4	0.3078916170949499
-5.640376413522405	29.93509919763994	2.401268944565555	1.9682362320084834E-4	0.3075905357708094
-5.66674537726079	30.200894570944342	2.4073070115415347	1.9977798241722677E-4	0.3075205549602855
-11.232964758328787	33.56280133293661	2.483886380537438	2.382086650817564E-4	0.3066961727978239
-9.890707351552885	26.584105713780335	2.3250432102921152	1.5961034698368945E-4	0.3085220387561554
-9.499209611630052	25.463046361573806	2.2995484974344844	1.4764785381535492E-4	0.30881357968055967
-10.251371607480321	28.08873461337165	2.3592879891364387	1.7596805207683658E-4	0.30812909110385894
-9.949856872037069	26.81141811544305	2.33021678164064	1.6212156961407885E-4	0.30846272249461826
-9.409620206466	25.28683176907262	2.2955301431485893	1.4574606127706416E-4	0.30885911332058597
-8.975776833099328	24.413789608181347	2.2757174347386004	1.365757181666437E-4	0.30908490462499105
-8.450931047688341	23.67686534172989	2.2589226902222554	1.2880122090406184E-4	0.3092738766622792
-8.315280225053407	23.486682331666373	2.2546102537179173	1.2683931467579222E-4	0.3093226763408778
-8.109310669822081	23.245736403988893	2.249124854090779	1.2434961395597474E-4	0.3093841632645272
-5.04821833795282	26.35030357792787	2.31970055954543	1.5731235525926396E-4	0.30853175849075215
-5.072511135861281	26.457154341834364	2.3221244058022377	1.5843625848883794E-4	0.3085037617038922
-5.319014801988768	27.6151602307035	2.348465512354464	1.7104845536698756E-4	0.3082002958908607
-5.298549699956672	27.508324942348306	2.3460394296994758	1.6990844915122592E-4	0.3082283247838515
-1.6547952866665352	20.435138707303928	2.185222032732514	9.467743414470443E-5	0.31005954657761825
-1.7068462026965912	20.505043732104994	2.1868111447133787	9.541123277319877E-5	0.31004161355650783
-1.8328638043067826	20.675856534446993	2.190690234011555	9.720211251986686E-5	0.30999778078368295
-1.9146876228856835	20.78271581099791	2.193119482525492	9.83204512487342E-5	0.3099703898671388
-1.9589596542270868	20.838178803681924	2.1943784451419535	9.889815372853294E-5	0.3099561905866255
-2.2267902915590323	21.173727916983232	2.2020131126630615	1.0242739008652329E-4	0.30987029181296954
-2.4765836027203294	21.524027437877677	2.209961367856407	1.0610462682084379E-4	0.3097803071201511
-2.510632075597485	21.56945277354053	2.210995441003686	1.0658595335444875E-4	0.30976865777408735
-3.4170539347823667	18.323036770820913	2.1372720168607957	7.275685063017977E-5	0.3106357222311448
-3.3613588547056894	18.26201824120377	2.1358867729566775	7.212322856635072E-5	0.310651273114637
-2.8302006677410443	17.7685842180935	2.124681015403125	6.699221586023424E-5	0.31077616191904667
-3.0213186080937637	17.882690433716814	2.1272727695995637	6.818197418445774E-5	0.3107479798844888
-2.9853774190574067	17.85333337493745	2.1266070388941474	6.787674678991338E-5	0.31075536806847803
-4.904236518511963	25.91960781073081	2.309889547003454	1.5272575574308423E-4	0.30864408491076945
-4.723668736196532	25.314951331292864	2.296153646317033	1.4622629612657054E-4	0.3088019865885786
-4.604679940346854	25.051089745874435	2.2901405213324435	1.4337740084305962E-4	0.3088704515324366
-4.281370486848969	24.383328411417228	2.2749864140697644	1.3631916479055648E-4	0.3090435532077707
-3.2125741016240386	22.611557155864187	2.2346781955967674	1.1756215205280086E-4	0.3095005679038261
-3.272014261258436	22.70654698603269	2.2368334853014042	1.1855704307043774E-4	0.30947608365586293
-2.5518384799861815	21.63096481182497	2.2123924715088514	1.072396271131329E-4	0.3097528335804722
-2.8735384712196232	22.08009398368013	2.2226079089944033	1.1196398778485123E-4	0.30963749069891344
-3.1756044296995665	22.556944434453374	2.2334349443985513	1.1699270485774138E-4	0.3095146175263679
-4.545571876999899	19.652622560032107	2.1674708041536173	8.66211073609358E-5	0.3102961422840821
-4.424895516455141	19.524062222800467	2.1645512603705623	8.528445823703636E-5	0.3103288750558847
-3.958958611653594	19.00470136406695	2.1527512735843404	7.985529069496536E-5	0.31046124147119886
-3.8782730930382083	18.915322300283425	2.1507236970082206	7.892592535510677E-5	0.31048402955276555
-5.025563667731989	20.107549344377823	2.1778222959924762	9.140483036872027E-5	0.31018096809010604
-5.277731362781373	20.350988119887234	2.18334083769079	9.393689018090745E-5	0.3101192318485215
-5.606549304112775	20.6598148798465	2.190371322109284	9.720154193871525E-5	0.3100411055407733
-6.131048509468386	21.17349677678001	2.2020261177488445	1.025741461057783E-4	0.30991080332405796
-7.17416985769136	22.198608654304337	2.2253185073472133	1.1332291212812447E-4	0.3096508703549615
-7.6413332318231895	22.67125431062098	2.2360922410768755	1.1831187840838242E-4	0.3095309480658433
-6.9150129554945305	21.927639425126234	2.21917877144617	1.1051858140293615E-4	0.309719779308129
-6.31895859009996	21.343154735881807	2.205896856005123	1.0438020168459295E-4	0.30986797376325187
-6.618255579081206	21.642875823077	2.212689951644987	1.0754428140467479E-4	0.30979192681371986
-3.6680004015474728	23.30103040805593	2.250365222591891	1.2481120420183893E-4	0.30932312347205504
-3.83446762916781	23.580833568731567	2.2567203550237402	1.2781556795646824E-4	0.3092509455758831
-4.071443328978513	23.987709649252928	2.2659791659485666	1.3206428410758876E-4	0.30914587701552554
-7.640251545310057	17.586782544931808	1.4135163179672658E-5	-1.2338698089595298E-5	2.2418987610023596E-6
-7.509356374993602	17.79911102953117	1.45145648679154E-5	-1.291698104913917E-5	2.3484137918984317E-6
-7.6989388334005735	17.4903691638282	1.3997646768093694E-5	-1.2111898860175571E-5	2.191537690737096E-6
-7.762103216471637	17.30759444679789	1.367673443369968E-5	-1.1669577115658786E-5	2.1593070422008914E-6
-7.821162534822876	17.152686250634986	1.3416546537164585E-5	-1.1314893666329823E-5	2.1189167199321635E-6
-7.87221896818102	16.9473112831706	1.3054332013571606E-5	-1.0853889478850417E-5	2.096315660469952E-6
-7.921170402924522	16.753942907049066	1.2714648928435178E-5	-1.0423275386689474E-5	2.0748716225553076E-6
-7.9783869673286425	16.470761822820492	1.2223159320054248E-5	-9.824422768730286E-6	2.057742807775585E-6
-8.003886469325913	16.357472230499454	1.2024203972383123E-5	-9.581701525103167E-6	2.0462634948274395E-6
-8.041803974825056	16.197407590250943	1.1745429202005181E-5	-9.260050634860738E-6	2.008774649112621E-6
-8.11957094103931	15.808141817188318	1.1069715469337556E-5	-8.477760887400895E-6	1.953755824210684E-6
-8.094241908274963	15.975737091845481	1.1358363899126807E-5	-8.805271544904458E-6	1.969104222809084E-6
-8.149959289733443	15.594634263864748	1.069509934502058E-5	-8.05465310080963E-6	1.9394823870055684E-6
-4.487015489615116	14.591722761896559	1.2552329212077339E-5	-5.708352523902047E-6	9.14687316300925E-6
-4.416731324563106	14.512870608922288	1.2565157302594716E-5	-5.548660994851864E-6	9.273435817695367E-6
-4.329055028394281	14.412978776001905	1.2586449546460557E-5	-5.337022288700143E-6	9.439323649711465E-6
-4.19303203891211	14.248275933735142	1.262268806228088E-5	-5.005921425724908E-6	9.687696167002848E-6
-4.178965322518646	14.23024927967746	1.2627066563947547E-5	-4.9683762032938475E-6	9.714815525592522E-6
-8.208595369810979	15.125877972768416	9.896143787767837E-6	-7.196563537768319E-6	1.8921224925552618E-6
-8.250106284083648	14.883579494882824	9.496955269945783E-6	-6.7789638560924435E-6	1.8510877396684467E-6
-8.184763342662869	15.304083214581624	1.0195282908844209E-5	-7.516767190818136E-6	1.9098522261878717E-6
-8.194040568253598	15.203367992185502	1.0023275215267509E-5	-7.3284531147323965E-6	1.9082849967281703E-6
-4.009503675450382	13.95499929048619	1.26324671731208E-5	-4.430728281730675E-6	1.0015702582739369E-5
-3.967321215997023	13.879167246534847	1.2635255134994119E-5	-4.275438559933814E-6	1.0097339924087068E-5
-3.8768075373306097	13.684183745503944	1.2629093183513556E-5	-3.901348811026172E-6	1.0260953746839794E-5
-3.8285567068758617	13.577304042901428	1.2619288658940332E-5	-3.695090956639781E-6	1.0345995272091332E-5
-3.679175518096213	13.165512678706849	1.258954544770403E-5	-2.9094764422703362E-6	1.061492288611707E-5
-3.5952780276413945	12.848827743115857	1.2556259162562744E-5	-2.330726125160026E-6	1.0763464034940322E-5
-3.8035301168690907	13.511178334388502	1.261209814208812E-5	-3.5760010057375263E-6	1.0386983748141904E-5
-3.5706258476984103	12.751547870197772	1.2551391113828406E-5	-2.1379793364001046E-6	1.0813143347394559E-5
-3.536337058362929	12.508568926206657	1.2533006201426967E-5	-1.685889743324357E-6	1.0886237176446486E-5
-3.4943523373487664	12.217884679130231	1.250166794324193E-5	-1.1479475522705402E-6	1.0971118592069245E-5
-3.476217738039166	12.051206781698731	1.2489193888634293E-5	-8.584588865119989E-7	1.1004618351309595E-5
-3.4381043775288846	11.707787309160882	1.2519541529511073E-5	-1.901321739677641E-7	1.1099287627584812E-5
-3.4175141432913065	11.442487558596586	1.2522911433959057E-5	2.7832536985199557E-7	1.1138747783754102E-5
-3.390535492772293	10.959938069747185	1.2593116166655711E-5	1.1669101116558633E-6	1.1207641443614863E-5
-3.391605607580326	10.637069694303245	1.2649135245067543E-5	1.7444036012126438E-6	1.1217113366427744E-5
-3.3957072198915474	11.125983907025887	1.2585035660090748E-5	8.784461433907428E-7	1.1197395896230085E-5
-3.3933099091125833	10.454525891479044	1.2691683702950672E-5	2.0886777897987146E-6	1.122806786147322E-5
-3.392748642497309	10.363320317554606	1.27278342104688E-5	2.260399647260895E-6	1.1234021473109647E-5
-3.3881777990103163	10.052022617744685	1.2823244458489922E-5	2.822346663414076E-6	1.1243391224686176E-5
-3.379931059854188	9.65560915900371	1.2976331571814751E-5	3.515682445706948E-6	1.1243521616315768E-5
-3.38003327420144	9.645525660619372	1.297878202753402E-5	3.5324798819597885E-6	1.1242804905017873E-5
-3.380411775956053	9.63612711841371	1.2980221244185857E-5	3.5465465686923963E-6	1.1240944648718287E-5
-3.4070943292007656	9.209820550583608	1.3123279983551849E-5	4.2873022705692786E-6	1.1183716274617051E-5
-3.4177904844649305	8.97279793026408	1.3176989509230203E-5	4.654496026246187E-6	1.1122306450322446E-5
-4.670507470987797	6.528342318175511	1.2142049251255303E-5	8.632021065676924E-6	8.431666456621645E-6
-4.472672713765167	6.53165408154053	1.2488491493722924E-5	8.586161394872167E-6	8.89214970576202E-6
-4.296096768007061	6.564113874181485	1.2723370535555513E-5	8.442544445530324E-6	9.12044469511997E-6
-4.1907677441120486	6.6201318525786546	1.2883385346272649E-5	8.282124818370366E-6	9.35840149556008E-6
-3.42823364007561	8.77881073484247	1.3277270843560506E-5	4.989172609861006E-6	1.1099585636280979E-5
-3.440421539484517	8.631632878187974	1.3356809413519955E-5	5.207015229055361E-6	1.1066533760567263E-5
-3.510174069952668	8.051882576425108	1.3630463981840121E-5	6.047316429527458E-6	1.0891859549370385E-5
-3.4654247941708625	8.41479710425795	1.3422978768740911E-5	5.505462952603728E-6	1.0999424551306573E-5
-3.519325274558982	7.974355231943207	1.3637142159432534E-5	6.141778040794613E-6	1.0847689252363857E-5
-3.8048036653298265	6.960169305120867	1.3275691275401959E-5	7.330504772790345E-6	9.866506209242618E-6
-3.942941641067294	6.809098812242506	1.3141344159364525E-5	7.784163461448758E-6	9.669345343801085E-6
-4.081244662082278	6.715380176995773	1.2897150838926492E-5	7.934619602925027E-6	9.469652491642468E-6
-3.557899482821399	7.6388476831782866	1.3636573372711328E-5	6.300742642498976E-6	1.056020811093576E-5
-3.5506928691402093	7.692857622749482	1.372013865450321E-5	6.3909911441852075E-6	1.0667168254320446E-5
-3.535122007221198	7.8370201875805385	1.3668833679256975E-5	6.270651870935404E-6	1.0744924064386781E-5
-3.5827478111781415	7.560437912809053	1.3637035015208137E-5	6.559945532928979E-6	1.0476108223421397E-5
-3.656557182300242	7.31345080673359	1.3430614079491818E-5	6.8306794210637116E-6	1.0157788483868252E-5
-3.741595319822733	7.091603710798701	1.3285320209008632E-5	6.964473450405176E-6	9.953614958969053E-6
-12.48823622079036	29.318127189803445	1.7152798143860268	-0.09339622473683189	1.033256497397683
-12.301573729696075	29.291730374054282	1.6384944152737844	-0.09419632049318429	1.0197641329658937
-12.904182385341631	29.37659805299116	1.883342832964082	-0.09671039378498959	1.053434182020992
-12.704310573905445	29.35687813300677	1.8037638879800149	-0.09444919774785707	1.0447354727991085
-13.215739023882737	29.375039723105594	1.998072459169539	-0.10211255157612889	1.055136074308899
-13.289816212405814	29.38416912499247	2.0261442464704125	-0.1043109305426603	1.056612205515214
-13.628735756055638	29.408293625969595	2.1396759087969763	-0.1100466559632392	1.0534711747326408
-13.761313265189306	29.420327221129604	2.1848462800713038	-0.11277687969166594	1.0526239487732274
-13.789831291953012	29.42263826529943	2.193143939354094	-0.11352384513779458	1.0519188635741248
-14.193507593470319	29.351006338599753	2.3011180595912775	-0.12049052166494856	1.03259596706051
-14.343065600888547	29.30623263263965	2.3348765106478964	-0.11999921902560767	1.0237631011513162
-15.169871121939503	28.7024294022831	2.522703202932672	-0.11556082005731565	0.985250105218846
-15.025976096323706	28.826575538617305	2.4899854658449367	-0.11476672661133995	0.9910664452433483
-14.704342841257393	29.099582909420015	2.416886018739898	-0.11517086294683876	1.0049335181306933
-14.77814405518191	29.048154888872233	2.432936813329569	-0.1137152874849742	1.0009086818102042
-15.194930389272562	28.670268692680192	2.529988563599506	-0.1164462312758314	0.9837375163417756
-15.552436058935607	28.262388145106144	2.627093667645706	-0.12994238345045872	0.9630224758965953
-15.65870487864321	28.128694460225432	2.656437699386715	-0.13437958266483585	0.9563362350276421
-15.420870685895718	28.414489982476084	2.5904066552425857	-0.12439290799445162	0.9713140846471766
-16.14669845066415	27.534817692946177	2.7847347251367465	-0.15844401954407103	0.9137689388134466
-16.18902508127296	27.487365967844962	2.794711246051047	-0.16087705294036375	0.9097907426480041
-16.090879730623392	27.60512583812312	2.770153690170216	-0.15592827120713987	0.9189218877455392
-15.906983759261689	27.83045491742547	2.7221866678539457	-0.14812425713037403	0.9362587959408122
-15.78801336657089	27.974288039163056	2.6910670155934415	-0.14220622786723805	0.9461546510445777
-16.4224657835804	27.241242221715776	2.840424885218723	-0.1730402678080952	0.8920436367268756
-16.636541644582238	27.015574682657572	2.865905998594704	-0.18344509253227043	0.8695493302512906
-16.701862721366762	26.948993088668995	2.8680925733649083	-0.18666827295192076	0.862695587343802
-16.98192097775023	26.67928029930171	2.861565981793415	-0.2014856248206444	0.8485281131942463
-17.086567607533095	26.586911131348927	2.8504229103192245	-0.21212740224435594	0.8489747295976886
-16.810764952407226	26.84442366016748	2.864461269074411	-0.19305919624329587	0.8579282398744663
-17.316197999609905	26.352544552541893	2.8071270848745233	-0.24551571087723972	0.8613826999068694
-17.45518464052986	26.210110438215963	2.7790883112774676	-0.26702838733246137	0.8685672478285968
-17.722095738557805	25.895382301413925	2.726614811948844	-0.34232207763185335	0.901156876843238
-17.72264017583542	25.894744071275742	2.726486229879901	-0.34247456577036023	0.9012208416684099
-17.932597821946576	25.11386146747848	2.6237037425010685	-0.5395538980202615	0.8969187228531624
-17.907096306050956	25.00313633884308	2.608013222863275	-0.5699265497820212	0.8849642760429404
-17.75267320881764	24.32471147247125	2.5091921253277967	-0.7583016409790732	0.8096868138990019
-17.92944471255859	25.1306830888716	2.625598829621227	-0.5356956446044616	0.8969904740279174
-17.722777975835573	25.894232143167198	2.7264085506277382	-0.3426292407304703	0.901211102641339
-17.728945142955695	25.871483784810497	2.7234328506830128	-0.34836561857038395	0.9010970654199744
-17.700264955727473	24.192801294244298	2.4866857031473772	-0.797541090008058	0.7812809014087195
-17.492893227235577	23.675149455238873	2.3923920630726667	-0.9516168849986077	0.6686324295401933
-17.219818972655105	23.051350814888384	2.2857809253613857	-1.1247503337914946	0.5276086828310875
-17.213682929786287	23.036984749786797	2.283123740576394	-1.1286896190420161	0.5243808377300817
-17.20651458505761	23.021889840621302	2.280589169983537	-1.1327860724403969	0.5206087013200176
-16.72944438496599	22.0265670999435	2.127840070307134	-1.3872570466702976	0.2616028742604368
-16.772330573218266	22.113599037757318	2.1403295160787805	-1.367163312076499	0.28451501961050873
-16.97378539565523	22.529669064239176	2.20074467881129	-1.266954683923417	0.3931315380393922
-16.69878402350933	21.97001521221032	2.122009077901258	-1.3991313187229646	0.2472439734270524
-16.44523432072541	21.481646309928003	2.064652720800054	-1.5027112762446644	0.12338417209927192
-16.38784636008633	21.382208809377225	2.0574226130759423	-1.521368120417033	0.09765424870780412
-16.10429654720809	20.90765006213037	2.012524058252765	-1.6098323479316217	-0.03284811207244268
-15.229590069694847	19.59839917871314	1.9336042044040265	-1.7447425368050886	-0.402475354794986
-15.573303162172023	20.08692966262294	1.9585456937713819	-1.7105077645069948	-0.26547087086227866
-15.762739830454272	20.369577854236137	1.9764118781219489	-1.6821550506809089	-0.1849056824130987
-15.676053214728174	20.229671015614727	1.9658228011913257	-1.699945531698645	-0.22468805688999302
-15.004965242227517	19.29705702264412	1.912418543455519	-1.731972986396763	-0.48914266032625386
-14.347740685004595	18.43237628944785	1.7596329948297833	-1.5622074305454612	-0.6969796966475602
-14.71316053352021	18.903140185799252	1.8688842445949065	-1.692520902467225	-0.607883184300946
-14.112301424219844	18.14085757339455	1.658259731177291	-1.445599030087322	-0.7342452103979376
-13.786968016309958	17.746840232171802	1.488491761997851	-1.2702609235043194	-0.7165268076282221
-12.572484095421888	16.31238607204104	0.8418693049872332	-0.6617711799570238	-0.4351467580972116
-12.73923093656964	16.50237005974189	0.9281871828565647	-0.7417560204942735	-0.47878542900718485
-13.149721100590622	16.985383718836303	1.1398191988005664	-0.9441738752165671	-0.5756633276740273
-13.560443943361147	17.474962802260926	1.3633436932857612	-1.152049248162253	-0.6703912312272493
-12.433087863224218	16.142914163274668	0.7727513495772109	-0.5997188444359501	-0.3988938064876654
-11.67886765718853	15.130655135953049	0.426317763858473	-0.27462898777163985	-0.218816013419428
-11.370603754574383	14.616160191779192	0.2963111413845052	-0.14434293734505743	-0.15736549739789985
-11.928279318244115	15.521235666230787	0.5351349608564243	-0.37922433671541445	-0.27209217712625794
-11.098102119973685	14.067276715400904	0.2081900693739179	-0.06496486200216035	-0.10467182427306998
-10.94829922258624	13.75778922441979	0.1582772168910346	-0.023361186953369008	-0.07477276742515664
-10.566136973193167	12.955069884045642	0.09308764099978245	0.013291394813289076	-0.02645407811365387
-10.528617101577506	12.869997651759531	0.08548340128063349	0.01570245187436288	-0.021491164044961306
-10.125844678960055	12.03212679724241	0.05558104676480216	0.01692180413964515	-0.005794867914508602
-10.205786830641387	12.200371242765215	0.06151930933471754	0.01656224051804478	-0.008936360131632574
-10.11776374681346	12.014636087480781	0.05523398895806635	0.016790297899551554	-0.005607473680310888
-9.799033203597945	11.32040592221854	0.03565050633320676	0.013133153964786199	-0.0023510575562730573
-9.732454220074882	11.174895810343436	0.03171726578098717	0.011867946086227179	-6.322135915418862E-4
-10.081694286405995	11.938670646469957	0.05305907976476422	0.016313354600625805	-0.005248357445597881
-9.419861471494833	10.505758447346915	0.020420098979267106	0.0059670795500592405	-0.002195709651860458
-9.39945834397536	10.463080013210769	0.019682364756518512	0.005551535961931116	-0.002226059072320455
-9.362989365785312	10.388561145610026	0.018664692091174797	0.005225595389363463	-0.0022262662651441317
-9.15485933130238	9.94585479357356	0.013112740384748555	0.0029773728708670003	-0.0025680757343530523
-12.250739993292553	19.150604908283345	1.960811744189845	-1.856896895620975	-0.5536578724668123
-12.385666050996104	19.229462944007324	2.057659474806349	-1.9307375023889586	-0.6216353260309533
-12.018444755085756	18.995911937273455	1.769887723344305	-1.7187175742421268	-0.4191004771615179
-11.827571680933026	18.805921238230237	1.6779694908152014	-1.6386097451216233	-0.3571086935286365
-11.71378598197753	18.69006222155872	1.6171339400682123	-1.584061812411779	-0.3189341299167494
-11.489121580415649	18.312221504949157	1.4586769825076282	-1.4339533329273615	-0.24318976649120172
-11.42092816915265	18.202424829191397	1.4130030799091853	-1.38994941397855	-0.2225439886326512
-11.137081940903064	17.673975351763787	1.1903852238256847	-1.1695415837234837	-0.1504986780183502
-11.050577560623434	17.52903972488271	1.1284906567315591	-1.107081563989914	-0.13211403045029524
-10.900173758069224	17.228821915447778	0.9976587625649829	-0.974257608349516	-0.10608216375620703
-10.59407257662658	16.86993613536655	0.8279927160916469	-0.8041287370864386	-0.06737642942059828
-10.4015251414116	16.663994998799538	0.7349953558867491	-0.7115488724388359	-0.04841980552746595
-9.980308680915373	16.24426542990552	0.5443284085391487	-0.5219204646092468	-0.018349320167282517
-10.52456597891735	16.788877057884427	0.7911166270808673	-0.7671422357288255	-0.057557156222903416
-9.215934750579713	15.702403997568886	0.29826712592252125	-0.28201787945974016	-0.012423087985244437
-9.506635524164235	15.916651407254937	0.39271163611585597	-0.3741326414301917	-0.002227781179278811
-9.713477904294042	16.0562870014233	0.4585429822459248	-0.4381929342252432	-0.00746471784794663
-8.987328542896977	15.535943891824608	0.22684637505882038	-0.21245314901830203	-0.01872066691066375
-7.038155536202357	2.4161328913912485	4.0682698766252403E-4	3.1493413190901453E-4	-8.823525375580303E-5
-7.218271698777633	2.47634434863711	3.677450499035322E-4	3.152314906004469E-4	-1.323853906548761E-4
-7.402921517489648	2.596088343862585	3.6329026451916894E-4	2.9681319601770147E-4	-1.9183526933555091E-4
-5.610926604361966	2.56874897195521	8.083184112923581E-4	1.85135836799652E-4	1.8711769256850693E-4
-5.791192046184306	2.4885541575675454	7.452441773962504E-4	2.0395877383128696E-4	1.6839831951244056E-4
-6.090991914769232	2.367770791599311	6.546988682828935E-4	2.4485671424616894E-4	1.2277925968398444E-4
-6.223300720670824	2.365865245728654	6.029746891323099E-4	2.5391491960617576E-4	1.0414217617192578E-4
-8.524776938151282	15.280293075065625	0.16231889168812375	-0.1529519400827291	-0.03340809991443746
-8.5390176621	15.301185889469425	0.17162388547976198	-0.1616536417461986	-0.035110865355423695
-8.574275941324595	15.320887483760043	0.17606541648480908	-0.16567584089037363	-0.03417259867645598
-5.2268760988311245	3.1984387632370352	8.421105383639208E-4	8.718137859939473E-5	2.188516091528316E-4
-5.323022364028059	2.954304032548915	8.460882707763675E-4	1.2139919538021606E-4	2.1279378189275347E-4
-5.411391041049513	2.8046470279535036	8.413234244435933E-4	1.468708227948797E-4	2.0503790669098727E-4
-5.361270108912003	2.863813885716368	8.506620181481174E-4	1.352239906309505E-4	2.1069012514939844E-4
-5.176470922340737	3.3654332504811606	8.223112427203291E-4	6.974979718454461E-5	2.1692401486852596E-4
-4.997438755280889	4.032636318053695	7.390716943943143E-4	-8.872954849536316E-6	2.0719800711018485E-4
-5.108994509801874	3.6116460899580636	7.944403841490446E-4	3.5216752139643885E-5	2.1593636547457274E-4
-4.991774580661376	4.054261353979088	7.362466067689005E-4	-1.1744129597400423E-5	2.0684909269818092E-4
-6.53602006808163	2.347293243898074	5.200215481075958E-4	2.855898855165409E-4	4.249651263822323E-5
-6.871423256057571	2.3759082864320638	4.264781480803481E-4	3.092168253195746E-4	-3.763832922882359E-5
-6.725008134174486	2.363972974785624	4.4858840782368404E-4	2.996027042440303E-4	-1.2539023481704692E-6
-7.498445287702315	2.6504749625169852	3.6489324049629766E-4	2.887107274011801E-4	-2.2187857539867644E-4
-7.543394316053332	2.6908233254228815	3.7019785436911864E-4	2.789476254911248E-4	-2.389138106460912E-4
-7.714537633122486	2.9137762658493207	3.96339257770323E-4	2.274551130867322E-4	-2.887375705021199E-4
-7.7891268079090406	3.0564766598021276	4.0023701908674375E-4	1.864432348195602E-4	-3.126507049958944E-4
-7.80527300412054	3.4063802626319237	3.7046372861182183E-4	9.769711250535358E-5	-2.9440745765246345E-4
-7.804324521600502	3.2269612996167556	3.943260509245095E-4	1.4653371299137697E-4	-3.065759354998012E-4
-7.758877336072651	3.698244931275473	3.272190065327105E-4	3.716235218418959E-5	-2.5715388252961984E-4
-7.751964178591711	3.7286102673963915	3.206738806146421E-4	2.982155262861178E-5	-2.5205558364511065E-4
-4.868412953288395	4.489722570165323	6.769724415365271E-4	-4.8650738487303464E-5	1.828135900275412E-4
-4.944274103721604	4.221530184777065	7.130783792284067E-4	-2.5891819000295208E-5	1.9752055317438856E-4
-4.861218645669248	4.514367912389247	6.727436952659952E-4	-4.930156359399357E-5	1.8078769772007216E-4
-4.761328567585714	4.872867994409656	6.143586944965398E-4	-7.238161584353963E-5	1.5575382563312384E-4
-7.7347878369548635	3.762505605967378	3.080913472796494E-4	2.5093879892347126E-5	-2.435626539135554E-4
-7.441188952293851	4.488511996506501	1.273057612033234E-4	-2.873477798159512E-5	-1.1766614771489833E-4
-7.462522939780039	4.43043664258904	1.3915289972672067E-4	-2.463158470383305E-5	-1.268482344004481E-4
-7.583988224902736	4.103803156183615	2.392312734744251E-4	-1.3736654789422206E-5	-1.717857545782328E-4
-7.428705960551779	4.562167039268793	1.2863315695229224E-4	-2.825947253518002E-5	-1.1433029388832773E-4
-7.367225146909923	5.0179675342064245	2.2235807704879695E-4	-2.068043355146052E-5	-9.161252883387172E-5
-7.395373926440531	5.510469499667041	3.4467609500357947E-4	3.387550892933935E-5	-1.1662408913112095E-4
-7.396628687854849	5.543415335697084	3.5530836661326913E-4	3.618269864722916E-5	-1.1824009700064672E-4
-8.951906927477943	9.55517852325179	0.010486949703202113	0.0023752618469352286	-0.002896277265183215
-8.732770861641235	9.107630277300872	0.0072543883047257625	0.0013833589415955289	-0.002418518523821634
-8.477149435408428	8.592840803667324	0.005177089090063114	9.636425423741908E-4	-0.001862761254511163
-8.352048182285694	8.325615036227727	0.004295372124319065	8.357674480021294E-4	-0.0017703141737028733
-8.222367325804308	8.079901469599669	0.0037130315644880235	7.418451680156446E-4	-0.0016194267512870258
-4.558078678429407	5.6727023718291845	4.277395950009664E-4	-6.812837666331722E-5	9.10091453498859E-5
-4.661854211303943	5.2307881209663405	5.396776890447884E-4	-7.358936901947871E-5	1.2074741609676563E-4
-4.6736829568741065	5.179041007331088	5.508277878197434E-4	-7.272400385643406E-5	1.2475324776027583E-4
-4.664862639408369	5.2157017440172675	5.433134961103173E-4	-7.352343930309025E-5	1.215162595546853E-4
-7.642518454416541	6.7438038314408955	0.0011887157777724746	2.327639602848836E-4	-4.7231134550461184E-4
-7.72390205946121	6.960130553786359	0.001500998807804117	2.9728183452731226E-4	-6.085164901570993E-4
-7.960824009101229	7.5515457825414485	0.0024224181553804294	4.7565475001712176E-4	-0.0010195396773634512
-7.398279738095727	5.568321714484634	3.6704900670330245E-4	3.95567378931328E-5	-1.2431044551998642E-4
-7.486554017062449	6.151026864151781	7.047073902297227E-4	1.2089612801516455E-4	-2.2611379053963154E-4
-7.599533786520233	6.612688047526157	0.0010654812855525706	2.0960277673458667E-4	-4.413772010718543E-4
-4.559353287845783	5.783205763653101	3.9336546545099205E-4	-7.096279833039047E-5	8.058453520046466E-5
-4.539973927898901	6.108340489734484	2.993258872206571E-4	-6.350339261908573E-5	4.32141047267099E-5
-4.595870421128182	6.280367827388355	1.8333359626660216E-4	-4.0689920447562695E-5	2.631736180592501E-5
-11.949523827617073	29.206895619841305	1.4865779964038213	-0.09656111503965988	0.9838703951238139
-11.807688642858182	29.154031813094953	1.4219245865026844	-0.10076873726269978	0.9638015457253564
-12.00330605669702	29.223330979102066	1.510243693503151	-0.09561743944917016	0.990187256351568
-11.58017196199464	29.065937130844834	1.31916759055441	-0.11159067694387942	0.9344876301366699
-11.41683712235142	28.96940271662765	1.243484181783926	-0.1248680635012479	0.9039485989289682
-11.219350371023808	28.853937987330728	1.1504671368092696	-0.14328866606623575	0.8657690052915472
-11.063811648377435	28.68153300927144	1.0702918180829717	-0.1800336988399467	0.826684256405575
-10.947486528223845	28.535037823889105	1.0086886225911422	-0.20964188291866112	0.7966820720736758
-10.899230615467399	28.323819733732066	0.9597884197929956	-0.2613225163822983	0.7758509288997812
-10.868467577029437	28.194812621939796	0.9290186000727194	-0.2929295681261057	0.7629332873887036
-10.876511202290695	28.109887068149042	0.9190460411619601	-0.3203543331340173	0.7606446325615358
-10.899672074901286	27.854101802332053	0.8864831323359579	-0.3968052268389816	0.7479672769277255
-12.412266700730603	28.73183000599365	1.6066424453049535	-0.11195230483830373	0.9787542095073295
-12.004390987243811	28.644127827029816	1.4088178044320516	-0.15603472315737035	0.94417323781957
-11.418956634563854	28.353076382645266	1.115991174699976	-0.25916670763161576	0.866612691371622
-11.624144095082618	28.483083006210283	1.2175255668438218	-0.21582246190686613	0.8975757864948457
-11.98757052088968	28.638168487186267	1.400506392114351	-0.15835878201050463	0.9423709382498958
-11.999455430555999	28.643021141499133	1.4064367141323164	-0.1565687231199281	0.9437764977824887
-11.11438165555979	28.077094826076056	0.9716661457809257	-0.34011338833347987	0.8027520773909633
-11.390783517603357	28.330385589064328	1.1017932320198827	-0.2664232851698453	0.8612687449986796
-11.018694723095315	27.985290635821798	0.933083094518858	-0.36539276679226046	0.7791914192435452
-13.471803069018005	28.77445563984976	2.089076705367194	-0.05204406171254129	1.035368386472504
-13.48260549035852	28.773788416678933	2.0937300903485743	-0.05163210890246302	1.0356873121447308
-12.935354512904492	28.789110493383188	1.8523095570145194	-0.0750710664923317	1.0140446578081632
-12.730299209385468	28.768829272465172	1.7570140236378724	-0.08898276946927242	1.0019663701954866
-14.231290469589101	28.525879619960573	2.368166462657194	-0.06363465651730364	1.033944767584046
-14.010448775461906	28.63328583652027	2.2949252671828577	-0.054156873464968135	1.037708822254353
-13.506471729136642	28.767317669153915	2.1027303725222373	-0.05174674797669656	1.0357369382189696
-14.460841527293365	28.39408003504012	2.4383602084549914	-0.07664457275534552	1.0266281749518469
-14.783683682753072	28.129965573228738	2.5177777483229833	-0.10396042073556472	1.0080117441207466
-14.975465100779633	27.963363652093868	2.565078964052591	-0.11968266362929428	0.9959164006173842
-14.857377166814722	28.070482248494333	2.536070705934944	-0.11014776804853306	1.0038122183331457
-15.247091508969765	27.723494694946858	2.631087118568709	-0.1407526054030296	0.9777687714385022
-15.438921475279523	27.548521108541188	2.6790117602238337	-0.15316910438161727	0.9641512634998324
-15.777307067901031	27.23142152114181	2.760942952888043	-0.17011380975107088	0.9366564589813631
-15.505550048294694	27.4862002405047	2.694793468895056	-0.15774884462285071	0.9592333901588097
-15.95882932927022	27.057658625283377	2.8035036351930174	-0.179545520658763	0.9197278545745986
-16.071627921968407	26.944874315391413	2.8289315039663507	-0.18331110185116126	0.9075413346488709
-16.348879088595037	26.649360708813276	2.881730480874619	-0.19648978931525285	0.8730132480523323
-16.427997019937784	26.555959712111072	2.8942216676644983	-0.2024652137815422	0.8610596031677299
-16.656844434007954	26.17623866269756	2.8942651908568697	-0.25386862457303344	0.8131035520051438
-16.696536478621557	26.09508062700545	2.8873791024005677	-0.2684724494020555	0.8026895430975625
-16.835749776418716	25.686852448177994	2.82331581922417	-0.35848688724740696	0.7507819038431138
-16.845061757485475	25.628453285604436	2.8093343419285937	-0.3748883937698385	0.7424267213689211
-16.850433340026893	25.176846057478727	2.689247419908411	-0.5110839799250354	0.6704073052044522
-16.85038673364371	25.14105029551206	2.6795419712890247	-0.5222847211238971	0.6648831898870803
-16.822804208812027	24.752145786172367	2.5820566669372136	-0.6374976691219788	0.6027438942465403
-16.814022621155868	24.619664448408173	2.548768947331128	-0.676630162810521	0.5816205110746769
-16.812945472733826	24.6090037446475	2.546222479040144	-0.679658672391864	0.5798564352770796
-16.723937840816944	24.10943746964462	2.427504660697753	-0.8318231012470598	0.4881057179438834
-16.711672631053567	24.055094941481215	2.415098676592297	-0.8471908395015078	0.4780460612845857
-16.289023552988983	22.907733919851253	2.17416946130496	-1.1663505595312804	0.23144253715052845
-16.541701583590093	23.45604246001041	2.289297513837604	-1.0167692534307697	0.3571919330690631
-16.554803726644348	23.499372302025698	2.2979250764951047	-1.0051513982928117	0.3659193854692764
-16.28488538521969	22.898119481008653	2.172229844018435	-1.1688419037992746	0.22920650061476128
-16.26218103763534	22.856454352609262	2.164530448397184	-1.1793805450311659	0.21904868051578102
-15.969194038819062	22.31634337785984	2.064849910623681	-1.3167473759357287	0.08705975507416047
-15.890230123807179	22.1925020649246	2.049019376185291	-1.3480242930024482	0.05649449286295921
-15.611918811164477	21.76175729997115	1.990193017916644	-1.4511207163430906	-0.053082481320359476
-15.389654649869971	21.467446140267274	1.9614814143578458	-1.514789540488116	-0.1305547786386836
-15.211472875440649	21.22502075941048	1.9357129640688928	-1.5657217675399993	-0.19534357661048696
-14.852605830718518	20.76860561637889	1.9203569788552945	-1.6544522657928213	-0.31462489785772635
-14.818368111934701	20.727265125728813	1.9180145644725783	-1.6622035887360012	-0.32581403737165054
-14.010753868674147	19.956266747716498	1.9175098714568883	-1.7813281658455187	-0.5165365709699428
-14.087441807327457	20.012526511232718	1.9148573276000633	-1.7731860027950166	-0.5040312172604214
-14.468160486474938	20.371519812579944	1.9087288753887193	-1.7191374217059483	-0.4196096079393363
-14.161164464278139	20.08381166702931	1.912349350675149	-1.7627883497570016	-0.4877825527516698
-14.781086333771103	20.690256417429	1.9172368308839538	-1.6688241119334912	-0.33609662243834915
-12.566775432145782	19.255877513320883	2.0387061972054523	-1.9162916730970472	-0.6318095668530145
-13.290339014836286	19.46305631769065	1.9538978243635237	-1.8532136968658595	-0.6131351007109779
-13.1729303124603	19.418787275288505	1.967677100936623	-1.864205042542619	-0.6229175860761085
-12.843245224742368	19.28971157894774	2.00595139000462	-1.893611850677302	-0.6483788961206087
-13.364979556612642	19.508469790386137	1.950995273354714	-1.8477065696283494	-0.6062962156493371
-13.714991928392514	19.7215588672211	1.928203291719592	-1.8144615266264768	-0.571200653228736
-10.73275094914898	27.601566124654774	0.8465016579069853	-0.44477926611466423	0.6972494684993573
-10.621312259153935	27.431657608134955	0.8135184156466739	-0.4733842962436524	0.6610459153010981
-10.494472622804425	27.139762728691487	0.812817567302615	-0.5191805631481472	0.6043924376257606
-10.440814811578786	26.97290839065918	0.8049506619719474	-0.5422461630081208	0.5715026995840748
-10.340010025599554	26.46761329405222	0.8448905256204746	-0.6187439453643849	0.4673261189242311
-10.310942985096554	26.231506882359504	0.846054636949591	-0.6522562500587985	0.418136670137107
-10.254915889396067	25.788604694922874	0.9240013446994415	-0.7285536075819976	0.3293188981575738
-10.226478276469011	25.49740684588262	0.957929072249019	-0.7765183234012515	0.2688447806251267
-10.15297056364784	24.454238785309386	1.1998983176439024	-0.9776143990658737	0.06355883042764231
-10.148816922605754	23.97207807587904	1.3289379905250756	-1.0819772675236412	-0.0283739793691447
-10.1572747910747	24.735583520367605	1.1279076677498003	-0.9171996358259064	0.11727126474825667
-10.162097597121184	24.830116402868736	1.108779311913677	-0.8998037703988149	0.13579768041198878
-10.162546766859359	23.84260305188515	1.367900849952466	-1.1157132482813863	-0.049132092977885025
-10.199764060738538	23.17965757589045	1.5096870253063595	-1.2517590326736814	-0.14627102298486447
-10.264133457042867	22.925685144978395	1.5504893981443306	-1.306210140454763	-0.17843634735649574
-10.334836167150385	22.416165687077918	1.6317026830647172	-1.3885798044780615	-0.2634093535144011
-10.491992980100063	22.018023813554393	1.725786483712426	-1.4901650766698373	-0.3295327059466334
-11.549836964138185	20.072338696358347	2.1337536526100203	-1.905733162753239	-0.6208929195083067
-11.554967867880773	20.064003427239495	2.1339260723174505	-1.9062027046451573	-0.6218082487821269
-10.551136967279964	21.796553611972193	1.7798589518788899	-1.5430071160826484	-0.3752498493756625
-10.861109989919282	21.2561808403101	1.9118128763836473	-1.69099211584408	-0.45856646736831164
-10.944210941660401	21.11696785294288	1.9563112044674522	-1.7337988087286544	-0.48208271622593213
-11.133323225905555	20.800917117156818	2.031765546300565	-1.8035947858657786	-0.5307769860143651
-11.346534801731305	20.436488911990164	2.0870801211827317	-1.8610756501963324	-0.5735390544075752
-11.231518843805489	20.62710766906838	2.07055254430344	-1.8407467879328099	-0.5517915885788097
-11.741469854730147	19.77949816437784	2.151495803573729	-1.925247198819184	-0.6640787099398132
-11.841147224706019	19.661418434931374	2.1539383488999757	-1.9358507469177129	-0.6749881314687385
-11.973386913159729	19.52262481256701	2.1586517039959623	-1.9519138296925957	-0.6836400489437182
-12.17042537041236	19.353881967026794	2.1333209698843376	-1.9527617408141476	-0.6776034131970529
-12.254791953417843	19.298450378205736	2.102967309787144	-1.94398729364035	-0.6572866607059028
-12.107678242949614	19.405561627556374	2.1409119216945536	-1.951613779060225	-0.6803464241203929
-4.288326386940742	5.8070230604936794	0.08263529725023415	0.07621340724827051	-0.019191633049919884
-4.307057605244767	5.526002436139832	0.11545412969277849	0.10665337434945565	-0.020515682156612876
-4.180171464701457	5.245978145694322	0.15023506263513436	0.13975265909173668	-0.005087270697117579
-4.162615861022818	5.199209053922773	0.15560884636395148	0.1447383566132205	-0.002890413024478746
-4.143652721141185	5.191949089536986	0.15669979278900886	0.1454420490406034	-9.018591134799074E-4
-4.014987066173259	6.398560350145364	0.013044499627617438	0.012476784117557529	-0.0025040103336702968
-4.102160277057983	6.226155071234556	0.0325122089188271	0.03107994227276119	-0.00591470040639495
-4.158587255864665	6.1200098173878565	0.04601673075270456	0.043149122583905145	-0.009313361183464187
-4.284793079351208	5.824858607178209	0.0803748227524635	0.07411321710429845	-0.01888475779398972
-3.6322745368198053	5.1479752237781815	0.1700620562136154	0.1495197952638333	0.06035270188518391
-3.7520724673596213	5.133869891353276	0.168722597154171	0.1514909659024894	0.04484138206436193
-4.068810461062704	5.185234828589743	0.15898022983701182	0.14653103472057652	0.007866634019190563
-3.4079134276844885	5.238028583704212	0.16758876415690294	0.13768484071174752	0.08782124601099224
-3.870611147185512	6.723331704642558	0.016581401017234203	-0.01304908573908404	0.0043814536548001225
-3.93550508782948	6.569124366309313	0.01957799176667588	-0.005529355873786909	0.00376712073691386
-3.083077723553127	5.477621858005871	0.16518458981194617	0.10543589129075362	0.12699345470874873
-3.2016356353304536	5.395281637801698	0.16679444286399064	0.11808428293013465	0.1121659620752155
-2.9250367521464256	5.618751443255416	0.17691070859061597	0.08667141696540741	0.14685702639334566
-2.808073832376915	5.742408533499555	0.18320866729269125	0.07103506648995682	0.16010784693657268
-2.561109083068193	6.012828978318681	0.22437645457939737	0.036760784999519965	0.1923763184625099
-3.6562255957727294	7.214473650128381	0.04714574651061203	-0.03953296788585787	0.004201778601539035
-3.592522873141893	7.34008329807876	0.0827180565513055	-0.06778871669961416	0.009629963918503149
-3.54328167840365	7.470859406778205	0.09345654971138745	-0.0765919071325723	0.010879146880325478
-2.1477862434435124	6.617732931249476	0.3437056715819817	-0.05574241256568002	0.2553181596905995
-2.178221292733067	6.571855578800015	0.3327497949234583	-0.04731963901493466	0.2516063819701815
-2.0648331524982755	6.7576354797203635	0.37516955531817164	-0.0813034586811654	0.26602763186496625
-1.8849213199230619	7.066868042911974	0.4440170645265425	-0.1372005339061702	0.2884569732020054
-2.4120263893614973	6.229400814325045	0.2651108230031125	0.005456563406163767	0.21539405766731556
-2.5361866250272955	6.047252036713077	0.22863582625980983	0.033301628555269885	0.19564203411638836
-3.935819787141531	17.984500048599497	1.914543719420407	-0.9439735429649285	0.19794216462133563
-3.78336958602557	17.993315823553566	1.9014119533144318	-0.9489638844595791	0.19479308097548576
-3.427077741744119	7.766058137175304	0.21387552308860594	-0.17055978564482366	0.016665616339116347
-3.406569881135219	7.832445527304884	0.23074872454185058	-0.18228272603140025	0.016837121183598595
-3.395983191054093	7.883794864942119	0.24427832390282317	-0.1906957914167578	0.017620642235942646
-3.3371281060386737	8.150918617555703	0.32216042758256974	-0.2325358204777131	0.022732966906509423
-1.278169408830863	8.48437433428823	0.763668605694978	-0.3858470245400421	0.35289084464233417
-1.4540629241815408	8.03470965362341	0.6627228377357697	-0.3083233934679926	0.3394570994179824
-1.8167261401452421	7.208011822579171	0.47447752746221	-0.16270908277560883	0.2987790057500563
-1.5523830370140876	7.789776732269239	0.6053856085014873	-0.2628348873489972	0.3270290849809075
-0.9410764433027281	9.405038530050247	0.9545813818123274	-0.5307992973889917	0.3701003796712955
-1.0329367331417418	9.151234284338832	0.903724721636872	-0.493971686824601	0.366538522044792
-0.7679094447811552	9.95277965234512	1.0510597927484577	-0.6000956300749787	0.37444500792987373
-0.33002843814312044	12.134348277380695	1.3714900748566325	-0.8311296672738607	0.366150544133255
-0.3357764586920513	12.078843485378034	1.3645662955909421	-0.8261366959653901	0.3669159127444602
-3.417433509638533	17.827381727176302	1.8738236132386812	-0.9676131666354125	0.1991022356768787
-3.353382382951112	17.741842308688575	1.8689589245488727	-0.9720421106860899	0.20183412608140844
-3.674832941632539	17.93323560833925	1.8943775165029075	-0.9528954844238087	0.19821577258812773
-3.5409307277999584	17.885907081965335	1.8844600483726897	-0.9615742178460587	0.19791608130155597
-3.1860561960175433	17.549365365355296	1.8554237159142564	-0.9795146969576921	0.20581943032478958
-2.9981130641699174	17.395321314172424	1.8438710016313777	-0.9851456819088114	0.20945044110137104
-3.2165215628928006	17.57820816975883	1.8573180345057563	-0.9777179915395162	0.20565683561164552
-4.1137207324417435	17.95308223849858	1.9353730874818829	-0.9360019537258508	0.1978865552762072
-4.160621080742889	17.795938972454014	1.9448203303815865	-0.9362602399222604	0.20275155740573908
-4.190763877417752	17.70804950350443	1.9506662563842805	-0.9341415903806386	0.20467563940579286
-0.33050020850094985	12.145123827625998	1.3725698181684116	-0.8318415797432369	0.36591320530365146
-1.4343564303268679	16.31909273804294	1.7307415353964632	-1.0101540737306371	0.24842587057681292
-1.3066176526698219	16.0680303809159	1.7137745934870672	-1.0106168576897039	0.25348563044413525
-1.1152979539279455	15.611202681804269	1.682557986169741	-1.0052110397906704	0.26620292660198464
-2.4474803932797915	17.1585224792057	1.8160307032511607	-0.9970830611565842	0.22166834599536595
-2.055761384167546	17.041296048986602	1.7921471941671794	-1.005102957710525	0.22810836660726458
-1.9984998164489554	17.002629506016117	1.7878221166706547	-1.0052220197658137	0.23036935524814078
-1.5724149375605685	16.580962567434636	1.7494847601546735	-1.012317165204395	0.24109323770640753
-2.9820955633715815	17.38344915169903	1.8429515180033147	-0.9855357911913423	0.20983871968399218
-2.724789042326286	17.256116533629893	1.8296767549461972	-0.9914579026431599	0.21572539049032036
-2.531457869203797	17.190304756335227	1.8201799845683413	-0.9961618241212684	0.21885020103402472
-4.183190145794866	17.56540290424019	1.9496072677335974	-0.9341276387916371	0.2076628600009447
-4.207099313692599	17.371866069837257	1.9537392950116195	-0.9368438541159321	0.21088800530421714
-4.17345519997633	17.089831976884682	1.9425736937431517	-0.942309826484758	0.2104835445936161
-3.3148310309893363	8.423923301546052	0.40127847416218004	-0.2811154521570907	0.023241458476703676
-3.3001926290874843	8.663118489326514	0.46284622103265605	-0.3225451590266182	0.020813647780373704
-3.2862287614074197	8.915212706658004	0.5269507026741767	-0.3636125322291869	0.022564718650466112
-3.2794829862540458	9.153166440048345	0.5924694931337899	-0.40594417402034644	0.024879545867204346
-0.3805651487088481	12.953841366376702	1.4557833087076568	-0.8883894513721886	0.34632211513802524
-0.4307061904896281	13.36924122248353	1.4987163011281361	-0.9179539889153129	0.33532203951887085
-0.5075965103225141	13.744646939005303	1.5309167062173787	-0.9356569529184311	0.32516964092554446
-0.5977318219793605	14.096499370658435	1.5636530142531124	-0.955685066694612	0.3134066794027477
-3.2676731937878696	9.605726412719452	0.7055804877006413	-0.4747759855276322	0.034405165922711436
-3.256429234120413	10.042692132374542	0.8123810979039469	-0.5388938530763374	0.04382709548780001
-3.268410707882346	10.416945356274994	0.8934714316383712	-0.5833444177639009	0.05162107558722402
-0.6591870284780542	10.31262568099423	1.116335930022266	-0.647839232699299	0.3770852079502056
-0.42285288091859907	11.258976825610697	1.2622287200176494	-0.7523388475295726	0.3779371632727437
-0.42939644071267913	11.215805729165236	1.2558052876653865	-0.7474730387593536	0.37824282073537335
-0.6312573047807166	10.428088654680536	1.136144371688034	-0.6628267242602001	0.37746635106489695
-3.2903234695987535	10.897386429199772	1.0040980953657745	-0.6464750548312193	0.061329167732406
-2.987291544864133	17.386535233830127	1.8432692012618235	-0.9854405827361671	0.20969992724834002
-4.164359810315925	17.031866286091535	1.9398314697023458	-0.942812813076575	0.2108792048286901
-0.7097934901376413	14.466809880080852	1.596612672273717	-0.97416860367037	0.3003559768932257
-0.8575672753041089	14.969271293498517	1.6340025165870655	-0.9888299442833486	0.28614025526147885
-0.9532329287786547	15.217415294466539	1.6549188190739679	-0.9985940062486336	0.2768130738724881
-4.1386892518049425	16.602845789463966	1.914191813971153	-0.945496787132892	0.20582525086265197
-4.159558946386909	16.976159925336383	1.9363957180027116	-0.9422292373622052	0.21103884965951414
-4.083322820670365	16.225441788462653	1.8823820127433155	-0.9457203396602821	0.20005776993727464
-4.075875945060494	16.183223288394085	1.8786159350003075	-0.9454327358941134	0.1997603472936761
-3.9528003255732322	15.292784673108926	1.7735963085581843	-0.9352826537730483	0.17197836734316785
-3.9992067929440043	15.73055462668215	1.8288016873192232	-0.9435577109323718	0.18696994327442884
-4.068371905853679	16.139351008679608	1.8735371988874914	-0.9446280073757335	0.19873620636401715
-3.903746688804401	14.691009127397303	1.6923741251716489	-0.9171413764622127	0.15155951508836074
-3.86987704440043	14.375574603567006	1.645770360031611	-0.9037858357413405	0.1428697418483299
-3.9256796422272324	14.820378173973397	1.7106594737663015	-0.9207224776109142	0.15553071061848484
-3.9497350317267026	15.228464150498013	1.7650189221562176	-0.9331617463075084	0.16988209354453102
-3.7268568443784513	13.894308007070336	1.5694003554054197	-0.8865331068670659	0.13069256092863762
-3.698215854277132	13.779058127098043	1.5507031616248388	-0.8815311393918582	0.1278841366570358
-3.6779639093146645	13.673870011895303	1.5324782412814055	-0.8748210884767509	0.12578746063593801
-3.571181750067259	13.33170586472178	1.474035373928698	-0.8585202257544741	0.11724575583308178
-3.4835043026903465	12.977876322076302	1.4101760307730231	-0.8338197500526772	0.11157624777798061
-3.404126025364066	12.339701968592273	1.295995196531293	-0.7900731058938388	0.09362131417033248
-3.3488293333994186	11.895449310153229	1.206755265994488	-0.747362876551164	0.08487827423125627
-3.300315153385468	11.14083500028607	1.057123972189313	-0.6755405098884268	0.06673212619313484
-3.9511621749674837	15.271050023970451	1.7707896989311505	-0.934705388762012	0.17142871327825188
-8.244373317370188	14.628658956740194	9.008588514750041E-6	-6.261361957974911E-6	1.8906202404163755E-6
-8.208489142862772	14.204433859089825	8.214747406846679E-6	-5.422765172454127E-6	1.9863559795983375E-6
-8.193734077492797	13.966873422743047	7.756400354931068E-6	-4.943190773191258E-6	2.0231607148926046E-6
-8.232676222944097	14.462837941075223	8.704633434185233E-6	-5.9354465994614594E-6	1.935452058458139E-6
-8.19035693955016	13.837323106092928	7.487202259223448E-6	-4.669504499261641E-6	2.0249033043514873E-6
-8.113167709168138	13.369167772280294	6.618615743576566E-6	-3.7417936540323583E-6	2.1706787028442926E-6
-8.077142174814208	13.181783020574018	6.270876538775173E-6	-3.354715790432941E-6	2.2290633825334617E-6
-7.967407351985131	12.816549861797377	5.7017319346786945E-6	-2.655909362605743E-6	2.435677353043935E-6
-7.4202031915344335	11.241546128091116	4.4234233164033064E-6	3.3036402307496955E-7	3.508531091039397E-6
-7.380855782333087	11.139150568907128	4.45405207810394E-6	5.45428714737647E-7	3.588420571378137E-6
-7.603903539139292	11.751642921695533	4.628441975512242E-6	-6.401329262505455E-7	3.139110197772567E-6
-7.696154479064555	11.994745340563997	4.706983383988385E-6	-1.083909840893124E-6	2.951751653678863E-6
-7.744684776673163	12.145936214046198	4.876765681173426E-6	-1.3597661065542522E-6	2.8589205311133143E-6
-7.337783016568444	11.036160898112158	4.550785521034571E-6	7.578644251513978E-7	3.677800120381149E-6
-5.478513842259125	7.328297301269693	1.0020942153203653E-5	7.118056908557485E-6	7.023245991291557E-6
-5.496335515484936	7.350666297835906	9.993683333790644E-6	7.096579184087223E-6	6.998395691900096E-6
-5.513292533723025	7.373441024034741	9.944552187139009E-6	7.058707970405306E-6	6.973843360540633E-6
-5.7782594324877365	7.704138241466704	9.37604497298444E-6	6.590471693526581E-6	6.483601311640139E-6
-5.226288884072366	6.97442447090005	1.082613321177818E-5	7.840613936949765E-6	7.413388610277895E-6
-5.1320395346395955	6.880771446866525	1.0999012592631023E-5	7.955948160471455E-6	7.565260888830673E-6
-4.981658732436152	6.746084424883188	1.1412533196530072E-5	8.239029281160589E-6	7.851077277320873E-6
-4.872230788355059	6.663668971542325	1.1662304856765372E-5	8.398076700721527E-6	8.078252405979474E-6
-5.95993806317256	8.088641025459268	8.546078847380081E-6	5.7639445360929845E-6	6.250258532908875E-6
-6.156106083074739	8.43849134717127	8.04512826347697E-6	5.3055576215838E-6	5.943711252248783E-6
-6.3622803987511345	8.893710900037291	7.187942834916298E-6	4.440687174889381E-6	5.624723244563173E-6
-7.037730777065047	10.279206689455364	5.153800997416709E-6	2.1542791525562203E-6	4.3118189192625375E-6
-6.511291309796823	9.166024915663732	6.868007537368245E-6	4.1361486262951555E-6	5.333956540756206E-6
-6.961309529005052	10.091919377967345	5.290285527872266E-6	2.4873927126616817E-6	4.461750865961805E-6
-6.976746835639336	10.11701394282087	5.268158320823011E-6	2.4568307608074555E-6	4.4349155339785314E-6
-11.149672852779776	19.026028297048256	0.3512593842959999	-0.06723019979011553	-0.15476840826897217
-11.177286946315288	19.099277703541333	0.35355480389016025	-0.06972167796351152	-0.15534509568180938
-9.18227086019565	22.941744559833715	0.34374906358378854	-0.17255881235113946	-0.09854387295057102
-8.933979733519063	23.042297787756027	0.33474734644790444	-0.17514626708509667	-0.09012659787410668
-9.497726748011418	22.723004536194928	0.35151341792810104	-0.16633750237020695	-0.1078961480388905
-11.201816179455392	19.362671115833425	0.35764373769483343	-0.07725765783065508	-0.1549045652114257
-11.022193536741858	18.71762456011473	0.3415745511737104	-0.05759027913778922	-0.15227405886647224
-10.948655511422155	18.634752597804788	0.33641556888447455	-0.054329385304927535	-0.15017044934703858
-10.739200803101152	18.414265673982754	0.3224851828923312	-0.0465127144663716	-0.14447328058515616
-10.426129079411938	18.242868662510936	0.3012354905418385	-0.0388221667742841	-0.134642996425872
-10.351495060601314	18.19934593348884	0.2961762042612857	-0.0371140599597575	-0.13227424684140202
-10.276659955502009	18.164399203559437	0.29115182131898537	-0.03561414995493345	-0.13004340260328823
-10.051706148564318	18.092298620546728	0.2754004970341097	-0.03181467055092951	-0.12224193170300945
-11.220597943108505	19.547650220008503	0.3605354088988766	-0.08247029437486983	-0.15452824920453176
-11.213232813518047	19.613678726955158	0.36102507517652305	-0.0839333894512266	-0.15422621276973145
-11.167862918473158	19.983763373685665	0.3637655040652009	-0.0941252384485433	-0.15167338116613796
-11.119734753615504	20.180895538942224	0.36475718313445393	-0.09868017838475963	-0.15041695082983492
-10.889962382093142	20.81510177874138	0.3654167814950094	-0.11475153794574358	-0.14362176738749213
-10.989883259185685	20.57314650704364	0.3653148211523582	-0.10914598119250118	-0.14607041059828335
-10.670647697607485	21.25443563231954	0.36493578140454064	-0.12621184075518382	-0.13773034139120688
-8.656589193032165	23.077778160673812	0.3220614200353944	-0.17508037116296643	-0.08166809869512867
-8.262164632393056	22.97490850022338	0.29856559044403597	-0.1690374036193998	-0.0679346295073772
-8.093510801985081	22.896766634500132	0.2877146239305651	-0.16540589847193232	-0.06294420231182872
-7.68989912608717	22.564207698669875	0.25811006995845	-0.1502059305504866	-0.04964335210668031
-10.61906467426591	21.352055718189742	0.3648663810224857	-0.12845552021642678	-0.1366744291476963
-9.936768220586934	22.310409278173573	0.36019107373147075	-0.15473729784269985	-0.12001748652831964
-9.627937960973474	22.62487940796674	0.3549013710949163	-0.1637936043994656	-0.1114326957438827
-9.573169961095976	22.676544366109272	0.3538473315047815	-0.1651829788858547	-0.11004185233978311
-10.134279956953314	22.058148587414195	0.36154413197569213	-0.14726885961958575	-0.12534609878518332
-10.304582249602808	21.836678921374176	0.36340891810780335	-0.14146501759332789	-0.12924027128384225
-10.555587977067566	21.45179651669559	0.36442797634001906	-0.13080988310122924	-0.13544674146334498
-9.871150253323467	18.04329134881533	0.2630015961830272	-0.029247019266254188	-0.11648064099209887
-9.4491510421968	17.986087424675254	0.23131926408041123	-0.0239967792694467	-0.10120580872786371
-9.39405468440286	17.97674307009461	0.22722059450536686	-0.02340051821659106	-0.09932448117425433
-9.318824933668623	17.968766098777905	0.22114590115046084	-0.022567652186381244	-0.09657700435319433
-8.866655676614846	17.930756511797174	0.18502326465624552	-0.018079270335972973	-0.07956277253833888
-7.460370084706861	22.326890903804703	0.2404768502621526	-0.14095555262504558	-0.043900110033092035
-7.181921823170052	22.004421546653404	0.2175245855613413	-0.12641361719889355	-0.036404841503229576
-6.980050576019263	21.793148493492453	0.20200605250696613	-0.11839160831088438	-0.031961415120070495
-6.576542696581086	21.409318391621486	0.17217988589005215	-0.10198958396462453	-0.02268098461621771
-8.591810565175942	17.924390418426363	0.16081665685156254	-0.015157695486131493	-0.06903201993960033
-8.160987566235585	17.895824611247768	0.11795965690708066	-0.009995232855702156	-0.05017677381948213
-8.427526747689353	17.911776804777684	0.14482703093279467	-0.013310867944905427	-0.06203120352040783
-8.540982568507179	17.920050757602066	0.15638231705998343	-0.014676018956032285	-0.06708039779770607
-5.864615339578987	20.755750631962357	0.12451198591123153	-0.07672870502257025	-0.005610242448794709
-5.543802938210256	20.38074487517408	0.10198593492736847	-0.06224034895716225	0.001562733553181806
-6.504364858334945	21.34437545298176	0.1672463647787159	-0.09972311375678922	-0.021194684069949735
-5.970918121132899	20.87023242852833	0.1319232060299969	-0.08041762996611644	-0.007635197087978813
-5.171797381464162	19.89737251545445	0.07563196761309693	-0.047872283049946826	0.007199054441370178
-5.0245480447987125	19.683822661130662	0.06516983563914178	-0.04030507734328036	0.009826533489282023
-4.900152014728899	19.401774462066626	0.05412687574118668	-0.03291685925244106	0.009887304078813958
-8.045165203849148	17.895237150670994	0.1024255255999823	-0.008436576002579702	-0.04265264485426393
-7.828330068792466	17.887207984644846	0.07114012824440151	-0.006172184717253565	-0.028562386986812474
-7.588389628929521	17.819549385161938	0.016645407557221447	-7.309711204136782E-4	-0.006937791126904637
-4.683175416995011	18.92056128922509	0.03722255896785492	-0.02138428766981836	0.011913090614278045
-4.557131527726211	18.533459102138394	0.026077366340605066	-0.016228302667733653	0.011241741121866381
-4.377707594286538	17.57417867700677	0.008455833300251089	-0.0047151140244336065	0.006712647027195654
-4.375950900357417	17.526057226949376	0.007581186354545893	-0.004129093319764586	0.006284696130193531
-4.484941864981501	18.19838652331461	0.01717194303930034	-0.010269101244867164	0.009783936914219898
-4.372825752777866	17.497105804998277	0.007262843901951922	-0.003945642763310417	0.006021079451659111
-4.260063754969469	16.957122878843833	0.006801276373660849	-0.0015230159601855543	0.0040148459111946045
-4.2543796491463395	16.88173839584814	0.006354032377899782	-0.0012427505903623202	0.0035160632361735497
-4.172479120773178	16.325671413989923	0.006252190093178317	-2.665574161644242E-4	0.0020647224432290205
-4.151871519508384	16.155447405066244	0.006333651377157614	7.776086699026563E-5	0.0015873992867934106
-4.144035245207647	16.121454065378032	0.006334149387208232	8.1421497525031E-5	0.0015710000351558944
-4.072421898747817	15.289956430567175	0.004827746009979359	8.640418142906298E-4	5.531567314194643E-4
-4.095328121705499	15.489697359268533	0.005228697466211743	7.485631890218362E-4	6.387869295255667E-4
-4.118480058777639	15.68595857984359	0.005775354956553413	5.080844801362997E-4	9.251582848332025E-4
-4.140149876500907	16.06180723438685	0.006216166020419851	1.2162153210891615E-4	0.0015036512565284655
-4.179593610389492	14.862900564725685	0.0036310306541975468	0.0011409944713270856	-8.975912029130572E-5
-4.129583690004605	15.034457843656845	0.004157702626022923	0.001131326174316417	6.14071264217269E-5
-4.332504046130264	14.727261534199787	0.0018382602618719243	4.987837322450961E-4	2.900170687285727E-5
-6.864381120883843	17.824925970386563	1.482007897820143E-5	-1.2922245025023294E-5	3.949952067045594E-6
-7.111456277637915	17.862901719600874	1.4805961611984683E-5	-1.3060752375350549E-5	3.3316555727499824E-6
-7.361730330183262	17.815658423143518	1.4610899679611378E-5	-1.29484509062196E-5	2.710735834924931E-6
-6.699631952192596	17.790187728061333	1.4828449285773837E-5	-1.2810425073197176E-5	4.3546699884325424E-6
-6.471535900809904	17.65611081898578	1.4666406010500036E-5	-1.2415446758575512E-5	4.914465667946529E-6
-6.01856299486931	16.965651538393175	1.3754312391274033E-5	-1.0692755492401671E-5	5.989197020512749E-6
-6.018217814642384	16.964954947243214	1.3753388771092478E-5	-1.0691075184808372E-5	5.990021039770868E-6
-6.192614293475787	17.31914560580889	1.4209116524314251E-5	-1.1531913598759475E-5	5.584379597348103E-6
-6.358826975092747	17.562077889890872	1.45606104222168E-5	-1.2167267077624477E-5	5.186891392802986E-6
-6.018066056155799	16.964687362149334	1.3753100633365987E-5	-1.0690469675055534E-5	5.99038970929662E-6
-4.908304538333134	14.969355025422521	1.2379731865489207E-5	-6.518003250846398E-6	8.342277732916317E-6
-4.894965705707698	14.956384548239772	1.2384224459163111E-5	-6.490630263223767E-6	8.368511153353589E-6
-5.522668475480044	15.89108446419409	1.270054634586002E-5	-8.398555573528795E-6	7.060271370401465E-6
-5.590293973325887	16.02332329799043	1.278926171159308E-5	-8.662814418085193E-6	6.918431918157007E-6
-5.62503595550961	16.102423683804165	1.2857373971468202E-5	-8.823456881877268E-6	6.851736552206712E-6
-5.79838945170203	16.47567517825189	1.320234401705782E-5	-9.610798777695138E-6	6.474349233435807E-6
-5.818300420163335	16.518599132988257	1.3245739901898372E-5	-9.701358561915111E-6	6.435871585964944E-6
-6.016563718580136	16.961325465432818	1.3749347315576601E-5	-1.0683071804525966E-5	5.993757597025542E-6
-4.911331118979538	14.97328547513143	1.237988165368051E-5	-6.5261417849769534E-6	8.335885435925505E-6
-5.0735700023776875	15.16993664121582	1.2375593715729486E-5	-6.9268812839301155E-6	8.004611719176388E-6
-5.223708594183212	15.375437594116095	1.2424653572840244E-5	-7.352549194717961E-6	7.697323654253938E-6
-5.2244114000787105	15.376332166246335	1.2424777631469214E-5	-7.3543574654539805E-6	7.695922420390469E-6
-5.424504479191739	15.698092793846305	1.2562448217905436E-5	-8.00270682820385E-6	7.275096886882031E-6
-5.22565127061393	15.37825402853767	1.2425608232032423E-5	-7.358252971149225E-6	7.693427644219997E-6
-4.7077301313837365	14.774519111724057	1.2443479815123052E-5	-6.10452677795138E-6	8.734687615373047E-6
-4.675015183440867	14.74800878513003	1.2457107677711985E-5	-6.048782377326203E-6	8.793679244488057E-6
-3.7658512309524754	7.028045440845924	1.3325284809495915E-5	7.1595595488274845E-6	9.951779589140344E-6
