# Supplementary material for: Thyroarytenoid muscle fiber orientation regulates the ability to modulate vocal fold vertical thickness
Source: PLoS One. 2025 Dec 4;20(12):e0337735. doi: 10.1371/journal.pone.0337735 (PMC12677544; doi:10.1371/journal.pone.0337735)
Supplement: S4 Data — (ZIP) [file pone.0337735.s004.zip › Male/contourA7TA1.csv]

% Model	Angle6.mph
% Version	COMSOL 6.1.0.357
% Date	Dec 14 2024, 02:35
% Dimension	2
% Nodes	720
% Expressions	3
% Description	Line
% cpl1x	cpl1y	Displacement magnitude	u	v
-11.968005616002486	39.650844643500406	4.836588816972654E-16	2.430373005451865E-20	9.334795018495189E-17
-12.100925229184412	39.521184251215715	4.827816987751906E-16	2.417594281758389E-20	9.334807971334055E-17
-11.810234379374002	39.74293127707726	4.842803315159596E-16	2.439507687713415E-20	9.334779571205847E-17
-11.76596306338081	39.775513356632324	4.845009387843759E-16	2.4427253279673455E-20	9.334775239825697E-17
-11.47739948826791	39.862189693672036	4.850875640194857E-16	2.4513114141020233E-20	9.334746832948112E-17
-11.258980847445656	39.857881496438054	4.850573858050635E-16	2.4509111442885247E-20	9.334725312965806E-17
-11.716143543792246	39.796222579001906	4.846407697712948E-16	2.4447867453160453E-20	9.334770342351418E-17
-11.163938214941039	39.85365079891891	4.850294626566024E-16	2.4504676643087438E-20	9.334715942039988E-17
-10.796207435616262	39.85090503287166	4.85011284325512E-16	2.4501332872600137E-20	9.334679713202332E-17
-10.709496869932108	39.85039381204079	4.850076232453326E-16	2.4500607334349015E-20	9.334671187675485E-17
-10.37169574884199	39.850036177539195	4.8500556500098E-16	2.4499401209994494E-20	9.33463795030158E-17
-12.13512273325702	39.460672833157	4.823726187503417E-16	2.411639582713459E-20	9.334811258962655E-17
-12.240660142730178	39.24849072022055	4.809393569822473E-16	2.390753561761909E-20	9.33482133569751E-17
-12.227325367848685	39.08705965880899	4.798475326713058E-16	2.3749292652214445E-20	9.334819798255994E-17
-12.205740642978935	38.979124391808504	4.791187867392693E-16	2.364346404572533E-20	9.33481751600272E-17
-9.681369688821853	39.850002288818345	4.850026601538043E-16	2.4497760116691553E-20	9.334570145639531E-17
-9.209886193231677	39.8500022888185	4.850045767093553E-16	2.4496043944004958E-20	9.334523854239936E-17
-6.503691158131879	38.96454001876737	4.790161432957178E-16	2.3630296195515354E-20	9.334260628293919E-17
-6.587351156296421	39.29642873129991	4.812605452639919E-16	2.3953487153511767E-20	9.334268037281735E-17
-6.771159512318912	39.57700815680421	4.83156190847356E-16	2.4227102569093145E-20	9.334285392584182E-17
-6.814129999907874	39.651652838586976	4.836608544927468E-16	2.429985448112663E-20	9.334289427669875E-17
-7.229593906641747	39.84203493583536	4.84947757957257E-16	2.448613944450117E-20	9.334329771479815E-17
-7.181795837296288	39.83706132882147	4.849142282276754E-16	2.448124517475206E-20	9.334325091374546E-17
-7.033567159296577	39.76166368437849	4.844037480837135E-16	2.440756454328595E-20	9.334310715155718E-17
-7.6946177519140235	39.85300356006798	4.850226982539935E-16	2.4496705765164592E-20	9.33437529539358E-17
-6.488283836647731	38.91091546805024	4.786539593959605E-16	2.3577841421294587E-20	9.334259231124489E-17
-10.243595360807257	39.850002288818345	4.850056664132102E-16	2.4498827101174117E-20	9.334625364320259E-17
-9.730298368089413	39.85000228881833	4.850029321111926E-16	2.4497850715636268E-20	9.334574946110846E-17
-9.743014193148053	39.85000228881833	4.850028782084598E-16	2.4497906981863713E-20	9.334576193668388E-17
-9.085341826788042	39.8500022888185	4.850042171242969E-16	2.4495823003258994E-20	9.334511622093692E-17
-7.779783738995952	39.851154726690396	4.850112956923208E-16	2.4494703997851524E-20	9.334383653240544E-17
-7.886706964608754	39.850916601280545	4.850084273337326E-16	2.4494815537694153E-20	9.334394142879093E-17
-8.209330570361047	39.849987794146756	4.850063418475811E-16	2.4493539086463312E-20	9.334425730532342E-17
-8.699211804792647	39.85004545472901	4.850074856262163E-16	2.4494283461400095E-20	9.334473752720788E-17
-8.427966558711145	39.8500350871401	4.850049770312887E-16	2.4494230059138754E-20	9.334447146484051E-17
-12.152615457473026	38.61822056218743	4.766793707537096E-16	2.3290762472559795E-20	9.33481178364782E-17
-12.150457207342695	38.60568225439725	4.765947820293483E-16	2.3278507668150283E-20	9.334811552379295E-17
-12.146591986235311	38.58859764700979	4.764793208430506E-16	2.326187016308327E-20	9.33481114800731E-17
-12.074238696384148	38.24828133015453	4.741823029370629E-16	2.2929656638984057E-20	9.334803524673988E-17
-6.441829287929373	38.514252064367554	4.759752445963156E-16	2.3191155735187417E-20	9.334255511966713E-17
-6.4796557750756225	38.830935381536946	4.781128847036573E-16	2.3499971216931063E-20	9.33425856010671E-17
-6.431316994593285	38.355730965701305	4.749040223227165E-16	2.3037466148991115E-20	9.334254835914542E-17
-6.415000660473024	38.12021737547059	4.733139968198067E-16	2.2808322893147758E-20	9.334253703382253E-17
-12.006552716049852	37.91928976266428	4.719583897466825E-16	2.260991245950531E-20	9.334796403323536E-17
-11.966773292852782	37.7322909897182	4.7069682517231465E-16	2.2428190138764748E-20	9.334792214457857E-17
-11.899335717233097	37.41624344712912	4.685620171983251E-16	2.2122418667788018E-20	9.334785128852531E-17
-11.86072968481382	37.23337054820751	4.673284893271663E-16	2.1945046034753032E-20	9.334781060056271E-17
-6.405495081109018	37.81045524455644	4.71220144621625E-16	2.2508509512082127E-20	9.334253421744275E-17
-6.3802834672144035	37.49850283645258	4.691157072426295E-16	2.2206500218264577E-20	9.334251623202884E-17
-6.34327199449609	36.990127261889924	4.656814636405454E-16	2.1717168214614073E-20	9.334249086871223E-17
-6.3346776499635205	36.89181710192548	4.650193717945103E-16	2.1622384257645256E-20	9.334248447698787E-17
-6.327277488709939	36.80573234114482	4.644396469797186E-16	2.154006115367495E-20	9.334247923756037E-17
-11.839379859361392	37.12464213602315	4.665932543824812E-16	2.1840047706583718E-20	9.334778806370989E-17
-11.66031709327127	36.191536938073696	4.602969773012292E-16	2.094306931760974E-20	9.334759813757197E-17
-11.619905720758748	35.962379473002436	4.587544023017192E-16	2.0723538359863137E-20	9.334755491015207E-17
-11.730360249335298	36.58305483766412	4.629434646914575E-16	2.1317688983280656E-20	9.334767274234438E-17
-6.248695444183289	35.88284413383002	4.582194412592068E-16	2.0655367184752098E-20	9.334242148713633E-17
-6.190644674951313	35.36621719878445	4.547351192026282E-16	2.0166928680226322E-20	9.334237773229746E-17
-6.146329446134891	34.860882297696094	4.513287539200145E-16	1.96862055705088E-20	9.334234483323757E-17
-1.0600869276340483	18.316100001774196	3.4061105699842925E-16	5.228704315275839E-21	9.333824856381347E-17
-1.0459016161732135	18.37692181363064	3.4101334906272846E-16	5.279017714185019E-21	9.333823661493131E-17
-1.1744205707972624	18.153797557800345	3.3953548705468084E-16	5.094739852546848E-21	9.33383436270975E-17
-1.311326192584243	17.97535615877772	3.3835396570519416E-16	4.9474322578584676E-21	9.33384575235212E-17
-1.386335587551091	17.922671465764726	3.3800448098064216E-16	4.9041394312800695E-21	9.333851968688823E-17
-1.650548821745367	17.757514160475903	3.369127637091605E-16	4.768380804665225E-21	9.333873856822301E-17
-0.9718149006219283	18.630446296863695	3.4269499698182344E-16	5.488784913669273E-21	9.333817433324314E-17
-0.9542349860686515	18.852537320770427	3.44166231974269E-16	5.672906030867568E-21	9.333815874740705E-17
-0.9467123425971604	18.932059856972355	3.446943420094379E-16	5.7388805872060944E-21	9.333815214848497E-17
-0.9488912973033679	19.009058522305217	3.45204936028334E-16	5.802892298619273E-21	9.333815352333996E-17
-0.9602591937381534	19.185733594449147	3.463777644783968E-16	5.949606095847298E-21	9.333816207766191E-17
-1.0005126263859143	19.36574217623491	3.475708792566815E-16	6.099353218006879E-21	9.333819444747425E-17
-6.05347281998843	34.07388368729615	4.46039268231019E-16	1.89483577030529E-20	9.334227320950962E-17
-5.779746191862431	31.198536783186327	4.2668656357164803E-16	1.6290170175737446E-20	9.334207449004503E-17
-5.81260308842713	31.6601371096856	4.2977742698549424E-16	1.670917433161603E-20	9.334209453529911E-17
-5.898916358898413	32.61341104261303	4.3620579921778575E-16	1.7589114468054086E-20	9.334215699720081E-17
-5.976331308258205	33.33624786626052	4.4105721021956535E-16	1.8257113634048655E-20	9.334221445327231E-17
-11.555172919712001	35.57995576034233	4.561768561605145E-16	2.0361032044432668E-20	9.334748518278959E-17
-11.427224513094306	34.824469013294944	4.510831296974961E-16	1.9640993474330086E-20	9.334734722609583E-17
-11.302991741507174	34.01939293201957	4.456576147522196E-16	1.8884730117032044E-20	9.3347211200141E-17
-11.26269403333529	33.74326682230424	4.438034290880314E-16	1.862339642711839E-20	9.334716650760012E-17
-10.87492360433819	31.536162433666846	4.2894980923709167E-16	1.658048484698568E-20	9.334675111648806E-17
-10.79808267178972	31.096982410679725	4.2600378506071776E-16	1.6186644820287245E-20	9.334666870937343E-17
-10.515617328365707	29.431210118152052	4.148186402068459E-16	1.46680098008884E-20	9.334636507314521E-17
-11.095255333576779	32.78560916869341	4.373433842318126E-16	1.773671410479064E-20	9.334698741969002E-17
-10.374607869233792	28.677418549364212	4.097551406277095E-16	1.4005666799835613E-20	9.334621532647365E-17
-1.9007542873442729	17.670028077820447	3.3633320551650377E-16	4.696951003879171E-21	9.333894549542026E-17
-2.0779141835942943	17.606247817656115	3.359114826995527E-16	4.644922466910543E-21	9.33390921282009E-17
-2.421704394542373	17.610906476909	3.3594212441382453E-16	4.650019430298204E-21	9.333937589047296E-17
-2.5268901597962445	17.60827853304663	3.359249548517288E-16	4.648259603219618E-21	9.33394627850771E-17
-1.0157099330243569	19.441588102125813	3.4807483102321065E-16	6.162525638644386E-21	9.333820662128438E-17
-1.1062328150339649	19.65851365771074	3.495143382585813E-16	6.343243183068509E-21	9.333828040922146E-17
-1.0950141199455286	19.63861486947969	3.493822455510842E-16	6.326642696125831E-21	9.333827122153427E-17
-1.0936631912571904	19.634142492606518	3.493525085376792E-16	6.322906060130953E-21	9.33382701267874E-17
-1.2019485900933222	19.823967402584525	3.506137783270899E-16	6.4811991490754864E-21	9.333835883310495E-17
-1.2626663164006444	19.90610167368628	3.5115854104383863E-16	6.549579601288807E-21	9.333840854168868E-17
-1.3479656887537845	20.02184186709379	3.519284589966222E-16	6.64601874633476E-21	9.333847844728474E-17
-1.3818036936806772	20.069240413165744	3.522432935298144E-16	6.685715250420395E-21	9.333850619076715E-17
-1.490043238491493	20.21081153288452	3.5318478519767486E-16	6.803660979854699E-21	9.333859485909072E-17
-5.495158991359491	28.68268136418761	4.097770081299693E-16	1.4030592691738856E-20	9.334186594822582E-17
-5.507477156915547	28.790577524822243	4.104962977598863E-16	1.412500475767132E-20	9.334187436342195E-17
-5.640376413522405	29.93509919763994	4.1819145530195523E-16	1.5147387824292966E-20	9.334197216139867E-17
-5.66674537726079	30.200894570944342	4.1996853253118763E-16	1.5383666351009106E-20	9.334199000257152E-17
-11.232964758328787	33.56280133293661	4.425844969701843E-16	1.845274259980499E-20	9.33471345451995E-17
-9.890707351552885	26.584105713780335	3.957132121457273E-16	1.2170784571494363E-20	9.334572356463662E-17
-9.499209611630052	25.463046361573806	3.8821461602316927E-16	1.1215824546421836E-20	9.334535181933221E-17
-10.251371607480321	28.08873461337165	4.0580163316497534E-16	1.3478607836065817E-20	9.334608709339466E-17
-9.949856872037069	26.81141811544305	3.972392616127185E-16	1.2371609155463458E-20	9.334578224607378E-17
-9.409620206466	25.28683176907262	3.870290752986386E-16	1.106394455271462E-20	9.334527008316334E-17
-8.975776833099328	24.413789608181347	3.812177364910501E-16	1.0332287212534912E-20	9.33448804670529E-17
-8.450931047688341	23.67686534172989	3.762733511845358E-16	9.710816329145909E-21	9.334442142505207E-17
-8.315280225053407	23.486682331666373	3.7501149786484085E-16	9.554407975836002E-21	9.334430532697285E-17
-8.109310669822081	23.245736403988893	3.7340107283794744E-16	9.355812116894612E-21	9.334413113848682E-17
-5.04821833795282	26.35030357792787	3.941502594047732E-16	1.1989955976280821E-20	9.33415216170545E-17
-5.072511135861281	26.457154341834364	3.9486063957312306E-16	1.2079686360587007E-20	9.334153970069303E-17
-5.319014801988768	27.6151602307035	4.0261732295675403E-16	1.3088085459619917E-20	9.334173174830451E-17
-5.298549699956672	27.508324942348306	4.019050315162281E-16	1.2997133284074498E-20	9.334171656549918E-17
-1.6547952866665352	20.435138707303928	3.546741181825847E-16	6.990929720258293E-21	9.333872985355231E-17
-1.7068462026965912	20.505043732104994	3.5513956136936345E-16	7.049480967048348E-21	9.333877255835336E-17
-1.8328638043067826	20.675856534446993	3.562746558571945E-16	7.192319815516604E-21	9.333887588115234E-17
-1.9146876228856835	20.78271581099791	3.5698607964956464E-16	7.281497656765036E-21	9.333894298521894E-17
-1.9589596542270868	20.838178803681924	3.5735409576131564E-16	7.327541498048091E-21	9.333897924850952E-17
-2.2267902915590323	21.173727916983232	3.5959276135931866E-16	7.609187580924961E-21	9.333919903207227E-17
-2.4765836027203294	21.524027437877677	3.619177029110082E-16	7.902495553747978E-21	9.333940372347733E-17
-2.510632075597485	21.56945277354053	3.6222133963230725E-16	7.940924203534161E-21	9.333943182696919E-17
-3.4170539347823667	18.323036770820913	3.4065876858413127E-16	5.241220167492993E-21	9.334019648297753E-17
-3.3613588547056894	18.26201824120377	3.4025500991122006E-16	5.1907123883110884E-21	9.33401508619231E-17
-2.8302006677410443	17.7685842180935	3.3698525623561093E-16	4.781658192514787E-21	9.33397127226052E-17
-3.0213186080937637	17.882690433716814	3.3774104371139063E-16	4.876552910508404E-21	9.333987003878917E-17
-2.9853774190574067	17.85333337493745	3.375473046154173E-16	4.852214127147947E-21	9.333984058771562E-17
-4.904236518511963	25.91960781073081	3.9126084673731924E-16	1.1623631980061803E-20	9.334140603940761E-17
-4.723668736196532	25.314951331292864	3.8722320623963607E-16	1.1104794444422759E-20	9.334126037809074E-17
-4.604679940346854	25.051089745874435	3.8545049286247615E-16	1.0877048235028041E-20	9.334116108978818E-17
-4.281370486848969	24.383328411417228	3.810060585948815E-16	1.0313917474974727E-20	9.334089695685921E-17
-3.2125741016240386	22.611557155864187	3.691641058752338E-16	8.816891765793369E-21	9.3340010352042E-17
-3.272014261258436	22.70654698603269	3.6979515647441273E-16	8.896218529771034E-21	9.334005929682119E-17
-2.5518384799861815	21.63096481182497	3.6263082466243655E-16	7.993131503507231E-21	9.333946598781984E-17
-2.8735384712196232	22.08009398368013	3.656269548218158E-16	8.370106721683371E-21	9.333973119251347E-17
-3.1756044296995665	22.556944434453374	3.6879921548848194E-16	8.771469142727451E-21	9.333998002959719E-17
-4.545571876999899	19.652622560032107	3.494808471468145E-16	6.345499203473831E-21	9.334113385533758E-17
-4.424895516455141	19.524062222800467	3.4862865290491235E-16	6.239077432804899E-21	9.334103496618041E-17
-3.958958611653594	19.00470136406695	3.451785453821942E-16	5.80667219069158E-21	9.33406459858876E-17
-3.8782730930382083	18.915322300283425	3.4458765854257674E-16	5.732643597560313E-21	9.334057982272403E-17
-5.025563667731989	20.107549344377823	3.5251405189817944E-16	6.7267968509947365E-21	9.334153694967785E-17
-5.277731362781373	20.350988119887234	3.5412324421045213E-16	6.928413085866422E-21	9.334174407674669E-17
-5.606549304112775	20.6598148798465	3.561861735011618E-16	7.188921148958105E-21	9.334202289547723E-17
-6.131048509468386	21.17349677678001	3.595914324958391E-16	7.617188078739052E-21	9.334245749480777E-17
-7.17416985769136	22.198608654304337	3.6641469893359003E-16	8.475227557946725E-21	9.334333312113803E-17
-7.6413332318231895	22.67125431062098	3.695832773576468E-16	8.87401253819663E-21	9.334373067421489E-17
-6.9150129554945305	21.927639425126234	3.6462148166179557E-16	8.251549258255785E-21	9.334311808308476E-17
-6.31895859009996	21.343154735881807	3.60730407115514E-16	7.761617850567597E-21	9.334261794923196E-17
-6.618255579081206	21.642875823077	3.6271640364249104E-16	8.014244860138044E-21	9.334287010768013E-17
-3.6680004015474728	23.30103040805593	3.737698511102388E-16	9.395303601126054E-21	9.334038756171101E-17
-3.83446762916781	23.580833568731567	3.7563584414035E-16	9.63533695385968E-21	9.3340527493477E-17
-4.071443328978513	23.987709649252928	3.783548913017361E-16	9.974219172865068E-21	9.334072140721416E-17
-7.640251545310057	17.586782544931808	1.6477567312812717E-21	-6.138990832709178E-22	9.332739449405893E-22
-7.509356374993602	17.79911102953117	1.6667865843651102E-21	-6.760348140341854E-22	9.416917042051892E-22
-7.6989388334005735	17.4903691638282	1.6406922631268369E-21	-5.8905565064081E-22	9.292020922925393E-22
-7.762103216471637	17.30759444679789	1.6208917181199816E-21	-5.420908318288096E-22	9.282359447153903E-22
-7.821162534822876	17.152686250634986	1.6037685377766744E-21	-5.041495497758286E-22	9.260493396273172E-22
-7.87221896818102	16.9473112831706	1.5791739382713688E-21	-4.56175815246562E-22	9.264087048784965E-22
-7.921170402924522	16.753942907049066	1.556681969727681E-21	-4.1065068368601567E-22	9.27288329115093E-22
-7.9783869673286425	16.470761822820492	1.5220154362385073E-21	-3.4903742618614065E-22	9.292913339428664E-22
-8.003886469325913	16.357472230499454	1.5086270267606331E-21	-3.2358202728472215E-22	9.30078656041025E-22
-8.041803974825056	16.197407590250943	1.4864989845309539E-21	-2.9113524711452427E-22	9.282225924953393E-22
-8.11957094103931	15.808141817188318	1.4351037734286843E-21	-2.1236439165430627E-22	9.274392776762463E-22
-8.094241908274963	15.975737091845481	1.4571583738175875E-21	-2.4489033553566454E-22	9.27243197099708E-22
-8.149959289733443	15.594634263864748	1.4087325984776336E-21	-1.696506425153904E-22	9.288918999471906E-22
-4.487015489615116	14.591722761896559	1.9807288267869746E-21	7.706105752354805E-23	1.5863038364940273E-21
-4.416731324563106	14.512870608922288	1.9874155472357005E-21	9.198479747924275E-23	1.5961855269143148E-21
-4.329055028394281	14.412978776001905	1.9968645082086203E-21	1.1204171784216458E-22	1.609457851919939E-21
-4.19303203891211	14.248275933735142	2.0102661524560933E-21	1.4263610256217144E-22	1.6286684746923917E-21
-4.178965322518646	14.23024927967746	2.0118319806310626E-21	1.4613429903735558E-22	1.6308238281998274E-21
-8.208595369810979	15.125877972768416	1.3473831866371676E-21	-8.534168307787274E-23	9.293211497548937E-22
-8.250106284083648	14.883579494882824	1.3160607040533496E-21	-4.3871332360311197E-23	9.281757291373675E-22
-8.184763342662869	15.304083214581624	1.370712174408105E-21	-1.1687090347259723E-22	9.291735961286276E-22
-8.194040568253598	15.203367992185502	1.3583064202551944E-21	-9.822945677742148E-23	9.302241879461588E-22
-4.009503675450382	13.95499929048619	2.0244541490668245E-21	1.9450946972703603E-22	1.6529532855416837E-21
-3.967321215997023	13.879167246534847	2.028427472974237E-21	2.0865271237467779E-22	1.6592494311908587E-21
-3.8768075373306097	13.684183745503944	2.03381179123822E-21	2.410326718835702E-22	1.6706010037887814E-21
-3.8285567068758617	13.577304042901428	2.0363492904207285E-21	2.5913251863419433E-22	1.6765775412038024E-21
-3.679175518096213	13.165512678706849	2.0428938296950112E-21	3.2627367418435474E-22	1.6944633294174175E-21
-3.5952780276413945	12.848827743115857	2.0427112395692125E-21	3.732547465117715E-22	1.702866461641466E-21
-3.8035301168690907	13.511178334388502	2.036719266165994E-21	2.6901205259912534E-22	1.6790191045466077E-21
-3.5706258476984103	12.751547870197772	2.044148659352836E-21	3.8966013229581573E-22	1.706278768448676E-21
-3.536337058362929	12.508568926206657	2.0433295592654876E-21	4.255768693788268E-22	1.7099701033219875E-21
-3.4943523373487664	12.217884679130231	2.0419729250934122E-21	4.687655651785158E-22	1.714428723548614E-21
-3.476217738039166	12.051206781698731	2.0397426602109137E-21	4.905853715196609E-22	1.7153398703717397E-21
-3.4381043775288846	11.707787309160882	2.043373572622033E-21	5.443745218755826E-22	1.7210387496646897E-21
-3.4175141432913065	11.442487558596586	2.040784005409401E-21	5.793478561861683E-22	1.7216654174095555E-21
-3.390535492772293	10.959938069747185	2.0411544816393725E-21	6.462298233084065E-22	1.723512014410205E-21
-3.391605607580326	10.637069694303245	2.0393753325798916E-21	6.87685777646908E-22	1.7218519260583607E-21
-3.3957072198915474	11.125983907025887	2.043202797024715E-21	6.252199903702919E-22	1.7240543144500176E-21
-3.3933099091125833	10.454525891479044	2.040542577723254E-21	7.136312776118318E-22	1.722081325906692E-21
-3.392748642497309	10.363320317554606	2.041650883513182E-21	7.2617577817979E-22	1.7219962238576275E-21
-3.3881777990103163	10.052022617744685	2.0427398464546822E-21	7.665950086380183E-22	1.7206019691626023E-21
-3.379931059854188	9.65560915900371	2.0431682165658577E-21	8.139096444783729E-22	1.7166584750663738E-21
-3.38003327420144	9.645525660619372	2.0430539256087994E-21	8.150288391672864E-22	1.716518722668392E-21
-3.380411775956053	9.63612711841371	2.0427484811211667E-21	8.158381385292743E-22	1.7162543507938822E-21
-3.4070943292007656	9.209820550583608	2.040074472325161E-21	8.656953218152176E-22	1.709258214774599E-21
-3.4177904844649305	8.97279793026408	2.0326539865065523E-21	8.869979416424319E-22	1.7010461579757105E-21
-4.670507470987797	6.528342318175511	1.900750316356009E-21	1.1327767726194469E-21	1.4949284317161312E-21
-4.472672713765167	6.53165408154053	1.9072078053652536E-21	1.1225753755328075E-21	1.5324186694124152E-21
-4.296096768007061	6.564113874181485	1.903751836715433E-21	1.1036339825583125E-21	1.5439195508127707E-21
-4.1907677441120486	6.6201318525786546	1.904819671630749E-21	1.0865159905149939E-21	1.5595617426829046E-21
-3.42823364007561	8.77881073484247	2.0334008474567295E-21	9.09016242138616E-22	1.6980652042393056E-21
-3.440421539484517	8.631632878187974	2.031467536044737E-21	9.209119965646582E-22	1.6937152046514003E-21
-3.510174069952668	8.051882576425108	2.016530166322E-21	9.59488157168969E-22	1.6748501536739226E-21
-3.4654247941708625	8.41479710425795	2.0244282544124115E-21	9.349995722842322E-22	1.6867332517590527E-21
-3.519325274558982	7.974355231943207	2.011864068911659E-21	9.626825174959768E-22	1.670650376471978E-21
-3.8048036653298265	6.960169305120867	1.9000989234872045E-21	9.948950963296227E-22	1.5686794956178369E-21
-3.942941641067294	6.809098812242506	1.900240478235759E-21	1.0380604762398072E-21	1.5656936677009757E-21
-4.081244662082278	6.715380176995773	1.8902419718140477E-21	1.0495825612811788E-21	1.5587514811801663E-21
-3.557899482821399	7.6388476831782866	1.980930106866437E-21	9.473305869877618E-22	1.6441735009412116E-21
-3.5506928691402093	7.692857622749482	1.9965743917287046E-21	9.63769543089473E-22	1.6550931347186113E-21
-3.535122007221198	7.8370201875805385	2.003253016832255E-21	9.63616087438313E-22	1.6613936980076249E-21
-3.5827478111781415	7.560437912809053	1.975255525004271E-21	9.652536305401748E-22	1.6341670788897886E-21
-3.656557182300242	7.31345080673359	1.9345496830248743E-21	9.661743972180218E-22	1.6010608474752055E-21
-3.741595319822733	7.091603710798701	1.900439377649079E-21	9.601934871143117E-22	1.5752150704143516E-21
-12.48823622079036	29.318127189803445	3.443797419084481E-16	-9.775463721996663E-17	2.5623744011014526E-16
-12.301573729696075	29.291730374054282	3.3516832640410475E-16	-9.63469223142722E-17	2.5490560770152387E-16
-12.904182385341631	29.37659805299116	3.65008342047027E-16	-1.014403562536306E-16	2.574586778269581E-16
-12.704310573905445	29.35687813300677	3.551891061742006E-16	-9.981238688158043E-17	2.5708018330156107E-16
-13.215739023882737	29.375039723105594	3.791232190876611E-16	-1.0399586024310216E-16	2.561627256885226E-16
-13.289816212405814	29.38416912499247	3.827562343500024E-16	-1.0473878888088795E-16	2.5600649818581327E-16
-13.628735756055638	29.408293625969595	3.9691675594224494E-16	-1.0790099490582209E-16	2.5293001304260145E-16
-13.761313265189306	29.420327221129604	4.025785298813243E-16	-1.0921237625808375E-16	2.5179713169318057E-16
-13.789831291953012	29.42263826529943	4.0356396632798444E-16	-1.09541325654778E-16	2.514109978964241E-16
-14.193507593470319	29.351006338599753	4.1529392630798293E-16	-1.114621064128014E-16	2.437134752669894E-16
-14.343065600888547	29.30623263263965	4.184296103626838E-16	-1.1154591142626737E-16	2.4027883610458345E-16
-15.169871121939503	28.7024294022831	4.3536235525581E-16	-1.0334243912038196E-16	2.2169244661483272E-16
-15.025976096323706	28.826575538617305	4.325290747284084E-16	-1.0499976545868904E-16	2.249860362788836E-16
-14.704342841257393	29.099582909420015	4.260876383170842E-16	-1.088763002449961E-16	2.3242814540679674E-16
-14.77814405518191	29.048154888872233	4.2746449238946987E-16	-1.0800128342261075E-16	2.3062512705956126E-16
-15.194930389272562	28.670268692680192	4.359596731601885E-16	-1.0297229259253217E-16	2.211444104929539E-16
-15.552436058935607	28.262388145106144	4.439553716319454E-16	-9.886250873752858E-17	2.1308315924819978E-16
-15.65870487864321	28.128694460225432	4.462543238064438E-16	-9.751911264060835E-17	2.1052533681643412E-16
-15.420870685895718	28.414489982476084	4.411071011950576E-16	-9.982636199014108E-17	2.15972595617586E-16
-16.14669845066415	27.534817692946177	4.541056909970387E-16	-9.608664210111505E-17	1.9683122984635032E-16
-16.18902508127296	27.487365967844962	4.546322947206771E-16	-9.619973045625628E-17	1.9550123415485806E-16
-16.090879730623392	27.60512583812312	4.532170253848572E-16	-9.624531381801558E-17	1.9844259952325862E-16
-15.906983759261689	27.83045491742547	4.505075217318026E-16	-9.648698411369904E-17	2.0391267475323268E-16
-15.78801336657089	27.974288039163056	4.488130262813035E-16	-9.672714907484276E-17	2.072168154706725E-16
-16.4224657835804	27.241242221715776	4.555429949316168E-16	-9.750638768872843E-17	1.880399844791682E-16
-16.636541644582238	27.015574682657572	4.551770562317207E-16	-9.828857827050115E-17	1.8033800862879944E-16
-16.701862721366762	26.948993088668995	4.544084624644728E-16	-9.880581700133309E-17	1.7799607261021918E-16
-16.98192097775023	26.67928029930171	4.497116318217593E-16	-1.0023922031260309E-16	1.6917694779204533E-16
-17.086567607533095	26.586911131348927	4.474762089854029E-16	-1.0121415027831241E-16	1.6649435908712087E-16
-16.810764952407226	26.84442366016748	4.525413871066555E-16	-9.941723502998342E-17	1.7460601987041394E-16
-17.316197999609905	26.352544552541893	4.412487728388671E-16	-1.0402052089258701E-16	1.6119806463483413E-16
-17.45518464052986	26.210110438215963	4.3683681664810886E-16	-1.0533213646477615E-16	1.5822473012470685E-16
-17.722095738557805	25.895382301413925	4.2957455055074617E-16	-1.109217974480314E-16	1.5431970069475632E-16
-17.72264017583542	25.894744071275742	4.295576304629222E-16	-1.1093311246068743E-16	1.5431103672774338E-16
-17.932597821946576	25.11386146747848	4.138846800392587E-16	-1.2360982708079148E-16	1.43777575212094E-16
-17.907096306050956	25.00313633884308	4.1167030425442373E-16	-1.2566518886253166E-16	1.4138863312237907E-16
-17.75267320881764	24.32471147247125	3.978059141101398E-16	-1.3829605135880783E-16	1.2645331395953458E-16
-17.92944471255859	25.1306830888716	4.1418622055979786E-16	-1.233728188090399E-16	1.4396293366780833E-16
-17.722777975835573	25.894232143167198	4.295471038252375E-16	-1.1094326788504636E-16	1.5430176454043652E-16
-17.728945142955695	25.871483784810497	4.290924080614701E-16	-1.113128793954297E-16	1.53996030655261E-16
-17.700264955727473	24.192801294244298	3.9426257346345767E-16	-1.408643249665387E-16	1.216070390764882E-16
-17.492893227235577	23.675149455238873	3.8022809546240844E-16	-1.514656670955924E-16	1.0286006822864159E-16
-17.219818972655105	23.051350814888384	3.606947390805324E-16	-1.6365896353641245E-16	7.87318695161345E-17
-17.213682929786287	23.036984749786797	3.60224110912412E-16	-1.639519294710996E-16	7.818447572101811E-17
-17.20651458505761	23.021889840621302	3.596929933087794E-16	-1.642682538770707E-16	7.755240249891509E-17
-16.72944438496599	22.0265670999435	3.248771898282178E-16	-1.829424823398004E-16	3.5265934595519616E-17
-16.772330573218266	22.113599037757318	3.2782990472392764E-16	-1.8152018949858527E-16	3.8903904867696625E-17
-16.97378539565523	22.529669064239176	3.4239076471533805E-16	-1.7384146234935623E-16	5.663451910333373E-17
-16.69878402350933	21.97001521221032	3.2315067911682206E-16	-1.838032196233404E-16	3.292654227329838E-17
-16.44523432072541	21.481646309928003	3.0694226568676485E-16	-1.9185781932331696E-16	1.2620767127370071E-17
-16.38784636008633	21.382208809377225	3.0425079094532537E-16	-1.9329429823958532E-16	8.456469261616006E-18
-16.10429654720809	20.90765006213037	2.892940652005277E-16	-2.0029871908255036E-16	-1.2246165269424844E-17
-15.229590069694847	19.59839917871314	2.5839383977234287E-16	-2.105810847254876E-16	-7.065119505125654E-17
-15.573303162172023	20.08692966262294	2.680459115482697E-16	-2.0792080477810411E-16	-4.9016416987186705E-17
-15.762739830454272	20.369577854236137	2.7503231967580867E-16	-2.0569239312984357E-16	-3.625984375268312E-17
-15.676053214728174	20.229671015614727	2.711203383881664E-16	-2.0710997632699004E-16	-4.250531759745779E-17
-15.004965242227517	19.29705702264412	2.5378113231536636E-16	-2.080201820663284E-16	-8.379182424670131E-17
-14.347740685004595	18.43237628944785	2.352215114431475E-16	-1.8857337178804247E-16	-1.1508533338414698E-16
-14.71316053352021	18.903140185799252	2.463709169791557E-16	-2.0298063127328094E-16	-1.0128296418721023E-16
-14.112301424219844	18.14085757339455	2.2484912461398556E-16	-1.7592209378687355E-16	-1.2160076337558123E-16
-13.786968016309958	17.746840232171802	2.062339171519107E-16	-1.5406129927009362E-16	-1.226324076613354E-16
-12.572484095421888	16.31238607204104	1.2372938666787947E-16	-7.356767894022735E-17	-8.736956769470744E-17
-12.73923093656964	16.50237005974189	1.3493241484960427E-16	-8.405010323970466E-17	-9.346085648126965E-17
-13.149721100590622	16.985383718836303	1.624737676459554E-16	-1.1082919217772872E-16	-1.0663636587326701E-16
-13.560443943361147	17.474962802260926	1.9067567127396048E-16	-1.3853417902403454E-16	-1.1801356310739193E-16
-12.433087863224218	16.142914163274668	1.1415655285110224E-16	-6.577441859142402E-17	-8.110871491339201E-17
-11.67886765718853	15.130655135953049	6.597887036325517E-17	-2.7604704254379468E-17	-4.8581897707562317E-17
-11.370603754574383	14.616160191779192	4.8910703490926627E-17	-1.4376148859901684E-17	-3.7155432289856513E-17
-11.928279318244115	15.521235666230787	8.026449619069134E-17	-3.846934008062967E-17	-5.872580409661163E-17
-11.098102119973685	14.067276715400904	3.7082351828264686E-17	-6.2899386787322365E-18	-2.830695756618482E-17
-10.94829922258624	13.75778922441979	3.027843328460872E-17	-1.9326799306246726E-18	-2.3556292025510778E-17
-10.566136973193167	12.955069884045642	1.870422156523907E-17	1.723909135942421E-18	-1.4269348729334013E-17
-10.528617101577506	12.869997651759531	1.745203796714815E-17	2.0195079694795885E-18	-1.3314325236021097E-17
-10.125844678960055	12.03212679724241	1.1327376517394889E-17	1.7781019815889614E-18	-8.730407821781168E-18
-10.205786830641387	12.200371242765215	1.2564577288380227E-17	1.8181522052915257E-18	-9.658369670710302E-18
-10.11776374681346	12.014636087480781	1.1241651023326025E-17	1.763397765825185E-18	-8.665876651740233E-18
-9.799033203597945	11.32040592221854	8.016374682640839E-18	1.335931351865281E-18	-6.514906876361507E-18
-9.732454220074882	11.174895810343436	7.348890365372115E-18	1.2274430463948114E-18	-6.017114928098406E-18
-10.081694286405995	11.938670646469957	1.0895596337960618E-17	1.7123029212994401E-18	-8.432418332401288E-18
-9.419861471494833	10.505758447346915	5.5009094958289116E-18	6.895668207130963E-19	-4.785557348042662E-18
-9.39945834397536	10.463080013210769	5.372911139546803E-18	6.535540194199722E-19	-4.695493050550965E-18
-9.362989365785312	10.388561145610026	5.190028800346663E-18	6.270479651672766E-19	-4.5557459003160095E-18
-9.15485933130238	9.94585479357356	4.11982511071194E-18	4.2747194173714695E-19	-3.738398662571005E-18
-12.250739993292553	19.150604908283345	2.1869004000985278E-16	-2.0061375377055987E-16	-8.487461561699256E-17
-12.385666050996104	19.229462944007324	2.294836606556975E-16	-2.084986408981976E-16	-9.471442285675828E-17
-12.018444755085756	18.995911937273455	1.976350368739967E-16	-1.8559841575163317E-16	-6.586253766826839E-17
-11.827571680933026	18.805921238230237	1.8743392338983885E-16	-1.7648217750369982E-16	-5.886654092721563E-17
-11.71378598197753	18.69006222155872	1.8078812827954176E-16	-1.7063238503167147E-16	-5.372530771094678E-17
-11.489121580415649	18.312221504949157	1.624164152479374E-16	-1.5388707307565814E-16	-4.2942087184369906E-17
-11.42092816915265	18.202424829191397	1.5706727552266995E-16	-1.4893643626347363E-16	-4.0046888018924263E-17
-11.137081940903064	17.673975351763787	1.3059062213731484E-16	-1.2336516673913903E-16	-2.951789200190788E-17
-11.050577560623434	17.52903972488271	1.2312513246080284E-16	-1.1608176030828887E-16	-2.652397261955308E-17
-10.900173758069224	17.228821915447778	1.0809223834933132E-16	-1.0109574700689772E-16	-2.2191109884498925E-17
-10.59407257662658	16.86993613536655	8.776470448696E-17	-8.148372855930183E-17	-1.5665627023503175E-17
-10.4015251414116	16.663994998799538	7.683614001774401E-17	-7.101276074670869E-17	-1.2732830678405888E-17
-9.980308680915373	16.24426542990552	5.53820106145155E-17	-5.0581810811189165E-17	-7.58439888969072E-18
-10.52456597891735	16.788877057884427	8.323160501114544E-17	-7.710375080463933E-17	-1.4159519292657903E-17
-9.215934750579713	15.702403997568886	2.963469690897013E-17	-2.6689785814336882E-17	-3.977826930621101E-18
-9.506635524164235	15.916651407254937	3.910009575868269E-17	-3.562299762398748E-17	-3.824850366202877E-18
-9.713477904294042	16.0562870014233	4.608637556062353E-17	-4.2023187437837134E-17	-5.2399745526882425E-18
-8.987328542896977	15.535943891824608	2.2551337280727847E-17	-2.005444135339899E-17	-3.777482241319727E-18
-7.038155536202357	2.4161328913912485	1.095187854035118E-18	9.44547874991655E-19	-4.775185587898661E-19
-7.218271698777633	2.47634434863711	1.0944342301187592E-18	9.324471057108456E-19	-5.108375136860004E-19
-7.402921517489648	2.596088343862585	1.0855723955258842E-18	9.109000530165249E-19	-5.443730966305861E-19
-5.610926604361966	2.56874897195521	1.0054098845392131E-18	9.09327878775686E-19	-2.3818992409954403E-19
-5.791192046184306	2.4885541575675454	1.0285555834015003E-18	9.270579812346973E-19	-2.6619411144255757E-19
-6.090991914769232	2.367770791599311	1.0607898798900383E-18	9.520635415089767E-19	-3.1156409690081484E-19
-6.223300720670824	2.365865245728654	1.0689284609770782E-18	9.54171535145075E-19	-3.357921492950256E-19
-8.524776938151282	15.280293075065625	1.5796323139671015E-17	-1.4658467576560414E-17	-3.6479465505958576E-18
-8.5390176621	15.301185889469425	1.671028515108237E-17	-1.5505203210107715E-17	-3.825348628105405E-18
-8.574275941324595	15.320887483760043	1.7184900845677677E-17	-1.58692805111566E-17	-3.855319715204689E-18
-5.2268760988311245	3.1984387632370352	8.850546921272956E-19	7.998625555963778E-19	-2.0176666573051626E-19
-5.323022364028059	2.954304032548915	9.299385749987662E-19	8.4115446162754E-19	-2.0827784190938564E-19
-5.411391041049513	2.8046470279535036	9.57898238168153E-19	8.665131622268388E-19	-2.1639800798133047E-19
-5.361270108912003	2.863813885716368	9.460788247833834E-19	8.558592071827832E-19	-2.1097164296650318E-19
-5.176470922340737	3.3654332504811606	8.555541179568195E-19	7.728830322937968E-19	-1.9881584931937291E-19
-4.997438755280889	4.032636318053695	7.436900499361595E-19	6.706648592746377E-19	-1.857633544957574E-19
-5.108994509801874	3.6116460899580636	8.12008627224093E-19	7.332808364199881E-19	-1.9451004950938095E-19
-4.991774580661376	4.054261353979088	7.401346243625929E-19	6.674426284505151E-19	-1.852233425419637E-19
-6.53602006808163	2.347293243898074	1.0840781157792864E-18	9.579932683020488E-19	-3.8912302697656405E-19
-6.871423256057571	2.3759082864320638	1.0943778395409569E-18	9.522785325255937E-19	-4.486700722304759E-19
-6.725008134174486	2.363972974785624	1.0911687607450307E-18	9.55397164934104E-19	-4.2351632029901164E-19
-7.498445287702315	2.6504749625169852	1.081179586202405E-18	9.004069187263227E-19	-5.611456200000879E-19
-7.543394316053332	2.6908233254228815	1.0775889229325575E-18	8.936199231187656E-19	-5.688977291557007E-19
-7.714537633122486	2.9137762658493207	1.0559345992521676E-18	8.549934946851046E-19	-6.013795832401399E-19
-7.7891268079090406	3.0564766598021276	1.0428079661225158E-18	8.329754493946626E-19	-6.1601138732439845E-19
-7.80527300412054	3.4063802626319237	1.002317897203386E-18	7.78224054916229E-19	-6.279848755264183E-19
-7.804324521600502	3.2269612996167556	1.0228320235186962E-18	8.055632214004524E-19	-6.230896009490126E-19
-7.758877336072651	3.698244931275473	9.668862735709557E-19	7.325238687792601E-19	-6.3011619518903005E-19
-7.751964178591711	3.7286102673963915	9.63181128873305E-19	7.278811692596795E-19	-6.30054552756444E-19
-4.868412953288395	4.489722570165323	6.641897673125618E-19	6.015285715795593E-19	-1.5802014784647146E-19
-4.944274103721604	4.221530184777065	7.110204133983744E-19	6.4218563267437075E-19	-1.7477466584529737E-19
-4.861218645669248	4.514367912389247	6.592656991046829E-19	5.972429589119466E-19	-1.5591848744108103E-19
-4.761328567585714	4.872867994409656	5.853965683714167E-19	5.329464764061053E-19	-1.2522984765968811E-19
-7.7347878369548635	3.762505605967378	9.584744876800175E-19	7.224975549555739E-19	-6.290358229997433E-19
-7.441188952293851	4.488511996506501	8.624346794305448E-19	6.021739536909781E-19	-6.173336613735179E-19
-7.462522939780039	4.43043664258904	8.696244396909226E-19	6.117794536566914E-19	-6.178345858054318E-19
-7.583988224902736	4.103803156183615	9.086040058900532E-19	6.647521612255351E-19	-6.19302374692264E-19
-7.428705960551779	4.562167039268793	8.57010740048351E-19	5.897398466300263E-19	-6.208237647462811E-19
-7.367225146909923	5.0179675342064245	8.246642607079887E-19	5.116237437054298E-19	-6.457279966717059E-19
-7.395373926440531	5.510469499667041	8.215405506892227E-19	4.262227585913663E-19	-6.983709745287285E-19
-7.396628687854849	5.543415335697084	8.209117344075211E-19	4.2053441128138673E-19	-7.013686913028435E-19
-8.951906927477943	9.55517852325179	3.5348627479445324E-18	3.90473932825783E-19	-3.24985876271046E-18
-8.732770861641235	9.107630277300872	2.81012706521107E-18	2.9677653498561074E-19	-2.644751677700819E-18
-8.477149435408428	8.592840803667324	2.2385772413455546E-18	2.698547609686228E-19	-2.12771545548864E-18
-8.352048182285694	8.325615036227727	1.9492665437026352E-18	2.6427577001671854E-19	-1.8638708499807825E-18
-8.222367325804308	8.079901469599669	1.7583887994090624E-18	2.604770774516159E-19	-1.6831247852092975E-18
-4.558078678429407	5.6727023718291845	3.7869388276344644E-19	3.493547324557092E-19	-4.937277245340167E-20
-4.661854211303943	5.2307881209663405	4.987261313541447E-19	4.574337535654818E-19	-8.759982355205269E-20
-4.6736829568741065	5.179041007331088	5.116536692783138E-19	4.687592608570068E-19	-9.220558978920695E-20
-4.664862639408369	5.2157017440172675	5.027338686533266E-19	4.610055445416539E-19	-8.858653479040015E-20
-7.642518454416541	6.7438038314408955	9.75885326491356E-19	2.566894302367197E-19	-9.269166151127452E-19
-7.72390205946121	6.960130553786359	1.0767369210132146E-18	2.5415892121428697E-19	-1.0257283113148648E-18
-7.960824009101229	7.5515457825414485	1.3367054923099726E-18	2.434818441068686E-19	-1.2815654146730243E-18
-7.398279738095727	5.568321714484634	8.216204544931005E-19	4.1674955487663083E-19	-7.038947502251431E-19
-7.486554017062449	6.151026864151781	8.575486586978146E-19	3.2477777798872432E-19	-7.854000464743242E-19
-7.599533786520233	6.612688047526157	9.489247554790799E-19	2.732855503438113E-19	-8.946045013312819E-19
-4.559353287845783	5.783205763653101	3.4634509116217433E-19	3.195981728009029E-19	-4.037194910320526E-20
-4.539973927898901	6.108340489734484	2.550664263480407E-19	2.3319599508500662E-19	-4.9402158683648655E-21
-4.595870421128182	6.280367827388355	1.5074371534517073E-19	1.3784690493450233E-19	1.1624967276482374E-21
-11.949523827617073	29.206895619841305	3.1679554777980897E-16	-9.316850522692969E-17	2.5053648968643895E-16
-11.807688642858182	29.154031813094953	3.0894313229415535E-16	-9.203938415838557E-17	2.477253548127524E-16
-12.00330605669702	29.223330979102066	3.1965344861651586E-16	-9.359817374461446E-17	2.513492375332872E-16
-11.58017196199464	29.065937130844834	2.962864337787431E-16	-9.065871194179561E-17	2.434286642090368E-16
-11.41683712235142	28.96940271662765	2.867940428224992E-16	-9.010614977120475E-17	2.3865489273231485E-16
-11.219350371023808	28.853937987330728	2.75222201673122E-16	-8.975530668252263E-17	2.3277276049246563E-16
-11.063811648377435	28.68153300927144	2.6491459350276947E-16	-9.15732094572435E-17	2.2616296049512043E-16
-10.947486528223845	28.535037823889105	2.5667312960002565E-16	-9.321786226028189E-17	2.2084415927249314E-16
-10.899230615467399	28.323819733732066	2.486165420318808E-16	-9.757555321544977E-17	2.1496361944088814E-16
-10.868467577029437	28.194812621939796	2.43679167219144E-16	-1.0023991628342219E-16	2.1133217803586824E-16
-10.876511202290695	28.109887068149042	2.4123130037859825E-16	-1.0323239649725343E-16	2.0909406487606795E-16
-10.899672074901286	27.854101802332053	2.3310134624424707E-16	-1.115644834586685E-16	2.017500501964613E-16
-12.412266700730603	28.73183000599365	3.2423078257964577E-16	-9.491226711606353E-17	2.439947741427113E-16
-12.004390987243811	28.644127827029816	3.0130388167665303E-16	-9.673065919630485E-17	2.3958764872263204E-16
-11.418956634563854	28.353076382645266	2.6635725632026656E-16	-1.0215938903983693E-16	2.258591491512526E-16
-11.624144095082618	28.483083006210283	2.787127620088714E-16	-9.962483829045182E-17	2.316590690136579E-16
-11.98757052088968	28.638168487186267	3.0031858365078903E-16	-9.682633384039539E-17	2.3929966158960267E-16
-11.999455430555999	28.643021141499133	3.010242319955119E-16	-9.674936394794556E-17	2.3953556999841705E-16
-11.11438165555979	28.077094826076056	2.471133185360526E-16	-1.0729693650359324E-16	2.1354670062760782E-16
-11.390783517603357	28.330385589064328	2.6463557797206487E-16	-1.0258432660553097E-16	2.248674877832028E-16
-11.018694723095315	27.985290635821798	2.4116372377081674E-16	-1.0906766632521085E-16	2.0862632037538454E-16
-13.471803069018005	28.77445563984976	3.8310066600781322E-16	-9.205724630518897E-17	2.473620895914577E-16
-13.48260549035852	28.773788416678933	3.8368248410276065E-16	-9.202177608804683E-17	2.4733514844357687E-16
-12.935354512904492	28.789110493383188	3.5353865656304966E-16	-9.354184038890796E-17	2.472053755043633E-16
-12.730299209385468	28.768829272465172	3.420623126093898E-16	-9.398151508467904E-17	2.462163569620883E-16
-14.231290469589101	28.525879619960573	4.19636027506162E-16	-8.944973904205295E-17	2.4058252229374147E-16
-14.010448775461906	28.63328583652027	4.101145213194708E-16	-9.011729466677593E-17	2.433548357710487E-16
-13.506471729136642	28.767317669153915	3.8486216335371495E-16	-9.195208785663889E-17	2.471461989929932E-16
-14.460841527293365	28.39408003504012	4.288247755123244E-16	-8.836718338777547E-17	2.3684623556588733E-16
-14.783683682753072	28.129965573228738	4.3775393665656416E-16	-8.778399776086219E-17	2.2946957719442623E-16
-14.975465100779633	27.963363652093868	4.422668841652503E-16	-8.781859037313029E-17	2.2486929528507715E-16
-14.857377166814722	28.070482248494333	4.3979664396001526E-16	-8.766785259760053E-17	2.27813441703312E-16
-15.247091508969765	27.723494694946858	4.481338569120477E-16	-8.7925858170864E-17	2.1806203605289454E-16
-15.438921475279523	27.548521108541188	4.514764002949024E-16	-8.851709575199506E-17	2.130306253154504E-16
-15.777307067901031	27.23142152114181	4.56174464884135E-16	-8.981558377676503E-17	2.033001998881363E-16
-15.505550048294694	27.4862002405047	4.525686350505043E-16	-8.866116364815126E-17	2.1118755642905844E-16
-15.95882932927022	27.057658625283377	4.583024730569665E-16	-9.061026822631536E-17	1.9768708590654813E-16
-16.071627921968407	26.944874315391413	4.5895124170210335E-16	-9.13877903775166E-17	1.9386279944204654E-16
-16.348879088595037	26.649360708813276	4.600847911583447E-16	-9.35638435129266E-17	1.8327841619485106E-16
-16.427997019937784	26.555959712111072	4.597777033541484E-16	-9.44937392622397E-17	1.79900073337057E-16
-16.656844434007954	26.17623866269756	4.557468650254768E-16	-9.857396853543266E-17	1.665497728751791E-16
-16.696536478621557	26.09508062700545	4.544384188662592E-16	-9.972106971655673E-17	1.6366532924520384E-16
-16.835749776418716	25.686852448177994	4.455947690573496E-16	-1.0531346089811757E-16	1.497060595128261E-16
-16.845061757485475	25.628453285604436	4.4402094940956023E-16	-1.0625125649002025E-16	1.4759061048755683E-16
-16.850433340026893	25.176846057478727	4.312096703819274E-16	-1.1386875246058231E-16	1.3142172159321308E-16
-16.85038673364371	25.14105029551206	4.3009851232580916E-16	-1.1449181806075912E-16	1.3010629178495487E-16
-16.822804208812027	24.752145786172367	4.175135199304924E-16	-1.2125795717333644E-16	1.1661734968171745E-16
-16.814022621155868	24.619664448408173	4.1318344019637944E-16	-1.23545058071275E-16	1.120172885983972E-16
-16.812945472733826	24.6090037446475	4.128338707329002E-16	-1.2373379646241105E-16	1.1165245362367098E-16
-16.723937840816944	24.10943746964462	3.947707228973137E-16	-1.330791848907025E-16	9.252565165278317E-17
-16.711672631053567	24.055094941481215	3.92780899670073E-16	-1.341300052435339E-16	9.054408218029857E-17
-16.289023552988983	22.907733919851253	3.443428890848913E-16	-1.5638433265943229E-16	4.459283488134998E-17
-16.541701583590093	23.45604246001041	3.69092726160509E-16	-1.4595203747009065E-16	6.752323378880092E-17
-16.554803726644348	23.499372302025698	3.7089498263271957E-16	-1.4506122717601375E-16	6.91784534298948E-17
-16.28488538521969	22.898119481008653	3.438995331412629E-16	-1.565779815976979E-16	4.419497532486576E-17
-16.26218103763534	22.856454352609262	3.420720896452334E-16	-1.5738704792645206E-16	4.240114065407326E-17
-15.969194038819062	22.31634337785984	3.1856846458476393E-16	-1.6774944825815969E-16	1.9188812904278905E-17
-15.890230123807179	22.1925020649246	3.137180190611355E-16	-1.6997128505548758E-16	1.3824717165316903E-17
-15.611918811164477	21.76175729997115	2.957169331245103E-16	-1.7795666211770316E-16	-5.059745232475995E-18
-15.389654649869971	21.467446140267274	2.849570496074478E-16	-1.8305609954134727E-16	-1.8215209127525684E-17
-15.211472875440649	21.22502075941048	2.7568504015293326E-16	-1.872440109074363E-16	-2.912747559381081E-17
-14.852605830718518	20.76860561637889	2.6224927164836756E-16	-1.9472777277560184E-16	-4.957816219714301E-17
-14.818368111934701	20.727265125728813	2.6084699398838725E-16	-1.9540703626505218E-16	-5.1493492326154284E-17
-14.010753868674147	19.956266747716498	2.4362620975339337E-16	-2.064462452642319E-16	-8.382927218746417E-17
-14.087441807327457	20.012526511232718	2.4452860497435167E-16	-2.0583130002731152E-16	-8.201961490020704E-17
-14.468160486474938	20.371519812579944	2.512832895854499E-16	-2.0102505185135753E-16	-6.728885479487243E-17
-14.161164464278139	20.08381166702931	2.45556545505868E-16	-2.0492956054891263E-16	-7.926687634167086E-17
-14.781086333771103	20.690256417429	2.597144479818696E-16	-1.960407034451826E-16	-5.321319086641768E-17
-12.566775432145782	19.255877513320883	2.3135484834148317E-16	-2.0948270897966422E-16	-9.673262663753621E-17
-13.290339014836286	19.46305631769065	2.3567231915770626E-16	-2.1017584302253442E-16	-9.756675822346618E-17
-13.1729303124603	19.418787275288505	2.352022598380499E-16	-2.1034923127319512E-16	-9.850540313741434E-17
-12.843245224742368	19.28971157894774	2.3422674406424684E-16	-2.108466610949335E-16	-1.0104902460307563E-16
-13.364979556612642	19.508469790386137	2.3658383947490306E-16	-2.100832025391234E-16	-9.656080812141241E-17
-13.714991928392514	19.7215588672211	2.400619362498995E-16	-2.0919286555825372E-16	-9.174424039511527E-17
-10.73275094914898	27.601566124654774	2.254070294846578E-16	-1.1658937654303698E-16	1.9036642050802002E-16
-10.621312259153935	27.431657608134955	2.1918306028784419E-16	-1.1944084687318152E-16	1.8266250175740247E-16
-10.494472622804425	27.139762728691487	2.1640555849048637E-16	-1.226597105474392E-16	1.7072489552213387E-16
-10.440814811578786	26.97290839065918	2.1347307677374555E-16	-1.242735402907955E-16	1.6388162542901162E-16
-10.340010025599554	26.46761329405222	2.1274800192222335E-16	-1.293409376832808E-16	1.42750425884567E-16
-10.310942985096554	26.231506882359504	2.089206603549377E-16	-1.3135093797513401E-16	1.3267213147357467E-16
-10.254915889396067	25.788604694922874	2.1303078943811966E-16	-1.3612651707780203E-16	1.1394732760048742E-16
-10.226478276469011	25.49740684588262	2.1200691704462026E-16	-1.389128809238567E-16	1.0127753432338906E-16
-10.15297056364784	24.454238785309386	2.25317759914003E-16	-1.4998968762737333E-16	5.646550864735971E-17
-10.148816922605754	23.97207807587904	2.3373899024882725E-16	-1.5525449890618251E-16	3.564759896947512E-17
-10.1572747910747	24.735583520367605	2.211862755313326E-16	-1.4687772995025788E-16	6.859825553114831E-17
-10.162097597121184	24.830116402868736	2.2075718400741145E-16	-1.4593647890195355E-16	7.27077994769162E-17
-10.162546766859359	23.84260305188515	2.3637320144546336E-16	-1.5694416510458544E-16	3.0364163754803976E-17
-10.199764060738538	23.17965757589045	2.500740671107728E-16	-1.6540146264913605E-16	1.784126963460702E-18
-10.264133457042867	22.925685144978395	2.535321115464213E-16	-1.6900187015405585E-16	-8.109491754186815E-18
-10.334836167150385	22.416165687077918	2.644735966664181E-16	-1.763074466501643E-16	-2.9694178949354513E-17
-10.491992980100063	22.018023813554393	2.6856296768315617E-16	-1.8315913952713004E-16	-4.4549400326428567E-17
-11.549836964138185	20.072338696358347	2.734714122465398E-16	-2.1323242312466703E-16	-1.0225358785980637E-16
-11.554967867880773	20.064003427239495	2.7333437088958143E-16	-2.1327772800898386E-16	-1.0240996646188918E-16
-10.551136967279964	21.796553611972193	2.73071542849764E-16	-1.8697790405492454E-16	-5.3500021148970044E-17
-10.861109989919282	21.2561808403101	2.739346792039888E-16	-1.9668611119740453E-16	-7.12518557406394E-17
-10.944210941660401	21.11696785294288	2.7505084884123985E-16	-1.9952195259167203E-16	-7.593938336965702E-17
-11.133323225905555	20.800917117156818	2.747048645103216E-16	-2.042511067183067E-16	-8.478870722552946E-17
-11.346534801731305	20.436488911990164	2.743885429593083E-16	-2.0926986545538046E-16	-9.402318920158995E-17
-11.231518843805489	20.62710766906838	2.758539705095731E-16	-2.0711264106975573E-16	-8.95195868864034E-17
-11.741469854730147	19.77949816437784	2.6996172251929227E-16	-2.1575953295445832E-16	-1.0799757268258606E-16
-11.841147224706019	19.661418434931374	2.659449142697244E-16	-2.1608546624049615E-16	-1.088599187550528E-16
-11.973386913159729	19.52262481256701	2.612221762261633E-16	-2.1677915430490123E-16	-1.0969091237617008E-16
-12.17042537041236	19.353881967026794	2.487833166722018E-16	-2.1486160716893883E-16	-1.0679663773905147E-16
-12.254791953417843	19.298450378205736	2.4051728525813857E-16	-2.1246134812508972E-16	-1.0165291801508436E-16
-12.107678242949614	19.405561627556374	2.524533627195838E-16	-2.1526315659521174E-16	-1.0745307779699798E-16
-4.288326386940742	5.8070230604936794	1.672052400324466E-17	1.3612119175835326E-17	-7.21153098331477E-18
-4.307057605244767	5.526002436139832	2.23340665029945E-17	1.8645466815408616E-17	-7.936692872537917E-18
-4.180171464701457	5.245978145694322	2.817974282303196E-17	2.4389873686740133E-17	-5.98758973547885E-18
-4.162615861022818	5.199209053922773	2.9111126864472775E-17	2.5256293868783176E-17	-5.736217770262236E-18
-4.143652721141185	5.191949089536986	2.9315381270548E-17	2.5407164111787304E-17	-5.4442332088209525E-18
-4.014987066173259	6.398560350145364	5.16234034673276E-18	2.5502422300601396E-18	-4.054605571062801E-18
-4.102160277057983	6.226155071234556	8.54609331974816E-18	6.019652594579883E-18	-4.807100787515812E-18
-4.158587255864665	6.1200098173878565	1.0626935721493768E-17	8.19180218187419E-18	-5.329008231336233E-18
-4.284793079351208	5.824858607178209	1.6353071907680216E-17	1.3263189294334098E-17	-7.142616816142767E-18
-3.6322745368198053	5.1479752237781815	3.131090848341357E-17	2.7253787999903573E-17	4.057703851531452E-18
-3.7520724673596213	5.133869891353276	3.1484880433799356E-17	2.7275145885590134E-17	1.5230695768811962E-18
-4.068810461062704	5.185234828589743	2.969911218924213E-17	2.5746038397245668E-17	-4.080579530590708E-18
-3.4079134276844885	5.238028583704212	3.035879175303934E-17	2.579630867492043E-17	8.662409502456262E-18
-3.870611147185512	6.723331704642558	2.909747694727893E-18	-2.4189053556104982E-18	-1.3663856783378937E-18
-3.93550508782948	6.569124366309313	4.3026869674963766E-18	-9.751179702054144E-19	-2.432496545458472E-18
-3.083077723553127	5.477621858005871	2.75872962021401E-17	2.1292420986315778E-17	1.5871913514965716E-17
-3.2016356353304536	5.395281637801698	2.8900096544785826E-17	2.3030767548742648E-17	1.313423737338112E-17
-2.9250367521464256	5.618751443255416	2.780572087036528E-17	1.8582130336580802E-17	1.9811034843597084E-17
-2.808073832376915	5.742408533499555	2.7729819397568896E-17	1.6283312220651998E-17	2.2415630945556156E-17
-2.561109083068193	6.012828978318681	3.2949957967953786E-17	1.1159609370965844E-17	2.9120800530300327E-17
-3.6562255957727294	7.214473650128381	8.761667669961404E-18	-7.173748093904241E-18	-1.19185610848425E-18
-3.592522873141893	7.34008329807876	1.6386717490714607E-17	-1.3117721960090315E-17	1.2398652298963755E-19
-3.54328167840365	7.470859406778205	1.8514154123753402E-17	-1.4821112893997472E-17	1.3989331868732E-19
-2.1477862434435124	6.617732931249476	5.3079741052538614E-17	-4.008185324828767E-18	4.3403739036013895E-17
-2.178221292733067	6.571855578800015	5.103494892635366E-17	-2.5312973754373472E-18	4.238933561307563E-17
-2.0648331524982755	6.7576354797203635	5.892067472646754E-17	-8.494182392734106E-18	4.6330968763482684E-17
-1.8849213199230619	7.066868042911974	7.165059710226786E-17	-1.8361914292806972E-17	5.252047661186901E-17
-2.4120263893614973	6.229400814325045	3.971552651264219E-17	6.077467817857828E-18	3.423512217662774E-17
-2.5361866250272955	6.047252036713077	3.355336745454935E-17	1.0626697266674134E-17	2.979647933889763E-17
-3.935819787141531	17.984500048599497	3.4427807502151307E-16	-2.0734730073215707E-16	5.2135787354559436E-17
-3.78336958602557	17.993315823553566	3.405394700689741E-16	-2.077424339250191E-16	5.1256732303091286E-17
-3.427077741744119	7.766058137175304	4.237800782343295E-17	-3.355830574081308E-17	2.7012545020085908E-18
-3.406569881135219	7.832445527304884	4.5377672355444916E-17	-3.582954118559712E-17	3.032944352984444E-18
-3.395983191054093	7.883794864942119	4.7740719140580707E-17	-3.760124678705079E-17	3.2751731920565338E-18
-3.3371281060386737	8.150918617555703	6.057518318596275E-17	-4.6327583152733524E-17	3.919633553258918E-18
-1.278169408830863	8.48437433428823	1.3220251380339632E-16	-6.738001165612935E-17	7.408386460110174E-17
-1.4540629241815408	8.03470965362341	1.1303564907884372E-16	-5.126387996650855E-17	6.879661175151275E-17
-1.8167261401452421	7.208011822579171	7.726196639292605E-17	-2.2938112999749008E-17	5.530875367397314E-17
-1.5523830370140876	7.789776732269239	1.022226362605023E-16	-4.2390850563950835E-17	6.474409689342106E-17
-0.9410764433027281	9.405038530050247	1.6846436857814064E-16	-9.882344518442752E-17	8.159831501839926E-17
-1.0329367331417418	9.151234284338832	1.5881459177249142E-16	-9.074417303221287E-17	7.986366871912997E-17
-0.7679094447811552	9.95277965234512	1.8650349037884925E-16	-1.1432022775744595E-16	8.386054943245572E-17
-0.33002843814312044	12.134348277380695	2.4615476577734758E-16	-1.6683768225833252E-16	8.554517054392854E-17
-0.3357764586920513	12.078843485378034	2.448721890676569E-16	-1.656792201107089E-16	8.565472122550179E-17
-3.417433509638533	17.827381727176302	3.3392386424132654E-16	-2.0992233781957326E-16	5.1475132205415464E-17
-3.353382382951112	17.741842308688575	3.3331721787954176E-16	-2.1066042100330823E-16	5.189115311297089E-17
-3.674832941632539	17.93323560833925	3.386901375688389E-16	-2.0814482398564349E-16	5.170715195902634E-17
-3.5409307277999584	17.885907081965335	3.3621574375012557E-16	-2.092786417772811E-16	5.138466312678663E-17
-3.1860561960175433	17.549365365355296	3.3131564228431687E-16	-2.117444120975027E-16	5.243518338956821E-17
-2.9981130641699174	17.395321314172424	3.2928290383402657E-16	-2.12453026555309E-16	5.303105057665605E-17
-3.2165215628928006	17.57820816975883	3.3158764523321604E-16	-2.1143114640506953E-16	5.242487703816876E-17
-4.1137207324417435	17.95308223849858	3.497151392475253E-16	-2.0672554344346938E-16	5.206178500565945E-17
-4.160621080742889	17.795938972454014	3.523372056683243E-16	-2.0713808370930666E-16	5.258740468616413E-17
-4.190763877417752	17.70804950350443	3.537065754334483E-16	-2.0684596221999465E-16	5.2727996248963757E-17
-0.33050020850094985	12.145123827625998	2.463487006667143E-16	-1.6700910382224042E-16	8.549588252661796E-17
-1.4343564303268679	16.31909273804294	3.0717446857036326E-16	-2.1298854920822174E-16	5.954737435205769E-17
-1.3066176526698219	16.0680303809159	3.046302707184194E-16	-2.1259684202977976E-16	6.066805062636607E-17
-1.1152979539279455	15.611202681804269	2.999625227815534E-16	-2.1059729420467574E-16	6.365574997147541E-17
-2.4474803932797915	17.1585224792057	3.233434129448674E-16	-2.134277920084414E-16	5.4947692000637397E-17
-2.055761384167546	17.041296048986602	3.1808297648909643E-16	-2.1399185466247276E-16	5.581983791117768E-17
-1.9984998164489554	17.002629506016117	3.1718189458774505E-16	-2.138491788664489E-16	5.620230274302886E-17
-1.5724149375605685	16.580962567434636	3.1022138791651993E-16	-2.139374182847048E-16	5.811369159538597E-17
-2.9820955633715815	17.38344915169903	3.2911278879387977E-16	-2.1249460729475445E-16	5.309425373056343E-17
-2.724789042326286	17.256116533629893	3.263488892222473E-16	-2.1298677012751515E-16	5.403751275645863E-17
-2.531457869203797	17.190304756335227	3.2425013971112763E-16	-2.1344315024331374E-16	5.445370227579041E-17
-4.183190145794866	17.56540290424019	3.535063836432454E-16	-2.0671772282443E-16	5.3017443116556145E-17
-4.207099313692599	17.371866069837257	3.5462657272453124E-16	-2.0735189319873706E-16	5.326213784739441E-17
-4.17345519997633	17.089831976884682	3.527120180107176E-16	-2.079628682164955E-16	5.270952988262488E-17
-3.3148310309893363	8.423923301546052	7.426080531837176E-17	-5.663805566344077E-17	4.287054117570873E-18
-3.3001926290874843	8.663118489326514	8.566437722029361E-17	-6.562552304971073E-17	4.7067056863772506E-18
-3.2862287614074197	8.915212706658004	9.711967122149139E-17	-7.419579008769616E-17	5.6617982988205775E-18
-3.2794829862540458	9.153166440048345	1.0867641953328409E-16	-8.299972849777319E-17	6.489636751338034E-18
-0.3805651487088481	12.953841366376702	2.6138225301786185E-16	-1.8051114708796014E-16	8.149524452835716E-17
-0.4307061904896281	13.36924122248353	2.6917273310457856E-16	-1.8760601202274145E-16	7.920883943772146E-17
-0.5075965103225141	13.744646939005303	2.7470511946509563E-16	-1.9202726620256287E-16	7.697390575832182E-17
-0.5977318219793605	14.096499370658435	2.8047169796238124E-16	-1.9697135176693286E-16	7.444620906324016E-17
-3.2676731937878696	9.605726412719452	1.292199230687065E-16	-9.758288095787209E-17	9.367654977020211E-18
-3.256429234120413	10.042692132374542	1.4853982184120054E-16	-1.1114954521248328E-16	1.2290981849384348E-17
-3.268410707882346	10.416945356274994	1.6324210484709907E-16	-1.2074160027846255E-16	1.4605002060440268E-17
-0.6591870284780542	10.31262568099423	1.986958534504034E-16	-1.2488895942162992E-16	8.53458162299913E-17
-0.42285288091859907	11.258976825610697	2.2589986842613706E-16	-1.485438010124762E-16	8.72123164340759E-17
-0.42939644071267913	11.215805729165236	2.246855905772794E-16	-1.4743776475527266E-16	8.720795107520805E-17
-0.6312573047807166	10.428088654680536	2.024257808634161E-16	-1.2823180660594956E-16	8.57001464552065E-17
-3.2903234695987535	10.897386429199772	1.8315843219536612E-16	-1.3409993302013271E-16	1.747762703834545E-17
-2.987291544864133	17.386535233830127	3.2917596357094932E-16	-2.1248961377099188E-16	5.307182876747937E-17
-4.164359810315925	17.031866286091535	3.5218614624772864E-16	-2.0795347018248552E-16	5.271973578960987E-17
-0.7097934901376413	14.466809880080852	2.8615995507355675E-16	-2.0170405700890508E-16	7.155549421285555E-17
-0.8575672753041089	14.969271293498517	2.9215223410661174E-16	-2.0582688748519708E-16	6.819600271978664E-17
-0.9532329287786547	15.217415294466539	2.9571168621701464E-16	-2.084340729045263E-16	6.617056793918743E-17
-4.1386892518049425	16.602845789463966	3.4768982421818537E-16	-2.0750792620548268E-16	5.1299263887353644E-17
-4.159558946386909	16.976159925336383	3.5155064634881365E-16	-2.0771489880358114E-16	5.268055117545729E-17
-4.083322820670365	16.225441788462653	3.419777259027169E-16	-2.0649315864076914E-16	4.9847134755096675E-17
-4.075875945060494	16.183223288394085	3.412812371238445E-16	-2.0630946577813125E-16	4.976197787132511E-17
-3.9528003255732322	15.292784673108926	3.2259626960232377E-16	-2.017644368570561E-16	4.374458209590081E-17
-3.9992067929440043	15.73055462668215	3.323959395097619E-16	-2.046256175724747E-16	4.702214070246441E-17
-4.068371905853679	16.139351008679608	3.403585991470759E-16	-2.0602121849820353E-16	4.953047406919905E-17
-3.903746688804401	14.691009127397303	3.0790331728751275E-16	-1.963878144539701E-16	3.933381444018227E-17
-3.86987704440043	14.375574603567006	2.9945135214683877E-16	-1.9290247293471024E-16	3.734742902798927E-17
-3.9256796422272324	14.820378173973397	3.1120641573609946E-16	-1.9747885486533125E-16	4.019197662668973E-17
-3.9497350317267026	15.228464150498013	3.210446560825806E-16	-2.0115709478195306E-16	4.328319039008323E-17
-3.7268568443784513	13.894308007070336	2.855824990192467E-16	-1.8826089283915552E-16	3.457795194076396E-17
-3.698215854277132	13.779058127098043	2.821464256141347E-16	-1.869638827980147E-16	3.392081957113409E-17
-3.6779639093146645	13.673870011895303	2.7878884724777223E-16	-1.853753873638363E-16	3.337219279738294E-17
-3.571181750067259	13.33170586472178	2.6828174057358365E-16	-1.8138286155547576E-16	3.14721321709982E-17
-3.4835043026903465	12.977876322076302	2.5652895008190426E-16	-1.7557742798394154E-16	3.010707469573532E-17
-3.404126025364066	12.339701968592273	2.3599292509972926E-16	-1.65428482271661E-16	2.600146547174258E-17
-3.3488293333994186	11.895449310153229	2.1965815802002538E-16	-1.559658371528414E-16	2.3712599621191068E-17
-3.300315153385468	11.14083500028607	1.9286589795524408E-16	-1.4035200091762338E-16	1.895572924005809E-17
-3.9511621749674837	15.271050023970451	3.220912090021014E-16	-2.0158595875048685E-16	4.3622832788575367E-17
-8.244373317370188	14.628658956740194	1.2885604013339788E-21	6.438027942706991E-24	9.335491210812766E-22
-8.208489142862772	14.204433859089825	1.2475228299674944E-21	8.54754153324232E-23	9.448271792303625E-22
-8.193734077492797	13.966873422743047	1.2248950480565668E-21	1.3081595467944018E-22	9.497593270342672E-22
-8.232676222944097	14.462837941075223	1.2720669437113495E-21	3.77043468336408E-23	9.389791722264312E-22
-8.19035693955016	13.837323106092928	1.2134187140947926E-21	1.5635691150937151E-22	9.505504086141598E-22
-8.113167709168138	13.369167772280294	1.183308407736948E-21	2.404644170624006E-22	9.66717434945387E-22
-8.077142174814208	13.181783020574018	1.1781665254043923E-21	2.7524863324668183E-22	9.729892501682294E-22
-7.967407351985131	12.816549861797377	1.1751196424996672E-21	3.359716454703842E-22	9.94758507174994E-22
-7.4202031915344335	11.241546128091116	1.264730533512847E-21	5.830619192884721E-22	1.1016517820782732E-21
-7.380855782333087	11.139150568907128	1.278839171753975E-21	6.01339574176123E-22	1.1095308042710595E-21
-7.603903539139292	11.751642921695533	1.2210360829030287E-21	5.033872334149781E-22	1.0645482048388442E-21
-7.696154479064555	11.994745340563997	1.2019117981799541E-21	4.680414278789883E-22	1.0461640378407009E-21
-7.744684776673163	12.145936214046198	1.1983203099934254E-21	4.4524189534367565E-22	1.0367696486406285E-21
-7.337783016568444	11.036160898112158	1.2941202807666351E-21	6.186128297887762E-22	1.117883427412776E-21
-5.478513842259125	7.328297301269693	1.7936253929457997E-21	1.05081976154705E-21	1.3896750112538506E-21
-5.496335515484936	7.350666297835906	1.793062049245588E-21	1.050836127737405E-21	1.38795616804726E-21
-5.513292533723025	7.373441024034741	1.78986858286997E-21	1.048624704397768E-21	1.386205737028961E-21
-5.7782594324877365	7.704138241466704	1.7584366249938312E-21	1.0278843978739262E-21	1.3469670123742404E-21
-5.226288884072366	6.97442447090005	1.845456812880967E-21	1.0962711812329409E-21	1.417097521133854E-21
-5.1320395346395955	6.880771446866525	1.8494162749587683E-21	1.098118528714096E-21	1.4278858863351849E-21
-4.981658732436152	6.746084424883188	1.871591663658417E-21	1.1153921142394116E-21	1.4505868356162792E-21
-4.872230788355059	6.663668971542325	1.8818748149396986E-21	1.1237964155115604E-21	1.4687906931665586E-21
-5.95993806317256	8.088641025459268	1.6884887180721953E-21	9.6457365704058E-22	1.3340321127009227E-21
-6.156106083074739	8.43849134717127	1.653475977690484E-21	9.426372415776534E-22	1.3122255790252479E-21
-6.3622803987511345	8.893710900037291	1.5800080592827234E-21	8.789316132566514E-22	1.290400124436901E-21
-7.037730777065047	10.279206689455364	1.3870212404822545E-21	7.254004739881795E-22	1.1776381054891517E-21
-6.511291309796823	9.166024915663732	1.5568537545334744E-21	8.683824399355397E-22	1.2669605552866016E-21
-6.961309529005052	10.091919377967345	1.408660612415045E-21	7.5045724484438085E-22	1.1915796703006676E-21
-6.976746835639336	10.11701394282087	1.406640968066662E-21	7.490064398002954E-22	1.1893905840123892E-21
-11.149672852779776	19.026028297048256	4.411029135664874E-17	-1.165736190880297E-17	-2.036759428944236E-17
-11.177286946315288	19.099277703541333	4.4363415677267455E-17	-1.1966257516917047E-17	-2.042517231945235E-17
-9.18227086019565	22.941744559833715	4.2962412787121404E-17	-2.4449523481760472E-17	-1.3313913870691355E-17
-8.933979733519063	23.042297787756027	4.196177495470916E-17	-2.4731397972514498E-17	-1.2230238110626981E-17
-9.497726748011418	22.723004536194928	4.383510266454334E-17	-2.3699014783305743E-17	-1.4518615633660965E-17
-11.201816179455392	19.362671115833425	4.480308737943025E-17	-1.2898535453473615E-17	-2.035372551430201E-17
-11.022193536741858	18.71762456011473	4.3012033009449613E-17	-1.042608729160208E-17	-2.011020570540698E-17
-10.948655511422155	18.634752597804788	4.2426126842473355E-17	-1.0005524290278685E-17	-1.9877885253065636E-17
-10.739200803101152	18.414265673982754	4.080578054328078E-17	-8.945693486274515E-18	-1.9232085373967734E-17
-10.426129079411938	18.242868662510936	3.832734667991595E-17	-7.854925040494943E-18	-1.8077672030334126E-17
-10.351495060601314	18.19934593348884	3.773127354759602E-17	-7.605174012575104E-18	-1.7797975242709764E-17
-10.276659955502009	18.164399203559437	3.7136354423613037E-17	-7.378339219180868E-18	-1.7527993347179385E-17
-10.051706148564318	18.092298620546728	3.5286279126208654E-17	-6.794299395013538E-18	-1.659969992791478E-17
-11.220597943108505	19.547650220008503	4.511321035710837E-17	-1.3545835290367158E-17	-2.029818627163905E-17
-11.213232813518047	19.613678726955158	4.516546650756907E-17	-1.3730221862408964E-17	-2.0258406671024398E-17
-11.167862918473158	19.983763373685665	4.542484277547073E-17	-1.4955607244502857E-17	-1.994237910115048E-17
-11.119734753615504	20.180895538942224	4.5520879848479874E-17	-1.5514480534027616E-17	-1.9786925990239692E-17
-10.889962382093142	20.81510177874138	4.5525954575902287E-17	-1.743956667434073E-17	-1.8975792831149918E-17
-10.989883259185685	20.57314650704364	4.553524283631187E-17	-1.6760404741725788E-17	-1.9268037567397172E-17
-10.670647697607485	21.25443563231954	4.5429239001247213E-17	-1.880724289804126E-17	-1.8269031111997226E-17
-8.656589193032165	23.077778160673812	4.0531560657289764E-17	-2.4670970078033418E-17	-1.1127878071027738E-17
-8.262164632393056	22.97490850022338	3.7879990432623733E-17	-2.381464535890189E-17	-9.365738911378185E-18
-8.093510801985081	22.896766634500132	3.6642889065248835E-17	-2.3311695437668014E-17	-8.712916918273769E-18
-7.68989912608717	22.564207698669875	3.320669683851631E-17	-2.1257558405511926E-17	-7.014407584598792E-18
-10.61906467426591	21.352055718189742	4.541195522502334E-17	-1.9079466438555657E-17	-1.8142299937942568E-17
-9.936768220586934	22.310409278173573	4.4813199452976045E-17	-2.2269310853134963E-17	-1.6080950882867403E-17
-9.627937960973474	22.62487940796674	4.4215720003589835E-17	-2.3386205731193785E-17	-1.4977876494599074E-17
-9.573169961095976	22.676544366109272	4.409461981316123E-17	-2.3557212396848222E-17	-1.4798788111024214E-17
-10.134279956953314	22.058148587414195	4.498728652881311E-17	-2.136874306075082E-17	-1.6741798919449755E-17
-10.304582249602808	21.836678921374176	4.520414124505571E-17	-2.064853414377288E-17	-1.7235181296511808E-17
-10.555587977067566	21.45179651669559	4.5358130365547016E-17	-1.937039269591668E-17	-1.7989855528454936E-17
-9.871150253323467	18.04329134881533	3.3819551789683326E-17	-6.37737138326081E-18	-1.5897539908859645E-17
-9.4491510421968	17.986087424675254	3.0063259515416816E-17	-5.473622053525299E-18	-1.4036158492708188E-17
-9.39405468440286	17.97674307009461	2.957411980158058E-17	-5.36405473820986E-18	-1.3803742365536932E-17
-9.318824933668623	17.968766098777905	2.8841628015069084E-17	-5.2018821622345095E-18	-1.3457169461349478E-17
-8.866655676614846	17.930756511797174	2.4512180897586262E-17	-4.292723214348942E-18	-1.1340441788505316E-17
-7.460370084706861	22.326890903804703	3.1147802051097654E-17	-1.9991426015914187E-17	-6.261704365930917E-18
-7.181921823170052	22.004421546653404	2.845321619235329E-17	-1.8067465579777113E-17	-5.266336661742303E-18
-6.980050576019263	21.793148493492453	2.6623255330339012E-17	-1.695229897187378E-17	-4.670898026552314E-18
-6.576542696581086	21.409318391621486	2.314098815823221E-17	-1.4750518530586485E-17	-3.37347785250626E-18
-8.591810565175942	17.924390418426363	2.1584359126920368E-17	-3.708268594558673E-18	-9.987696428545692E-18
-8.160987566235585	17.895824611247768	1.6364285385113273E-17	-2.642847482886159E-18	-7.572413156195217E-18
-8.427526747689353	17.911776804777684	1.963637748766072E-17	-3.319663291125425E-18	-9.089468720010387E-18
-8.540982568507179	17.920050757602066	2.1046501134241453E-17	-3.6040457176927115E-18	-9.736995398793372E-18
-5.864615339578987	20.755750631962357	1.7446727040586575E-17	-1.1224013416765126E-17	-9.987051327878482E-19
-5.543802938210256	20.38074487517408	1.466602913020254E-17	-9.172827940817122E-18	3.733259045840759E-20
-6.504364858334945	21.34437545298176	2.2559084624568577E-17	-1.4431528822411154E-17	-3.1696478479355374E-18
-5.970918121132899	20.87023242852833	1.8340250573377303E-17	-1.1754078062831888E-17	-1.2904658060466754E-18
-5.171797381464162	19.89737251545445	1.1354430201915096E-17	-7.039478396354455E-18	8.191481268699491E-19
-5.0245480447987125	19.683822661130662	1.0010533340540047E-17	-5.9549691381351574E-18	1.1652674612626632E-18
-4.900152014728899	19.401774462066626	8.514241895040188E-18	-4.9212716815536774E-18	1.1461002741799413E-18
-8.045165203849148	17.895237150670994	1.4381129824849748E-17	-2.2723752423687507E-18	-6.5713956891344636E-18
-7.828330068792466	17.887207984644846	1.0396712914562186E-17	-1.6198383522905816E-18	-4.681921902266355E-18
-7.588389628929521	17.819549385161938	2.4550388891348445E-18	-2.745555602794038E-19	-1.150501154589346E-18
-4.683175416995011	18.92056128922509	6.172752503918715E-18	-3.2411761467323283E-18	1.3760238765946713E-18
-4.557131527726211	18.533459102138394	4.561905959338329E-18	-2.4569498788844833E-18	1.3043720661966357E-18
-4.377707594286538	17.57417867700677	1.4346031251349144E-18	-7.738499388388648E-19	7.471015387098277E-19
-4.375950900357417	17.526057226949376	1.2839704739307434E-18	-6.924772118553375E-19	6.927909675659537E-19
-4.484941864981501	18.19838652331461	3.1990675347893836E-18	-1.6196456828383093E-18	1.1066713836101398E-18
-4.372825752777866	17.497105804998277	1.2261803492355571E-18	-6.684072376207535E-19	6.616815643963707E-19
-4.260063754969469	16.957122878843833	5.243466364206041E-19	-2.888439155896126E-19	4.282881955685105E-19
-4.2543796491463395	16.88173839584814	4.557266472615991E-19	-2.528847532531045E-19	3.727657673980354E-19
-4.172479120773178	16.325671413989923	4.748117499391017E-19	-8.839577888849369E-20	2.1712910508078285E-19
-4.151871519508384	16.155447405066244	4.955472100164061E-19	-3.197654690705769E-20	1.6509027436054549E-19
-4.144035245207647	16.121454065378032	5.042326960102299E-19	-2.881930287181417E-20	1.6400313420436454E-19
-4.072421898747817	15.289956430567175	4.831360369196689E-19	9.545745365197927E-20	5.438608289574753E-20
-4.095328121705499	15.489697359268533	5.005079536452638E-19	7.65729551608192E-20	6.29614201672089E-20
-4.118480058777639	15.68595857984359	5.398152539622942E-19	4.3406535787269477E-20	9.473918337785481E-20
-4.140149876500907	16.06180723438685	5.017769325430583E-19	-2.141339513616695E-20	1.5699127319797342E-19
-4.179593610389492	14.862900564725685	3.8430882709239374E-19	1.3019043467138242E-19	-1.7930521759442703E-20
-4.129583690004605	15.034457843656845	4.2960383205721493E-19	1.2812483927380641E-19	-1.4325405439307383E-21
-4.332504046130264	14.727261534199787	1.9265504103906515E-19	5.63580650540634E-20	-2.2822722364452915E-22
-6.864381120883843	17.824925970386563	1.767349541920614E-21	-6.702254453983037E-22	1.1025919594087958E-21
-7.111456277637915	17.862901719600874	1.735198592048722E-21	-6.87431773762559E-22	1.0401613893489526E-21
-7.361730330183262	17.815658423143518	1.6924046495119172E-21	-6.780176196596324E-22	9.781292603568634E-22
-6.699631952192596	17.790187728061333	1.790896856138647E-21	-6.559317295984535E-22	1.1438335669693374E-21
-6.471535900809904	17.65611081898578	1.8147140302337656E-21	-6.108244287575484E-22	1.2017243053793789E-21
-6.01856299486931	16.965651538393175	1.8443668582327825E-21	-4.231172819976701E-22	1.3125298573548291E-21
-6.018217814642384	16.964954947243214	1.844382709069098E-21	-4.2293468730255003E-22	1.3126149032488339E-21
-6.192614293475787	17.31914560580889	1.8360669029794997E-21	-5.130921723790508E-22	1.2711662159564492E-21
-6.358826975092747	17.562077889890872	1.8270740630230185E-21	-5.825741221065438E-22	1.2300045488046512E-21
-6.018066056155799	16.964687362149334	1.8443967889814367E-21	-4.2286830094132155E-22	1.3126528699701223E-21
-4.908304538333134	14.969355025422521	1.927124596395951E-21	-1.83153764165044E-24	1.5207389872857273E-21
-4.894965705707698	14.956384548239772	1.9288163380069365E-21	8.176454214126986E-25	1.5228898779302034E-21
-5.522668475480044	15.89108446419409	1.8665384065065947E-21	-1.8639022460902774E-22	1.4116260271817844E-21
-5.590293973325887	16.02332329799043	1.862143630369889E-21	-2.1246126868361555E-22	1.3994319403849246E-21
-5.62503595550961	16.102423683804165	1.861099422470352E-21	-2.28329297732969E-22	1.3937812840106657E-21
-5.79838945170203	16.47567517825189	1.8517484171185808E-21	-3.095566829300493E-22	1.358880266636768E-21
-5.818300420163335	16.518599132988257	1.85127816082223E-21	-3.1872137231078177E-22	1.3554459333204733E-21
-6.016563718580136	16.961325465432818	1.8444544170813676E-21	-4.2209165774968024E-22	1.3129765410984431E-21
-4.911331118979538	14.97328547513143	1.9267642791613305E-21	-2.620407026247829E-24	1.5202007215518374E-21
-5.0735700023776875	15.16993664121582	1.907911160053498E-21	-4.1116460729800556E-23	1.4926812398032655E-21
-5.223708594183212	15.375437594116095	1.892293146545137E-21	-8.270974384504165E-23	1.4667539995943051E-21
-5.2244114000787105	15.376332166246335	1.892219848566465E-21	-8.28839203149334E-23	1.4666380178537312E-21
-5.424504479191739	15.698092793846305	1.8735318397685723E-21	-1.465255556575836E-22	1.4306473279312856E-21
-5.22565127061393	15.37825402853767	1.892110629999775E-21	-8.326701651041303E-23	1.4664262588143914E-21
-4.7077301313837365	14.774519111724057	1.9523929901765786E-21	3.835808658732349E-23	1.5529637615394286E-21
-4.675015183440867	14.74800878513003	1.9562316439509023E-21	4.376763491320197E-23	1.5576979619061782E-21
-3.7658512309524754	7.028045440845924	1.903345007366568E-21	9.790827639754209E-22	1.5743386137384788E-21
