# Supplementary material for: Thyroarytenoid muscle fiber orientation regulates the ability to modulate vocal fold vertical thickness
Source: PLoS One. 2025 Dec 4;20(12):e0337735. doi: 10.1371/journal.pone.0337735 (PMC12677544; doi:10.1371/journal.pone.0337735)
Supplement: S4 Data — (ZIP) [file pone.0337735.s004.zip › Male/contourA7TA10.csv]

% Model	Angle6.mph
% Version	COMSOL 6.1.0.357
% Date	Dec 14 2024, 02:35
% Dimension	2
% Nodes	720
% Expressions	3
% Description	Line
% cpl1x	cpl1y	Displacement magnitude	u	v
-11.968005616002486	39.650844643500406	2.104532784418863	2.5262569119411304E-4	0.25031861062727323
-12.100925229184412	39.521184251215715	2.1021167059984402	2.5131443500704307E-4	0.25034280336383263
-11.810234379374002	39.74293127707726	2.1062455481206417	2.5356240464695216E-4	0.25030079297324953
-11.76596306338081	39.775513356632324	2.1068528662001245	2.538925165590428E-4	0.25029460413694277
-11.47739948826791	39.862189693672036	2.1084672580296884	2.547723698713667E-4	0.2502764222332118
-11.258980847445656	39.857881496438054	2.1083840983098847	2.547297354164353E-4	0.25027499269557857
-11.716143543792246	39.796222579001906	2.1072380607651073	2.541038257264862E-4	0.25029045225231555
-11.163938214941039	39.85365079891891	2.108305997700849	2.546835097924847E-4	0.2502747857416967
-10.796207435616262	39.85090503287166	2.10825374722236	2.5464628801733706E-4	0.2502715844376511
-10.709496869932108	39.85039381204079	2.108243440921156	2.5463792548448483E-4	0.2502708073659853
-10.37169574884199	39.850036177539195	2.108235797995966	2.5462251400702046E-4	0.2502674893485829
-12.13512273325702	39.460672833157	2.100989660721625	2.507033576247223E-4	0.2503538134182898
-12.240660142730178	39.24849072022055	2.0970390785716915	2.485594142825214E-4	0.25039227233665085
-12.227325367848685	39.08705965880899	2.0940306810941207	2.469343825561008E-4	0.2504205960042912
-12.205740642978935	38.979124391808504	2.092021058395733	2.458475687733269E-4	0.2504394060215402
-9.681369688821853	39.850002288818345	2.1082272375796927	2.545988959524105E-4	0.25026059800999917
-9.209886193231677	39.8500022888185	2.108228399354732	2.5457667858480625E-4	0.25025588930536163
-6.503691158131879	38.96454001876737	2.0917157508161623	2.4567499322616904E-4	0.2503852905044854
-6.587351156296421	39.29642873129991	2.097901044564736	2.4899296928575405E-4	0.2503275029839486
-6.771159512318912	39.57700815680421	2.103126787842532	2.5180227916311615E-4	0.25027977845402166
-6.814129999907874	39.651652838586976	2.1045178630194328	2.525491322503671E-4	0.2502670226096085
-7.229593906641747	39.84203493583536	2.1080659989116706	2.544616150986679E-4	0.2502375473329627
-7.181795837296288	39.83706132882147	2.107973323775925	2.5441125906287886E-4	0.2502379482607545
-7.033567159296577	39.76166368437849	2.1065668031806686	2.536548252634743E-4	0.25024978438673606
-7.6946177519140235	39.85300356006798	2.108273738246437	2.5457205236013267E-4	0.2502402454702114
-6.488283836647731	38.91091546805024	2.0907172825491656	2.4513654315796437E-4	0.25039460710225697
-10.243595360807257	39.850002288818345	2.1082351287454406	2.546152288967773E-4	0.2502662151039353
-9.730298368089413	39.85000228881833	2.1082279393785512	2.5460032957704166E-4	0.2502610863275259
-9.743014193148053	39.85000228881833	2.10822790521616	2.54601042742284E-4	0.25026121322178846
-9.085341826788042	39.8500022888185	2.108227208575764	2.5457333343314445E-4	0.2502546448362926
-7.779783738995952	39.851154726690396	2.1082415853860623	2.545520729954234E-4	0.25024142218537615
-7.886706964608754	39.850916601280545	2.1082354251005833	2.545538387996982E-4	0.2502425314994822
-8.209330570361047	39.849987794146756	2.10822687173392	2.545431138929355E-4	0.25024590961249377
-8.699211804792647	39.85004545472901	2.1082314506338555	2.5455442980273923E-4	0.25025078509307264
-8.427966558711145	39.8500350871401	2.1082257916265417	2.54551760824659E-4	0.2502480799534173
-12.152615457473026	38.61822056218743	2.085297109924458	2.4222491221631437E-4	0.2505024949326752
-12.150457207342695	38.60568225439725	2.0850637424731904	2.4209902576659447E-4	0.25050468345848503
-12.146591986235311	38.58859764700979	2.084745406110252	2.419280974725195E-4	0.2505076564423601
-12.074238696384148	38.24828133015453	2.0784098775462856	2.3851552902849846E-4	0.25056692090364907
-6.441829287929373	38.514252064367554	2.083331146212865	2.4116499562679914E-4	0.25046419731581115
-6.4796557750756225	38.830935381536946	2.089226436113405	2.443367206856521E-4	0.2504086467597162
-6.431316994593285	38.355730965701305	2.0803775532730127	2.3958593268714944E-4	0.25049209071580913
-6.415000660473024	38.12021737547059	2.075992898320115	2.372320890120812E-4	0.25053351899899357
-12.006552716049852	37.91928976266428	2.072279404135605	2.3522978564587967E-4	0.2506242387894199
-11.966773292852782	37.7322909897182	2.0687984668189623	2.3336246673403882E-4	0.250656803724176
-11.899335717233097	37.41624344712912	2.0629106920713953	2.3021980934886995E-4	0.2507118412610683
-11.86072968481382	37.23337054820751	2.059507009303388	2.2839695731123323E-4	0.2507436907049247
-6.405495081109018	37.81045524455644	2.070221099317015	2.3414983051845748E-4	0.25058813147268466
-6.3802834672144035	37.49850283645258	2.0644144399879742	2.3104538754814807E-4	0.2506429756903576
-6.34327199449609	36.990127261889924	2.0549435491194754	2.2601311350979188E-4	0.25073239472210873
-6.3346776499635205	36.89181710192548	2.0531152309345355	2.2503834734197628E-4	0.25074967142333304
-6.327277488709939	36.80573234114482	2.0515136469244366	2.2419140958226033E-4	0.25076480343508323
-11.839379859361392	37.12464213602315	2.0574805311255413	2.273173895097571E-4	0.2507626439960879
-11.66031709327127	36.191536938073696	2.0401064946226852	2.1809358678851436E-4	0.25092533638937364
-11.619905720758748	35.962379473002436	2.035844713387652	2.1583618563232238E-4	0.25096532574008723
-11.730360249335298	36.58305483766412	2.04740431066898	2.2194655879524436E-4	0.25085702107296337
-6.248695444183289	35.88284413383002	2.034343014057489	2.150850299251593E-4	0.25092701210245394
-6.190644674951313	35.36621719878445	2.0247210173697625	2.1005446421019298E-4	0.2510176983150917
-6.146329446134891	34.860882297696094	2.015317726433757	2.0510175673171295E-4	0.2511065055558356
-1.0600869276340483	18.316100001774196	1.7078000608591066	5.52919443186211E-5	0.25398322143550056
-1.0459016161732135	18.37692181363064	1.7089273978476096	5.5815650359084925E-5	0.25397236591663924
-1.1744205707972624	18.153797557800345	1.7047890895866127	5.3896267889167135E-5	0.2540128445649947
-1.311326192584243	17.97535615877772	1.7014803631414221	5.236165180510094E-5	0.25404551051929714
-1.386335587551091	17.922671465764726	1.7005026977042055	5.191003713261228E-5	0.2540554512616734
-1.650548821745367	17.757514160475903	1.6974424742906877	5.049420121192124E-5	0.25408686282988835
-0.9718149006219283	18.630446296863695	1.7136320518192951	5.7999694119295094E-5	0.2539269876734708
-0.9542349860686515	18.852537320770427	1.7177504499362704	5.991523646071346E-5	0.25388764018496845
-0.9467123425971604	18.932059856972355	1.7192267068784428	6.060178526995559E-5	0.2538735408109717
-0.9488912973033679	19.009058522305217	1.72065484487414	6.126749475610807E-5	0.2538599695463418
-0.9602591937381534	19.185733594449147	1.723934260576407	6.279344727714622E-5	0.2538288858399137
-1.0005126263859143	19.36574217623491	1.727272408958043	6.434993514906469E-5	0.2537974608790011
-6.05347281998843	34.07388368729615	2.00068706600672	1.9749399435802493E-4	0.25124460417434913
-5.779746191862431	31.198536783186327	1.9471799681600288	1.700554981404219E-4	0.25174980082792775
-5.81260308842713	31.6601371096856	1.955751292401855	1.7438613542720608E-4	0.25166857932153913
-5.898916358898413	32.61341104261303	1.9735076587571219	1.8347087049413262E-4	0.25150105275356277
-5.976331308258205	33.33624786626052	1.9869408750381634	1.903640706366929E-4	0.25137412835325795
-11.555172919712001	35.57995576034233	2.028725172113739	2.1210473278528147E-4	0.2510320860001561
-11.427224513094306	34.824469013294944	2.0146625548422445	2.0469171494745064E-4	0.25116397251847017
-11.302991741507174	34.01939293201957	1.9996735975542208	1.9689562378830046E-4	0.2513046275266635
-11.26269403333529	33.74326682230424	1.9945452247937197	1.942018565746627E-4	0.2513528897603864
-10.87492360433819	31.536162433666846	1.9534765199916262	1.7309907809849443E-4	0.2517380705272535
-10.79808267178972	31.096982410679725	1.9453094294081614	1.690283406343505E-4	0.2518147205822656
-10.515617328365707	29.431210118152052	1.9143415216238968	1.5335055395265983E-4	0.2521055379146955
-11.095255333576779	32.78560916869341	1.9767031411842986	1.8504317248390744E-4	0.2515200309574235
-10.374607869233792	28.677418549364212	1.900308545149667	1.4647440625497208E-4	0.2522370237262382
-1.9007542873442729	17.670028077820447	1.6958198075456052	4.974799476994344E-5	0.2541044460629494
-2.0779141835942943	17.606247817656115	1.6946381851659365	4.920451238924568E-5	0.2541172210884413
-2.421704394542373	17.610906476909	1.6947252925760288	4.925509001237684E-5	0.2541193429243588
-2.5268901597962445	17.60827853304663	1.694677160913696	4.9236026100704376E-5	0.25412070814445115
-1.0157099330243569	19.441588102125813	1.728680470130734	6.500662872349141E-5	0.2537842050215516
-1.1062328150339649	19.65851365771074	1.7327051721297964	6.688429567298998E-5	0.2537466958658544
-1.0950141199455286	19.63861486947969	1.732335955547373	6.671187138088606E-5	0.25375011155313437
-1.0936631912571904	19.634142492606518	1.7322529159438997	6.667304835673613E-5	0.25375088929749423
-1.2019485900933222	19.823967402584525	1.7357768783278729	6.831743925482672E-5	0.253718316221254
-1.2626663164006444	19.90610167368628	1.737300253822893	6.90276644836809E-5	0.25370433980364443
-1.3479656887537845	20.02184186709379	1.7394499994270272	7.002956539263044E-5	0.2536846433461051
-1.3818036936806772	20.069240413165744	1.7403294380177967	7.044156683666536E-5	0.2536765679630962
-1.490043238491493	20.21081153288452	1.7429586386269786	7.166664946184193E-5	0.2536525083543477
-5.495158991359491	28.68268136418761	1.900366697939358	1.4665536244515336E-4	0.25219149266440455
-5.507477156915547	28.790577524822243	1.9023674466193452	1.476347907573949E-4	0.25217254608119655
-5.640376413522405	29.93509919763994	1.9236695748890174	1.5823101855237215E-4	0.2519716373251661
-5.66674537726079	30.200894570944342	1.9286037220054477	1.6067818498178524E-4	0.25192493269783317
-11.232964758328787	33.56280133293661	1.9911837033155955	1.9244179395450553E-4	0.2513844044471176
-9.890707351552885	26.584105713780335	1.8613758069365078	1.2743062386743625E-4	0.25260138267366644
-9.499209611630052	25.463046361573806	1.8405420422286842	1.1748674137678057E-4	0.25279540528564404
-10.251371607480321	28.08873461337165	1.8893606251769162	1.4100754381366523E-4	0.25233959200217415
-9.949856872037069	26.81141811544305	1.8656036763737538	1.2951071978244485E-4	0.2525618723648646
-9.409620206466	25.28683176907262	1.8372581297796335	1.1590910743435889E-4	0.2528256609556448
-8.975776833099328	24.413789608181347	1.8210684634479215	1.0828866234721403E-4	0.2529757213864491
-8.450931047688341	23.67686534172989	1.8073436750928629	1.018311514768287E-4	0.2531010390454341
-8.315280225053407	23.486682331666373	1.8038199474556154	1.0020083012649698E-4	0.25313340358319925
-8.109310669822081	23.245736403988893	1.7993374038152528	9.813355587086642E-5	0.2531741243304758
-5.04821833795282	26.35030357792787	1.857011759579149	1.2548384483662909E-4	0.2525994195610435
-5.072511135861281	26.457154341834364	1.8589923621913762	1.264184913656876E-4	0.2525807549477439
-5.319014801988768	27.6151602307035	1.8805181284833008	1.3687870954493434E-4	0.2523784389407396
-5.298549699956672	27.508324942348306	1.8785356418721093	1.3593064060057295E-4	0.25239712976558737
-1.6547952866665352	20.435138707303928	1.7471204542451226	7.361063685563756E-5	0.25361432698652575
-1.7068462026965912	20.505043732104994	1.7484190016520293	7.421847480598182E-5	0.2536024357007685
-1.8328638043067826	20.675856534446993	1.7515887382578499	7.570111183423557E-5	0.2535733678337633
-1.9146876228856835	20.78271581099791	1.7535738046283826	7.662717530735987E-5	0.2535552087228477
-1.9589596542270868	20.838178803681924	1.7546025306488082	7.710523480501566E-5	0.2535457980389055
-2.2267902915590323	21.173727916983232	1.7608413512592422	8.002593608195713E-5	0.253488868930341
-2.4765836027203294	21.524027437877677	1.7673360324793015	8.306724024795857E-5	0.25342917783834024
-2.510632075597485	21.56945277354053	1.7681810604928534	8.346545138274687E-5	0.25342145351210393
-3.4170539347823667	18.323036770820913	1.7079381508183717	5.540861586346885E-5	0.2540021923742749
-3.3613588547056894	18.26201824120377	1.7068062538647746	5.488296477984407E-5	0.25401248664145165
-2.8302006677410443	17.7685842180935	1.6976498227051762	5.0624109443823655E-5	0.2540950142589918
-3.0213186080937637	17.882690433716814	1.6997675686614189	5.161163457648855E-5	0.25407651153827004
-2.9853774190574067	17.85333337493745	1.6992236116408121	5.135832537290377E-5	0.25408138633849287
-4.904236518511963	25.91960781073081	1.8489940892202772	1.2167634357047286E-4	0.25267421982519106
-4.723668736196532	25.314951331292864	1.8377695830638276	1.1628580105050989E-4	0.25277940560949175
-4.604679940346854	25.051089745874435	1.8328555341979078	1.139254877294311E-4	0.2528249414601209
-4.281370486848969	24.383328411417228	1.8204725369467705	1.0807483548046995E-4	0.25294004477589094
-3.2125741016240386	22.611557155864187	1.787533506649713	9.25457077795819E-5	0.2532435450273009
-3.272014261258436	22.70654698603269	1.7892946490597732	9.336907439004879E-5	0.2532272882407127
-2.5518384799861815	21.63096481182497	1.7693226356343927	8.400595503754062E-5	0.2534109522760927
-2.8735384712196232	22.08009398368013	1.777670354417343	8.791470867542153E-5	0.25333444347099615
-3.1756044296995665	22.556944434453374	1.7865175432771045	9.207420723177684E-5	0.2532528684072614
-4.545571876999899	19.652622560032107	1.7326144229243685	6.689784026024695E-5	0.2537772630171876
-4.424895516455141	19.524062222800467	1.7302288078536217	6.579122827779836E-5	0.2537989263497081
-3.958958611653594	19.00470136406695	1.7205866201639057	6.129425268433049E-5	0.2538865571847897
-3.8782730930382083	18.915322300283425	1.7189298917114806	6.0524248537244765E-5	0.25390164420264927
-5.025563667731989	20.107549344377823	1.7410732851052033	7.08584486829963E-5	0.25370114328134574
-5.277731362781373	20.350988119887234	1.7455824093186192	7.295180050879506E-5	0.2536603253065498
-5.606549304112775	20.6598148798465	1.7513275498612488	7.565386959496422E-5	0.2536086987857401
-6.131048509468386	21.17349677678001	1.7608507662799255	8.009563772793388E-5	0.2535225396523437
-7.17416985769136	22.198608654304337	1.779883888057996	8.899247927425229E-5	0.25335067579965315
-7.6413332318231895	22.67125431062098	1.788688205619704	9.312665135187984E-5	0.2532713696725596
-6.9150129554945305	21.927639425126234	1.7748671989285527	8.667025144714523E-5	0.25339627040819035
-6.31895859009996	21.343154735881807	1.764014001914852	8.159057295700417E-5	0.2534942524156984
-6.618255579081206	21.642875823077	1.7695646051976592	8.42071870951614E-5	0.25344396212744813
-3.6680004015474728	23.30103040805593	1.8003525786704224	9.854683445652076E-5	0.2531257742379214
-3.83446762916781	23.580833568731567	1.8055456999216828	1.0103136018109758E-4	0.2530778390927968
-4.071443328978513	23.987709649252928	1.8131118198037663	1.0455177064195209E-4	0.25300804518239395
-7.640251545310057	17.586782544931808	2.53957522455694E-5	-2.405817064567546E-5	-7.915643742974094E-6
-7.509356374993602	17.79911102953117	2.5946740924346574E-5	-2.4644966362372315E-5	-7.758079111384687E-6
-7.6989388334005735	17.4903691638282	2.5173133201728853E-5	-2.3818446094600798E-5	-7.98994117173746E-6
-7.762103216471637	17.30759444679789	2.4738663445932922E-5	-2.3354210840150806E-5	-8.053373963152192E-6
-7.821162534822876	17.152686250634986	2.4391038694395938E-5	-2.2975591286445997E-5	-8.122532877830315E-6
-7.87221896818102	16.9473112831706	2.3938899423862523E-5	-2.248490120039858E-5	-8.173809992569751E-6
-7.921170402924522	16.753942907049066	2.3516047763271653E-5	-2.2024304191997567E-5	-8.223294586369254E-6
-7.9783869673286425	16.470761822820492	2.292605454588357E-5	-2.1376572376187035E-5	-8.277682433921151E-6
-8.003886469325913	16.357472230499454	2.268973202019255E-5	-2.111427787267129E-5	-8.305176102205254E-6
-8.041803974825056	16.197407590250943	2.238389378069619E-5	-2.0760495215639306E-5	-8.363177740582009E-6
-8.11957094103931	15.808141817188318	2.1630134990876958E-5	-1.9901817494722545E-5	-8.4662479269931E-6
-8.094241908274963	15.975737091845481	2.1949640642980752E-5	-2.026408426001793E-5	-8.433027858071033E-6
-8.149959289733443	15.594634263864748	2.1217838389778304E-5	-1.943457707410578E-5	-8.50383320058727E-6
-4.487015489615116	14.591722761896559	1.7080111480897294E-5	-1.6939023507838456E-5	-3.450558281147359E-7
-4.416731324563106	14.512870608922288	1.690188337428347E-5	-1.6760554822603485E-5	-1.9420348120543882E-7
-4.329055028394281	14.412978776001905	1.6668050309505545E-5	-1.6526273641249726E-5	8.204946149619484E-10
-4.19303203891211	14.248275933735142	1.629996557990725E-5	-1.615266668313053E-5	2.9758727723641555E-7
-4.178965322518646	14.23024927967746	1.625843319840696E-5	-1.611057847326408E-5	3.294907357566464E-7
-8.208595369810979	15.125877972768416	2.038493117082168E-5	-1.8470813570672803E-5	-8.599162112814175E-6
-8.250106284083648	14.883579494882824	1.9993834655007107E-5	-1.8001715183206093E-5	-8.66659157610842E-6
-8.184763342662869	15.304083214581624	2.069507659495693E-5	-1.8830769870245168E-5	-8.562903220805684E-6
-8.194040568253598	15.203367992185502	2.0508742894112584E-5	-1.862030205491254E-5	-8.574399727833845E-6
-4.009503675450382	13.95499929048619	1.5658795317877522E-5	-1.5497394460428183E-5	6.971670036032874E-7
-3.967321215997023	13.879167246534847	1.54863242935785E-5	-1.532197470056513E-5	7.945386179979207E-7
-3.8768075373306097	13.684183745503944	1.5063092145393046E-5	-1.4889557087562249E-5	9.970927750280488E-7
-3.8285567068758617	13.577304042901428	1.4831653152240778E-5	-1.4652382000050327E-5	1.1029075250574552E-6
-3.679175518096213	13.165512678706849	1.3942361321506145E-5	-1.3739946193180293E-5	1.4410133918317296E-6
-3.5952780276413945	12.848827743115857	1.3272172300815648E-5	-1.3054137536545735E-5	1.634892902207119E-6
-3.8035301168690907	13.511178334388502	1.4694654821878999E-5	-1.4511786360445744E-5	1.1562827465216536E-6
-3.5706258476984103	12.751547870197772	1.3054766559904543E-5	-1.283132658942318E-5	1.6964636440289294E-6
-3.536337058362929	12.508568926206657	1.2523914408812407E-5	-1.229333241464058E-5	1.7918604282878461E-6
-3.4943523373487664	12.217884679130231	1.1894840539784586E-5	-1.1654447065137694E-5	1.903677651846159E-6
-3.476217738039166	12.051206781698731	1.154617171977808E-5	-1.1301201455567105E-5	1.952173051193363E-6
-3.4381043775288846	11.707787309160882	1.0775674225738817E-5	-1.0513115564361834E-5	2.0716780952483033E-6
-3.4175141432913065	11.442487558596586	1.0214288332812742E-5	-9.940859899702521E-6	2.131378990765582E-6
-3.390535492772293	10.959938069747185	9.164760075482526E-6	-8.863197846759935E-6	2.2291975606184033E-6
-3.391605607580326	10.637069694303245	8.470000898757331E-6	-8.1497966440943E-6	2.250585990766402E-6
-3.3957072198915474	11.125983907025887	9.51359318183527E-6	-9.219326718572279E-6	2.209500721333383E-6
-3.3933099091125833	10.454525891479044	8.065450698066175E-6	-7.732965760787478E-6	2.265672636948514E-6
-3.392748642497309	10.363320317554606	7.866770468170159E-6	-7.523148912866374E-6	2.274593988363693E-6
-3.3881777990103163	10.052022617744685	7.206267471923653E-6	-6.829116372714903E-6	2.298345719498381E-6
-3.379931059854188	9.65560915900371	6.394241656557101E-6	-5.954206388215689E-6	2.320979218849414E-6
-3.38003327420144	9.645525660619372	6.373936852885366E-6	-5.9327302668591255E-6	2.3207311966505393E-6
-3.380411775956053	9.63612711841371	6.3560797125073474E-6	-5.913763544613984E-6	2.319338274028312E-6
-3.4070943292007656	9.209820550583608	5.490477086878026E-6	-4.974070583196741E-6	2.266433068533825E-6
-3.4177904844649305	8.97279793026408	5.046419325975687E-6	-4.4822999565949006E-6	2.2176867890663517E-6
-4.670507470987797	6.528342318175511	1.454732717318097E-6	7.807028667562524E-7	-9.252621103939202E-7
-4.472672713765167	6.53165408154053	1.3140900811500574E-6	7.404955167046267E-7	-4.0044561381433825E-7
-4.296096768007061	6.564113874181485	1.4692973694952554E-6	6.0199618912892E-7	-6.615085224219686E-8
-4.1907677441120486	6.6201318525786546	1.5765738229788941E-6	4.262457108033892E-7	2.0571749723438118E-7
-3.42823364007561	8.77881073484247	4.6812844022567225E-6	-4.0522903893626325E-6	2.195997508504887E-6
-3.440421539484517	8.631632878187974	4.447670335653552E-6	-3.7511008453520557E-6	2.162053590674636E-6
-3.510174069952668	8.051882576425108	3.61303428816045E-6	-2.5852181066149667E-6	1.972564705289558E-6
-3.4654247941708625	8.41479710425795	4.094217183662293E-6	-3.327937480835529E-6	2.0930630408353012E-6
-3.519325274558982	7.974355231943207	3.5046256004918792E-6	-2.4426796307433014E-6	1.9328756658729495E-6
-3.8048036653298265	6.960169305120867	2.4909430064808E-6	-6.109940947733688E-7	9.25166025261741E-7
-3.942941641067294	6.809098812242506	2.097506168013806E-6	-1.288657648536172E-7	6.580129676445754E-7
-4.081244662082278	6.715380176995773	1.675832059600662E-6	7.406061947837238E-8	3.866936722052767E-7
-3.557899482821399	7.6388476831782866	3.3742145449728657E-6	-2.0004520290366546E-6	1.687962926633738E-6
-3.5506928691402093	7.692857622749482	3.338692217604718E-6	-1.9895204363149846E-6	1.7724844397868192E-6
-3.535122007221198	7.8370201875805385	3.411646559374633E-6	-2.2169266255471255E-6	1.843972204331967E-6
-3.5827478111781415	7.560437912809053	3.2028013685782134E-6	-1.7427984053326302E-6	1.6013815643808951E-6
-3.656557182300242	7.31345080673359	2.8964893865750722E-6	-1.3128547036685397E-6	1.2968848087095015E-6
-3.741595319822733	7.091603710798701	2.736328499268502E-6	-1.0071089703239297E-6	1.0523722322614561E-6
-12.48823622079036	29.318127189803445	1.3746197094035348	-0.16696716297666003	0.9990606334483958
-12.301573729696075	29.291730374054282	1.3024428482732304	-0.17417344590337153	0.9847629199158422
-12.904182385341631	29.37659805299116	1.5351856975540557	-0.15520902446698975	1.018560208593219
-12.704310573905445	29.35687813300677	1.4580255915683824	-0.16045221070385668	1.0105740712510547
-13.215739023882737	29.375039723105594	1.6471216364647319	-0.1489243101903368	1.0190016677897313
-13.289816212405814	29.38416912499247	1.675194437136208	-0.14827837035052233	1.0199175783758447
-13.628735756055638	29.408293625969595	1.7876964799726955	-0.1419504896985668	1.013233496750312
-13.761313265189306	29.420327221129604	1.8325777237950553	-0.13995076507042747	1.0109786980159778
-13.789831291953012	29.42263826529943	1.840824197933897	-0.13979452154241592	1.0099065014417528
-14.193507593470319	29.351006338599753	1.9482963908809712	-0.13273744149265548	0.985759719450671
-14.343065600888547	29.30623263263965	1.9819166524852714	-0.12692120588207711	0.9755465847173765
-15.169871121939503	28.7024294022831	2.1758335338669257	-0.08986421235404175	0.9419655965754572
-15.025976096323706	28.826575538617305	2.1417835073813185	-0.09427410999255498	0.9462551338843079
-14.704342841257393	29.099582909420015	2.0660723278657795	-0.10685906474539358	0.9571361339684367
-14.77814405518191	29.048154888872233	2.0826016795536235	-0.10235376161325772	0.9533378304558474
-15.194930389272562	28.670268692680192	2.182979834997305	-0.09014523807798687	0.9410381113026379
-15.552436058935607	28.262388145106144	2.279065886011395	-0.0953154766755182	0.9267634234921291
-15.65870487864321	28.128694460225432	2.308124973760691	-0.09757063760468912	0.9220805923030926
-15.420870685895718	28.414489982476084	2.2434560666228025	-0.09160764367676223	0.9324355267028446
-16.14669845066415	27.534817692946177	2.4313624287205515	-0.12433154706734705	0.887254723003564
-16.18902508127296	27.487365967844962	2.4406869834485523	-0.12734464339719753	0.883462270868083
-16.090879730623392	27.60512583812312	2.417283714543066	-0.12115947412020857	0.8915225610291323
-15.906983759261689	27.83045491742547	2.3717487449626695	-0.11067495131574182	0.9057392291554927
-15.78801336657089	27.974288039163056	2.3415835900709916	-0.10395661705460624	0.9139284738230131
-16.4224657835804	27.241242221715776	2.4852036212945743	-0.14500911455289772	0.8643485301622915
-16.636541644582238	27.015574682657572	2.512156430334008	-0.16148349945964238	0.8416298798526239
-16.701862721366762	26.948993088668995	2.516143624970687	-0.16622505322401387	0.8343678070400583
-16.98192097775023	26.67928029930171	2.5195908912975455	-0.18655194000284647	0.8130495283222665
-17.086567607533095	26.586911131348927	2.5132631169838673	-0.1972306266223492	0.8092725431386756
-16.810764952407226	26.84442366016748	2.516450354894532	-0.17458049712518664	0.8267216258329887
-17.316197999609905	26.352544552541893	2.4855854474614354	-0.2268011026982884	0.8131967522396901
-17.45518464052986	26.210110438215963	2.4670912881220843	-0.24475995434944495	0.8165468188467746
-17.722095738557805	25.895382301413925	2.4315564503698144	-0.3064744418931736	0.8409482551217242
-17.72264017583542	25.894744071275742	2.4314707490126746	-0.306596603582994	0.840996322139374
-17.932597821946576	25.11386146747848	2.352160506818868	-0.47771628458367893	0.8410225100782007
-17.907096306050956	25.00313633884308	2.338587318717691	-0.5061174349988127	0.8300638519489265
-17.75267320881764	24.32471147247125	2.25249626474152	-0.6817110993611115	0.7616763666074234
-17.92944471255859	25.1306830888716	2.3535704194961435	-0.47432314245479457	0.8410779157809389
-17.722777975835573	25.894232143167198	2.431406197492226	-0.3067298070622438	0.8409907340946369
-17.728945142955695	25.871483784810497	2.4291108407121276	-0.31171216842848226	0.8410024384233397
-17.700264955727473	24.192801294244298	2.231176006738764	-0.7195158617641438	0.7329631158486218
-17.492893227235577	23.675149455238873	2.1459103824895713	-0.8656044785264172	0.619777166714498
-17.219818972655105	23.051350814888384	2.052837377695866	-1.029906341679936	0.47154529889743546
-17.213682929786287	23.036984749786797	2.050574401888358	-1.0336104193381301	0.4682065446190712
-17.20651458505761	23.021889840621302	2.0485564022472564	-1.0375599601820806	0.4643820525780486
-16.72944438496599	22.0265670999435	1.9284247502295802	-1.2855507382191829	0.20267798763994083
-16.772330573218266	22.113599037757318	1.9378879929423933	-1.2654605581975016	0.22581865155965813
-16.97378539565523	22.529669064239176	1.9831130073564815	-1.165682092048041	0.33554846577258457
-16.69878402350933	21.97001521221032	1.9244830193707436	-1.2974516711689377	0.18780570634569022
-16.44523432072541	21.481646309928003	1.886123447344757	-1.4025799043466276	0.060700513856577744
-16.38784636008633	21.382208809377225	1.882268244627773	-1.4212785956252982	0.034570250902017444
-16.10429654720809	20.90765006213037	1.855984655029643	-1.5111158767997006	-0.09682633856005879
-15.229590069694847	19.59839917871314	1.8298513124225564	-1.6555978438642223	-0.46446695739309485
-15.573303162172023	20.08692966262294	1.8351666045784554	-1.616536734614437	-0.32866635023321655
-15.762739830454272	20.369577854236137	1.8412816122058602	-1.5858902604093867	-0.24859398576877934
-15.676053214728174	20.229671015614727	1.8367254058385116	-1.6049230033935922	-0.2880929684338238
-15.004965242227517	19.29705702264412	1.8197778690749948	-1.6468205802349982	-0.5480111023468447
-14.347740685004595	18.43237628944785	1.7008431670796074	-1.496921290635546	-0.7462340705469909
-14.71316053352021	18.903140185799252	1.7917538674418334	-1.6146155746953021	-0.6618897578348862
-14.112301424219844	18.14085757339455	1.6102559186971521	-1.3903333237563773	-0.7795033437355869
-13.786968016309958	17.746840232171802	1.4540505344540693	-1.2292843044523512	-0.7577717581641057
-12.572484095421888	16.31238607204104	0.8204535618978763	-0.662921706577485	-0.4617017237681368
-12.73923093656964	16.50237005974189	0.9063799813396455	-0.7377421567010642	-0.5070930152462797
-13.149721100590622	16.985383718836303	1.1181353489610406	-0.9279965729040093	-0.6095243958841197
-13.560443943361147	17.474962802260926	1.3331862741687786	-1.1199442480279704	-0.708039596245267
-12.433087863224218	16.142914163274668	0.7506075285055034	-0.6033216677429476	-0.42376311330086336
-11.67886765718853	15.130655135953049	0.39108987225881553	-0.2842463366222753	-0.23282354527297922
-11.370603754574383	14.616160191779192	0.2526692854307332	-0.15118347822897304	-0.16497170875860373
-11.928279318244115	15.521235666230787	0.5052908715769635	-0.38817939100449816	-0.2905837644890796
-11.098102119973685	14.067276715400904	0.15866057849074566	-0.07045222590274794	-0.10602692856462599
-10.94829922258624	13.75778922441979	0.1079397672638549	-0.027373519092042116	-0.0727928531145896
-10.566136973193167	12.955069884045642	0.05129534587442933	0.010099852194652755	-0.019135872405491958
-10.528617101577506	12.869997651759531	0.04510472040775591	0.01274130656376732	-0.013791323532875025
-10.125844678960055	12.03212679724241	0.03252529978775657	0.014437853130788311	0.003006102632967338
-10.205786830641387	12.200371242765215	0.034947187714646624	0.013973856640237117	-3.7267206977776484E-4
-10.11776374681346	12.014636087480781	0.03244898667274431	0.014303670048365181	0.0032079527545160833
-9.799033203597945	11.32040592221854	0.02258280007543963	0.011148852249035545	0.0058209556697587745
-9.732454220074882	11.174895810343436	0.020554034039590222	0.009932107179229549	0.007199489657845615
-10.081694286405995	11.938670646469957	0.031280392355294846	0.01386668848930711	0.003478128323295947
-9.419861471494833	10.505758447346915	0.013194661079534908	0.004349367702249372	0.004422566736575151
-9.39945834397536	10.463080013210769	0.012743863842526891	0.003965092723550021	0.004239642276815981
-9.362989365785312	10.388561145610026	0.01202446138108329	0.0036870715730014138	0.0040039802797133504
-9.15485933130238	9.94585479357356	0.008442429590622339	0.001737143206642935	0.0023412190316415625
-12.250739993292553	19.150604908283345	1.9626093277341972	-1.8211134310940569	-0.598666811568441
-12.385666050996104	19.229462944007324	2.062693773415061	-1.8921075351337504	-0.662711439850488
-12.018444755085756	18.995911937273455	1.7603405447881681	-1.684430759538308	-0.47274072049497035
-11.827571680933026	18.805921238230237	1.667082263434029	-1.6093723999491338	-0.41026743582120095
-11.71378598197753	18.69006222155872	1.6045359730382718	-1.557819774893731	-0.3718546486289074
-11.489121580415649	18.312221504949157	1.4474492848974445	-1.4162846630273582	-0.2941848686685038
-11.42092816915265	18.202424829191397	1.401755476894921	-1.3743738609655634	-0.27265364735089864
-11.137081940903064	17.673975351763787	1.1828217852756076	-1.1664265982102173	-0.19508756941502645
-11.050577560623434	17.52903972488271	1.120981866057441	-1.1067670598107293	-0.17458939263298587
-10.900173758069224	17.228821915447778	0.991224279712507	-0.9796346380900468	-0.14381515884548696
-10.59407257662658	16.86993613536655	0.8239278759857828	-0.8158988723705178	-0.09915530936008574
-10.4015251414116	16.663994998799538	0.7314654739845432	-0.7249629274596383	-0.07701446785096466
-9.980308680915373	16.24426542990552	0.5431828931109906	-0.5387675938440248	-0.040224092572260305
-10.52456597891735	16.788877057884427	0.7872192319353166	-0.7799907692512934	-0.088087371598906
-9.215934750579713	15.702403997568886	0.29898609363687845	-0.2958325409751237	-0.026607305270009776
-9.506635524164235	15.916651407254937	0.3931426775765139	-0.3903885854527637	-0.019047133344938814
-9.713477904294042	16.0562870014233	0.4583263886293111	-0.45504432649985477	-0.02637331730456112
-8.987328542896977	15.535943891824608	0.22856191372154455	-0.22511470544661152	-0.03070798437507678
-7.038155536202357	2.4161328913912485	8.651262037261797E-4	-6.434063614796428E-4	3.8211628876531054E-4
-7.218271698777633	2.47634434863711	8.148894919155964E-4	-6.310278491707845E-4	3.7665865087945156E-4
-7.402921517489648	2.596088343862585	7.643752320053483E-4	-6.258676312991438E-4	3.5781248588098616E-4
-5.610926604361966	2.56874897195521	0.0012628398149525993	-7.205864395909557E-4	3.8177459456223493E-4
-5.791192046184306	2.4885541575675454	0.0012312855515488898	-7.218819045971393E-4	3.937443709901307E-4
-6.090991914769232	2.367770791599311	0.0011534936193566317	-7.113389720303602E-4	3.996536318990702E-4
-6.223300720670824	2.365865245728654	0.0011236658843985226	-7.056189773268166E-4	4.0782986435619487E-4
-8.524776938151282	15.280293075065625	0.16886707074187243	-0.16317138612378193	-0.042306374332514204
-8.5390176621	15.301185889469425	0.17847998097880738	-0.17246259019816768	-0.04452397067338006
-8.574275941324595	15.320887483760043	0.18254387755254722	-0.176671550968317	-0.04378268023695804
-5.2268760988311245	3.1984387632370352	0.0012485220459120302	-6.978950522847952E-4	3.729608986683114E-4
-5.323022364028059	2.954304032548915	0.0012708908010831228	-7.086216555830735E-4	3.741275653761032E-4
-5.411391041049513	2.8046470279535036	0.0012731333643855763	-7.113757639201632E-4	3.7544261321954174E-4
-5.361270108912003	2.863813885716368	0.0012783042728339395	-7.10906353206082E-4	3.7492237735544206E-4
-5.176470922340737	3.3654332504811606	0.0012200442950155922	-6.871444457645732E-4	3.6809950632169896E-4
-4.997438755280889	4.032636318053695	0.0011105934002120013	-6.572403345620892E-4	3.450381401046325E-4
-5.108994509801874	3.6116460899580636	0.0011828669927366042	-6.790950605814566E-4	3.6255912857292697E-4
-4.991774580661376	4.054261353979088	0.0011071791278507031	-6.566414058631168E-4	3.4413486891837704E-4
-6.53602006808163	2.347293243898074	0.0010281073851851727	-6.82001430686861E-4	4.076877403541508E-4
-6.871423256057571	2.3759082864320638	9.244454860480352E-4	-6.558701382543399E-4	3.9752634588058973E-4
-6.725008134174486	2.363972974785624	9.711515480901818E-4	-6.674149590906191E-4	4.041050020644133E-4
-7.498445287702315	2.6504749625169852	7.372819372079913E-4	-6.22449066153537E-4	3.4801639828288924E-4
-7.543394316053332	2.6908233254228815	7.285681268912968E-4	-6.24324207940336E-4	3.4068897988115865E-4
-7.714537633122486	2.9137762658493207	7.128961376138931E-4	-6.310348219045641E-4	3.2851108407773466E-4
-7.7891268079090406	3.0564766598021276	7.238256589459464E-4	-6.453329328504575E-4	3.2160387356773893E-4
-7.80527300412054	3.4063802626319237	7.655564677422184E-4	-6.696185741925723E-4	3.483081350617795E-4
-7.804324521600502	3.2269612996167556	7.38707222720329E-4	-6.534346146953473E-4	3.3338037520912677E-4
-7.758877336072651	3.698244931275473	7.930051688529182E-4	-6.785429285299985E-4	3.8258992831847224E-4
-7.751964178591711	3.7286102673963915	7.973592041426264E-4	-6.804939693206581E-4	3.8697167767523364E-4
-4.868412953288395	4.489722570165323	0.001018721157139787	-6.258466450870725E-4	2.9631166891816554E-4
-4.944274103721604	4.221530184777065	0.0010731320478563043	-6.448600149592104E-4	3.2568921658803873E-4
-4.861218645669248	4.514367912389247	0.001011921945218372	-6.223421052543702E-4	2.9248781158339155E-4
-4.761328567585714	4.872867994409656	9.195106758029218E-4	-5.810714680508295E-4	2.4072915038106786E-4
-7.7347878369548635	3.762505605967378	7.98151105262876E-4	-6.795601801878367E-4	3.9354785819224595E-4
-7.441188952293851	4.488511996506501	7.894327762828949E-4	-6.136046514364897E-4	4.952358088852755E-4
-7.462522939780039	4.43043664258904	7.905142320365813E-4	-6.189811907621811E-4	4.8732370359236564E-4
-7.583988224902736	4.103803156183615	8.037819316236901E-4	-6.585637809277808E-4	4.4739446014308633E-4
-7.428705960551779	4.562167039268793	7.852576925288133E-4	-6.015713719382392E-4	5.026452998840706E-4
-7.367225146909923	5.0179675342064245	7.641980427210381E-4	-5.218407645550761E-4	5.52505833175657E-4
-7.395373926440531	5.510469499667041	7.338804960301446E-4	-3.940427731942101E-4	5.897133960383064E-4
-7.396628687854849	5.543415335697084	7.321875751667434E-4	-3.865943754215786E-4	5.917334923745366E-4
-8.951906927477943	9.55517852325179	0.006446134566305316	0.0012778701378707515	0.0013371087328817204
-8.732770861641235	9.107630277300872	0.0044497665477597256	5.815278106583403E-4	9.567264961063413E-4
-8.477149435408428	8.592840803667324	0.0031131000170753946	2.787174408970033E-4	7.546774522065416E-4
-8.352048182285694	8.325615036227727	0.002573020677287508	2.3431634856455272E-4	5.08484513948967E-4
-8.222367325804308	8.079901469599669	0.002210795292198864	1.9094417911971154E-4	4.284007855659725E-4
-4.558078678429407	5.6727023718291845	6.203788100630025E-4	-4.032595728712247E-4	1.1350841578108048E-4
-4.661854211303943	5.2307881209663405	7.967057504538928E-4	-5.105490462724393E-4	1.7539547770217197E-4
-4.6736829568741065	5.179041007331088	8.147706388674264E-4	-5.205437170789031E-4	1.831663848312873E-4
-4.664862639408369	5.2157017440172675	8.024256692043289E-4	-5.138759237628273E-4	1.7699508859963525E-4
-7.642518454416541	6.7438038314408955	8.940705889012577E-4	-8.856865241980164E-5	5.532208269831964E-4
-7.72390205946121	6.960130553786359	0.0010395466248531737	-4.805727042917955E-5	5.405814329795289E-4
-7.960824009101229	7.5515457825414485	0.001541530804345733	7.679539453381848E-5	4.7193245801815654E-4
-7.398279738095727	5.568321714484634	7.320274808892028E-4	-3.8062026999885105E-4	5.896402355622081E-4
-7.486554017062449	6.151026864151781	7.574888846745143E-4	-2.327341550668073E-4	5.96502889554309E-4
-7.599533786520233	6.612688047526157	8.498619602749309E-4	-1.2111306117173104E-4	5.413713657803839E-4
-4.559353287845783	5.783205763653101	5.732757974274899E-4	-3.770344022793663E-4	9.672327861917981E-5
-4.539973927898901	6.108340489734484	4.368505899976122E-4	-2.8753995018343E-4	3.3568259881684966E-5
-4.595870421128182	6.280367827388355	2.6177329561397376E-4	-1.749626208738169E-4	1.3877797497189537E-5
-11.949523827617073	29.206895619841305	1.1633469380510701	-0.18821523201118875	0.9446372949537802
-11.807688642858182	29.154031813094953	1.1074468643069164	-0.19780319920629452	0.9213259653444126
-12.00330605669702	29.223330979102066	1.1850764864528118	-0.18539021402742953	0.9516807913766152
-11.58017196199464	29.065937130844834	1.0211801304279706	-0.21701650174570536	0.8873688713794766
-11.41683712235142	28.96940271662765	0.9651143454464116	-0.23829381820671985	0.8534313630296083
-11.219350371023808	28.853937987330728	0.8958441828884318	-0.26672915897293287	0.8116116229500359
-11.063811648377435	28.68153300927144	0.855416898427271	-0.3143131391412881	0.7711299922925978
-10.947486528223845	28.535037823889105	0.8261584799768065	-0.35267805467381724	0.7400564247245298
-10.899230615467399	28.323819733732066	0.8388563945593301	-0.414948964043493	0.7235514926469477
-10.868467577029437	28.194812621939796	0.8457924421616005	-0.45271748297850967	0.7131318305584496
-10.876511202290695	28.109887068149042	0.8712874346900743	-0.48295353779818395	0.7140818288810651
-10.899672074901286	27.854101802332053	0.937277273081628	-0.5669679639002762	0.7115937369718022
-12.412266700730603	28.73183000599365	1.264133844274725	-0.20103226050074155	0.9463413723975693
-12.004390987243811	28.644127827029816	1.1050161590425571	-0.2684795553598273	0.9110161826293302
-11.418956634563854	28.353076382645266	0.9399441841563658	-0.40333057071854533	0.8308540586554053
-11.624144095082618	28.483083006210283	0.9831255345543757	-0.3491480298319489	0.8631244880303512
-11.98757052088968	28.638168487186267	1.099274615521967	-0.2717324533046864	0.9091586927789083
-11.999455430555999	28.643021141499133	1.1030986188573233	-0.2692878783912159	0.9106100918813747
-11.11438165555979	28.077094826076056	0.9178534271149708	-0.5003505128859288	0.7658395902698897
-11.390783517603357	28.330385589064328	0.9358879803599643	-0.4120838475129256	0.8253457070757545
-11.018694723095315	27.985290635821798	0.9249940547052498	-0.5303025755381185	0.7421715134258533
-13.471803069018005	28.77445563984976	1.7243134072950463	-0.08112455935856842	1.0029763158500347
-13.48260549035852	28.773788416678933	1.7288916637428666	-0.0801198548973974	1.0032935030180572
-12.935354512904492	28.789110493383188	1.491043898725275	-0.13385446006744836	0.9820567704418469
-12.730299209385468	28.768829272465172	1.4033118087778267	-0.1595833289606476	0.9698479743432751
-14.231290469589101	28.525879619960573	2.0105452729835704	-0.05687854310062399	1.0025769939367186
-14.010448775461906	28.63328583652027	1.9346694036581757	-0.056518781305985095	1.0056834382671664
-13.506471729136642	28.767317669153915	1.738081589613066	-0.07905926307829712	1.0033668468196872
-14.460841527293365	28.39408003504012	2.0835411094786487	-0.06091763062746085	0.995738516436267
-14.783683682753072	28.129965573228738	2.165434458100297	-0.07980481563097161	0.978539342382949
-14.975465100779633	27.963363652093868	2.212853865448384	-0.09269036819093747	0.9677252834525396
-14.857377166814722	28.070482248494333	2.184226464226176	-0.08433369424200607	0.9747866207071885
-15.247091508969765	27.723494694946858	2.278770105880252	-0.11056389188536171	0.9512338513517637
-15.438921475279523	27.548521108541188	2.325397449068127	-0.12213446929117476	0.9392772428137761
-15.777307067901031	27.23142152114181	2.403739221734636	-0.14253040546823298	0.9149004477064843
-15.505550048294694	27.4862002405047	2.3408798775837103	-0.12645735564246893	0.9347985652710118
-15.95882932927022	27.057658625283377	2.443566663691363	-0.15473063306572338	0.8994491708011594
-16.071627921968407	26.944874315391413	2.4665807331536502	-0.16265407377770982	0.8888701619821869
-16.348879088595037	26.649360708813276	2.5139867307406893	-0.1866410533314085	0.8569798380250511
-16.427997019937784	26.555959712111072	2.525950640744047	-0.19474075615073094	0.846182334731127
-16.656844434007954	26.17623866269756	2.5306179412259024	-0.24828690453308735	0.7986734888067458
-16.696536478621557	26.09508062700545	2.5259045538777545	-0.2621528451437884	0.7879322383384696
-16.835749776418716	25.686852448177994	2.4784394174481017	-0.3459644992672154	0.7313260167234241
-16.845061757485475	25.628453285604436	2.4672362378700736	-0.3608620947833202	0.7222305911853724
-16.850433340026893	25.176846057478727	2.3695243753298616	-0.48547348021784764	0.6439155633527153
-16.85038673364371	25.14105029551206	2.36132660949253	-0.495857883773292	0.6379947752304086
-16.822804208812027	24.752145786172367	2.2833656610884985	-0.6006671794954819	0.5710951817048833
-16.814022621155868	24.619664448408173	2.2567552094657417	-0.6362427882248588	0.5483574235436911
-16.812945472733826	24.6090037446475	2.254771268606477	-0.6389929923425766	0.5464322272283889
-16.723937840816944	24.10943746964462	2.159714955452042	-0.7750522151516205	0.446602479593466
-16.711672631053567	24.055094941481215	2.1501338988890417	-0.789092870229563	0.4357520797680614
-16.289023552988983	22.907733919851253	1.9546659006895424	-1.0803834616762198	0.16850863605091268
-16.541701583590093	23.45604246001041	2.0495785139823455	-0.941618142790092	0.3048005369464458
-16.554803726644348	23.499372302025698	2.0564435095955624	-0.9309683047818895	0.3142883446037434
-16.28488538521969	22.898119481008653	1.9531017432959705	-1.0827040711836993	0.16615314288114938
-16.26218103763534	22.856454352609262	1.9470805041808152	-1.0927991644844854	0.15566943938947997
-15.969194038819062	22.31634337785984	1.869411415534563	-1.2242776995114701	0.01930800870563017
-15.890230123807179	22.1925020649246	1.858650882328163	-1.254569820869561	-0.012239970346936826
-15.611918811164477	21.76175729997115	1.8202462125807388	-1.35717265251105	-0.12402338246888886
-15.389654649869971	21.467446140267274	1.8052443510027707	-1.4209336303632307	-0.20268896836690453
-15.211472875440649	21.22502075941048	1.791690254096082	-1.472099773599402	-0.26889972848344745
-14.852605830718518	20.76860561637889	1.7959128130365196	-1.5611455840362776	-0.38651337262415614
-14.818368111934701	20.727265125728813	1.7956759292149704	-1.5693383765257676	-0.3976329313841181
-14.010753868674147	19.956266747716498	1.8274286735527547	-1.6868750145364468	-0.5863610085173998
-14.087441807327457	20.012526511232718	1.8220913925897453	-1.6782168010553817	-0.5750354339301046
-14.468160486474938	20.371519812579944	1.8035393021411965	-1.6263317378861386	-0.494515727083791
-14.161164464278139	20.08381166702931	1.8173514685315957	-1.6683424763522132	-0.5595611805940415
-14.781086333771103	20.690256417429	1.796581784676237	-1.5757541302427653	-0.40814390827494507
-12.566775432145782	19.255877513320883	2.0272331439040094	-1.866129973439695	-0.6763192827886724
-13.290339014836286	19.46305631769065	1.8895634181066892	-1.7660601031821823	-0.6717685378253733
-13.1729303124603	19.418787275288505	1.91036303385982	-1.7819463945821437	-0.678865184648651
-12.843245224742368	19.28971157894774	1.9680049004869815	-1.8249249331802262	-0.6968645603282597
-13.364979556612642	19.508469790386137	1.883696883885729	-1.759200862145533	-0.666077179877263
-13.714991928392514	19.7215588672211	1.84877254357006	-1.7216566746434174	-0.6365187596877401
-10.73275094914898	27.601566124654774	0.9930186459273374	-0.6214238054217738	0.6612506745052764
-10.621312259153935	27.431657608134955	1.020907370161825	-0.6544078467784653	0.6250861490020141
-10.494472622804425	27.139762728691487	1.087236792115248	-0.7063074733655662	0.5687119541668574
-10.440814811578786	26.97290839065918	1.112229651223823	-0.731493462742274	0.5346890685666167
-10.340010025599554	26.46761329405222	1.2071030104089726	-0.8117909861405949	0.42428278269710484
-10.310942985096554	26.231506882359504	1.2360168845186705	-0.8462215235814754	0.37425412414741355
-10.254915889396067	25.788604694922874	1.3442895698953405	-0.9297136993978354	0.2837668990841503
-10.226478276469011	25.49740684588262	1.4115099847452814	-0.9880426459238121	0.2193396057475554
-10.15297056364784	24.454238785309386	1.7543468494867507	-1.2427028601284138	0.034923253206768534
-10.148816922605754	23.97207807587904	1.9094241590180192	-1.3596424058935468	-0.04400454458494574
-10.1572747910747	24.735583520367605	1.66461719490544	-1.174047286258311	0.08032334585958606
-10.162097597121184	24.830116402868736	1.6347661139397032	-1.1511956722754286	0.09656294677790528
-10.162546766859359	23.84260305188515	1.9435971279927242	-1.3904629964413182	-0.062466992102172395
-10.199764060738538	23.17965757589045	2.1101282043461147	-1.5354097683100336	-0.156322121381693
-10.264133457042867	22.925685144978395	2.143581864953491	-1.581525002654186	-0.1885995784297789
-10.334836167150385	22.416165687077918	2.231646064019071	-1.6780453707085	-0.27132494422217834
-10.491992980100063	22.018023813554393	2.2654144060096835	-1.7447374355982253	-0.3329219822722479
-11.549836964138185	20.072338696358347	2.289397208262781	-1.945862724569013	-0.6364611133037827
-11.554967867880773	20.064003427239495	2.28853762572334	-1.9458369450440398	-0.6372411435614714
-10.551136967279964	21.796553611972193	2.290473376806326	-1.7826195128490936	-0.373785783999528
-10.861109989919282	21.2561808403101	2.2965487262985276	-1.8556006208488334	-0.45478113588626684
-10.944210941660401	21.11696785294288	2.304607965717432	-1.8759851013321243	-0.479821080660708
-11.133323225905555	20.800917117156818	2.3066921903148097	-1.907010831595429	-0.536639284442037
-11.346534801731305	20.436488911990164	2.3012786159299146	-1.9329078829476578	-0.5903613212520453
-11.231518843805489	20.62710766906838	2.3101767674536005	-1.9224889498023678	-0.5656170432762302
-11.741469854730147	19.77949816437784	2.2663172132251117	-1.945432362962307	-0.6751615431540529
-11.841147224706019	19.661418434931374	2.2484665010083087	-1.9446608999936248	-0.6886541362040492
-11.973386913159729	19.52262481256701	2.2249944156663255	-1.9450702784071041	-0.7008176164373074
-12.17042537041236	19.353881967026794	2.1679162491251582	-1.9304825219795272	-0.7044174174865546
-12.254791953417843	19.298450378205736	2.1264835772011335	-1.9160185090953137	-0.689485800095503
-12.107678242949614	19.405561627556374	2.185233138030111	-1.933981737369548	-0.7038686659530968
-4.288326386940742	5.8070230604936794	0.06801316593934871	0.060707589996801974	-0.02019727563166452
-4.307057605244767	5.526002436139832	0.09456948836510101	0.08519679393568219	-0.021850394624739176
-4.180171464701457	5.245978145694322	0.12246908744670028	0.11220559491252004	-0.010103778356483841
-4.162615861022818	5.199209053922773	0.12681308657080637	0.11626909356383879	-0.00846129079366962
-4.143652721141185	5.191949089536986	0.12769758597148811	0.11687091645089984	-0.006899569158585024
-4.014987066173259	6.398560350145364	0.011455247149362777	0.009078504089591075	-0.0061175431614869415
-4.102160277057983	6.226155071234556	0.02756775825939667	0.024331838734235816	-0.009242706962203294
-4.158587255864665	6.1200098173878565	0.0383054349198083	0.034180841644328934	-0.011946940807675534
-4.284793079351208	5.824858607178209	0.06620610601434306	0.05901478945870113	-0.01992908295643443
-3.6322745368198053	5.1479752237781815	0.13734038063520163	0.12134642829219607	0.04187736113414689
-3.7520724673596213	5.133869891353276	0.13693305010113185	0.12263211311138503	0.029368166137195454
-4.068810461062704	5.185234828589743	0.1294274806753599	0.11791272728711082	8.386248732664917E-5
-3.4079134276844885	5.238028583704212	0.13443452442956877	0.11226329269278568	0.06413121367836419
-3.870611147185512	6.723331704642558	0.013938510968981613	-0.011975225841609299	0.0012787255849820635
-3.93550508782948	6.569124366309313	0.016145059783443418	-0.0061090075481936654	-2.556606877787851E-4
-3.083077723553127	5.477621858005871	0.1300210545647538	0.08692060582270435	0.09654485223818862
-3.2016356353304536	5.395281637801698	0.13247232308444198	0.0968478710451042	0.08428470194538742
-2.9250367521464256	5.618751443255416	0.13853962223757443	0.07206257813713093	0.11324095308862342
-2.808073832376915	5.742408533499555	0.14296858302829335	0.05962524431650698	0.1243877400466748
-2.561109083068193	6.012828978318681	0.17623736503979437	0.03225197471166675	0.15163709463019914
-3.6562255957727294	7.214473650128381	0.0395509389306699	-0.0332946388278581	0.0013140786620150736
-3.592522873141893	7.34008329807876	0.07052792650770212	-0.05788110830852332	0.005954423024338302
-3.54328167840365	7.470859406778205	0.07968533491788964	-0.06539679543408956	0.00672752434442578
-2.1477862434435124	6.617732931249476	0.2752933224402042	-0.0421872808525652	0.20518678736114646
-2.178221292733067	6.571855578800015	0.2660627204980871	-0.035298040561764096	0.20190017644833666
-2.0648331524982755	6.7576354797203635	0.3015962490546322	-0.06294544401025541	0.2146721244950731
-1.8849213199230619	7.066868042911974	0.3592168154525989	-0.10847993644791154	0.23454522655410087
-2.4120263893614973	6.229400814325045	0.20996372455435364	0.007127730349159674	0.17115508497700369
-2.5361866250272955	6.047252036713077	0.17970793724752734	0.029475733546777575	0.15439029494127204
-3.935819787141531	17.984500048599497	1.5708659653477381	-0.8136534124541013	0.16260852157899508
-3.78336958602557	17.993315823553566	1.559100521953856	-0.8174837252101712	0.15994666756766523
-3.427077741744119	7.766058137175304	0.18180765949337477	-0.14535412835772923	0.011803961799513402
-3.406569881135219	7.832445527304884	0.19574912551457668	-0.1551461115521975	0.012038227676354925
-3.395983191054093	7.883794864942119	0.20680595714836092	-0.16220365701750167	0.012757277626005082
-3.3371281060386737	8.150918617555703	0.27008757128006466	-0.19693051325049876	0.0164880504974722
-1.278169408830863	8.48437433428823	0.6251655848754223	-0.3165741988245593	0.294156353992164
-1.4540629241815408	8.03470965362341	0.541573730584311	-0.25090586055672615	0.28150469533830413
-1.8167261401452421	7.208011822579171	0.3844801205524628	-0.1292163846253644	0.243693098228995
-1.5523830370140876	7.789776732269239	0.4939864390193658	-0.21275336653161506	0.27003205202325437
-0.9410764433027281	9.405038530050247	0.7825529366715223	-0.44037452412995076	0.31028501668687697
-1.0329367331417418	9.151234284338832	0.7406261217711995	-0.4089583732611391	0.3068544923174844
-0.7679094447811552	9.95277965234512	0.8616016381183829	-0.49965518765113903	0.3143454730347587
-0.33002843814312044	12.134348277380695	1.124395856756369	-0.698355303581503	0.3084559137900023
-0.3357764586920513	12.078843485378034	1.1187177875506706	-0.6940384643775234	0.30908651821085387
-3.417433509638533	17.827381727176302	1.534988419365805	-0.8316485767672117	0.16362306795826173
-3.353382382951112	17.741842308688575	1.5311614769617476	-0.8350862822867784	0.16593807081975578
-3.674832941632539	17.93323560833925	1.5527879518319863	-0.8203932472815065	0.16281293269083935
-3.5409307277999584	17.885907081965335	1.5440471213892795	-0.8271567813436602	0.16252602445247372
-3.1860561960175433	17.549365365355296	1.5203136358037086	-0.8405236578088098	0.16939576290591388
-2.9981130641699174	17.395321314172424	1.5108059191748457	-0.84447814553094	0.17266395136579477
-3.2165215628928006	17.57820816975883	1.521804666029328	-0.8391228643213176	0.16921809566501328
-4.1137207324417435	17.95308223849858	1.5893281326157596	-0.8074468529248184	0.16229449746336733
-4.160621080742889	17.795938972454014	1.5977491884188424	-0.8077110680574386	0.1660121884332338
-4.190763877417752	17.70804950350443	1.6026748214138735	-0.8058279617778411	0.16738647730204384
-0.33050020850094985	12.145123827625998	1.1252764233454136	-0.698977146013183	0.30825345131574133
-1.4343564303268679	16.31909273804294	1.4156588811618667	-0.8595909634127762	0.20655247673459093
-1.3066176526698219	16.0680303809159	1.4020516417568578	-0.8592306306910875	0.21098865670196584
-1.1152979539279455	15.611202681804269	1.3772321609716727	-0.8534968155062563	0.22221660084603412
-2.4474803932797915	17.1585224792057	1.4870956124694816	-0.8525879842385504	0.18341774506471417
-2.055761384167546	17.041296048986602	1.4665318314312066	-0.8581528278370322	0.1890902000099085
-1.9984998164489554	17.002629506016117	1.4628175788730533	-0.8580391315710876	0.19100836307857932
-1.5724149375605685	16.580962567434636	1.4309353053244238	-0.8621936794631397	0.20031269337734817
-2.9820955633715815	17.38344915169903	1.5100413058309232	-0.844741673639229	0.1730050272340319
-2.724789042326286	17.256116533629893	1.498786319835956	-0.8487469783882644	0.17819558259857046
-2.531457869203797	17.190304756335227	1.4906608611494119	-0.852074095064435	0.1809661719499161
-4.183190145794866	17.56540290424019	1.601701743322713	-0.8055320058672605	0.16965520145502883
-4.207099313692599	17.371866069837257	1.6053834623273167	-0.8076554421115196	0.17206283900412356
-4.17345519997633	17.089831976884682	1.5963072760013952	-0.8115197457871213	0.17145795964501612
-3.3148310309893363	8.423923301546052	0.33431011515534936	-0.2377901496109897	0.016770210930625605
-3.3001926290874843	8.663118489326514	0.38501464540296587	-0.27307528741635545	0.014906294630902586
-3.2862287614074197	8.915212706658004	0.4374543353918372	-0.3078901396590584	0.016415773748971
-3.2794829862540458	9.153166440048345	0.4908852064097866	-0.343871196954176	0.018118220104706068
-0.3805651487088481	12.953841366376702	1.1932581760768506	-0.7482992924434914	0.2915734314221901
-0.4307061904896281	13.36924122248353	1.2284194776529351	-0.774204455101775	0.28216909125518597
-0.5075965103225141	13.744646939005303	1.2545133472489685	-0.7898941031889465	0.2734593400961127
-0.5977318219793605	14.096499370658435	1.2812155565817713	-0.8076203850191757	0.26337449890169773
-3.2676731937878696	9.605726412719452	0.5836738883443429	-0.40244405815402096	0.026240824400919405
-3.256429234120413	10.042692132374542	0.671270837817554	-0.4569851865406458	0.03443602940704103
-3.268410707882346	10.416945356274994	0.737631550105341	-0.49483010664232063	0.0411280345294345
-0.6591870284780542	10.31262568099423	0.9151226457499382	-0.5404695928774873	0.3168323722021624
-0.42285288091859907	11.258976825610697	1.034782940324967	-0.6302242815696656	0.3181576721922952
-0.42939644071267913	11.215805729165236	1.0294917275874704	-0.6260303860801527	0.3183939649890064
-0.6312573047807166	10.428088654680536	0.9313926563982533	-0.5533204084926896	0.3172400141781598
-3.2903234695987535	10.897386429199772	0.8280505353481341	-0.548421679680775	0.04937971072861318
-2.987291544864133	17.386535233830127	1.5103089544202684	-0.8446815843765947	0.17288436304141083
-4.164359810315925	17.031866286091535	1.5940080051886512	-0.8117764095640099	0.17177357281898462
-0.7097934901376413	14.466809880080852	1.3080489235789283	-0.824225774629564	0.25209284297027557
-0.8575672753041089	14.969271293498517	1.3380703470898263	-0.8378890921439492	0.23964263787204376
-0.9532329287786547	15.217415294466539	1.355111944234461	-0.8468404653366665	0.23158663470757632
-4.1386892518049425	16.602845789463966	1.573122975173596	-0.8127248576309147	0.16752144475954528
-4.159558946386909	16.976159925336383	1.5911607871897748	-0.8111188360394223	0.1718801503873165
-4.083322820670365	16.225441788462653	1.5471254070277565	-0.8116197413220292	0.1627648656875022
-4.075875945060494	16.183223288394085	1.5440179178435804	-0.8112223147655944	0.16253580047925706
-3.9528003255732322	15.292784673108926	1.4581296578219227	-0.7997920275962327	0.13981867748350066
-3.9992067929440043	15.73055462668215	1.503288597038697	-0.8081016329425041	0.15216773430464642
-4.068371905853679	16.139351008679608	1.5398417010418732	-0.8103945962266055	0.16170040168354033
-3.903746688804401	14.691009127397303	1.3914446038018267	-0.7827637842006636	0.12319247411301314
-3.86987704440043	14.375574603567006	1.3531745760891485	-0.7707585946559146	0.11607357230219559
-3.9256796422272324	14.820378173973397	1.4064366604237728	-0.7861353056631842	0.12641710584856602
-3.9497350317267026	15.228464150498013	1.4510855665324376	-0.7978166866930478	0.1381066824621826
-3.7268568443784513	13.894308007070336	1.2905062099000313	-0.7550841653748799	0.10619246509954361
-3.698215854277132	13.779058127098043	1.275115870333002	-0.7505868243205379	0.1039058716809877
-3.6779639093146645	13.673870011895303	1.26011901873513	-0.74471946952679	0.10217815561456287
-3.571181750067259	13.33170586472178	1.2123404605661174	-0.7303384970144489	0.09527741274377652
-3.4835043026903465	12.977876322076302	1.15988427040933	-0.7087988437659174	0.09084253175006249
-3.404126025364066	12.339701968592273	1.066683560714777	-0.6709263632750488	0.07621875849068982
-3.3488293333994186	11.895449310153229	0.993515703580466	-0.6343031134967774	0.06908343609339776
-3.300315153385468	11.14083500028607	0.8715152099590484	-0.5731701906957487	0.05388117698242463
-3.9511621749674837	15.271050023970451	1.4558262725636837	-0.7992363436055713	0.1393749996639539
-8.244373317370188	14.628658956740194	1.945965526189846E-5	-1.741801018577144E-5	-8.63688204512028E-6
-8.208489142862772	14.204433859089825	1.8572346504937903E-5	-1.6463007130539724E-5	-8.55204564287064E-6
-8.193734077492797	13.966873422743047	1.807763740918592E-5	-1.5918981714165048E-5	-8.522772787654666E-6
-8.232676222944097	14.462837941075223	1.9112651324933985E-5	-1.704896494274491E-5	-8.598055135642233E-6
-8.19035693955016	13.837323106092928	1.7809064905902855E-5	-1.56089238774725E-5	-8.524968534071734E-6
-8.113167709168138	13.369167772280294	1.6801854070990875E-5	-1.4540935083239057E-5	-8.37828549717877E-6
-8.077142174814208	13.181783020574018	1.6389166340537212E-5	-1.409656776693603E-5	-8.31624382110338E-6
-7.967407351985131	12.816549861797377	1.55702200059757E-5	-1.3278786027213346E-5	-8.09642422593636E-6
-7.4202031915344335	11.241546128091116	1.1951383624686889E-5	-9.730215086989757E-6	-6.932689258819848E-6
-7.380855782333087	11.139150568907128	1.1703209957879216E-5	-9.480367684750946E-6	-6.845167219855192E-6
-7.603903539139292	11.751642921695533	1.3129519081291775E-5	-1.0886031795627853E-5	-7.332661502227854E-6
-7.696154479064555	11.994745340563997	1.3691986062659937E-5	-1.1422909862599197E-5	-7.536236916233521E-6
-7.744684776673163	12.145936214046198	1.4026537135094455E-5	-1.1752571324652666E-5	-7.635955805807257E-6
-7.337783016568444	11.036160898112158	1.1448038039077723E-5	-9.230077125983912E-6	-6.7461258354921426E-6
-5.478513842259125	7.328297301269693	3.0964420967714644E-6	-1.0966104613960918E-6	-2.711809378943826E-6
-5.496335515484936	7.350666297835906	3.1602332761481565E-6	-1.1335249441576945E-6	-2.746607759715571E-6
-5.513292533723025	7.373441024034741	3.2080580542599827E-6	-1.1830829140565617E-6	-2.7800809418257776E-6
-5.7782594324877365	7.704138241466704	4.207139235285782E-6	-1.8437824815925649E-6	-3.3897205086639275E-6
-5.226288884072366	6.97442447090005	2.4528020762756287E-6	-2.2713292497809437E-7	-2.1908029095087285E-6
-5.1320395346395955	6.880771446866525	2.1427600240432155E-6	-5.373081742028277E-8	-1.9916244445400067E-6
-4.981658732436152	6.746084424883188	1.8948270899307882E-6	2.840823835007984E-7	-1.6408899110384267E-6
-4.872230788355059	6.663668971542325	1.7098001440445442E-6	4.799018309771698E-7	-1.3720728734266659E-6
-5.95993806317256	8.088641025459268	4.8169441245348394E-6	-2.8258970225268536E-6	-3.7246380091167864E-6
-6.156106083074739	8.43849134717127	5.575581200610745E-6	-3.493138187095328E-6	-4.122960195875676E-6
-6.3622803987511345	8.893710900037291	6.5057588120478435E-6	-4.565327086201114E-6	-4.535216468252551E-6
-7.037730777065047	10.279206689455364	9.668513621256801E-6	-7.52258871742432E-6	-6.051919723753277E-6
-6.511291309796823	9.166024915663732	7.117480314122439E-6	-5.0411747577432425E-6	-4.876183908564106E-6
-6.961309529005052	10.091919377967345	9.241703447664095E-6	-7.11086766663289E-6	-5.88446115290231E-6
-6.976746835639336	10.11701394282087	9.29677351178047E-6	-7.15536163566402E-6	-5.9163746790267E-6
-11.149672852779776	19.026028297048256	0.2946501054681063	-0.0633295238055227	-0.14917036203469172
-11.177286946315288	19.099277703541333	0.29640595629992966	-0.06572788570892538	-0.14979666369070688
-9.18227086019565	22.941744559833715	0.28279374589532746	-0.1696667803753878	-0.09496058845617741
-8.933979733519063	23.042297787756027	0.27567166237728824	-0.17232399632399462	-0.08679341780778896
-9.497726748011418	22.723004536194928	0.28906896515293257	-0.1633565362976509	-0.1041786413106296
-11.201816179455392	19.362671115833425	0.2991836734035017	-0.07316007485882994	-0.14965330244451985
-11.022193536741858	18.71762456011473	0.28728873740730043	-0.054003813817101495	-0.1464655326461182
-10.948655511422155	18.634752597804788	0.283117096535595	-0.05092199535849439	-0.14437339529192764
-10.739200803101152	18.414265673982754	0.2718662026616805	-0.04347230900673462	-0.13871377531618784
-10.426129079411938	18.242868662510936	0.2541796388735339	-0.03627756671214468	-0.12912859040117944
-10.351495060601314	18.19934593348884	0.24997756335366772	-0.03465950119772573	-0.1268317944108345
-10.276659955502009	18.164399203559437	0.2457880640350886	-0.03325089946596424	-0.12465034991767715
-10.051706148564318	18.092298620546728	0.23253169803352353	-0.029747792553850995	-0.11715862490012649
-11.220597943108505	19.547650220008503	0.30114172133024075	-0.07830090641205444	-0.14950959502275268
-11.213232813518047	19.613678726955158	0.3013789297199083	-0.0798060948009606	-0.14925641653754845
-11.167862918473158	19.983763373685665	0.3028215992405468	-0.089960004894588	-0.14712550431963467
-11.119734753615504	20.180895538942224	0.30318897796830363	-0.09464080427082938	-0.14596878558833665
-10.889962382093142	20.81510177874138	0.30245424900083634	-0.11098357893027018	-0.13959853173649214
-10.989883259185685	20.57314650704364	0.3028837891988412	-0.10519444068527217	-0.14195653209856615
-10.670647697607485	21.25443563231954	0.3013462008120892	-0.12262386205028226	-0.1339013311229528
-8.656589193032165	23.077778160673812	0.265442785559337	-0.17248295911147865	-0.07845141236960927
-8.262164632393056	22.97490850022338	0.24644019984467147	-0.1669762221565192	-0.06511099629371159
-8.093510801985081	22.896766634500132	0.23760602880533557	-0.1635941698538095	-0.060113668493589234
-7.68989912608717	22.564207698669875	0.21307764669144877	-0.14934208311751992	-0.04691682327400497
-10.61906467426591	21.352055718189742	0.3011098350793486	-0.12495520504436475	-0.13284082844174486
-9.936768220586934	22.310409278173573	0.29626275962683546	-0.1515899414548513	-0.11623183187362379
-9.627937960973474	22.62487940796674	0.29186429488839233	-0.16072963057546324	-0.10771314823026981
-9.573169961095976	22.676544366109272	0.2909698305314264	-0.16215100288119041	-0.1063164286457752
-10.134279956953314	22.058148587414195	0.2975411376415603	-0.1441120857992932	-0.12148896300153081
-10.304582249602808	21.836678921374176	0.29930159574496756	-0.13816757181194067	-0.12544197130798274
-10.555587977067566	21.45179651669559	0.30059183306027853	-0.12740052897081217	-0.13157752574075604
-9.871150253323467	18.04329134881533	0.22209725269487496	-0.027368057831831268	-0.11159447497542548
-9.4491510421968	17.986087424675254	0.1952682015529037	-0.022586563190029794	-0.09701113747959544
-9.39405468440286	17.97674307009461	0.19180774824016775	-0.022030175349891407	-0.0952105129305989
-9.318824933668623	17.968766098777905	0.1866827306107515	-0.021259636578986323	-0.09257754169250326
-8.866655676614846	17.930756511797174	0.15613603814814506	-0.01708808397065651	-0.07631962654323686
-7.460370084706861	22.326890903804703	0.19854446554731986	-0.1404563182764878	-0.04094369408383426
-7.181921823170052	22.004421546653404	0.17936689012711238	-0.12675839032639452	-0.033039750936043506
-6.980050576019263	21.793148493492453	0.16671186192624843	-0.1189997940869713	-0.028252843247200888
-6.576542696581086	21.409318391621486	0.14241670964463177	-0.10328961548024655	-0.01803750475650364
-8.591810565175942	17.924390418426363	0.13578890145191017	-0.014447247363281995	-0.06614235552150793
-8.160987566235585	17.895824611247768	0.10002200919510451	-0.009888354762161664	-0.048260357465808486
-8.427526747689353	17.911776804777684	0.12243551178201255	-0.01279089250385362	-0.05949544888357074
-8.540982568507179	17.920050757602066	0.13206180436578785	-0.014000957465915927	-0.06427391123421862
-5.864615339578987	20.755750631962357	0.10429790761754602	-0.07857825297859483	-3.9976662512068565E-4
-5.543802938210256	20.38074487517408	0.08622525953950158	-0.06441652078443827	0.006874392586500699
-6.504364858334945	21.34437545298176	0.13845808335158055	-0.10103712011897664	-0.016457989520531045
-5.970918121132899	20.87023242852833	0.1101905317387591	-0.0822798069223184	-0.002488799063091982
-5.171797381464162	19.89737251545445	0.06573523913409775	-0.04994508336355456	0.012313760342598956
-5.0245480447987125	19.683822661130662	0.057436968800487535	-0.042557589427169036	0.01479660446652347
-4.900152014728899	19.401774462066626	0.04876849590773481	-0.035289365901841244	0.014707067890552277
-8.045165203849148	17.895237150670994	0.08699292776890707	-0.008435175847694817	-0.04134246312821036
-7.828330068792466	17.887207984644846	0.06085890952465417	-0.006198077387180015	-0.028293566801514625
-7.588389628929521	17.819549385161938	0.014309291970492018	-8.37223934123018E-4	-0.006814674659923821
-4.683175416995011	18.92056128922509	0.03510214431506366	-0.023802747255307136	0.016109474235883478
-4.557131527726211	18.533459102138394	0.026729061508287626	-0.01833982409786855	0.014876461368658554
-4.377707594286538	17.57417867700677	0.011302618452264766	-0.006448428075459603	0.009128200805841829
-4.375950900357417	17.526057226949376	0.010464828231970336	-0.005849114684884221	0.008649735227953205
-4.484941864981501	18.19838652331461	0.019326695864583264	-0.012330579505415426	0.013072681977103446
-4.372825752777866	17.497105804998277	0.010127128323319703	-0.0056691937584105664	0.008374100841576911
-4.260063754969469	16.957122878843833	0.007572352745392356	-0.0031095227563144256	0.005783692602502078
-4.2543796491463395	16.88173839584814	0.007042992282517252	-0.0028223606372582517	0.005268007232418116
-4.172479120773178	16.325671413989923	0.0059017912239008674	-0.001544173664742262	0.003470097435663967
-4.151871519508384	16.155447405066244	0.005580576632156692	-0.0011096362687998112	0.002883772353287306
-4.144035245207647	16.121454065378032	0.0055803771035510515	-0.0010792922972519446	0.0028411062761093766
-4.072421898747817	15.289956430567175	0.003914563386116846	6.014027925798347E-5	0.0013073131725396376
-4.095328121705499	15.489697359268533	0.004273997652659161	-1.3491219888477808E-4	0.0015086821856453564
-4.118480058777639	15.68595857984359	0.004822178825886892	-4.3102334403060516E-4	0.0019186932529206766
-4.140149876500907	16.06180723438685	0.005453353755052099	-0.0010067280420089871	0.002734418104454901
-4.179593610389492	14.862900564725685	0.0027945815054967143	4.911607743981556E-4	5.881183204162912E-4
-4.129583690004605	15.034457843656845	0.00324476443479578	3.935901963114978E-4	8.177410068737159E-4
-4.332504046130264	14.727261534199787	0.001428695679405574	1.7187096077325766E-4	3.6695600960998993E-4
-6.864381120883843	17.824925970386563	2.56125111905938E-5	-2.4678623663555342E-5	-6.081227962425714E-6
-7.111456277637915	17.862901719600874	2.586092075176346E-5	-2.480525936668599E-5	-6.7271047061991996E-6
-7.361730330183262	17.815658423143518	2.5892107993565505E-5	-2.4682753989860004E-5	-7.377273702618559E-6
-6.699631952192596	17.790187728061333	2.5423507477812543E-5	-2.457280511556359E-5	-5.655693456298441E-6
-6.471535900809904	17.65611081898578	2.4937829046433878E-5	-2.418334524958859E-5	-5.068607157653599E-6
-6.01856299486931	16.965651538393175	2.294736469924207E-5	-2.240017326962584E-5	-3.930664505624261E-6
-6.018217814642384	16.964954947243214	2.294544306613559E-5	-2.239841602333307E-5	-3.929794733014044E-6
-6.192614293475787	17.31914560580889	2.3912609561017504E-5	-2.3280823346751686E-5	-4.362351606562066E-6
-6.358826975092747	17.562077889890872	2.4635287603089954E-5	-2.393069460551748E-5	-4.781399918438343E-6
-6.018066056155799	16.964687362149334	2.2944725830744354E-5	-2.239777260448124E-5	-3.9294051423982734E-6
-4.908304538333134	14.969355025422521	1.8009605642857907E-5	-1.7833512140094127E-5	-1.2890506605613171E-6
-4.894965705707698	14.956384548239772	1.7977538102122662E-5	-1.7803123677021463E-5	-1.2585301861229935E-6
-5.522668475480044	15.89108446419409	2.0261496735255245E-5	-1.9919363404868857E-5	-2.748834708989042E-6
-5.590293973325887	16.02332329799043	2.057897025171492E-5	-2.0212332980340053E-5	-2.909186890067608E-6
-5.62503595550961	16.102423683804165	2.0768425464047045E-5	-2.038845716159402E-5	-2.9861902429607186E-6
-5.79838945170203	16.47567517825189	2.169475443589168E-5	-2.1244217488484872E-5	-3.4023523502586474E-6
-5.818300420163335	16.518599132988257	2.1800172416899742E-5	-2.1341996180656575E-5	-3.4461777626991924E-6
-6.016563718580136	16.961325465432818	2.2936129046286354E-5	-2.2389857583740995E-5	-3.925752978941828E-6
-4.911331118979538	14.97328547513143	1.8019326006545735E-5	-1.784258069619306E-5	-1.29635505214891E-6
-5.0735700023776875	15.16993664121582	1.84999985610674E-5	-1.8290573306197305E-5	-1.6783444386998643E-6
-5.223708594183212	15.375437594116095	1.9006220828608286E-5	-1.876164684032012E-5	-2.0307827596547627E-6
-5.2244114000787105	15.376332166246335	1.9008393818785547E-5	-1.8763663704829922E-5	-2.032404413245169E-6
-5.424504479191739	15.698092793846305	1.9790226641647234E-5	-1.948398102901405E-5	-2.5097935529088054E-6
-5.22565127061393	15.37825402853767	1.9013046008215086E-5	-1.876797405666457E-5	-2.0352674677358214E-6
-4.7077301313837365	14.774519111724057	1.7526940345947964E-5	-1.7375515908445612E-5	-8.32240253362474E-7
-4.675015183440867	14.74800878513003	1.7463896714338974E-5	-1.7313875061623946E-5	-7.620025671015964E-7
-3.7658512309524754	7.028045440845924	2.634268056913998E-6	-8.035199624911052E-7	1.024633882814898E-6
