# Supplementary material for: Thyroarytenoid muscle fiber orientation regulates the ability to modulate vocal fold vertical thickness
Source: PLoS One. 2025 Dec 4;20(12):e0337735. doi: 10.1371/journal.pone.0337735 (PMC12677544; doi:10.1371/journal.pone.0337735)
Supplement: S4 Data — (ZIP) [file pone.0337735.s004.zip › Male/contourA7TA11.csv]

% Model	Angle6.mph
% Version	COMSOL 6.1.0.357
% Date	Dec 14 2024, 02:35
% Dimension	2
% Nodes	720
% Expressions	3
% Description	Line
% cpl1x	cpl1y	Displacement magnitude	u	v
-11.968005616002486	39.650844643500406	2.1307478089978025	2.5880203911945445E-4	0.2511503608285499
-12.100925229184412	39.521184251215715	2.128323281571287	2.574575795731933E-4	0.2511747415182147
-11.810234379374002	39.74293127707726	2.132466578124648	2.59762440548758E-4	0.2511323935777817
-11.76596306338081	39.775513356632324	2.133076015543237	2.601009069885175E-4	0.25112615473846917
-11.47739948826791	39.862189693672036	2.1346960268845563	2.6100298586973E-4	0.2511077962657384
-11.258980847445656	39.857881496438054	2.1346125684782815	2.6095920924597987E-4	0.2511063163735474
-11.716143543792246	39.796222579001906	2.133462557800584	2.6031755578946055E-4	0.25112196554350746
-11.163938214941039	39.85365079891891	2.134534173168605	2.6091178539678473E-4	0.25110609029166975
-10.796207435616262	39.85090503287166	2.1344816944051015	2.6087349777723177E-4	0.25110279886795794
-10.709496869932108	39.85039381204079	2.1344713457883264	2.608648855475999E-4	0.2511020004217201
-10.37169574884199	39.850036177539195	2.134463635022918	2.608489541605141E-4	0.25109859719148636
-12.13512273325702	39.460672833157	2.1271922884758943	2.568310305667009E-4	0.25118583217489093
-12.240660142730178	39.24849072022055	2.1232278450025133	2.546327801663987E-4	0.2512245700023713
-12.227325367848685	39.08705965880899	2.1202089042303736	2.5296658084472435E-4	0.25125308210181874
-12.205740642978935	38.979124391808504	2.1181922156239894	2.5185222721961964E-4	0.2512720148689651
-9.681369688821853	39.850002288818345	2.1344550142735517	2.608244122270147E-4	0.2510915312205444
-9.209886193231677	39.8500022888185	2.1344561024228756	2.608014253670716E-4	0.2510867033214786
-6.503691158131879	38.96454001876737	2.117885319601161	2.5167388297217194E-4	0.2512164809882647
-6.587351156296421	39.29642873129991	2.124092304250266	2.5507575504023954E-4	0.2511583175934562
-6.771159512318912	39.57700815680421	2.1293364077598	2.579560972113247E-4	0.25111030381888455
-6.814129999907874	39.651652838586976	2.130732366110345	2.5872183695261285E-4	0.25109746952757817
-7.229593906641747	39.84203493583536	2.1342929854583255	2.606827061323175E-4	0.2510678714194159
-7.181795837296288	39.83706132882147	2.134199979548021	2.606310669573527E-4	0.25106826623292505
-7.033567159296577	39.76166368437849	2.1327885248534164	2.5985549838170437E-4	0.2510801551213234
-7.6946177519140235	39.85300356006798	2.134501485323378	2.6079605902221527E-4	0.2510706736153733
-6.488283836647731	38.91091546805024	2.1168833435719367	2.5112183015760616E-4	0.2512258578112521
-10.243595360807257	39.850002288818345	2.134462944710113	2.6084142555218035E-4	0.2510972905456559
-9.730298368089413	39.85000228881833	2.1344557193053286	2.608259058802828E-4	0.25109203189940626
-9.743014193148053	39.85000228881833	2.134455687182619	2.6082664297963484E-4	0.25109216200829937
-9.085341826788042	39.8500022888185	2.134454900666666	2.6079793815332467E-4	0.25108542737567435
-7.779783738995952	39.851154726690396	2.13446921085945	2.60775610835182E-4	0.25107187402270065
-7.886706964608754	39.850916601280545	2.1344630587481666	2.607774539049601E-4	0.2510730106019332
-8.209330570361047	39.849987794146756	2.1344544415774336	2.6076659086627014E-4	0.2510764710988238
-8.699211804792647	39.85004545472901	2.1344590728736015	2.6077840068202145E-4	0.25108147009540105
-8.427966558711145	39.8500350871401	2.1344534052757846	2.6077553565449806E-4	0.2510786965122296
-12.152615457473026	38.61822056218743	2.1114446724814018	2.4813780808484334E-4	0.2513355191429831
-12.150457207342695	38.60568225439725	2.111210483327406	2.480087321791241E-4	0.2513377220157605
-12.146591986235311	38.58859764700979	2.1108910291893794	2.4783347363045613E-4	0.25134071431757427
-12.074238696384148	38.24828133015453	2.1045332131896526	2.4433448261105433E-4	0.2514003647226522
-6.441829287929373	38.514252064367554	2.109471251534265	2.470498735842281E-4	0.25129591055578143
-6.4796557750756225	38.830935381536946	2.1153872737859256	2.503017857396431E-4	0.25123999092746074
-6.431316994593285	38.355730965701305	2.106507287695675	2.4543085301504167E-4	0.2513239908766318
-6.415000660473024	38.12021737547059	2.102107220029095	2.4301748527823334E-4	0.2513656965711544
-12.006552716049852	37.91928976266428	2.09838122727864	2.4096553917237802E-4	0.2514580563613332
-11.966773292852782	37.7322909897182	2.0948880312902087	2.3905092320020152E-4	0.2514908333636086
-11.899335717233097	37.41624344712912	2.0889795642690983	2.3582865265709587E-4	0.25154622930192017
-11.86072968481382	37.23337054820751	2.08556389348811	2.339596349875433E-4	0.25157828621947964
-6.405495081109018	37.81045524455644	2.0963151721006223	2.3985722785613934E-4	0.2514206769952415
-6.3802834672144035	37.49850283645258	2.0904880657936467	2.366742086832909E-4	0.2514758878722912
-6.34327199449609	36.990127261889924	2.0809839046101146	2.315144719546095E-4	0.25156590544593105
-6.3346776499635205	36.89181710192548	2.0791491298116345	2.3051501706951568E-4	0.2515832975173483
-6.327277488709939	36.80573234114482	2.0775418857563692	2.2964660035264717E-4	0.25159853063346793
-11.839379859361392	37.12464213602315	2.083530309633522	2.3285273395457217E-4	0.25159736330347027
-11.66031709327127	36.191536938073696	2.066095107829158	2.233952835505669E-4	0.25176111892829245
-11.619905720758748	35.962379473002436	2.0618182580003923	2.2108067837100967E-4	0.25180137026150173
-11.730360249335298	36.58305483766412	2.0734185400398024	2.2734588983359865E-4	0.2516923561801252
-6.248695444183289	35.88284413383002	2.0603107093100226	2.203094289105455E-4	0.2517618228647979
-6.190644674951313	35.36621719878445	2.0506547884813395	2.151511050535223E-4	0.25185311252882153
-6.146329446134891	34.860882297696094	2.04121835272255	2.1007272687096392E-4	0.2519425127415945
-1.0600869276340483	18.316100001774196	1.7326016354592628	5.643800303617267E-5	0.2548378674046199
-1.0459016161732135	18.37692181363064	1.733733079475599	5.697502433031213E-5	0.25482693623044955
-1.1744205707972624	18.153797557800345	1.7295797361075538	5.500681178606248E-5	0.25486770908865963
-1.311326192584243	17.97535615877772	1.7262589845918088	5.3433145056255474E-5	0.2549006177965419
-1.386335587551091	17.922671465764726	1.7252777793223686	5.297002577573525E-5	0.2549106377463327
-1.650548821745367	17.757514160475903	1.7222064099631775	5.151812403748159E-5	0.2549423039529227
-0.9718149006219283	18.630446296863695	1.7384547883647654	5.921461201419279E-5	0.25478123935161684
-0.9542349860686515	18.852537320770427	1.742588153043042	6.117882944354675E-5	0.2547416230339466
-0.9467123425971604	18.932059856972355	1.7440697516364505	6.188282527977892E-5	0.2547274271331258
-0.9488912973033679	19.009058522305217	1.7455030708358492	6.256543854572638E-5	0.25471376445972893
-0.9602591937381534	19.185733594449147	1.748794364452296	6.413014417585092E-5	0.254682472433402
-1.0005126263859143	19.36574217623491	1.7521446367265376	6.572612381173588E-5	0.2546508414602361
-6.05347281998843	34.07388368729615	2.026535808748187	2.0227140246986274E-4	0.25208152934394706
-5.779746191862431	31.198536783186327	1.972839448452579	1.7413242348271078E-4	0.25259009612643685
-5.81260308842713	31.6601371096856	1.981441380806457	1.7857406113081967E-4	0.2525083306970364
-5.898916358898413	32.61341104261303	1.9992603296072267	1.8789081843767667E-4	0.25233968577797994
-5.976331308258205	33.33624786626052	2.012741313187327	1.9496001705169452E-4	0.25221191622485195
-11.555172919712001	35.57995576034233	2.054673588822115	2.172545606404334E-4	0.25186856836809857
-11.427224513094306	34.824469013294944	2.0405613972961465	2.096535687777935E-4	0.2520013199457137
-11.302991741507174	34.01939293201957	2.025519527650274	2.0165934517160931E-4	0.25214289960588604
-11.26269403333529	33.74326682230424	2.0203729533740034	1.9889722284075956E-4	0.2521914795143087
-10.87492360433819	31.536162433666846	1.9791589382767	1.772564368497938E-4	0.2525791844675456
-10.79808267178972	31.096982410679725	1.9709627514661126	1.7308112710828934E-4	0.2526563368048651
-10.515617328365707	29.431210118152052	1.939884853027995	1.5700178866498007E-4	0.2529490619050491
-11.095255333576779	32.78560916869341	2.002467997396745	1.8950501581935442E-4	0.252359716271667
-10.374607869233792	28.677418549364212	1.9258020063158696	1.4994764283311307E-4	0.25308140804165097
-1.9007542873442729	17.670028077820447	1.7205778610434959	5.075287792268021E-5	0.25496004608958184
-2.0779141835942943	17.606247817656115	1.719391941652121	5.019552620910375E-5	0.2549729358402609
-2.421704394542373	17.610906476909	1.7194793876848156	5.024729334482712E-5	0.254975127003457
-2.5268901597962445	17.60827853304663	1.719431082648835	5.022771389610445E-5	0.2549765182846463
-1.0157099330243569	19.441588102125813	1.7535577901098618	6.63994795622343E-5	0.25463749841603717
-1.1062328150339649	19.65851365771074	1.7575970829307357	6.832474591005297E-5	0.2545997501600636
-1.0950141199455286	19.63861486947969	1.7572265284379047	6.814795404692096E-5	0.2546031871433999
-1.0936631912571904	19.634142492606518	1.757143188862989	6.810814680140822E-5	0.25460396992966394
-1.2019485900933222	19.823967402584525	1.7606799011910035	6.979419699460898E-5	0.25457119397870415
-1.2626663164006444	19.90610167368628	1.762208806063222	7.052240241071648E-5	0.25455713277488246
-1.3479656887537845	20.02184186709379	1.7643663154593112	7.15496740064456E-5	0.2545373167980386
-1.3818036936806772	20.069240413165744	1.7652489376344618	7.197209713166714E-5	0.25452919223070114
-1.490043238491493	20.21081153288452	1.7678876391173626	7.322818681537927E-5	0.25450498727027276
-5.495158991359491	28.68268136418761	1.9258601490867702	1.501310335328144E-4	0.25303472896512597
-5.507477156915547	28.790577524822243	1.9278681005662572	1.5113578836823384E-4	0.2530156561805609
-5.640376413522405	29.93509919763994	1.949245731554424	1.6200455947121113E-4	0.2528134099159979
-5.66674537726079	30.200894570944342	1.9541975507505387	1.6451479561393204E-4	0.2527663937326756
-11.232964758328787	33.56280133293661	2.0169996291341015	1.9709247932995868E-4	0.25222320113134855
-9.890707351552885	26.584105713780335	1.8867306727632405	1.3041237157534452E-4	0.2534481367672789
-9.499209611630052	25.463046361573806	1.8658223435756232	1.202111248339964E-4	0.2536433997057598
-10.251371607480321	28.08873461337165	1.9148152184749923	1.443403686630154E-4	0.25318464541336866
-9.949856872037069	26.81141811544305	1.890973560680569	1.3254589736649483E-4	0.2534083705625274
-9.409620206466	25.28683176907262	1.8625268003716124	1.1859300842154513E-4	0.2536738441830044
-8.975776833099328	24.413789608181347	1.8462787011407786	1.107761133532994E-4	0.25382484412618467
-8.450931047688341	23.67686534172989	1.832505041425005	1.0415312886120799E-4	0.2539509199352625
-8.315280225053407	23.486682331666373	1.8289685179316097	1.0248099731751742E-4	0.25398348059256515
-8.109310669822081	23.245736403988893	1.8244698976619276	1.0036096674440928E-4	0.25402444248930617
-5.04821833795282	26.35030357792787	1.8823505751945142	1.2841437007449604E-4	0.25344534435880045
-5.072511135861281	26.457154341834364	1.8843383446853048	1.2937324182338546E-4	0.253426557136983
-5.319014801988768	27.6151602307035	1.9059409231315718	1.4010271255010816E-4	0.2532229116622978
-5.298549699956672	27.508324942348306	1.9039512974868755	1.3913001203460265E-4	0.2532417257299489
-1.6547952866665352	20.435138707303928	1.7720645363352865	7.522133217805685E-5	0.25446657410604334
-1.7068462026965912	20.505043732104994	1.7733677658621152	7.584454064272796E-5	0.2544546107555037
-1.8328638043067826	20.675856534446993	1.7765489705194888	7.736465147377911E-5	0.25442536650919567
-1.9146876228856835	20.78271581099791	1.7785411969984755	7.83141296612649E-5	0.2544070977107023
-1.9589596542270868	20.838178803681924	1.7795736557344992	7.880427044929726E-5	0.2543976304678273
-2.2267902915590323	21.173727916983232	1.78583489948825	8.179873731651915E-5	0.2543403592691583
-2.4765836027203294	21.524027437877677	1.7923531302335836	8.491684410695974E-5	0.2542803044376475
-2.510632075597485	21.56945277354053	1.793201184916155	8.532510906898594E-5	0.25427253334474714
-3.4170539347823667	18.323036770820913	1.7327403248045896	5.655676010608973E-5	0.25485734372565966
-3.3613588547056894	18.26201824120377	1.7316043024258536	5.601779149349705E-5	0.2548676986988669
-2.8302006677410443	17.7685842180935	1.7224145892989253	5.1650972943021405E-5	0.25495069919450136
-3.0213186080937637	17.882690433716814	1.724540042469126	5.266352756629177E-5	0.2549321019344604
-2.9853774190574067	17.85333337493745	1.7239940938853004	5.2403797240811995E-5	0.2549370039614468
-4.904236518511963	25.91960781073081	1.8743043601877418	1.24508907446596E-4	0.25352062795906516
-4.723668736196532	25.314951331292864	1.8630395886915747	1.1897985527144396E-4	0.25362649678823973
-4.604679940346854	25.051089745874435	1.8581080970810535	1.1655920646749561E-4	0.2536723215001136
-4.281370486848969	24.383328411417228	1.8456804084403942	1.1055885597155178E-4	0.25378815227422014
-3.2125741016240386	22.611557155864187	1.8126233531926346	9.46350155184926E-5	0.25409353400217854
-3.272014261258436	22.70654698603269	1.8143908725981714	9.547927432606018E-5	0.2540771767382357
-2.5518384799861815	21.63096481182497	1.7943468771575652	8.587925969499257E-5	0.254261967711054
-2.8735384712196232	22.08009398368013	1.802724605960194	8.988681453561107E-5	0.2541849930330141
-3.1756044296995665	22.556944434453374	1.811603746231988	9.415156241531559E-5	0.25410291453342637
-4.545571876999899	19.652622560032107	1.7575061039007398	6.833617802819801E-5	0.25463107547610586
-4.424895516455141	19.524062222800467	1.7551118160489152	6.72016570206715E-5	0.25465286598702647
-3.958958611653594	19.00470136406695	1.7454347218850617	6.259124102951492E-5	0.25474101399631727
-3.8782730930382083	18.915322300283425	1.7437719447881237	6.180178425549052E-5	0.25475619012775086
-5.025563667731989	20.107549344377823	1.7659954052452005	7.239651366170614E-5	0.25455451907352117
-5.277731362781373	20.350988119887234	1.7705210029276994	7.454251459673277E-5	0.25451346551728604
-5.606549304112775	20.6598148798465	1.776286751960228	7.731259551687299E-5	0.2544615437942364
-6.131048509468386	21.17349677678001	1.7858445932799323	8.186611848665962E-5	0.2543748869220631
-7.17416985769136	22.198608654304337	1.8049464375715643	9.098748957478363E-5	0.2542020318825525
-7.6413332318231895	22.67125431062098	1.8137821556068454	9.52264128071111E-5	0.25412226701435514
-6.9150129554945305	21.927639425126234	1.7999114516097758	8.860650257357238E-5	0.25424789255987573
-6.31895859009996	21.343154735881807	1.7890190799975307	8.339869719406244E-5	0.25434643945344887
-6.618255579081206	21.642875823077	1.794589873150802	8.60812567187364E-5	0.25429585828251466
-3.6680004015474728	23.30103040805593	1.825488408205406	1.0078843067071046E-4	0.25397503966172486
-3.83446762916781	23.580833568731567	1.8307001977166304	1.0333595593332325E-4	0.25392680715124427
-4.071443328978513	23.987709649252928	1.8382934457263815	1.0694604725845373E-4	0.2538565788246532
-7.640251545310057	17.586782544931808	2.582735555491719E-5	-2.4490722279003186E-5	-7.992609407073485E-6
-7.509356374993602	17.79911102953117	2.6386526671185445E-5	-2.5086200744105058E-5	-7.833893010242755E-6
-7.6989388334005735	17.4903691638282	2.560168005268594E-5	-2.424770330102307E-5	-8.067486320477652E-6
-7.762103216471637	17.30759444679789	2.5160757071392115E-5	-2.377660328401952E-5	-8.131293609181415E-6
-7.821162534822876	17.152686250634986	2.4808072462356045E-5	-2.3392549845572263E-5	-8.200973161316952E-6
-7.87221896818102	16.9473112831706	2.4349240485689678E-5	-2.289471120784384E-5	-8.25258571179144E-6
-7.921170402924522	16.753942907049066	2.3920212137602933E-5	-2.2427516673786146E-5	-8.302414868632869E-6
-7.9783869673286425	16.470761822820492	2.332146454566753E-5	-2.177045128341084E-5	-8.35710398855289E-6
-8.003886469325913	16.357472230499454	2.3081673564943677E-5	-2.150443324192622E-5	-8.38482488214074E-6
-8.041803974825056	16.197407590250943	2.2771235986868816E-5	-2.114562561666681E-5	-8.44345219330162E-6
-8.11957094103931	15.808141817188318	2.2006137229225063E-5	-2.027468887867044E-5	-8.54752473355772E-6
-8.094241908274963	15.975737091845481	2.23304640001086E-5	-2.0642120669048026E-5	-8.514006549433291E-6
-8.149959289733443	15.594634263864748	2.1587669772252364E-5	-1.9800869884669044E-5	-8.58545959649272E-6
-4.487015489615116	14.591722761896559	1.7405028822624206E-5	-1.7267710915084277E-5	-3.074368574462893E-7
-4.416731324563106	14.512870608922288	1.7224598966373034E-5	-1.7086624847698186E-5	-1.543536537963826E-7
-4.329055028394281	14.412978776001905	1.698786959514363E-5	-1.6848912789618825E-5	4.356002781849331E-8
-4.19303203891211	14.248275933735142	1.6615241576185467E-5	-1.6469839444319656E-5	3.447227441663749E-7
-4.178965322518646	14.23024927967746	1.6573193416505572E-5	-1.6427136294475035E-5	3.771000603967187E-7
-8.208595369810979	15.125877972768416	2.0742223109622752E-5	-1.882369022587498E-5	-8.681912898134882E-6
-8.250106284083648	14.883579494882824	2.034537772754668E-5	-1.8348342189734808E-5	-8.750183012026428E-6
-8.184763342662869	15.304083214581624	2.105700997954062E-5	-1.9188619681077885E-5	-8.645238950633429E-6
-8.194040568253598	15.203367992185502	2.086788270322049E-5	-1.8975198897307845E-5	-8.656846389553421E-6
-4.009503675450382	13.95499929048619	1.596593718331526E-5	-1.5804986635989644E-5	7.502261976109065E-7
-3.967321215997023	13.879167246534847	1.5791256722168194E-5	-1.562700518824012E-5	8.490466894928115E-7
-3.8768075373306097	13.684183745503944	1.5362549805980416E-5	-1.5188253623933244E-5	1.054618585762876E-6
-3.8285567068758617	13.577304042901428	1.5128103406199888E-5	-1.4947608019098942E-5	1.1620046826094575E-6
-3.679175518096213	13.165512678706849	1.4227168810026553E-5	-1.4021816640491223E-5	1.5051549938274577E-6
-3.5952780276413945	12.848827743115857	1.3548111735775434E-5	-1.3325947753033035E-5	1.7019463462747516E-6
-3.8035301168690907	13.511178334388502	1.4989317158485623E-5	-1.4804951960190065E-5	1.216174738468954E-6
-3.5706258476984103	12.751547870197772	1.3327816729738898E-5	-1.3099869207426863E-5	1.7644435002951175E-6
-3.536337058362929	12.508568926206657	1.2789871811806446E-5	-1.2553981742667014E-5	1.8612968517987262E-6
-3.4943523373487664	12.217884679130231	1.2152383662190208E-5	-1.190572894662119E-5	1.9748093953071744E-6
-3.476217738039166	12.051206781698731	1.1799068259524694E-5	-1.154730111584298E-5	2.024042447068124E-6
-3.4381043775288846	11.707787309160882	1.1018316998391009E-5	-1.0747635008293844E-5	2.145370457441544E-6
-3.4175141432913065	11.442487558596586	1.0449462740289023E-5	-1.0166987551899178E-5	2.2059743056408715E-6
-3.390535492772293	10.959938069747185	9.386040333220831E-6	-9.073519142180348E-6	2.305277146155597E-6
-3.391605607580326	10.637069694303245	8.682131871325916E-6	-8.349688326096346E-6	2.3269933299661827E-6
-3.3957072198915474	11.125983907025887	9.739512243845497E-6	-9.434864544331461E-6	2.2852877311647924E-6
-3.3933099091125833	10.454525891479044	8.272247997720268E-6	-7.926752308167371E-6	2.342315682062701E-6
-3.392748642497309	10.363320317554606	8.070992684078465E-6	-7.713868311558186E-6	2.351369527490898E-6
-3.3881777990103163	10.052022617744685	7.401876840082134E-6	-7.009698707757533E-6	2.3754361580228523E-6
-3.379931059854188	9.65560915900371	6.579395858864021E-6	-6.122111642248511E-6	2.398323343637686E-6
-3.38003327420144	9.645525660619372	6.558826564693039E-6	-6.100324364160722E-6	2.398068886810506E-6
-3.380411775956053	9.63612711841371	6.5407373899281684E-6	-6.081086928287423E-6	2.396651096037602E-6
-3.4070943292007656	9.209820550583608	5.663791558821639E-6	-5.127822719999022E-6	2.342865012907259E-6
-3.4177904844649305	8.97279793026408	5.213792692611612E-6	-4.629056657147469E-6	2.2932509219970686E-6
-4.670507470987797	6.528342318175511	1.4223766410744483E-6	7.076219932804186E-7	-8.970581621670128E-7
-4.472672713765167	6.53165408154053	1.3025339173854008E-6	6.669067106863797E-7	-3.644890016260453E-7
-4.296096768007061	6.564113874181485	1.48369385225041E-6	5.263479789925379E-7	-2.5786330479532307E-8
-4.1907677441120486	6.6201318525786546	1.6172948415871397E-6	3.481183293232449E-7	2.5020762304893E-7
-3.42823364007561	8.77881073484247	4.843727245379588E-6	-4.192901892769954E-6	2.2711956178004297E-6
-3.440421539484517	8.631632878187974	4.606815815958078E-6	-3.887533160347961E-6	2.2367067238448582E-6
-3.510174069952668	8.051882576425108	3.7580465282330396E-6	-2.7052143905580675E-6	2.0442485925706583E-6
-3.4654247941708625	8.41479710425795	4.2484244235856835E-6	-3.4584649713753725E-6	2.1666003276861794E-6
-3.519325274558982	7.974355231943207	3.6477043052135197E-6	-2.5607232681200004E-6	2.003835761857335E-6
-3.8048036653298265	6.960169305120867	2.5856644430121765E-6	-7.041633991585678E-7	9.798644447121774E-7
-3.942941641067294	6.809098812242506	2.172625041977576E-6	-2.148827294300276E-7	7.088235760606605E-7
-4.081244662082278	6.715380176995773	1.7350372356280167E-6	-9.331451002287268E-9	4.33587865291378E-7
-3.557899482821399	7.6388476831782866	3.5113784498071754E-6	-2.11365759599032E-6	1.7541202451304718E-6
-3.5506928691402093	7.692857622749482	3.4754353455702827E-6	-2.10182508103233E-6	1.8403575558960788E-6
-3.535122007221198	7.8370201875805385	3.5513857795486205E-6	-2.33204315490765E-6	1.9132197149645858E-6
-3.5827478111781415	7.560437912809053	3.332952136547259E-6	-1.8514856609576534E-6	1.6661791654501357E-6
-3.656557182300242	7.31345080673359	3.0156303667944295E-6	-1.4155867865090854E-6	1.3564145463989526E-6
-3.741595319822733	7.091603710798701	2.8467110573893226E-6	-1.1061575950639926E-6	1.1085583437052011E-6
-12.48823622079036	29.318127189803445	1.3824356427616715	-0.1602179815018367	1.0005820881194134
-12.301573729696075	29.291730374054282	1.3088269672219874	-0.16791789183667188	0.985920303204761
-12.904182385341631	29.37659805299116	1.5460691638246922	-0.1474761794622611	1.020738850538922
-12.704310573905445	29.35687813300677	1.467451043660957	-0.15313017427689132	1.012447900750643
-13.215739023882737	29.375039723105594	1.6600743073081303	-0.1406492507369651	1.0215265080921612
-13.289816212405814	29.38416912499247	1.6886450537373023	-0.13988129829517412	1.0225430520261911
-13.628735756055638	29.408293625969595	1.8032771991365202	-0.13304825381759833	1.016271784774677
-13.761313265189306	29.420327221129604	1.8490017567627337	-0.13084930061745212	1.0141813189606832
-13.789831291953012	29.42263826529943	1.8574139789015796	-0.13065578699574676	1.01314326374541
-14.193507593470319	29.351006338599753	1.967185326046717	-0.1234173153403972	0.9893999955058104
-14.343065600888547	29.30623263263965	2.0015892940532356	-0.11752851603849598	0.9793339204130536
-15.169871121939503	28.7024294022831	2.19975805156742	-0.080891996140929	0.9467398973635253
-15.025976096323706	28.826575538617305	2.1649470869631315	-0.08516011338046013	0.9508149578138749
-14.704342841257393	29.099582909420015	2.087567692375007	-0.09748187812898275	0.9612492524085628
-14.77814405518191	29.048154888872233	2.104468091672877	-0.09300348304603658	0.9575369521267114
-15.194930389272562	28.670268692680192	2.2070787820150755	-0.08122028506672524	0.9458255127382961
-15.552436058935607	28.262388145106144	2.3056146487427966	-0.08691338381190239	0.9318297644223785
-15.65870487864321	28.128694460225432	2.3354290944495277	-0.08932884516067707	0.9272264439720339
-15.420870685895718	28.414489982476084	2.2690163839083075	-0.08313388967615909	0.9374583556563938
-16.14669845066415	27.534817692946177	2.462684972682664	-0.11589779373911717	0.8930185712004488
-16.18902508127296	27.487365967844962	2.472344111222082	-0.11890409711773019	0.8893107264288629
-16.090879730623392	27.60512583812312	2.448137547109187	-0.11275376538006664	0.8972004963625904
-15.906983759261689	27.83045491742547	2.4010301846118605	-0.10239730708296216	0.9111041705414642
-15.78801336657089	27.974288039163056	2.3698499571858176	-0.09575145288176913	0.919168148827608
-16.4224657835804	27.241242221715776	2.5189443971984726	-0.1365302610235406	0.8707512689679644
-16.636541644582238	27.015574682657572	2.547362382476872	-0.15296730798938385	0.848604373902321
-16.701862721366762	26.948993088668995	2.551834837424899	-0.15760202850332347	0.8414905317215269
-16.98192097775023	26.67928029930171	2.5568075684079847	-0.17771917276783517	0.82106460543143
-17.086567607533095	26.586911131348927	2.550741502004459	-0.18846186232958248	0.8177368039240563
-16.810764952407226	26.84442366016748	2.552692548777879	-0.16589299740631885	0.834216546486672
-17.316197999609905	26.352544552541893	2.5232708838077857	-0.21816542535088856	0.8230257475959193
-17.45518464052986	26.210110438215963	2.5048425310798113	-0.2363959474998113	0.8271626860641186
-17.722095738557805	25.895382301413925	2.4690678844984366	-0.29927707092504485	0.8536670197939922
-17.72264017583542	25.894744071275742	2.4689816823289923	-0.2994013026031546	0.8537195424772416
-17.932597821946576	25.11386146747848	2.3882930561099407	-0.4751346017932856	0.8564664991025724
-17.907096306050956	25.00313633884308	2.374313025112147	-0.5043551304788778	0.8455587178589072
-17.75267320881764	24.32471147247125	2.2856109953454786	-0.685017553838759	0.777500437340379
-17.92944471255859	25.1306830888716	2.3897242788288042	-0.4716510971823633	0.856480131872063
-17.722777975835573	25.894232143167198	2.4689155270764203	-0.2995382010074719	0.8537162327959116
-17.728945142955695	25.871483784810497	2.466580341195203	-0.3046549101526999	0.8538073909681394
-17.700264955727473	24.192801294244298	2.263569869118916	-0.7239600426806408	0.7485051306875071
-17.492893227235577	23.675149455238873	2.1756041749427855	-0.8740540273268665	0.6340299738251389
-17.219818972655105	23.051350814888384	2.0800185525562505	-1.04240766881625	0.4836404352898202
-17.213682929786287	23.036984749786797	2.0777032628650973	-1.0461968377393942	0.4802554623237539
-17.20651458505761	23.021889840621302	2.0756576313576667	-1.050232656631004	0.4763830669295769
-16.72944438496599	22.0265670999435	1.9541671779985443	-1.3039334524251485	0.21134935339837246
-16.772330573218266	22.113599037757318	1.9636963283722586	-1.2833452975662245	0.23480689110944902
-16.97378539565523	22.529669064239176	2.0091915764637944	-1.1812862917382452	0.34590938733850984
-16.69878402350933	21.97001521221032	1.9502509590087354	-1.3161278649903634	0.1962579719318448
-16.44523432072541	21.481646309928003	1.9121675631222317	-1.4237640792267299	0.06740984228347446
-16.38784636008633	21.382208809377225	1.9084058548305118	-1.4428934321654974	0.04090732443592698
-16.10429654720809	20.90765006213037	1.8825252739595233	-1.5347785278583708	-0.09227055744305035
-15.229590069694847	19.59839917871314	1.857696450753965	-1.6831050419379059	-0.4648042079722221
-15.573303162172023	20.08692966262294	1.8626452345004187	-1.64292462263513	-0.32711348052521194
-15.762739830454272	20.369577854236137	1.8684613656312528	-1.6114513742611027	-0.24598757578974303
-15.676053214728174	20.229671015614727	1.8640643579012754	-1.6309642501324297	-0.2859993451645241
-15.004965242227517	19.29705702264412	1.8476614227255206	-1.6746617386858662	-0.5494988458624741
-14.347740685004595	18.43237628944785	1.7267764800093723	-1.5231808827375621	-0.7508044568824667
-14.71316053352021	18.903140185799252	1.8194173114334051	-1.6424982271506579	-0.6651130939232708
-14.112301424219844	18.14085757339455	1.6344734235842013	-1.4149563457733225	-0.7845922511305071
-13.786968016309958	17.746840232171802	1.4756885943242912	-1.251768629443945	-0.7622735089899005
-12.572484095421888	16.31238607204104	0.8331744701789751	-0.6770291375945403	-0.4632437312866861
-12.73923093656964	16.50237005974189	0.9202858225008834	-0.7530225677716431	-0.5090169702737966
-13.149721100590622	16.985383718836303	1.1350283180624596	-0.946219848058482	-0.6123156766453708
-13.560443943361147	17.474962802260926	1.3530276239507313	-1.1408579417059312	-0.7118508126394778
-12.433087863224218	16.142914163274668	0.7623544303619145	-0.6163732656524542	-0.42513658172685753
-11.67886765718853	15.130655135953049	0.39731749462671784	-0.29103270803539555	-0.23348713322674933
-11.370603754574383	14.616160191779192	0.2563388810179133	-0.15503724353668064	-0.16532504053748598
-11.928279318244115	15.521235666230787	0.5135123622968047	-0.39716960000479173	-0.2914658546005207
-11.098102119973685	14.067276715400904	0.16055432183539353	-0.07250705528938134	-0.1058581118555375
-10.94829922258624	13.75778922441979	0.10892575266020593	-0.028473114237270475	-0.07228362056289463
-10.566136973193167	12.955069884045642	0.05180468016310019	0.010082131209609938	-0.018176410172824377
-10.528617101577506	12.869997651759531	0.045552171371258166	0.012803573162441855	-0.012794128704708916
-10.125844678960055	12.03212679724241	0.03320041689761343	0.014711690571053399	0.004001774490057153
-10.205786830641387	12.200371242765215	0.03557006704862284	0.014201731031748627	6.244293921906451E-4
-10.11776374681346	12.014636087480781	0.033128535350802325	0.014575116777688026	0.0042026567940858985
-9.799033203597945	11.32040592221854	0.023171930170446577	0.011371655245246816	0.006658181707428436
-9.732454220074882	11.174895810343436	0.021135652797884322	0.010126579039306232	0.008024528158623638
-10.081694286405995	11.938670646469957	0.03194718984778756	0.014130415834719775	0.004455434610730039
-9.419861471494833	10.505758447346915	0.013580172514195687	0.00443018473361529	0.005021829414365701
-9.39945834397536	10.463080013210769	0.013115506282631731	0.004037320761334287	0.0048226509274059285
-9.362989365785312	10.388561145610026	0.012373220051140589	0.0037531875434504316	0.004565784246124186
-9.15485933130238	9.94585479357356	0.00867807021002304	0.0017625642087440167	0.002768896713299087
-12.250739993292553	19.150604908283345	1.9985438795480535	-1.856351512083877	-0.6036419641852934
-12.385666050996104	19.229462944007324	2.1006510715107902	-1.9291117909000146	-0.6681457581255213
-12.018444755085756	18.995911937273455	1.79218484531691	-1.7161994903136595	-0.4764998925006473
-11.827571680933026	18.805921238230237	1.6972701278032682	-1.6396763430172834	-0.41297144433723176
-11.71378598197753	18.69006222155872	1.6335374946816124	-1.5870161145592516	-0.37405499119408314
-11.489121580415649	18.312221504949157	1.4737007996121032	-1.4427432911649463	-0.29574094253639144
-11.42092816915265	18.202424829191397	1.4271978386187787	-1.4000155008946324	-0.27402376574292453
-11.137081940903064	17.673975351763787	1.2047530024320094	-1.1885171254727347	-0.1959179147301508
-11.050577560623434	17.52903972488271	1.1418897105113994	-1.1277982572050445	-0.175322230528631
-10.900173758069224	17.228821915447778	1.0099487050245637	-0.9984331837386582	-0.14443261032354437
-10.59407257662658	16.86993613536655	0.839871483803117	-0.8318395489325006	-0.0995830556066535
-10.4015251414116	16.663994998799538	0.7458143498297071	-0.7392783204523645	-0.07729328263152832
-9.980308680915373	16.24426542990552	0.5541584912948747	-0.5496559111460338	-0.040296920753636514
-10.52456597891735	16.788877057884427	0.8025597045040869	-0.7953082350392122	-0.08844540279368344
-9.215934750579713	15.702403997568886	0.30511260505138954	-0.30187174997253163	-0.026885385193001318
-9.506635524164235	15.916651407254937	0.4011982727485889	-0.39835374892689485	-0.019064087745251736
-9.713477904294042	16.0562870014233	0.46767476900684424	-0.464305842694975	-0.026384891910794926
-8.987328542896977	15.535943891824608	0.23323738057753335	-0.22970209141078024	-0.031169528705677272
-7.038155536202357	2.4161328913912485	9.78500057666787E-4	-7.414656758540537E-4	4.3357501997213523E-4
-7.218271698777633	2.47634434863711	9.280471819051986E-4	-7.276842443429751E-4	4.3090723512175845E-4
-7.402921517489648	2.596088343862585	8.766836966989397E-4	-7.20484740755362E-4	4.1448590266780045E-4
-5.610926604361966	2.56874897195521	0.0013686124903616208	-8.175345647551721E-4	4.1175028084477463E-4
-5.791192046184306	2.4885541575675454	0.0013391852030453506	-8.20431002973909E-4	4.265801137406102E-4
-6.090991914769232	2.367770791599311	0.0012637749980954965	-8.118336780303518E-4	4.367582704373127E-4
-6.223300720670824	2.365865245728654	0.0012346996539419986	-8.061460155403555E-4	4.473235152809855E-4
-8.524776938151282	15.280293075065625	0.17225278611440017	-0.166415877687233	-0.04318219182938197
-8.5390176621	15.301185889469425	0.18205892061939344	-0.17589137019817527	-0.04544649850021052
-8.574275941324595	15.320887483760043	0.18621045428362637	-0.18019189273809832	-0.04467532185987099
-5.2268760988311245	3.1984387632370352	0.001344174534378932	-7.84523897050502E-4	3.9925070814825464E-4
-5.323022364028059	2.954304032548915	0.0013705290382633301	-7.991937904109074E-4	4.0109507917724703E-4
-5.411391041049513	2.8046470279535036	0.0013749837856291613	-8.042709976147631E-4	4.032139938017352E-4
-5.361270108912003	2.863813885716368	0.0013792290411674085	-8.028399309896957E-4	4.0217341060106105E-4
-5.176470922340737	3.3654332504811606	0.0013129630459833095	-7.711177836935996E-4	3.9394811122301477E-4
-4.997438755280889	4.032636318053695	0.0011933999605798322	-7.314138904924815E-4	3.689168392661051E-4
-5.108994509801874	3.6116460899580636	0.0012719964171401077	-7.593714220557179E-4	3.878063911645412E-4
-4.991774580661376	4.054261353979088	0.0011896762914587822	-7.305146827687389E-4	3.6793578236013095E-4
-6.53602006808163	2.347293243898074	0.001140101145637726	-7.822540423244717E-4	4.5196236048437307E-4
-6.871423256057571	2.3759082864320638	0.0010372295296513635	-7.549334399691352E-4	4.4684099470291644E-4
-6.725008134174486	2.363972974785624	0.001083949134247434	-7.670572967355788E-4	4.5135300780514936E-4
-7.498445287702315	2.6504749625169852	8.491035453815667E-4	-7.160466079979422E-4	4.0589226915047506E-4
-7.543394316053332	2.6908233254228815	8.39924669196645E-4	-7.173729702446161E-4	3.9903963524322164E-4
-7.714537633122486	2.9137762658493207	8.211240256357488E-4	-7.208401092759976E-4	3.893138722323244E-4
-7.7891268079090406	3.0564766598021276	8.298020590608116E-4	-7.335689437222553E-4	3.834561614361247E-4
-7.80527300412054	3.4063802626319237	8.679643959466434E-4	-7.536735341065745E-4	4.1179606634994423E-4
-7.804324521600502	3.2269612996167556	8.428871302601758E-4	-7.39469520213236E-4	3.9610586090945755E-4
-7.758877336072651	3.698244931275473	8.933674157968674E-4	-7.588185850540498E-4	4.4709371815971174E-4
-7.751964178591711	3.7286102673963915	8.975117743939698E-4	-7.604124804751262E-4	4.5157876622699874E-4
-4.868412953288395	4.489722570165323	0.001093673576342308	-6.93162932923207E-4	3.16481984067513E-4
-4.944274103721604	4.221530184777065	0.001152745113399202	-7.16221831942906E-4	3.480943162631907E-4
-4.861218645669248	4.514367912389247	0.0010863349429576033	-6.891977922882342E-4	3.123765918444629E-4
-4.761328567585714	4.872867994409656	9.862526676066928E-4	-6.413194406330538E-4	2.5663985333656094E-4
-7.7347878369548635	3.762505605967378	8.98263813361478E-4	-7.589839672133585E-4	4.5823523150112614E-4
-7.441188952293851	4.488511996506501	8.833382703435521E-4	-6.807848683349636E-4	5.615015329102843E-4
-7.462522939780039	4.43043664258904	8.848750123215708E-4	-6.871395731546717E-4	5.534272659025394E-4
-7.583988224902736	4.103803156183615	9.009252469528823E-4	-7.323777043946042E-4	5.125841211343954E-4
-7.428705960551779	4.562167039268793	8.786081864778678E-4	-6.673485059600567E-4	5.694335238189536E-4
-7.367225146909923	5.0179675342064245	8.53876652406164E-4	-5.787308086816534E-4	6.228803092467537E-4
-7.395373926440531	5.510469499667041	8.201083881826062E-4	-4.4014390317772666E-4	6.659032283543823E-4
-7.396628687854849	5.543415335697084	8.180966465171938E-4	-4.320024771379752E-4	6.682519946822151E-4
-8.951906927477943	9.55517852325179	0.006614855730567274	0.0012887423547120528	0.0016869210317188607
-8.732770861641235	9.107630277300872	0.004575201809337528	5.753221727783293E-4	0.0012349349160523492
-8.477149435408428	8.592840803667324	0.003204708782105222	2.6381800624152095E-4	9.748731586668368E-4
-8.352048182285694	8.325615036227727	0.0026434908612596964	2.1780725081040091E-4	6.946119548768E-4
-8.222367325804308	8.079901469599669	0.0022745513076230534	1.7380714285551507E-4	5.946747079820576E-4
-4.558078678429407	5.6727023718291845	6.640872853763476E-4	-4.433316397516589E-4	1.2002605281264374E-4
-4.661854211303943	5.2307881209663405	8.537849336339047E-4	-5.625119089846408E-4	1.8654240876530057E-4
-4.6736829568741065	5.179041007331088	8.732716661240618E-4	-5.737303085663966E-4	1.9488598813750916E-4
-4.664862639408369	5.2157017440172675	8.599449068962487E-4	-5.662263664527962E-4	1.8826020946120586E-4
-7.642518454416541	6.7438038314408955	9.624797515954208E-4	-1.119701587086084E-4	6.502123369259914E-4
-7.72390205946121	6.960130553786359	0.0011072790856153656	-7.037254794540794E-5	6.466341084287279E-4
-7.960824009101229	7.5515457825414485	0.0016006105989965322	5.847238641002694E-5	6.003778448844198E-4
-7.398279738095727	5.568321714484634	8.172593301641411E-4	-4.255430308536714E-4	6.663461493420742E-4
-7.486554017062449	6.151026864151781	8.344055214332738E-4	-2.658128727494479E-4	6.811619335810966E-4
-7.599533786520233	6.612688047526157	9.192563146531773E-4	-1.468180501694333E-4	6.349437197986666E-4
-4.559353287845783	5.783205763653101	6.135934451596203E-4	-4.139344839010373E-4	1.0215001725583522E-4
-4.539973927898901	6.108340489734484	4.6726742591121455E-4	-3.149028052026262E-4	3.469169554127422E-5
-4.595870421128182	6.280367827388355	2.79820913513684E-4	-1.9127208636793137E-4	1.4119761033363181E-5
-11.949523827617073	29.206895619841305	1.1669296212454778	-0.18311476603601362	0.9449581581994393
-11.807688642858182	29.154031813094953	1.1099153721847033	-0.1933154318202846	0.9212497612164336
-12.00330605669702	29.223330979102066	1.1891020602869702	-0.18009528651558387	0.9521429469479634
-11.58017196199464	29.065937130844834	1.0219733619822522	-0.21355536003801812	0.8867286897839227
-11.41683712235142	28.96940271662765	0.9649870050679541	-0.23577017378422943	0.8523372861429277
-11.219350371023808	28.853937987330728	0.8945310581911419	-0.26537367089384956	0.8099588471911344
-11.063811648377435	28.68153300927144	0.8538860730170017	-0.3143973138492474	0.769109623578289
-10.947486528223845	28.535037823889105	0.8246004814847347	-0.35392209292812826	0.7377721803913988
-10.899230615467399	28.323819733732066	0.8385954345082363	-0.4177216122351993	0.7215210448924658
-10.868467577029437	28.194812621939796	0.8462903698928688	-0.4564133057194671	0.711248712308979
-10.876511202290695	28.109887068149042	0.8726114855035021	-0.48723296734478877	0.7124693712238223
-10.899672074901286	27.854101802332053	0.9410026969128107	-0.5728422380006716	0.7108531566169771
-12.412266700730603	28.73183000599365	1.2706413321153818	-0.1961128308550052	0.9475135929151454
-12.004390987243811	28.644127827029816	1.1083535003006677	-0.26584826439525033	0.9115662483260718
-11.418956634563854	28.353076382645266	0.9408448962308753	-0.4047817557065187	0.8307818994100772
-11.624144095082618	28.483083006210283	0.9844094463779556	-0.34907870682884723	0.8633234801802734
-11.98757052088968	28.638168487186267	1.1025119716955318	-0.26920887466029064	0.9096904584727581
-11.999455430555999	28.643021141499133	1.1063991469542738	-0.2666845937427995	0.9111542728892073
-11.11438165555979	28.077094826076056	0.9197731558745936	-0.5044829317825473	0.7652968921978125
-11.390783517603357	28.330385589064328	0.9367901349997406	-0.4137735365730042	0.8252251701591194
-11.018694723095315	27.985290635821798	0.9276287441297297	-0.5352529203030751	0.7414747525504862
-13.471803069018005	28.77445563984976	1.7391404979243557	-0.07282081850697242	1.005751016274622
-13.48260549035852	28.773788416678933	1.7437970677961663	-0.07179210137770903	1.0060857297820458
-12.935354512904492	28.789110493383188	1.501840579825413	-0.12697759995499863	0.9840283147803943
-12.730299209385468	28.768829272465172	1.4125056566933656	-0.15349007198856573	0.9715393696109591
-14.231290469589101	28.525879619960573	2.0300110670950584	-0.048283986207804365	1.0063975475946112
-14.010448775461906	28.63328583652027	1.9529174554173645	-0.04784963099064534	1.0092502682791575
-13.506471729136642	28.767317669153915	1.753132662068728	-0.07071416989851036	1.0061917802760867
-14.460841527293365	28.39408003504012	2.1042500769209243	-0.05255015944698456	0.9998923086692438
-14.783683682753072	28.129965573228738	2.187901272101312	-0.0721124644056951	0.9831144537774263
-14.975465100779633	27.963363652093868	2.2364157940668354	-0.08528915753652053	0.9725223191017075
-14.857377166814722	28.070482248494333	2.207062892218592	-0.0768124213782974	0.9794660597257905
-15.247091508969765	27.723494694946858	2.3039262609971627	-0.10347168057403824	0.9563106991479313
-15.438921475279523	27.548521108541188	2.3520086220910317	-0.11485043324511415	0.944569017117869
-15.777307067901031	27.23142152114181	2.433103444211467	-0.13506986656115155	0.9207407035167692
-15.505550048294694	27.4862002405047	2.3679763891731067	-0.1191485078229323	0.9401987825189287
-15.95882932927022	27.057658625283377	2.474366572230167	-0.14740079943186896	0.9055080039945849
-16.071627921968407	26.944874315391413	2.498291671078242	-0.15541969425193236	0.8951456578182824
-16.348879088595037	26.649360708813276	2.5474108469350596	-0.17921133127451416	0.8642853991076386
-16.427997019937784	26.555959712111072	2.560179752369733	-0.18718506741593216	0.8537446669274591
-16.656844434007954	26.17623866269756	2.5661955196840043	-0.24136575978022493	0.8069426080020545
-16.696536478621557	26.09508062700545	2.5615382794040054	-0.25538782474379385	0.7963651027819765
-16.835749776418716	25.686852448177994	2.5131058688627466	-0.34140276965467076	0.7407638584538954
-16.845061757485475	25.628453285604436	2.5016083402102143	-0.3567423916932632	0.7317735049674848
-16.850433340026893	25.176846057478727	2.4009588300639235	-0.48515021537924824	0.6538931360611082
-16.85038673364371	25.14105029551206	2.3924778717663138	-0.49587199007010224	0.6480597189601957
-16.822804208812027	24.752145786172367	2.3126997260288342	-0.603890861962815	0.581585580196576
-16.814022621155868	24.619664448408173	2.285476446746593	-0.6405545474860016	0.558998460980347
-16.812945472733826	24.6090037446475	2.2834510584310554	-0.6433784789752084	0.5570679862908795
-16.723937840816944	24.10943746964462	2.1865746609793537	-0.7832397220274376	0.4569678830768703
-16.711672631053567	24.055094941481215	2.176861801844225	-0.797624107732413	0.44606463439761634
-16.289023552988983	22.907733919851253	1.9789026049980225	-1.0956628180392316	0.17528538323401782
-16.541701583590093	23.45604246001041	2.0746373326498153	-0.9537004817153268	0.31366898665765874
-16.554803726644348	23.499372302025698	2.081562325043763	-0.9428083898823421	0.3232929373095393
-16.28488538521969	22.898119481008653	1.9773293030342671	-1.098029008157752	0.17290249276235342
-16.26218103763534	22.856454352609262	1.9712881789143117	-1.1083271422701688	0.16230582928699902
-15.969194038819062	22.31634337785984	1.893352877149686	-1.2425072995928046	0.024484157821614515
-15.890230123807179	22.1925020649246	1.8827746449516014	-1.2735560212108812	-0.007465479982361533
-15.611918811164477	21.76175729997115	1.8452394945365138	-1.3786817516748349	-0.12066456622057159
-15.389654649869971	21.467446140267274	1.830669010372113	-1.4438122520215129	-0.20041927284699457
-15.211472875440649	21.22502075941048	1.8174113444520388	-1.496024134060228	-0.26746884566421886
-14.852605830718518	20.76860561637889	1.8228518451868814	-1.587277733434037	-0.3861725576537302
-14.818368111934701	20.727265125728813	1.822734532437042	-1.5956759410501107	-0.39741454982102975
-14.010753868674147	19.956266747716498	1.8557336345320683	-1.7154293990627714	-0.5887495348893095
-14.087441807327457	20.012526511232718	1.8501733241731861	-1.7065051018453947	-0.5771784411505579
-14.468160486474938	20.371519812579944	1.8313511421280881	-1.6536950352011126	-0.4962483329596167
-14.161164464278139	20.08381166702931	1.8453079701298158	-1.6964065919242257	-0.56157430806706
-14.781086333771103	20.690256417429	1.8237573873509305	-1.602232801501375	-0.408130354630765
-12.566775432145782	19.255877513320883	2.063750742751899	-1.902182437846235	-0.6815421017526375
-13.290339014836286	19.46305631769065	1.9203356989394433	-1.7973367770393587	-0.676057071367924
-13.1729303124603	19.418787275288505	1.942018127587127	-1.8140706393027106	-0.683222257672777
-12.843245224742368	19.28971157894774	2.002023249768259	-1.8592863172001857	-0.7013904760996432
-13.364979556612642	19.508469790386137	1.9141672460930061	-1.7901480152712927	-0.6702521420395472
-13.714991928392514	19.7215588672211	1.8779616553388014	-1.7512430222530901	-0.6400941936781568
-10.73275094914898	27.601566124654774	0.9986781360233797	-0.6288688752225324	0.6600789105573625
-10.621312259153935	27.431657608134955	1.0276635400183338	-0.6628685895110029	0.6234937713262627
-10.494472622804425	27.139762728691487	1.0964534855533603	-0.7164042614876771	0.5670247540449372
-10.440814811578786	26.97290839065918	1.122560082515524	-0.74240721822772	0.5327923861356596
-10.340010025599554	26.46761329405222	1.2209830229417302	-0.8253396242483674	0.4213504706415308
-10.310942985096554	26.231506882359504	1.2516804036989966	-0.8608940748339664	0.3713846650482653
-10.254915889396067	25.788604694922874	1.3634965103412469	-0.9467598867268237	0.2810410934453053
-10.226478276469011	25.49740684588262	1.4337744809470916	-1.0072816233526714	0.21614372480120597
-10.15297056364784	24.454238785309386	1.7896313942683872	-1.2714151549395245	0.033953774588423385
-10.148816922605754	23.97207807587904	1.9501844898213252	-1.392089355356775	-0.043913416071583895
-10.1572747910747	24.735583520367605	1.6967073669146673	-1.200602259049085	0.07860776842438945
-10.162097597121184	24.830116402868736	1.665645096047211	-1.1768899937499424	0.09458221131240696
-10.162546766859359	23.84260305188515	1.9854119599250541	-1.4239395215274822	-0.06220421183057667
-10.199764060738538	23.17965757589045	2.15595076570109	-1.572665285724005	-0.15385964842286376
-10.264133457042867	22.925685144978395	2.1895051760523287	-1.6197994044234596	-0.18521667216590323
-10.334836167150385	22.416165687077918	2.2784193093916136	-1.7190591355892546	-0.2673290221368062
-10.491992980100063	22.018023813554393	2.311358604833776	-1.785624057468823	-0.3291095198950363
-11.549836964138185	20.072338696358347	2.327439269375187	-1.9841831347008638	-0.6385977583479988
-11.554967867880773	20.064003427239495	2.3265306443654787	-1.9841213055572102	-0.6393571232903892
-10.551136967279964	21.796553611972193	2.33585296881683	-1.8238563588191015	-0.37062971314273574
-10.861109989919282	21.2561808403101	2.339321546192633	-1.8967548444601297	-0.45246662063066545
-10.944210941660401	21.11696785294288	2.3468402822714247	-1.9169520748861684	-0.478147322342063
-11.133323225905555	20.800917117156818	2.347724044955281	-1.9472978924811768	-0.5368490192700877
-11.346534801731305	20.436488911990164	2.3410071403012425	-1.9724733226829438	-0.591946319920708
-11.231518843805489	20.62710766906838	2.350563736767497	-1.9624550032339592	-0.5665591043750196
-11.741469854730147	19.77949816437784	2.303153303986267	-1.982449522673086	-0.6775761884033074
-11.841147224706019	19.661418434931374	2.2848607487632897	-1.981235315195198	-0.691716961639363
-11.973386913159729	19.52262481256701	2.260753793156367	-1.9811837759070872	-0.7043174834861743
-12.17042537041236	19.353881967026794	2.2039111799822306	-1.966746562850706	-0.7089171252106484
-12.254791953417843	19.298450378205736	2.163414962724628	-1.9526846746323296	-0.694491691483548
-12.107678242949614	19.405561627556374	2.221209377479357	-1.9702704811881897	-0.7080158727013071
-4.288326386940742	5.8070230604936794	0.06879345113881856	0.06148212628295947	-0.020258102595447403
-4.307057605244767	5.526002436139832	0.09569004868681186	0.08628810950177837	-0.021908890312192685
-4.180171464701457	5.245978145694322	0.12395554451016766	0.11363360097902839	-0.009978938276978811
-4.162615861022818	5.199209053922773	0.12835538120485468	0.11774804565081141	-0.008309488455296141
-4.143652721141185	5.191949089536986	0.1292508588474633	0.11835608512245478	-0.006725460936312567
-4.014987066173259	6.398560350145364	0.011510160463309486	0.00920848903005447	-0.006027200507358684
-4.102160277057983	6.226155071234556	0.027819027161120644	0.024643510628698732	-0.009176470655140354
-4.158587255864665	6.1200098173878565	0.03870715485983976	0.03461225884566444	-0.011915355912097438
-4.284793079351208	5.824858607178209	0.06696247073179772	0.059767773589889446	-0.01998737533351693
-3.6322745368198053	5.1479752237781815	0.13904478424439443	0.12282993198247466	0.04270700380602341
-3.7520724673596213	5.133869891353276	0.13860977360605248	0.12414788969209975	0.030038280059936584
-4.068810461062704	5.185234828589743	0.13100487202472966	0.11940318533098397	3.521540723711563E-4
-3.4079134276844885	5.238028583704212	0.13613031644866908	0.11360310454509083	0.0652402747021615
-3.870611147185512	6.723331704642558	0.01410296718243263	-0.01208615858022609	0.001387391096069601
-3.93550508782948	6.569124366309313	0.016324200053996672	-0.006143120397764454	-1.2233816241456166E-4
-3.083077723553127	5.477621858005871	0.131762491693127	0.08789347892756588	0.09802150423475285
-3.2016356353304536	5.395281637801698	0.1341972480002684	0.09796500640820412	0.08562236601865716
-2.9250367521464256	5.618751443255416	0.14044554813826607	0.07282675778191777	0.1148927783250853
-2.808073832376915	5.742408533499555	0.14496768129337145	0.06021749897387004	0.12615508247652749
-2.561109083068193	6.012828978318681	0.1786960033418134	0.03247139121732777	0.15368189468993423
-3.6562255957727294	7.214473650128381	0.03999731952090066	-0.0336668919102451	0.0013999550634922538
-3.592522873141893	7.34008329807876	0.07127229269005256	-0.058491844867384506	0.006067563842694631
-3.54328167840365	7.470859406778205	0.08052634833275088	-0.06608682622462861	0.0068553499254669385
-2.1477862434435124	6.617732931249476	0.2789739777304139	-0.042954367884479254	0.20774910588156126
-2.178221292733067	6.571855578800015	0.26963568273154803	-0.0359793744413095	0.20443790854223612
-2.0648331524982755	6.7576354797203635	0.3055913393124603	-0.06397869240079782	0.21730560454658615
-1.8849213199230619	7.066868042911974	0.3638985180767345	-0.11008857307175957	0.2373239719151053
-2.4120263893614973	6.229400814325045	0.2128418723843694	0.007010830536098972	0.17339272736277878
-2.5361866250272955	6.047252036713077	0.18221234380411136	0.02965798121967022	0.15646316034417151
-3.935819787141531	17.984500048599497	1.5913511730951426	-0.8219226072249126	0.1638862357026805
-3.78336958602557	17.993315823553566	1.5794938325215395	-0.8258176224678346	0.16120336260328366
-3.427077741744119	7.766058137175304	0.1837357261633479	-0.1468707495420123	0.011893508271703941
-3.406569881135219	7.832445527304884	0.19784670056562811	-0.15677236115272553	0.012113813908500299
-3.395983191054093	7.883794864942119	0.2090481481259663	-0.16390806785914053	0.012831993304321932
-3.3371281060386737	8.150918617555703	0.27318908246420803	-0.19904307046281516	0.01659447313838608
-1.278169408830863	8.48437433428823	0.6330983285900267	-0.3205428537621336	0.29724123692803783
-1.4540629241815408	8.03470965362341	0.5484643234132316	-0.2541693998834086	0.28454454023765513
-1.8167261401452421	7.208011822579171	0.3894730319393047	-0.13108878380738748	0.24654299893331416
-1.5523830370140876	7.789776732269239	0.5002896175849638	-0.2155836542526137	0.27300898637207605
-0.9410764433027281	9.405038530050247	0.7924848383193794	-0.4456292528184842	0.3134139078052052
-1.0329367331417418	9.151234284338832	0.7500235530622735	-0.41388616201396533	0.3099802908063534
-0.7679094447811552	9.95277965234512	0.8725698530168258	-0.5055217640692696	0.3174760936254608
-0.33002843814312044	12.134348277380695	1.1388263898546167	-0.7062335178238522	0.31138919844378604
-0.3357764586920513	12.078843485378034	1.1330728521686702	-0.7018739966995381	0.31202915420497906
-3.417433509638533	17.827381727176302	1.5551379171977386	-0.8402164250367439	0.16494017396767247
-3.353382382951112	17.741842308688575	1.5512434044627725	-0.8437034519104221	0.1672842177272186
-3.674832941632539	17.93323560833925	1.5731230904150617	-0.8287791233790105	0.16410848555192523
-3.5409307277999584	17.885907081965335	1.5642992781329297	-0.8356453226307441	0.16382814432886428
-3.1860561960175433	17.549365365355296	1.5402247421734974	-0.8492354364936998	0.17078612198976356
-2.9981130641699174	17.395321314172424	1.5305835565953225	-0.8532660255190104	0.17409086290815354
-3.2165215628928006	17.57820816975883	1.5417408806395718	-0.8478148621339141	0.1706068086532495
-4.1137207324417435	17.95308223849858	1.6099663546589786	-0.8156150845893688	0.16357343137088648
-4.160621080742889	17.795938972454014	1.6184378903421446	-0.8158717593326077	0.16735096393234108
-4.190763877417752	17.70804950350443	1.623407792647495	-0.8139678821261015	0.16875222394455336
-0.33050020850094985	12.145123827625998	1.1397190793668435	-0.7068612358778378	0.31118434335843953
-1.4343564303268679	16.31909273804294	1.434253444577093	-0.8688041884786284	0.2083786983209049
-1.3066176526698219	16.0680303809159	1.4204366259161314	-0.8684697717784613	0.21286273509292292
-1.1152979539279455	15.611202681804269	1.3952267159968492	-0.8627208449696959	0.22420262681883413
-2.4474803932797915	17.1585224792057	1.5065956896401211	-0.8615509933187582	0.184967852979208
-2.055761384167546	17.041296048986602	1.4858102020659283	-0.8672322707245822	0.1907084222164843
-1.9984998164489554	17.002629506016117	1.4820537495683777	-0.8671267299852399	0.19264990133540993
-1.5724149375605685	16.580962567434636	1.449751078182973	-0.8714046108125847	0.2020648803526647
-2.9820955633715815	17.38344915169903	1.5298086438620417	-0.8535351573687496	0.17443590440700232
-2.724789042326286	17.256116533629893	1.5184178681138558	-0.8576276025958618	0.17968555445084494
-2.531457869203797	17.190304756335227	1.5102009309828976	-0.8610198504891939	0.1824891762264119
-4.183190145794866	17.56540290424019	1.6224135773724186	-0.8136773620401763	0.17106088843969325
-4.207099313692599	17.371866069837257	1.626105597922961	-0.8158234059382707	0.17351184860647334
-4.17345519997633	17.089831976884682	1.6168864673763588	-0.8197575812115648	0.17292090437848545
-3.3148310309893363	8.423923301546052	0.33827773570838005	-0.24035111053311242	0.016858438711007288
-3.3001926290874843	8.663118489326514	0.38962128015178304	-0.27600168489305776	0.01493727212068287
-3.2862287614074197	8.915212706658004	0.4427432800162973	-0.3111924967500833	0.016437317926885214
-3.2794829862540458	9.153166440048345	0.4968776487168873	-0.3475589844584023	0.01814650403830029
-0.3805651487088481	12.953841366376702	1.2086297449327679	-0.7566527842899995	0.29430695030734494
-0.4307061904896281	13.36924122248353	1.2442657818119338	-0.7827997227239591	0.2847938954478357
-0.5075965103225141	13.744646939005303	1.2707326594758717	-0.7986287856338731	0.2759863191349285
-0.5977318219793605	14.096499370658435	1.2978049204008268	-0.8165135558167538	0.2657886955511382
-3.2676731937878696	9.605726412719452	0.5908623770608611	-0.40675886001958095	0.02631834959471117
-3.256429234120413	10.042692132374542	0.6795906665204676	-0.4618851620053137	0.034557285439000385
-3.268410707882346	10.416945356274994	0.746819616385073	-0.5001358105074817	0.041292074068092266
-0.6591870284780542	10.31262568099423	0.9267905700505148	-0.5467592652600022	0.3199617329972102
-0.42285288091859907	11.258976825610697	1.0480233541864823	-0.6374294306449517	0.32123599874688347
-0.42939644071267913	11.215805729165236	1.0426637623097255	-0.6331933760648044	0.32147759090172645
-0.6312573047807166	10.428088654680536	0.9432717754671163	-0.5597419951570785	0.320364515395896
-3.2903234695987535	10.897386429199772	0.8384263254268183	-0.554310716420858	0.04959791874351124
-2.987291544864133	17.386535233830127	1.5300796036707098	-0.85347353304259	0.17431381316169212
-4.164359810315925	17.031866286091535	1.6145556503862768	-0.8200234283586275	0.17324237037287613
-0.7097934901376413	14.466809880080852	1.3250142219202365	-0.8332572373521456	0.2543858393641045
-0.8575672753041089	14.969271293498517	1.3554857212803004	-0.8470157146251491	0.24180850300818052
-0.9532329287786547	15.217415294466539	1.3727675377354058	-0.8560350874141329	0.23366584126857684
-4.1386892518049425	16.602845789463966	1.5933656727597303	-0.8210351611521685	0.1689539328247895
-4.159558946386909	16.976159925336383	1.6116695377784398	-0.8193652324109382	0.17335297407700978
-4.083322820670365	16.225441788462653	1.5670072134222233	-0.8199726306709024	0.1641513932251787
-4.075875945060494	16.183223288394085	1.5638581373489253	-0.8195773924167634	0.16392006097301545
-3.9528003255732322	15.292784673108926	1.4768094920000219	-0.8081446161731481	0.14095198527703354
-3.9992067929440043	15.73055462668215	1.5225751613632768	-0.8164882398506745	0.15343457705067862
-4.068371905853679	16.139351008679608	1.5596266301030441	-0.8187469701378627	0.16307577671391546
-3.903746688804401	14.691009127397303	1.4092434505306715	-0.79100332210958	0.12413512939794827
-3.86987704440043	14.375574603567006	1.370469667382828	-0.7788964623167715	0.1169399002123594
-3.9256796422272324	14.820378173973397	1.4244343460472277	-0.7943967731674006	0.12739633765373765
-3.9497350317267026	15.228464150498013	1.4696724390232174	-0.8061555255176938	0.13922070314235505
-3.7268568443784513	13.894308007070336	1.3069779491510825	-0.7630967965943146	0.10695477805289194
-3.698215854277132	13.779058127098043	1.2913880262939115	-0.7585615637904636	0.10464462184463333
-3.6779639093146645	13.673870011895303	1.2761971375298562	-0.7526379464099209	0.10290107235891993
-3.571181750067259	13.33170586472178	1.2277841772610107	-0.7381235306980597	0.09592831242475727
-3.4835043026903465	12.977876322076302	1.1746462077134452	-0.7163751738594553	0.09144570875332017
-3.404126025364066	12.339701968592273	1.080204289654377	-0.6781234655943391	0.07666895795571792
-3.3488293333994186	11.895449310153229	1.0060828180545838	-0.6411178149849301	0.06946835608465302
-3.300315153385468	11.14083500028607	0.8824557902462145	-0.5793253515049765	0.05413702184456258
-3.9511621749674837	15.271050023970451	1.4744755304475363	-0.8075857667219705	0.14050327151618874
-8.244373317370188	14.628658956740194	1.980283703416468E-5	-1.7756363239737738E-5	-8.719774951837326E-6
-8.208489142862772	14.204433859089825	1.8901299064437258E-5	-1.6787535021884713E-5	-8.63331784295609E-6
-8.193734077492797	13.966873422743047	1.839850974387654E-5	-1.6235607082562046E-5	-8.603422664917238E-6
-8.232676222944097	14.462837941075223	1.9450411258411906E-5	-1.7382024203603793E-5	-8.680207082262889E-6
-8.19035693955016	13.837323106092928	1.812532199416773E-5	-1.592101594296624E-5	-8.605595965101086E-6
-8.113167709168138	13.369167772280294	1.7101433117578065E-5	-1.483734430977176E-5	-8.456644469222175E-6
-8.077142174814208	13.181783020574018	1.668167329544098E-5	-1.4386418304197911E-5	-8.393708486554687E-6
-7.967407351985131	12.816549861797377	1.5849299278376404E-5	-1.355656005981303E-5	-8.170731335551952E-6
-7.4202031915344335	11.241546128091116	1.2169433701348718E-5	-9.955741977801028E-6	-6.990285912523342E-6
-7.380855782333087	11.139150568907128	1.1916775388406117E-5	-9.702207189385387E-6	-6.901520431776178E-6
-7.603903539139292	11.751642921695533	1.3367690463556368E-5	-1.1128556374664906E-5	-7.395986890047461E-6
-7.696154479064555	11.994745340563997	1.3939605815544292E-5	-1.1673313220463534E-5	-7.602509648544993E-6
-7.744684776673163	12.145936214046198	1.4279699318271077E-5	-1.2007828152279912E-5	-7.703668404312801E-6
-7.337783016568444	11.036160898112158	1.1656895524967935E-5	-9.448218874702896E-6	-6.8010488855047105E-6
-5.478513842259125	7.328297301269693	3.125321355223505E-6	-1.1972141258308667E-6	-2.7087887784258504E-6
-5.496335515484936	7.350666297835906	3.189862801959104E-6	-1.234619748724725E-6	-2.7440535799137008E-6
-5.513292533723025	7.373441024034741	3.2388803372620167E-6	-1.2848935705534788E-6	-2.7779842707572197E-6
-5.7782594324877365	7.704138241466704	4.261992659780938E-6	-1.9548873646229576E-6	-3.396244375991777E-6
-5.226288884072366	6.97442447090005	2.449453817463758E-6	-3.148175549977503E-7	-2.1806209292376456E-6
-5.1320395346395955	6.880771446866525	2.1290425603419113E-6	-1.3901348554140005E-7	-1.978666673231943E-6
-4.981658732436152	6.746084424883188	1.8721670161372655E-6	2.0379736748042244E-7	-1.6229211006593377E-6
-4.872230788355059	6.663668971542325	1.673847358537727E-6	4.024542562701786E-7	-1.3501838528119671E-6
-5.95993806317256	8.088641025459268	4.897038387700764E-6	-2.9514937367676174E-6	-3.735684205579172E-6
-6.156106083074739	8.43849134717127	5.670053156948522E-6	-3.6279998123905237E-6	-4.139623410227151E-6
-6.3622803987511345	8.893710900037291	6.624588872153939E-6	-4.715756982380741E-6	-4.5576971291290595E-6
-7.037730777065047	10.279206689455364	9.845651956347878E-6	-7.715718053822771E-6	-6.096661016606355E-6
-6.511291309796823	9.166024915663732	7.245513441130823E-6	-5.198181452277626E-6	-4.903747877029339E-6
-6.961309529005052	10.091919377967345	9.41135123852242E-6	-7.297972501766363E-6	-5.926762099654576E-6
-6.976746835639336	10.11701394282087	9.467209229237608E-6	-7.343104376084482E-6	-5.959145695880332E-6
-11.149672852779776	19.026028297048256	0.29972328114704266	-0.06417934460031637	-0.15193678358063087
-11.177286946315288	19.099277703541333	0.3015075589065149	-0.06662322071464581	-0.15257661320811333
-9.18227086019565	22.941744559833715	0.28756442041283087	-0.17258171395823618	-0.09673862240532377
-8.933979733519063	23.042297787756027	0.2803148182881481	-0.17529665930817484	-0.08841573833230582
-9.497726748011418	22.723004536194928	0.2939539287305212	-0.16614455442920506	-0.10613110102934464
-11.201816179455392	19.362671115833425	0.3043241836280497	-0.07419786050326135	-0.15243520023505103
-11.022193536741858	18.71762456011473	0.2922450274222313	-0.054678931731764274	-0.14917401417017917
-10.948655511422155	18.634752597804788	0.2880015806357313	-0.0515402845385315	-0.14703964595886496
-10.739200803101152	18.414265673982754	0.2765593914063665	-0.043956126410617725	-0.14126707223225993
-10.426129079411938	18.242868662510936	0.25855912980905205	-0.03663670981204009	-0.13149342214702642
-10.351495060601314	18.19934593348884	0.25428320499533	-0.0349908023517841	-0.12915189043404757
-10.276659955502009	18.164399203559437	0.2500195572475013	-0.03355881780937105	-0.12692796858275684
-10.051706148564318	18.092298620546728	0.23652405370885154	-0.029998958857288746	-0.11929017829504732
-11.220597943108505	19.547650220008503	0.3063097638775577	-0.07943686989360729	-0.15229233941953446
-11.213232813518047	19.613678726955158	0.30654848202292545	-0.08097097236171798	-0.1520352426182551
-11.167862918473158	19.983763373685665	0.308004785211534	-0.09132112544911512	-0.14986976092821375
-11.119734753615504	20.180895538942224	0.30837236969679827	-0.09609221458835235	-0.14869348333903207
-10.889962382093142	20.81510177874138	0.3076081037998491	-0.11275212633064828	-0.14220960431810706
-10.989883259185685	20.57314650704364	0.30805166792445604	-0.10685091213443879	-0.1446098486526111
-10.670647697607485	21.25443563231954	0.306471568283852	-0.12461849806604534	-0.13640827599001026
-8.656589193032165	23.077778160673812	0.2699029007160028	-0.17546674987926775	-0.07991418706306697
-8.262164632393056	22.97490850022338	0.2505608928695202	-0.16986820076273673	-0.06631647778331484
-8.093510801985081	22.896766634500132	0.2415694944310594	-0.16642721682884387	-0.0612223097990782
-7.68989912608717	22.564207698669875	0.21660313396282255	-0.15191710209173856	-0.04776741929251871
-10.61906467426591	21.352055718189742	0.3062290119362554	-0.12699498443767557	-0.13532849162524446
-9.936768220586934	22.310409278173573	0.30128199101643405	-0.15414651982398062	-0.11841117807772078
-9.627937960973474	22.62487940796674	0.29680078097763246	-0.16346516205378403	-0.10973244313124517
-9.573169961095976	22.676544366109272	0.2958896116496251	-0.16491453408572782	-0.10830950486386179
-10.134279956953314	22.058148587414195	0.3025856071260683	-0.14652320384661074	-0.12376621866733399
-10.304582249602808	21.836678921374176	0.3043813148373452	-0.1404635268191391	-0.12779303818791804
-10.555587977067566	21.45179651669559	0.305699676956205	-0.12948758188964482	-0.13404180623941053
-9.871150253323467	18.04329134881533	0.2259019112803533	-0.02758239980773114	-0.11361845880954391
-9.4491510421968	17.986087424675254	0.19858220544439825	-0.02273475919959643	-0.09875143610014311
-9.39405468440286	17.97674307009461	0.19505907747344609	-0.022170979632414527	-0.09691612193528218
-9.318824933668623	17.968766098777905	0.18984089099270082	-0.02139167090615264	-0.09423222509234247
-8.866655676614846	17.930756511797174	0.15873518371140588	-0.01717342442091476	-0.07765901146168103
-7.460370084706861	22.326890903804703	0.20181340840023243	-0.1428690031423029	-0.0416774968977974
-7.181921823170052	22.004421546653404	0.1822920861440997	-0.12891614831441797	-0.033617802555115706
-6.980050576019263	21.793148493492453	0.16941687782927337	-0.1210167757295226	-0.02873785598422569
-6.576542696581086	21.409318391621486	0.1446944778598762	-0.10501658703742839	-0.018327088967017582
-8.591810565175942	17.924390418426363	0.1380161798899754	-0.01450840670038839	-0.06728471185764943
-8.160987566235585	17.895824611247768	0.10159565936917013	-0.009910483048850201	-0.049054617865679565
-8.427526747689353	17.911776804777684	0.12441920293083303	-0.01283820198424849	-0.060508805195633356
-8.540982568507179	17.920050757602066	0.13422127488990304	-0.01405814600493717	-0.06538039709370802
-5.864615339578987	20.755750631962357	0.10592675420354938	-0.07986030567828649	-3.678434978360815E-4
-5.543802938210256	20.38074487517408	0.08755298514158757	-0.06544918751024112	0.0070296962324040545
-6.504364858334945	21.34437545298176	0.14066794154915185	-0.10272320122051813	-0.01671782152191928
-5.970918121132899	20.87023242852833	0.11191795520776099	-0.08362741736884778	-0.0024932361283757053
-5.171797381464162	19.89737251545445	0.06673308956131332	-0.050733230598747	0.012556397640235422
-5.0245480447987125	19.683822661130662	0.0583014588007165	-0.043220899262234616	0.015079217339988182
-4.900152014728899	19.401774462066626	0.04949772000917112	-0.035833957019796414	0.014983230477383884
-8.045165203849148	17.895237150670994	0.08833683211528087	-0.008453426503783711	-0.04200803117122241
-7.828330068792466	17.887207984644846	0.061744373851507106	-0.0062200611858928565	-0.028717529658936498
-7.588389628929521	17.819549385161938	0.01451401837935143	-8.331253574728127E-4	-0.006913087981354988
-4.683175416995011	18.92056128922509	0.035620655559522846	-0.024161573783497148	0.016399367123063203
-4.557131527726211	18.533459102138394	0.02712833532106102	-0.018616139797529685	0.015139984335502694
-4.377707594286538	17.57417867700677	0.01148861971902853	-0.006543217345598087	0.009285722816658432
-4.375950900357417	17.526057226949376	0.010638368337075453	-0.005934543419760204	0.00879890691562483
-4.484941864981501	18.19838652331461	0.019616185942348617	-0.012513222491614493	0.013301645158088805
-4.372825752777866	17.497105804998277	0.010295507684995063	-0.005751751786457163	0.008518532043031324
-4.260063754969469	16.957122878843833	0.007713703499379301	-0.0031542667064437466	0.005882475442222401
-4.2543796491463395	16.88173839584814	0.007175717439744496	-0.0028622958748927116	0.00535794445047024
-4.172479120773178	16.325671413989923	0.006014226796339965	-0.0015645509451080613	0.0035285455497011987
-4.151871519508384	16.155447405066244	0.005687544215337021	-0.0011233034836718417	0.002931953571284816
-4.144035245207647	16.121454065378032	0.0056868926776396335	-0.0010925779271425318	0.0028885084881713646
-4.072421898747817	15.289956430567175	0.003987380976453714	6.433644164749707E-5	0.0013279297819386619
-4.095328121705499	15.489697359268533	0.0043542206515122025	-1.3366453069960516E-4	0.0015327247098491968
-4.118480058777639	15.68595857984359	0.004912627165476133	-4.3441083035855815E-4	0.0019496087388901824
-4.140149876500907	16.06180723438685	0.005557288994959913	-0.0010189418505639836	0.002779921309144534
-4.179593610389492	14.862900564725685	0.0028464120114756433	5.02059372183876E-4	5.962116015281637E-4
-4.129583690004605	15.034457843656845	0.0033052208210875046	4.031799466567731E-4	8.296959356172064E-4
-4.332504046130264	14.727261534199787	0.0014551239373410297	1.760556229375489E-4	3.7219722326391056E-4
-6.864381120883843	17.824925970386563	2.604844023906297E-5	-2.5119980493043396E-5	-6.13035775245031E-6
-7.111456277637915	17.862901719600874	2.63001602977069E-5	-2.5248712839466216E-5	-6.786487072342177E-6
-7.361730330183262	17.815658423143518	2.6331375052351947E-5	-2.5124473253835282E-5	-7.447052503968375E-6
-6.699631952192596	17.790187728061333	2.585707817702265E-5	-2.501255989068624E-5	-5.698187375505639E-6
-6.471535900809904	17.65611081898578	2.5364813390756967E-5	-2.461718817730521E-5	-5.1020576480837524E-6
-6.01856299486931	16.965651538393175	2.334726455935317E-5	-2.280771906044273E-5	-3.9468458548627096E-6
-6.018217814642384	16.964954947243214	2.3345316856071567E-5	-2.280593618019632E-5	-3.945962878961724E-6
-6.192614293475787	17.31914560580889	2.4325609301515883E-5	-2.3701261809137563E-5	-4.3850409615474876E-6
-6.358826975092747	17.562077889890872	2.505829060237335E-5	-2.436083988399492E-5	-4.810497596057833E-6
-6.018066056155799	16.964687362149334	2.3344590312677174E-5	-2.2805283661587992E-5	-3.945567443312997E-6
-4.908304538333134	14.969355025422521	1.8345527423787456E-5	-1.8175239366722628E-5	-1.265433287512562E-6
-4.894965705707698	14.956384548239772	1.8313076706610718E-5	-1.814440846984642E-5	-1.2344581095205125E-6
-5.522668475480044	15.89108446419409	2.062584806101738E-5	-2.0291160487031992E-5	-2.7471600342761474E-6
-5.590293973325887	16.02332329799043	2.0947433413049504E-5	-2.0588346073008263E-5	-2.9099338254335094E-6
-5.62503595550961	16.102423683804165	2.113940563083267E-5	-2.076703882735419E-5	-2.9880899181249313E-6
-5.79838945170203	16.47567517825189	2.2077899422627216E-5	-2.1635055638262086E-5	-3.4105323279641817E-6
-5.818300420163335	16.518599132988257	2.2184735557763542E-5	-2.173426799821331E-5	-3.455012573874118E-6
-6.016563718580136	16.961325465432818	2.333587886155602E-5	-2.2797254505729742E-5	-3.941859937743776E-6
-4.911331118979538	14.97328547513143	1.8355367808352432E-5	-1.8184438778598505E-5	-1.2728472266755654E-6
-5.0735700023776875	15.16993664121582	1.8841932492177036E-5	-1.863891770499167E-5	-1.6605537625078772E-6
-5.223708594183212	15.375437594116095	1.9354516858176793E-5	-1.9116816008688037E-5	-2.0182728559596563E-6
-5.2244114000787105	15.376332166246335	1.935671686140998E-5	-1.9118862156794384E-5	-2.0199187777630854E-6
-5.424504479191739	15.698092793846305	2.014847365633666E-5	-1.9849547122444036E-5	-2.5044978409496655E-6
-5.22565127061393	15.37825402853767	1.9361428253696885E-5	-1.9123234843068294E-5	-2.0228247222912455E-6
-4.7077301313837365	14.774519111724057	1.7857083730242814E-5	-1.7710575605925386E-5	-8.018220926157217E-7
-4.675015183440867	14.74800878513003	1.7793302799582826E-5	-1.7648032770375404E-5	-7.305483582287492E-7
-3.7658512309524754	7.028045440845924	2.7382495469261135E-6	-8.994436699179026E-7	1.0807879375891462E-6
