# Supplementary material for: Thyroarytenoid muscle fiber orientation regulates the ability to modulate vocal fold vertical thickness
Source: PLoS One. 2025 Dec 4;20(12):e0337735. doi: 10.1371/journal.pone.0337735 (PMC12677544; doi:10.1371/journal.pone.0337735)
Supplement: S4 Data — (ZIP) [file pone.0337735.s004.zip › Male/contourA7TA12.csv]

% Model	Angle6.mph
% Version	COMSOL 6.1.0.357
% Date	Dec 14 2024, 02:35
% Dimension	2
% Nodes	720
% Expressions	3
% Description	Line
% cpl1x	cpl1y	Displacement magnitude	u	v
-11.968005616002486	39.650844643500406	2.1509438483982075	2.635963238435515E-4	0.2519272042685903
-12.100925229184412	39.521184251215715	2.1485115000832877	2.622259959020579E-4	0.25195175588234575
-11.810234379374002	39.74293127707726	2.152668172721859	2.6457517966841043E-4	0.2519091030752769
-11.76596306338081	39.775513356632324	2.1532795729161935	2.649201549481706E-4	0.2519028191249368
-11.47739948826791	39.862189693672036	2.1549047912589723	2.658395478709046E-4	0.2518843067191198
-11.258980847445656	39.857881496438054	2.1548210573929447	2.6579487852231194E-4	0.25188278841460526
-11.716143543792246	39.796222579001906	2.153667362455482	2.651409636286605E-4	0.25189859695064265
-11.163938214941039	39.85365079891891	2.154742393829167	2.657465190878464E-4	0.25188254823080036
-10.796207435616262	39.85090503287166	2.154689712800628	2.6570739288694824E-4	0.251879187122686
-10.709496869932108	39.85039381204079	2.154679326130271	2.656985834610085E-4	0.2518783721219206
-10.37169574884199	39.850036177539195	2.1546715607408924	2.656822379641581E-4	0.25187490258069717
-12.13512273325702	39.460672833157	2.147376854003345	2.6158739358290756E-4	0.2519629207655703
-12.240660142730178	39.24849072022055	2.1433995897822204	2.5934683276082214E-4	0.25200191596917876
-12.227325367848685	39.08705965880899	2.140370894066578	2.576485609756409E-4	0.2520306053683818
-12.205740642978935	38.979124391808504	2.1383476731116406	2.565127514160172E-4	0.2520496541577813
-9.681369688821853	39.850002288818345	2.1546628887364836	2.656569544493522E-4	0.25186770058384045
-9.209886193231677	39.8500022888185	2.154663924804642	2.656333531541305E-4	0.25186277983927297
-6.503691158131879	38.96454001876737	2.138039406402385	2.563298265859595E-4	0.2519930181897375
-6.587351156296421	39.29642873129991	2.144266456975865	2.597970504099298E-4	0.2519344992643817
-6.771159512318912	39.57700815680421	2.1495275379958305	2.627327258433285E-4	0.2518862071365648
-6.814129999907874	39.651652838586976	2.1509280126467902	2.635131779888191E-4	0.2518732976269168
-7.229593906641747	39.84203493583536	2.154500172247761	2.6551174089931446E-4	0.2518435678377662
-7.181795837296288	39.83706132882147	2.1544068615072396	2.654591015855546E-4	0.251843958830062
-7.033567159296577	39.76166368437849	2.1529908422931756	2.646686270893514E-4	0.25185590307507527
-7.6946177519140235	39.85300356006798	2.1547093697838786	2.6562737159011447E-4	0.2518464490088716
-6.488283836647731	38.91091546805024	2.137034186774816	2.557671782165992E-4	0.2520024520633235
-10.243595360807257	39.850002288818345	2.154670854730231	2.656745151725992E-4	0.2518735707007568
-9.730298368089413	39.85000228881833	2.154663596741927	2.6565849640629926E-4	0.2518682108914846
-9.743014193148053	39.85000228881833	2.1546635660609517	2.6565925259546815E-4	0.25186834350452264
-9.085341826788042	39.8500022888185	2.1546627140438264	2.656297515958748E-4	0.25186147937631986
-7.779783738995952	39.851154726690396	2.154676985069049	2.656065599955495E-4	0.2518476682187304
-7.886706964608754	39.850916601280545	2.154670834109513	2.656084655553183E-4	0.2518488260791758
-8.209330570361047	39.849987794146756	2.1546621665036527	2.6559750165279397E-4	0.251852350920143
-8.699211804792647	39.85004545472901	2.1546668395538826	2.656097090297658E-4	0.2518574461136575
-8.427966558711145	39.8500350871401	2.154661160647306	2.656066838885876E-4	0.2518546192221624
-12.152615457473026	38.61822056218743	2.131578306390474	2.527268456906427E-4	0.2521135502127345
-12.150457207342695	38.60568225439725	2.1313433578576872	2.525952850325368E-4	0.2521157666315713
-12.146591986235311	38.58859764700979	2.1310228700202956	2.52416653124536E-4	0.25211877721106085
-12.074238696384148	38.24828133015453	2.1246444522407617	2.4885033759751185E-4	0.25217879258748027
-6.441829287929373	38.514252064367554	2.129598095865778	2.5161700889059826E-4	0.25207294008719594
-6.4796557750756225	38.830935381536946	2.135533283878021	2.5493138218533006E-4	0.252016673099332
-6.431316994593285	38.355730965701305	2.1266245413035314	2.4996686310264427E-4	0.25210119597833
-6.415000660473024	38.12021737547059	2.1222102239674387	2.4750712961919293E-4	0.2521431622873653
-12.006552716049852	37.91928976266428	2.118472568792319	2.454165830683877E-4	0.2522368375610887
-11.966773292852782	37.7322909897182	2.1149680444545575	2.4346512306448086E-4	0.2522698151073358
-11.899335717233097	37.41624344712912	2.109040445966145	2.4018083556276006E-4	0.2523255499744319
-11.86072968481382	37.23337054820751	2.105613697243677	2.3827585588187116E-4	0.25235780307819144
-6.405495081109018	37.81045524455644	2.116399446274209	2.4428611470048405E-4	0.25219848788477955
-6.3802834672144035	37.49850283645258	2.1105534444240424	2.4104188828781158E-4	0.2522540433454806
-6.34327199449609	36.990127261889924	2.101018519412167	2.3578286097248E-4	0.2523446232556933
-6.3346776499635205	36.89181710192548	2.099177782157398	2.3476417421538015E-4	0.25236212377981593
-6.327277488709939	36.80573234114482	2.0975653123523568	2.3387902544023804E-4	0.25237745192413813
-11.839379859361392	37.12464213602315	2.1035735399045032	2.3714766385947675E-4	0.25237699714789896
-11.66031709327127	36.191536938073696	2.0860818108401347	2.2750821778844577E-4	0.2525417573933516
-11.619905720758748	35.962379473002436	2.081791050041323	2.2514905512902906E-4	0.25258225612285645
-11.730360249335298	36.58305483766412	2.093428933881719	2.3153487477775073E-4	0.2524725720964246
-6.248695444183289	35.88284413383002	2.0802782047327697	2.2436206532399115E-4	0.2525417626560159
-6.190644674951313	35.36621719878445	2.070590945043362	2.1910421132866645E-4	0.2526336200266903
-6.146329446134891	34.860882297696094	2.061123887170895	2.139279249852545E-4	0.2527235776533765
-1.0600869276340483	18.316100001774196	1.751495410295519	5.7312955588101144E-5	0.2556365796874179
-1.0459016161732135	18.37692181363064	1.7526306166925498	5.7860341704189715E-5	0.25562557808131325
-1.1744205707972624	18.153797557800345	1.7484634908880663	5.5854116525289456E-5	0.2556666222942262
-1.311326192584243	17.97535615877772	1.7451317170599518	5.425004921965525E-5	0.2556997538240141
-1.386335587551091	17.922671465764726	1.7441472642218465	5.377797289712995E-5	0.2557098454271402
-1.650548821745367	17.757514160475903	1.7410656840562475	5.2297991829211254E-5	0.255741741187111
-0.9718149006219283	18.630446296863695	1.7573679682688974	6.014316771052974E-5	0.2555795850659349
-0.9542349860686515	18.852537320770427	1.7615150521555718	6.214527312257395E-5	0.255539717347455
-0.9467123425971604	18.932059856972355	1.7630015524012388	6.286284986142351E-5	0.2555254312196018
-0.9488912973033679	19.009058522305217	1.7644396230444381	6.355862013091158E-5	0.25551168278234887
-0.9602591937381534	19.185733594449147	1.7677418135438048	6.515348910099571E-5	0.25548019507426944
-1.0005126263859143	19.36574217623491	1.7711032011504757	6.678020396000933E-5	0.25544836958333794
-6.05347281998843	34.07388368729615	2.046393482290129	2.059757800739436E-4	0.2528634580581775
-5.779746191862431	31.198536783186327	1.9925224265284545	1.7729078667393702E-4	0.25337519339329007
-5.81260308842713	31.6601371096856	2.0011525439031193	1.8181897243349813E-4	0.2532929170500016
-5.898916358898413	32.61341104261303	2.0190293096821517	1.913166022133892E-4	0.2531232208324058
-5.976331308258205	33.33624786626052	2.0325543261771335	1.985229819616033E-4	0.2529946563512373
-11.555172919712001	35.57995576034233	2.0746231736933574	2.2124919879699267E-4	0.2526498675922514
-11.427224513094306	34.824469013294944	2.060465182767263	2.135017792352085E-4	0.2527834358493178
-11.302991741507174	34.01939293201957	2.045374448049209	2.0535319544164385E-4	0.25292588798055693
-11.26269403333529	33.74326682230424	2.040211086226775	2.02537823854193E-4	0.2529747675501087
-10.87492360433819	31.536162433666846	1.9988629532223752	1.8047775165376257E-4	0.2533648560160363
-10.79808267178972	31.096982410679725	1.9906399587228947	1.7622089506716745E-4	0.25344248262925206
-10.515617328365707	29.431210118152052	1.959460639177623	1.5982845047103774E-4	0.25373700873061844
-11.095255333576779	32.78560916869341	2.0222480421280613	1.9296361837245024E-4	0.2531440387599728
-10.374607869233792	28.677418549364212	1.9453318178053922	1.5263535509784954E-4	0.2538701675332333
-1.9007542873442729	17.670028077820447	1.7394317404997532	5.151792014396016E-5	0.2557596236181029
-2.0779141835942943	17.606247817656115	1.738241883206145	5.094976871589333E-5	0.2557726147752332
-2.421704394542373	17.610906476909	1.7383296352226911	5.100245486051425E-5	0.2557748590207789
-2.5268901597962445	17.60827853304663	1.7382811710745236	5.098247195845239E-5	0.25577627108724
-1.0157099330243569	19.441588102125813	1.7725210280012667	6.74665277259553E-5	0.25543494428054253
-1.1062328150339649	19.65851365771074	1.7765737039406313	6.942883576762306E-5	0.25539696874536083
-1.0950141199455286	19.63861486947969	1.7762019221271041	6.924864535254431E-5	0.25540042608151964
-1.0936631912571904	19.634142492606518	1.7761183071676296	6.92080721406937E-5	0.2554012136410884
-1.2019485900933222	19.823967402584525	1.779666719880719	7.09265392864199E-5	0.2553682437515583
-1.2626663164006444	19.90610167368628	1.7812006950498227	7.166873411175537E-5	0.25535410096497163
-1.3479656887537845	20.02184186709379	1.783365332350243	7.271574631426927E-5	0.2553341699919508
-1.3818036936806772	20.069240413165744	1.7842508757480724	7.31462779253477E-5	0.2553259981451018
-1.490043238491493	20.21081153288452	1.7868982987057542	7.442649217546745E-5	0.25530165318012416
-5.495158991359491	28.68268136418761	1.9453899851297791	1.5282042780774777E-4	0.2538225926876299
-5.507477156915547	28.790577524822243	1.9474045556573607	1.5384494709592405E-4	0.25380340120388506
-5.640376413522405	29.93509919763994	1.9688518392635335	1.6492631966865906E-4	0.25359989671324434
-5.66674537726079	30.200894570944342	1.9738199191720434	1.674857591904807E-4	0.2535525876192946
-11.232964758328787	33.56280133293661	2.036826846891848	2.006982679510003E-4	0.2530066844790611
-9.890707351552885	26.584105713780335	1.9061327668498695	1.3271656192426245E-4	0.2542391380849707
-9.499209611630052	25.463046361573806	1.885155818859674	1.2231448461216167E-4	0.25443557916521553
-10.251371607480321	28.08873461337165	1.9343091872019809	1.46918557971526E-4	0.2539740374240489
-9.949856872037069	26.81141811544305	1.9103895021641222	1.3489175963857925E-4	0.2541991295626221
-9.409620206466	25.28683176907262	1.881849544531456	1.2066480721414959E-4	0.2544662040374973
-8.975776833099328	24.413789608181347	1.8655477829669889	1.126947316904981E-4	0.2546181009477717
-8.450931047688341	23.67686534172989	1.8517290936304118	1.0594280026493343E-4	0.25474490664005467
-8.315280225053407	23.486682331666373	1.8481808368241046	1.04238101929944E-4	0.2547776560162344
-8.109310669822081	23.245736403988893	1.84366743056166	1.0207699678630648E-4	0.2548188512893309
-5.04821833795282	26.35030357792787	1.9017379827422662	1.306785405395749E-4	0.25423574336342736
-5.072511135861281	26.457154341834364	1.9037323296423838	1.3165631355769157E-4	0.25421684041941534
-5.319014801988768	27.6151602307035	1.9254056479325101	1.4259578579464596E-4	0.2540119403468415
-5.298549699956672	27.508324942348306	1.923409462551603	1.4160385657440965E-4	0.25403087061713875
-1.6547952866665352	20.435138707303928	1.7910890309942615	7.645788072575787E-5	0.25526301701955334
-1.7068462026965912	20.505043732104994	1.7923965609474193	7.70930476669341E-5	0.2552509843088375
-1.8328638043067826	20.675856534446993	1.7955882900609543	7.864231084711351E-5	0.2552215703567959
-1.9146876228856835	20.78271581099791	1.7975870923241941	7.96100046237845E-5	0.25520319590110346
-1.9589596542270868	20.838178803681924	1.7986229741831807	8.010954251321251E-5	0.255193674109359
-2.2267902915590323	21.173727916983232	1.8049048293550873	8.316139233259198E-5	0.25513607295832325
-2.4765836027203294	21.524027437877677	1.8114446607516785	8.633923969558272E-5	0.25507566852403585
-2.510632075597485	21.56945277354053	1.8122954999834069	8.675532623758723E-5	0.25506785240819435
-3.4170539347823667	18.323036770820913	1.7516346307894686	5.74332622353006E-5	0.25565644810159543
-3.3613588547056894	18.26201824120377	1.750494829563019	5.688393158283555E-5	0.2556668619047401
-2.8302006677410443	17.7685842180935	1.741274609602085	5.243310252701153E-5	0.2557503241188462
-3.0213186080937637	17.882690433716814	1.7434071251675005	5.346513391411476E-5	0.25573163161818857
-2.9853774190574067	17.85333337493745	1.7428593543286381	5.3200407104824094E-5	0.25573656040856524
-4.904236518511963	25.91960781073081	1.893665465984542	1.2669670072175534E-4	0.25431148494516154
-4.723668736196532	25.314951331292864	1.8823636607273346	1.210596641834022E-4	0.25441800023435734
-4.604679940346854	25.051089745874435	1.8774160846530725	1.185919993755428E-4	0.25446409987930696
-4.281370486848969	24.383328411417228	1.864947353614307	1.1247503197038092E-4	0.25458062366912987
-3.2125741016240386	22.611557155864187	1.8317817214538739	9.624390784981974E-5	0.2548878061948024
-3.272014261258436	22.70654698603269	1.8335550922574633	9.710442492126985E-5	0.2548713526921746
-2.5518384799861815	21.63096481182497	1.8134449736787586	8.732009397811838E-5	0.2550572249745068
-2.8735384712196232	22.08009398368013	1.8218502866329138	9.140451343878225E-5	0.25497980243715845
-3.1756044296995665	22.556944434453374	1.8307587634904505	9.575115391571488E-5	0.254897241575015
-4.545571876999899	19.652622560032107	1.7764824974194002	6.943839704495295E-5	0.25542888542516173
-4.424895516455141	19.524062222800467	1.7740802601705936	6.828217251809326E-5	0.25545079931419046
-3.958958611653594	19.00470136406695	1.7643711372362958	6.358353149488495E-5	0.25553944841519644
-3.8782730930382083	18.915322300283425	1.7627028218063039	6.277894436282915E-5	0.25555471086747744
-5.025563667731989	20.107549344377823	1.7849997702059262	7.357628618042718E-5	0.255351902843312
-5.277731362781373	20.350988119887234	1.7895404499614376	7.576321541365473E-5	0.2553106197497003
-5.606549304112775	20.6598148798465	1.7953251520277842	7.85861896072391E-5	0.2552584096813721
-6.131048509468386	21.17349677678001	1.8049147317459946	8.32265985581264E-5	0.25517126798319645
-7.17416985769136	22.198608654304337	1.8240796780920245	9.252259653493277E-5	0.25499744709852956
-7.6413332318231895	22.67125431062098	1.8329443160799332	9.684304267758574E-5	0.2549172355535393
-6.9150129554945305	21.927639425126234	1.819027932698658	9.009591365249647E-5	0.2550435662420974
-6.31895859009996	21.343154735881807	1.808099587544996	8.478845998727195E-5	0.2551426636250953
-6.618255579081206	21.642875823077	1.813688886573607	8.752230345609321E-5	0.25509179922000613
-3.6680004015474728	23.30103040805593	1.8446890661548998	1.0251584822922796E-4	0.254768617797849
-3.83446762916781	23.580833568731567	1.8499180165252493	1.0511241477346052E-4	0.2547201007128445
-4.071443328978513	23.987709649252928	1.8575362164587137	1.0879232522093961E-4	0.25464945701906
-7.640251545310057	17.586782544931808	2.6124834417219543E-5	-2.4795889199252857E-5	-8.027960270035156E-6
-7.509356374993602	17.79911102953117	2.6689930661770266E-5	-2.539777560400706E-5	-7.868633390139492E-6
-7.6989388334005735	17.4903691638282	2.589699376146715E-5	-2.455047897306494E-5	-8.103156768851183E-6
-7.762103216471637	17.30759444679789	2.5451381425322554E-5	-2.407433816498598E-5	-8.167099227724363E-6
-7.821162534822876	17.152686250634986	2.509503938472707E-5	-2.368632817826978E-5	-8.237036062234219E-6
-7.87221896818102	16.9473112831706	2.4631340769139427E-5	-2.318328500048877E-5	-8.288760608759963E-6
-7.921170402924522	16.753942907049066	2.4197827733654607E-5	-2.271130477691389E-5	-8.33871164685176E-6
-7.9783869673286425	16.470761822820492	2.3592713870517418E-5	-2.2047495024810156E-5	-8.393440142627508E-6
-8.003886469325913	16.357472230499454	2.335040056312357E-5	-2.177879397755799E-5	-8.421252085865579E-6
-8.041803974825056	16.197407590250943	2.3036612021049218E-5	-2.141639123167475E-5	-8.48023758800824E-6
-8.11957094103931	15.808141817188318	2.226324726381502E-5	-2.0536671070792513E-5	-8.584808639154783E-6
-8.094241908274963	15.975737091845481	2.2591085847438578E-5	-2.0907792140354262E-5	-8.551164160288993E-6
-8.149959289733443	15.594634263864748	2.1840283143809977E-5	-2.0058165964068047E-5	-8.622881237189064E-6
-4.487015489615116	14.591722761896559	1.763043097535924E-5	-1.749801011871229E-5	-2.606661817470306E-7
-4.416731324563106	14.512870608922288	1.7448614238630444E-5	-1.7315077801709742E-5	-1.0603888611419626E-7
-4.329055028394281	14.412978776001905	1.721005868244938E-5	-1.7074944947277415E-5	9.387950837327505E-8
-4.19303203891211	14.248275933735142	1.6834588996859744E-5	-1.6692025058741054E-5	3.980843264490227E-7
-4.178965322518646	14.23024927967746	1.679221721080148E-5	-1.664888923819672E-5	4.307902994300634E-7
-8.208595369810979	15.125877972768416	2.098568751166693E-5	-1.9071495328504366E-5	-8.719919081551813E-6
-8.250106284083648	14.883579494882824	2.0584639731936118E-5	-1.8591756464278535E-5	-8.788679400432808E-6
-8.184763342662869	15.304083214581624	2.1303861091614356E-5	-1.9439941254963052E-5	-8.683032443167444E-6
-8.194040568253598	15.203367992185502	2.1112697900863613E-5	-1.922442509201119E-5	-8.694670332386272E-6
-4.009503675450382	13.95499929048619	1.6180122611005097E-5	-1.60204455589222E-5	8.076708215040971E-7
-3.967321215997023	13.879167246534847	1.600403198830207E-5	-1.584066558090925E-5	9.074931468071139E-7
-3.8768075373306097	13.684183745503944	1.5571842891397288E-5	-1.5397485095891043E-5	1.1151363080848957E-6
-3.8285567068758617	13.577304042901428	1.5335468913761425E-5	-1.5154409147744111E-5	1.2235996801710351E-6
-3.679175518096213	13.165512678706849	1.442709214202756E-5	-1.4219291890476061E-5	1.5701958084929834E-6
-3.5952780276413945	12.848827743115857	1.3742381520770305E-5	-1.351642762414807E-5	1.768958522500363E-6
-3.8035301168690907	13.511178334388502	1.519554522360709E-5	-1.5010317009683214E-5	1.278309809575581E-6
-3.5706258476984103	12.751547870197772	1.3520230434309542E-5	-1.3288069056537343E-5	1.832088423201013E-6
-3.536337058362929	12.508568926206657	1.2977760046838801E-5	-1.273670711185329E-5	1.9299215383864824E-6
-3.4943523373487664	12.217884679130231	1.233488250367996E-5	-1.2081951035854413E-5	2.0445723546037415E-6
-3.476217738039166	12.051206781698731	1.1978629895999597E-5	-1.1719943781050446E-5	2.094290414089684E-6
-3.4381043775288846	11.707787309160882	1.1191400552321785E-5	-1.0912243381352882E-5	2.2168486567947143E-6
-3.4175141432913065	11.442487558596586	1.061786338117733E-5	-1.032580830112214E-5	2.2780382259370616E-6
-3.390535492772293	10.959938069747185	9.545834240573287E-6	-9.221441810174939E-6	2.378309926870338E-6
-3.391605607580326	10.637069694303245	8.836341694755276E-6	-8.490453392532773E-6	2.400213827910114E-6
-3.3957072198915474	11.125983907025887	9.902192357640988E-6	-9.586375474420423E-6	2.3581422399414224E-6
-3.3933099091125833	10.454525891479044	8.423193556654713E-6	-8.063312400181044E-6	2.415684851876185E-6
-3.392748642497309	10.363320317554606	8.220427938018134E-6	-7.848322766135986E-6	2.4248214757748176E-6
-3.3881777990103163	10.052022617744685	7.546201894086297E-6	-7.137200916254641E-6	2.44906293398445E-6
-3.379931059854188	9.65560915900371	6.717790186822228E-6	-6.240972389467801E-6	2.4720576780222795E-6
-3.38003327420144	9.645525660619372	6.6970667628928466E-6	-6.21897324318303E-6	2.4717969759057297E-6
-3.380411775956053	9.63612711841371	6.678845306585691E-6	-6.199553686601654E-6	2.470359733233313E-6
-3.4070943292007656	9.209820550583608	5.795527374907583E-6	-5.2370547963690964E-6	2.4159120110911493E-6
-3.4177904844649305	8.97279793026408	5.342264798554437E-6	-4.733586896978011E-6	2.3656335256139856E-6
-4.670507470987797	6.528342318175511	1.389542839442294E-6	6.525126987136663E-7	-8.57507578067439E-7
-4.472672713765167	6.53165408154053	1.2925970679588254E-6	6.114232584481868E-7	-3.1954939793845756E-7
-4.296096768007061	6.564113874181485	1.4990363725451838E-6	4.6937628488610817E-7	2.2036243767827658E-8
-4.1907677441120486	6.6201318525786546	1.6556982500967929E-6	2.8941523515563524E-7	3.009003249365215E-7
-3.42823364007561	8.77881073484247	4.9696862424117045E-6	-4.293272372886187E-6	2.3433059840989904E-6
-3.440421539484517	8.631632878187974	4.731236199819867E-6	-3.985125801088795E-6	2.3084240437489023E-6
-3.510174069952668	8.051882576425108	3.875367416899733E-6	-2.791868121499106E-6	2.113861266339615E-6
-3.4654247941708625	8.41479710425795	4.370330737410272E-6	-3.552141937410349E-6	2.237515170001774E-6
-3.519325274558982	7.974355231943207	3.7639516617747685E-6	-2.6461006608459757E-6	2.07291544912671E-6
-3.8048036653298265	6.960169305120867	2.6671214235380342E-6	-7.734168830609888E-7	1.0373435800416434E-6
-3.942941641067294	6.809098812242506	2.2391596809926586E-6	-2.7908234182535515E-7	7.636864711696344E-7
-4.081244662082278	6.715380176995773	1.7887776453611954E-6	-7.179387948625536E-8	4.858243298822867E-7
-3.557899482821399	7.6388476831782866	3.6240826290187844E-6	-2.196327532009613E-6	1.8196370108988194E-6
-3.5506928691402093	7.692857622749482	3.5880655595695743E-6	-2.183631285579654E-6	1.9071659123477694E-6
-3.535122007221198	7.8370201875805385	3.6656599937739767E-6	-2.4155799471482236E-6	1.9810316044525147E-6
-3.5827478111781415	7.560437912809053	3.4406661942854415E-6	-1.93090669624488E-6	1.730726594581348E-6
-3.656557182300242	7.31345080673359	3.1151830880681865E-6	-1.4911590012465563E-6	1.4171421029771757E-6
-3.741595319822733	7.091603710798701	2.939520564787092E-6	-1.1795461627629724E-6	1.1669989732876962E-6
-12.48823622079036	29.318127189803445	1.3881356665626507	-0.1555201142759883	1.001561240705405
-12.301573729696075	29.291730374054282	1.31346551158106	-0.16361122831659236	0.986633624979407
-12.904182385341631	29.37659805299116	1.5540504547531973	-0.14199591734678255	1.022196823777744
-12.704310573905445	29.35687813300677	1.4743455955163574	-0.14797811645887743	1.0136820615385258
-13.215739023882737	29.375039723105594	1.669601533777961	-0.1347294407053423	1.023238874888246
-13.289816212405814	29.38416912499247	1.698545235145123	-0.13386229217329282	1.0243300738900198
-13.628735756055638	29.408293625969595	1.8147866637544827	-0.12662518514431453	1.0183664323642243
-13.761313265189306	29.420327221129604	1.8611480638435651	-0.12426673976496985	1.016398465252223
-13.789831291953012	29.42263826529943	1.8696864198793048	-0.12404351724896735	1.0153856525554774
-14.193507593470319	29.351006338599753	1.9812125531492166	-0.1166483457784562	0.9919334527998958
-14.343065600888547	29.30623263263965	2.0162166926405205	-0.11069738726188506	0.9819703844543965
-15.169871121939503	28.7024294022831	2.2176330487381173	-0.0742944584720465	0.9500567782008819
-15.025976096323706	28.826575538617305	2.18223799736205	-0.07847130454306692	0.9539797177816872
-14.704342841257393	29.099582909420015	2.103580892916609	-0.09063297431434059	0.9641027326780867
-14.77814405518191	29.048154888872233	2.1207646794483437	-0.0861671951252541	0.9604489978718018
-15.194930389272562	28.670268692680192	2.225089240190434	-0.07465430098411044	0.9491475733449699
-15.552436058935607	28.262388145106144	2.3255447817520136	-0.08067666893554361	0.9353034799305948
-15.65870487864321	28.128694460225432	2.355952914732374	-0.08319101368116093	0.9307417958126397
-15.420870685895718	28.414489982476084	2.28816785609269	-0.07688262148914068	0.9409335799252292
-16.14669845066415	27.534817692946177	2.486411840210863	-0.10935932987409927	0.8969364345977761
-16.18902508127296	27.487365967844962	2.4963401092877158	-0.11234184444370854	0.893291629471061
-16.090879730623392	27.60512583812312	2.4714896644971893	-0.10626706436814765	0.9010584040192524
-15.906983759261689	27.83045491742547	2.423123805655965	-0.09611220393954223	0.9147405481984376
-15.78801336657089	27.974288039163056	2.391136556214898	-0.08958636024195621	0.9227284236763724
-16.4224657835804	27.241242221715776	2.544629203689915	-0.12987248113789318	0.8751580201836963
-16.636541644582238	27.015574682657572	2.574248070071692	-0.14619592899605427	0.85344937266992
-16.701862721366762	26.948993088668995	2.5791246241724664	-0.15072173543054415	0.8464394983236643
-16.98192097775023	26.67928029930171	2.5854077006387683	-0.17056791011917397	0.8266671331353367
-17.086567607533095	26.586911131348927	2.5795828478922336	-0.181319534724665	0.8236804197512985
-16.810764952407226	26.84442366016748	2.5804590355181345	-0.15891736884557583	0.8394396822568936
-17.316197999609905	26.352544552541893	2.552365006082022	-0.21101431717399916	0.8300178237864169
-17.45518464052986	26.210110438215963	2.5340317965385197	-0.22940700869376987	0.8347679697245256
-17.722095738557805	25.895382301413925	2.4981316440867567	-0.29310560137156255	0.8629194990492509
-17.72264017583542	25.894744071275742	2.498045196216217	-0.29323124290808794	0.8629755113058843
-17.932597821946576	25.11386146747848	2.4163426823174117	-0.4723712030246889	0.8679628502968383
-17.907096306050956	25.00313633884308	2.402036672325093	-0.5022200698543844	0.857126356345973
-17.75267320881764	24.32471147247125	2.3112426927585714	-0.6867644810989213	0.7895226047574966
-17.92944471255859	25.1306830888716	2.4177900001400863	-0.4688203966999367	0.8679417156241297
-17.722777975835573	25.894232143167198	2.4979778375899078	-0.29337087470257966	0.862974062624418
-17.728945142955695	25.871483784810497	2.495613377034756	-0.29858677921396143	0.8631306385686517
-17.700264955727473	24.192801294244298	2.2886085914844876	-0.7266013249291609	0.7603516096608578
-17.492893227235577	23.675149455238873	2.198416096971129	-0.8798076547401492	0.6450130097082298
-17.219818972655105	23.051350814888384	2.1006728149312703	-1.0513101943973189	0.49304934136528444
-17.213682929786287	23.036984749786797	2.098312686527046	-1.0551645043269358	0.4896306874701678
-17.20651458505761	23.021889840621302	2.0962417242516063	-1.0592656241481992	0.4857227996086978
-16.72944438496599	22.0265670999435	1.973419755935672	-1.3172750373439226	0.21822130083524371
-16.772330573218266	22.113599037757318	1.9830245549605305	-1.2963118469092443	0.2419150826945545
-16.97378539565523	22.529669064239176	2.0288394615302687	-1.1925529406969924	0.35403027683302946
-16.69878402350933	21.97001521221032	1.969510396967887	-1.329691037643415	0.20296734542443806
-16.44523432072541	21.481646309928003	1.9315279724405217	-1.4391967643315955	0.07284115191844803
-16.38784636008633	21.382208809377225	1.9278183666570992	-1.458648247584482	0.046061798271053764
-16.10429654720809	20.90765006213037	1.9021514252243439	-1.5520558575458372	-0.08841404775157816
-15.229590069694847	19.59839917871314	1.878133488962223	-1.7033029087580098	-0.4644912845767313
-15.573303162172023	20.08692966262294	1.8828637971692137	-1.6622586218572946	-0.3254217163226265
-15.762739830454272	20.369577854236137	1.8884911451260684	-1.630156981184777	-0.2435348554808529
-15.676053214728174	20.229671015614727	1.8841927389169473	-1.6500298286344985	-0.2839162916478447
-15.004965242227517	19.29705702264412	1.8681039386752998	-1.6951293696909415	-0.5500307935625715
-14.347740685004595	18.43237628944785	1.7457090967076636	-1.5425290482906853	-0.7535985159446985
-14.71316053352021	18.903140185799252	1.8396659637233284	-1.663024726260839	-0.6669190967531606
-14.112301424219844	18.14085757339455	1.6521245367592288	-1.4331113427938247	-0.7877737176594297
-13.786968016309958	17.746840232171802	1.4914563701088759	-1.2683840741626446	-0.765043512739627
-12.572484095421888	16.31238607204104	0.8424845548404825	-0.6874675673686277	-0.4640455958048753
-12.73923093656964	16.50237005974189	0.9304530066799386	-0.7643294381501433	-0.5100709213084049
-13.149721100590622	16.985383718836303	1.1473605509003661	-0.959704577493547	-0.613937102186819
-13.560443943361147	17.474962802260926	1.3674905094885916	-1.1563191670203368	-0.7141496572780992
-12.433087863224218	16.142914163274668	0.7709593384580211	-0.6260320207656688	-0.42583862452899324
-11.67886765718853	15.130655135953049	0.4019151162329153	-0.29605420109032604	-0.23380296095058373
-11.370603754574383	14.616160191779192	0.2590698158319986	-0.15789041122228253	-0.165465611658163
-11.928279318244115	15.521235666230787	0.5195610395446247	-0.4038177834174267	-0.2919002250520836
-11.098102119973685	14.067276715400904	0.16199663616726062	-0.07403292403818212	-0.1056513196083559
-10.94829922258624	13.75778922441979	0.10970686893625373	-0.029293785537594028	-0.07184561524457087
-10.566136973193167	12.955069884045642	0.052251614380418435	0.010066266754839669	-0.017438173950879512
-10.528617101577506	12.869997651759531	0.04595306493885836	0.012847454449446048	-0.01203118386548131
-10.125844678960055	12.03212679724241	0.03374532087174196	0.014915547116178457	0.004748533799317347
-10.205786830641387	12.200371242765215	0.03608131958232537	0.014370873199507486	0.0013753476063872142
-10.11776374681346	12.014636087480781	0.03367618417858341	0.014777230293346643	0.004948510110576234
-9.799033203597945	11.32040592221854	0.023635676266597676	0.011538026470153399	0.007282573456581609
-9.732454220074882	11.174895810343436	0.021591405815624427	0.010271770817248478	0.008639121288416015
-10.081694286405995	11.938670646469957	0.032483788180553204	0.01432684528507544	0.005187910217151331
-9.419861471494833	10.505758447346915	0.01388364231657319	0.004491201694790354	0.005466969766964999
-9.39945834397536	10.463080013210769	0.013408045774319189	0.004091942873444855	0.0052556222661764886
-9.362989365785312	10.388561145610026	0.012648370384194602	0.0038032489998715184	0.004982983379075959
-9.15485933130238	9.94585479357356	0.008865088829143499	0.0017823771134110676	0.003086197303446586
-12.250739993292553	19.150604908283345	2.024812265152282	-1.8823068251951418	-0.6068685538773153
-12.385666050996104	19.229462944007324	2.128402760614408	-1.9563918802956373	-0.6716845487162725
-12.018444755085756	18.995911937273455	1.8154871870996496	-1.7395762848063876	-0.4788826244701231
-11.827571680933026	18.805921238230237	1.719369824477758	-1.661968485455055	-0.41458907245911963
-11.71378598197753	18.69006222155872	1.6547693480141055	-1.6084835549234857	-0.37530862623641514
-11.489121580415649	18.312221504949157	1.492921234890773	-1.462182127776399	-0.29656714365278103
-11.42092816915265	18.202424829191397	1.4458244077723401	-1.418847344261279	-0.2747257195314723
-11.137081940903064	17.673975351763787	1.2208198522448415	-1.2047340621535954	-0.19627906883859852
-11.050577560623434	17.52903972488271	1.1572073196139998	-1.143231550221841	-0.1756290533920535
-10.900173758069224	17.228821915447778	1.0236708513489543	-1.0122227741039618	-0.14468593443039832
-10.59407257662658	16.86993613536655	0.851558670364323	-0.8435239998412779	-0.09974202319359887
-10.4015251414116	16.663994998799538	0.7563337296982805	-0.7497671973088825	-0.07736512654616812
-9.980308680915373	16.24426542990552	0.562206091482708	-0.5576258780872749	-0.04026119774162594
-10.52456597891735	16.788877057884427	0.813805478217409	-0.8065331537743675	-0.08856311190186691
-9.215934750579713	15.702403997568886	0.3095981931979764	-0.30628409225631753	-0.027044217203187407
-9.506635524164235	15.916651407254937	0.4071021282947632	-0.40417790995749514	-0.019017862812962333
-9.713477904294042	16.0562870014233	0.4745291905092908	-0.471082549824825	-0.026321634764466962
-8.987328542896977	15.535943891824608	0.23665612277490344	-0.23305000393851938	-0.03147381708486137
-7.038155536202357	2.4161328913912485	0.0010622928640136523	-8.13629053819372E-4	4.7147365177248053E-4
-7.218271698777633	2.47634434863711	0.0010115988906473107	-7.988147711993327E-4	4.708614143189596E-4
-7.402921517489648	2.596088343862585	9.594734178639643E-4	-7.901133646488116E-4	4.5622753788175153E-4
-5.610926604361966	2.56874897195521	0.0014472413806234294	-8.888705018050007E-4	4.338280870307638E-4
-5.791192046184306	2.4885541575675454	0.0014193633082296056	-8.929467878237185E-4	4.5076237426711963E-4
-6.090991914769232	2.367770791599311	0.0013457132492471148	-8.857845003210982E-4	4.6408257210306327E-4
-6.223300720670824	2.365865245728654	0.0013171581435694945	-8.801215892932652E-4	4.7640689640168104E-4
-8.524776938151282	15.280293075065625	0.17472016541288513	-0.1687797925658305	-0.04380602501755608
-8.5390176621	15.301185889469425	0.18466737121767146	-0.17838964038508456	-0.046103593081928476
-8.574275941324595	15.320887483760043	0.18888360387172481	-0.18275725497428932	-0.04530930593425678
-5.2268760988311245	3.1984387632370352	0.0014151914875194247	-8.482628829395592E-4	4.186229935480792E-4
-5.323022364028059	2.954304032548915	0.0014445325581215298	-8.658351885997184E-4	4.209635189006971E-4
-5.411391041049513	2.8046470279535036	0.0014506632304798748	-8.726227146312561E-4	4.236723946366277E-4
-5.361270108912003	2.863813885716368	0.0014542100049809454	-8.704833347716459E-4	4.2224946983683554E-4
-5.176470922340737	3.3654332504811606	0.0013819282193448302	-8.329033959885461E-4	4.129975794710543E-4
-4.997438755280889	4.032636318053695	0.0012547621022858352	-7.859911363146455E-4	3.8652276007672436E-4
-5.108994509801874	3.6116460899580636	0.001338105364715526	-8.184366273411472E-4	4.0641552490388157E-4
-4.991774580661376	4.054261353979088	0.0012508049842111038	-7.848710208090722E-4	3.854846242849692E-4
-6.53602006808163	2.347293243898074	0.0012232131874790285	-8.560297876120178E-4	4.8456696782642184E-4
-6.871423256057571	2.3759082864320638	0.0011207927992677887	-8.278353267760446E-4	4.831590908676458E-4
-6.725008134174486	2.363972974785624	0.0011675358056408489	-8.403850200248452E-4	4.861483984144781E-4
-7.498445287702315	2.6504749625169852	9.314825993526483E-4	-7.849240892133392E-4	4.4852016260205367E-4
-7.543394316053332	2.6908233254228815	9.219476377728608E-4	-7.858460690835993E-4	4.420175345184745E-4
-7.714537633122486	2.9137762658493207	9.009501311492366E-4	-7.869232074833178E-4	4.340976185085749E-4
-7.7891268079090406	3.0564766598021276	9.081392330233219E-4	-7.98495605122827E-4	4.2901247259179696E-4
-7.80527300412054	3.4063802626319237	9.437671561475628E-4	-8.155205442732323E-4	4.585538775690617E-4
-7.804324521600502	3.2269612996167556	9.199352980269158E-4	-8.027750589551688E-4	4.4230382196274896E-4
-7.758877336072651	3.698244931275473	9.675923345054821E-4	-8.178830767537128E-4	4.945973485741701E-4
-7.751964178591711	3.7286102673963915	9.715813050838359E-4	-8.192139575430449E-4	4.991582076023384E-4
-4.868412953288395	4.489722570165323	0.0011491741904081543	-7.42697395901206E-4	3.3136116726954475E-4
-4.944274103721604	4.221530184777065	0.0012117215515728753	-7.687313248712468E-4	3.6461680703481344E-4
-4.861218645669248	4.514367912389247	0.0011414356534529648	-7.383935241724465E-4	3.270486870511019E-4
-4.761328567585714	4.872867994409656	0.0010356495831161266	-6.856539727518999E-4	2.683852628670496E-4
-7.7347878369548635	3.762505605967378	9.722581570864629E-4	-8.174214036238349E-4	5.058737240587778E-4
-7.441188952293851	4.488511996506501	9.525258699040744E-4	-7.302155481622927E-4	6.103052130675983E-4
-7.462522939780039	4.43043664258904	9.544172663471024E-4	-7.372899320811199E-4	6.02111132302737E-4
-7.583988224902736	4.103803156183615	9.726109297768496E-4	-7.866867824425625E-4	5.605916493549885E-4
-7.428705960551779	4.562167039268793	9.473876114588695E-4	-7.15746940951603E-4	6.186239118620585E-4
-7.367225146909923	5.0179675342064245	9.200156026891394E-4	-6.205925306759467E-4	6.747241883678837E-4
-7.395373926440531	5.510469499667041	8.83991794525112E-4	-4.7406837781766947E-4	7.220520169755063E-4
-7.396628687854849	5.543415335697084	8.817749667771167E-4	-4.6541687184119724E-4	7.246439717765896E-4
-8.951906927477943	9.55517852325179	0.006751798194243432	0.0012975422600918138	0.0019463998223353922
-8.732770861641235	9.107630277300872	0.0046776621434633	5.711134901566764E-4	0.0014411543310218046
-8.477149435408428	8.592840803667324	0.0032811579522584533	2.530026016041257E-4	0.0011379846752755142
-8.352048182285694	8.325615036227727	0.0027031239733419795	2.057231834319214E-4	8.323746455772788E-4
-8.222367325804308	8.079901469599669	0.00232860753632242	1.6124745414848834E-4	7.176960090020789E-4
-4.558078678429407	5.6727023718291845	6.964297926405502E-4	-4.728231661479652E-4	1.2485546236194633E-4
-4.661854211303943	5.2307881209663405	8.960263422190108E-4	-6.007522813032925E-4	1.947832232655712E-4
-4.6736829568741065	5.179041007331088	9.165665178016783E-4	-6.128709748703254E-4	2.03548313442289E-4
-4.664862639408369	5.2157017440172675	9.025123803241352E-4	-6.047519081465748E-4	1.9658814836663195E-4
-7.642518454416541	6.7438038314408955	0.0010164012242451777	-1.2919071879777805E-4	7.217884322310604E-4
-7.72390205946121	6.960130553786359	0.0011613584181753046	-8.679919650515145E-5	7.249361287096079E-4
-7.960824009101229	7.5515457825414485	0.0016493144041252355	4.498958117624939E-5	6.952982240947329E-4
-7.398279738095727	5.568321714484634	8.805310555384161E-4	-4.5860039539450065E-4	7.228773083743322E-4
-7.486554017062449	6.151026864151781	8.930106312142332E-4	-2.901522186871217E-4	7.435913141736366E-4
-7.599533786520233	6.612688047526157	9.735333054380936E-4	-1.6573406085904736E-4	7.039869152822201E-4
-4.559353287845783	5.783205763653101	6.434153033274517E-4	-4.4109056382597207E-4	1.0617551792175597E-4
-4.539973927898901	6.108340489734484	4.897447318569823E-4	-3.350377409044614E-4	3.554835115079619E-5
-4.595870421128182	6.280367827388355	2.9314561967387496E-4	-2.0327326310997642E-4	1.4323327267392466E-5
-11.949523827617073	29.206895619841305	1.1694970569226524	-0.17972440802195339	0.9450655354430271
-11.807688642858182	29.154031813094953	1.1116697192923009	-0.19040593883177012	0.921074213879891
-12.00330605669702	29.223330979102066	1.1919960314389886	-0.1765516586598077	0.9523525118409168
-11.58017196199464	29.065937130844834	1.0225120236472283	-0.2114482524479448	0.8861534477584301
-11.41683712235142	28.96940271662765	0.964887566652068	-0.23438562875992097	0.8514474317146967
-11.219350371023808	28.853937987330728	0.8936047036156751	-0.26488707731125666	0.8086810142569669
-11.063811648377435	28.68153300927144	0.8528850764101276	-0.3149932544328101	0.7675877271002284
-10.947486528223845	28.535037823889105	0.8236530654640073	-0.3553922869048669	0.7360753760624209
-10.899230615467399	28.323819733732066	0.8386993858549956	-0.4203345444702472	0.7200286256245272
-10.868467577029437	28.194812621939796	0.847011345521039	-0.45971595397350473	0.7098755131225091
-10.876511202290695	28.109887068149042	0.8739623832949744	-0.4909701078635228	0.7112967634336272
-10.899672074901286	27.854101802332053	0.9441924596183762	-0.5777566540609436	0.7103412754128373
-12.412266700730603	28.73183000599365	1.2754192923466632	-0.19279016710008856	0.9482585512395234
-12.004390987243811	28.644127827029816	1.1108303172211675	-0.26430328408889686	0.9118673596334713
-11.418956634563854	28.353076382645266	0.9416868026460739	-0.40634242282903527	0.8307069806668317
-11.624144095082618	28.483083006210283	0.9854614648556113	-0.3494926750315914	0.8634237813936987
-11.98757052088968	28.638168487186267	1.1049182138583067	-0.2677468048104113	0.9099798927698843
-11.999455430555999	28.643021141499133	1.1088491210545617	-0.265161313019656	0.911451306652755
-11.11438165555979	28.077094826076056	0.921505771327549	-0.5080718281046346	0.7648947600019704
-11.390783517603357	28.330385589064328	0.9376423931493449	-0.41551283536190026	0.8251164865823418
-11.018694723095315	27.985290635821798	0.9299405447160825	-0.5394688401434314	0.7409680114017672
-13.471803069018005	28.77445563984976	1.7500520228064167	-0.06687631566375929	1.007647354542994
-13.48260549035852	28.773788416678933	1.7547665716860261	-0.06582862781659973	1.0079947272857763
-12.935354512904492	28.789110493383188	1.5097696462693695	-0.12215250039651171	0.9853475066029821
-12.730299209385468	28.768829272465172	1.4192621899791726	-0.14926618156307675	0.9726616547432667
-14.231290469589101	28.525879619960573	2.044428930916461	-0.0420096091733772	1.0090462045803328
-14.010448775461906	28.63328583652027	1.9664107834850642	-0.04156079098810459	1.0117238365064747
-13.506471729136642	28.767317669153915	1.7642116634586327	-0.06473469765283874	1.0081242815580989
-14.460841527293365	28.39408003504012	2.1196251967603486	-0.046395935213271185	1.0027819979889572
-14.783683682753072	28.129965573228738	2.20465141864651	-0.06642981487954257	0.9862994618713973
-14.975465100779633	27.963363652093868	2.254007953494559	-0.07979380708738013	0.9758509028006453
-14.857377166814722	28.070482248494333	2.2240964613737146	-0.07125291149991446	0.982723817068444
-15.247091508969765	27.723494694946858	2.322736712398128	-0.09815931248039592	0.9598090502812874
-15.438921475279523	27.548521108541188	2.3719794333749054	-0.10927387907145579	0.9482154589453637
-15.777307067901031	27.23142152114181	2.4552951565878973	-0.1292283326599468	0.9247739417304921
-15.505550048294694	27.4862002405047	2.3883379843234582	-0.11352329889736833	0.9439249763088241
-15.95882932927022	27.057658625283377	2.4977197463638587	-0.14162408404109494	0.9096846940574663
-16.071627921968407	26.944874315391413	2.5223855116877454	-0.14970434833940002	0.8994758469023851
-16.348879088595037	26.649360708813276	2.5728867062945087	-0.1731727901636784	0.8694443334018025
-16.427997019937784	26.555959712111072	2.586323698153325	-0.18099798844486376	0.8591059522012565
-16.656844434007954	26.17623866269756	2.5935411277111484	-0.23553154008357935	0.8128374387337364
-16.696536478621557	26.09508062700545	2.5889572582326883	-0.24962804673704952	0.8023921214100658
-16.835749776418716	25.686852448177994	2.5398263845915365	-0.33724344739861256	0.7476160611827054
-16.845061757485475	25.628453285604436	2.5281105459535143	-0.35291848862668684	0.7387133586953283
-16.850433340026893	25.176846057478727	2.4251560911546464	-0.48416378127364496	0.6612863156836468
-16.85038673364371	25.14105029551206	2.4164501970814087	-0.4951407675592495	0.6555306231657172
-16.822804208812027	24.752145786172367	2.3352348259736235	-0.605655395113202	0.5895326220862592
-16.814022621155868	24.619664448408173	2.307528972046721	-0.6431654223033992	0.5671114118578404
-16.812945472733826	24.6090037446475	2.3054698235707938	-0.6460457097960733	0.565179424005057
-16.723937840816944	24.10943746964462	2.2070957228613923	-0.7888418171106039	0.4650453198024848
-16.711672631053567	24.055094941481215	2.197268697266338	-0.803488670920124	0.45411501912537083
-16.289023552988983	22.907733919851253	1.99705915634368	-1.10675984406471	0.1807331013110801
-16.541701583590093	23.45604246001041	2.0935455637783384	-0.962307160573132	0.32069477098875465
-16.554803726644348	23.499372302025698	2.1005259187278726	-0.9512288653673681	0.3304231060345272
-16.28488538521969	22.898119481008653	1.995476813599369	-1.1091596424990748	0.1783310654871685
-16.26218103763534	22.856454352609262	1.989412538609405	-1.1196073427378952	0.16765412778712777
-15.969194038819062	22.31634337785984	1.9111591876972431	-1.2557762721154708	0.028799364915495437
-15.890230123807179	22.1925020649246	1.9007002057423295	-1.2873941448416042	-0.0034515518672736042
-15.611918811164477	21.76175729997115	1.8637577132168568	-1.394400904645651	-0.1177004786264349
-15.389654649869971	21.467446140267274	1.8494498142181957	-1.4605354780366178	-0.19824978100633395
-15.211472875440649	21.22502075941048	1.8363563358813693	-1.5135005102072843	-0.26589467577127274
-14.852605830718518	20.76860561637889	1.8426536257508652	-1.606415298517587	-0.38535671926985215
-14.818368111934701	20.727265125728813	1.842621045232714	-1.6149670314031448	-0.39668620164814183
-14.010753868674147	19.956266747716498	1.876429315038358	-1.736419215508602	-0.5899098847129257
-14.087441807327457	20.012526511232718	1.8707084179851534	-1.7272961176438524	-0.5781538153688617
-14.468160486474938	20.371519812579944	1.8517538315655517	-1.673773615451408	-0.4969899095468563
-14.161164464278139	20.08381166702931	1.8657536705409443	-1.7170194418314144	-0.5624599954254212
-14.781086333771103	20.690256417429	1.843729792134385	-1.6216351514467464	-0.4075551446841973
-12.566775432145782	19.255877513320883	2.090459447733915	-1.9287810383981343	-0.6848862471184927
-13.290339014836286	19.46305631769065	1.9428456900144087	-1.8204033276763112	-0.6786501630577644
-13.1729303124603	19.418787275288505	1.9651775138797398	-1.837773394475049	-0.6858647540314968
-12.843245224742368	19.28971157894774	2.0269271327254836	-1.8846676329909002	-0.7041782373015067
-13.364979556612642	19.508469790386137	1.9364464483055988	-1.8129566704999722	-0.6727572323686423
-13.714991928392514	19.7215588672211	1.8993008089277883	-1.7730119685213852	-0.6421644941562703
-10.73275094914898	27.601566124654774	1.0034001502232293	-0.6350022951565348	0.6592718198088421
-10.621312259153935	27.431657608134955	1.0332796886599034	-0.669801466947404	0.6223946438125649
-10.494472622804425	27.139762728691487	1.1040464730732609	-0.7246105526183174	0.5659044254135595
-10.440814811578786	26.97290839065918	1.1310418103491862	-0.7512623201412748	0.5315126312830709
-10.340010025599554	26.46761329405222	1.232402276896486	-0.836345116980064	0.4194095423393398
-10.310942985096554	26.231506882359504	1.2646211279726272	-0.8728165097525744	0.36962012245002485
-10.254915889396067	25.788604694922874	1.3792622145822215	-0.9604838582053392	0.2796108050620637
-10.226478276469011	25.49740684588262	1.451985450131827	-1.0227119933505904	0.21447008866972878
-10.15297056364784	24.454238785309386	1.8170593232341532	-1.2936978641447623	0.034121190529390756
-10.148816922605754	23.97207807587904	1.9813078252452205	-1.4169459135637106	-0.042949033182506216
-10.1572747910747	24.735583520367605	1.7219849477000981	-1.221415805479921	0.07820823224817391
-10.162097597121184	24.830116402868736	1.6900684380501663	-1.1970832491664285	0.09396991847492875
-10.162546766859359	23.84260305188515	2.0172445898081284	-1.4495255786981396	-0.061147322373783494
-10.199764060738538	23.17965757589045	2.190068340331962	-1.6007403601680794	-0.1510521357877424
-10.264133457042867	22.925685144978395	2.2235301139227817	-1.6486302500376493	-0.18169721636348954
-10.334836167150385	22.416165687077918	2.312719471023596	-1.7498335541295207	-0.2633900272807164
-10.491992980100063	22.018023813554393	2.3449613884693195	-1.816080300661639	-0.32535613567750643
-11.549836964138185	20.072338696358347	2.355395408056254	-2.0127284517295134	-0.6395975651280594
-11.554967867880773	20.064003427239495	2.3544493495609906	-2.012638197298028	-0.640339937405061
-10.551136967279964	21.796553611972193	2.3690261111436666	-1.854501985480975	-0.36751477774936975
-10.861109989919282	21.2561808403101	2.3706266952266226	-1.9274628494925579	-0.4500515493257865
-10.944210941660401	21.11696785294288	2.37773186923115	-1.9475234396523855	-0.4761963039729865
-11.133323225905555	20.800917117156818	2.377771872694714	-1.9773473559882833	-0.5362939839584889
-11.346534801731305	20.436488911990164	2.3701610999987324	-2.0019474483457875	-0.5924900908703771
-11.231518843805489	20.62710766906838	2.3801913855921395	-1.9922740105179515	-0.566575807845364
-11.741469854730147	19.77949816437784	2.330144160004778	-2.0099216371500415	-0.6787887074075554
-11.841147224706019	19.661418434931374	2.311478510298874	-2.008347277072568	-0.6933885715313736
-11.973386913159729	19.52262481256701	2.2869337726837284	-2.0079995462760865	-0.7062729987948003
-12.17042537041236	19.353881967026794	2.230167378567272	-1.9935965324326919	-0.7116070562302496
-12.254791953417843	19.298450378205736	2.1903801129888043	-1.9797845011554362	-0.6976200943322306
-12.107678242949614	19.405561627556374	2.2474728528318906	-1.9971575714422016	-0.7104375888845245
-4.288326386940742	5.8070230604936794	0.06939165810552393	0.06208047107055953	-0.020295987790969788
-4.307057605244767	5.526002436139832	0.0965489130881273	0.0871295803042099	-0.021943846560228103
-4.180171464701457	5.245978145694322	0.1250953327696913	0.11473255819997505	-0.009872217051712356
-4.162615861022818	5.199209053922773	0.12953794834699595	0.11888596734133793	-0.00818187812189193
-4.143652721141185	5.191949089536986	0.13044185095022576	0.11949871801766448	-0.00658069633981923
-4.014987066173259	6.398560350145364	0.011552242408986165	0.00931217485242938	-0.0059499722862204
-4.102160277057983	6.226155071234556	0.02801112660566123	0.02488639002786098	-0.00911708216052761
-4.158587255864665	6.1200098173878565	0.03901537354002546	0.03494690894965416	-0.011882739943312178
-4.284793079351208	5.824858607178209	0.0675422847932186	0.06034956914936974	-0.0200233501175903
-3.6322745368198053	5.1479752237781815	0.14035523332316313	0.12396979591280582	0.043355581070308485
-3.7520724673596213	5.133869891353276	0.1398973002929598	0.12531285049289745	0.030564400442497183
-4.068810461062704	5.185234828589743	0.1322147582072823	0.12054966554830152	5.692736482595922E-4
-3.4079134276844885	5.238028583704212	0.13743653784838722	0.11463243772094327	0.06610315980033768
-3.870611147185512	6.723331704642558	0.014226645395395334	-0.012167185679961105	0.001475212850424134
-3.93550508782948	6.569124366309313	0.016460674836786274	-0.006164320407776456	-1.3695021268936031E-5
-3.083077723553127	5.477621858005871	0.13310857705284715	0.08864104956340864	0.09916580897122118
-3.2016356353304536	5.395281637801698	0.1355284167161429	0.09882337557008396	0.08666021855369609
-2.9250367521464256	5.618751443255416	0.14191849851733954	0.07341417892206298	0.11617092941395488
-2.808073832376915	5.742408533499555	0.14651268386390248	0.06067306671488676	0.127521551251051
-2.561109083068193	6.012828978318681	0.18059067150048896	0.03264119253792855	0.155260309228207
-3.6562255957727294	7.214473650128381	0.04033621789803789	-0.033949381374986314	0.0014710491394201702
-3.592522873141893	7.34008329807876	0.07183564677945221	-0.05895393831072295	0.006160634721828211
-3.54328167840365	7.470859406778205	0.08116284551219011	-0.06660891502344334	0.006960498888362311
-2.1477862434435124	6.617732931249476	0.28179530860558083	-0.04353981626469793	0.2097228040438122
-2.178221292733067	6.571855578800015	0.2723755936546319	-0.03649932058301727	0.2063929376645906
-2.0648331524982755	6.7576354797203635	0.3086509217005128	-0.06476763010785946	0.21933330676380547
-1.8849213199230619	7.066868042911974	0.3674781453123706	-0.11131730606190418	0.23946210671344317
-2.4120263893614973	6.229400814325045	0.21505485720917908	0.006923064041724148	0.1751184534931407
-2.5361866250272955	6.047252036713077	0.18414183900875866	0.029799316227128694	0.1580630284019277
-3.935819787141531	17.984500048599497	1.6069090506364447	-0.8281658594465806	0.16490447026539343
-3.78336958602557	17.993315823553566	1.5949827283969418	-0.8321103431727668	0.1622051633027986
-3.427077741744119	7.766058137175304	0.18519714482144878	-0.14802052320380513	0.011974677827458025
-3.406569881135219	7.832445527304884	0.1994371361284141	-0.15800569780311804	0.01218499108309546
-3.395983191054093	7.883794864942119	0.21074860345352492	-0.1652009034182407	0.012902773295651477
-3.3371281060386737	8.150918617555703	0.2755428038554941	-0.20064679645904612	0.016692514754299188
-1.278169408830863	8.48437433428823	0.6391432570313584	-0.3235671082744407	0.29960890575110055
-1.4540629241815408	8.03470965362341	0.5537183615604594	-0.2566583742629527	0.2868784208270407
-1.8167261401452421	7.208011822579171	0.39328885516223133	-0.13251920539590398	0.24873494961328105
-1.5523830370140876	7.789776732269239	0.5050979912130511	-0.21774341481280096	0.27529580465639075
-0.9410764433027281	9.405038530050247	0.8000479587305822	-0.44962781362043325	0.3158155172216126
-1.0329367331417418	9.151234284338832	0.7571809128994009	-0.4176369097316483	0.3123794514625947
-0.7679094447811552	9.95277965234512	0.8809202616157925	-0.5099836648413036	0.31987968883173445
-0.33002843814312044	12.134348277380695	1.1498048989618328	-0.7122164759717444	0.3136454658532509
-0.3357764586920513	12.078843485378034	1.1439941147705577	-0.7078247216103906	0.31429245597339467
-3.417433509638533	17.827381727176302	1.5704442074822889	-0.8466891300188935	0.16598648132434468
-3.353382382951112	17.741842308688575	1.566498709965314	-0.8502142563525896	0.16835233014441187
-3.674832941632539	17.93323560833925	1.5885688325727207	-0.8351119435944574	0.1651394422150333
-3.5409307277999584	17.885907081965335	1.5796829259477547	-0.8420568995580067	0.16486366249015286
-3.1860561960175433	17.549365365355296	1.555350955613393	-0.8558198597404191	0.171887056918668
-2.9981130641699174	17.395321314172424	1.5456091653780495	-0.8599098216443655	0.17521865371968498
-3.2165215628928006	17.57820816975883	1.5568861011737947	-0.8543840146946292	0.17170664938755065
-4.1137207324417435	17.95308223849858	1.6256394191866934	-0.8217813372452427	0.1645934972326536
-4.160621080742889	17.795938972454014	1.6341498095832465	-0.8220327200353263	0.16841704853136144
-4.190763877417752	17.70804950350443	1.639153952242931	-0.8201135118304246	0.16983918167402243
-0.33050020850094985	12.145123827625998	1.1507067817768892	-0.7128486193378065	0.3134388117841399
-1.4343564303268679	16.31909273804294	1.4483881607253482	-0.8757819936448406	0.20980408419956764
-1.3066176526698219	16.0680303809159	1.4344127185989626	-0.8754687836457582	0.21432383007034367
-1.1152979539279455	15.611202681804269	1.4089067555557468	-0.8697106943207025	0.22574731663875447
-2.4474803932797915	17.1585224792057	1.5214127218771047	-0.8683313465950312	0.18618704234436703
-2.055761384167546	17.041296048986602	1.50046058707544	-0.874103063326488	0.1919780276425783
-1.9984998164489554	17.002629506016117	1.4966724809037426	-0.8740041007777187	0.19393704746914192
-1.5724149375605685	16.580962567434636	1.4640528927005183	-0.8783790888620692	0.20343454884382786
-2.9820955633715815	17.38344915169903	1.5448265016673564	-0.8601833380862035	0.17556663756434646
-2.724789042326286	17.256116533629893	1.5333336744137105	-0.8643437766272324	0.18086010424598728
-2.531457869203797	17.190304756335227	1.525047969157274	-0.8677866252902968	0.18368810276241845
-4.183190145794866	17.56540290424019	1.638144691039881	-0.8198278688327301	0.17217839607008872
-4.207099313692599	17.371866069837257	1.6418455183455016	-0.8219918783315795	0.174662638232783
-4.17345519997633	17.089831976884682	1.6325189856076376	-0.8259807916618582	0.17408223790930322
-3.3148310309893363	8.423923301546052	0.34129078594558204	-0.24229590365201675	0.016944434279706395
-3.3001926290874843	8.663118489326514	0.3931201833764725	-0.2782237971615702	0.014981112319968567
-3.2862287614074197	8.915212706658004	0.44676133477759694	-0.3136997679307634	0.01647533256630737
-3.2794829862540458	9.153166440048345	0.5014312506795244	-0.3503583703176434	0.018191385553349603
-0.3805651487088481	12.953841366376702	1.2203217439121525	-0.7629938258147287	0.29641290049905095
-0.4307061904896281	13.36924122248353	1.256317656359105	-0.7893226699028235	0.2868180769642526
-0.5075965103225141	13.744646939005303	1.283067341329992	-0.8052562451912074	0.2779369103829181
-0.5977318219793605	14.096499370658435	1.3104200453141515	-0.823259871932034	0.2676544000575005
-3.2676731937878696	9.605726412719452	0.5963254471222619	-0.41003318336412575	0.02640249431902328
-3.256429234120413	10.042692132374542	0.6859139338494521	-0.46560274342906294	0.0346761519687862
-3.268410707882346	10.416945356274994	0.7538030058896286	-0.504160600372014	0.04144461267112205
-0.6591870284780542	10.31262568099423	0.9356724855940998	-0.5515415827961648	0.322364837383367
-0.42285288091859907	11.258976825610697	1.0580990867980438	-0.642904103320577	0.32360135686915437
-0.42939644071267913	11.215805729165236	1.0526876179235456	-0.6386361937310041	0.3238469172363802
-0.6312573047807166	10.428088654680536	0.952314078413452	-0.5646241213742675	0.32276407579199035
-3.2903234695987535	10.897386429199772	0.8463129718864013	-0.5587773788297006	0.04979332273677634
-2.987291544864133	17.386535233830127	1.5450999536942205	-0.8601205106260243	0.17544348334478974
-4.164359810315925	17.031866286091535	1.6301645459225043	-0.8262539771881992	0.1744080900145799
-0.7097934901376413	14.466809880080852	1.3379142358084746	-0.8401067389035488	0.2561604631983907
-0.8575672753041089	14.969271293498517	1.36872699706967	-0.8539350600306175	0.24348792581893486
-0.9532329287786547	15.217415294466539	1.3861906977600287	-0.8630047324436618	0.23528011515405448
-4.1386892518049425	16.602845789463966	1.608744352715087	-0.827316440622551	0.17009145466721048
-4.159558946386909	16.976159925336383	1.6272491406197929	-0.8255956462641806	0.17452171089129445
-4.083322820670365	16.225441788462653	1.5821127296111215	-0.8262886998678722	0.16525320642840297
-4.075875945060494	16.183223288394085	1.5789322221101556	-0.8258954162088049	0.16502004695216355
-3.9528003255732322	15.292784673108926	1.4910035947721187	-0.8144660592115834	0.14185848004331278
-3.9992067929440043	15.73055462668215	1.5372295489914531	-0.8228330745010055	0.15444382574903087
-4.068371905853679	16.139351008679608	1.5746588216891404	-0.8250632162351487	0.1641688800087171
-3.903746688804401	14.691009127397303	1.4227694210849182	-0.7972420907498972	0.12489479682544996
-3.86987704440043	14.375574603567006	1.3836135014083382	-0.7850594600657809	0.11764063768523496
-3.9256796422272324	14.820378173973397	1.4381111659583081	-0.8006515556323563	0.12818423676053636
-3.9497350317267026	15.228464150498013	1.4837960432190775	-0.8124668725463497	0.14011234382724283
-3.7268568443784513	13.894308007070336	1.3194969021743073	-0.7691668003661165	0.10757467272005847
-3.698215854277132	13.779058127098043	1.3037555691061697	-0.7646033246791056	0.1052462001684943
-3.6779639093146645	13.673870011895303	1.2884174197555278	-0.758637398132556	0.10349028959135019
-3.571181750067259	13.33170586472178	1.2395225435678179	-0.7440229315607414	0.09646137904628158
-3.4835043026903465	12.977876322076302	1.1858669058156313	-0.7221174927162033	0.09194104798562583
-3.404126025364066	12.339701968592273	1.090481627763509	-0.6835798277745053	0.07704556065959373
-3.3488293333994186	11.895449310153229	1.0156355900100102	-0.6462851739894716	0.0697936959750824
-3.300315153385468	11.14083500028607	0.8907717416035614	-0.5839934620646436	0.054361877626295615
-3.9511621749674837	15.271050023970451	1.488646449697187	-0.8139049334697797	0.1414058679763209
-8.244373317370188	14.628658956740194	2.0036010414998334E-5	-1.7993951567605597E-5	-8.75767926589779E-6
-8.208489142862772	14.204433859089825	1.9124103458800976E-5	-1.701539203498407E-5	-8.669928407856772E-6
-8.193734077492797	13.966873422743047	1.861539982424838E-5	-1.6457901817009397E-5	-8.63951129639918E-6
-8.232676222944097	14.462837941075223	1.9679644762529638E-5	-1.7615877870878425E-5	-8.717520913558748E-6
-8.19035693955016	13.837323106092928	1.8338804190127257E-5	-1.6140129602172095E-5	-8.641633786679189E-6
-8.113167709168138	13.369167772280294	1.7302736536860247E-5	-1.5045465691564605E-5	-8.490965135881212E-6
-8.077142174814208	13.181783020574018	1.6877790200747353E-5	-1.4589951267812973E-5	-8.427368033619013E-6
-7.967407351985131	12.816549861797377	1.6035684195368958E-5	-1.3751661684699353E-5	-8.202096682298181E-6
-7.4202031915344335	11.241546128091116	1.2311626950720089E-5	-1.0114592117920484E-5	-7.009724194333569E-6
-7.380855782333087	11.139150568907128	1.2055691410951283E-5	-9.858494801461308E-6	-6.920079570807356E-6
-7.603903539139292	11.751642921695533	1.3524463332372108E-5	-1.1299186337960754E-5	-7.419505495518885E-6
-7.696154479064555	11.994745340563997	1.410319028966794E-5	-1.1849386920892611E-5	-7.628124331595444E-6
-7.744684776673163	12.145936214046198	1.444728941260072E-5	-1.2187271310375974E-5	-7.730318690495079E-6
-7.337783016568444	11.036160898112158	1.1792373860404713E-5	-9.601945548891035E-6	-6.818601195706486E-6
-5.478513842259125	7.328297301269693	3.1304653542518786E-6	-1.2710846597274134E-6	-2.686335936128031E-6
-5.496335515484936	7.350666297835906	3.1954881058194177E-6	-1.308802283382496E-6	-2.7219105573267516E-6
-5.513292533723025	7.373441024034741	3.245330461819455E-6	-1.3595593550662506E-6	-2.7561474701425796E-6
-5.7782594324877365	7.704138241466704	4.286232337650346E-6	-2.0357128175520936E-6	-3.3802885449703775E-6
-5.226288884072366	6.97442447090005	2.4309435644306137E-6	-3.798173287641771E-7	-2.1533627229002445E-6
-5.1320395346395955	6.880771446866525	2.1026999998007476E-6	-2.0244571860828802E-7	-1.94953755131339E-6
-4.981658732436152	6.746084424883188	1.8405279277583602E-6	1.4380136819359816E-7	-1.5903655485835799E-6
-4.872230788355059	6.663668971542325	1.6332522017541056E-6	3.443924971749654E-7	-1.3149240469342755E-6
-5.95993806317256	8.088641025459268	4.939900574799829E-6	-3.0422938638468995E-6	-3.722720245131542E-6
-6.156106083074739	8.43849134717127	5.7229760388954415E-6	-3.724911436633596E-6	-4.130473646288539E-6
-6.3622803987511345	8.893710900037291	6.695462498632988E-6	-4.8232939536481865E-6	-4.552500151651916E-6
-7.037730777065047	10.279206689455364	9.958163119405694E-6	-7.852239443507223E-6	-6.107010726965769E-6
-6.511291309796823	9.166024915663732	7.322598657714652E-6	-5.310016457168737E-6	-4.902090552205862E-6
-6.961309529005052	10.091919377967345	9.518470338262198E-6	-7.430355716926585E-6	-5.93539082876762E-6
-6.976746835639336	10.11701394282087	9.574854159272226E-6	-7.4759136053084004E-6	-5.968101631442525E-6
-11.149672852779776	19.026028297048256	0.30368375008409154	-0.06483971819560334	-0.15411618986291883
-11.177286946315288	19.099277703541333	0.30548997062188843	-0.0673194453800537	-0.15476675676960466
-9.18227086019565	22.941744559833715	0.29128064197411263	-0.17487399619387983	-0.09814060738756235
-8.933979733519063	23.042297787756027	0.28393185577205193	-0.17763480175944826	-0.08969489654148907
-9.497726748011418	22.723004536194928	0.2977592252926645	-0.1683363211211437	-0.10767068826292081
-11.201816179455392	19.362671115833425	0.3083360258524437	-0.07500643724057017	-0.1546271814915585
-11.022193536741858	18.71762456011473	0.2961153465438237	-0.055201718844248196	-0.15130744259440232
-10.948655511422155	18.634752597804788	0.2918160444996562	-0.052018379481206405	-0.14913971198362475
-10.739200803101152	18.414265673982754	0.2802250964093019	-0.04432849194959706	-0.14327794054118378
-10.426129079411938	18.242868662510936	0.26197992876141457	-0.0369112405862751	-0.1333555947324523
-10.351495060601314	18.19934593348884	0.2576463786158071	-0.03524347350607562	-0.13097878960870643
-10.276659955502009	18.164399203559437	0.2533248282121628	-0.03379316070374417	-0.12872135625002243
-10.051706148564318	18.092298620546728	0.23964234600539347	-0.03018888283094661	-0.12096841058452969
-11.220597943108505	19.547650220008503	0.31034244131386235	-0.08032286739051243	-0.1544852273374654
-11.213232813518047	19.613678726955158	0.3105820946883794	-0.08187981672145463	-0.15422509389555422
-11.167862918473158	19.983763373685665	0.31204783874978165	-0.0923848459327345	-0.1520327849654677
-11.119734753615504	20.180895538942224	0.3124149538963208	-0.09722729275005142	-0.15084121800034972
-10.889962382093142	20.81510177874138	0.31162588224370247	-0.11413780003278948	-0.14426823147155407
-10.989883259185685	20.57314650704364	0.3120810674829926	-0.10814796848843948	-0.14670164920904283
-10.670647697607485	21.25443563231954	0.31046615578603715	-0.12618285723920947	-0.13838503312823916
-8.656589193032165	23.077778160673812	0.2733773964442967	-0.1778140584675703	-0.08106739233752482
-8.262164632393056	22.97490850022338	0.2537709796367195	-0.1721436773323524	-0.06726660574993029
-8.093510801985081	22.896766634500132	0.24465706452372316	-0.1686564417855806	-0.06209589258203431
-7.68989912608717	22.564207698669875	0.21934887603412256	-0.15394338662077234	-0.04843703706840107
-10.61906467426591	21.352055718189742	0.3102185442705886	-0.12859505392557133	-0.13729007070612398
-9.936768220586934	22.310409278173573	0.3051922094126298	-0.1561551377080324	-0.12012977092742627
-9.627937960973474	22.62487940796674	0.3006463019670491	-0.16561533721148833	-0.11132478559232124
-9.573169961095976	22.676544366109272	0.299722061546134	-0.1670868731914435	-0.10988115907570024
-10.134279956953314	22.058148587414195	0.30651574890938027	-0.14841687299818274	-0.12556195679648838
-10.304582249602808	21.836678921374176	0.3083392661460676	-0.1422661002089878	-0.12964701802815362
-10.555587977067566	21.45179651669559	0.3096801634519764	-0.13112505585770973	-0.13598493835913145
-9.871150253323467	18.04329134881533	0.22887344256217945	-0.027743537783243295	-0.1152118803766726
-9.4491510421968	17.986087424675254	0.20116964834913564	-0.02284449644768095	-0.10012117178323864
-9.39405468440286	17.97674307009461	0.19759748384006387	-0.0222749720452874	-0.0982585132400861
-9.318824933668623	17.968766098777905	0.19230637680659163	-0.02148891057906678	-0.09553445243512551
-8.866655676614846	17.930756511797174	0.1607630035090507	-0.017234714085984607	-0.07871260365435394
-7.460370084706861	22.326890903804703	0.2043590662187334	-0.14476740836965118	-0.042254644794381555
-7.181921823170052	22.004421546653404	0.18456917671188894	-0.13061378674943994	-0.03407149082287976
-6.980050576019263	21.793148493492453	0.17152241659060813	-0.12260350117241742	-0.029117809501654178
-6.576542696581086	21.409318391621486	0.14646691860073482	-0.10637480787673738	-0.018552047153261676
-8.591810565175942	17.924390418426363	0.13975285005967936	-0.01455137696438638	-0.06818280982944644
-8.160987566235585	17.895824611247768	0.10282070964415803	-0.00992406729967158	-0.04967811975220151
-8.427526747689353	17.911776804777684	0.12596521689171294	-0.012870747569877489	-0.06130515038908435
-8.540982568507179	17.920050757602066	0.13590487012531347	-0.014098103570217499	-0.06625020989838507
-5.864615339578987	20.755750631962357	0.10719439842414594	-0.08086790159833243	-3.389873175995472E-4
-5.543802938210256	20.38074487517408	0.08858641850157989	-0.06626043692691043	0.007155557027380494
-6.504364858334945	21.34437545298176	0.14238754374344414	-0.10404916127529269	-0.016919241140939765
-5.970918121132899	20.87023242852833	0.1132621950066667	-0.08468670241883319	-0.0024930149269686624
-5.171797381464162	19.89737251545445	0.06751080901850874	-0.051352057679463395	0.012750553464636025
-5.0245480447987125	19.683822661130662	0.058975624252159436	-0.04374162957684967	0.015304602740452533
-4.900152014728899	19.401774462066626	0.0500669295604482	-0.03626154157432115	0.015203238491058011
-8.045165203849148	17.895237150670994	0.08938231239099954	-0.008464588435639653	-0.04253026735823734
-7.828330068792466	17.887207984644846	0.062431785880873836	-0.0062352971546787185	-0.029049698440598237
-7.588389628929521	17.819549385161938	0.01467285305278581	-8.294810179654768E-4	-0.006990032112282575
-4.683175416995011	18.92056128922509	0.03602624551464807	-0.02444332717090767	0.016629382173645898
-4.557131527726211	18.533459102138394	0.027441814532102825	-0.018833172345399666	0.015348810535604645
-4.377707594286538	17.57417867700677	0.01163582522113031	-0.006617969334714037	0.009410443227207443
-4.375950900357417	17.526057226949376	0.010775814963002483	-0.0060019606098091	0.008917039421701647
-4.484941864981501	18.19838652331461	0.019844252760167845	-0.012656858861594573	0.013483005562052897
-4.372825752777866	17.497105804998277	0.010428901529789779	-0.005816926116036268	0.008632938619687593
-4.260063754969469	16.957122878843833	0.007825253093702515	-0.0031898313833473497	0.005960723533830371
-4.2543796491463395	16.88173839584814	0.00728047901304218	-0.0028940944998487486	0.0054292512130663835
-4.172479120773178	16.325671413989923	0.0061025902812417016	-0.001580921571923514	0.0035749864306901264
-4.151871519508384	16.155447405066244	0.005771437361114505	-0.0011343855605871866	0.0029702881342080468
-4.144035245207647	16.121454065378032	0.00577041860074574	-0.001103350773331071	0.0029262188192355917
-4.072421898747817	15.289956430567175	0.0040442977764456635	6.738566272910816E-5	0.0013443995119684486
-4.095328121705499	15.489697359268533	0.0044169562805349855	-1.3295354986429927E-4	0.0015519311334492754
-4.118480058777639	15.68595857984359	0.0049833956707936175	-4.373465708265551E-4	0.001974252403966307
-4.140149876500907	16.06180723438685	0.00563877955330096	-0.0010288634087177676	0.0028161235984305246
-4.179593610389492	14.862900564725685	0.0028868676659475293	5.104154339757344E-4	6.028254199184371E-4
-4.129583690004605	15.034457843656845	0.003352432407099406	4.1048008985022054E-4	8.393697543508094E-4
-4.332504046130264	14.727261534199787	0.0014757433404415249	1.7925720515395396E-4	3.7644956088781503E-4
-6.864381120883843	17.824925970386563	2.6349304134973568E-5	-2.5431546946356767E-5	-6.145377550208482E-6
-7.111456277637915	17.862901719600874	2.6603349280286967E-5	-2.5561876978182898E-5	-6.809081815996437E-6
-7.361730330183262	17.815658423143518	2.663447529884902E-5	-2.5436385218911764E-5	-7.477339053983175E-6
-6.699631952192596	17.790187728061333	2.6156313519745896E-5	-2.532292164972859E-5	-5.70832637649943E-6
-6.471535900809904	17.65611081898578	2.565936008188088E-5	-2.4923142623588773E-5	-5.105555424853171E-6
-6.01856299486931	16.965651538393175	2.3622634333880763E-5	-2.309435136556934E-5	-3.9378071504665395E-6
-6.018217814642384	16.964954947243214	2.362066820308202E-5	-2.309254972157338E-5	-3.9369146220150935E-6
-6.192614293475787	17.31914560580889	2.4610213305884264E-5	-2.3997320054051032E-5	-4.38069235648037E-6
-6.358826975092747	17.562077889890872	2.535003615910597E-5	-2.4664068329666316E-5	-4.8108195310945725E-6
-6.018066056155799	16.964687362149334	2.361993520522806E-5	-2.30918906122266E-5	-3.936514977136384E-6
-4.908304538333134	14.969355025422521	1.8577732604434333E-5	-1.8414763527769574E-5	-1.228401048905019E-6
-4.894965705707698	14.956384548239772	1.8545043145590656E-5	-1.8383619862151974E-5	-1.1971092229702169E-6
-5.522668475480044	15.89108446419409	2.087673364523316E-5	-2.0552034972098062E-5	-2.7254812685373406E-6
-5.590293973325887	16.02332329799043	2.120108032234479E-5	-2.0852224688234963E-5	-2.8899519214902676E-6
-5.62503595550961	16.102423683804165	2.1394770757733213E-5	-2.103276092730454E-5	-2.968911064807674E-6
-5.79838945170203	16.47567517825189	2.2341607753513224E-5	-2.1909585184169716E-5	-3.395794953908238E-6
-5.818300420163335	16.518599132988257	2.2449425206847025E-5	-2.2009834166918315E-5	-3.4407356180121814E-6
-6.016563718580136	16.961325465432818	2.3611144045996927E-5	-2.3083778841908666E-5	-3.932768016800801E-6
-4.911331118979538	14.97328547513143	1.8587650046505875E-5	-1.8424055421932426E-5	-1.235891525157884E-6
-5.0735700023776875	15.16993664121582	1.9077973626513285E-5	-1.8883119308347546E-5	-1.6275869547142726E-6
-5.223708594183212	15.375437594116095	1.959471260799844E-5	-1.936586172230886E-5	-1.9889947449665225E-6
-5.2244114000787105	15.376332166246335	1.9596930068216897E-5	-1.93679286209926E-5	-1.9906575915757646E-6
-5.424504479191739	15.698092793846305	2.0395242112754995E-5	-2.0105977423296493E-5	-2.480270782396434E-6
-5.22565127061393	15.37825402853767	1.960168065096409E-5	-1.9372345678728535E-5	-1.993593495080569E-6
-4.7077301313837365	14.774519111724057	1.8085678783170663E-5	-1.794538321119253E-5	-7.600543518172069E-7
-4.675015183440867	14.74800878513003	1.8021446038588262E-5	-1.7882201733942847E-5	-6.880616551882852E-7
-3.7658512309524754	7.028045440845924	2.8266141888248995E-6	-9.706131281058531E-7	1.1392750377501421E-6
