# Supplementary material for: Thyroarytenoid muscle fiber orientation regulates the ability to modulate vocal fold vertical thickness
Source: PLoS One. 2025 Dec 4;20(12):e0337735. doi: 10.1371/journal.pone.0337735 (PMC12677544; doi:10.1371/journal.pone.0337735)
Supplement: S4 Data — (ZIP) [file pone.0337735.s004.zip › Male/contourA7TA13.csv]

% Model	Angle6.mph
% Version	COMSOL 6.1.0.357
% Date	Dec 14 2024, 02:35
% Dimension	2
% Nodes	720
% Expressions	3
% Description	Line
% cpl1x	cpl1y	Displacement magnitude	u	v
-11.968005616002486	39.650844643500406	2.167346060048956	2.674883319413412E-4	0.25266712554685394
-12.100925229184412	39.521184251215715	2.164906306847004	2.6609693917744025E-4	0.25269183684787033
-11.810234379374002	39.74293127707726	2.1690756416555006	2.6848221503007763E-4	0.2526489007233053
-11.76596306338081	39.775513356632324	2.1696889008726763	2.6883249046510103E-4	0.25264257488696373
-11.47739948826791	39.862189693672036	2.1713190527977115	2.697659812604091E-4	0.25262392342989676
-11.258980847445656	39.857881496438054	2.17123505893789	2.6972058299704125E-4	0.2526223745323654
-11.716143543792246	39.796222579001906	2.170077871218948	2.690566865027276E-4	0.25263832258331975
-11.163938214941039	39.85365079891891	2.1711561444136267	2.6967146017752686E-4	0.25262212353607205
-10.796207435616262	39.85090503287166	2.1711032780222226	2.6963164516884873E-4	0.2526187061266204
-10.709496869932108	39.85039381204079	2.171092856108385	2.6962267324031144E-4	0.2526178777281792
-10.37169574884199	39.850036177539195	2.1710850445481262	2.696059839400205E-4	0.2526143542558914
-12.13512273325702	39.460672833157	2.16376820299272	2.6544852209348075E-4	0.2527030717429469
-12.240660142730178	39.24849072022055	2.159778806619769	2.631735073669145E-4	0.2527423100828456
-12.227325367848685	39.08705965880899	2.1567408779200283	2.6144911948169106E-4	0.2527711693873422
-12.205740642978935	38.979124391808504	2.1547114775386036	2.602958383800868E-4	0.2527903297235553
-9.681369688821853	39.850002288818345	2.17107632745403	2.695800809153499E-4	0.25260704151915464
-9.209886193231677	39.8500022888185	2.171077324983631	2.6955596838264105E-4	0.25260204518636936
-6.503691158131879	38.96454001876737	2.1544019816026068	2.601091231976201E-4	0.25273279881483734
-6.587351156296421	39.29642873129991	2.1606480224141604	2.6362955510942504E-4	0.2526739378919335
-6.771159512318912	39.57700815680421	2.165925165976397	2.666102832583519E-4	0.25262537472127333
-6.814129999907874	39.651652838586976	2.167329914123925	2.6740271427442625E-4	0.25261239215489956
-7.229593906641747	39.84203493583536	2.170912989865397	2.6943196875197354E-4	0.2525825250104114
-7.181795837296288	39.83706132882147	2.1708193914239886	2.6937851470004655E-4	0.2525829136799892
-7.033567159296577	39.76166368437849	2.1693990524355904	2.6857590356815255E-4	0.25259491493259395
-7.6946177519140235	39.85300356006798	2.17112284356288	2.6954945850545995E-4	0.25258546873624205
-6.488283836647731	38.91091546805024	2.1533936931668136	2.5953784838676596E-4	0.2527422876259437
-10.243595360807257	39.850002288818345	2.1710843262353516	2.6959809974384954E-4	0.25261300183623925
-9.730298368089413	39.85000228881833	2.1710770382317963	2.6958166329978675E-4	0.25260755966587883
-9.743014193148053	39.85000228881833	2.1710770086167086	2.6958243535857377E-4	0.2526076943177007
-9.085341826788042	39.8500022888185	2.1710761065274196	2.695522711018189E-4	0.25260072476420276
-7.779783738995952	39.851154726690396	2.171090355920855	2.695283522047052E-4	0.2525867035453371
-7.886706964608754	39.850916601280545	2.171084201807971	2.695303103359424E-4	0.2525878787679846
-8.209330570361047	39.849987794146756	2.171075491881194	2.695192688295758E-4	0.25259145613781564
-8.699211804792647	39.85004545472901	2.171080199770427	2.695318089611221E-4	0.2525966296362823
-8.427966558711145	39.8500350871401	2.171074508132202	2.695286483292762E-4	0.2525937593487043
-12.152615457473026	38.61822056218743	2.1479214593914553	2.564517246541143E-4	0.2528546018829984
-12.150457207342695	38.60568225439725	2.1476857926839608	2.563181407562301E-4	0.2528568313153026
-12.146591986235311	38.58859764700979	2.147364326776944	2.561367621623399E-4	0.25285985948020956
-12.074238696384148	38.24828133015453	2.140966421991805	2.5251562916189633E-4	0.2529202258739022
-6.441829287929373	38.514252064367554	2.145934897908321	2.5532400113735505E-4	0.2528131928305374
-6.4796557750756225	38.830935381536946	2.1518882155487873	2.5868922806908927E-4	0.25275659290365576
-6.431316994593285	38.355730965701305	2.1429522688028615	2.536485142356651E-4	0.2528416167580853
-6.415000660473024	38.12021737547059	2.1385244711200486	2.511510316219254E-4	0.2528838325319094
-12.006552716049852	37.91928976266428	2.1347757097869113	2.4902910616089724E-4	0.2529786105987704
-11.966773292852782	37.7322909897182	2.131260472104686	2.470476477655285E-4	0.2530117810217936
-11.899335717233097	37.41624344712912	2.125314774537684	2.43712867188526E-4	0.25306784186154435
-11.86072968481382	37.23337054820751	2.121877549476684	2.4177860777658785E-4	0.2531002836414452
-6.405495081109018	37.81045524455644	2.1326959690643266	2.478805501997972E-4	0.2529394881898365
-6.3802834672144035	37.49850283645258	2.126832097256772	2.4458649114280175E-4	0.2529953735791358
-6.34327199449609	36.990127261889924	2.1172680664669628	2.3924662373754694E-4	0.2530864917935325
-6.3346776499635205	36.89181710192548	2.1154216931345866	2.3821227887663632E-4	0.25310409617779894
-6.327277488709939	36.80573234114482	2.1138042843092553	2.3731350714152572E-4	0.25311951531666177
-11.839379859361392	37.12464213602315	2.119831170933452	2.4063308173758816E-4	0.2531195901687321
-11.66031709327127	36.191536938073696	2.1022859807043366	2.30845467259398E-4	0.2532853160489983
-11.619905720758748	35.962379473002436	2.0979820731802334	2.284500296319428E-4	0.25332605247456547
-11.730360249335298	36.58305483766412	2.1096555207124457	2.3493403925996053E-4	0.2532157247515627
-6.248695444183289	35.88284413383002	2.0964642932553863	2.2765016301364607E-4	0.2532848013551603
-6.190644674951313	35.36621719878445	2.0867474025597765	2.2231126974509268E-4	0.25337720269845637
-6.146329446134891	34.860882297696094	2.077251389597182	2.1705526040989597E-4	0.25346769413309694
-1.0600869276340483	18.316100001774196	1.7666685408465754	5.801375701662113E-5	0.25639768383468897
-1.0459016161732135	18.37692181363064	1.7678072844723534	5.8569573546256476E-5	0.2563866152570929
-1.1744205707972624	18.153797557800345	1.7636271950908486	5.6532428519696E-5	0.25642791570835377
-1.311326192584243	17.97535615877772	1.7602850543928383	5.490363246496892E-5	0.2564612568866838
-1.386335587551091	17.922671465764726	1.7592975451869457	5.442426968072787E-5	0.256471415159131
-1.650548821745367	17.757514160475903	1.756206365019071	5.292144637561745E-5	0.25650352392761433
-0.9718149006219283	18.630446296863695	1.7725593549541052	6.088756950105527E-5	0.2563403410057266
-0.9542349860686515	18.852537320770427	1.776719342564487	6.292049082815864E-5	0.25630023344357983
-0.9467123425971604	18.932059856972355	1.7782104564764984	6.364911373054389E-5	0.25628586126581343
-0.9488912973033679	19.009058522305217	1.7796529974428412	6.435558474156633E-5	0.2562720308109009
-0.9602591937381534	19.185733594449147	1.7829654428872206	6.597498584964046E-5	0.25624035581071125
-1.0005126263859143	19.36574217623491	1.786337286263918	6.762669604114346E-5	0.256208343443711
-6.05347281998843	34.07388368729615	2.062475776589083	2.089802973044991E-4	0.2536084023630319
-5.779746191862431	31.198536783186327	2.0084396376654317	1.798505231971982E-4	0.2541231724378497
-5.81260308842713	31.6601371096856	2.0170963458655087	1.8444922688331947E-4	0.25404040708635267
-5.898916358898413	32.61341104261303	2.0350277806341683	1.9409420511971897E-4	0.25386970408071174
-5.976331308258205	33.33624786626052	2.048594369734245	2.0141232680529904E-4	0.2537403780154314
-11.555172919712001	35.57995576034233	2.0907922581862906	2.244901410623736E-4	0.2533940610257944
-11.427224513094306	34.824469013294944	2.076590962131394	2.166235052471128E-4	0.2535284137902543
-11.302991741507174	34.01939293201957	2.061454034979323	2.0834923579623704E-4	0.25367170369941294
-11.26269403333529	33.74326682230424	2.056274818041922	2.0549050937638592E-4	0.2537208709542578
-10.87492360433819	31.536162433666846	2.0147999524637723	1.830889457402992E-4	0.25411324938001045
-10.79808267178972	31.096982410679725	2.00655165671251	1.7876563944251904E-4	0.25419133164539864
-10.515617328365707	29.431210118152052	1.9752765636031642	1.621180698329169E-4	0.2544875877501338
-11.095255333576779	32.78560916869341	2.038256846541751	1.9576806863649663E-4	0.25389113597847
-10.374607869233792	28.677418549364212	1.9611043332335962	1.5481164788524543E-4	0.2546215275203497
-1.9007542873442729	17.670028077820447	1.7545673455779744	5.2129312794756624E-5	0.2565215343995334
-2.0779141835942943	17.606247817656115	1.753373785007828	5.1552374736664554E-5	0.2565346181926974
-2.421704394542373	17.610906476909	1.753461821822472	5.160580342744804E-5	0.25653690487129277
-2.5268901597962445	17.60827853304663	1.7534132078594358	5.158549082655336E-5	0.2565383342621065
-1.0157099330243569	19.441588102125813	1.7877595124335586	6.832356623526721E-5	0.2561948391578484
-1.1062328150339649	19.65851365771074	1.7918247812785137	7.031599610915572E-5	0.25615664422086315
-1.0950141199455286	19.63861486947969	1.7914518445173466	7.013304221361142E-5	0.25616012127977167
-1.0936631912571904	19.634142492606518	1.7913679702764915	7.009184609463624E-5	0.25616091343391945
-1.2019485900933222	19.823967402584525	1.7949273962587542	7.183667286912013E-5	0.25612775557583084
-1.2626663164006444	19.90610167368628	1.7964661414085208	7.259024192673917E-5	0.256113533354792
-1.3479656887537845	20.02184186709379	1.7986374900997175	7.365330509965918E-5	0.25609349041880447
-1.3818036936806772	20.069240413165744	1.7995257829531273	7.409042940848005E-5	0.25608527256909797
-1.490043238491493	20.21081153288452	1.8021814169457722	7.539025816637742E-5	0.2560607911880423
-5.495158991359491	28.68268136418761	1.9611625488813362	1.549979438566096E-4	0.2545732222932645
-5.507477156915547	28.790577524822243	1.9631833553812956	1.560385783720456E-4	0.25455391709128666
-5.640376413522405	29.93509919763994	1.9846964349307543	1.6729323998756948E-4	0.25434920702015085
-5.66674537726079	30.200894570944342	1.989679847935701	1.69892788049891E-4	0.2543016173917619
-11.232964758328787	33.56280133293661	2.052880250916155	2.036226055270139E-4	0.2537529754692826
-9.890707351552885	26.584105713780335	1.9217847262598942	1.3458016593539073E-4	0.2549926547444634
-9.499209611630052	25.463046361573806	1.9007430669040262	1.2401435981189036E-4	0.255190232524174
-10.251371607480321	28.08873461337165	1.9500478534989791	1.4900558414764712E-4	0.2547260055937702
-9.949856872037069	26.81141811544305	1.9260545374174247	1.3678932419601547E-4	0.2549524129439842
-9.409620206466	25.28683176907262	1.8974266544948062	1.223389727773412E-4	0.25522103217029357
-8.975776833099328	24.413789608181347	1.8810743584207987	1.1424410476138494E-4	0.25537379762813683
-8.450931047688341	23.67686534172989	1.8672131673719443	1.0738718248664563E-4	0.2555013142347317
-8.315280225053407	23.486682331666373	1.8636538726600413	1.0565597915947997E-4	0.25553424736650127
-8.109310669822081	23.245736403988893	1.859126527711696	1.0346145806806333E-4	0.2555756707804483
-5.04821833795282	26.35030357792787	1.917376149275161	1.3250949642375383E-4	0.2549888064291196
-5.072511135861281	26.457154341834364	1.9193766874186422	1.3350267666464976E-4	0.2549697923415088
-5.319014801988768	27.6151602307035	1.9411167511957146	1.4461328426219652E-4	0.25476368744007843
-5.298549699956672	27.508324942348306	1.9391143861111182	1.4360567282264636E-4	0.254782729234884
-1.6547952866665352	20.435138707303928	1.806385168463689	7.74527382780141E-5	0.25602193793210865
-1.7068462026965912	20.505043732104994	1.8076967486904256	7.809762792237894E-5	0.25600983767540547
-1.8328638043067826	20.675856534446993	1.8108983843797362	7.967059131918821E-5	0.25598025849329237
-1.9146876228856835	20.78271581099791	1.8129033795208107	8.065309413922841E-5	0.25596178108547923
-1.9589596542270868	20.838178803681924	1.8139424819427337	8.116027066266925E-5	0.2559522060952528
-2.2267902915590323	21.173727916983232	1.8202437601104229	8.425877029937434E-5	0.25589428314659024
-2.4765836027203294	21.524027437877677	1.8268039165894274	8.748518117211922E-5	0.2558335385845245
-2.510632075597485	21.56945277354053	1.8276573813758106	8.790762684404683E-5	0.2558256786157844
-3.4170539347823667	18.323036770820913	1.766808248181518	5.8135271854348906E-5	0.25641787006269684
-3.3613588547056894	18.26201824120377	1.7656648944939333	5.75775162500444E-5	0.25642834143006377
-2.8302006677410443	17.7685842180935	1.7564159819161413	5.3058377359161936E-5	0.2565122577562219
-3.0213186080937637	17.882690433716814	1.7585551384800369	5.410624572287484E-5	0.2564934696217202
-2.9853774190574067	17.85333337493745	1.7580056558570991	5.383745623999043E-5	0.25649842485453883
-4.904236518511963	25.91960781073081	1.9092788067162971	1.2846543766444722E-4	0.2550649891117202
-4.723668736196532	25.314951331292864	1.8979420901535475	1.2274043725580644E-4	0.25517212651250676
-4.604679940346854	25.051089745874435	1.8929793243288797	1.202344894813925E-4	0.2552184918004059
-4.281370486848969	24.383328411417228	1.880471943157249	1.1402259488472747E-4	0.2553356856213017
-3.2125741016240386	22.611557155864187	1.847203939124223	9.754148656090556E-5	0.25564461498882196
-3.272014261258436	22.70654698603269	1.8489828171301108	9.841522545422804E-5	0.2556280680833547
-2.5518384799861815	21.63096481182497	1.828810416493818	8.848102681199679E-5	0.2558149911217702
-2.8735384712196232	22.08009398368013	1.8372417222519664	9.262793898815059E-5	0.2557371328011286
-3.1756044296995665	22.556944434453374	1.8461778222071725	9.704116940594547E-5	0.2556541036762507
-4.545571876999899	19.652622560032107	1.7917333485748461	7.032387466947975E-5	0.2561890428950656
-4.424895516455141	19.524062222800467	1.7893236348580421	6.915001203158372E-5	0.2562110775955673
-3.958958611653594	19.00470136406695	1.7795843668688203	6.437966687652705E-5	0.2563002169376523
-3.8782730930382083	18.915322300283425	1.7779108463515976	6.356278150245547E-5	0.2563155638274104
-5.025563667731989	20.107549344377823	1.8002769746741976	7.452479052471233E-5	0.2561116412776052
-5.277731362781373	20.350988119887234	1.804831827746293	7.674497182922886E-5	0.25607013275135326
-5.606549304112775	20.6598148798465	1.8106343962069211	7.961093492597487E-5	0.2560176390154165
-6.131048509468386	21.17349677678001	1.8202538264639099	8.432194237823333E-5	0.25593002125624426
-7.17416985769136	22.198608654304337	1.8394781916420406	9.375987592363382E-5	0.255755251736926
-7.6413332318231895	22.67125431062098	1.8483701184223036	9.814662250336089E-5	0.25567460170060524
-6.9150129554945305	21.927639425126234	1.8344106917620089	9.129605504108046E-5	0.2558016242056548
-6.31895859009996	21.343154735881807	1.8234484709574086	8.590760887471516E-5	0.25590126229987237
-6.618255579081206	21.642875823077	1.8290551742362986	8.868313292245693E-5	0.2558501198498391
-3.6680004015474728	23.30103040805593	1.8601511489614584	1.0390982663803423E-4	0.25552475228451
-3.83446762916781	23.580833568731567	1.8653962708537388	1.0654628806610202E-4	0.25547595917936194
-4.071443328978513	23.987709649252928	1.8730379939087312	1.1028299905623364E-4	0.25540491285044553
-7.640251545310057	17.586782544931808	2.6338989977164045E-5	-2.502133472447972E-5	-8.038641027001506E-6
-7.509356374993602	17.79911102953117	2.6908590339043244E-5	-2.5628201554228056E-5	-7.879005903919794E-6
-7.6989388334005735	17.4903691638282	2.6109540075960896E-5	-2.4774094151002956E-5	-8.114010755827051E-6
-7.762103216471637	17.30759444679789	2.566034691896977E-5	-2.4294054960389882E-5	-8.177959612554513E-6
-7.821162534822876	17.152686250634986	2.5301225700871967E-5	-2.3903008770677226E-5	-8.248007689352718E-6
-7.87221896818102	16.9473112831706	2.483380396246666E-5	-2.3395971695302897E-5	-8.299724560480885E-6
-7.921170402924522	16.753942907049066	2.4396864314925093E-5	-2.2920331323692014E-5	-8.349677822399377E-6
-7.9783869673286425	16.470761822820492	2.3786876506165695E-5	-2.225138241984246E-5	-8.404309167620342E-6
-8.003886469325913	16.357472230499454	2.3542631530941507E-5	-2.1980642012023696E-5	-8.432138285316103E-6
-8.041803974825056	16.197407590250943	2.3226270531981254E-5	-2.1615525327342257E-5	-8.491330108532242E-6
-8.11957094103931	15.808141817188318	2.2446557419143465E-5	-2.0729165583687923E-5	-8.596120381146034E-6
-8.094241908274963	15.975737091845481	2.2777091989185396E-5	-2.1103067019666012E-5	-8.562442939471446E-6
-8.149959289733443	15.594634263864748	2.2020138825109678E-5	-2.024713751163493E-5	-8.63421623113871E-6
-4.487015489615116	14.591722761896559	1.7793617729192516E-5	-1.7666514249986046E-5	-2.0926110982157797E-7
-4.416731324563106	14.512870608922288	1.7610903159424587E-5	-1.7482206889941187E-5	-5.350663983163829E-8
-4.329055028394281	14.412978776001905	1.7371163591501524E-5	-1.7240270057806847E-5	1.4787900838938306E-7
-4.19303203891211	14.248275933735142	1.699387305910272E-5	-1.6854492433241958E-5	4.5430402969489327E-7
-4.178965322518646	14.23024927967746	1.6951292954277445E-5	-1.681103513275272E-5	4.872504855080087E-7
-8.208595369810979	15.125877972768416	2.115850364751351E-5	-1.9253381456846196E-5	-8.731538352461971E-6
-8.250106284083648	14.883579494882824	2.0754215750443666E-5	-1.877038761292907E-5	-8.800588972017579E-6
-8.184763342662869	15.304083214581624	2.1479283175704462E-5	-1.9624451124129467E-5	-8.694551513472981E-6
-8.194040568253598	15.203367992185502	2.1286555442540946E-5	-1.940736589754344E-5	-8.706177353274612E-6
-4.009503675450382	13.95499929048619	1.633603204757491E-5	-1.6177927312032793E-5	8.668574413277493E-7
-3.967321215997023	13.879167246534847	1.615901219369023E-5	-1.599681401787228E-5	9.674104373303313E-7
-3.8768075373306097	13.684183745503944	1.5724540220097863E-5	-1.5550365170008474E-5	1.1765517599853214E-6
-3.8285567068758617	13.577304042901428	1.5486889220828312E-5	-1.5305492900524896E-5	1.2857933748813915E-6
-3.679175518096213	13.165512678706849	1.4573601334799193E-5	-1.4363503450242647E-5	1.6348691612634836E-6
-3.5952780276413945	12.848827743115857	1.3885174654053125E-5	-1.3655508129034445E-5	1.8350363678964079E-6
-3.8035301168690907	13.511178334388502	1.534621986413195E-5	-1.5160344901401978E-5	1.3408897052001477E-6
-3.5706258476984103	12.751547870197772	1.3661790722432505E-5	-1.3425470396109222E-5	1.8986217465333066E-6
-3.536337058362929	12.508568926206657	1.3116342959364742E-5	-1.2870103400802847E-5	1.9971483530104772E-6
-3.4943523373487664	12.217884679130231	1.246990093217902E-5	-1.2210584802633577E-5	2.1126031958249344E-6
-3.476217738039166	12.051206781698731	1.2111741430711216E-5	-1.1845971216791266E-5	2.1626555259490864E-6
-3.4381043775288846	11.707787309160882	1.1320310431091589E-5	-1.1032389695473331E-5	2.2860884259262672E-6
-3.4175141432913065	11.442487558596586	1.0743768931910788E-5	-1.0441746776700698E-5	2.3476753606096574E-6
-3.390535492772293	10.959938069747185	9.666317945073452E-6	-9.329457683761016E-6	2.448610201876667E-6
-3.391605607580326	10.637069694303245	8.95338754040816E-6	-8.593292411538987E-6	2.470621856052011E-6
-3.3957072198915474	11.125983907025887	1.0024506102318509E-5	-9.69699264189015E-6	2.4283308790326108E-6
-3.3933099091125833	10.454525891479044	8.5382216911879E-6	-8.163097519396744E-6	2.486191074173657E-6
-3.392748642497309	10.363320317554606	8.334585973018944E-6	-7.94658397590718E-6	2.495381644879383E-6
-3.3881777990103163	10.052022617744685	7.657357026855615E-6	-7.230437085796812E-6	2.5197182929601767E-6
-3.379931059854188	9.65560915900371	6.82573133246186E-6	-6.328004288129244E-6	2.542739864715521E-6
-3.38003327420144	9.645525660619372	6.804920127686566E-6	-6.3058532511897955E-6	2.5424732361896394E-6
-3.380411775956053	9.63612711841371	6.786626273454759E-6	-6.286304917362274E-6	2.541020069959622E-6
-3.4070943292007656	9.209820550583608	5.8999238897534474E-6	-5.317188444357827E-6	2.4860510986635547E-6
-3.4177904844649305	8.97279793026408	5.445005961092148E-6	-4.810398418003914E-6	2.435238576220762E-6
-4.670507470987797	6.528342318175511	1.3577362582050863E-6	6.10564744113064E-7	-8.119093738880762E-7
-4.472672713765167	6.53165408154053	1.2849904906772687E-6	5.691838045949234E-7	-2.6999421279165423E-7
-4.296096768007061	6.564113874181485	1.5155680077296922E-6	4.259992730414282E-7	7.356564087524866E-8
-4.1907677441120486	6.6201318525786546	1.6924722625774718E-6	2.4476025703174193E-7	3.5453902112977227E-7
-3.42823364007561	8.77881073484247	5.071364620293985E-6	-4.367119878591683E-6	2.412698880972139E-6
-3.440421539484517	8.631632878187974	4.832431127402781E-6	-4.057035144083387E-6	2.377518910058794E-6
-3.510174069952668	8.051882576425108	3.973726558421092E-6	-2.8561345680815736E-6	2.1813856018245537E-6
-3.4654247941708625	8.41479710425795	4.47046803716906E-6	-3.621327866766293E-6	2.3060020135496338E-6
-3.519325274558982	7.974355231943207	3.861760778369494E-6	-2.709494682847156E-6	2.1400259337922034E-6
-3.8048036653298265	6.960169305120867	2.7391277397386886E-6	-8.258935711798444E-7	1.0957206606630427E-6
-3.942941641067294	6.809098812242506	2.299455539731233E-6	-3.277837458923499E-7	8.20211212123729E-7
-4.081244662082278	6.715380176995773	1.8383899016520756E-6	-1.1928775621176185E-7	5.404966353481779E-7
-3.557899482821399	7.6388476831782866	3.719863510251943E-6	-2.258250092440204E-6	1.8839620178321775E-6
-3.5506928691402093	7.692857622749482	3.6839740840946913E-6	-2.244733879934711E-6	1.972514995938879E-6
-3.535122007221198	7.8370201875805385	3.7623599439265514E-6	-2.477776128574745E-6	2.0471528521705426E-6
-3.5827478111781415	7.560437912809053	3.5327775519918085E-6	-1.9903604338187827E-6	1.794322252094187E-6
-3.656557182300242	7.31345080673359	3.2010013373608365E-6	-1.548016798986965E-6	1.4778146812273448E-6
-3.741595319822733	7.091603710798701	3.019972991686002E-6	-1.2350972338002772E-6	1.2260251837697858E-6
-12.48823622079036	29.318127189803445	1.3925124425094646	-0.1521094032628892	1.002279544946639
-12.301573729696075	29.291730374054282	1.3170163595581155	-0.1605237384076052	0.9871475215096341
-12.904182385341631	29.37659805299116	1.5602090325542881	-0.13793768812825577	1.0232813575053878
-12.704310573905445	29.35687813300677	1.4796529853680314	-0.14419276821233915	1.0145942239494354
-13.215739023882737	29.375039723105594	1.6769738961437644	-0.13030150809718508	1.0245173018220504
-13.289816212405814	29.38416912499247	1.7062111655491812	-0.12935070773387558	1.025665911008199
-13.628735756055638	29.408293625969595	1.8237298783213225	-0.12177630296387479	1.0199392110931298
-13.761313265189306	29.420327221129604	1.870596491328019	-0.11928459913570395	1.0180656074928114
-13.789831291953012	29.42263826529943	1.8792356659371505	-0.11903664731643751	1.0170720883948967
-14.193507593470319	29.351006338599753	1.9921686158532754	-0.11150134858765887	0.9938367426598598
-14.343065600888547	29.30623263263965	2.0276555007065387	-0.1054949012243393	0.9839479436581358
-15.169871121939503	28.7024294022831	2.2316853536939245	-0.06921285811044531	0.9525195617565397
-15.025976096323706	28.826575538617305	2.1958178905696544	-0.0733292640083352	0.9563304290013721
-14.704342841257393	29.099582909420015	2.1161293671119115	-0.08539330792820402	0.9662284036586464
-14.77814405518191	29.048154888872233	2.133541000955887	-0.08093144323249996	0.9626158574288837
-15.194930389272562	28.670268692680192	2.2392521714685345	-0.06959465302234076	0.9516108405416035
-15.552436058935607	28.262388145106144	2.3412865548767794	-0.07583102047920877	0.9378396747608901
-15.65870487864321	28.128694460225432	2.3721841297065387	-0.0784077510571435	0.9332960284929832
-15.420870685895718	28.414489982476084	2.303267144757496	-0.07205313001245113	0.9434980235786807
-16.14669845066415	27.534817692946177	2.5053133274997874	-0.10407718598636306	0.8997541680019971
-16.18902508127296	27.487365967844962	2.5154673010541075	-0.10702774966441794	0.896157992647194
-16.090879730623392	27.60512583812312	2.4900779019647405	-0.10104738792410627	0.903833128203313
-15.906983759261689	27.83045491742547	2.440659783006547	-0.09112637775895804	0.9173533121873975
-15.78801336657089	27.974288039163056	2.4080015312489853	-0.08474165915804971	0.9252967518165847
-16.4224657835804	27.241242221715776	2.5651846687486524	-0.12444527089169016	0.8783616902272076
-16.636541644582238	27.015574682657572	2.595833519745613	-0.14062690529562177	0.8569961531091379
-16.701862721366762	26.948993088668995	2.601060827616836	-0.14504773872613563	0.8500568513803672
-16.98192097775023	26.67928029930171	2.608524385137265	-0.16459513562303163	0.8307647127551292
-17.086567607533095	26.586911131348927	2.6029326414638314	-0.17532139284299858	0.8280428770630254
-16.810764952407226	26.84442366016748	2.6028282844710295	-0.15313220703253294	0.8432604689811632
-17.316197999609905	26.352544552541893	2.576006364725764	-0.20490628266827723	0.8352094989623136
-17.45518464052986	26.210110438215963	2.55779210983214	-0.22338600386878163	0.8404531875584886
-17.722095738557805	25.895382301413925	2.5218417876547847	-0.28766665169220695	0.8699430138929133
-17.72264017583542	25.894744071275742	2.5217552544648774	-0.2877932519338715	0.8700018640251302
-17.932597821946576	25.11386146747848	2.4392697740588742	-0.46955154269271926	0.8769027790456632
-17.907096306050956	25.00313633884308	2.4246912412524733	-0.49990579330932833	0.8661488320716101
-17.75267320881764	24.32471147247125	2.3321476557283094	-0.687568228366205	0.7990674491526792
-17.92944471255859	25.1306830888716	2.440729812438158	-0.46594849286663315	0.8768516437390499
-17.722777975835573	25.894232143167198	2.5216869439830925	-0.28793499355816926	0.8700019891639847
-17.728945142955695	25.871483784810497	2.519299902460088	-0.2932271318697433	0.8702144353761818
-17.700264955727473	24.192801294244298	2.3090102290669945	-0.7281417103544623	0.7697870524801542
-17.492893227235577	23.675149455238873	2.2169182515710055	-0.8838859204836487	0.6538496484851328
-17.219818972655105	23.051350814888384	2.1172690879045475	-1.0579630585237747	0.5006920253420089
-17.213682929786287	23.036984749786797	2.1148693491962445	-1.061869897282601	0.49724773344840867
-17.20651458505761	23.021889840621302	2.112774724671573	-1.0660233288661858	0.49331228698312524
-16.72944438496599	22.0265670999435	1.9886501708949256	-1.3274757215273365	0.22388947558309144
-16.772330573218266	22.113599037757318	1.9983369524322132	-1.3062140894172247	0.24776901487587658
-16.97378539565523	22.529669064239176	2.044501136914508	-1.2011133700258887	0.3606729115058248
-16.69878402350933	21.97001521221032	1.984735217386015	-1.3400681972955837	0.20850896821134338
-16.44523432072541	21.481646309928003	1.9467425688461577	-1.4510459046489763	0.07739575360957889
-16.38784636008633	21.382208809377225	1.9430594312848266	-1.4707530373162903	0.05039939522455659
-16.10429654720809	20.90765006213037	1.9174896308592848	-1.5653594547658896	-0.08507648719621741
-15.229590069694847	19.59839917871314	1.8939892208833695	-1.7189580705165075	-0.46387298203431604
-15.573303162172023	20.08692966262294	1.898586321180312	-1.6772072014143482	-0.3237380742769637
-15.762739830454272	20.369577854236137	1.9040898967706759	-1.6445992638850986	-0.24126853553747452
-15.676053214728174	20.229671015614727	1.8998535117664512	-1.6647578602087787	-0.2819326610719076
-15.004965242227517	19.29705702264412	1.8839512878942786	-1.711016368536571	-0.55006954179017
-14.347740685004595	18.43237628944785	1.7603404749962412	-1.5575879187537485	-0.7554012605791978
-14.71316053352021	18.903140185799252	1.8553424914463652	-1.6789806569257384	-0.6679506379150784
-14.112301424219844	18.14085757339455	1.6657501653735105	-1.4472526680290234	-0.7898852721491145
-13.786968016309958	17.746840232171802	1.5036320642775796	-1.2813531262044593	-0.7668562758383435
-12.572484095421888	16.31238607204104	0.8497141633638811	-0.6956208625254559	-0.4644861134991232
-12.73923093656964	16.50237005974189	0.9383390578959869	-0.7731624484839452	-0.5106865913841337
-13.149721100590622	16.985383718836303	1.1569088829157939	-0.970242581004152	-0.6149437118654519
-13.560443943361147	17.474962802260926	1.3786657758315537	-1.1683920389924913	-0.7156261835650328
-12.433087863224218	16.142914163274668	0.7776482722953615	-0.6335774766535562	-0.4262171260249344
-11.67886765718853	15.130655135953049	0.4055219919996176	-0.2999760530606585	-0.23396596891880747
-11.370603754574383	14.616160191779192	0.2612337602557751	-0.16011888426700646	-0.16552336012186628
-11.928279318244115	15.521235666230787	0.5242848842187867	-0.4090067424883446	-0.29212978500344
-11.098102119973685	14.067276715400904	0.1631696138733507	-0.07522765171619379	-0.10545980160365345
-10.94829922258624	13.75778922441979	0.11036804897516003	-0.02993863978101231	-0.07148439306487459
-10.566136973193167	12.955069884045642	0.05265362530404147	0.010051693320479104	-0.016859352149111224
-10.528617101577506	12.869997651759531	0.04631789325703371	0.012879849297095038	-0.011434585677847518
-10.125844678960055	12.03212679724241	0.03419869051179081	0.015075212870297672	0.005326306940436785
-10.205786830641387	12.200371242765215	0.03651332702916006	0.014502954612714619	0.001957668193860165
-10.11776374681346	12.014636087480781	0.03413130346750549	0.014935558668001303	0.005525512421362717
-9.799033203597945	11.32040592221854	0.024012509066128958	0.011668863752266945	0.007764268167621468
-9.732454220074882	11.174895810343436	0.02195983188997626	0.010385997596806388	0.009113256122187689
-10.081694286405995	11.938670646469957	0.03292902867707049	0.014480784293703051	0.005754443036180985
-9.419861471494833	10.505758447346915	0.014129239597714406	0.004539754714560885	0.005809230503559603
-9.39945834397536	10.463080013210769	0.01364475349443368	0.004135483812410294	0.005588435762202626
-9.362989365785312	10.388561145610026	0.01287131192554133	0.0038432104588532945	0.005303633146483178
-9.15485933130238	9.94585479357356	0.009017081279205483	0.0017986539692904867	0.0033296442975056413
-12.250739993292553	19.150604908283345	2.0450773229048633	-1.902462097203421	-0.609119572744999
-12.385666050996104	19.229462944007324	2.1498040880290428	-1.9775826584404004	-0.6741632669165727
-12.018444755085756	18.995911937273455	1.8335022954788793	-1.7577287359054368	-0.48050736040661457
-11.827571680933026	18.805921238230237	1.7364629488029892	-1.6792754943604216	-0.41562643770195834
-11.71378598197753	18.69006222155872	1.6711940997808294	-1.6251459884911472	-0.3760660511674664
-11.489121580415649	18.312221504949157	1.5077921099554603	-1.4772604729552048	-0.29702430749661723
-11.42092816915265	18.202424829191397	1.4602355116784684	-1.4334510549677693	-0.27509489025348366
-11.137081940903064	17.673975351763787	1.23326035171767	-1.2173080463015078	-0.196421626475706
-11.050577560623434	17.52903972488271	1.1690684704078353	-1.1551945613263856	-0.17574008409019534
-10.900173758069224	17.228821915447778	1.0343011780894689	-1.022910064542711	-0.14477484039624494
-10.59407257662658	16.86993613536655	0.8606152601645656	-0.8525752141589318	-0.09978401220224983
-10.4015251414116	16.663994998799538	0.7644857581240014	-0.7578894192836307	-0.07735195010244356
-9.980308680915373	16.24426542990552	0.5684433586998899	-0.5637927746102086	-0.04018887516339402
-10.52456597891735	16.788877057884427	0.8225202645607028	-0.8152265556121985	-0.08857881614164663
-9.215934750579713	15.702403997568886	0.3130706347286173	-0.30969304872518244	-0.027145189521561912
-9.506635524164235	15.916651407254937	0.41167585312093397	-0.408680536411098	-0.018953280292019967
-9.713477904294042	16.0562870014233	0.47984176310869064	-0.4763248675644268	-0.026237179700550325
-8.987328542896977	15.535943891824608	0.23930043972430723	-0.2356345671275116	-0.03169293930827293
-7.038155536202357	2.4161328913912485	0.0011262019703238285	-8.685194427435142E-4	5.003279343535884E-4
-7.218271698777633	2.47634434863711	0.0010752797914156292	-8.529186561443661E-4	5.012765078418911E-4
-7.402921517489648	2.596088343862585	0.0010225108145022871	-8.430755690588781E-4	4.879977495569612E-4
-5.610926604361966	2.56874897195521	0.0015074976001416113	-9.431393736844937E-4	4.5066749438590404E-4
-5.791192046184306	2.4885541575675454	0.00148078316937626	-9.481127311423356E-4	4.6920073284215645E-4
-6.090991914769232	2.367770791599311	0.001408456863856197	-9.420402729770903E-4	4.849068335117398E-4
-6.223300720670824	2.365865245728654	0.0013802768257331504	-9.363958703759592E-4	4.985683905421409E-4
-8.524776938151282	15.280293075065625	0.17662352432454945	-0.17060242104404025	-0.04427995509660151
-8.5390176621	15.301185889469425	0.1866797354370902	-0.18031593509450078	-0.04660279622119296
-8.574275941324595	15.320887483760043	0.19094641733845133	-0.18473551746653816	-0.04579005474696495
-5.2268760988311245	3.1984387632370352	0.0014695923868089681	-8.967593553483168E-4	4.334137832361219E-4
-5.323022364028059	2.954304032548915	0.0015012284727781617	-9.165368952934873E-4	4.361287073827316E-4
-5.411391041049513	2.8046470279535036	0.0015086535141947818	-9.246236149572169E-4	4.392841200604046E-4
-5.361270108912003	2.863813885716368	0.0015116632142325613	-9.219460595760643E-4	4.3757146737526315E-4
-5.176470922340737	3.3654332504811606	0.0014347488659183952	-8.79915993182054E-4	4.275441941546163E-4
-4.997438755280889	4.032636318053695	0.0013017206938139992	-8.275298301567983E-4	3.999753367386148E-4
-5.108994509801874	3.6116460899580636	0.001388720885701335	-8.633831174118482E-4	4.2062899101845495E-4
-4.991774580661376	4.054261353979088	0.0012975831869518045	-8.262419818437477E-4	3.9889387509702294E-4
-6.53602006808163	2.347293243898074	0.001286783759171843	-9.121497399178885E-4	5.094029387574863E-4
-6.871423256057571	2.3759082864320638	0.0011846257674089176	-8.832882857070718E-4	5.108147664561463E-4
-6.725008134174486	2.363972974785624	0.0012314051145673184	-8.961630742280993E-4	5.126482745464473E-4
-7.498445287702315	2.6504749625169852	9.941799461581835E-4	-8.373149726209E-4	4.8096214731011607E-4
-7.543394316053332	2.6908233254228815	9.843687080931891E-4	-8.379299971398798E-4	4.7472420105772043E-4
-7.714537633122486	2.9137762658493207	9.617455327580926E-4	-8.371923043083382E-4	4.6817334817416095E-4
-7.7891268079090406	3.0564766598021276	9.678783432494901E-4	-8.478885371807695E-4	4.636732976341911E-4
-7.80527300412054	3.4063802626319237	0.0010016329782899936	-8.625788213003807E-4	4.941298954772738E-4
-7.804324521600502	3.2269612996167556	9.787143936790972E-4	-8.509382960890295E-4	4.774530843821295E-4
-7.758877336072651	3.698244931275473	0.0010242372476502704	-8.628304167417165E-4	5.307445021831324E-4
-7.751964178591711	3.7286102673963915	0.0010281086529879719	-8.639619131292206E-4	5.353635710735271E-4
-4.868412953288395	4.489722570165323	0.001191631817707832	-7.8040568844085E-4	3.427376765592388E-4
-4.944274103721604	4.221530184777065	0.0012568470831278169	-8.086994581037292E-4	3.772445743529952E-4
-4.861218645669248	4.514367912389247	0.0011835873049453921	-7.758442713572975E-4	3.382674220975899E-4
-4.761328567585714	4.872867994409656	0.0010734294463922202	-7.194087010348781E-4	2.7737435762997375E-4
-7.7347878369548635	3.762505605967378	0.0010287094699504631	-8.618929287873204E-4	5.421250980013881E-4
-7.441188952293851	4.488511996506501	0.0010052251464205207	-7.678419421777608E-4	6.474629585042415E-4
-7.462522939780039	4.43043664258904	0.0010073943880462178	-7.754634249138498E-4	6.39176100353472E-4
-7.583988224902736	4.103803156183615	0.0010272567077826997	-8.280212995111487E-4	5.971329289558164E-4
-7.428705960551779	4.562167039268793	9.997772070858178E-4	-7.525878633580504E-4	6.560780980626678E-4
-7.367225146909923	5.0179675342064245	9.7042908035162E-4	-6.524603697560557E-4	7.142125602280138E-4
-7.395373926440531	5.510469499667041	9.328228215089132E-4	-4.998904786438403E-4	7.648335233723458E-4
-7.396628687854849	5.543415335697084	9.304629342159298E-4	-4.908503960280101E-4	7.676113551744471E-4
-8.951906927477943	9.55517852325179	0.00686461803342441	0.0013050903944677884	0.002145281545806136
-8.732770861641235	9.107630277300872	0.004762162407623873	5.682666485796163E-4	0.0015990813030653697
-8.477149435408428	8.592840803667324	0.0033448844523515735	2.449096505954267E-4	0.001262786016926931
-8.352048182285694	8.325615036227727	0.0027532371648507263	1.9660061512523195E-4	9.376388962141619E-4
-8.222367325804308	8.079901469599669	0.002374009673211461	1.5175395943421106E-4	8.116444058736159E-4
-4.558078678429407	5.6727023718291845	7.211668593041038E-4	-4.952832702178841E-4	1.2856959302549195E-4
-4.661854211303943	5.2307881209663405	9.28334065031081E-4	-6.298710208192064E-4	2.011017380448845E-4
-4.6736829568741065	5.179041007331088	9.49680114209202E-4	-6.426746547998571E-4	2.101881768041633E-4
-4.664862639408369	5.2157017440172675	9.350695805159753E-4	-6.34087656237201E-4	2.029731959994185E-4
-7.642518454416541	6.7438038314408955	0.0010592585725864435	-1.422808138025007E-4	7.76363170290749E-4
-7.72390205946121	6.960130553786359	0.0012047290367592995	-9.928758049057584E-5	7.846568717126997E-4
-7.960824009101229	7.5515457825414485	0.0016893995005134665	3.4755553418666927E-5	7.677196247227141E-4
-7.398279738095727	5.568321714484634	9.289520264453618E-4	-4.8376196510024915E-4	7.659507488588036E-4
-7.486554017062449	6.151026864151781	9.385621692755046E-4	-3.086696455856738E-4	7.911781683190596E-4
-7.599533786520233	6.612688047526157	0.0010164661674773058	-1.801167806790337E-4	7.566231365814211E-4
-4.559353287845783	5.783205763653101	6.662187576284315E-4	-4.6177218709743335E-4	1.0927552780822845E-4
-4.539973927898901	6.108340489734484	5.069206790152773E-4	-3.50371299098675E-4	3.622996164188299E-5
-4.595870421128182	6.280367827388355	3.033204919316293E-4	-2.1241295953014125E-4	1.4501960378918547E-5
-11.949523827617073	29.206895619841305	1.1714436696384003	-0.1773939030039646	0.9451170986944446
-11.807688642858182	29.154031813094953	1.112995831553966	-0.18846882034579243	0.9209128514421379
-12.00330605669702	29.223330979102066	1.1941947668446142	-0.1740951846898061	0.9524818460388372
-11.58017196199464	29.065937130844834	1.0229158348507186	-0.21016538477189997	0.8856928150539951
-11.41683712235142	28.96940271662765	0.964832774958361	-0.23368519298446633	0.8507561697403353
-11.219350371023808	28.853937987330728	0.8929512774394037	-0.26490898635735816	0.8077045264100547
-11.063811648377435	28.68153300927144	0.8522460481474531	-0.3158700783367393	0.7664394006442565
-10.947486528223845	28.535037823889105	0.8231161180724024	-0.35696085206687184	0.7348038703489304
-10.899230615467399	28.323819733732066	0.8390548247712937	-0.4228015905669818	0.7189262810348797
-10.868467577029437	28.194812621939796	0.8478922960378747	-0.46272512268784716	0.7088721060500928
-10.876511202290695	28.109887068149042	0.8753509451236252	-0.49432047571278104	0.7104489614613534
-10.899672074901286	27.854101802332053	0.9470640009175855	-0.5820215520978409	0.7100151856654195
-12.412266700730603	28.73183000599365	1.279112895146834	-0.1904636292521767	0.9488086331889358
-12.004390987243811	28.644127827029816	1.1127797568228255	-0.263422434970918	0.9120845504547658
-11.418956634563854	28.353076382645266	0.9425168158884811	-0.40793999649484575	0.8306887238108143
-11.624144095082618	28.483083006210283	0.9863881394620624	-0.3501810163127492	0.8635243613912902
-11.98757052088968	28.638168487186267	1.1068158643560777	-0.26693278399340703	0.9101892486748269
-11.999455430555999	28.643021141499133	1.1107780853648288	-0.26429806353651275	0.9116655054426385
-11.11438165555979	28.077094826076056	0.9231452900816426	-0.5112794561978253	0.7646310219776739
-11.390783517603357	28.330385589064328	0.9384891367605093	-0.41725104640531774	0.8250730568054246
-11.018694723095315	27.985290635821798	0.9320731669281318	-0.5431810490524221	0.7406283332459783
-13.471803069018005	28.77445563984976	1.758499964442236	-0.062416320952038924	1.0090645534453713
-13.48260549035852	28.773788416678933	1.7632596853087252	-0.06135287197502311	1.009421439046454
-12.935354512904492	28.789110493383188	1.5158951084297099	-0.11861453900426289	0.9863330068037426
-12.730299209385468	28.768829272465172	1.4244867530496912	-0.14621170150300028	0.9735020657886586
-14.231290469589101	28.525879619960573	2.0556699305915442	-0.03720718529931763	1.0110280970578611
-14.010448775461906	28.63328583652027	1.976911284481628	-0.03677682577238465	1.0135798792411883
-13.506471729136642	28.767317669153915	1.7727915664990401	-0.0602440809838267	1.0095686118511031
-14.460841527293365	28.39408003504012	2.131641979316171	-0.0416517216200429	1.0049454484564082
-14.783683682753072	28.129965573228738	2.2177985624862755	-0.06203385700705546	0.9886756126988071
-14.975465100779633	27.963363652093868	2.2678371867296363	-0.07552395675696366	0.9783196628795794
-14.857377166814722	28.070482248494333	2.237473294688579	-0.06695040908998806	0.9851519727133977
-15.247091508969765	27.723494694946858	2.3375466923558283	-0.09399933194440589	0.9623765696169926
-15.438921475279523	27.548521108541188	2.387756653935771	-0.10481742211842102	0.9508898930073048
-15.777307067901031	27.23142152114181	2.472940778393938	-0.12447343840240808	0.927731287811965
-15.505550048294694	27.4862002405047	2.4044443687507435	-0.10900706497905799	0.946660430589169
-15.95882932927022	27.057658625283377	2.5163434912109732	-0.13689815515662782	0.9127404579739928
-16.071627921968407	26.944874315391413	2.541637496694962	-0.14502405906008436	0.90264216038732
-16.348879088595037	26.649360708813276	2.5933124473925777	-0.16811780606529994	0.8732881973368527
-16.427997019937784	26.555959712111072	2.6073239484938773	-0.17578412485948985	0.863112283469997
-16.656844434007954	26.17623866269756	2.61565829069264	-0.23048940503750648	0.8172583534240478
-16.696536478621557	26.09508062700545	2.6111679746859706	-0.24460339597155167	0.8069204298724781
-16.835749776418716	25.686852448177994	2.5615348677929473	-0.33341096906946865	0.7528217429693169
-16.845061757485475	25.628453285604436	2.5496527086173417	-0.34934892278595425	0.743992143639788
-16.850433340026893	25.176846057478727	2.4448205082935175	-0.48279167712443394	0.6670136515576706
-16.85038673364371	25.14105029551206	2.435927376008825	-0.4939702382435618	0.6613265425277836
-16.822804208812027	24.752145786172367	2.353519192816911	-0.6065247788282393	0.5958200072403796
-16.814022621155868	24.619664448408173	2.325414493714543	-0.644726803638131	0.5735681454827048
-16.812945472733826	24.6090037446475	2.323326763693585	-0.6476525433266747	0.5716367108137668
-16.723937840816944	24.10943746964462	2.2236712159903993	-0.792834202476686	0.4716059616977847
-16.711672631053567	24.055094941481215	2.213741937095008	-0.8076912031591588	0.4606634430603925
-16.289023552988983	22.907733919851253	2.011448922456444	-1.1152446404095697	0.18527480715255915
-16.541701583590093	23.45604246001041	2.1086435010120557	-0.9687351499406182	0.3264710405616658
-16.554803726644348	23.499372302025698	2.115676013158874	-0.9575062211350777	0.3362832931175235
-16.28488538521969	22.898119481008653	2.009857657297962	-1.117670663904066	0.1828588556958675
-16.26218103763534	22.856454352609262	2.0037678461792168	-1.128234795314333	0.17212155344477398
-15.969194038819062	22.31634337785984	1.9251582181434577	-1.2659492214233583	0.03249567890403879
-15.890230123807179	22.1925020649246	1.9147760526609319	-1.2980180302970905	7.738620655384915E-6
-15.611918811164477	21.76175729997115	1.8782503394578605	-1.4065077098136536	-0.11506015740405114
-15.389654649869971	21.467446140267274	1.864103929803376	-1.4734206465745452	-0.1962252698257502
-15.211472875440649	21.22502075941048	1.8510925998176608	-1.5269602449767024	-0.26431749789272974
-14.852605830718518	20.76860561637889	1.8580251932015417	-1.6211969440578613	-0.38434205975919417
-14.818368111934701	20.727265125728813	1.8580560356942033	-1.6298698695144354	-0.39573808090540696
-14.010753868674147	19.956266747716498	1.8924330626774555	-1.7527229297631919	-0.5904100088946724
-14.087441807327457	20.012526511232718	1.8865884971168525	-1.7434417130898596	-0.5785058227807562
-14.468160486474938	20.371519812579944	1.867565798021062	-1.6893256272317327	-0.4972020865564444
-14.161164464278139	20.08381166702931	1.8815621228254307	-1.7330131649896967	-0.5627432911059878
-14.781086333771103	20.690256417429	1.8592325621190833	-1.636631677541097	-0.4067278026988236
-12.566775432145782	19.255877513320883	2.1110801861108044	-1.9494737307884673	-0.687178850851428
-13.290339014836286	19.46305631769065	1.9602568607530486	-1.8383653245465565	-0.680301969036734
-13.1729303124603	19.418787275288505	1.9830911852201991	-1.8562373975752129	-0.6875558171050471
-12.843245224742368	19.28971157894774	2.0461979947821405	-1.9044602028363422	-0.7059953466312109
-13.364979556612642	19.508469790386137	1.9536742202359783	-1.8307100417031534	-0.6743365946071187
-13.714991928392514	19.7215588672211	1.9158051912301748	-1.7899391683031871	-0.643404890408241
-10.73275094914898	27.601566124654774	1.0075391772689288	-0.640254977567693	0.658725931054731
-10.621312259153935	27.431657608134955	1.0381772540439569	-0.6757138539629051	0.6216294664518253
-10.494472622804425	27.139762728691487	1.1106118389331954	-0.731567182516781	0.5651582879088652
-10.440814811578786	26.97290839065918	1.138353473404916	-0.7587582458347709	0.5306434243263771
-10.340010025599554	26.46761329405222	1.2421991811161206	-0.8456425977855917	0.41809427066561006
-10.310942985096554	26.231506882359504	1.2757328310020184	-0.8828747451487586	0.3685279197681222
-10.254915889396067	25.788604694922874	1.3926886746482277	-0.9719650560250606	0.2789197728256745
-10.226478276469011	25.49740684588262	1.4674408771686416	-1.0355907073649468	0.2136384956033502
-10.15297056364784	24.454238785309386	1.8397963516476414	-1.3120103882853669	0.03517025354761972
-10.148816922605754	23.97207807587904	2.006810247466922	-1.4372149126592837	-0.04110258390977758
-10.1572747910747	24.735583520367605	1.743114381621561	-1.2386202195572442	0.07870164495010326
-10.162097597121184	24.830116402868736	1.7105182884443901	-1.2137912765465377	0.09425112303688421
-10.162546766859359	23.84260305188515	2.0432661665510645	-1.4703476336183605	-0.05924197053646405
-10.199764060738538	23.17965757589045	2.2172874099122786	-1.6232431025880456	-0.1480240822640488
-10.264133457042867	22.925685144978395	2.2504739546698165	-1.6716664890905868	-0.1781040584993841
-10.334836167150385	22.416165687077918	2.339554779753833	-1.774292399272962	-0.25971522234507427
-10.491992980100063	22.018023813554393	2.371031773228652	-1.8401442320555943	-0.3217696409961809
-11.549836964138185	20.072338696358347	2.377122045649184	-2.0351922191327003	-0.6399953479363799
-11.554967867880773	20.064003427239495	2.376146395474527	-2.0350784773757162	-0.6407257534224697
-10.551136967279964	21.796553611972193	2.3946078488476488	-1.8785109670433975	-0.3643946243137503
-10.861109989919282	21.2561808403101	2.39462859770254	-1.95140469594234	-0.44757029517006486
-10.944210941660401	21.11696785294288	2.4014502022869366	-1.9714404143759183	-0.47407496030461316
-11.133323225905555	20.800917117156818	2.4010772309229917	-2.001021623667362	-0.5353665252506192
-11.346534801731305	20.436488911990164	2.3927707342257496	-2.0251220947512114	-0.592425029324462
-11.231518843805489	20.62710766906838	2.403203716563037	-2.0157677208076823	-0.5660971230330694
-11.741469854730147	19.77949816437784	2.351065334147077	-2.031459175866717	-0.6793480676830311
-11.841147224706019	19.661418434931374	2.332061264326083	-2.0295661583441653	-0.694282357591101
-11.973386913159729	19.52262481256701	2.3071574122010547	-2.028968476814129	-0.7073858223277745
-12.17042537041236	19.353881967026794	2.2503824939808617	-2.0145589979451315	-0.7132605393346474
-12.254791953417843	19.298450378205736	2.211152161444492	-2.000895294561563	-0.6996814361717296
-12.107678242949614	19.405561627556374	2.267711088294051	-2.0181575457984	-0.7118894930240949
-4.288326386940742	5.8070230604936794	0.06987542441325316	0.06256758808348618	-0.02032043912680135
-4.307057605244767	5.526002436139832	0.09724325938331613	0.08781346398294956	-0.021965121618322026
-4.180171464701457	5.245978145694322	0.12601709782498907	0.11562417438876196	-0.009778167003443363
-4.162615861022818	5.199209053922773	0.1304942778907443	0.11980901989522764	-0.008070787057761809
-4.143652721141185	5.191949089536986	0.13140499912911477	0.12042554202364292	-0.006455700339289303
-4.014987066173259	6.398560350145364	0.011586373208279363	0.009398930161597846	-0.005881866031062162
-4.102160277057983	6.226155071234556	0.028166180553964373	0.025085634820666825	-0.009062959315441703
-4.158587255864665	6.1200098173878565	0.03926484892496193	0.035220341978192675	-0.011850421372793624
-4.284793079351208	5.824858607178209	0.06801114124563981	0.06082328521012329	-0.020046279407858653
-3.6322745368198053	5.1479752237781815	0.14141760307890147	0.12489339096448226	0.04388882023819498
-3.7520724673596213	5.133869891353276	0.14093990548809845	0.1262569697528375	0.030998503972148424
-4.068810461062704	5.185234828589743	0.13319348166330414	0.1214794625468221	7.528758773949398E-4
-3.4079134276844885	5.238028583704212	0.13849721747420832	0.11546644642326184	0.06680976507585443
-3.870611147185512	6.723331704642558	0.014324911580966208	-0.01222982141238991	0.0015494478604774749
-3.93550508782948	6.569124366309313	0.016570418417931585	-0.006177909989725315	7.873272927677003E-5
-3.083077723553127	5.477621858005871	0.13420496339188973	0.08924698837088918	0.10009977371179787
-3.2016356353304536	5.395281637801698	0.13661113795483742	0.09951901756089326	0.08750814576888928
-2.9250367521464256	5.618751443255416	0.14311795805948282	0.07389054725551977	0.11721286305991473
-2.808073832376915	5.742408533499555	0.14777081830542538	0.061042812297956106	0.12863477345949256
-2.561109083068193	6.012828978318681	0.18212953526140943	0.032779974836849336	0.15654447452857817
-3.6562255957727294	7.214473650128381	0.04060790552951	-0.03417577772432259	0.0015323788650153801
-3.592522873141893	7.34008329807876	0.07228605203852104	-0.0593233304223307	0.006240658378254853
-3.54328167840365	7.470859406778205	0.08167172771865594	-0.06702626698582989	0.007050906188879097
-2.1477862434435124	6.617732931249476	0.2840759056072099	-0.04401083245773902	0.2113258171294504
-2.178221292733067	6.571855578800015	0.2745911954542558	-0.036917547787652584	0.2079809545420046
-2.0648331524982755	6.7576354797203635	0.311122081809297	-0.06540275015969166	0.22097967679364683
-1.8849213199230619	7.066868042911974	0.3703651084003663	-0.11230704519066426	0.24119729497491385
-2.4120263893614973	6.229400814325045	0.2168486583099498	0.006853824169400306	0.17652144599179662
-2.5361866250272955	6.047252036713077	0.18570866716178627	0.029915106615516506	0.15936450780232522
-3.935819787141531	17.984500048599497	1.6193721746562253	-0.8331451262888662	0.16575924359764155
-3.78336958602557	17.993315823553566	1.6073910900144448	-0.837129488520209	0.1630463547599718
-3.427077741744119	7.766058137175304	0.1863670623728314	-0.14894137373424315	0.012049939392732023
-3.406569881135219	7.832445527304884	0.200710666700397	-0.15899378619582866	0.012252736472724231
-3.395983191054093	7.883794864942119	0.21211043088520765	-0.1662368020954312	0.01297043594508622
-3.3371281060386737	8.150918617555703	0.2774285064134516	-0.20193256854876782	0.016784541306464937
-1.278169408830863	8.48437433428823	0.6440031108674198	-0.3259988567797308	0.3015267552532206
-1.4540629241815408	8.03470965362341	0.5579449248655123	-0.2586610391320313	0.2887692807772934
-1.8167261401452421	7.208011822579171	0.39636500142654263	-0.1336716140952404	0.25051319751573775
-1.5523830370140876	7.789776732269239	0.5089677543356806	-0.21948199045648417	0.27714931120449515
-0.9410764433027281	9.405038530050247	0.8061240672083065	-0.45283912507952967	0.3177612479079868
-1.0329367331417418	9.151234284338832	0.7629320597244722	-0.4206498523889349	0.31432306818474187
-0.7679094447811552	9.95277965234512	0.8876271812968002	-0.513565533978859	0.3218276079534427
-0.33002843814312044	12.134348277380695	1.1586157422824586	-0.7170131112860764	0.3154774998067549
-0.3357764586920513	12.078843485378034	1.1527591625419955	-0.7125956432581071	0.316130072007594
-3.417433509638533	17.827381727176302	1.582708145098791	-0.8518541936644597	0.16686222799659337
-3.353382382951112	17.741842308688575	1.5787221173780157	-0.8554103347798862	0.16924535909646643
-3.674832941632539	17.93323560833925	1.6009433752543525	-0.8401636789014468	0.16600371393081298
-3.5409307277999584	17.885907081965335	1.5920083843752502	-0.847172329625897	0.16573122843615598
-3.1860561960175433	17.549365365355296	1.5674715507657688	-0.8610762260048813	0.1728058007289072
-2.9981130641699174	17.395321314172424	1.5576498124351845	-0.8652149099807136	0.17615822357038585
-3.2165215628928006	17.57820816975883	1.5690218548614638	-0.8596279579340362	0.17262463651164323
-4.1137207324417435	17.95308223849858	1.6381942449063644	-0.8266986755430263	0.1654504516509842
-4.160621080742889	17.795938972454014	1.6467363330354896	-0.8269461783365116	0.169311312595391
-4.190763877417752	17.70804950350443	1.6517684500487244	-0.8250150146095283	0.1707504587669524
-0.33050020850094985	12.145123827625998	1.1595249760274857	-0.7176487761986388	0.31526941788747204
-1.4343564303268679	16.31909273804294	1.4597210451664684	-0.8813626175049445	0.21097768397355277
-1.3066176526698219	16.0680303809159	1.4456190676335094	-0.8810675075602635	0.2155255518641514
-1.1152979539279455	15.611202681804269	1.4198765400270787	-0.875303738929026	0.22701497170162616
-2.4474803932797915	17.1585224792057	1.5332879909945323	-0.8737484077185802	0.1871981798806026
-2.055761384167546	17.041296048986602	1.512203597977987	-0.8795940317013491	0.19302853014829457
-1.9984998164489554	17.002629506016117	1.5083904291002652	-0.8795006133888027	0.1950014741798597
-1.5724149375605685	16.580962567434636	1.4755188501321281	-0.8839559027842683	0.20456390368658206
-2.9820955633715815	17.38344915169903	1.556860998037601	-0.8654920329556167	0.17650851171972912
-2.724789042326286	17.256116533629893	1.5452872622007305	-0.8697082562193248	0.18183627032586816
-2.531457869203797	17.190304756335227	1.5369469994086657	-0.8731924678108676	0.18468324676476858
-4.183190145794866	17.56540290424019	1.6507479663478488	-0.8247338427583493	0.1731142983462548
-4.207099313692599	17.371866069837257	1.6544567521560194	-0.8269128843964375	0.1756254843739582
-4.17345519997633	17.089831976884682	1.6450452036336705	-0.8309469238882259	0.17505345296836858
-3.3148310309893363	8.423923301546052	0.34370587013744924	-0.24385553785738148	0.01702824953313201
-3.3001926290874843	8.663118489326514	0.39592497476569805	-0.28000568974350337	0.015032206822873304
-3.2862287614074197	8.915212706658004	0.44998279223925264	-0.3157100664948246	0.01652284959466855
-3.2794829862540458	9.153166440048345	0.5050827260973574	-0.35260249053602344	0.018245777999456134
-0.3805651487088481	12.953841366376702	1.2297030090675907	-0.768075504805795	0.2981255350693087
-0.4307061904896281	13.36924122248353	1.2659865959927155	-0.7945489732208577	0.28846578480050733
-0.5075965103225141	13.744646939005303	1.2929623223097848	-0.8105653559487889	0.2795261793810391
-0.5977318219793605	14.096499370658435	1.320539115251786	-0.828663196950006	0.2691762176743947
-3.2676731937878696	9.605726412719452	0.6007064207168753	-0.41265722710851527	0.02648992466930731
-3.256429234120413	10.042692132374542	0.6909848321195671	-0.46858137623255686	0.034792724557854884
-3.268410707882346	10.416945356274994	0.7594032743304087	-0.5073848701378448	0.041589191473639354
-0.6591870284780542	10.31262568099423	0.9428052347148037	-0.5553797183572778	0.32431277181233625
-0.42285288091859907	11.258976825610697	1.0661877228258394	-0.6472952672238652	0.3255199458797388
-0.42939644071267913	11.215805729165236	1.060734741197306	-0.6430019330921333	0.32576863893721664
-0.6312573047807166	10.428088654680536	0.9595752967866447	-0.5685420160405003	0.3247092991525634
-3.2903234695987535	10.897386429199772	0.8526377613447155	-0.5623550871237796	0.049973721322304994
-2.987291544864133	17.386535233830127	1.5571364288463259	-0.8654282146476749	0.17638452186823866
-4.164359810315925	17.031866286091535	1.6426721158078197	-0.8312262607996936	0.17538277016629772
-0.7097934901376413	14.466809880080852	1.3482609265814125	-0.845591483026237	0.25761000711507376
-0.8575672753041089	14.969271293498517	1.3793464145566408	-0.8594740681983422	0.2448621804915424
-0.9532329287786547	15.217415294466539	1.3969553120735485	-0.8685831098513477	0.23660265357043211
-4.1386892518049425	16.602845789463966	1.6210687386846465	-0.8323313487208988	0.17104301520371523
-4.159558946386909	16.976159925336383	1.6397334503225816	-0.8305680677681516	0.17549877112631804
-4.083322820670365	16.225441788462653	1.5942191255523912	-0.8313332670147079	0.16617549094207024
-4.075875945060494	16.183223288394085	1.5910135665496803	-0.8309417609369542	0.16594078335968293
-3.9528003255732322	15.292784673108926	1.5023812205225509	-0.8195189716372719	0.1426218151155136
-3.9992067929440043	15.73055462668215	1.5489754114389553	-0.8279029788469006	0.15529060032042796
-4.068371905853679	16.139351008679608	1.5867066902113378	-0.8301083336727765	0.1650839922918105
-3.903746688804401	14.691009127397303	1.4336126455997935	-0.8022310164565772	0.12553884562491113
-3.86987704440043	14.375574603567006	1.3941509937375405	-0.7899886898665274	0.11823667799938474
-3.9256796422272324	14.820378173973397	1.4490750843544846	-0.8056528573825383	0.12885127357718387
-3.9497350317267026	15.228464150498013	1.4951172829225623	-0.8175119404967651	0.1408636103446177
-3.7268568443784513	13.894308007070336	1.329534214143468	-0.7740230105755188	0.10810443276187226
-3.698215854277132	13.779058127098043	1.3136717266497406	-0.7694372785945774	0.10576094003937414
-3.6779639093146645	13.673870011895303	1.2982156959018623	-0.763437738130457	0.10399484710537583
-3.571181750067259	13.33170586472178	1.2489347463421605	-0.7487440086827603	0.09691976266535046
-3.4835043026903465	12.977876322076302	1.1948645321464113	-0.7267136618272155	0.09236802172780753
-3.404126025364066	12.339701968592273	1.0987231209089456	-0.6879482435470566	0.07737532211186221
-3.3488293333994186	11.895449310153229	1.023296416050868	-0.650422926116819	0.07008100998287073
-3.300315153385468	11.14083500028607	0.8974407232734046	-0.5877321927762004	0.05456659763599289
-3.9511621749674837	15.271050023970451	1.5000055367591822	-0.8189561127972562	0.14216602074313386
-8.244373317370188	14.628658956740194	2.0200904896210633E-5	-1.816825052916389E-5	-8.769075230797144E-6
-8.208489142862772	14.204433859089825	1.9281020522384126E-5	-1.7182459092702807E-5	-8.680250896780834E-6
-8.193734077492797	13.966873422743047	1.8767746471282737E-5	-1.6620834786606252E-5	-8.649384533742494E-6
-8.232676222944097	14.462837941075223	1.9841517009412304E-5	-1.7787395193972437E-5	-8.728427337294926E-6
-8.19035693955016	13.837323106092928	1.8488494173667993E-5	-1.630070502739214E-5	-8.651443767166732E-6
-8.113167709168138	13.369167772280294	1.7443035025187834E-5	-1.5197907291839108E-5	-8.499410105683975E-6
-8.077142174814208	13.181783020574018	1.7014071963156185E-5	-1.4739003466988492E-5	-8.435298254902942E-6
-7.967407351985131	12.816549861797377	1.6164516890170893E-5	-1.3894501618520209E-5	-8.208267938430107E-6
-7.4202031915344335	11.241546128091116	1.2406669737675996E-5	-1.0230896280828588E-5	-7.006900536004883E-6
-7.380855782333087	11.139150568907128	1.2148206742974641E-5	-9.972919368290987E-6	-6.916598752608918E-6
-7.603903539139292	11.751642921695533	1.3630659224473097E-5	-1.1424102408125546E-5	-7.419753361481095E-6
-7.696154479064555	11.994745340563997	1.421457103156856E-5	-1.197826929212171E-5	-7.629947552969074E-6
-7.744684776673163	12.145936214046198	1.4561727108165178E-5	-1.2318621139381455E-5	-7.732928546993154E-6
-7.337783016568444	11.036160898112158	1.1882240525246802E-5	-9.714498772872319E-6	-6.81437112287146E-6
-5.478513842259125	7.328297301269693	3.121040952627387E-6	-1.3265149594309565E-6	-2.6529655946078264E-6
-5.496335515484936	7.350666297835906	3.186383114120855E-6	-1.3644383302142984E-6	-2.6887561822454757E-6
-5.513292533723025	7.373441024034741	3.2368191354132387E-6	-1.415538651387009E-6	-2.7232084432784043E-6
-5.7782594324877365	7.704138241466704	4.291623813161393E-6	-2.0959749412085903E-6	-3.351577529369794E-6
-5.226288884072366	6.97442447090005	2.4034783179446704E-6	-4.2882203632706126E-7	-2.1166019538384254E-6
-5.1320395346395955	6.880771446866525	2.0689683119841866E-6	-2.503799944529101E-7	-1.9114499336372777E-6
-4.981658732436152	6.746084424883188	1.8039358097825585E-6	9.836028935230131E-8	-1.5498076784644128E-6
-4.872230788355059	6.663668971542325	1.5907911951028404E-6	3.0034204132642135E-7	-1.2723973988323596E-6
-5.95993806317256	8.088641025459268	4.95961699630447E-6	-3.1097989721322044E-6	-3.696085160614606E-6
-6.156106083074739	8.43849134717127	5.75008268053931E-6	-3.796640024089342E-6	-4.106565263955823E-6
-6.3622803987511345	8.893710900037291	6.736461826424182E-6	-4.9026641393334E-6	-4.531420539437847E-6
-7.037730777065047	10.279206689455364	1.0030482623982818E-5	-7.952316734583332E-6	-6.097395746377074E-6
-6.511291309796823	9.166024915663732	7.36799161351467E-6	-5.392320773078026E-6	-4.883612158824415E-6
-6.961309529005052	10.091919377967345	9.58669533997199E-6	-7.527437398414229E-6	-5.9244935682581445E-6
-6.976746835639336	10.11701394282087	9.643446403518006E-6	-7.573293614196687E-6	-5.957444678925158E-6
-11.149672852779776	19.026028297048256	0.30691523720673247	-0.06537576294002699	-0.15590215964757265
-11.177286946315288	19.099277703541333	0.30873923949612514	-0.0678848746773899	-0.15656156219434608
-9.18227086019565	22.941744559833715	0.29430717094252834	-0.17674975162822443	-0.09929017194419698
-8.933979733519063	23.042297787756027	0.28687750369074294	-0.17954836469325317	-0.09074372690012876
-9.497726748011418	22.723004536194928	0.3008585690833516	-0.17012941299800752	-0.1089330897997373
-11.201816179455392	19.362671115833425	0.3116088179466381	-0.07566400411209523	-0.15642362004994959
-11.022193536741858	18.71762456011473	0.29927381241182505	-0.05562502238651387	-0.15305558384760917
-10.948655511422155	18.634752597804788	0.2949290190382431	-0.05240508401161052	-0.1508604629307381
-10.739200803101152	18.414265673982754	0.28321694063364394	-0.044628645641192385	-0.14492548532107175
-10.426129079411938	18.242868662510936	0.26477185832598504	-0.03713139412081422	-0.1348811432925258
-10.351495060601314	18.19934593348884	0.2603912866295904	-0.03544575046578495	-0.13247541065059243
-10.276659955502009	18.164399203559437	0.256022464745312	-0.03398046487746287	-0.13019048691030405
-10.051706148564318	18.092298620546728	0.24218721636475984	-0.03033993063282132	-0.12234309696369369
-11.220597943108505	19.547650220008503	0.3136318961075566	-0.08104391788423397	-0.15628251118897457
-11.213232813518047	19.613678726955158	0.31387218142537865	-0.08261961602219427	-0.1560199112479567
-11.167862918473158	19.983763373685665	0.31534497267184985	-0.09325169655833145	-0.15380579396885818
-11.119734753615504	20.180895538942224	0.315711346854039	-0.09815271105587639	-0.1526017555051739
-10.889962382093142	20.81510177874138	0.31490097453402177	-0.11526890860027718	-0.1459559417866888
-10.989883259185685	20.57314650704364	0.3153660536165973	-0.10920632120802026	-0.14841648620618897
-10.670647697607485	21.25443563231954	0.31372167221856423	-0.12746065318858457	-0.1400057417251602
-8.656589193032165	23.077778160673812	0.27620679858321595	-0.17973536791738517	-0.08201288244890984
-8.262164632393056	22.97490850022338	0.25638484362302705	-0.17400641792946597	-0.06804546773730974
-8.093510801985081	22.896766634500132	0.24717105230259265	-0.17048138680425606	-0.06281190256240027
-7.68989912608717	22.564207698669875	0.22158405790679414	-0.1556022208259054	-0.04898553693487427
-10.61906467426591	21.352055718189742	0.31346978730468356	-0.12990217639480942	-0.13889835447370535
-9.936768220586934	22.310409278173573	0.3083775527467771	-0.157797724652746	-0.12153895815794949
-9.627937960973474	22.62487940796674	0.303778557690414	-0.16737422004019245	-0.11263045821825123
-9.573169961095976	22.676544366109272	0.3028435979628791	-0.1688639722786522	-0.11116986834975419
-10.134279956953314	22.058148587414195	0.309717612200084	-0.149965083130538	-0.12703435130646637
-10.304582249602808	21.836678921374176	0.31156410642573745	-0.14373948900699082	-0.13116716566148162
-10.555587977067566	21.45179651669559	0.312923875118592	-0.13246290115140164	-0.13757810153743855
-9.871150253323467	18.04329134881533	0.2312984059688245	-0.027871114568227044	-0.11651701595648997
-9.4491510421968	17.986087424675254	0.2032805777772361	-0.022930326678475638	-0.10124282536730449
-9.39405468440286	17.97674307009461	0.199668335435759	-0.022356139249765202	-0.09935774410238123
-9.318824933668623	17.968766098777905	0.19431761829744287	-0.021564633102021273	-0.09660073645279287
-8.866655676614846	17.930756511797174	0.16241639596774798	-0.017281458388079984	-0.07957493962883215
-7.460370084706861	22.326890903804703	0.20643113319280512	-0.1463214803952854	-0.042727145350622095
-7.181921823170052	22.004421546653404	0.18642207466575655	-0.1320033494929328	-0.034442423551016954
-6.980050576019263	21.793148493492453	0.17323554774274258	-0.12390219129304957	-0.029428109379396557
-6.576542696581086	21.409318391621486	0.14790853807541365	-0.10748622686579691	-0.01873481186450133
-8.591810565175942	17.924390418426363	0.14116818199285783	-0.01458351359660938	-0.0689175486170215
-8.160987566235585	17.895824611247768	0.1038177990893713	-0.009932877141047257	-0.050187562398092404
-8.427526747689353	17.911776804777684	0.12722469395650504	-0.01289461495812962	-0.061956411527783396
-8.540982568507179	17.920050757602066	0.13727681497934985	-0.014127839005990274	-0.06696175088581231
-5.864615339578987	20.755750631962357	0.10822518053382847	-0.08169198348951873	-3.1345859280666695E-4
-5.543802938210256	20.38074487517408	0.08942665851355541	-0.06692368145427363	0.00726049301374872
-6.504364858334945	21.34437545298176	0.14378614833197279	-0.10513413029557353	-0.017082668710882303
-5.970918121132899	20.87023242852833	0.11435526554427647	-0.08555314709979794	-0.002490945386742417
-5.171797381464162	19.89737251545445	0.0681434662493411	-0.051857773529978224	0.01291120112463608
-5.0245480447987125	19.683822661130662	0.059524150875931284	-0.04416708361896236	0.015490718662019988
-4.900152014728899	19.401774462066626	0.05053025816221973	-0.0366108616067191	0.015384792575453159
-8.045165203849148	17.895237150670994	0.09023279324501146	-0.008471780581815535	-0.0429567516122041
-7.828330068792466	17.887207984644846	0.06299007377654153	-0.006246514099102551	-0.029320536659873248
-7.588389628929521	17.819549385161938	0.01480178193654995	-8.262227606520413E-4	-0.0070526727102826385
-4.683175416995011	18.92056128922509	0.03635672192849573	-0.024673443102901493	0.016818727224765094
-4.557131527726211	18.533459102138394	0.027697804711525376	-0.019010451009342656	0.0155205689051813
-4.377707594286538	17.57417867700677	0.011756702705194284	-0.0066790956718489804	0.009512930259204739
-4.375950900357417	17.526057226949376	0.010888732730632412	-0.006057097750164596	0.009014119428790004
-4.484941864981501	18.19838652331461	0.020030846260126276	-0.01277420876415921	0.013632115394814612
-4.372825752777866	17.497105804998277	0.010538507563838421	-0.005870235129963843	0.008726967757311126
-4.260063754969469	16.957122878843833	0.007916843628880656	-0.0032190022993760356	0.006025015010775549
-4.2543796491463395	16.88173839584814	0.007366512963172131	-0.002920189961270006	0.0054878651595693774
-4.172479120773178	16.325671413989923	0.0061750070135559425	-0.0015943880315963613	0.003613190519447052
-4.151871519508384	16.155447405066244	0.005840123020557498	-0.0011435240966798726	0.003001838838651236
-4.144035245207647	16.121454065378032	0.005838795086415383	-0.0011122336043296929	0.002957253188073503
-4.072421898747817	15.289956430567175	0.0040908095541649925	6.982343880965867E-5	0.0013579696627004163
-4.095328121705499	15.489697359268533	0.004468239456515795	-1.324332243116354E-4	0.0015677582981972055
-4.118480058777639	15.68595857984359	0.0050412565144344855	-4.398065219633593E-4	0.00199454147110491
-4.140149876500907	16.06180723438685	0.005705484365314784	-0.001037047971520294	0.002845916764804604
-4.179593610389492	14.862900564725685	0.002919907868269191	5.172041054908069E-4	6.083237221304648E-4
-4.129583690004605	15.034457843656845	0.003390999723191671	4.163977089168728E-4	8.473810938025666E-4
-4.332504046130264	14.727261534199787	0.001492574159593424	1.8186399929014807E-4	3.799773855038272E-4
-6.864381120883843	17.824925970386563	2.656623958711381E-5	-2.5661893356548497E-5	-6.140413747429081E-6
-7.111456277637915	17.862901719600874	2.6821994772933934E-5	-2.5793502134386183E-5	-6.810007416048289E-6
-7.361730330183262	17.815658423143518	2.6852963036806886E-5	-2.566705789361236E-5	-7.484252299497566E-6
-6.699631952192596	17.790187728061333	2.6372072440452377E-5	-2.5552314776519502E-5	-5.699582983332476E-6
-6.471535900809904	17.65611081898578	2.5871613070791297E-5	-2.5149077542196862E-5	-5.091676196492731E-6
-6.01856299486931	16.965651538393175	2.3820613613764067E-5	-2.330532931034945E-5	-3.914334372659548E-6
-6.018217814642384	16.964954947243214	2.3818633787161866E-5	-2.3303513192643858E-5	-3.913434556101718E-6
-6.192614293475787	17.31914560580889	2.481503585893268E-5	-2.4215560467149102E-5	-4.3607845421671804E-6
-6.358826975092747	17.562077889890872	2.5560218916448157E-5	-2.488788597536258E-5	-4.79449857915155E-6
-6.018066056155799	16.964687362149334	2.3817896087036542E-5	-2.3302849048291026E-5	-3.913031712796507E-6
-4.908304538333134	14.969355025422521	1.874520919659718E-5	-1.8590160432125023E-5	-1.1841425798701917E-6
-4.894965705707698	14.956384548239772	1.8712367463373796E-5	-1.855878325890933E-5	-1.1526180559870764E-6
-5.522668475480044	15.89108446419409	2.105700212893728E-5	-2.0743435442546395E-5	-2.6925635443315433E-6
-5.590293973325887	16.02332329799043	2.1383290194307378E-5	-2.104588423575671E-5	-2.8582894169343586E-6
-5.62503595550961	16.102423683804165	2.157821121296469E-5	-2.1227816176979536E-5	-2.9378389605616688E-6
-5.79838945170203	16.47567517825189	2.2531055998892923E-5	-2.2111317744176177E-5	-3.3680388492798673E-6
-5.818300420163335	16.518599132988257	2.263958673073125E-5	-2.2212357091718364E-5	-3.413321104908895E-6
-6.016563718580136	16.961325465432818	2.380904669537745E-5	-2.3294674213145017E-5	-3.9092550667429905E-6
-4.911331118979538	14.97328547513143	1.8755177870745397E-5	-1.8599521347588763E-5	-1.191689506138445E-6
-5.0735700023776875	15.16993664121582	1.9247978904945392E-5	-1.906200720093151E-5	-1.5863223651095286E-6
-5.223708594183212	15.375437594116095	1.976754104476668E-5	-1.9548379752371906E-5	-1.95044994566123E-6
-5.2244114000787105	15.376332166246335	1.9769770208024017E-5	-1.9550462174110453E-5	-1.9521252493065856E-6
-5.424504479191739	15.698092793846305	2.0572600679344822E-5	-2.0294032177090337E-5	-2.4454594926777663E-6
-5.22565127061393	15.37825402853767	1.9774547871792344E-5	-1.9554912570733145E-5	-1.955083241708612E-6
-4.7077301313837365	14.774519111724057	1.8250843778485443E-5	-1.811725644463378E-5	-7.123162203668902E-7
-4.675015183440867	14.74800878513003	1.8186329828486326E-5	-1.805359744240142E-5	-6.397972700299088E-7
-3.7658512309524754	7.028045440845924	2.903918399387774E-6	-1.0244979794866938E-6	1.1983889618492315E-6
