# Supplementary material for: Thyroarytenoid muscle fiber orientation regulates the ability to modulate vocal fold vertical thickness
Source: PLoS One. 2025 Dec 4;20(12):e0337735. doi: 10.1371/journal.pone.0337735 (PMC12677544; doi:10.1371/journal.pone.0337735)
Supplement: S4 Data — (ZIP) [file pone.0337735.s004.zip › Male/contourA7TA14.csv]

% Model	Angle6.mph
% Version	COMSOL 6.1.0.357
% Date	Dec 14 2024, 02:35
% Dimension	2
% Nodes	720
% Expressions	3
% Description	Line
% cpl1x	cpl1y	Displacement magnitude	u	v
-11.968005616002486	39.650844643500406	2.181174782817659	2.7074524345259833E-4	0.2533839629887328
-12.100925229184412	39.521184251215715	2.1787278866514384	2.6933617090916563E-4	0.2534088266922583
-11.810234379374002	39.74293127707726	2.1829094340289057	2.71751738929983E-4	0.2533656213521174
-11.76596306338081	39.775513356632324	2.1835244869814554	2.721064627978581E-4	0.2533592557431976
-11.47739948826791	39.862189693672036	2.185159400621271	2.730517853810653E-4	0.25334047529914394
-11.258980847445656	39.857881496438054	2.185075156658783	2.7300577400645544E-4	0.25333890134076964
-11.716143543792246	39.796222579001906	2.1839145962841826	2.7233350187234586E-4	0.2533549752174264
-11.163938214941039	39.85365079891891	2.1849960022752093	2.729560093026627E-4	0.253338641871185
-10.796207435616262	39.85090503287166	2.184942961675841	2.7291561171982853E-4	0.2533351776061818
-10.709496869932108	39.85039381204079	2.1849325063734906	2.729065019497586E-4	0.2533343380375659
-10.37169574884199	39.850036177539195	2.1849246544271166	2.728895191052266E-4	0.25333076936107773
-12.13512273325702	39.460672833157	2.1775864479987117	2.686795165383168E-4	0.25342012892504007
-12.240660142730178	39.24849072022055	2.1735853534372502	2.663755844560335E-4	0.2534596014040622
-12.227325367848685	39.08705965880899	2.170538520647663	2.6462927800430616E-4	0.2534886261930311
-12.205740642978935	38.979124391808504	2.1685031633980807	2.6346133326384224E-4	0.2535078954505302
-9.681369688821853	39.850002288818345	2.1849158966408235	2.7286308440815156E-4	0.2533233637055339
-9.209886193231677	39.8500022888185	2.184916864960063	2.728385344842524E-4	0.2533183039466482
-6.503691158131879	38.96454001876737	2.168192533660922	2.6327139237014303E-4	0.25344961566506174
-6.587351156296421	39.29642873129991	2.174456886789276	2.668364754602064E-4	0.2533904206548875
-6.771159512318912	39.57700815680421	2.179749515931044	2.6985501227881506E-4	0.25334159021821273
-6.814129999907874	39.651652838586976	2.181158384508992	2.7065749599888047E-4	0.2533285357526327
-7.229593906641747	39.84203493583536	2.1847519825933968	2.7271250791635024E-4	0.2532985263217111
-7.181795837296288	39.83706132882147	2.184658107309374	2.72658369819451E-4	0.2532989137488646
-7.033567159296577	39.76166368437849	2.183233602857209	2.718455734345223E-4	0.253310973541774
-7.6946177519140235	39.85300356006798	2.1849624658711813	2.7283156097666103E-4	0.2533015209771769
-6.488283836647731	38.91091546805024	2.1671812866270153	2.626928785560333E-4	0.25345915818733744
-10.243595360807257	39.850002288818345	2.184923926151153	2.7288149692686564E-4	0.253329399710495
-9.730298368089413	39.85000228881833	2.1849166100389263	2.7286470153758534E-4	0.2533238884300385
-9.743014193148053	39.85000228881833	2.1849165812308384	2.7286548716470415E-4	0.25332402479266347
-9.085341826788042	39.8500022888185	2.184915639734274	2.7283475491874146E-4	0.25331696677732446
-7.779783738995952	39.851154726690396	2.184929879956104	2.728102081702966E-4	0.2533027691372912
-7.886706964608754	39.850916601280545	2.184923719703753	2.7281221171214916E-4	0.25330395896160085
-8.209330570361047	39.849987794146756	2.1849149727160424	2.72801108231669E-4	0.25330758053858404
-8.699211804792647	39.85004545472901	2.1849197106170357	2.7281393430142725E-4	0.25331281973286285
-8.427966558711145	39.8500350871401	2.184914005363675	2.728106562502593E-4	0.2533099130345022
-12.152615457473026	38.61822056218743	2.1616932326359333	2.5956836909646287E-4	0.253572534433662
-12.150457207342695	38.60568225439725	2.161456873745552	2.5943308719637886E-4	0.25357477656548577
-12.146591986235311	38.58859764700979	2.1611344648369744	2.592494035447019E-4	0.25357782191160844
-12.074238696384148	38.24828133015453	2.1547177761156537	2.555822667998744E-4	0.25363853115490187
-6.441829287929373	38.514252064367554	2.159700603244137	2.584255951110203E-4	0.2535304697621382
-6.4796557750756225	38.830935381536946	2.1656713970891803	2.618334966509787E-4	0.2534735455067211
-6.431316994593285	38.355730965701305	2.1567092249728885	2.56728843001455E-4	0.25355905719378025
-6.415000660473024	38.12021737547059	2.1522684320477485	2.541996829026764E-4	0.2536015157290951
-12.006552716049852	37.91928976266428	2.148508908800224	2.5205146172796873E-4	0.2536972476689522
-11.966773292852782	37.7322909897182	2.14498334572841	2.5004482913460466E-4	0.2537306064810169
-11.899335717233097	37.41624344712912	2.13902019999933	2.466676765651699E-4	0.2537869857102836
-11.86072968481382	37.23337054820751	2.1355728781126873	2.4470884645569986E-4	0.2538196117690859
-6.405495081109018	37.81045524455644	2.1464228392679914	2.508876914515174E-4	0.2536574923154297
-6.3802834672144035	37.49850283645258	2.1405417444234875	2.475518152469438E-4	0.2537136988344819
-6.34327199449609	36.990127261889924	2.1309496531069088	2.421441100771143E-4	0.25380534090866164
-6.3346776499635205	36.89181710192548	2.1290978497043134	2.4109662559217404E-4	0.253823046398395
-6.327277488709939	36.80573234114482	2.1274756828513826	2.401864220965713E-4	0.25383855411115164
-11.839379859361392	37.12464213602315	2.133520500361593	2.4354877484608918E-4	0.25383902809512665
-11.66031709327127	36.191536938073696	2.1159237828579514	2.3363683053483834E-4	0.2540056967041453
-11.619905720758748	35.962379473002436	2.111607211103224	2.3121095490436376E-4	0.2540466651116777
-11.730360249335298	36.58305483766412	2.1233149369483795	2.3777735570176632E-4	0.2539357091513869
-6.248695444183289	35.88284413383002	2.1100847313674813	2.3040023544940256E-4	0.2540047895396808
-6.190644674951313	35.36621719878445	2.1003392870636945	2.2499333579007383E-4	0.25409772066256403
-6.146329446134891	34.860882297696094	2.0908153707252364	2.196704200590396E-4	0.2541887317463588
-1.0600869276340483	18.316100001774196	1.7793144401262033	5.859274009274029E-5	0.2571353252613802
-1.0459016161732135	18.37692181363064	1.780456578188597	5.915562346002152E-5	0.2571241918532167
-1.1744205707972624	18.153797557800345	1.7762640442664157	5.709255838569745E-5	0.2571657389815829
-1.311326192584243	17.97535615877772	1.772911952176259	5.5443031750234966E-5	0.25719928139761433
-1.386335587551091	17.922671465764726	1.7719215077079604	5.495756014992926E-5	0.2572095030844145
-1.650548821745367	17.757514160475903	1.768821114818373	5.3435586396070786E-5	0.2572418140085002
-0.9718149006219283	18.630446296863695	1.7852227822296673	6.150310188626315E-5	0.2570776456257353
-0.9542349860686515	18.852537320770427	1.7893951565719113	6.356185402323323E-5	0.2570373052770453
-0.9467123425971604	18.932059856972355	1.79089070172073	6.42997363466886E-5	0.2570228496037181
-0.9488912973033679	19.009058522305217	1.7923375348296142	6.501517670101658E-5	0.2570089393940851
-0.9602591937381534	19.185733594449147	1.7956598284929757	6.665514055213232E-5	0.2569770821488732
-1.0005126263859143	19.36574217623491	1.7990417095011972	6.832780013224092E-5	0.25694488740922405
-6.05347281998843	34.07388368729615	2.075996225249718	2.1149237747316506E-4	0.2543302463059319
-5.779746191862431	31.198536783186327	2.0218010709255285	1.8198919353117494E-4	0.25484797091499667
-5.81260308842713	31.6601371096856	2.030483361683305	1.8664711124761473E-4	0.2547647297296477
-5.898916358898413	32.61341104261303	2.048467479871748	1.9641580301916963E-4	0.25459304663105625
-5.976331308258205	33.33624786626052	2.0620740867418768	2.0382773121609425E-4	0.2544629789356699
-11.555172919712001	35.57995576034233	2.104396257931308	2.2720069407707332E-4	0.2541150611434311
-11.427224513094306	34.824469013294944	2.090153230386726	2.1923401941325037E-4	0.25425017944113437
-11.302991741507174	34.01939293201957	2.07497179729293	2.1085427545994452E-4	0.2543942866203963
-11.26269403333529	33.74326682230424	2.0697773144013416	2.0795916761360794E-4	0.2544437344724538
-10.87492360433819	31.536162433666846	2.0281803787460158	1.8527095424097624E-4	0.2548383477351059
-10.79808267178972	31.096982410679725	2.019907733950512	1.808918453736854E-4	0.2549168746793842
-10.515617328365707	29.431210118152052	1.9885404353429896	1.6403003379664613E-4	0.2552148189095217
-11.095255333576779	32.78560916869341	2.0517064090719943	1.9811229315669354E-4	0.25461496936103856
-10.374607869233792	28.677418549364212	1.9743264166845362	1.5662836189017128E-4	0.25534952100030006
-1.9007542873442729	17.670028077820447	1.7671772213836534	5.263333918942559E-5	0.2572599443124608
-2.0779141835942943	17.606247817656115	1.765980106243459	5.204903365038852E-5	0.257273114871829
-2.421704394542373	17.610906476909	1.7660684141989156	5.210308072159056E-5	0.2572754364530061
-2.5268901597962445	17.60827853304663	1.766019656278647	5.2082490484885956E-5	0.25727688074117705
-1.0157099330243569	19.441588102125813	1.8004681613262874	6.903350982202536E-5	0.25693130607708553
-1.1062328150339649	19.65851365771074	1.8045455222565683	7.105118392394408E-5	0.25689289622663963
-1.0950141199455286	19.63861486947969	1.804171476414309	7.086591418430129E-5	0.25689639266180897
-1.0936631912571904	19.634142492606518	1.8040873530913162	7.082419599653927E-5	0.25689718930649585
-1.2019485900933222	19.823967402584525	1.8076573570155066	7.259111281881189E-5	0.25686384675658547
-1.2626663164006444	19.90610167368628	1.8092006817562414	7.335421279399399E-5	0.2568495462123298
-1.3479656887537845	20.02184186709379	1.811378478035793	7.443072627646763E-5	0.2568293928834618
-1.3818036936806772	20.069240413165744	1.8122694114969482	7.487337490430404E-5	0.25682112969819587
-1.490043238491493	20.21081153288452	1.8149329331957098	7.618963926235851E-5	0.2567965137357479
-5.495158991359491	28.68268136418761	1.9743846992000194	1.5681556859833046E-4	0.2553006019816423
-5.507477156915547	28.790577524822243	1.9764114990467194	1.5786974409298776E-4	0.2552811860431506
-5.640376413522405	29.93509919763994	1.9979879394257194	1.6926997103735997E-4	0.25507530188752947
-5.66674537726079	30.200894570944342	2.002986098559473	1.7190321275338202E-4	0.2550274391435973
-11.232964758328787	33.56280133293661	2.0663727896864823	2.0606747184342175E-4	0.2544760220122927
-9.890707351552885	26.584105713780335	1.9348907793530692	1.3613415017105554E-4	0.2557227551295892
-9.499209611630052	25.463046361573806	1.913786880354358	1.254307819154893E-4	0.25592144588874605
-10.251371607480321	28.08873461337165	1.9632373471706632	1.5074731535571432E-4	0.2554545929869143
-9.949856872037069	26.81141811544305	1.939173178951491	1.3837183163026864E-4	0.25568228530902326
-9.409620206466	25.28683176907262	1.9104607041935553	1.2373381029529685E-4	0.25595241721009787
-8.975776833099328	24.413789608181347	1.8940598554032433	1.15534165695136E-4	0.256106035459048
-8.450931047688341	23.67686534172989	1.8801577598685513	1.085891385893601E-4	0.2562342532253597
-8.315280225053407	23.486682331666373	1.876587868314251	1.0683570240051713E-4	0.2562673675476927
-8.109310669822081	23.245736403988893	1.8720471207425424	1.0461316263452624E-4	0.25630901659636585
-5.04821833795282	26.35030357792787	1.9304689795342402	1.3403603154663377E-4	0.2557185592373633
-5.072511135861281	26.457154341834364	1.9324754641512376	1.3504215472637455E-4	0.2556994367102459
-5.319014801988768	27.6151602307035	1.9542797481326157	1.4629649219084328E-4	0.2554921563858034
-5.298549699956672	27.508324942348306	1.9522714440198832	1.4527570036135704E-4	0.25551130693107094
-1.6547952866665352	20.435138707303928	1.8191491868612104	7.827817022153313E-5	0.25675744644306253
-1.7068462026965912	20.505043732104994	1.820464658961643	7.893120672282883E-5	0.2567452795761168
-1.8328638043067826	20.675856534446993	1.8236758097119274	8.052402755156803E-5	0.25671553748050235
-1.9146876228856835	20.78271581099791	1.8256867552554292	8.151893835990363E-5	0.2566969585029104
-1.9589596542270868	20.838178803681924	1.8267289498254415	8.203251408756096E-5	0.2566873309938504
-2.2267902915590323	21.173727916983232	1.8330488989179106	8.517009873148642E-5	0.256629090348924
-2.4765836027203294	21.524027437877677	1.8396285718343908	8.843719557144015E-5	0.25656801061869056
-2.510632075597485	21.56945277354053	1.8404845616193464	8.886496966033199E-5	0.2565601073989117
-3.4170539347823667	18.323036770820913	1.779454605006271	5.871522401231577E-5	0.2571557769029222
-3.3613588547056894	18.26201824120377	1.77830784244793	5.8150408890269046E-5	0.2571663052419432
-2.8302006677410443	17.7685842180935	1.7690313874921386	5.3574027202624755E-5	0.25725067274086666
-3.0213186080937637	17.882690433716814	1.7711769178232564	5.463516696451213E-5	0.2572317881349468
-2.9853774190574067	17.85333337493745	1.7706257935421803	5.436297303128599E-5	0.2572367697281338
-4.904236518511963	25.91960781073081	1.922347743695985	1.299397356448216E-4	0.25579517323234735
-4.723668736196532	25.314951331292864	1.9109774590604682	1.2414088581910298E-4	0.25590291854406344
-4.604679940346854	25.051089745874435	1.9060000684587115	1.2160281090720958E-4	0.25594954421960203
-4.281370486848969	24.383328411417228	1.8934555527863832	1.1531127763970742E-4	0.25606739514269006
-3.2125741016240386	22.611557155864187	1.8600891020909225	9.862056948916271E-5	0.25637804200909653
-3.272014261258436	22.70654698603269	1.8618732691299744	9.950539015333826E-5	0.256361403233754
-2.5518384799861815	21.63096481182497	1.8416410187998722	8.944560299301475E-5	0.2565493607690681
-2.8735384712196232	22.08009398368013	1.8500973101941942	9.36448785610968E-5	0.25647107297349747
-3.1756044296995665	22.556944434453374	1.859059947706378	9.811391386540951E-5	0.25638758318498656
-4.545571876999899	19.652622560032107	1.8044538626904056	7.105751574414254E-5	0.2569256998170805
-4.424895516455141	19.524062222800467	1.8020369723765624	6.986888054128847E-5	0.2569478541515444
-3.958958611653594	19.00470136406695	1.7922687529320305	6.50384757314417E-5	0.2570374786363602
-3.8782730930382083	18.915322300283425	1.7905902387804047	6.421128838099049E-5	0.25705290907501954
-5.025563667731989	20.107549344377823	1.8130228178788474	7.531121983723991E-5	0.256847881965134
-5.277731362781373	20.350988119887234	1.8175912674518404	7.75592429694028E-5	0.25680614970284543
-5.606549304112775	20.6598148798465	1.8234110148539153	8.046121475034401E-5	0.25675337407970017
-6.131048509468386	21.17349677678001	1.8330590982668928	8.523134253003972E-5	0.2566652839125964
-7.17416985769136	22.198608654304337	1.8523405489479265	9.478817627172468E-5	0.2564895728507437
-7.6413332318231895	22.67125431062098	1.8612587336616442	9.923049651052282E-5	0.2564084877712201
-6.9150129554945305	21.927639425126234	1.8472579324231502	9.229324659349781E-5	0.25653619635331615
-6.31895859009996	21.343154735881807	1.8362631648938157	8.683695383104013E-5	0.25663637113990617
-6.618255579081206	21.642875823077	1.8418865735156407	8.964739194791189E-5	0.25658495282935845
-3.6680004015474728	23.30103040805593	1.8730746431084369	1.0506971508973201E-4	0.2562575155360963
-3.83446762916781	23.580833568731567	1.8783353101920002	1.0773962574930003E-4	0.2562084510688095
-4.071443328978513	23.987709649252928	1.885999652477242	1.115239615809807E-4	0.2561370090833603
-7.640251545310057	17.586782544931808	2.649228276180591E-5	-2.5189097737792413E-5	-8.029765568796182E-6
-7.509356374993602	17.79911102953117	2.7065321337298342E-5	-2.579989090722653E-5	-7.870045805424499E-6
-7.6989388334005735	17.4903691638282	2.6261641736899804E-5	-2.4940440210923427E-5	-8.105201084496217E-6
-7.762103216471637	17.30759444679789	2.580969527053873E-5	-2.445734522724653E-5	-8.169064620050365E-6
-7.821162534822876	17.152686250634986	2.5448447993111105E-5	-2.406393938336362E-5	-8.239119736334075E-6
-7.87221896818102	16.9473112831706	2.497815084426925E-5	-2.3553798281079345E-5	-8.29074761929861E-6
-7.921170402924522	16.753942907049066	2.453856687401482E-5	-2.3075323154869968E-5	-8.34062167859137E-6
-7.9783869673286425	16.470761822820492	2.3924804349407985E-5	-2.2402410240786505E-5	-8.395067219304753E-6
-8.003886469325913	16.357472230499454	2.3679061422319767E-5	-2.213010049157881E-5	-8.422864175280883E-6
-8.041803974825056	16.197407590250943	2.3360695514785325E-5	-2.176291145075369E-5	-8.482158985398717E-6
-8.11957094103931	15.808141817188318	2.2576033691438042E-5	-2.0871474266560822E-5	-8.58698262784591E-6
-8.094241908274963	15.975737091845481	2.2908670433533537E-5	-2.1247494659078443E-5	-8.55333242682331E-6
-8.149959289733443	15.594634263864748	2.2146916505849198E-5	-2.038676748701011E-5	-8.62502852091092E-6
-4.487015489615116	14.591722761896559	1.7911751715600335E-5	-1.779033888059087E-5	-1.5272977948457477E-7
-4.416731324563106	14.512870608922288	1.7728504604438455E-5	-1.7604993312892818E-5	3.856086522158648E-9
-4.329055028394281	14.412978776001905	1.7488059713554396E-5	-1.7361692372996964E-5	2.0632826496911032E-7
-4.19303203891211	14.248275933735142	1.7109711146587112E-5	-1.6973762932475762E-5	5.143907682373239E-7
-4.178965322518646	14.23024927967746	1.7067008679274412E-5	-1.693006337393213E-5	5.475153096221956E-7
-8.208595369810979	15.125877972768416	2.127976619025802E-5	-1.9387672377581525E-5	-8.722439996702461E-6
-8.250106284083648	14.883579494882824	2.0872933357841393E-5	-1.8902250709614835E-5	-8.791646211038738E-6
-8.184763342662869	15.304083214581624	2.160258662103549E-5	-1.976071661267831E-5	-8.685426329732502E-6
-8.194040568253598	15.203367992185502	2.1408635828286796E-5	-1.9542444571834238E-5	-8.69701428586535E-6
-4.009503675450382	13.95499929048619	1.6449824989663353E-5	-1.6293455477445157E-5	9.291208864619312E-7
-3.967321215997023	13.879167246534847	1.627223230270838E-5	-1.6111340226793104E-5	1.030213132030861E-6
-3.8768075373306097	13.684183745503944	1.583636638506321E-5	-1.5662450291384068E-5	1.2404481387696687E-6
-3.8285567068758617	13.577304042901428	1.559792005843558E-5	-1.5416234056614333E-5	1.3502569263096293E-6
-3.679175518096213	13.165512678706849	1.4681593437962745E-5	-1.4469120753582446E-5	1.7011328864399756E-6
-3.5952780276413945	12.848827743115857	1.3990882808448485E-5	-1.3757322132993492E-5	1.902307555732392E-6
-3.8035301168690907	13.511178334388502	1.5456795469967168E-5	-1.5270301663947072E-5	1.4056309289696292E-6
-3.5706258476984103	12.751547870197772	1.3766725500826709E-5	-1.3526032150052681E-5	1.966224667856742E-6
-3.536337058362929	12.508568926206657	1.3219441563803442E-5	-1.2967703798747523E-5	2.0652469947828085E-6
-3.4943523373487664	12.217884679130231	1.2570780212117516E-5	-1.2304660375606801E-5	2.181274869949084E-6
-3.476217738039166	12.051206781698731	1.2211475584391129E-5	-1.1938132588137721E-5	2.231557774801292E-6
-3.4381043775288846	11.707787309160882	1.1417525591523096E-5	-1.1120195405024457E-5	2.355621324920701E-6
-3.4175141432913065	11.442487558596586	1.0839223032690348E-5	-1.052646637043018E-5	2.4174771154740266E-6
-3.390535492772293	10.959938069747185	9.758715754204624E-6	-9.408361997857297E-6	2.5188682588973E-6
-3.391605607580326	10.637069694303245	9.043946997388755E-6	-8.668421855017697E-6	2.5409371968722893E-6
-3.3957072198915474	11.125983907025887	1.011794997418658E-5	-9.777797811627958E-6	2.4985215085451343E-6
-3.3933099091125833	10.454525891479044	8.627692583615486E-6	-8.235986901898316E-6	2.5565728507924516E-6
-3.392748642497309	10.363320317554606	8.423669020959997E-6	-8.01836014182726E-6	2.565798702589446E-6
-3.3881777990103163	10.052022617744685	7.745021315077868E-6	-7.298551307316549E-6	2.590179221100116E-6
-3.379931059854188	9.65560915900371	6.912242733519188E-6	-6.3916369791153095E-6	2.6131755031426844E-6
-3.38003327420144	9.645525660619372	6.891393821322896E-6	-6.369376533113137E-6	2.612903292306416E-6
-3.380411775956053	9.63612711841371	6.873072893283779E-6	-6.3497372499947134E-6	2.6114367630347162E-6
-3.4070943292007656	9.209820550583608	5.985259289268069E-6	-5.3758525370535415E-6	2.556051161485955E-6
-3.4177904844649305	8.97279793026408	5.5299132051103105E-6	-4.866716920382732E-6	2.504797544157906E-6
-4.670507470987797	6.528342318175511	1.326157135446206E-6	5.788336647035188E-7	-7.60134627340379E-7
-4.472672713765167	6.53165408154053	1.2794062427370292E-6	5.372172379211529E-7	-2.1526700391443557E-7
-4.296096768007061	6.564113874181485	1.5338250659233098E-6	3.9313820154868526E-7	1.2962201893232795E-7
-4.1907677441120486	6.6201318525786546	1.7288587430043627E-6	2.1093762920024524E-7	4.1217061352403447E-7
-3.42823364007561	8.77881073484247	5.156329336715312E-6	-4.421318339374007E-6	2.4820903787752693E-6
-3.440421539484517	8.631632878187974	4.9177323455901485E-6	-4.109889320699954E-6	2.4466805046227973E-6
-3.510174069952668	8.051882576425108	4.059477821059292E-6	-2.9036786031344405E-6	2.2493569913094317E-6
-3.4654247941708625	8.41479710425795	4.5558333377153775E-6	-3.672303999604995E-6	2.3746941908051406E-6
-3.519325274558982	7.974355231943207	3.947358845108424E-6	-2.7564532654536386E-6	2.2076669658483183E-6
-3.8048036653298265	6.960169305120867	2.805329341438112E-6	-8.656311805605809E-7	1.1566348685908827E-6
-3.942941641067294	6.809098812242506	2.356211949412799E-6	-3.6463884320827804E-7	8.798160430586858E-7
-4.081244662082278	6.715380176995773	1.8857871461914726E-6	-1.5530887033431317E-7	5.987975663264201E-7
-3.557899482821399	7.6388476831782866	3.804541385561623E-6	-2.3046272501127806E-6	1.949357748448794E-6
-3.5506928691402093	7.692857622749482	3.7689560438063658E-6	-2.290314223624789E-6	2.038750280297477E-6
-3.535122007221198	7.8370201875805385	3.847492477880045E-6	-2.5239950140306975E-6	2.1139986058791833E-6
-3.5827478111781415	7.560437912809053	3.614743750917986E-6	-2.0348130831133585E-6	1.8591567881321033E-6
-3.656557182300242	7.31345080673359	3.277972463573225E-6	-1.5907634863798625E-6	1.5403519891043815E-6
-3.741595319822733	7.091603710798701	3.0925118536117417E-6	-1.2771672857577197E-6	1.2873661622037523E-6
-12.48823622079036	29.318127189803445	1.3960598959833068	-0.14969266252423274	1.002867387263943
-12.301573729696075	29.291730374054282	1.3199003657963155	-0.15838070310570093	0.9875766603329046
-12.904182385341631	29.37659805299116	1.565195737426575	-0.1349722713189013	1.0241503781701928
-12.704310573905445	29.35687813300677	1.4839499714724818	-0.1414595475850512	1.01533028789442
-13.215739023882737	29.375039723105594	1.6829474654427012	-0.12701791675054352	1.0255311438530612
-13.289816212405814	29.38416912499247	1.712424201455517	-0.12599538488257697	1.026723369481881
-13.628735756055638	29.408293625969595	1.8309939001911548	-0.11813231147661718	1.021175103353924
-13.761313265189306	29.420327221129604	1.87827598974055	-0.1155265083966367	1.0193727315352397
-13.789831291953012	29.42263826529943	1.8869987412674072	-0.11525738468681587	1.01839369963455
-14.193507593470319	29.351006338599753	2.0011019238535597	-0.10759155758412162	0.9953130829086803
-14.343065600888547	29.30623263263965	2.0369913326823057	-0.10153291689558755	0.9854757158106907
-15.169871121939503	28.7024294022831	2.2432157704441353	-0.0652784624324675	0.9543831222778281
-15.025976096323706	28.826575538617305	2.2069491506865546	-0.0693592059827943	0.958112229754106
-14.704342841257393	29.099582909420015	2.1263912580115796	-0.08137533698303152	0.9678495084190293
-14.77814405518191	29.048154888872233	2.1439934746705616	-0.07691030175477959	0.9642651783865214
-15.194930389272562	28.670268692680192	2.2508771972831774	-0.06567429940928496	0.9534715024508058
-15.552436058935607	28.262388145106144	2.354268881342822	-0.07203191911559571	0.9397191281907595
-15.65870487864321	28.128694460225432	2.385588014706161	-0.07464177258326293	0.9351780354480198
-15.420870685895718	28.414489982476084	2.315694715057882	-0.06829513967341479	0.9454216918457468
-16.14669845066415	27.534817692946177	2.5210477147170454	-0.09973736419668514	0.9018061211696947
-16.18902508127296	27.487365967844962	2.531400621661504	-0.10264868352211001	0.8982493458227699
-16.090879730623392	27.60512583812312	2.505538270469831	-0.09677907914109628	0.9058537816712762
-15.906983759261689	27.83045491742547	2.455197752466342	-0.08711799994866778	0.9192539142053138
-15.78801336657089	27.974288039163056	2.421956116088535	-0.08088975153801856	0.9271734819785538
-16.4224657835804	27.241242221715776	2.582382143724902	-0.11991804425302949	0.8807340016847574
-16.636541644582238	27.015574682657572	2.6139463168774	-0.1359223321529773	0.8596645692407694
-16.701862721366762	26.948993088668995	2.6194880557422957	-0.1402372794708053	0.8527834429251102
-16.98192097775023	26.67928029930171	2.628011022701199	-0.15947701722932983	0.8338901281635591
-17.086567607533095	26.586911131348927	2.6226320187326704	-0.17016256587306014	0.831390756553927
-16.810764952407226	26.84442366016748	2.621644592901551	-0.14820517068911837	0.84615688485639
-17.316197999609905	26.352544552541893	2.595983272615795	-0.19960468630665926	0.8392559095360534
-17.45518464052986	26.210110438215963	2.577885510569088	-0.21813624033848542	0.8449175209021873
-17.722095738557805	25.895382301413925	2.5419061348634537	-0.2828695440884455	0.8755418014934059
-17.72264017583542	25.894744071275742	2.5418195606842615	-0.2829968695772892	0.8756030596365232
-17.932597821946576	25.11386146747848	2.4586817962813403	-0.46689057367667486	0.8841603169398301
-17.907096306050956	25.00313633884308	2.4438677983455803	-0.4976645120053664	0.8734875711195095
-17.75267320881764	24.32471147247125	2.3498134014179306	-0.6879145643308708	0.8069186055689528
-17.92944471255859	25.1306830888716	2.460152651200164	-0.46324489781553563	0.8840830963803602
-17.722777975835573	25.894232143167198	2.5417504506778705	-0.28314034140624694	0.8756045445466846
-17.728945142955695	25.871483784810497	2.5393446054802333	-0.2884946505734223	0.875865347074602
-17.700264955727473	24.192801294244298	2.326236800120665	-0.7291059739313586	0.7775671305583773
-17.492893227235577	23.675149455238873	2.2324871075874855	-0.8869645392171841	0.6611946174863048
-17.219818972655105	23.051350814888384	2.1311328120525856	-1.063196369913682	0.5070950800350373
-17.213682929786287	23.036984749786797	2.128697698741897	-1.067146768910654	0.5036304217163343
-17.20651458505761	23.021889840621302	2.1265809051646523	-1.0713431944020078	0.4996726123459096
-16.72944438496599	22.0265670999435	2.0011948545975518	-1.3356157344718802	0.2286878015936551
-16.772330573218266	22.113599037757318	2.010966816940006	-1.3141115290940206	0.25271936972134235
-16.97378539565523	22.529669064239176	2.057494786303478	-1.207925846256496	0.36626326029532597
-16.69878402350933	21.97001521221032	1.9972660150100543	-1.3483518821479832	0.21320556667517948
-16.44523432072541	21.481646309928003	1.959188636396082	-1.46051691253536	0.08130494516432442
-16.38784636008633	21.382208809377225	1.955514980466329	-1.480433328492786	0.05413348863637658
-16.10429654720809	20.90765006213037	1.929963995040473	-1.576012350019679	-0.08213730809302539
-15.229590069694847	19.59839917871314	1.9067643087795747	-1.7315485406195035	-0.4630928746127433
-15.573303162172023	20.08692966262294	1.9112934420892727	-1.6892093866699796	-0.32210769672350476
-15.762739830454272	20.369577854236137	1.9167215265855864	-1.656184352725671	-0.239176669161291
-15.676053214728174	20.229671015614727	1.9125213520132316	-1.6765760000860293	-0.28006512982779125
-15.004965242227517	19.29705702264412	1.8967046991578556	-1.7238082060554434	-0.5498165162935738
-14.347740685004595	18.43237628944785	1.7720700225006119	-1.5697378549017076	-0.7565723688995932
-14.71316053352021	18.903140185799252	1.8679366281783687	-1.691842302608983	-0.668498889426756
-14.112301424219844	18.14085757339455	1.6766564858005202	-1.4586670000173405	-0.7913087546531745
-13.786968016309958	17.746840232171802	1.5133734932269016	-1.2918352279670666	-0.7680531680210023
-12.572484095421888	16.31238607204104	0.8555188708711717	-0.7022081334669701	-0.4646899087941061
-12.73923093656964	16.50237005974189	0.9446651614011613	-0.7803007487044303	-0.5110160580459167
-13.149721100590622	16.985383718836303	1.164558703341643	-0.9787635775673053	-0.6155509164759636
-13.560443943361147	17.474962802260926	1.3876092093041295	-1.1781513864265718	-0.7165732183943906
-12.433087863224218	16.142914163274668	0.7830235748483998	-0.6396740999096288	-0.42638297558249394
-11.67886765718853	15.130655135953049	0.4084446820349101	-0.3031425513314534	-0.23402543625854566
-11.370603754574383	14.616160191779192	0.26300348142390995	-0.16191760385259046	-0.1655233371606573
-11.928279318244115	15.521235666230787	0.5280967028910077	-0.41319440811579955	-0.2922219096242734
-11.098102119973685	14.067276715400904	0.164152216681639	-0.0761935842623803	-0.1052769205803277
-10.94829922258624	13.75778922441979	0.11094124350664761	-0.030461091390699482	-0.0711735085939384
-10.566136973193167	12.955069884045642	0.053020008040567425	0.010038866552043939	-0.016387314978006523
-10.528617101577506	12.869997651759531	0.04665322408894465	0.012905132318561137	-0.010949465421769777
-10.125844678960055	12.03212679724241	0.03458637401624737	0.01520465333552806	0.005789948058328108
-10.205786830641387	12.200371242765215	0.036887682909354166	0.014609835308779434	0.0024262922754468507
-10.11776374681346	12.014636087480781	0.03452010988410472	0.015063938563369586	0.005988461560993191
-9.799033203597945	11.32040592221854	0.024327869050329413	0.011775423953541598	0.008149333362223772
-9.732454220074882	11.174895810343436	0.02226662058149704	0.010479065984769498	0.009492222956532922
-10.081694286405995	11.938670646469957	0.03330883495977355	0.014605660235770278	0.0062088609489356055
-9.419861471494833	10.505758447346915	0.014333559859562322	0.004579721773097508	0.006081781098257413
-9.39945834397536	10.463080013210769	0.013841619526244932	0.004171381121561924	0.005853387152198536
-9.362989365785312	10.388561145610026	0.01305688218034913	0.0038761975688129413	0.005558861707873222
-9.15485933130238	9.94585479357356	0.009143730098495373	0.001812437714246491	0.00352302640565161
-12.250739993292553	19.150604908283345	2.061273844392433	-1.918687265103914	-0.61070598550982
-12.385666050996104	19.229462944007324	2.1669004669348415	-1.9946456204521916	-0.6759221991869966
-12.018444755085756	18.995911937273455	1.8479352756753258	-1.772341275701747	-0.4816183305492817
-11.827571680933026	18.805921238230237	1.7501623518530858	-1.693203087415022	-0.4162708804572919
-11.71378598197753	18.69006222155872	1.6843603493262533	-1.6385509471447748	-0.3764890006611983
-11.489121580415649	18.312221504949157	1.5197124157177282	-1.4893810850044003	-0.297230204460313
-11.42092816915265	18.202424829191397	1.4717863596441318	-1.445186328151074	-0.27523680726623845
-11.137081940903064	17.673975351763787	1.2432357955519344	-1.227406543210257	-0.1964121314951454
-11.050577560623434	17.52903972488271	1.1785793612986537	-1.164798909233055	-0.17571424966022026
-10.900173758069224	17.228821915447778	1.042826509175485	-1.0314864424713033	-0.14474763631746373
-10.59407257662658	16.86993613536655	0.8678786852563418	-0.8598327563088889	-0.09974173332458908
-10.4015251414116	16.663994998799538	0.7710233145494974	-0.7643989393355014	-0.07727620311941717
-9.980308680915373	16.24426542990552	0.5734445899266695	-0.5687297410279157	-0.040087533538940595
-10.52456597891735	16.788877057884427	0.8295094135181845	-0.8221953015574365	-0.08852025691543455
-9.215934750579713	15.702403997568886	0.3158507383186878	-0.312417112847459	-0.02720434310917259
-9.506635524164235	15.916651407254937	0.41534095310169944	-0.4122812609004112	-0.018873107575837926
-9.713477904294042	16.0562870014233	0.48410120652997973	-0.4805201109811149	-0.026134769602220026
-8.987328542896977	15.535943891824608	0.24141538333457863	-0.23769803096945533	-0.03185218986233796
-7.038155536202357	2.4161328913912485	0.0011765569995983544	-9.116852002908745E-4	5.230475709176657E-4
-7.218271698777633	2.47634434863711	0.0011254291764667573	-8.954649627340011E-4	5.25220289101777E-4
-7.402921517489648	2.596088343862585	0.0010721200099538942	-8.847250085555124E-4	5.130019110745558E-4
-5.610926604361966	2.56874897195521	0.0015551520975348471	-9.858264608480429E-4	4.639609160502356E-4
-5.791192046184306	2.4885541575675454	0.0015293426216485425	-9.91504651108502E-4	4.837496896984637E-4
-6.090991914769232	2.367770791599311	0.0014580425174649716	-9.862868820726715E-4	5.013275338250173E-4
-6.223300720670824	2.365865245728654	0.0014301449934193368	-9.806565559608185E-4	5.160397381204072E-4
-8.524776938151282	15.280293075065625	0.17814181063970883	-0.17205593857057053	-0.04465064185085738
-8.5390176621	15.301185889469425	0.18828513228830943	-0.18185219514496404	-0.046993256386360045
-8.574275941324595	15.320887483760043	0.19259247884140307	-0.18631338632825736	-0.0461651822269247
-5.2268760988311245	3.1984387632370352	0.0015126132984227781	-9.349143329091545E-4	4.451055784319256E-4
-5.323022364028059	2.954304032548915	0.0015460652647303146	-9.564232268805152E-4	4.481119460440259E-4
-5.411391041049513	2.8046470279535036	0.0015545171194131767	-9.655295631712051E-4	4.5161626579651556E-4
-5.361270108912003	2.863813885716368	0.0015571023779765067	-9.62429535536085E-4	4.496769110144165E-4
-5.176470922340737	3.3654332504811606	0.0014765168336232752	-9.169061545268764E-4	4.390452097570082E-4
-4.997438755280889	4.032636318053695	0.0013388378920386114	-8.602252149972691E-4	4.1061939499425056E-4
-5.108994509801874	3.6116460899580636	0.0014287378875329519	-8.98752075774182E-4	4.3186966479955496E-4
-4.991774580661376	4.054261353979088	0.0013345570594350802	-8.588057958178227E-4	4.095039317457372E-4
-6.53602006808163	2.347293243898074	0.0013369759724835228	-9.562861583837629E-4	5.289728434759688E-4
-6.871423256057571	2.3759082864320638	0.001234974379138415	-9.268974152928282E-4	5.32596135509137E-4
-6.725008134174486	2.363972974785624	0.0012817965712485996	-9.400292456119607E-4	5.335236423787673E-4
-7.498445287702315	2.6504749625169852	0.0010435058746694349	-8.785152425189013E-4	5.064918227068097E-4
-7.543394316053332	2.6908233254228815	0.0010334747244111582	-8.788896592265224E-4	5.004602370460557E-4
-7.714537633122486	2.9137762658493207	0.001009596279634376	-8.767285998564185E-4	4.94980874006597E-4
-7.7891268079090406	3.0564766598021276	0.0010149387357091682	-8.867399257082175E-4	4.909381239563159E-4
-7.80527300412054	3.4063802626319237	0.0010472553537545256	-8.996034061851274E-4	5.221162172109457E-4
-7.804324521600502	3.2269612996167556	0.0010250333857073364	-8.888266208812592E-4	5.051025924993883E-4
-7.758877336072651	3.698244931275473	0.0010688950280807426	-8.982014038836171E-4	5.591845733883363E-4
-7.751964178591711	3.7286102673963915	0.0010726749480873042	-8.991768899786828E-4	5.638500613218098E-4
-4.868412953288395	4.489722570165323	0.0012251861279907275	-8.100944129274865E-4	3.5174632028831627E-4
-4.944274103721604	4.221530184777065	0.0012925126989028562	-8.401621181749644E-4	3.872389738639898E-4
-4.861218645669248	4.514367912389247	0.0012168998799217008	-8.05330543120642E-4	3.4715167847878235E-4
-4.761328567585714	4.872867994409656	0.001103284004974388	-7.459899243564094E-4	2.8450096484714503E-4
-7.7347878369548635	3.762505605967378	0.001073207128248741	-8.968910602537289E-4	5.706490261536528E-4
-7.441188952293851	4.488511996506501	0.001046731893247808	-7.974634324942376E-4	6.767221362138517E-4
-7.462522939780039	4.43043664258904	0.001049123143970205	-8.055147672324946E-4	6.683604905325958E-4
-7.583988224902736	4.103803156183615	0.0010703133247895991	-8.605561564259702E-4	6.258953304485258E-4
-7.428705960551779	4.562167039268793	0.0010410417012934425	-7.815913760621279E-4	6.85572861207481E-4
-7.367225146909923	5.0179675342064245	0.001010162058049135	-6.775519206407146E-4	7.453236595587777E-4
-7.395373926440531	5.510469499667041	9.713876621257176E-4	-5.202188266737313E-4	7.985534110714341E-4
-7.396628687854849	5.543415335697084	9.689221362297096E-4	-5.108725784847101E-4	8.01478371323848E-4
-8.951906927477943	9.55517852325179	0.006959445683551115	0.0013117337438496165	0.0023030707026507674
-8.732770861641235	9.107630277300872	0.004833083749321172	5.66326997840102E-4	0.001724246758462694
-8.477149435408428	8.592840803667324	0.0033986568045909493	2.3866211740967616E-4	0.0013616092042105891
-8.352048182285694	8.325615036227727	0.002795724847713614	1.894937711663967E-4	0.0010208722098436244
-8.222367325804308	8.079901469599669	0.002412453755156505	1.4434600123811422E-4	8.858839733679133E-4
-4.558078678429407	5.6727023718291845	7.407169955115565E-4	-5.129763573432085E-4	1.3153202600212983E-4
-4.661854211303943	5.2307881209663405	9.538658601018604E-4	-6.528053839605042E-4	2.061224576946438E-4
-4.6736829568741065	5.179041007331088	9.758486500236176E-4	-6.661478701273794E-4	2.1546243906948973E-4
-4.664862639408369	5.2157017440172675	9.607985280929803E-4	-6.571927998295594E-4	2.0804651831547963E-4
-7.642518454416541	6.7438038314408955	0.0010940335995549345	-1.525684783565568E-4	8.194136416757717E-4
-7.72390205946121	6.960130553786359	0.0012401560341323864	-1.0910357153224939E-4	8.317827592040668E-4
-7.960824009101229	7.5515457825414485	0.0017228217374252652	2.672709012582117E-5	8.248899692341897E-4
-7.398279738095727	5.568321714484634	9.672233113165462E-4	-5.035698501669297E-4	7.999013838830024E-4
-7.486554017062449	6.151026864151781	9.749421286948477E-4	-3.2323896292628065E-4	8.287045557195824E-4
-7.599533786520233	6.612688047526157	0.0010511874191236944	-1.9142420744428732E-4	7.981377687158089E-4
-4.559353287845783	5.783205763653101	6.842374165137499E-4	-4.780644294042793E-4	1.1175222906591214E-4
-4.539973927898901	6.108340489734484	5.204848484365355E-4	-3.624494720107376E-4	3.6796150367630705E-5
-4.595870421128182	6.280367827388355	3.113504041208939E-4	-2.1961213717444495E-4	1.4666406921183648E-5
-11.949523827617073	29.206895619841305	1.1730461864545518	-0.1758914327299166	0.9451869285019525
-11.807688642858182	29.154031813094953	1.1141114348796086	-0.18729622089130948	0.9208186448537028
-12.00330605669702	29.223330979102066	1.1959978498165857	-0.17248673428853278	0.9526119416186631
-11.58017196199464	29.065937130844834	1.0233122579685643	-0.20953990942506837	0.8853696134294179
-11.41683712235142	28.96940271662765	0.9648946491001663	-0.23354206541401934	0.8502591975858106
-11.219350371023808	28.853937987330728	0.8925727903455682	-0.2653629303724768	0.8069919374807292
-11.063811648377435	28.68153300927144	0.8519431184413175	-0.3170187406490151	0.7656025067103056
-10.947486528223845	28.535037823889105	0.8229474192359123	-0.35867304409206713	0.7338774500431744
-10.899230615467399	28.323819733732066	0.8396637108101955	-0.4252424687991201	0.7181409714876767
-10.868467577029437	28.194812621939796	0.8489605620406584	-0.46560545387605107	0.7081694465378076
-10.876511202290695	28.109887068149042	0.8768417868073912	-0.49747860984160036	0.709870514995992
-10.899672074901286	27.854101802332053	0.9497922172286458	-0.5859184801940363	0.7098620961375675
-12.412266700730603	28.73183000599365	1.2821373103518983	-0.18891716286837643	0.9492704687065763
-12.004390987243811	28.644127827029816	1.1144467190319505	-0.2630885609123239	0.9122929857950112
-11.418956634563854	28.353076382645266	0.943422276551257	-0.4096438036068044	0.8307572011082166
-11.624144095082618	28.483083006210283	0.9873128320453095	-0.35114295303632737	0.8636738286339728
-11.98757052088968	28.638168487186267	1.1084440948879295	-0.266654442302576	0.9103925169128326
-11.999455430555999	28.643021141499133	1.1124289867712698	-0.26397890476617997	0.9118717198081989
-11.11438165555979	28.077094826076056	0.92479925462772	-0.5143025668508161	0.7645071324485876
-11.390783517603357	28.330385589064328	0.9394157454656199	-0.4190690341094324	0.825122112797648
-11.018694723095315	27.985290635821798	0.9341585872680074	-0.546623291724174	0.7404478481576025
-13.471803069018005	28.77445563984976	1.765333596708337	-0.05907833244888669	1.0101792091102095
-13.48260549035852	28.773788416678933	1.770129755895268	-0.058001362491133225	1.0105432494018345
-12.935354512904492	28.789110493383188	1.5208562123954426	-0.11605999237976752	0.9871267037326792
-12.730299209385468	28.768829272465172	1.4287335439924518	-0.14405839956645006	0.9741891704201562
-14.231290469589101	28.525879619960573	2.064816638592184	-0.03351979208635774	1.012561511890972
-14.010448775461906	28.63328583652027	1.9854391676733951	-0.033130118755291774	1.0150259402367303
-13.506471729136642	28.767317669153915	1.7797331080658143	-0.05687855104446768	1.0107034749545492
-14.460841527293365	28.39408003504012	2.141443081193374	-0.03798028845706299	1.0066149852139303
-14.783683682753072	28.129965573228738	2.2285682487130796	-0.05861986505116034	0.9904967191155423
-14.975465100779633	27.963363652093868	2.2791860613524766	-0.07218979089713164	0.980196348846212
-14.857377166814722	28.070482248494333	2.2484384204702907	-0.06360728976621625	0.9870091010282693
-15.247091508969765	27.723494694946858	2.3497238333924297	-0.09071954881826484	0.9643027851172341
-15.438921475279523	27.548521108541188	2.4007770215516424	-0.101219235268134	0.952891894893629
-15.777307067901031	27.23142152114181	2.487605367344086	-0.12054134655356777	0.9299444631006295
-15.505550048294694	27.4862002405047	2.4177542916866694	-0.10534011227285475	0.9487104135825775
-15.95882932927022	27.057658625283377	2.5318715455364984	-0.13296319031295312	0.9150204035165632
-16.071627921968407	26.944874315391413	2.5577231621449616	-0.14111382023801908	0.90500560271456
-16.348879088595037	26.649360708813276	2.6104282229202997	-0.1637888983882747	0.8762451495322939
-16.427997019937784	26.555959712111072	2.624951567395244	-0.17129349009611705	0.8662109762566671
-16.656844434007954	26.17623866269756	2.6342926788625376	-0.2260914636848065	0.8207074694682057
-16.696536478621557	26.09508062700545	2.6298902984503245	-0.24020216957579132	0.8104660460032802
-16.835749776418716	25.686852448177994	2.579835698351586	-0.32997100619027464	0.7569613308846302
-16.845061757485475	25.628453285604436	2.5678140735245947	-0.3461292144193232	0.7481974154491418
-16.850433340026893	25.176846057478727	2.46137442770474	-0.48136655547462	0.6716606007882127
-16.85038673364371	25.14105029551206	2.452320174852835	-0.492711010471399	0.6660341985167265
-16.822804208812027	24.752145786172367	2.368901981765918	-0.6069761230287646	0.6009872878119525
-16.814022621155868	24.619664448408173	2.340460712255095	-0.6457587618976137	0.5788929845802417
-16.812945472733826	24.6090037446475	2.33834832880692	-0.6487221374064823	0.5769629414763322
-16.723937840816944	24.10943746964462	2.2375743109786623	-0.7958806953976036	0.47710606354162644
-16.711672631053567	24.055094941481215	2.2275523794794427	-0.8109096940898531	0.46616000848569134
-16.289023552988983	22.907733919851253	2.0233371295713756	-1.122036827512196	0.18917396598932534
-16.541701583590093	23.45604246001041	2.121193364776699	-0.9737954754431565	0.3313625777371838
-16.554803726644348	23.499372302025698	2.1282746744364007	-0.9624417595258241	0.3412447169971924
-16.28488538521969	22.898119481008653	2.02173721960239	-1.1244839510139688	0.18674755593192519
-16.26218103763534	22.856454352609262	2.015620303706434	-1.13514088572165	0.17596267347382027
-15.969194038819062	22.31634337785984	1.9366298758984752	-1.274085086859563	0.035734121522109294
-15.890230123807179	22.1925020649246	1.9262943239234813	-1.3065199646335843	0.0030508610765259507
-15.611918811164477	21.76175729997115	1.8900570418330642	-1.4162076415909577	-0.11267968871174391
-15.389654649869971	21.467446140267274	1.8760051176102466	-1.483746269186784	-0.1943376451897073
-15.211472875440649	21.22502075941048	1.8630227620049573	-1.537743036938564	-0.2627758341875979
-14.852605830718518	20.76860561637889	1.870429980664954	-1.633059517896595	-0.38323690135126115
-14.818368111934701	20.727265125728813	1.8705089435807234	-1.6418303442804534	-0.3946857110909132
-14.010753868674147	19.956266747716498	1.905279814293408	-1.7658627555259157	-0.5904996370325273
-14.087441807327457	20.012526511232718	1.899336866965397	-1.756450653280279	-0.5784730433237057
-14.468160486474938	20.371519812579944	1.880292732930604	-1.7018319046386368	-0.49708409158243505
-14.161164464278139	20.08381166702931	1.894252252605837	-1.74589048406369	-0.5626552083428765
-14.781086333771103	20.690256417429	1.8717393912803963	-1.6486724477554342	-0.4057725905385374
-12.566775432145782	19.255877513320883	2.127572857028011	-1.9661585974127036	-0.688763513706524
-13.290339014836286	19.46305631769065	1.9742263780408593	-1.8528717502631924	-0.6813479954523434
-13.1729303124603	19.418787275288505	1.9974594704873094	-1.8711509599370508	-0.688630434758684
-12.843245224742368	19.28971157894774	2.0616515231073693	-1.9204562552869553	-0.7071725937816948
-13.364979556612642	19.508469790386137	1.967495181941612	-1.8450442646668392	-0.6753211332864538
-13.714991928392514	19.7215588672211	1.9290549715656562	-1.8035985576002866	-0.644116462688197
-10.73275094914898	27.601566124654774	1.0113444972746126	-0.6449737137009481	0.6584073302633192
-10.621312259153935	27.431657608134955	1.0426402630755005	-0.6809859121048811	0.621145951954041
-10.494472622804425	27.139762728691487	1.1164935336810595	-0.7377061301590904	0.5647090631481406
-10.440814811578786	26.97290839065918	1.1448622049672526	-0.7653513755747109	0.5300830497790227
-10.340010025599554	26.46761329405222	1.2508719538985897	-0.8537896773369352	0.41723250332020934
-10.310942985096554	26.231506882359504	1.2855761337155167	-0.8916774648659644	0.3679183247134992
-10.254915889396067	25.788604694922874	1.4045247617670844	-0.9819425451663031	0.2787557113211656
-10.226478276469011	25.49740684588262	1.4810234995256832	-1.0467436895427358	0.21341581199609222
-10.15297056364784	24.454238785309386	1.8592306694742162	-1.3275965289119134	0.036661147812236894
-10.148816922605754	23.97207807587904	2.028377189676821	-1.4543129511199215	-0.03890631482679232
-10.1572747910747	24.735583520367605	1.76130963256065	-1.2533536147832627	0.07972221805396876
-10.162097597121184	24.830116402868736	1.728167970762713	-1.2281167845673897	0.09507302776639913
-10.162546766859359	23.84260305188515	2.065208443478849	-1.4878664121235463	-0.05702021151606944
-10.199764060738538	23.17965757589045	2.2397155321489217	-1.6418619660164142	-0.1449201274387284
-10.264133457042867	22.925685144978395	2.272524031903382	-1.6906706310984094	-0.17451796982108655
-10.334836167150385	22.416165687077918	2.361222350794499	-1.7943125909595161	-0.2561467674045501
-10.491992980100063	22.018023813554393	2.3919626877011706	-1.8597118963827373	-0.31838066734004006
-11.549836964138185	20.072338696358347	2.3945558569163063	-2.0534664122329884	-0.639985566898914
-11.554967867880773	20.064003427239495	2.3935569549302818	-2.053333300962563	-0.6407080673176736
-10.551136967279964	21.796553611972193	2.415077247360426	-1.8979392338930718	-0.3613658573952396
-10.861109989919282	21.2561808403101	2.4137570758954134	-1.970793429209688	-0.4450355053166123
-10.944210941660401	21.11696785294288	2.420323624059599	-1.9908255522769194	-0.4718324901688738
-11.133323225905555	20.800917117156818	2.4196582267452897	-2.0202350383162395	-0.5341082366068246
-11.346534801731305	20.436488911990164	2.410842598080898	-2.0439354719368064	-0.5919366355937393
-11.231518843805489	20.62710766906838	2.421593281299325	-2.0348516925903715	-0.5652423992091786
-11.741469854730147	19.77949816437784	2.3678439754804987	-2.048932355916689	-0.6794918077584028
-11.841147224706019	19.661418434931374	2.3485468514407577	-2.046763649048268	-0.6946865275258343
-11.973386913159729	19.52262481256701	2.3233385064935885	-2.045948121907211	-0.7079844114561599
-12.17042537041236	19.353881967026794	2.2665476178333503	-2.031542415604829	-0.7142411557251449
-12.254791953417843	19.298450378205736	2.227753692904525	-2.0179554304601086	-0.7010332021660541
-12.107678242949614	19.405561627556374	2.283903870865237	-2.0351754884425644	-0.7127195297082506
-4.288326386940742	5.8070230604936794	0.07028169904190511	0.06297919746662131	-0.020336199687963588
-4.307057605244767	5.526002436139832	0.09782617893492174	0.08839041485691856	-0.021977591766375523
-4.180171464701457	5.245978145694322	0.12679115694710266	0.11637517199846173	-0.009693234803972082
-4.162615861022818	5.199209053922773	0.13129733460503343	0.12058635600574416	-0.007971433630952663
-4.143652721141185	5.191949089536986	0.13221378609947404	0.12120601602865101	-0.006344648001074595
-4.014987066173259	6.398560350145364	0.011615173439563312	0.009474067884957891	-0.0058202919216578134
-4.102160277057983	6.226155071234556	0.028296217213926937	0.02525518094398575	-0.009012794467541331
-4.158587255864665	6.1200098173878565	0.03947456410623211	0.03545217066424888	-0.011818692038531003
-4.284793079351208	5.824858607178209	0.06840486848612384	0.06122362707016162	-0.020060779160568833
-3.6322745368198053	5.1479752237781815	0.14231179208047331	0.12567043709007608	0.04434330571258445
-3.7520724673596213	5.133869891353276	0.14181653180443432	0.1270514129677148	0.031369653396084024
-4.068810461062704	5.185234828589743	0.13401558460485116	0.12226233289063998	9.132106028606826E-4
-3.4079134276844885	5.238028583704212	0.13939135570868957	0.11616814329834767	0.06740988652398087
-3.870611147185512	6.723331704642558	0.01440604402781562	-0.012280161239364614	0.0016142916508373481
-3.93550508782948	6.569124366309313	0.016662082005055753	-0.006186544208940188	1.598993653528023E-4
-3.083077723553127	5.477621858005871	0.13513178424445893	0.08975705865781206	0.1008907053930929
-3.2016356353304536	5.395281637801698	0.13752524198598268	0.10010447296995456	0.08822684282902274
-2.9250367521464256	5.618751443255416	0.14413167192088472	0.0742917910096545	0.11809429274300084
-2.808073832376915	5.742408533499555	0.14883410043191175	0.06135454378766004	0.12957599745574758
-2.561109083068193	6.012828978318681	0.18342688181751426	0.03289790018530622	0.15762896886862215
-3.6562255957727294	7.214473650128381	0.040834217215526034	-0.034364327094485406	0.001586933131973784
-3.592522873141893	7.34008329807876	0.07266031504188762	-0.05963026182260977	0.00631173921098629
-3.54328167840365	7.470859406778205	0.08209458058895594	-0.06737304906444577	0.007131209010332508
-2.1477862434435124	6.617732931249476	0.28598996065813165	-0.044404129647234974	0.21267761459045123
-2.178221292733067	6.571855578800015	0.27645134919179565	-0.037266660359730946	0.20932021788280394
-2.0648331524982755	6.7576354797203635	0.3131944625711529	-0.06593347311692098	0.22236769462894232
-1.8849213199230619	7.066868042911974	0.37278283457329886	-0.11313471249171282	0.24265964840726667
-2.4120263893614973	6.229400814325045	0.2183580858497739	0.006797313381839707	0.1777055511015504
-2.5361866250272955	6.047252036713077	0.18702933375422487	0.030013750459056653	0.1604635220708169
-3.935819787141531	17.984500048599497	1.6297373465200389	-0.837272068145259	0.16650404367313043
-3.78336958602557	17.993315823553566	1.6177110484200323	-0.8412898030986391	0.16377947622178912
-3.427077741744119	7.766058137175304	0.18734031186343586	-0.14970794325559778	0.012121113647185365
-3.406569881135219	7.832445527304884	0.20177033240158582	-0.1598165640952563	0.012318076989028861
-3.395983191054093	7.883794864942119	0.21324367701473518	-0.16709949132120622	0.013035924362332819
-3.3371281060386737	8.150918617555703	0.2789979511550925	-0.20300383535088984	0.016872440752762057
-1.278169408830863	8.48437433428823	0.6480605426080499	-0.32802964405197377	0.3031407032754202
-1.4540629241815408	8.03470965362341	0.5614757797976976	-0.26033443326808253	0.29036069240333456
-1.8167261401452421	7.208011822579171	0.3989401029182339	-0.1346355152660592	0.25201139900324665
-1.5523830370140876	7.789776732269239	0.5122019531166556	-0.22093529559909908	0.27870981393838323
-0.9410764433027281	9.405038530050247	0.8111931624724342	-0.4555180871953955	0.319399142138403
-1.0329367331417418	9.151234284338832	0.7677309444167671	-0.42316381338199416	0.3159590306665896
-0.7679094447811552	9.95277965234512	0.8932209719659185	-0.5165524388134213	0.3234678675227317
-0.33002843814312044	12.134348277380695	1.165957931458932	-0.7210081544211203	0.3170232618672811
-0.3357764586920513	12.078843485378034	1.1600633246567467	-0.7165693693340977	0.31768043210443614
-3.417433509638533	17.827381727176302	1.5929094617245076	-0.8561372845535844	0.16762314882512402
-3.353382382951112	17.741842308688575	1.5888900237435675	-0.8597196307451876	0.1700205043222512
-3.674832941632539	17.93323560833925	1.6112358061454826	-0.8443514781843457	0.16675579951021208
-3.5409307277999584	17.885907081965335	1.6022605050108822	-0.8514136047597537	0.16648573374500553
-3.1860561960175433	17.549365365355296	1.5775545227478398	-0.8654367224826311	0.1736018539669168
-2.9981130641699174	17.395321314172424	1.5676668698802214	-0.8696168552353284	0.17697103200963754
-3.2165215628928006	17.57820816975883	1.5791173640165515	-0.8639779651384432	0.17342015985406775
-4.1137207324417435	17.95308223849858	1.6486353463304937	-0.8307739091155947	0.16619767130067953
-4.160621080742889	17.795938972454014	1.6572043860723038	-0.8310184997995334	0.17008993568385644
-4.190763877417752	17.70804950350443	1.6622602666300583	-0.8290776534230998	0.17154346896805162
-0.33050020850094985	12.145123827625998	1.16687326529312	-0.721646731864791	0.3168140030108503
-1.4343564303268679	16.31909273804294	1.4691544401639458	-0.8860000220742038	0.21198149888388534
-1.3066176526698219	16.0680303809159	1.4549477487775493	-0.8857208485866725	0.21655235718377122
-1.1152979539279455	15.611202681804269	1.429009135678689	-0.8799536571926693	0.22809579669120222
-2.4474803932797915	17.1585224792057	1.5431689323257922	-0.878245518774381	0.18806915026254523
-2.055761384167546	17.041296048986602	1.5219755152291683	-0.8841537613045429	0.19393138360002748
-1.9984998164489554	17.002629506016117	1.5181417407522237	-0.8840651681035873	0.19591580316977164
-1.5724149375605685	16.580962567434636	1.4850622028392702	-0.8885892373479523	0.20553124253550975
-2.9820955633715815	17.38344915169903	1.5668729913516748	-0.869897052582697	0.17732319324706777
-2.724789042326286	17.256116533629893	1.555232678520164	-0.8741607123007089	0.182678806739698
-2.531457869203797	17.190304756335227	1.546847476470434	-0.8776799812772795	0.18554110807920288
-4.183190145794866	17.56540290424019	1.6612311769343822	-0.8288006612918302	0.1739279060104858
-4.207099313692599	17.371866069837257	1.6649474304370222	-0.8309927552568324	0.17646172897510762
-4.17345519997633	17.089831976884682	1.6554661139892326	-0.8350653791311182	0.17589656293892325
-3.3148310309893363	8.423923301546052	0.34571660243241586	-0.2451552572155581	0.017110561052444767
-3.3001926290874843	8.663118489326514	0.3982602847591801	-0.2814905183813652	0.015088192890536728
-3.2862287614074197	8.915212706658004	0.45266531439475544	-0.3173849991502651	0.01657680165264241
-3.2794829862540458	9.153166440048345	0.5081237354633932	-0.35447191897688823	0.018306606969553604
-0.3805651487088481	12.953841366376702	1.2375185033532994	-0.7723063696524946	0.2995727994884751
-0.4307061904896281	13.36924122248353	1.274040762137119	-0.7988993528136061	0.28985950538636107
-0.5075965103225141	13.744646939005303	1.301203961600766	-0.8149839335036794	0.2808717042624105
-0.5977318219793605	14.096499370658435	1.3289665772637507	-0.8331594059247063	0.27046607414689805
-3.2676731937878696	9.605726412719452	0.6043549729190765	-0.414842463786183	0.02657964205584098
-3.256429234120413	10.042692132374542	0.6952079259273847	-0.47106136629324463	0.03490788700447285
-3.268410707882346	10.416945356274994	0.7640670953457727	-0.510068933326322	0.04172858299104748
-0.6591870284780542	10.31262568099423	0.9487531964778377	-0.5585795976745307	0.32595341355846014
-0.42285288091859907	11.258976825610697	1.072930204286061	-0.6509541727188616	0.32713699186382666
-0.42939644071267913	11.215805729165236	1.0674427370938473	-0.6466397508206009	0.32738825041558695
-0.6312573047807166	10.428088654680536	0.9656300853563474	-0.5718081274846472	0.32634780151772913
-3.2903234695987535	10.897386429199772	0.8579049264032141	-0.5653328794918423	0.050144231198923896
-2.987291544864133	17.386535233830127	1.5671500528953608	-0.869832388850604	0.17719852153319043
-4.164359810315925	17.031866286091535	1.6530777579133107	-0.8353500539490738	0.17622871962452918
-0.7097934901376413	14.466809880080852	1.3568771154487502	-0.8501544913904963	0.25884029149083376
-0.8575672753041089	14.969271293498517	1.3881887301901175	-0.8640809242603427	0.24603061501142293
-0.9532329287786547	15.217415294466539	1.4059179077116055	-0.8732220116435881	0.23772844434264262
-4.1386892518049425	16.602845789463966	1.6313231787102982	-0.8364921973321027	0.171869262172467
-4.159558946386909	16.976159925336383	1.650119929441892	-0.834692171006375	0.17634666573842223
-4.083322820670365	16.225441788462653	1.6042930515651659	-0.835520208470052	0.1669767990232209
-4.075875945060494	16.183223288394085	1.6010667711348914	-0.8351303479789839	0.16674073182500182
-3.9528003255732322	15.292784673108926	1.511850329047396	-0.8237160345015062	0.1432887570148073
-3.9992067929440043	15.73055462668215	1.5587502973034932	-0.8321128095060324	0.15602793254897115
-4.068371905853679	16.139351008679608	1.5967321294507482	-0.8342960534785028	0.16587916698933972
-3.903746688804401	14.691009127397303	1.4426380630089601	-0.8063765907467004	0.12610513189745773
-3.86987704440043	14.375574603567006	1.4029224979952615	-0.7940853787503812	0.11876233283317811
-3.9256796422272324	14.820378173973397	1.4582007392321203	-0.80980837534669	0.1294370026469665
-3.9497350317267026	15.228464150498013	1.5045395777684343	-0.8217026661855472	0.14152036781984462
-3.7268568443784513	13.894308007070336	1.3378901153003664	-0.7780600964628013	0.10857364042926834
-3.698215854277132	13.779058127098043	1.3219269881877191	-0.7734561326417633	0.10621735257294382
-3.6779639093146645	13.673870011895303	1.3063729951727918	-0.7674288392641382	0.1044425449201005
-3.571181750067259	13.33170586472178	1.2567709875276853	-0.752669852738846	0.09732802203310638
-3.4835043026903465	12.977876322076302	1.202356098261074	-0.7305362844528084	0.09274914361939393
-3.404126025364066	12.339701968592273	1.1055855589998445	-0.6915823772852565	0.0776737735648083
-3.3488293333994186	11.895449310153229	1.029675753899402	-0.6538657727369221	0.07034295768976331
-3.300315153385468	11.14083500028607	0.9029943807129408	-0.5908437130559515	0.05475797819189313
-3.9511621749674837	15.271050023970451	1.5094592574447583	-0.823151804219189	0.1428302648899744
-8.244373317370188	14.628658956740194	2.0315938485136003E-5	-1.8296850888766604E-5	-8.759683634045568E-6
-8.208489142862772	14.204433859089825	1.9389770016567192E-5	-1.730561597579131E-5	-8.669959360724716E-6
-8.193734077492797	13.966873422743047	1.8872873505561294E-5	-1.6740877785428808E-5	-8.638705357118341E-6
-8.232676222944097	14.462837941075223	1.9954182000390865E-5	-1.7913898053740252E-5	-8.718624244167209E-6
-8.19035693955016	13.837323106092928	1.8591487553286205E-5	-1.641897526907562E-5	-8.640697687636338E-6
-8.113167709168138	13.369167772280294	1.7538592572875684E-5	-1.5310078676241348E-5	-8.48756840779876E-6
-8.077142174814208	13.181783020574018	1.710642671782486E-5	-1.4848635209801278E-5	-8.423052895431513E-6
-7.967407351985131	12.816549861797377	1.625102498792221E-5	-1.3999498377079154E-5	-8.194658660675965E-6
-7.4202031915344335	11.241546128091116	1.2466639795797073E-5	-1.0316241948400472E-5	-6.986415800629077E-6
-7.380855782333087	11.139150568907128	1.2206167380853154E-5	-1.0056867085786192E-5	-6.8956158416997965E-6
-7.603903539139292	11.751642921695533	1.369939676602533E-5	-1.151581667255355E-5	-7.40161357530615E-6
-7.696154479064555	11.994745340563997	1.4287358986712687E-5	-1.2072902912030928E-5	-7.613009266345078E-6
-7.744684776673163	12.145936214046198	1.4636907863754799E-5	-1.2415081493784796E-5	-7.716595552896433E-6
-7.337783016568444	11.036160898112158	1.1938096407876577E-5	-9.797061076278476E-6	-6.792822343293683E-6
-5.478513842259125	7.328297301269693	3.0990979159901822E-6	-1.3680125988016606E-6	-2.609982218885694E-6
-5.496335515484936	7.350666297835906	3.1646485066937294E-6	-1.406065933333214E-6	-2.6459222007091923E-6
-5.513292533723025	7.373441024034741	3.2155123024544576E-6	-1.4574106703989461E-6	-2.6805253483810048E-6
-5.7782594324877365	7.704138241466704	4.281642243913074E-6	-2.1408016556289614E-6	-3.3119574708293714E-6
-5.226288884072366	6.97442447090005	2.3675508824719154E-6	-4.6561276497153966E-7	-2.071229046455936E-6
-5.1320395346395955	6.880771446866525	2.027735672976956E-6	-2.8645298361052424E-7	-1.8651347240714005E-6
-4.981658732436152	6.746084424883188	1.7618337608241212E-6	6.411807980937771E-8	-1.5016956064456212E-6
-4.872230788355059	6.663668971542325	1.545503055787111E-6	2.671079218891859E-7	-1.2228336861749144E-6
-5.95993806317256	8.088641025459268	4.960918020647883E-6	-3.1599513234948756E-6	-3.657889858313402E-6
-6.156106083074739	8.43849134717127	5.756908480834928E-6	-3.849676298858293E-6	-4.070325500380575E-6
-6.3622803987511345	8.893710900037291	6.754387619599155E-6	-4.961241290930008E-6	-4.49721128743203E-6
-7.037730777065047	10.279206689455364	1.0072547059689674E-5	-8.025745850012367E-6	-6.071755755825103E-6
-6.511291309796823	9.166024915663732	7.389022604724539E-6	-5.45286019275786E-6	-4.851340616922657E-6
-6.961309529005052	10.091919377967345	9.625568057825554E-6	-7.598679486576166E-6	-5.897884404754136E-6
-6.976746835639336	10.11701394282087	9.682572699607996E-6	-7.644742920164076E-6	-5.931013948389526E-6
-11.149672852779776	19.026028297048256	0.3096170572368334	-0.06582152765463292	-0.15740041979693453
-11.177286946315288	19.099277703541333	0.31145578294653925	-0.06835525950167651	-0.15806724654451604
-9.18227086019565	22.941744559833715	0.2968343429386908	-0.17832037241228907	-0.10025567432232609
-8.933979733519063	23.042297787756027	0.2893372487594056	-0.18115085958039964	-0.09162465222818014
-9.497726748011418	22.723004536194928	0.3034464981221161	-0.17163047386996344	-0.10999328785630974
-11.201816179455392	19.362671115833425	0.3143445719500082	-0.07621162611568384	-0.157930770750583
-11.022193536741858	18.71762456011473	0.30191514925807306	-0.05597634141296463	-0.15452206215588882
-10.948655511422155	18.634752597804788	0.29753247850419523	-0.05272575645548569	-0.15230396709106384
-10.739200803101152	18.414265673982754	0.2857195112305914	-0.04487685116127477	-0.14630760121959907
-10.426129079411938	18.242868662510936	0.26710750533287564	-0.03731265340309328	-0.13616096027169355
-10.351495060601314	18.19934593348884	0.2626876798332429	-0.035612045282637	-0.13373098047070883
-10.276659955502009	18.164399203559437	0.25827936784197203	-0.03413423591478268	-0.13142300382795738
-10.051706148564318	18.092298620546728	0.24431641742182952	-0.03046337654240517	-0.1234964267851669
-11.220597943108505	19.547650220008503	0.3163812678561991	-0.08164474746275842	-0.1577904507492644
-11.213232813518047	19.613678726955158	0.31662197970510486	-0.08323617442398246	-0.15752580339052086
-11.167862918473158	19.983763373685665	0.31810010506850095	-0.09397478978602909	-0.15529357449528722
-11.119734753615504	20.180895538942224	0.31846559700373944	-0.09892495370373211	-0.1540791456241249
-10.889962382093142	20.81510177874138	0.31763669188083515	-0.11621378269690762	-0.14737251981749758
-10.989883259185685	20.57314650704364	0.31811030225003595	-0.11009011424696975	-0.14985572488200094
-10.670647697607485	21.25443563231954	0.3164406484483183	-0.12852868456592553	-0.14136628408699986
-8.656589193032165	23.077778160673812	0.2785695921329454	-0.18134450329709928	-0.0828070192848668
-8.262164632393056	22.97490850022338	0.2585678162410434	-0.17556655968330898	-0.06869962868388893
-8.093510801985081	22.896766634500132	0.24927069909434174	-0.1720098612110258	-0.06341324044382252
-7.68989912608717	22.564207698669875	0.22345086270970937	-0.15699131901658325	-0.04944606817287894
-10.61906467426591	21.352055718189742	0.31618510924020915	-0.13099483808066004	-0.1402485064281757
-9.936768220586934	22.310409278173573	0.3110373451687004	-0.15917220229075718	-0.12272231862614233
-9.627937960973474	22.62487940796674	0.3063939717746806	-0.16884648840292193	-0.1137269758178358
-9.573169961095976	22.676544366109272	0.3054500494038477	-0.17035156070647117	-0.11225215598436013
-10.134279956953314	22.058148587414195	0.3123912904771087	-0.15126028176634887	-0.12827067304231082
-10.304582249602808	21.836678921374176	0.31425707729858804	-0.14497180092943307	-0.1324435240249996
-10.555587977067566	21.45179651669559	0.3156328355249204	-0.1335813788846988	-0.1389155874881197
-9.871150253323467	18.04329134881533	0.23332735026197904	-0.027974937085731642	-0.1176120280859733
-9.4491510421968	17.986087424675254	0.20504672565431967	-0.02299934886952691	-0.10218389392744136
-9.39405468440286	17.97674307009461	0.20140095015210172	-0.02242127309509552	-0.1002800053729993
-9.318824933668623	17.968766098777905	0.19600033098797018	-0.02162525328301925	-0.09749534248317002
-8.866655676614846	17.930756511797174	0.1637995045687412	-0.01731803700601605	-0.08029837452454847
-7.460370084706861	22.326890903804703	0.20816178724812834	-0.14762261268654303	-0.04312379085659651
-7.181921823170052	22.004421546653404	0.18796956662410785	-0.13316635463510781	-0.034753623128564094
-6.980050576019263	21.793148493492453	0.17466639401976455	-0.12498890139831652	-0.02968835441005962
-6.576542696581086	21.409318391621486	0.14911262644096734	-0.1084157094163214	-0.018887853947510382
-8.591810565175942	17.924390418426363	0.14235188507728172	-0.014608111391544474	-0.06953380776284446
-8.160987566235585	17.895824611247768	0.10465106852676491	-0.009938377482118692	-0.05061453740460905
-8.427526747689353	17.911776804777684	0.12827782160441073	-0.01291244705947199	-0.06250254529539574
-8.540982568507179	17.920050757602066	0.1384241813446166	-0.01415046308565335	-0.06755853493844473
-5.864615339578987	20.755750631962357	0.10908629448922263	-0.08238028460538441	-2.9194168130367297E-4
-5.543802938210256	20.38074487517408	0.09012862480921172	-0.06747713404531638	0.007348298294591574
-6.504364858334945	21.34437545298176	0.14495434163280682	-0.10604139345495073	-0.017219485164210145
-5.970918121132899	20.87023242852833	0.11526835771208381	-0.08627699146693019	-0.00248903161902312
-5.171797381464162	19.89737251545445	0.06867216461610638	-0.05227936500298504	0.013045353379680281
-5.0245480447987125	19.683822661130662	0.059982573593933275	-0.04452151452696893	0.015646048841740857
-4.900152014728899	19.401774462066626	0.050917427050686324	-0.036901723717504185	0.015536133094835782
-8.045165203849148	17.895237150670994	0.09094327386580278	-0.008476205224595426	-0.043314044414277324
-7.828330068792466	17.887207984644846	0.06345591594554222	-0.00625484162794945	-0.02954713708685347
-7.588389628929521	17.819549385161938	0.014909306305959212	-8.232604790065863E-4	-0.007105015248176802
-4.683175416995011	18.92056128922509	0.03663278553705123	-0.024864713379329204	0.016976245824226733
-4.557131527726211	18.533459102138394	0.027911435484759883	-0.0191577369938428	0.015663341719771906
-4.377707594286538	17.57417867700677	0.0118569701467397	-0.006729677038536628	0.009597929825133645
-4.375950900357417	17.526057226949376	0.010982339756837232	-0.006102696604132339	0.009094615044174489
-4.484941864981501	18.19838652331461	0.02018633685305247	-0.012871588204119974	0.013755931933803351
-4.372825752777866	17.497105804998277	0.010629351570874022	-0.0059143165392043584	0.008804925723668042
-4.260063754969469	16.957122878843833	0.007992673767344083	-0.0032430166508018504	0.006078238867564709
-4.2543796491463395	16.88173839584814	0.007437736122677566	-0.002941654991854496	0.005536375192752357
-4.172479120773178	16.325671413989923	0.006235106804435539	-0.001605387668992719	0.0036447724306357563
-4.151871519508384	16.155447405066244	0.005897191984601294	-0.0011509356393195002	0.003027901057546257
-4.144035245207647	16.121454065378032	0.005895615792367503	-0.0011194349516149907	0.0029828886324371295
-4.072421898747817	15.289956430567175	0.004129597401753555	7.19901390734485E-5	0.0013691526600648398
-4.095328121705499	15.489697359268533	0.004510980106904298	-1.318497890278012E-4	0.0015808026258814618
-4.118480058777639	15.68595857984359	0.005089442372940869	-4.41690724371936E-4	0.00201127550558275
-4.140149876500907	16.06180723438685	0.005760925891925588	-0.001043672557608531	0.002870525155083541
-4.179593610389492	14.862900564725685	0.002947507231550534	5.229657801895213E-4	6.128059421389785E-4
-4.129583690004605	15.034457843656845	0.003423196210273124	4.214484877788912E-4	8.539416134683887E-4
-4.332504046130264	14.727261534199787	0.0015066203609553697	1.8409708901091608E-4	3.8287230024504506E-4
-6.864381120883843	17.824925970386563	2.6721913492463778E-5	-2.5833449015341288E-5	-6.119340989803022E-6
-7.111456277637915	17.862901719600874	2.6978899280276105E-5	-2.5966101598570884E-5	-6.793585399683939E-6
-7.361730330183262	17.815658423143518	2.700963486326701E-5	-2.5838926937045772E-5	-7.472563666716137E-6
-6.699631952192596	17.790187728061333	2.6526921206116668E-5	-2.5723102040393934E-5	-5.675537731629296E-6
-6.471535900809904	17.65611081898578	2.602385555437697E-5	-2.531710644087755E-5	-5.0635976619928785E-6
-6.01856299486931	16.965651538393175	2.3962257483750682E-5	-2.3461609796704124E-5	-3.878792927267453E-6
-6.018217814642384	16.964954947243214	2.3960267495692725E-5	-2.3459782355420706E-5	-3.877887453814314E-6
-6.192614293475787	17.31914560580889	2.4961737210560786E-5	-2.4377515556472016E-5	-4.327999072079874E-6
-6.358826975092747	17.562077889890872	2.5710943344404087E-5	-2.5054244798930355E-5	-4.764513066581832E-6
-6.018066056155799	16.964687362149334	2.395952639970217E-5	-2.3459114312206812E-5	-3.877482137334123E-6
-4.908304538333134	14.969355025422521	1.886574700061414E-5	-1.8719212136773952E-5	-1.132920467274877E-6
-4.894965705707698	14.956384548239772	1.8832817718092927E-5	-1.868765809639045E-5	-1.1012226808537326E-6
-5.522668475480044	15.89108446419409	2.118596251677821E-5	-2.0884641010969584E-5	-2.649846199862365E-6
-5.590293973325887	16.02332329799043	2.1513584814726826E-5	-2.1188809710610906E-5	-2.816515388632419E-6
-5.62503595550961	16.102423683804165	2.1709374764698046E-5	-2.1371811628406697E-5	-2.8965052880932607E-6
-5.79838945170203	16.47567517825189	2.266649583984775E-5	-2.226044102616985E-5	-3.3292227560890573E-6
-5.818300420163335	16.518599132988257	2.2775540449968532E-5	-2.2362090796563753E-5	-3.3747621343532334E-6
-6.016563718580136	16.961325465432818	2.39506347376871E-5	-2.345089069362188E-5	-3.8736827675213654E-6
-4.911331118979538	14.97328547513143	1.8875747722332535E-5	-1.8728625272084012E-5	-1.1405096587942262E-6
-5.0735700023776875	15.16993664121582	1.93700717236226E-5	-1.919369953432381E-5	-1.5373365655162001E-6
-5.223708594183212	15.375437594116095	1.989146868200993E-5	-1.9682829677218108E-5	-1.9034990664226377E-6
-5.2244114000787105	15.376332166246335	1.9893705267045483E-5	-1.9684923865932043E-5	-1.9051836666588822E-6
-5.424504479191739	15.698092793846305	2.069954392156233E-5	-2.0432686638565444E-5	-2.40131129663171E-6
-5.22565127061393	15.37825402853767	1.9898501021554656E-5	-1.968939963697693E-5	-1.908158184161826E-6
-4.7077301313837365	14.774519111724057	1.8370041751686596E-5	-1.8243637148935552E-5	-6.585037225261055E-7
-4.675015183440867	14.74800878513003	1.830537514576654E-5	-1.81796158565628E-5	-5.855954302413225E-7
-3.7658512309524754	7.028045440845924	2.9742651273307213E-6	-1.0652880731709819E-6	1.2598491767641727E-6
