# Supplementary material for: Thyroarytenoid muscle fiber orientation regulates the ability to modulate vocal fold vertical thickness
Source: PLoS One. 2025 Dec 4;20(12):e0337735. doi: 10.1371/journal.pone.0337735 (PMC12677544; doi:10.1371/journal.pone.0337735)
Supplement: S4 Data — (ZIP) [file pone.0337735.s004.zip › Male/contourA7TA15.csv]

% Model	Angle6.mph
% Version	COMSOL 6.1.0.357
% Date	Dec 14 2024, 02:35
% Dimension	2
% Nodes	720
% Expressions	3
% Description	Line
% cpl1x	cpl1y	Displacement magnitude	u	v
-11.968005616002486	39.650844643500406	2.1931700280272897	2.7354764813318716E-4	0.25408617077732
-12.100925229184412	39.521184251215715	2.190716157240932	2.721233203277606E-4	0.2541111821112215
-11.810234379374002	39.74293127707726	2.1949096280796097	2.745650264158045E-4	0.25406771689421387
-11.76596306338081	39.775513356632324	2.195526432841487	2.7492358869177095E-4	0.2540613129145265
-11.47739948826791	39.862189693672036	2.197165997942074	2.758791203276075E-4	0.2540424103949589
-11.258980847445656	39.857881496438054	2.197081510293584	2.7583257916903765E-4	0.25404081535372114
-11.716143543792246	39.796222579001906	2.1959176541944103	2.751530809683019E-4	0.25405700546160404
-11.163938214941039	39.85365079891891	2.197002123364033	2.7578225985480735E-4	0.2540405491012259
-10.796207435616262	39.85090503287166	2.196948916097555	2.7574135672476694E-4	0.25403704475682826
-10.709496869932108	39.85039381204079	2.196938428648881	2.7573212705014525E-4	0.25403619561550456
-10.37169574884199	39.850036177539195	2.196930540368961	2.757148876384683E-4	0.25403258798746237
-12.13512273325702	39.460672833157	2.18957146288562	2.714595585394655E-4	0.2541225499744641
-12.240660142730178	39.24849072022055	2.185558949436778	2.6913067477385037E-4	0.25416225087816324
-12.227325367848685	39.08705965880899	2.18250342413341	2.6736545624237687E-4	0.25419143854090764
-12.205740642978935	38.979124391808504	2.180462253372367	2.6618485906376114E-4	0.2542108152108118
-9.681369688821853	39.850002288818345	2.196921744949345	2.7568798634582277E-4	0.25402510217874696
-9.209886193231677	39.8500022888185	2.196922690690023	2.756630534459724E-4	0.2540199877053918
-6.503691158131879	38.96454001876737	2.1801505553417653	2.659921047603714E-4	0.25415189122273063
-6.587351156296421	39.29642873129991	2.186432784578652	2.6959571147514705E-4	0.25409236664919155
-6.771159512318912	39.57700815680421	2.1917405277612954	2.7264686939791735E-4	0.25404327068653365
-6.814129999907874	39.651652838586976	2.193153418240224	2.7345802647388024E-4	0.2540301448940602
-7.229593906641747	39.84203493583536	2.1967572849455297	2.755352622005797E-4	0.25399998899032417
-7.181795837296288	39.83706132882147	2.1966631398523853	2.75480533704779E-4	0.2540003759658643
-7.033567159296577	39.76166368437849	2.1952345692402817	2.7465894953577976E-4	0.25401249565609796
-7.6946177519140235	39.85300356006798	2.196968380451324	2.756556662512265E-4	0.2540030262116733
-6.488283836647731	38.91091546805024	2.179136420678486	2.654073454797518E-4	0.25416148676228845
-10.243595360807257	39.850002288818345	2.196929803786245	2.7570674470860817E-4	0.25403120347629315
-9.730298368089413	39.85000228881833	2.1969224608652564	2.756896340025881E-4	0.2540256325775806
-9.743014193148053	39.85000228881833	2.1969224326800645	2.756904315050836E-4	0.2540257704160709
-9.085341826788042	39.8500022888185	2.1969214593425854	2.756592015763348E-4	0.2540186360895827
-7.779783738995952	39.851154726690396	2.196935699334815	2.7563410133003645E-4	0.2540042861189788
-7.886706964608754	39.850916601280545	2.1969295307782204	2.7563614491659E-4	0.25400548856859606
-8.209330570361047	39.849987794146756	2.1969207504073864	2.7562499010682804E-4	0.25400914839574373
-8.699211804792647	39.85004545472901	2.196925514929958	2.756380674030395E-4	0.2540144442543852
-8.427966558711145	39.8500350871401	2.1969197953896873	2.756346855264621E-4	0.25401150614844237
-12.152615457473026	38.61822056218743	2.1736328855030305	2.6224974644864914E-4	0.2542758156127929
-12.150457207342695	38.60568225439725	2.1733958511809535	2.621129994878073E-4	0.2542780702624448
-12.146591986235311	38.58859764700979	2.173072521846006	2.6192732706188394E-4	0.2542811325591073
-12.074238696384148	38.24828133015453	2.1666375021420814	2.582204988192539E-4	0.2543421799738095
-6.441829287929373	38.514252064367554	2.1716343748112914	2.610939598672979E-4	0.25423319832903196
-6.4796557750756225	38.830935381536946	2.1776222239358707	2.645386790567614E-4	0.2541759548227678
-6.431316994593285	38.355730965701305	2.168634456835303	2.59378861218774E-4	0.25426194656391543
-6.415000660473024	38.12021737547059	2.164180981106188	2.568223714433236E-4	0.25430464386984436
-12.006552716049852	37.91928976266428	2.1604109132731493	2.5465148907940257E-4	0.2544012237070558
-11.966773292852782	37.7322909897182	2.156875274849236	2.5262313709620597E-4	0.2544347683377988
-11.899335717233097	37.41624344712912	2.150895100125554	2.492094281133395E-4	0.2544914616135556
-11.86072968481382	37.23337054820751	2.1474379260219085	2.472293995384397E-4	0.254524269431495
-6.405495081109018	37.81045524455644	2.158318705370731	2.5347456737058563E-4	0.25436093590972564
-6.3802834672144035	37.49850283645258	2.1524208044128006	2.5010261369489057E-4	0.25441745832976115
-6.34327199449609	36.990127261889924	2.1428013255557756	2.4463638123447797E-4	0.2545096156675891
-6.3346776499635205	36.89181710192548	2.1409442249956654	2.4357756052572772E-4	0.2545274206280783
-6.327277488709939	36.80573234114482	2.1393174169111298	2.4265749426986198E-4	0.25454301547721786
-11.839379859361392	37.12464213602315	2.1453796918932087	2.460567790965294E-4	0.2545437940262791
-11.66031709327127	36.191536938073696	2.127732693294716	2.360375745242708E-4	0.25471139217089095
-11.619905720758748	35.962379473002436	2.123403768733397	2.3358544031174287E-4	0.254752589256848
-11.730360249335298	36.58305483766412	2.135144944715864	2.4022291990139557E-4	0.25464101399456207
-6.248695444183289	35.88284413383002	2.121876744937674	2.3276532234244601E-4	0.25471018490980507
-6.190644674951313	35.36621719878445	2.1121034416045674	2.2729974820053406E-4	0.2548036374253205
-6.146329446134891	34.860882297696094	2.1025522999217547	2.219191037976648E-4	0.25489515975712973
-1.0600869276340483	18.316100001774196	1.7901567876577338	5.908470503634944E-5	0.2578581389999554
-1.0459016161732135	18.37692181363064	1.7913022271714532	5.965368013057991E-5	0.2578469420850118
-1.1744205707972624	18.153797557800345	1.7870975864166931	5.7568270581873844E-5	0.2578887298131418
-1.311326192584243	17.97535615877772	1.7837358132956858	5.5900872686431064E-5	0.2579224680599288
-1.386335587551091	17.922671465764726	1.7827425122794323	5.5410134511178224E-5	0.2579327510127822
-1.650548821745367	17.757514160475903	1.7796331588435241	5.387165063112755E-5	0.2579652568936654
-0.9718149006219283	18.630446296863695	1.7960821841711654	6.202657368544365E-5	0.25780012963959587
-0.9542349860686515	18.852537320770427	1.8002666088224464	6.410759178723444E-5	0.25775956079428164
-0.9467123425971604	18.932059856972355	1.8017664666548037	6.485345579715948E-5	0.2577450231811094
-0.9488912973033679	19.009058522305217	1.8032174760128168	6.557662739826074E-5	0.2577310345726509
-0.9602591937381534	19.185733594449147	1.8065493535009693	6.723431555794715E-5	0.2576989980896092
-1.0005126263859143	19.36574217623491	1.809941000081218	6.89250315451363E-5	0.2576666235843198
-6.05347281998843	34.07388368729615	2.0876907046038222	2.136521162977265E-4	0.25503746796111004
-5.779746191862431	31.198536783186327	2.0333404511642597	1.8382664043164342E-4	0.25555809956700076
-5.81260308842713	31.6601371096856	2.042047671536241	1.8853567502004088E-4	0.2554743903921377
-5.898916358898413	32.61341104261303	2.0600831933501604	1.9841115119099474E-4	0.2553017430357211
-5.976331308258205	33.33624786626052	2.0737288125191764	2.059040408495891E-4	0.2551709455109591
-11.555172919712001	35.57995576034233	2.116172193650268	2.2953172367728915E-4	0.25482136720916615
-11.427224513094306	34.824469013294944	2.101888449147508	2.2147874190678527E-4	0.25495724005131626
-11.302991741507174	34.01939293201957	2.0866635978619454	2.1300799550088515E-4	0.25510215258432567
-11.26269403333529	33.74326682230424	2.081454229819755	2.1008149943544573E-4	0.2551518769075926
-10.87492360433819	31.536162433666846	2.0397382337738668	1.871459109386503E-4	0.2555486931249307
-10.79808267178972	31.096982410679725	2.031441855998975	1.827186262634059E-4	0.25562765840121054
-10.515617328365707	29.431210118152052	1.9999846581859542	1.6567186012538036E-4	0.2559272664977924
-11.095255333576779	32.78560916869341	2.0633316755256526	2.0012723713518007E-4	0.25532406780373895
-10.374607869233792	28.677418549364212	1.9857298987771275	1.5818789714837635E-4	0.2560627201488177
-1.9007542873442729	17.670028077820447	1.77798452268312	5.306068327255874E-5	0.25798350145701043
-2.0779141835942943	17.606247817656115	1.7767839497614526	5.247002527934054E-5	0.2579967548019845
-2.421704394542373	17.610906476909	1.7768725198343427	5.252460227762436E-5	0.2579991058841636
-2.5268901597962445	17.60827853304663	1.7768236217626658	5.2503771736741076E-5	0.258000563342888
-1.0157099330243569	19.441588102125813	1.8113715647189497	6.963836018165619E-5	0.25765296633246887
-1.1062328150339649	19.65851365771074	1.815460692058415	7.167779107577662E-5	0.2576143440389628
-1.0950141199455286	19.63861486947969	1.8150855669576687	7.149052553075424E-5	0.25761785967043177
-1.0936631912571904	19.634142492606518	1.8150012011776713	7.144835737725344E-5	0.25761866074649764
-1.2019485900933222	19.823967402584525	1.8185815001348955	7.323431167356627E-5	0.2575851352010432
-1.2626663164006444	19.90610167368628	1.8201292806097062	7.400562480781209E-5	0.2575707568482728
-1.3479656887537845	20.02184186709379	1.82231335313723	7.509372933928004E-5	0.25755049385482076
-1.3818036936806772	20.069240413165744	1.8232068564505308	7.554113849340587E-5	0.2575421856496588
-1.490043238491493	20.21081153288452	1.8258780558127874	7.687156590662584E-5	0.2575174359352336
-5.495158991359491	28.68268136418761	1.9857882617468379	1.5837580358593018E-4	0.25601327084060527
-5.507477156915547	28.790577524822243	1.9878208974150515	1.5944167500449888E-4	0.25599374592937907
-5.640376413522405	29.93509919763994	2.0094591260316355	1.7096760066218525E-4	0.25578670630686845
-5.66674537726079	30.200894570944342	2.014471650831452	1.73629939329321E-4	0.25573857484428014
-11.232964758328787	33.56280133293661	2.078039985818455	2.0816927440100882E-4	0.2551843448265235
-9.890707351552885	26.584105713780335	1.9461811581172084	1.3746676400400778E-4	0.25643803274235766
-9.499209611630052	25.463046361573806	1.9250166208778206	1.266445894395487E-4	0.25663782335366364
-10.251371607480321	28.08873461337165	1.974609053304849	1.5224210355330436E-4	0.25616837785418
-9.949856872037069	26.81141811544305	1.9504758311460737	1.397290726203403E-4	0.25639733788514485
-9.409620206466	25.28683176907262	1.9216809225865839	1.249289879533667E-4	0.256668964737354
-8.975776833099328	24.413789608181347	1.9052328086030819	1.1663890481491325E-4	0.25682342749560744
-8.450931047688341	23.67686534172989	1.891290841405699	1.0961786251533241E-4	0.256952341971298
-8.315280225053407	23.486682331666373	1.8877106400715828	1.0784525123635432E-4	0.25698563630186994
-8.109310669822081	23.245736403988893	1.883156837322169	1.0559855388057374E-4	0.2570275100198862
-5.04821833795282	26.35030357792787	1.941746507902076	1.3534492623426843E-4	0.2564335660184765
-5.072511135861281	26.457154341834364	1.9437587798446592	1.3636222614289885E-4	0.25641433662184493
-5.319014801988768	27.6151602307035	1.9656256494842268	1.4774065641477493E-4	0.2562058979554503
-5.298549699956672	27.508324942348306	1.963611562594819	1.467084780150972E-4	0.25622515563196263
-1.6547952866665352	20.435138707303928	1.8301064753981073	7.89825443871291E-5	0.25747815602842955
-1.7068462026965912	20.505043732104994	1.8314257365378	7.9642601182983E-5	0.25746592298215226
-1.8328638043067826	20.675856534446993	1.8346461478887046	8.125253246895402E-5	0.25743601904747854
-1.9146876228856835	20.78271581099791	1.836662886400686	8.225813489484269E-5	0.25741733912440795
-1.9589596542270868	20.838178803681924	1.8377080895842044	8.277722396798318E-5	0.2574076593934767
-2.2267902915590323	21.173727916983232	1.8440462218583509	8.594848603310666E-5	0.2573491028415199
-2.4765836027203294	21.524027437877677	1.8506448852411075	8.925063800926775E-5	0.2572876902959917
-2.510632075597485	21.56945277354053	1.8515033348812193	8.968300363953862E-5	0.257279744100761
-3.4170539347823667	18.323036770820913	1.7902973904582926	5.920799146199364E-5	0.25787881855490336
-3.3613588547056894	18.26201824120377	1.7891473125356265	5.863709293344779E-5	0.2578894036499495
-2.8302006677410443	17.7685842180935	1.7798440636600112	5.401138068095391E-5	0.2579742219020599
-3.0213186080937637	17.882690433716814	1.7819957938182862	5.508395755940266E-5	0.25795523983661894
-2.9853774190574067	17.85333337493745	1.7814430736059723	5.480882975691898E-5	0.25796024783159033
-4.904236518511963	25.91960781073081	1.9336019817984553	1.3120354337969666E-4	0.25651060579223073
-4.723668736196532	25.314951331292864	1.9221990000670837	1.2534095458239503E-4	0.2566189509181341
-4.604679940346854	25.051089745874435	1.9172073496507371	1.2277516020395025E-4	0.2566658341215889
-4.281370486848969	24.383328411417228	1.9046266840993709	1.1641493241552905E-4	0.2567843351736656
-3.2125741016240386	22.611557155864187	1.871164330323464	9.954351487127072E-5	0.25709668458946316
-3.272014261258436	22.70654698603269	1.8729536445370385	1.0043788691294477E-4	0.25707995471700684
-2.5518384799861815	21.63096481182497	1.8526631236267974	9.026987020849966E-5	0.25726893878662954
-2.8735384712196232	22.08009398368013	1.861143747376794	9.451426773247482E-5	0.25719022449684026
-3.1756044296995665	22.556944434453374	1.8701322172056456	9.903139647412429E-5	0.2571062778544265
-4.545571876999899	19.652622560032107	1.8153688046552021	7.168268865985508E-5	0.25764749743520793
-4.424895516455141	19.524062222800467	1.8129449328928384	7.048132850122261E-5	0.2576697710005881
-3.958958611653594	19.00470136406695	1.8031485378092504	6.559918584922973E-5	0.2577598787548755
-3.8782730930382083	18.915322300283425	1.8014651678041462	6.476312321220512E-5	0.2577753924119853
-5.025563667731989	20.107549344377823	1.8239624244652766	7.598186427950241E-5	0.25756926379727585
-5.277731362781373	20.350988119887234	1.828544094557302	7.825386431669823E-5	0.25752730818016023
-5.606549304112775	20.6598148798465	1.8343805753446514	8.118685609050287E-5	0.2574742508865373
-6.131048509468386	21.17349677678001	1.844056532491668	8.600790336951014E-5	0.25738568916599114
-7.17416985769136	22.198608654304337	1.8633935530000456	9.566717283046269E-5	0.25720903811993184
-7.6413332318231895	22.67125431062098	1.8723373287722747	1.0015739556050048E-4	0.25712751884216234
-6.9150129554945305	21.927639425126234	1.858296235474749	9.314544365877532E-5	0.2572559119466582
-6.31895859009996	21.343154735881807	1.8472697843634176	8.763070002820974E-5	0.2573566225550411
-6.618255579081206	21.642875823077	1.852909443240642	9.047121597653864E-5	0.25730492891889173
-3.6680004015474728	23.30103040805593	1.8841872082035813	1.0606231328619923E-4	0.2569754995355661
-3.83446762916781	23.580833568731567	1.8894630141153068	1.0876106197279664E-4	0.25692616608427504
-4.071443328978513	23.987709649252928	1.8971493898033078	1.1258645853970311E-4	0.2568543320472249
-7.640251545310057	17.586782544931808	2.6602012329147127E-5	-2.5315502336913918E-5	-8.006823364497026E-6
-7.509356374993602	17.79911102953117	2.7177730153577337E-5	-2.59294749123946E-5	-7.847180310969272E-6
-7.6989388334005735	17.4903691638282	2.6370478261210718E-5	-2.506572092562869E-5	-8.082247312590996E-6
-7.762103216471637	17.30759444679789	2.591636628360438E-5	-2.4580167023876438E-5	-8.145958505200951E-6
-7.821162534822876	17.152686250634986	2.5553457062063423E-5	-2.418488114949719E-5	-8.215945113721156E-6
-7.87221896818102	16.9473112831706	2.5080886543549757E-5	-2.3672267440866148E-5	-8.267423959703496E-6
-7.921170402924522	16.753942907049066	2.4639213867761926E-5	-2.319154338368597E-5	-8.31715872009176E-6
-7.9783869673286425	16.470761822820492	2.4022457362874842E-5	-2.2515501349659857E-5	-8.37135201903732E-6
-8.003886469325913	16.357472230499454	2.377552454762216E-5	-2.224195627897153E-5	-8.399080288226936E-6
-8.041803974825056	16.197407590250943	2.345555674687539E-5	-2.1873151378039063E-5	-8.458402541736505E-6
-8.11957094103931	15.808141817188318	2.2666939985502337E-5	-2.0977748059031764E-5	-8.563122258840708E-6
-8.094241908274963	15.975737091845481	2.3001257240657363E-5	-2.1355416634602704E-5	-8.529544287994462E-6
-8.149959289733443	15.594634263864748	2.223566098666375E-5	-2.049096363651132E-5	-8.601063315573665E-6
-4.487015489615116	14.591722761896559	1.7997648722595523E-5	-1.7882067089881125E-5	-9.242616180945882E-8
-4.416731324563106	14.512870608922288	1.7814132130893425E-5	-1.7695924469618844E-5	6.477885548424687E-8
-4.329055028394281	14.412978776001905	1.757332681665475E-5	-1.7451574391431035E-5	2.6806438602504963E-7
-4.19303203891211	14.248275933735142	1.7194469659828957E-5	-1.706199852922059E-5	5.773462630948377E-7
-4.178965322518646	14.23024927967746	1.715170677202978E-5	-1.701811343830313E-5	6.106041174856681E-7
-8.208595369810979	15.125877972768416	2.1364076012539983E-5	-1.9487772569301222E-5	-8.69841850291195E-6
-8.250106284083648	14.883579494882824	2.095518886919271E-5	-1.9000510075680567E-5	-8.767681540140504E-6
-8.184763342662869	15.304083214581624	2.1688537270423216E-5	-1.9862329701212648E-5	-8.66143274961212E-6
-8.194040568253598	15.203367992185502	2.1493605641127926E-5	-1.9643142978011078E-5	-8.672962900520443E-6
-4.009503675450382	13.95499929048619	1.6533495646340508E-5	-1.637883895177506E-5	9.936859523483042E-7
-3.967321215997023	13.879167246534847	1.6355586911833077E-5	-1.619595905040828E-5	1.0951800715388427E-6
-3.8768075373306097	13.684183745503944	1.591896746561315E-5	-1.574522069336354E-5	1.3062183759612248E-6
-3.8285567068758617	13.577304042901428	1.5680072692922895E-5	-1.5497984482839127E-5	1.416442769764056E-6
-3.679175518096213	13.165512678706849	1.4762056448039489E-5	-1.4546999895301596E-5	1.7686307641798061E-6
-3.5952780276413945	12.848827743115857	1.4070094114192746E-5	-1.3832349613857886E-5	1.9705274789712435E-6
-3.8035301168690907	13.511178334388502	1.5538702035529762E-5	-1.535146219693274E-5	1.4720164691311181E-6
-3.5706258476984103	12.751547870197772	1.384549483536121E-5	-1.3600113317623212E-5	2.0346873871734146E-6
-3.536337058362929	12.508568926206657	1.3297198339365068E-5	-1.3039571890247195E-5	2.134063132003007E-6
-3.4943523373487664	12.217884679130231	1.2647288128238126E-5	-1.2373890874440771E-5	2.250497761044428E-6
-3.476217738039166	12.051206781698731	1.2287388129349237E-5	-1.2005945212003386E-5	2.3009365238172164E-6
-3.4381043775288846	11.707787309160882	1.149213533349967E-5	-1.1184746112753796E-5	2.4254551668998168E-6
-3.4175141432913065	11.442487558596586	1.091296985319187E-5	-1.0588735431435986E-5	2.4874871627733683E-6
-3.390535492772293	10.959938069747185	9.831117621304853E-6	-9.466327198354147E-6	2.5891856050329283E-6
-3.391605607580326	10.637069694303245	9.115668692062517E-6	-8.723617885777182E-6	2.611275265858967E-6
-3.3957072198915474	11.125983907025887	1.0190831104001706E-5	-9.83716147174341E-6	2.568803406984336E-6
-3.3933099091125833	10.454525891479044	8.698999010209134E-6	-8.289526572687135E-6	2.626954388479612E-6
-3.392748642497309	10.363320317554606	8.494937242159893E-6	-8.07108118705599E-6	2.63620206771647E-6
-3.3881777990103163	10.052022617744685	7.816018420679528E-6	-7.348588161692583E-6	2.6605893162838363E-6
-3.379931059854188	9.65560915900371	6.983578894939716E-6	-6.4384281247586425E-6	2.6835225566666423E-6
-3.38003327420144	9.645525660619372	6.962728515572316E-6	-6.416088746012284E-6	2.683244999056162E-6
-3.380411775956053	9.63612711841371	6.94441326583936E-6	-6.396385658588717E-6	2.681766933165738E-6
-3.4070943292007656	9.209820550583608	6.057133277297362E-6	-5.4190593400432264E-6	2.6260393878630645E-6
-3.4177904844649305	8.97279793026408	5.602243146533076E-6	-4.908278814436893E-6	2.5744110923754316E-6
-4.670507470987797	6.528342318175511	1.2953658570697007E-6	5.54486034594481E-7	-7.038421526902566E-7
-4.472672713765167	6.53165408154053	1.2761813899232114E-6	5.126742391526169E-7	-1.5674277731696934E-7
-4.296096768007061	6.564113874181485	1.5539370225353273E-6	3.678749811465191E-7	1.8901240169548493E-7
-4.1907677441120486	6.6201318525786546	1.7653586924041577E-6	1.8493967224221028E-7	4.7275301833571345E-7
-3.42823364007561	8.77881073484247	5.229522217004555E-6	-4.461365564245354E-6	2.5515683504932163E-6
-3.440421539484517	8.631632878187974	4.991845966605565E-6	-4.149018317582085E-6	2.5159773013060083E-6
-3.510174069952668	8.051882576425108	4.136368001475259E-6	-2.939171393293298E-6	2.317735749026381E-6
-3.4654247941708625	8.41479710425795	4.630813446657036E-6	-3.710161592954149E-6	2.4436207626117318E-6
-3.519325274558982	7.974355231943207	4.0243766636802205E-6	-2.7915665745187757E-6	2.275775192322607E-6
-3.8048036653298265	6.960169305120867	2.8675097563195918E-6	-8.961771621273881E-7	1.2194546089166917E-6
-3.942941641067294	6.809098812242506	2.4106036878858256E-6	-3.9294230754240737E-7	9.417162178686765E-7
-4.081244662082278	6.715380176995773	1.9318676602965395E-6	-1.830463110123392E-7	6.597877472987588E-7
-3.557899482821399	7.6388476831782866	3.881401863857002E-6	-2.3397979985076647E-6	2.015608041892476E-6
-3.5506928691402093	7.692857622749482	3.846247337406877E-6	-2.3247048197737377E-6	2.1057076902289117E-6
-3.535122007221198	7.8370201875805385	3.924491784510375E-6	-2.5586975488877072E-6	2.1814505961877814E-6
-3.5827478111781415	7.560437912809053	3.689576157759376E-6	-2.068450170630938E-6	1.9249664826914092E-6
-3.656557182300242	7.31345080673359	3.3487390511403653E-6	-1.623333497429979E-6	1.604313461692408E-6
-3.741595319822733	7.091603710798701	3.1595193335048284E-6	-1.3095135665332132E-6	1.3504535083630192E-6
-12.48823622079036	29.318127189803445	1.3991221311150006	-0.14818526696214102	1.0035439552923575
-12.301573729696075	29.291730374054282	1.32242545761256	-0.15711237328779581	0.9881320208288269
-12.904182385341631	29.37659805299116	1.5694335468245444	-0.13298456265779446	1.0250363251933652
-12.704310573905445	29.35687813300677	1.487621340787985	-0.13967666466370954	1.0161166826499501
-13.215739023882737	29.375039723105594	1.6879995020563938	-0.12474525411646373	1.0265186765066276
-13.289816212405814	29.38416912499247	1.7176753046767446	-0.12365890573754196	1.0277426962871483
-13.628735756055638	29.408293625969595	1.837126366983187	-0.11553828233685787	1.0223218616849152
-13.761313265189306	29.420327221129604	1.8847567531179357	-0.11283076490584107	1.0205705887483252
-13.789831291953012	29.42263826529943	1.8935501034824749	-0.11254278715290733	1.0196017817708396
-14.193507593470319	29.351006338599753	2.0086465512930407	-0.1047449027029479	0.9966205717655097
-14.343065600888547	29.30623263263965	2.0448778882723184	-0.09863330182056843	0.9868146380932057
-15.169871121939503	28.7024294022831	2.2529833410679982	-0.062319402952468315	0.9559358761202904
-15.025976096323706	28.826575538617305	2.2163725134597607	-0.06638564766089311	0.9596080719110367
-14.704342841257393	29.099582909420015	2.13506668215679	-0.07839727637940563	0.9692371348727896
-14.77814405518191	29.048154888872233	2.1528314768228323	-0.07392206552512327	0.9656704477629878
-15.194930389272562	28.670268692680192	2.260726841862045	-0.06272277840815632	0.9550187971793191
-15.552436058935607	28.262388145106144	2.365301320340137	-0.06912871289330087	0.9412440144594942
-15.65870487864321	28.128694460225432	2.3969878563692735	-0.07174877120553574	0.9366929573941865
-15.420870685895718	28.414489982476084	2.32624257620982	-0.06545016381388698	0.9470005458126647
-16.14669845066415	27.534817692946177	2.5345001668879683	-0.09623531640317293	0.9034126870247092
-16.18902508127296	27.487365967844962	2.545030360348032	-0.09910344440336472	0.8998867824287161
-16.090879730623392	27.60512583812312	2.518748248744159	-0.09335277711491217	0.9074387295314033
-15.906983759261689	27.83045491742547	2.467591263053662	-0.08396246826170975	0.9207537380939348
-15.78801336657089	27.974288039163056	2.4338383354142774	-0.07789434588227392	0.9286664373478686
-16.4224657835804	27.241242221715776	2.5971532773167527	-0.11620991364719432	0.8825953182090062
-16.636541644582238	27.015574682657572	2.629549980993968	-0.1320139077880847	0.8617701775857425
-16.701862721366762	26.948993088668995	2.635382610288773	-0.13621849151551238	0.8549311465806484
-16.98192097775023	26.67928029930171	2.6448954906506854	-0.15512444975216635	0.8363507035193845
-17.086567607533095	26.586911131348927	2.6397205543703914	-0.16575128861052169	0.8340346246545958
-16.810764952407226	26.84442366016748	2.637903295791367	-0.14405802631706965	0.848439455380466
-17.316197999609905	26.352544552541893	2.6133507842366406	-0.1950019960076402	0.8424876347490756
-17.45518464052986	26.210110438215963	2.5953740229436026	-0.21354757567236762	0.8485035578190228
-17.722095738557805	25.895382301413925	2.5593834277569742	-0.27861694669990955	0.8800929531005991
-17.72264017583542	25.894744071275742	2.5592968457243934	-0.278744776172165	0.8801562661603411
-17.932597821946576	25.11386146747848	2.47560714333967	-0.4643792814136435	0.8901754206170307
-17.907096306050956	25.00313633884308	2.460584573503921	-0.4955074633133893	0.879584624353612
-17.75267320881764	24.32471147247125	2.3651935660381302	-0.6879402265549489	0.8135315434127369
-17.92944471255859	25.1306830888716	2.4770873343552418	-0.46069889679285775	0.8900750306923553
-17.722777975835573	25.894232143167198	2.559227050874967	-0.2788896756894457	0.8801589449574885
-17.728945142955695	25.871483784810497	2.5568053072214383	-0.28429466707925666	0.8804624226324768
-17.700264955727473	24.192801294244298	2.341222136265763	-0.729663289249869	0.7841385044883422
-17.492893227235577	23.675149455238873	2.2459856624828722	-0.8893303583206538	0.6674582095148021
-17.219818972655105	23.051350814888384	2.1430610480136436	-1.0674171643117523	0.5126035015134396
-17.213682929786287	23.036984749786797	2.1405933215774016	-1.0714046727249156	0.5091222534078111
-17.20651458505761	23.021889840621302	2.1384550517301073	-1.0756370893432636	0.5051457167325597
-16.72944438496599	22.0265670999435	2.011812910022871	-1.342262750064133	0.23284715251336696
-16.772330573218266	22.113599037757318	2.0216744954289383	-1.3205584067872689	0.25700758595286527
-16.97378539565523	22.529669064239176	2.0685870350341786	-1.2134847003736535	0.3710868190312298
-16.69878402350933	21.97001521221032	2.007862926868028	-1.3551170389528893	0.21728145854680675
-16.44523432072541	21.481646309928003	1.9696380277988461	-1.4682521136136673	0.0847393170560771
-16.38784636008633	21.382208809377225	1.9659599641884333	-1.4883424756058983	0.057424044329602644
-16.10429654720809	20.90765006213037	1.9403632719256074	-1.5847231065809149	-0.07949219561339285
-15.229590069694847	19.59839917871314	1.917276802833987	-1.741873341290864	-0.4622015443355788
-15.573303162172023	20.08692966262294	1.9217997530430686	-1.6990438943918047	-0.3205233319460981
-15.762739830454272	20.369577854236137	1.9271937828667087	-1.6656714744751127	-0.2372183134765881
-15.676053214728174	20.229671015614727	1.9230086175270429	-1.6862562591134618	-0.2782891580491103
-15.004965242227517	19.29705702264412	1.907177194837858	-1.7343065572502399	-0.5493527480923074
-14.347740685004595	18.43237628944785	1.7816459391336812	-1.5797248942634328	-0.7572751619574193
-14.71316053352021	18.903140185799252	1.8782500103741377	-1.7024066266992715	-0.6686916165017647
-14.112301424219844	18.14085757339455	1.6855398655392704	-1.4680511838444255	-0.792220363794351
-13.786968016309958	17.746840232171802	1.5212971087958698	-1.3004636261364193	-0.7687855419617907
-12.572484095421888	16.31238607204104	0.8602515592872554	-0.7076323948668429	-0.46469741309200496
-12.73923093656964	16.50237005974189	0.9498186017218535	-0.7861794898209884	-0.5111130744636944
-13.149721100590622	16.985383718836303	1.1707838452450066	-0.9857830955896314	-0.6158434218512233
-13.560443943361147	17.474962802260926	1.394882230707821	-1.1861865126147006	-0.7171146578157039
-12.433087863224218	16.142914163274668	0.787410105508026	-0.644695133113641	-0.42637094259306274
-11.67886765718853	15.130655135953049	0.410848113048928	-0.30574848079299205	-0.23399205150663394
-11.370603754574383	14.616160191779192	0.26446922978862974	-0.16339677504779143	-0.16546603259381204
-11.928279318244115	15.521235666230787	0.5312190708893105	-0.4166386249173394	-0.29219401815350987
-11.098102119973685	14.067276715400904	0.1649833230179245	-0.0769889956275689	-0.10508822906348661
-10.94829922258624	13.75778922441979	0.11143928369585394	-0.03089162366338652	-0.07088861262794915
-10.566136973193167	12.955069884045642	0.053354651301553396	0.010027936005048846	-0.015985450348449566
-10.528617101577506	12.869997651759531	0.046961664381558375	0.012925742667355435	-0.010538183617730198
-10.125844678960055	12.03212679724241	0.03492392631996148	0.015311853915533746	0.006175303433419641
-10.205786830641387	12.200371242765215	0.0372171100955003	0.014698284165355836	0.002817452798671994
-10.11776374681346	12.014636087480781	0.03485837436327017	0.015170281367336117	0.0063731421171107855
-9.799033203597945	11.32040592221854	0.02459752973458417	0.011864118202251217	0.00846763232469613
-9.732454220074882	11.174895810343436	0.02252788381748634	0.010556522313980382	0.009805235421044358
-10.081694286405995	11.938670646469957	0.033638869008161314	0.014709146174261471	0.006586290756414344
-9.419861471494833	10.505758447346915	0.014507238277245383	0.004613237315249157	0.0063061789335778305
-9.39945834397536	10.463080013210769	0.01400889984825982	0.004201515491358725	0.006071477541463103
-9.362989365785312	10.388561145610026	0.013214645215364867	0.003903912940796833	0.0057689237995961675
-9.15485933130238	9.94585479357356	0.009251370319921442	0.0018242461907085595	0.0036819398947164524
-12.250739993292553	19.150604908283345	2.0744921283478313	-1.9320360682468118	-0.6117731740508562
-12.385666050996104	19.229462944007324	2.1808542073616035	-2.008696855055358	-0.677117239055363
-12.018444755085756	18.995911937273455	1.8597292730612707	-1.7843505649475486	-0.4823227767906956
-11.827571680933026	18.805921238230237	1.761358601240079	-1.7046427633681915	-0.41659904510816265
-11.71378598197753	18.69006222155872	1.6951209542523313	-1.649555705891823	-0.3766401604673829
-11.489121580415649	18.312221504949157	1.5294517028707706	-1.4993197676620371	-0.2972262168290614
-11.42092816915265	18.202424829191397	1.4812221924356277	-1.454804772308131	-0.2751869724225803
-11.137081940903064	17.673975351763787	1.251385738384397	-1.2356754834853199	-0.1962686792464252
-11.050577560623434	17.52903972488271	1.1863491478073698	-1.1726594359702347	-0.17556651953110547
-10.900173758069224	17.228821915447778	1.049791142992364	-1.038501003218172	-0.14461588226231306
-10.59407257662658	16.86993613536655	0.8738122609930403	-0.8657626718901945	-0.09962140124313006
-10.4015251414116	16.663994998799538	0.7763632793058635	-0.7697144286316132	-0.07713993685015125
-9.980308680915373	16.24426542990552	0.5775287975250547	-0.5727557398163197	-0.039954137077571235
-10.52456597891735	16.788877057884427	0.8352186850949803	-0.8278873552394798	-0.0883915660470145
-9.215934750579713	15.702403997568886	0.31811667367039553	-0.3146334827532886	-0.027227319168187356
-9.506635524164235	15.916651407254937	0.41833178650563835	-0.4152136543062897	-0.018774263310099105
-9.713477904294042	16.0562870014233	0.48757935996292134	-0.48393972211029646	-0.026010507447012915
-8.987328542896977	15.535943891824608	0.24313708866218037	-0.2393753115784589	-0.03196339472936249
-7.038155536202357	2.4161328913912485	0.0012176269863041914	-9.468483534487831E-4	5.415769629010745E-4
-7.218271698777633	2.47634434863711	0.0011663198044917257	-9.301230519829364E-4	5.447466685537353E-4
-7.402921517489648	2.596088343862585	0.0011125544102552553	-9.186524180950899E-4	5.333913805003742E-4
-5.610926604361966	2.56874897195521	0.0015940925801873184	-0.0010205997378556861	4.7481476467259645E-4
-5.791192046184306	2.4885541575675454	0.001569017548904416	-0.0010268524630720325	4.956256650623814E-4
-6.090991914769232	2.367770791599311	0.00149855067628511	-0.0010223312630237339	5.147270528370351E-4
-6.223300720670824	2.365865245728654	0.0014708785321506058	-0.0010167125609070308	5.302951721560111E-4
-8.524776938151282	15.280293075065625	0.17937454779511983	-0.1732363480780405	-0.04494323979242524
-8.5390176621	15.301185889469425	0.18958876238069206	-0.18309988631493157	-0.047301476423035435
-8.574275941324595	15.320887483760043	0.1939294608470039	-0.18759497549189338	-0.04646022729056902
-5.2268760988311245	3.1984387632370352	0.001547759275088813	-9.659968758887034E-4	4.546599016382884E-4
-5.323022364028059	2.954304032548915	0.0015826969964841016	-9.88915493812031E-4	4.5790190143590767E-4
-5.411391041049513	2.8046470279535036	0.0015919912044165155	-9.988520486008505E-4	4.616892241276306E-4
-5.361270108912003	2.863813885716368	0.0015942288017395858	-9.954078893573358E-4	4.5956573764916175E-4
-5.176470922340737	3.3654332504811606	0.0015106370139432268	-9.470407071196299E-4	4.484451189502805E-4
-4.997438755280889	4.032636318053695	0.0013691491294675444	-8.86865190093363E-4	4.1932426972372203E-4
-5.108994509801874	3.6116460899580636	0.0014614228642819268	-9.275671076400469E-4	4.410587354965487E-4
-4.991774580661376	4.054261353979088	0.001364750792875332	-8.853387127663001E-4	4.1818118356320554E-4
-6.53602006808163	2.347293243898074	0.001377961629330087	-9.922406923950167E-4	5.44937303479028E-4
-6.871423256057571	2.3759082864320638	0.0012760653799426718	-9.624219581311321E-4	5.503616931106123E-4
-6.725008134174486	2.363972974785624	0.0013229281876673722	-9.757635332793275E-4	5.505514622504359E-4
-7.498445287702315	2.6504749625169852	0.001083701943161144	-9.120765200134604E-4	5.273089527966303E-4
-7.543394316053332	2.6908233254228815	0.0010734906264268473	-9.122550120592946E-4	5.214451034370091E-4
-7.714537633122486	2.9137762658493207	0.0010486024334149186	-9.089346891848214E-4	5.168374042469635E-4
-7.7891268079090406	3.0564766598021276	0.0010533223307143086	-9.183888746721305E-4	5.131663675703731E-4
-7.80527300412054	3.4063802626319237	0.0010844841258620995	-9.297662436474382E-4	5.449321061659829E-4
-7.804324521600502	3.2269612996167556	0.0010628193774579234	-9.196918847397416E-4	5.276441036421161E-4
-7.758877336072651	3.698244931275473	0.0011053336464556989	-9.270188228198083E-4	5.82371000132694E-4
-7.751964178591711	3.7286102673963915	0.0011090392816294737	-9.278674123552749E-4	5.870744430875926E-4
-4.868412953288395	4.489722570165323	0.0012525841888273756	-8.342878451654673E-4	3.591187969530441E-4
-4.944274103721604	4.221530184777065	0.0013216367414774105	-8.657990345335984E-4	3.9541461684501253E-4
-4.861218645669248	4.514367912389247	0.0012441005789227682	-8.293591420977242E-4	3.5442275769372717E-4
-4.761328567585714	4.872867994409656	0.0011276586171736378	-7.676528231895283E-4	2.903391575826287E-4
-7.7347878369548635	3.762505605967378	0.001109510624794071	-9.254051198629218E-4	5.939042914589388E-4
-7.441188952293851	4.488511996506501	0.0010805755405935546	-8.216006535874554E-4	7.00584542103058E-4
-7.462522939780039	4.43043664258904	0.0010831496349211105	-8.300019896004327E-4	6.92161250114861E-4
-7.583988224902736	4.103803156183615	0.0011054296857870355	-8.87064739498391E-4	6.493480057914791E-4
-7.428705960551779	4.562167039268793	0.00107468910189562	-8.052251688718547E-4	7.096285952721291E-4
-7.367225146909923	5.0179675342064245	0.0010425765033747105	-6.979996107250835E-4	7.707056275882491E-4
-7.395373926440531	5.510469499667041	0.001002897911424703	-5.367840152913267E-4	8.260738964683229E-4
-7.396628687854849	5.543415335697084	0.0010003503216073541	-5.271881215621545E-4	8.291193747069592E-4
-8.951906927477943	9.55517852325179	0.007040505880589236	0.0013175746530517147	0.002432642571610558
-8.732770861641235	9.107630277300872	0.00489359491897635	5.649341745754242E-4	0.0018269412417237028
-8.477149435408428	8.592840803667324	0.003444694651258396	2.3364459922355644E-4	0.001442640173779506
-8.352048182285694	8.325615036227727	0.0028322041220046846	1.837435897602212E-4	0.0010890563855560716
-8.222367325804308	8.079901469599669	0.002445429632224898	1.3834358612242184E-4	9.466720248465266E-4
-4.558078678429407	5.6727023718291845	7.566787918310278E-4	-5.273981540827767E-4	1.3397185921452904E-4
-4.661854211303943	5.2307881209663405	9.747113810416588E-4	-6.714979349481292E-4	2.1024374072858005E-4
-4.6736829568741065	5.179041007331088	9.972140839629544E-4	-6.852793809031732E-4	2.197905440265064E-4
-4.664862639408369	5.2157017440172675	9.81805038771092E-4	-6.760244975114649E-4	2.1221078829061405E-4
-7.642518454416541	6.7438038314408955	0.0011229924243570603	-1.6094753495515533E-4	8.545864698609869E-4
-7.72390205946121	6.960130553786359	0.001269796362225941	-1.1710146275093333E-4	8.703013815905786E-4
-7.960824009101229	7.5515457825414485	0.0017511842969564761	2.0190453018020877E-5	8.716513305259728E-4
-7.398279738095727	5.568321714484634	9.985109274790198E-4	-5.197107967636166E-4	8.276108837142415E-4
-7.486554017062449	6.151026864151781	0.0010048991237033768	-3.351076138802634E-4	8.593487801863002E-4
-7.599533786520233	6.612688047526157	0.0010800362000728816	-2.0063502741966615E-4	8.320510335718242E-4
-4.559353287845783	5.783205763653101	6.989466339013223E-4	-4.913439640107967E-4	1.1379516110004244E-4
-4.539973927898901	6.108340489734484	5.315520524869508E-4	-3.722925417821902E-4	3.7279403163853864E-5
-4.595870421128182	6.280367827388355	3.1789794176627687E-4	-2.2547838089198504E-4	1.4819093609454848E-5
-11.949523827617073	29.206895619841305	1.1745442817222203	-0.17517908846301503	0.9454649317178377
-11.807688642858182	29.154031813094953	1.115230971229553	-0.18686697330558966	0.920970336587743
-12.00330605669702	29.223330979102066	1.1976557690916243	-0.17168299337253384	0.9529363948293175
-11.58017196199464	29.065937130844834	1.0238788137611134	-0.2095790967197345	0.8853468653127137
-11.41683712235142	28.96940271662765	0.9652337176839747	-0.23398919168278332	0.8501058451607746
-11.219350371023808	28.853937987330728	0.8926079249259562	-0.26631394217444276	0.8066758913734835
-11.063811648377435	28.68153300927144	0.8521196820246539	-0.3185462580018898	0.7651963064427174
-10.947486528223845	28.535037823889105	0.8232969650488379	-0.36066827440813526	0.7334060481057832
-10.899230615467399	28.323819733732066	0.8407200993956899	-0.42784020672386414	0.7177896982841983
-10.868467577029437	28.194812621939796	0.8504368188629712	-0.4685666304469495	0.7078887502567128
-10.876511202290695	28.109887068149042	0.8786797725754131	-0.5006695799211373	0.7096893256792773
-10.899672074901286	27.854101802332053	0.9526853141590084	-0.5897184516205201	0.7100207929238518
-12.412266700730603	28.73183000599365	1.2847995279768463	-0.18811269934825492	0.9498523236129897
-12.004390987243811	28.644127827029816	1.1160684343495104	-0.2633293116332158	0.912685606587001
-11.418956634563854	28.353076382645266	0.9446188722700887	-0.4116044267878614	0.8310858619609744
-11.624144095082618	28.483083006210283	0.9884425164607902	-0.3524815173659824	0.8640522993554768
-11.98757052088968	28.638168487186267	1.1100383959946762	-0.26694254893313757	0.9107820866105308
-11.999455430555999	28.643021141499133	1.1140382839246967	-0.26423229343138616	0.9122627683475902
-11.11438165555979	28.077094826076056	0.926731605917372	-0.5173659861911521	0.7646826360880731
-11.390783517603357	28.330385589064328	0.9406407552483395	-0.42112441651960325	0.8254360263584989
-11.018694723095315	27.985290635821798	0.9364820262996685	-0.5500414723751642	0.7405797583217075
-13.471803069018005	28.77445563984976	1.7710776828946304	-0.05671489300656604	1.011239443961125
-13.48260549035852	28.773788416678933	1.775903666142206	-0.055625901028267255	1.0116087255521957
-12.935354512904492	28.789110493383188	1.5250668401834633	-0.11438651663224103	0.9879544694053706
-12.730299209385468	28.768829272465172	1.4323762691013964	-0.1427296611615837	0.9749423886129176
-14.231290469589101	28.525879619960573	2.072517492155236	-0.030788508697274484	1.0139177445901946
-14.010448775461906	28.63328583652027	1.99261000112454	-0.030459219825467697	1.0163269934220531
-13.506471729136642	28.767317669153915	1.7855670839528364	-0.05448924618574173	1.0117781595645228
-14.460841527293365	28.39408003504012	2.149707988462712	-0.03523065107228824	1.0080681359732637
-14.783683682753072	28.129965573228738	2.237679213784369	-0.05605390812175689	0.9920490516367564
-14.975465100779633	27.963363652093868	2.288797696609792	-0.06966768831241137	0.9817742937478935
-14.857377166814722	28.070482248494333	2.2577197055261617	-0.06109363985827699	0.988584588363193
-15.247091508969765	27.723494694946858	2.360047668087869	-0.08820846234144417	0.965889909983204
-15.438921475279523	27.548521108541188	2.4118434987996324	-0.09838402559009016	0.9545279325007784
-15.777307067901031	27.23142152114181	2.5001338852729686	-0.1173590799348745	0.9317319897240833
-15.505550048294694	27.4862002405047	2.4290782440153946	-0.10243106765396913	0.9503829669962536
-15.95882932927022	27.057658625283377	2.545171455693506	-0.1297589441484382	0.9168464001496983
-16.071627921968407	26.944874315391413	2.571522968568895	-0.13792284999872026	0.9068883032713472
-16.348879088595037	26.649360708813276	2.6251452934344295	-0.16014662559259252	0.8786403816798865
-16.427997019937784	26.555959712111072	2.640139296215448	-0.16747858081796504	0.8687279450026155
-16.656844434007954	26.17623866269756	2.6504251259944405	-0.22228324370965005	0.8235002571405763
-16.696536478621557	26.09508062700545	2.646113316618274	-0.23636615729882604	0.8133413957622377
-16.835749776418716	25.686852448177994	2.5957176542737757	-0.32688329961585433	0.7603502993347263
-16.845061757485475	25.628453285604436	2.5835780584136447	-0.34322378062366743	0.7516441637238122
-16.850433340026893	25.176846057478727	2.4757628193587182	-0.47992253955374004	0.6755463971363204
-16.85038673364371	25.14105029551206	2.466567754091861	-0.491403898151849	0.6699739535843908
-16.822804208812027	24.752145786172367	2.3822639811658997	-0.6071250367983618	0.6053489307092501
-16.814022621155868	24.619664448408173	2.3535284041827764	-0.6464018654813211	0.5833983472156555
-16.812945472733826	24.6090037446475	2.351394174500911	-0.6493970108093902	0.5814703204315095
-16.723937840816944	24.10943746964462	2.249596644443042	-0.7982442053152723	0.4818448911595026
-16.711672631053567	24.055094941481215	2.2394864518962962	-0.8134185408600486	0.47090232744746285
-16.289023552988983	22.907733919851253	2.033438830963859	-1.1276221322713382	0.1926094332389489
-16.541701583590093	23.45604246001041	2.1319330990645704	-0.9778930511672794	0.3356220241960543
-16.554803726644348	23.499372302025698	2.139061838755739	-0.9664336004421685	0.3455642182089993
-16.28488538521969	22.898119481008653	2.031830391184757	-1.1300863323919668	0.1901749635885551
-16.26218103763534	22.856454352609262	2.025684572742764	-1.1408176510021013	0.17935204059553467
-15.969194038819062	22.31634337785984	1.9462879729272964	-1.280745770808193	0.03864520952006682
-15.890230123807179	22.1925020649246	1.9359743715753233	-1.3134806014116882	0.0057974821651039475
-15.611918811164477	21.76175729997115	1.8999239554268694	-1.4241484732551073	-0.1104819273077077
-15.389654649869971	21.467446140267274	1.8859078718200255	-1.4921935373354742	-0.19254295226996126
-15.211472875440649	21.22502075941048	1.8729101782808306	-1.5465591168896196	-0.2612570318874027
-14.852605830718518	20.76860561637889	1.8806665253086134	-1.6427787163877974	-0.3820615230240566
-14.818368111934701	20.727265125728813	1.8807817642468432	-1.6516306880301912	-0.39355295926388895
-14.010753868674147	19.956266747716498	1.9157873907897933	-1.7766549766429078	-0.5902793178376822
-14.087441807327457	20.012526511232718	1.909766404544976	-1.7671316070523762	-0.5781528845946469
-14.468160486474938	20.371519812579944	1.8907515002061261	-1.7120915918869493	-0.496720882778325
-14.161164464278139	20.08381166702931	1.904637342946682	-1.756458314075997	-0.5622899325895376
-14.781086333771103	20.690256417429	1.8820544796450678	-1.65854163051439	-0.4047203146577061
-12.566775432145782	19.255877513320883	2.1410383489963363	-1.979905136307031	-0.6897987844586231
-13.290339014836286	19.46305631769065	1.985639583870347	-1.8648176203549258	-0.6819297159576744
-13.1729303124603	19.418787275288505	2.009198918842501	-1.8834378516677797	-0.6892302790861109
-12.843245224742368	19.28971157894774	2.074285516638696	-1.9336531511509163	-0.707852898859443
-13.364979556612642	19.508469790386137	1.9787853652751657	-1.8568441213030813	-0.675849304494465
-13.714991928392514	19.7215588672211	1.9398832532885697	-1.8148298829497105	-0.6444204963493161
-10.73275094914898	27.601566124654774	1.0151847907090485	-0.6494807846291214	0.6584460285440319
-10.621312259153935	27.431657608134955	1.04708454980994	-0.6859771747987475	0.621068417371506
-10.494472622804425	27.139762728691487	1.1221892003535412	-0.7434470206544693	0.5646945749319159
-10.440814811578786	26.97290839065918	1.1510921999430885	-0.7714759403204108	0.5299722108471008
-10.340010025599554	26.46761329405222	1.2589358947589004	-0.8612116773087406	0.41689569354531886
-10.310942985096554	26.231506882359504	1.294683355446634	-0.8996707605868326	0.3678421926347135
-10.254915889396067	25.788604694922874	1.415439063103526	-0.9909797880312448	0.2791210092815446
-10.226478276469011	25.49740684588262	1.4935091815138182	-1.0568215590865049	0.21379474128946055
-10.15297056364784	24.454238785309386	1.8764617185675383	-1.3413632775217348	0.03863359887896789
-10.148816922605754	23.97207807587904	2.0472175823970935	-1.4692573590439397	-0.036288937243264166
-10.1572747910747	24.735583520367605	1.7776107330380768	-1.266463105992251	0.08126794801017431
-10.162097597121184	24.830116402868736	1.7440263361785762	-1.2408859772444352	0.09644459708556971
-10.162546766859359	23.84260305188515	2.0842977518071075	-1.5031059919633991	-0.0544085298810784
-10.199764060738538	23.17965757589045	2.258709864765106	-1.6576413707171145	-0.1416412643886133
-10.264133457042867	22.925685144978395	2.2910860689184345	-1.7067351748724655	-0.17084862053359895
-10.334836167150385	22.416165687077918	2.3791948481636256	-1.8110887683144956	-0.2526055215129458
-10.491992980100063	22.018023813554393	2.4091200428785973	-1.875956612612564	-0.31491790204119424
-11.549836964138185	20.072338696358347	2.408832403953602	-2.0686440751409165	-0.6396391370424307
-11.554967867880773	20.064003427239495	2.407814886480924	-2.068494839386337	-0.6403567883413439
-10.551136967279964	21.796553611972193	2.431809733587264	-1.9140231891770698	-0.3582168257947425
-10.861109989919282	21.2561808403101	2.4293861830034875	-1.9868802861003854	-0.4424429860585037
-10.944210941660401	21.11696785294288	2.4357220203096848	-2.006905866605021	-0.46949424200448664
-11.133323225905555	20.800917117156818	2.4348426231553573	-2.0361807675743098	-0.5326096904397624
-11.346534801731305	20.436488911990164	2.425628108677773	-2.0595533336425733	-0.591124098216373
-11.231518843805489	20.62710766906838	2.436638226606214	-2.050701231035341	-0.5640945776660968
-11.741469854730147	19.77949816437784	2.381584859115632	-2.0634324877669026	-0.6792979310775237
-11.841147224706019	19.661418434931374	2.362025858053199	-2.0610140116056117	-0.6946931616142
-11.973386913159729	19.52262481256701	2.3365564955615508	-2.059996065781883	-0.7081583454669167
-12.17042537041236	19.353881967026794	2.2797164370525485	-2.0455684354931707	-0.7147098427235007
-12.254791953417843	19.298450378205736	2.2412864026964203	-2.032026652483772	-0.7018394808702547
-12.107678242949614	19.405561627556374	2.2971081065888894	-2.049240279269853	-0.7130652239026949
-4.288326386940742	5.8070230604936794	0.07063283053280196	0.06333698223186912	-0.020345973278883444
-4.307057605244767	5.526002436139832	0.09832979073062176	0.08889116037873729	-0.021984019518073206
-4.180171464701457	5.245978145694322	0.127460064639345	0.11702599288191251	-0.009615054751643282
-4.162615861022818	5.199209053922773	0.13199127558124973	0.12125988709945017	-0.0078807038220556
-4.143652721141185	5.191949089536986	0.13291268246498267	0.12188223554116345	-0.006243792230654027
-4.014987066173259	6.398560350145364	0.011640218382240214	0.00954086550974892	-0.005763537765762669
-4.102160277057983	6.226155071234556	0.028408492679741583	0.02540352040127582	-0.008965636490535701
-4.158587255864665	6.1200098173878565	0.039655997820527936	0.0356543204175425	-0.011787570649976301
-4.284793079351208	5.824858607178209	0.06874513587773921	0.06157166328839149	-0.02006947698170571
-3.6322745368198053	5.1479752237781815	0.14308620407495912	0.12634314573711258	0.04474142503174994
-3.7520724673596213	5.133869891353276	0.1425749774567173	0.1277392771523314	0.03169568361949116
-4.068810461062704	5.185234828589743	0.1347261839876591	0.12294054638725024	0.0010567063620853115
-3.4079134276844885	5.238028583704212	0.1401668482777635	0.1167756641486351	0.06793390525547266
-3.870611147185512	6.723331704642558	0.014475019159252714	-0.012321825987544477	0.00167236077976886
-3.93550508782948	6.569124366309313	0.01674089250843182	-0.0061917465527512395	2.329170780089999E-4
-3.083077723553127	5.477621858005871	0.1359377073679825	0.09019893413136074	0.10157955714509337
-3.2016356353304536	5.395281637801698	0.13831917182549452	0.10061152614574892	0.08885327060400214
-2.9250367521464256	5.618751443255416	0.145012936926175	0.07463962268450497	0.118861238170006
-2.808073832376915	5.742408533499555	0.1497584281273772	0.061625053921011266	0.13039457816439282
-2.561109083068193	6.012828978318681	0.1845520646073666	0.0330010736336681	0.15857117788185993
-3.6562255957727294	7.214473650128381	0.041028304180275955	-0.03452601178624274	0.0016365937831255744
-3.592522873141893	7.34008329807876	0.07298056116637675	-0.0598929010092426	0.006376421910977958
-3.54328167840365	7.470859406778205	0.08245640246604133	-0.06766978855666617	0.007204282581954393
-2.1477862434435124	6.617732931249476	0.28764295522106414	-0.044741977352011575	0.21385056541242273
-2.178221292733067	6.571855578800015	0.2780583256953855	-0.037566444912815605	0.21048237286758367
-2.0648331524982755	6.7576354797203635	0.3149828616712389	-0.06638975487492041	0.22357182762132255
-1.8849213199230619	7.066868042911974	0.3748664879582783	-0.11384689214227256	0.24392789654274344
-2.4120263893614973	6.229400814325045	0.21966487373184695	0.006749973292238238	0.1787337358342846
-2.5361866250272955	6.047252036713077	0.18817453206291343	0.03010028492658052	0.16141826751169547
-3.935819787141531	17.984500048599497	1.638607512288964	-0.8407941264368162	0.16717119851063228
-3.78336958602557	17.993315823553566	1.6265427562947188	-0.8448405970598192	0.1644362886928743
-3.427077741744119	7.766058137175304	0.1881739548243878	-0.15036509511861051	0.012189384814304297
-3.406569881135219	7.832445527304884	0.20267815272995365	-0.16052208798057993	0.012381718068204957
-3.395983191054093	7.883794864942119	0.21421459754400818	-0.16783931300994936	0.013099889190516576
-3.3371281060386737	8.150918617555703	0.2803426193313805	-0.20392285202585636	0.016957446777127606
-1.278169408830863	8.48437433428823	0.6515468239300922	-0.32977517042531246	0.3045388090955572
-1.4540629241815408	8.03470965362341	0.5645114580600594	-0.261773478227288	0.29173934588198674
-1.8167261401452421	7.208011822579171	0.40115850161901934	-0.13546510630191433	0.25331040213561984
-1.5523830370140876	7.789776732269239	0.5149837783108617	-0.22218551847035883	0.28006207375412473
-0.9410764433027281	9.405038530050247	0.8155453702215638	-0.45781851824431896	0.32081849394059725
-1.0329367331417418	9.151234284338832	0.7718519445029816	-0.4253229351572415	0.3173765538262147
-0.7679094447811552	9.95277965234512	0.8980222346511837	-0.5191163521602953	0.3248897373056261
-0.33002843814312044	12.134348277380695	1.172254128838774	-0.7244335211037514	0.31836593055660106
-0.3357764586920513	12.078843485378034	1.166327034618963	-0.7199765393756136	0.3190269975186454
-3.417433509638533	17.827381727176302	1.6016408531033188	-0.8597943469128293	0.16830293398902524
-3.353382382951112	17.741842308688575	1.597593099203934	-0.8633994698062373	0.17071233832941904
-3.674832941632539	17.93323560833925	1.6200444531787608	-0.8479261134721303	0.16742864271272256
-3.5409307277999584	17.885907081965335	1.6110350718564967	-0.8550344329324939	0.16716036239321472
-3.1860561960175433	17.549365365355296	1.5861854433354958	-0.8691612655033549	0.17431117357737694
-2.9981130641699174	17.395321314172424	1.5762418976907726	-0.8733776405254656	0.17769421129631638
-3.2165215628928006	17.57820816975883	1.5877589462511639	-0.8676933976237231	0.17412911079165017
-4.1137207324417435	17.95308223849858	1.6575702846437612	-0.8342515424451891	0.16686742104374086
-4.160621080742889	17.795938972454014	1.6661629582487887	-0.8344939190881371	0.17078688169252806
-4.190763877417752	17.70804950350443	1.6712396264441445	-0.8325450028436567	0.1722529274916942
-0.33050020850094985	12.145123827625998	1.1731746702262236	-0.7250745790513901	0.31815567325875516
-1.4343564303268679	16.31909273804294	1.4772342493625086	-0.8899675047619706	0.21286503661240497
-1.3066176526698219	16.0680303809159	1.462938437306468	-0.889702699522535	0.2174552320289813
-1.1152979539279455	15.611202681804269	1.4368326755970888	-0.88393364318982	0.22904422899661953
-2.4474803932797915	17.1585224792057	1.5516286932550887	-0.882089427371596	0.18884094977419888
-2.055761384167546	17.041296048986602	1.5303427708421442	-0.8880522058861464	0.19472973353622708
-1.9984998164489554	17.002629506016117	1.526491562359878	-0.8879679165117628	0.19672388459804313
-1.5724149375605685	16.580962567434636	1.493235464426335	-0.892552496493141	0.20638383815458738
-2.9820955633715815	17.38344915169903	1.5754437306555396	-0.8736605308805622	0.17804793876096675
-2.724789042326286	17.256116533629893	1.563747057915802	-0.8779656444949886	0.18342682639358548
-2.531457869203797	17.190304756335227	1.5553237650434513	-0.8815154576254494	0.18630184992143195
-4.183190145794866	17.56540290424019	1.6702038146192097	-0.8322719769061179	0.1746550863058529
-4.207099313692599	17.371866069837257	1.6739272402521175	-0.8344757214209101	0.17720847298936823
-4.17345519997633	17.089831976884682	1.664387069481948	-0.8385822610793213	0.17664908366117077
-3.3148310309893363	8.423923301546052	0.3474397894075616	-0.2462704576894143	0.01719187118246792
-3.3001926290874843	8.663118489326514	0.4002616689775379	-0.2827644583014059	0.015147740620982297
-3.2862287614074197	8.915212706658004	0.45496443513115814	-0.31882184796446306	0.01663543303652232
-3.2794829862540458	9.153166440048345	0.5107303815020299	-0.35607534961102166	0.01837212225669445
-0.3805651487088481	12.953841366376702	1.2442187173294272	-0.7759326394665069	0.3008318385614263
-0.4307061904896281	13.36924122248353	1.2809446914175484	-0.8026273318178478	0.29107309608028675
-0.5075965103225141	13.744646939005303	1.3082678269134438	-0.8187697541748016	0.2820443857649577
-0.5977318219793605	14.096499370658435	1.3361889562000635	-0.8370111053927716	0.2715914663650235
-3.2676731937878696	9.605726412719452	0.6074822893075575	-0.41671618163658314	0.02667113958592552
-3.256429234120413	10.042692132374542	0.6988275932804382	-0.4731873538916409	0.03502225252709076
-3.268410707882346	10.416945356274994	0.7680643228686188	-0.5123694744230292	0.041864529403898024
-0.6591870284780542	10.31262568099423	0.9538575555934	-0.5613257460129406	0.3273759432259183
-0.42285288091859907	11.258976825610697	1.0787140467026932	-0.6540926096867399	0.3285400601814954
-0.42939644071267913	11.215805729165236	1.0731971025509202	-0.6497601780275434	0.32879347929615454
-0.6312573047807166	10.428088654680536	0.9708258458022014	-0.5746109047468799	0.3277686040626261
-3.2903234695987535	10.897386429199772	0.862419146364886	-0.5678847367178813	0.05030799839972039
-2.987291544864133	17.386535233830127	1.5757221748159551	-0.8735951260626423	0.17792269466218794
-4.164359810315925	17.031866286091535	1.661985859781095	-0.8388716907408906	0.176983633004724
-0.7097934901376413	14.466809880080852	1.3642604599466333	-0.8540626429094433	0.259915139791447
-0.8575672753041089	14.969271293498517	1.3957649091858444	-0.8680255741820884	0.24705316284085554
-0.9532329287786547	15.217415294466539	1.4135965809557525	-0.8771935326294942	0.23871479726185466
-4.1386892518049425	16.602845789463966	1.6401029337230701	-0.8400468909864939	0.1726068900860938
-4.159558946386909	16.976159925336383	1.6590117937520763	-0.838214234762381	0.17710321235102303
-4.083322820670365	16.225441788462653	1.6129190458258755	-0.8390984141078588	0.16769256078757272
-4.075875945060494	16.183223288394085	1.6096751333309607	-0.8387100995464832	0.1674552673291097
-3.9528003255732322	15.292784673108926	1.5199599231208512	-0.8273055152110727	0.14388761359346053
-3.9992067929440043	15.73055462668215	1.5671211224983783	-0.8357121027721381	0.15668791327813755
-4.068371905853679	16.139351008679608	1.6053167987863304	-0.8378751880806217	0.16658953235487972
-3.903746688804401	14.691009127397303	1.4503686422684483	-0.8099234049934648	0.12661657555443562
-3.86987704440043	14.375574603567006	1.4104361069064741	-0.7975909674080996	0.11923838135403095
-3.9256796422272324	14.820378173973397	1.4660169697011076	-0.813363416531497	0.12996537065331254
-3.9497350317267026	15.228464150498013	1.512609183155829	-0.8252868743818708	0.14211037910875357
-3.7268568443784513	13.894308007070336	1.3450484180903137	-0.7815155805228984	0.10900021663753959
-3.698215854277132	13.779058127098043	1.328999273614168	-0.7768962354553337	0.10663271151829687
-3.6779639093146645	13.673870011895303	1.3133615149783515	-0.7708453481244373	0.10485022779186105
-3.571181750067259	13.33170586472178	1.2634848042966262	-0.756031040757441	0.09770104240643124
-3.4835043026903465	12.977876322076302	1.2087750614111754	-0.7338096389667105	0.09309805741967699
-3.404126025364066	12.339701968592273	1.1114659441501737	-0.694695120447834	0.07795033736766124
-3.3488293333994186	11.895449310153229	1.0351425737866815	-0.6568151944314603	0.0705872256686843
-3.300315153385468	11.14083500028607	0.90775397681021	-0.5935099096912556	0.054940177443876234
-3.9511621749674837	15.271050023970451	1.5175557104009223	-0.8267401679750326	0.14342676815294153
-8.244373317370188	14.628658956740194	2.039522197668612E-5	-1.8392612739860095E-5	-8.735315067819335E-6
-8.208489142862772	14.204433859089825	1.94639792181471E-5	-1.7397215573982794E-5	-8.644812531920098E-6
-8.193734077492797	13.966873422743047	1.8944137473040513E-5	-1.6830094682391704E-5	-8.613213435481456E-6
-8.232676222944097	14.462837941075223	2.003156361896799E-5	-1.8008051935368787E-5	-8.693899098141839E-6
-8.19035693955016	13.837323106092928	1.8660991343347595E-5	-1.650683893980972E-5	-8.615135406820039E-6
-8.113167709168138	13.369167772280294	1.7602058755270216E-5	-1.5393303409470298E-5	-8.461100259623517E-6
-8.077142174814208	13.181783020574018	1.716727192952243E-5	-1.4929930239351488E-5	-8.396259567549596E-6
-7.967407351985131	12.816549861797377	1.6307170430479023E-5	-1.407729045018074E-5	-8.166781866277408E-6
-7.4202031915344335	11.241546128091116	1.2501438250467027E-5	-1.037932305922399E-5	-6.953175978635167E-6
-7.380855782333087	11.139150568907128	1.2239326616161935E-5	-1.011889575022464E-5	-6.861991591781127E-6
-7.603903539139292	11.751642921695533	1.3741255161952734E-5	-1.1583656950336332E-5	-7.370199786590006E-6
-7.696154479064555	11.994745340563997	1.4332455192638105E-5	-1.2142911324930934E-5	-7.582529822334263E-6
-7.744684776673163	12.145936214046198	1.4683921401997216E-5	-1.2486456875112196E-5	-7.686592261397002E-6
-7.337783016568444	11.036160898112158	1.196953955401585E-5	-9.858052939968516E-6	-6.758763582437755E-6
-5.478513842259125	7.328297301269693	3.0680591235337963E-6	-1.3994612519881097E-6	-2.5600144744930954E-6
-5.496335515484936	7.350666297835906	3.1337327980388025E-6	-1.437590137508908E-6	-2.596056066997975E-6
-5.513292533723025	7.373441024034741	3.1849059201262237E-6	-1.4891083807069656E-6	-2.6307638359152992E-6
-5.7782594324877365	7.704138241466704	4.2605641144140055E-6	-2.1745009758935723E-6	-3.2644232419892027E-6
-5.226288884072366	6.97442447090005	2.3253882704951266E-6	-4.935874303690649E-7	-2.0195901666423383E-6
-5.1320395346395955	6.880771446866525	1.98089148353088E-6	-3.1396304153777005E-7	-1.8128295951496283E-6
-4.981658732436152	6.746084424883188	1.715641114126548E-6	3.796370341878674E-8	-1.4480769011844932E-6
-4.872230788355059	6.663668971542325	1.4982418867366485E-6	2.4168726574174423E-7	-1.1681345016589192E-6
-5.95993806317256	8.088641025459268	4.948971857538711E-6	-3.197601209366918E-6	-3.611313025419292E-6
-6.156106083074739	8.43849134717127	5.7491400527279195E-6	-3.889248747454727E-6	-4.025150817936206E-6
-6.3622803987511345	8.893710900037291	6.75574053642841E-6	-5.004847868230956E-6	-4.453494338756601E-6
-7.037730777065047	10.279206689455364	1.0092887734920226E-5	-8.080002961931153E-6	-6.034532046262419E-6
-6.511291309796823	9.166024915663732	7.392544618810194E-6	-5.497731129137675E-6	-4.809085409482042E-6
-6.961309529005052	10.091919377967345	9.643364008725938E-6	-7.6513297603026E-6	-5.859915712756798E-6
-6.976746835639336	10.11701394282087	9.70053992049598E-6	-7.697534975938379E-6	-5.893179322672066E-6
-11.149672852779776	19.026028297048256	0.3119457094185418	-0.0662045188674411	-0.158698642306014
-11.177286946315288	19.099277703541333	0.3137969801313536	-0.06875955426713315	-0.15937191789243277
-9.18227086019565	22.941744559833715	0.29900923733187046	-0.17967926635378845	-0.10109323854609781
-8.933979733519063	23.042297787756027	0.29145428106074195	-0.1825375140460766	-0.09238887028590838
-9.497726748011418	22.723004536194928	0.3056735806240957	-0.17292889032992753	-0.11091295355404997
-11.201816179455392	19.362671115833425	0.31670185566616227	-0.07668280622104338	-0.1592368230296148
-11.022193536741858	18.71762456011473	0.30419225696290586	-0.05627761498516379	-0.15579268084861042
-10.948655511422155	18.634752597804788	0.29977709690892956	-0.0530005322312947	-0.15355467970750006
-10.739200803101152	18.414265673982754	0.28787756630573536	-0.045088966142814685	-0.14750513505376858
-10.426129079411938	18.242868662510936	0.26912190846145234	-0.037466922009688104	-0.13726989514786264
-10.351495060601314	18.19934593348884	0.26466830968719846	-0.03575337671584183	-0.13481892472043702
-10.276659955502009	18.164399203559437	0.26022599509516536	-0.034264749304936525	-0.13249098018694513
-10.051706148564318	18.092298620546728	0.2461530010458136	-0.030567701670135963	-0.12449583931178057
-11.220597943108505	19.547650220008503	0.31874996264202554	-0.08216199609477512	-0.15909727663092482
-11.213232813518047	19.613678726955158	0.31899093447443444	-0.08376706120596963	-0.15883087763365114
-11.167862918473158	19.983763373685665	0.3204730798205439	-0.09459796856712852	-0.15658314691555694
-11.119734753615504	20.180895538942224	0.3208375343669453	-0.09959076147970305	-0.15535978178994175
-10.889962382093142	20.81510177874138	0.31999190227985225	-0.1170293138624977	-0.1486007258549363
-10.989883259185685	20.57314650704364	0.32047314039329866	-0.11085264361580668	-0.1511034834331706
-10.670647697607485	21.25443563231954	0.31878104799730256	-0.12945106805918447	-0.14254608344062872
-8.656589193032165	23.077778160673812	0.2806033501143758	-0.18273704776059996	-0.08349593850938297
-8.262164632393056	22.97490850022338	0.2604470352585132	-0.17691679467280677	-0.06926709679005068
-8.093510801985081	22.896766634500132	0.2510782968466484	-0.17333269953260017	-0.06393483911396301
-7.68989912608717	22.564207698669875	0.22505803541803737	-0.15819340551637218	-0.049845391488371436
-10.61906467426591	21.352055718189742	0.31852227349955786	-0.13193860384055436	-0.14141932613592637
-9.936768220586934	22.310409278173573	0.3133262553690742	-0.1603606096075872	-0.12374875846573169
-9.627937960973474	22.62487940796674	0.30864469098705855	-0.1701198607906556	-0.11467814065847849
-9.573169961095976	22.676544366109272	0.3076930500782931	-0.17163824770202385	-0.11319098558817389
-10.134279956953314	22.058148587414195	0.31469222390785917	-0.1523798824075624	-0.12934296000265333
-10.304582249602808	21.836678921374176	0.3165747078829231	-0.14603677631715778	-0.1335505025167904
-10.555587977067566	21.45179651669559	0.3179644515719024	-0.13454756761533201	-0.14007543982064327
-9.871150253323467	18.04329134881533	0.23507752082557243	-0.028062319516472485	-0.11856093934721748
-9.4491510421968	17.986087424675254	0.20657017070395667	-0.023056775292916734	-0.10299943307511256
-9.39405468440286	17.97674307009461	0.2028954707590741	-0.022475349475285955	-0.10107925436054435
-9.318824933668623	17.968766098777905	0.19745178528571453	-0.02167546275004069	-0.09827061921148185
-8.866655676614846	17.930756511797174	0.16499235673389087	-0.017347629557886966	-0.0809253002888261
-7.460370084706861	22.326890903804703	0.20965183228392453	-0.1487484097086474	-0.04346760482445282
-7.181921823170052	22.004421546653404	0.18930180954078157	-0.1341724023639452	-0.03502312923682725
-6.980050576019263	21.793148493492453	0.1758983199679678	-0.12592878233012897	-0.0299135813029395
-6.576542696581086	21.409318391621486	0.15014940246792555	-0.10921926112378096	-0.01901987740551473
-8.591810565175942	17.924390418426363	0.14337255497573548	-0.014627553456326745	-0.07006775759709175
-8.160987566235585	17.895824611247768	0.10536908800321995	-0.009941681643040486	-0.05098428103052586
-8.427526747689353	17.911776804777684	0.1291857294247547	-0.012926172090850736	-0.06297566710187177
-8.540982568507179	17.920050757602066	0.13941347998972348	-0.014168227489697377	-0.06807560013136972
-5.864615339578987	20.755750631962357	0.10982811865914753	-0.08297469413798216	-2.7273873684187296E-4
-5.543802938210256	20.38074487517408	0.09073349858710114	-0.06795473863018514	0.00742470384885148
-6.504364858334945	21.34437545298176	0.14596026041961882	-0.10682565803106697	-0.017337430772011705
-5.970918121132899	20.87023242852833	0.11605485798982265	-0.08690222119331772	-0.0024867650546374262
-5.171797381464162	19.89737251545445	0.06912812308694433	-0.05264287899063359	0.013161592972181686
-5.0245480447987125	19.683822661130662	0.06037805912100725	-0.0448269648658007	0.01578047540297322
-4.900152014728899	19.401774462066626	0.05125152487288795	-0.03715232659305795	0.015666950601102188
-8.045165203849148	17.895237150670994	0.09155527821717598	-0.008478803911994615	-0.043623370943677436
-7.828330068792466	17.887207984644846	0.06385677968435957	-0.006261227241430684	-0.029743171088217626
-7.588389628929521	17.819549385161938	0.015001790806751795	-8.205260977203314E-4	-0.00715023775857353
-4.683175416995011	18.92056128922509	0.036871129436444744	-0.025029314657595912	0.017112058579190723
-4.557131527726211	18.533459102138394	0.028095894798789725	-0.019284453299809347	0.015786328178301872
-4.377707594286538	17.57417867700677	0.011943196343436735	-0.0067731237671941205	0.00967101377119437
-4.375950900357417	17.526057226949376	0.011062805825088133	-0.006141857589860633	0.0091638174584474
-4.484941864981501	18.19838652331461	0.02032055837364992	-0.012955339736557048	0.013862493043918402
-4.372825752777866	17.497105804998277	0.010707433102461375	-0.005952176147927855	0.00887194598255279
-4.260063754969469	16.957122878843833	0.008057639339089751	-0.0032636143735276265	0.006123944462797732
-4.2543796491463395	16.88173839584814	0.007498747501469437	-0.0029600685362323785	0.005578035410288764
-4.172479120773178	16.325671413989923	0.0062866282153671675	-0.0016148057631911292	0.0036718918121559667
-4.151871519508384	16.155447405066244	0.0059461304278582644	-0.0011572696745669703	0.003050278415939477
-4.144035245207647	16.121454065378032	0.005944347406454865	-0.0011255875229285138	0.003004898938489463
-4.072421898747817	15.289956430567175	0.004162937258307381	7.388733253108475E-5	0.0013787541302691724
-4.095328121705499	15.489697359268533	0.004547700965305062	-1.3131206010806817E-4	0.001592001800289088
-4.118480058777639	15.68595857984359	0.0051308221736693005	-4.4327046949321585E-4	0.0020256399078498227
-4.140149876500907	16.06180723438685	0.005808480429829767	-0.001049329317418737	0.0028916535089469723
-4.179593610389492	14.862900564725685	0.002971252579812596	5.279487473004535E-4	6.166523755253072E-4
-4.129583690004605	15.034457843656845	0.003450885771265795	4.2582271806246665E-4	8.595719789372795E-4
-4.332504046130264	14.727261534199787	0.001518695731000541	1.8603878907441366E-4	3.8536314536791324E-4
-6.864381120883843	17.824925970386563	2.683374533021727E-5	-2.5962860528037838E-5	-6.086647934580924E-6
-7.111456277637915	17.862901719600874	2.709161896143268E-5	-2.609639061884453E-5	-6.764664921571755E-6
-7.361730330183262	17.815658423143518	2.7122066262115094E-5	-2.596864304607058E-5	-7.447487707193688E-6
-6.699631952192596	17.790187728061333	2.6638179262238227E-5	-2.585187604775822E-5	-5.640444732740825E-6
-6.471535900809904	17.65611081898578	2.6133148553188944E-5	-2.544361770589973E-5	-5.025253823975303E-6
-6.01856299486931	16.965651538393175	2.4063571171846422E-5	-2.3578647922710032E-5	-3.834502849749492E-6
-6.018217814642384	16.964954947243214	2.406157354137899E-5	-2.3576811392288623E-5	-3.833592882160833E-6
-6.192614293475787	17.31914560580889	2.5066835043800214E-5	-2.449910151901496E-5	-4.285888017996813E-6
-6.358826975092747	17.562077889890872	2.5819112099705733E-5	-2.5179402970259365E-5	-4.724642298683877E-6
-6.018066056155799	16.964687362149334	2.4060829982642235E-5	-2.3576140257406867E-5	-3.833185610032733E-6
-4.908304538333134	14.969355025422521	1.8952688537355543E-5	-1.881497553716462E-5	-1.0766085105724185E-6
-4.894965705707698	14.956384548239772	1.8919718347361243E-5	-1.8783285158217876E-5	-1.0447800882078995E-6
-5.522668475480044	15.89108446419409	2.1278187529985608E-5	-2.098980844297297E-5	-2.6000049630329276E-6
-5.590293973325887	16.02332329799043	2.1606708696136338E-5	-2.1295312392710714E-5	-2.7673937209604363E-6
-5.62503595550961	16.102423683804165	2.180310869866802E-5	-2.1479152203954324E-5	-2.8477162864962375E-6
-5.79838945170203	16.47567517825189	2.2763267448476565E-5	-2.2371806415197405E-5	-3.282379464104796E-6
-5.818300420163335	16.518599132988257	2.287268344402726E-5	-2.2473938597724038E-5	-3.3281154752154804E-6
-6.016563718580136	16.961325465432818	2.40519074521012E-5	-2.3567878008796496E-5	-3.8293684954071966E-6
-4.911331118979538	14.97328547513143	1.8962707498116772E-5	-1.882442887637106E-5	-1.08422979309236E-6
-5.0735700023776875	15.16993664121582	1.9457867403611615E-5	-1.9291495398768383E-5	-1.4827175829395013E-6
-5.223708594183212	15.375437594116095	1.9980388677631884E-5	-1.9782759592257936E-5	-1.8504237707284658E-6
-5.2244114000787105	15.376332166246335	1.9982629605370802E-5	-1.978486286295322E-5	-1.8521154007051075E-6
-5.424504479191739	15.698092793846305	2.079039184014216E-5	-2.053586974427068E-5	-2.3503710061938812E-6
-5.22565127061393	15.37825402853767	1.9987436996364774E-5	-1.978935832236868E-5	-1.8551024523411108E-6
-4.7077301313837365	14.774519111724057	1.8456343626722584E-5	-1.8337339607012577E-5	-6.00239164443497E-7
-4.675015183440867	14.74800878513003	1.8391616986357882E-5	-1.8273038473070276E-5	-5.270396992563413E-7
-3.7658512309524754	7.028045440845924	3.0397586478999858E-6	-1.0966314770013181E-6	1.323078123807333E-6
