# Supplementary material for: Thyroarytenoid muscle fiber orientation regulates the ability to modulate vocal fold vertical thickness
Source: PLoS One. 2025 Dec 4;20(12):e0337735. doi: 10.1371/journal.pone.0337735 (PMC12677544; doi:10.1371/journal.pone.0337735)
Supplement: S4 Data — (ZIP) [file pone.0337735.s004.zip › Male/contourA7TA16.csv]

% Model	Angle6.mph
% Version	COMSOL 6.1.0.357
% Date	Dec 14 2024, 02:35
% Dimension	2
% Nodes	720
% Expressions	3
% Description	Line
% cpl1x	cpl1y	Displacement magnitude	u	v
-11.968005616002486	39.650844643500406	2.2037665955725547	2.7597547693561315E-4	0.25477737142408513
-12.100925229184412	39.521184251215715	2.2013058764420395	2.745378947256932E-4	0.2548025266999133
-11.810234379374002	39.74293127707726	2.2055110539038862	2.770023107580387E-4	0.25475880888583324
-11.76596306338081	39.775513356632324	2.2061295790330586	2.773642080233748E-4	0.254752367629479
-11.47739948826791	39.862189693672036	2.207773713008917	2.783286096219696E-4	0.2547333485716145
-11.258980847445656	39.857881496438054	2.20768898660955	2.782816075752085E-4	0.2547317357391712
-11.716143543792246	39.796222579001906	2.206521892266893	2.775958318137042E-4	0.2547480342782494
-11.163938214941039	39.85365079891891	2.207609372684325	2.7823080572563836E-4	0.25473146410717284
-10.796207435616262	39.85090503287166	2.207556004626008	2.7818946087324124E-4	0.2547279252815611
-10.709496869932108	39.85039381204079	2.207545486012613	2.7818012618380017E-4	0.2547270678870694
-10.37169574884199	39.850036177539195	2.2075375646360316	2.781626610019165E-4	0.25472342646887386
-12.13512273325702	39.460672833157	2.2001579857346547	2.7386795793474993E-4	0.2548139589013422
-12.240660142730178	39.24849072022055	2.1961342629861003	2.715173952078688E-4	0.25485388392278285
-12.227325367848685	39.08705965880899	2.193070203983517	2.6973574575693657E-4	0.25488323261624846
-12.205740642978935	38.979124391808504	2.1910233273324278	2.685441559427105E-4	0.2549027156616084
-9.681369688821853	39.850002288818345	2.207528734248752	2.78135347577349E-4	0.25471587104339993
-9.209886193231677	39.8500022888185	2.207529662663465	2.781100770560741E-4	0.2547107090457607
-6.503691158131879	38.96454001876737	2.1907106132944842	2.68348932246157E-4	0.25484323389615304
-6.587351156296421	39.29642873129991	2.1970103911814043	2.719860057998644E-4	0.2547833828507916
-6.771159512318912	39.57700815680421	2.202332969418376	2.750655037474436E-4	0.25473402225541053
-6.814129999907874	39.651652838586976	2.203749807820018	2.758841958578241E-4	0.25472082546397434
-7.229593906641747	39.84203493583536	2.2073637524831082	2.779807392551048E-4	0.2546905192641943
-7.181795837296288	39.83706132882147	2.2072693428854455	2.7792549766064196E-4	0.25469090645039055
-7.033567159296577	39.76166368437849	2.2058367807236383	2.7709627896825903E-4	0.2547030873037222
-7.6946177519140235	39.85300356006798	2.207575446957476	2.7810231879389446E-4	0.2546935921273813
-6.488283836647731	38.91091546805024	2.189693644282736	2.677587473732472E-4	0.25485288198403083
-10.243595360807257	39.850002288818345	2.2075368210662862	2.7815441167267194E-4	0.2547220290536489
-9.730298368089413	39.85000228881833	2.207529452580481	2.781370222246992E-4	0.25471640637089005
-9.743014193148053	39.85000228881833	2.207529424872389	2.7813783019249285E-4	0.25471654549133044
-9.085341826788042	39.8500022888185	2.2075284257450942	2.781061612514541E-4	0.25470934488226094
-7.779783738995952	39.851154726690396	2.207542672909452	2.780805700433362E-4	0.2546948624618121
-7.886706964608754	39.850916601280545	2.2075364943587465	2.7808264918734225E-4	0.25469607590608245
-8.209330570361047	39.849987794146756	2.207527683227438	2.780714515050935E-4	0.2546997690686575
-8.699211804792647	39.85004545472901	2.2075324715717524	2.780847509120139E-4	0.2547051141375366
-8.427966558711145	39.8500350871401	2.207526737366121	2.7808127673705006E-4	0.254702148753304
-12.152615457473026	38.61822056218743	2.184174879302182	2.645724258468128E-4	0.25496807371835073
-12.150457207342695	38.60568225439725	2.1839371821238522	2.644344060676601E-4	0.2549703407600802
-12.146591986235311	38.58859764700979	2.1836129493093592	2.642470058925574E-4	0.25497341984988386
-12.074238696384148	38.24828133015453	2.177159938668357	2.60505695452116E-4	0.2550348022318884
-6.441829287929373	38.514252064367554	2.1821706305214907	2.634053118841701E-4	0.2549249890458127
-6.4796557750756225	38.830935381536946	2.188175218937154	2.6688201536659593E-4	0.2548674298669349
-6.431316994593285	38.355730965701305	2.1791623300656493	2.6167427539693897E-4	0.2549538961614993
-6.415000660473024	38.12021737547059	2.1746964060717495	2.590940439457584E-4	0.2549968293997461
-12.006552716049852	37.91928976266428	2.1709159537058214	2.5690349655815164E-4	0.25509417004765733
-11.966773292852782	37.7322909897182	2.1673704276387395	2.548562763858775E-4	0.25512789873666075
-11.899335717233097	37.41624344712912	2.1613735385800634	2.5141081058766424E-4	0.25518490308456415
-11.86072968481382	37.23337054820751	2.1579066958941997	2.494123665994065E-4	0.2552178909349724
-6.405495081109018	37.81045524455644	2.168817753452398	2.5571512919473076E-4	0.2550534329738366
-6.3802834672144035	37.49850283645258	2.1629033593520908	2.523118348875215E-4	0.2551102675827944
-6.34327199449609	36.990127261889924	2.1532569981064715	2.467947592604032E-4	0.25520293407311817
-6.3346776499635205	36.89181710192548	2.1513947001670672	2.4572609069920995E-4	0.2552208373453345
-6.327277488709939	36.80573234114482	2.1497633385244015	2.447974566867038E-4	0.2552365183109705
-11.839379859361392	37.12464213602315	2.1558427126040374	2.482288451955789E-4	0.2552375227455686
-11.66031709327127	36.191536938073696	2.1381463683995565	2.3811646796946943E-4	0.25540604133791167
-11.619905720758748	35.962379473002436	2.1338053248246984	2.356415245473869E-4	0.255447464818024
-11.730360249335298	36.58305483766412	2.1455793292685006	2.4234074652909452E-4	0.25533527643046106
-6.248695444183289	35.88284413383002	2.1322738768556353	2.3481321264989916E-4	0.2554046108343564
-6.190644674951313	35.36621719878445	2.1224732358361544	2.2929666700235516E-4	0.25549857882037585
-6.146329446134891	34.860882297696094	2.1128953777781	2.238658694391397E-4	0.2555906064442013
-1.0600869276340483	18.316100001774196	1.7996229205606362	5.950580806282216E-5	0.25856982360117164
-1.0459016161732135	18.37692181363064	1.8007715917686697	6.00800673044331E-5	0.2585585641551776
-1.1744205707972624	18.153797557800345	1.7965550974947715	5.7975274699993316E-5	0.2586005878922217
-1.311326192584243	17.97535615877772	1.793183846133485	5.6292373777532237E-5	0.2586345178455013
-1.386335587551091	17.922671465764726	1.7921877475975259	5.5797066668186753E-5	0.25864486038957
-1.650548821745367	17.757514160475903	1.789069622723031	5.4244259637622604E-5	0.2586775555923707
-0.9718149006219283	18.630446296863695	1.8055650162176509	6.24750073410898E-5	0.25851148975793753
-0.9542349860686515	18.852537320770427	1.8097612387808808	6.457533915265832E-5	0.2584706955283137
-0.9467123425971604	18.932059856972355	1.8112653203575972	6.532812665776733E-5	0.2584560771059857
-0.9488912973033679	19.009058522305217	1.8127204190120496	6.605800421992944E-5	0.2584420110688741
-0.9602591937381534	19.185733594449147	1.8160616819662958	6.773106610959658E-5	0.2584097974880018
-1.0005126263859143	19.36574217623491	1.819462889985015	6.943744295648464E-5	0.25837724501898557
-6.05347281998843	34.07388368729615	2.097992145303402	2.1552160551375105E-4	0.25573369934628176
-5.779746191862431	31.198536783186327	2.043489732216892	1.8541604812044842E-4	0.25625720428333665
-5.81260308842713	31.6601371096856	2.0522213920962464	1.9016951208875282E-4	0.2561730326990269
-5.898916358898413	32.61341104261303	2.070307357011879	2.001377924707903E-4	0.2559994323077531
-5.976331308258205	33.33624786626052	2.0839912337404893	2.0770103730170976E-4	0.2558679132933461
-11.555172919712001	35.57995576034233	2.126553515365455	2.3155006079884192E-4	0.2555166208400667
-11.427224513094306	34.824469013294944	2.1122298154915606	2.2342210556811082E-4	0.2556532406148396
-11.302991741507174	34.01939293201957	2.09696236250888	2.1487230295207403E-4	0.25579895021972643
-11.26269403333529	33.74326682230424	2.0917383952102004	2.1191854006009914E-4	0.25584894814138426
-10.87492360433819	31.536162433666846	2.0499055979737397	1.8876800336955728E-4	0.2562479452555687
-10.79808267178972	31.096982410679725	2.041585949627628	1.842988422860951E-4	0.2563273444722512
-10.515617328365707	29.431210118152052	2.0100405838188196	1.6709131113986218E-4	0.25662859962310236
-11.095255333576779	32.78560916869341	2.0735651563509965	2.0187096403743516E-4	0.25602208545516386
-10.374607869233792	28.677418549364212	1.9957458698435482	1.5953576855352273E-4	0.25676479740477814
-1.9007542873442729	17.670028077820447	1.787416342233092	5.3425726444666185E-5	0.25869590997294134
-2.0779141835942943	17.606247817656115	1.7862123840900244	5.2829556814967566E-5	0.2587092429330333
-2.421704394542373	17.610906476909	1.7863012094051078	5.288459076042573E-5	0.2587116190328116
-2.5268901597962445	17.60827853304663	1.7862521740061221	5.286355091936217E-5	0.2587130882370054
-1.0157099330243569	19.441588102125813	1.8208974827704916	7.015737984346182E-5	0.25836351262993074
-1.1062328150339649	19.65851365771074	1.824998132144362	7.221567994573589E-5	0.2583246795088456
-1.0950141199455286	19.63861486947969	1.8246219501640204	7.202668356985417E-5	0.2583282142270623
-1.0936631912571904	19.634142492606518	1.8245373468980404	7.198412515266576E-5	0.2583290196943861
-1.2019485900933222	19.823967402584525	1.8281277285997526	7.37865895137675E-5	0.2582953121815083
-1.2626663164006444	19.90610167368628	1.8296798718600926	7.45650248364656E-5	0.2582808562834647
-1.3479656887537845	20.02184186709379	1.8318700920616824	7.566318108527915E-5	0.25826048399887286
-1.3818036936806772	20.069240413165744	1.8327661121276517	7.611471847498502E-5	0.2582521309411854
-1.490043238491493	20.21081153288452	1.8354448315350695	7.745742754035403E-5	0.2582272478807068
-5.495158991359491	28.68268136418761	1.995804325821357	1.5972421571809208E-4	0.25671488679771115
-5.507477156915547	28.790577524822243	1.9978426790744612	1.6080025816053546E-4	0.2566952541602962
-5.640376413522405	29.93509919763994	2.019541515716589	1.7243546571957537E-4	0.25648707221821343
-5.66674537726079	30.200894570944342	2.0245681206134827	1.7512310340147945E-4	0.256438675150607
-11.232964758328787	33.56280133293661	2.0883146108053774	2.0998847897718542E-4	0.25588159460374227
-9.890707351552885	26.584105713780335	1.9560862227753757	1.3861731613437208E-4	0.2571421690161927
-9.499209611630052	25.463046361573806	1.9348622492566523	1.2769185187996656E-4	0.2573430508020918
-10.251371607480321	28.08873461337165	1.9845938592788797	1.5353368621257214E-4	0.256871035198717
-9.949856872037069	26.81141811544305	1.9603929327912275	1.409010310716457E-4	0.25710125114726834
-9.409620206466	25.28683176907262	1.9315172101729936	1.259600645834293E-4	0.257374361257297
-8.975776833099328	24.413789608181347	1.9150227974872367	1.1759140897639342E-4	0.2575296633734313
-8.450931047688341	23.67686534172989	1.901041733786615	1.1050435751034153E-4	0.25765927231674485
-8.315280225053407	23.486682331666373	1.8974514381659926	1.0871510252885447E-4	0.25769274604927944
-8.109310669822081	23.245736403988893	1.8928848410078754	1.064474441528792E-4	0.25773484411092484
-5.04821833795282	26.35030357792787	1.9516390038800506	1.3647485927982653E-4	0.2571374953740292
-5.072511135861281	26.457154341834364	1.9536569437016544	1.3750187485658425E-4	0.25711816019628064
-5.319014801988768	27.6151602307035	1.9755851722744602	1.489881615177118E-4	0.2569085750379162
-5.298549699956672	27.508324942348306	1.9735654198791197	1.4794608006549187E-4	0.2569279387166301
-1.6547952866665352	20.435138707303928	1.8396851647149124	7.958787065873345E-5	0.25818775609285965
-1.7068462026965912	20.505043732104994	1.8410081377239633	8.025401515269088E-5	0.25817545708541256
-1.8328638043067826	20.675856534446993	1.8442376187102585	8.187878304943687E-5	0.25814539186269153
-1.9146876228856835	20.78271581099791	1.8462600320480513	8.289365626307324E-5	0.25812661129918263
-1.9589596542270868	20.838178803681924	1.8473081811539485	8.341752538669731E-5	0.25811687948231504
-2.2267902915590323	21.173727916983232	1.8536641305999702	8.661798894367832E-5	0.258058007839573
-2.4765836027203294	21.524027437877677	1.8602813896960426	8.995053577476469E-5	0.25799626373303347
-2.510632075597485	21.56945277354053	1.8611422503063935	9.038688310445051E-5	0.25798827470057667
-3.4170539347823667	18.323036770820913	1.7997639458445245	5.9629761345167454E-5	0.25859069999515194
-3.3613588547056894	18.26201824120377	1.7986106227222536	5.905358772544293E-5	0.2586013417887406
-2.8302006677410443	17.7685842180935	1.7892811415853578	5.4385097258932274E-5	0.25868661142555593
-3.0213186080937637	17.882690433716814	1.7914389410274203	5.5467592258299555E-5	0.25866753085564365
-2.9853774190574067	17.85333337493745	1.7908846591999052	5.5189920280840685E-5	0.25867256534499283
-4.904236518511963	25.91960781073081	1.9434716400164507	1.3229430413756572E-4	0.25721495719710535
-4.723668736196532	25.314951331292864	1.9320366148972528	1.2637633809071394E-4	0.2573238966291665
-4.604679940346854	25.051089745874435	1.9270309785480637	1.2378646969133262E-4	0.25737103551437807
-4.281370486848969	24.383328411417228	1.9144149021551748	1.1736660124938826E-4	0.25749018224161957
-3.2125741016240386	22.611557155864187	1.8808585541747562	1.0033837853593861E-4	0.25780422533228775
-3.272014261258436	22.70654698603269	1.882652909090946	1.012410354910404E-4	0.257787404814701
-2.5518384799861815	21.63096481182497	1.8623053026968552	9.097915531650881E-5	0.2579774109543258
-2.8735384712196232	22.08009398368013	1.870809768556421	9.526268142917305E-5	0.25789827174914043
-3.1756044296995665	22.556944434453374	1.8798235414048439	9.982152220019268E-5	0.25781387046375087
-4.545571876999899	19.652622560032107	1.8249060151063334	7.221924106402374E-5	0.25835813708068534
-4.424895516455141	19.524062222800467	1.8224753083438414	7.100685127161185E-5	0.25838052979808207
-3.958958611653594	19.00470136406695	1.812651319839404	6.607986098102385E-5	0.2584711202986917
-3.8782730930382083	18.915322300283425	1.8109631973773939	6.523610435458464E-5	0.25848671707784243
-5.025563667731989	20.107549344377823	1.8335238008671428	7.65578305403674E-5	0.25827948712870935
-5.277731362781373	20.350988119887234	1.8381184092706624	7.885060801194349E-5	0.25823730799037087
-5.606549304112775	20.6598148798465	1.8439712890449327	8.181048995329067E-5	0.25818396859645526
-6.131048509468386	21.17349677678001	1.8536745348798904	8.667566883667938E-5	0.25809493501469677
-7.17416985769136	22.198608654304337	1.8730659875174211	9.642374617261122E-5	0.2579173432541213
-7.6413332318231895	22.67125431062098	1.882034853839494	1.0095552221202461E-4	0.2578353895486972
-6.9150129554945305	21.927639425126234	1.8679542810212437	9.387878433221553E-5	0.2579644673513476
-6.31895859009996	21.343154735881807	1.8568967942159176	8.831336674282024E-5	0.2580657142132571
-6.618255579081206	21.642875823077	1.8625523617007964	9.117995818335594E-5	0.258013745103817
-3.6680004015474728	23.30103040805593	1.8939180227347916	1.0691760024658249E-4	0.2576823846292881
-3.83446762916781	23.580833568731567	1.8992086624686921	1.0964137263363104E-4	0.2576327836102932
-4.071443328978513	23.987709649252928	1.9069166319371027	1.1350239781738762E-4	0.25756055970152375
-7.640251545310057	17.586782544931808	2.6676724568833162E-5	-2.540878340070993E-5	-7.97205304224349E-6
-7.509356374993602	17.79911102953117	2.725446928312681E-5	-2.6025291617347565E-5	-7.812627847164164E-6
-7.6989388334005735	17.4903691638282	2.644455303892542E-5	-2.5158129408484297E-5	-8.047399161407543E-6
-7.762103216471637	17.30759444679789	2.598877836110854E-5	-2.4670626100529006E-5	-8.110904425029757E-6
-7.821162534822876	17.152686250634986	2.562460147643331E-5	-2.4273866637046417E-5	-8.180762030294754E-6
-7.87221896818102	16.9473112831706	2.515027028919703E-5	-2.375931593629419E-5	-8.232048632042141E-6
-7.921170402924522	16.753942907049066	2.470697989564791E-5	-2.3276837492287148E-5	-8.281600470007519E-6
-7.9783869673286425	16.470761822820492	2.408788893576209E-5	-2.2598368168723785E-5	-8.335498407539352E-6
-8.003886469325913	16.357472230499454	2.384002532162949E-5	-2.2323867328083658E-5	-8.363132507743724E-6
-8.041803974825056	16.197407590250943	2.351879206533984E-5	-2.1953826375401673E-5	-8.422427020822584E-6
-8.11957094103931	15.808141817188318	2.2727051595674186E-5	-2.105538281413147E-5	-8.526947466310818E-6
-8.094241908274963	15.975737091845481	2.3062697778062924E-5	-2.143430844155051E-5	-8.493470892524121E-6
-8.149959289733443	15.594634263864748	2.229405635683134E-5	-2.0567017976101024E-5	-8.564748726271664E-6
-4.487015489615116	14.591722761896559	1.8058059825584095E-5	-1.7948335552736826E-5	-2.868539634224187E-8
-4.416731324563106	14.512870608922288	1.7874490215717458E-5	-1.776159021669721E-5	1.2897063000794316E-7
-4.329055028394281	14.412978776001905	1.763360764542667E-5	-1.751644406960506E-5	3.3285336424996233E-7
-4.19303203891211	14.248275933735142	1.7254693086134408E-5	-1.7125627818512343E-5	6.430236332507477E-7
-4.178965322518646	14.23024927967746	1.7211920535270872E-5	-1.708160265713048E-5	6.763794148013627E-7
-8.208595369810979	15.125877972768416	2.1418932414693518E-5	-1.956075890389666E-5	-8.66195205216184E-6
-8.250106284083648	14.883579494882824	2.1008399734831796E-5	-1.907214446200211E-5	-8.731201200519131E-6
-8.184763342662869	15.304083214581624	2.1744701872934772E-5	-1.9936445949052856E-5	-8.625030477056683E-6
-8.194040568253598	15.203367992185502	2.1548990582587952E-5	-1.971656971543325E-5	-8.636491805217727E-6
-4.009503675450382	13.95499929048619	1.659341531052187E-5	-1.6440331307616905E-5	1.060525495522548E-6
-3.967321215997023	13.879167246534847	1.641540020619168E-5	-1.6256876787544974E-5	1.1623134422743323E-6
-3.8768075373306097	13.684183745503944	1.597854953609568E-5	-1.5804764453807967E-5	1.3739271842238634E-6
-3.8285567068758617	13.577304042901428	1.5739489416515693E-5	-1.5556768076325606E-5	1.484448342336446E-6
-3.679175518096213	13.165512678706849	1.4820882321113E-5	-1.4602914150249767E-5	1.8375679403985582E-6
-3.5952780276413945	12.848827743115857	1.4128507176528618E-5	-1.3886171936285929E-5	2.0399660428137723E-6
-3.8035301168690907	13.511178334388502	1.559804323947722E-5	-1.5409811776192725E-5	1.54016080704231E-6
-3.5706258476984103	12.751547870197772	1.390373501128077E-5	-1.3653233113854862E-5	2.1043001958626576E-6
-3.536337058362929	12.508568926206657	1.335509323741428E-5	-1.3091073554757717E-5	2.203921722465714E-6
-3.4943523373487664	12.217884679130231	1.27047210973954E-5	-1.2423461517501432E-5	2.3206374793459066E-6
-3.476217738039166	12.051206781698731	1.2344671419740778E-5	-1.2054492818244645E-5	2.371176265644216E-6
-3.4381043775288846	11.707787309160882	1.1549101523450673E-5	-1.1230898651256622E-5	2.4960185723686947E-6
-3.4175141432913065	11.442487558596586	1.0969801243271705E-5	-1.0633244750283172E-5	2.5581586441838174E-6
-3.390535492772293	10.959938069747185	9.887992071749639E-6	-9.507728257691369E-6	2.6600560013702175E-6
-3.391605607580326	10.637069694303245	9.17280289386796E-6	-8.763044071058915E-6	2.682143445923442E-6
-3.3957072198915474	11.125983907025887	1.024772506709252E-5	-9.879562782478207E-6	2.639660507583521E-6
-3.3933099091125833	10.454525891479044	8.756264854756572E-6	-8.327757123014567E-6	2.697851578466821E-6
-3.392748642497309	10.363320317554606	8.552449646212091E-6	-8.108725074571076E-6	2.7071120942081816E-6
-3.3881777990103163	10.052022617744685	7.874194107822089E-6	-7.3843193427527944E-6	2.731482023666966E-6
-3.379931059854188	9.65560915900371	7.0433101220651504E-6	-6.471887319150357E-6	2.754328083942738E-6
-3.38003327420144	9.645525660619372	7.0224877948659435E-6	-6.449493071397827E-6	2.7540455079542333E-6
-3.380411775956053	9.63612711841371	7.004204869477754E-6	-6.429747612282293E-6	2.7525574498666157E-6
-3.4070943292007656	9.209820550583608	6.118800357617451E-6	-5.450024333528474E-6	2.696552863089956E-6
-3.4177904844649305	8.97279793026408	5.66508499520847E-6	-4.9381509622332985E-6	2.6446044118554305E-6
-4.670507470987797	6.528342318175511	1.2656631109245765E-6	5.360385633291878E-7	-6.43451078956037E-7
-4.472672713765167	6.53165408154053	1.2755543104171883E-6	4.940615929011703E-7	-9.468300635509626E-8
-4.296096768007061	6.564113874181485	1.5761381276797333E-6	3.4867670692241055E-7	2.5157324778998887E-7
-4.1907677441120486	6.6201318525786546	1.8024300722929926E-6	1.6518299785582745E-7	5.362061562155377E-7
-3.42823364007561	8.77881073484247	5.293883476127165E-6	-4.490198969459918E-6	2.621653818800969E-6
-3.440421539484517	8.631632878187974	5.057600234948363E-6	-4.177268718329871E-6	2.5859215414779025E-6
-3.510174069952668	8.051882576425108	4.206761256245157E-6	-2.965103437752838E-6	2.3869818577903583E-6
-3.4654247941708625	8.41479710425795	4.698083780310093E-6	-3.737619019466058E-6	2.513275074564428E-6
-3.519325274558982	7.974355231943207	4.0951208911109576E-6	-2.8172817981436203E-6	2.3447981320621104E-6
-3.8048036653298265	6.960169305120867	2.926919035435073E-6	-9.194173821443311E-7	1.2843184332178556E-6
-3.942941641067294	6.809098812242506	2.463525358636614E-6	-4.1443829742447003E-7	1.0059691973514553E-6
-4.081244662082278	6.715380176995773	1.977342482198257E-6	-2.0418617196651696E-7	7.234411665214673E-7
-3.557899482821399	7.6388476831782866	3.952559444542388E-6	-2.366079710834607E-6	2.083076259290191E-6
-3.5506928691402093	7.692857622749482	3.917946168775604E-6	-2.3502163395366445E-6	2.1737804232158927E-6
-3.535122007221198	7.8370201875805385	3.99556002874285E-6	-2.584262180274717E-6	2.249926447113556E-6
-3.5827478111781415	7.560437912809053	3.759239348850818E-6	-2.0935024772587473E-6	1.9920888475463653E-6
-3.656557182300242	7.31345080673359	3.415048305942252E-6	-1.6478227095940388E-6	1.6699390866948415E-6
-3.741595319822733	7.091603710798701	3.222576780731366E-6	-1.334139147055936E-6	1.4154584783270697E-6
-12.48823622079036	29.318127189803445	1.4018134956853094	-0.14736119270079934	1.0041988237140498
-12.301573729696075	29.291730374054282	1.3246689442133939	-0.15649892070712373	0.9886928133579773
-12.904182385341631	29.37659805299116	1.573113180214449	-0.13173574288539927	1.0258492683988232
-12.704310573905445	29.35687813300677	1.4908223153087463	-0.13861016343283286	1.0168540529790195
-13.215739023882737	29.375039723105594	1.6923699610393488	-0.12323947999178408	1.0274031025062087
-13.289816212405814	29.38416912499247	1.722216197100059	-0.12209576889004081	1.028650745617221
-13.628735756055638	29.408293625969595	1.842427173493578	-0.11374275603917217	1.0233237812473608
-13.761313265189306	29.420327221129604	1.890357706858734	-0.11094343952940099	1.0216103465633342
-13.789831291953012	29.42263826529943	1.8992121782247464	-0.11063845450349757	1.0206490609538457
-14.193507593470319	29.351006338599753	2.0151736323250438	-0.10271030144261101	0.9977327722252516
-14.343065600888547	29.30623263263965	2.0517015629496522	-0.09654662239671476	0.9879462237007669
-15.169871121939503	28.7024294022831	2.261450547886388	-0.060118850988087384	0.9572141293344227
-15.025976096323706	28.826575538617305	2.224537389849286	-0.06418436314208135	0.9608429528597071
-14.704342841257393	29.099582909420015	2.142576337475663	-0.07621928240045425	0.970392184846297
-14.77814405518191	29.048154888872233	2.1604824033924497	-0.07172958077306124	0.9668371128707868
-15.194930389272562	28.670268692680192	2.2692668054491913	-0.06052580426826609	0.9562912373923222
-15.552436058935607	28.262388145106144	2.374891333254077	-0.06693651010078715	0.9424841801147958
-15.65870487864321	28.128694460225432	2.4069034548801214	-0.06955362163051301	0.9379204575664731
-15.420870685895718	28.414489982476084	2.335401215333145	-0.06332430300352401	0.9482928712577764
-16.14669845066415	27.534817692946177	2.5462457729056363	-0.09342840967187174	0.9047121928859541
-16.18902508127296	27.487365967844962	2.556934171469501	-0.09625233863757121	0.9012132764893204
-16.090879730623392	27.60512583812312	2.530277389265069	-0.0906218835859347	0.908719485443706
-15.906983759261689	27.83045491742547	2.4783914177881052	-0.08149937985135447	0.9219603733199595
-15.78801336657089	27.974288039163056	2.4441824230399343	-0.07559058670697974	0.9298694185710095
-16.4224657835804	27.241242221715776	2.610074607909039	-0.11318908525251478	0.884117896410664
-16.636541644582238	27.015574682657572	2.643206623730687	-0.12878294252614855	0.8635081885553535
-16.701862721366762	26.948993088668995	2.649298587348188	-0.13288042824261662	0.8567075320893285
-16.98192097775023	26.67928029930171	2.6596896662168374	-0.1514576475096414	0.8383964070386637
-17.086567607533095	26.586911131348927	2.654694671842176	-0.1620211451201373	0.8362365782223189
-16.810764952407226	26.84442366016748	2.652140958743278	-0.14059274275631337	0.8503317568006665
-17.316197999609905	26.352544552541893	2.6285667880280332	-0.19108060005665306	0.8451932668923223
-17.45518464052986	26.210110438215963	2.6106973703195484	-0.20962702882987	0.8515131162734946
-17.722095738557805	25.895382301413925	2.5746907013891076	-0.27496704301052655	0.8839227226787315
-17.72264017583542	25.894744071275742	2.5746040960673384	-0.2750952677601812	0.8839877852051109
-17.932597821946576	25.11386146747848	2.49043164657887	-0.462181828256827	0.8952760885218692
-17.907096306050956	25.00313633884308	2.4752260352091118	-0.4936136621942687	0.8847621950827037
-17.75267320881764	24.32471147247125	2.37866295940965	-0.6879158237741823	0.8191923811514019
-17.92944471255859	25.1306830888716	2.49191999667073	-0.45847240308304554	0.8951553392912791
-17.722777975835573	25.894232143167198	2.5745336945721053	-0.2752413616832616	0.8839914885620915
-17.728945142955695	25.871483784810497	2.572098050713223	-0.28068862537099304	0.8843320122442861
-17.700264955727473	24.192801294244298	2.354342721185305	-0.7301001297194977	0.7897713996165922
-17.492893227235577	23.675149455238873	2.257792326694962	-0.8913315756305265	0.6728538850949904
-17.219818972655105	23.051350814888384	2.1534527974134003	-1.0710136649328064	0.5173765380199649
-17.213682929786287	23.036984749786797	2.150955680950421	-1.0750329587292407	0.5138813275767316
-17.20651458505761	23.021889840621302	2.1487975104855432	-1.0792957051419538	0.5098888397492688
-16.72944438496599	22.0265670999435	2.020969146642665	-1.3478947140339839	0.23647236258954765
-16.772330573218266	22.113599037757318	2.0309184570104244	-1.3260241008248428	0.26074307001472846
-16.97378539565523	22.529669064239176	2.0782098355345395	-1.2182213871405159	0.3752755939402443
-16.69878402350933	21.97001521221032	2.016994859562032	-1.3608466961521877	0.2208372475813723
-16.44523432072541	21.481646309928003	1.9785950085683055	-1.4747799601650375	0.08776268852918653
-16.38784636008633	21.382208809377225	1.9749047647892812	-1.4950151298322016	0.06032688922735141
-16.10429654720809	20.90765006213037	1.9492281481143032	-1.5920593414922646	-0.07712505468519709
-15.229590069694847	19.59839917871314	1.926134509428722	-1.7505523040455306	-0.46128841707861223
-15.573303162172023	20.08692966262294	1.9306915048541335	-1.7073161366548755	-0.31903418299792474
-15.762739830454272	20.369577854236137	1.9360786695207084	-1.6736546593015782	-0.23541977580627138
-15.676053214728174	20.229671015614727	1.9318954078661754	-1.6944000301370614	-0.2766421636897486
-15.004965242227517	19.29705702264412	1.9159821894090832	-1.743131223761797	-0.5487929650685317
-14.347740685004595	18.43237628944785	1.7896527436648686	-1.588122879006424	-0.7576863198715311
-14.71316053352021	18.903140185799252	1.8868974075395415	-1.7112866633078534	-0.6686792782242501
-14.112301424219844	18.14085757339455	1.6929518779773356	-1.4759418208084765	-0.792806949598492
-13.786968016309958	17.746840232171802	1.5279004508316067	-1.3077232298134485	-0.7692298062726816
-12.572484095421888	16.31238607204104	0.86419680641303	-0.7121932496056277	-0.4645904684997247
-12.73923093656964	16.50237005974189	0.954112622974062	-0.791123555105238	-0.5110721779571229
-13.149721100590622	16.985383718836303	1.1759690839401244	-0.9916890420465574	-0.6159460998328248
-13.560443943361147	17.474962802260926	1.400940954930375	-1.1929469225192313	-0.7174077000040446
-12.433087863224218	16.142914163274668	0.7910686719618225	-0.6489171273093557	-0.42625518895118586
-11.67886765718853	15.130655135953049	0.41286222610083545	-0.30793842502460833	-0.23390229690239303
-11.370603754574383	14.616160191779192	0.2657028027192999	-0.16463938264897043	-0.16537398725860278
-11.928279318244115	15.521235666230787	0.5338290419483057	-0.4195314696372735	-0.29209417515309655
-11.098102119973685	14.067276715400904	0.16569235146414757	-0.0776579314278434	-0.10489944260949594
-10.94829922258624	13.75778922441979	0.1118711105726043	-0.03125390096729326	-0.07062570689911207
-10.566136973193167	12.955069884045642	0.053654978628685936	0.010018443386510518	-0.015635537894128047
-10.528617101577506	12.869997651759531	0.0472396662912038	0.012942894779947799	-0.010181356072708064
-10.125844678960055	12.03212679724241	0.03521846391651383	0.015402185444629353	0.006504014721694264
-10.205786830641387	12.200371242765215	0.037506432843490575	0.014772764717421968	0.0031523424134633467
-10.11776374681346	12.014636087480781	0.03515338948390064	0.015259901548685888	0.006701205718919577
-9.799033203597945	11.32040592221854	0.02483025096770701	0.011939132889828088	0.00873789243033332
-9.732454220074882	11.174895810343436	0.02275284470033947	0.010621983372339038	0.010070745075026095
-10.081694286405995	11.938670646469957	0.033926504377313774	0.014796382468750318	0.00690805108553764
-9.419861471494833	10.505758447346915	0.014656559181568834	0.004641607634488457	0.006496164248701946
-9.39945834397536	10.463080013210769	0.014152672568699497	0.004227023720170711	0.006256091149644604
-9.362989365785312	10.388561145610026	0.013350282746102123	0.003927376840429032	0.005946723814121439
-9.15485933130238	9.94585479357356	0.009343841607040222	0.0018343051612001603	0.0038163081117432904
-12.250739993292553	19.150604908283345	2.0856306960305533	-1.943369824642363	-0.6124759947801122
-12.385666050996104	19.229462944007324	2.1926454305093834	-2.0206755265909155	-0.6779358714122443
-12.018444755085756	18.995911937273455	1.8695990256519353	-1.7944574903506973	-0.48273771211719074
-11.827571680933026	18.805921238230237	1.770728980104821	-1.7142590716249444	-0.4167269316664526
-11.71378598197753	18.69006222155872	1.704119708432902	-1.6587914511829494	-0.376636292043957
-11.489121580415649	18.312221504949157	1.5376029002949019	-1.507662464454607	-0.29710135141685706
-11.42092816915265	18.202424829191397	1.4891200597488112	-1.4628777039935497	-0.2750268984130149
-11.137081940903064	17.673975351763787	1.2582011541713405	-1.2426043061905543	-0.19604546251907518
-11.050577560623434	17.52903972488271	1.192843510939732	-1.1792408165918584	-0.17534567016846103
-10.900173758069224	17.228821915447778	1.0556106840652455	-1.044368815428043	-0.14442300251668494
-10.59407257662658	16.86993613536655	0.8787690242662444	-0.870717907673425	-0.09945552229889876
-10.4015251414116	16.663994998799538	0.780823412101918	-0.7741536372380501	-0.07696965946667278
-9.980308680915373	16.24426542990552	0.580939126950623	-0.5761139769765703	-0.03980424121702893
-10.52456597891735	16.788877057884427	0.8399876907895746	-0.8326422555795141	-0.0882226581545825
-9.215934750579713	15.702403997568886	0.32000532818306177	-0.31647846653722345	-0.02722738754242384
-9.506635524164235	15.916651407254937	0.42082734228310553	-0.4176566955732187	-0.018666397519880293
-9.713477904294042	16.0562870014233	0.4904832060522175	-0.4867908475308489	-0.025875820905503923
-8.987328542896977	15.535943891824608	0.24457058324388928	-0.24077038830733563	-0.03204211402504
-7.038155536202357	2.4161328913912485	0.001252087689079985	-9.763365384607223E-4	5.571303042666545E-4
-7.218271698777633	2.47634434863711	0.0012006284742202623	-9.591877294664098E-4	5.611388465444661E-4
-7.402921517489648	2.596088343862585	0.001146475903557246	-9.471032921627286E-4	5.505110855846933E-4
-5.610926604361966	2.56874897195521	0.0016267587441991236	-0.0010497507269753262	4.839164064544683E-4
-5.791192046184306	2.4885541575675454	0.0016023034642210698	-0.0010564866710894107	5.055848387599955E-4
-6.090991914769232	2.367770791599311	0.0015325448163766627	-0.0010525527104699997	5.25965703976777E-4
-6.223300720670824	2.365865245728654	0.0015050629104098625	-0.0010469445939759953	5.422525687225762E-4
-8.524776938151282	15.280293075065625	0.18039878933545223	-0.1742174629121677	-0.045180112265535935
-8.5390176621	15.301185889469425	0.19067202048980564	-0.18413698465279152	-0.047551007084611796
-8.574275941324595	15.320887483760043	0.19504064635646381	-0.1886603149068648	-0.04669825152499169
-5.2268760988311245	3.1984387632370352	0.0015772241618524497	-9.920481365354508E-4	4.626738031428208E-4
-5.323022364028059	2.954304032548915	0.001613412456014675	-0.0010161503274387523	4.661124401609325E-4
-5.411391041049513	2.8046470279535036	0.0016234183591625432	-0.001026784355826702	4.701366471278646E-4
-5.361270108912003	2.863813885716368	0.001625361816367155	-0.001023050902329769	4.6785880373154413E-4
-5.176470922340737	3.3654332504811606	0.0015392396677533116	-9.722968340442578E-4	4.563305099768206E-4
-4.997438755280889	4.032636318053695	0.001394549804955432	-9.091895504027058E-4	4.2663025585116344E-4
-5.108994509801874	3.6116460899580636	0.0014888177583236135	-9.517155658831782E-4	4.4876843805443734E-4
-4.991774580661376	4.054261353979088	0.0013900526144105998	-9.075732187201297E-4	4.2546410594464365E-4
-6.53602006808163	2.347293243898074	0.0014123619540603208	-0.0010223900969285233	5.583314135553885E-4
-6.871423256057571	2.3759082864320638	0.0013105528561374474	-9.922126506304398E-4	5.652712318297258E-4
-6.725008134174486	2.363972974785624	0.0013574479600895637	-0.0010057294535775478	5.648400822077927E-4
-7.498445287702315	2.6504749625169852	0.001117421660232779	-9.402197768115893E-4	5.44789140049027E-4
-7.543394316053332	2.6908233254228815	0.0011070594402487338	-9.402333618702195E-4	5.390669650982433E-4
-7.714537633122486	2.9137762658493207	0.0010813326303049189	-9.359376562640882E-4	5.351928660982996E-4
-7.7891268079090406	3.0564766598021276	0.0010855414065848359	-9.449222362144249E-4	5.318346675578935E-4
-7.80527300412054	3.4063802626319237	0.0011157384368920106	-9.550486166994615E-4	5.640912671483846E-4
-7.804324521600502	3.2269612996167556	0.001094538560718813	-9.455659379219324E-4	5.465743406026864E-4
-7.758877336072651	3.698244931275473	0.0011359181946357804	-9.511700995891858E-4	6.018382631955218E-4
-7.751964178591711	3.7286102673963915	0.0011395610570192093	-9.519119056460967E-4	6.065731996027893E-4
-4.868412953288395	4.489722570165323	0.0012755397273762107	-8.545608565171536E-4	3.653102030975721E-4
-4.944274103721604	4.221530184777065	0.0013460407642767879	-8.872823174908603E-4	4.022779269693725E-4
-4.861218645669248	4.514367912389247	0.0012668907151031487	-8.494940460780463E-4	3.6052931700390994E-4
-4.761328567585714	4.872867994409656	0.001148077789410044	-7.858041359437194E-4	2.952463378129771E-4
-7.7347878369548635	3.762505605967378	0.0011399781705073262	-9.49301504088352E-4	6.134285161553421E-4
-7.441188952293851	4.488511996506501	0.0011089624631587284	-8.418275358953337E-4	7.206130852001489E-4
-7.462522939780039	4.43043664258904	0.0011116913102822434	-8.505223595847668E-4	7.12138366517422E-4
-7.583988224902736	4.103803156183615	0.0011348905455154006	-9.092783969320403E-4	6.690340848043881E-4
-7.428705960551779	4.562167039268793	0.0011029123760110879	-8.25030240107439E-4	7.298198347654587E-4
-7.367225146909923	5.0179675342064245	0.001069775811720834	-7.151359874318111E-4	7.920129316961405E-4
-7.395373926440531	5.510469499667041	0.0010293709785127718	-5.506694195025191E-4	8.4918391088262E-4
-7.396628687854849	5.543415335697084	0.001026757075982725	-5.408643132662887E-4	8.523309276432144E-4
-8.951906927477943	9.55517852325179	0.007110405439578326	0.0013225716195402028	0.002542180824953411
-8.732770861641235	9.107630277300872	0.004945736957855653	5.637704420201526E-4	0.001913697422325104
-8.477149435408428	8.592840803667324	0.003484501440123245	2.2939215771679126E-4	0.0015110507213435215
-8.352048182285694	8.325615036227727	0.002863802910209397	1.7886998117027901E-4	0.001146591884731294
-8.222367325804308	8.079901469599669	0.0024739875950096682	1.332633301250632E-4	9.9795021093445E-4
-4.558078678429407	5.6727023718291845	7.700481848203021E-4	-5.394818172077035E-4	1.3603214860403477E-4
-4.661854211303943	5.2307881209663405	9.921730422001707E-4	-6.871605488991328E-4	2.137140763649174E-4
-4.6736829568741065	5.179041007331088	0.0010151115032525314	-7.013098816057639E-4	2.2343406326234618E-4
-4.664862639408369	5.2157017440172675	9.994016222612907E-4	-6.918037310489918E-4	2.1571718237320867E-4
-7.642518454416541	6.7438038314408955	0.00114764856917756	-1.6798927606413152E-4	8.841705511268034E-4
-7.72390205946121	6.960130553786359	0.0012951075365073327	-1.2383251969616218E-4	9.027159766296043E-4
-7.960824009101229	7.5515457825414485	0.0017756001060123452	1.4670686915741444E-5	9.110464982642856E-4
-7.398279738095727	5.568321714484634	0.001024807387771465	-5.332410366371826E-4	8.508805276089788E-4
-7.486554017062449	6.151026864151781	0.0010302068935840209	-3.450620293191745E-4	8.850998552882883E-4
-7.599533786520233	6.612688047526157	0.0011045616073347387	-2.083719747726077E-4	8.60571332412561E-4
-4.559353287845783	5.783205763653101	7.112651156961508E-4	-5.02469447954603E-4	1.1552280901666483E-4
-4.539973927898901	6.108340489734484	5.408154090005286E-4	-3.80536456913884E-4	3.770070128901377E-5
-4.595870421128182	6.280367827388355	3.23374911696225E-4	-2.3039018970035267E-4	1.4962296161058504E-5
-11.949523827617073	29.206895619841305	1.1759405117997854	-0.1750539400411352	0.9458079444215697
-11.807688642858182	29.154031813094953	1.1163242026329492	-0.18698813446601814	0.9212146694132914
-12.00330605669702	29.223330979102066	1.1991832536908145	-0.17147809869544967	0.9533158421709448
-11.58017196199464	29.065937130844834	1.0245339945779068	-0.2101071797964997	0.8854564136117629
-11.41683712235142	28.96940271662765	0.9657332497185902	-0.23486809783153717	0.8501162141390521
-11.219350371023808	28.853937987330728	0.8928949456314601	-0.26762527601805763	0.80656159669305
-11.063811648377435	28.68153300927144	0.8525867825342242	-0.3203456658110795	0.7650165199716803
-10.947486528223845	28.535037823889105	0.8239575354829863	-0.3628637021547044	0.7331787838852797
-10.899230615467399	28.323819733732066	0.8420278721648591	-0.4305444711743065	0.7176688139529555
-10.868467577029437	28.194812621939796	0.852130632076294	-0.4715781480975133	0.7078303244554133
-10.876511202290695	28.109887068149042	0.8806897057634981	-0.5038756718847393	0.709714188577656
-10.899672074901286	27.854101802332053	0.9556089968893151	-0.5934366117945494	0.7103237764968788
-12.412266700730603	28.73183000599365	1.2871730911385024	-0.18787026460981496	0.9504337065380802
-12.004390987243811	28.644127827029816	1.1176241492569086	-0.26400034908062137	0.9131256084624918
-11.418956634563854	28.353076382645266	0.9459664494672823	-0.4137513902547603	0.8315166049904775
-11.624144095082618	28.483083006210283	0.9896711131222204	-0.35409635731259814	0.8645096073335534
-11.98757052088968	28.638168487186267	1.111574322003189	-0.26765455862186077	0.9112205645541229
-11.999455430555999	28.643021141499133	1.1155841309213819	-0.26491433886718335	0.9127016722366681
-11.11438165555979	28.077094826076056	0.9287902629762699	-0.5204529784549388	0.7649928176567997
-11.390783517603357	28.330385589064328	0.9420207011606354	-0.42335162222386047	0.8258557407246537
-11.018694723095315	27.985290635821798	0.9388983191016642	-0.5534347498779297	0.7408575244251394
-13.471803069018005	28.77445563984976	1.7760139598723013	-0.05510305681819053	1.01217750640824
-13.48260549035852	28.773788416678933	1.7808649690870784	-0.05400330542862385	1.0125507127554356
-12.935354512904492	28.789110493383188	1.5287134621964424	-0.11338611890457986	0.9887215665693334
-12.730299209385468	28.768829272465172	1.435558890163592	-0.14202884096887736	0.9756571917806776
-14.231290469589101	28.525879619960573	2.079153969069465	-0.028806520056776898	1.0150751249430812
-14.010448775461906	28.63328583652027	1.9987796023126778	-0.02854797771034316	1.0174471789812238
-13.506471729136642	28.767317669153915	1.7905802213055342	-0.05285326401349549	1.0127269445549452
-14.460841527293365	28.39408003504012	2.1568419937943446	-0.03320972758989136	1.0092990034225569
-14.783683682753072	28.129965573228738	2.245566511493738	-0.054168087528409035	0.9933516517806582
-14.975465100779633	27.963363652093868	2.2971258438148014	-0.06780410413935474	0.9830885997800637
-14.857377166814722	28.070482248494333	2.265758286987881	-0.059247854676980044	0.9899029977614322
-15.247091508969765	27.723494694946858	2.3689986814520987	-0.0863309579341971	0.9671973517899801
-15.438921475279523	27.548521108541188	2.421459394772351	-0.09619380297288105	0.9558786793520502
-15.777307067901031	27.23142152114181	2.511068030722604	-0.11482573594792185	0.9332121645839087
-15.505550048294694	27.4862002405047	2.4389245204626384	-0.10016708855772254	0.9517651055243418
-15.95882932927022	27.057658625283377	2.5568062854531948	-0.12718596117350556	0.918363375877291
-16.071627921968407	26.944874315391413	2.5836031393699406	-0.13535131655447608	0.9084474354984514
-16.348879088595037	26.649360708813276	2.6380146569588896	-0.15712106890406377	0.8806453084540127
-16.427997019937784	26.555959712111072	2.6534286628580013	-0.16428132586621466	0.870849815506699
-16.656844434007954	26.17623866269756	2.664578015637095	-0.21905590243374146	0.8258588281666934
-16.696536478621557	26.09508062700545	2.660344839878702	-0.23310503387689077	0.8157722379459854
-16.835749776418716	25.686852448177994	2.609644291176001	-0.32422982515052173	0.7632172704137407
-16.845061757485475	25.628453285604436	2.597403736772896	-0.34072533250965914	0.7545594199715923
-16.850433340026893	25.176846057478727	2.4883758986174778	-0.47862703052476835	0.6788635225927421
-16.85038673364371	25.14105029551206	2.479056666730719	-0.4902215405227605	0.6733370336862738
-16.822804208812027	24.752145786172367	2.3939727868446488	-0.6072013182904497	0.6090934595262844
-16.814022621155868	24.619664448408173	2.364978462101107	-0.646905729606059	0.5872721104069064
-16.812945472733826	24.6090037446475	2.362824591336339	-0.6499284247395402	0.5853462634555698
-16.723937840816944	24.10943746964462	2.2600854251028113	-0.8002550044268433	0.48597598069579817
-16.711672631053567	24.055094941481215	2.2498934057959725	-0.8155547893241716	0.475041835747421
-16.289023552988983	22.907733919851253	2.0421645333391862	-1.1324171985243188	0.19565659146730638
-16.541701583590093	23.45604246001041	2.1412451378675836	-0.9814113953817623	0.3393617028776269
-16.554803726644348	23.499372302025698	2.148418224542128	-0.9698612361486257	0.3493570702857309
-16.28488538521969	22.898119481008653	2.0405480962780853	-1.1348952418563092	0.19321582699227272
-16.26218103763534	22.856454352609262	2.0343740883930046	-1.145686233397494	0.18236174655120055
-15.969194038819062	22.31634337785984	1.95458061648621	-1.2864026505309423	0.041265500432193875
-15.890230123807179	22.1925020649246	1.944275046552503	-1.3193839933870743	0.00827635111999133
-15.611918811164477	21.76175729997115	1.9083480657359007	-1.4308572511420283	-0.10846579407628938
-15.389654649869971	21.467446140267274	1.8943311311594027	-1.4993116504125008	-0.19086343508188508
-15.211472875440649	21.22502075941048	1.8812933652233863	-1.5539752331260963	-0.2598039714854211
-14.852605830718518	20.76860561637889	1.8893145105856963	-1.6509554337333254	-0.3808845348617156
-14.818368111934701	20.727265125728813	1.889457957216477	-1.659875300381902	-0.3924107244954018
-14.010753868674147	19.956266747716498	1.9245847985295543	-1.785728859508445	-0.5898813204823343
-14.087441807327457	20.012526511232718	1.9184984699368888	-1.7761079964566713	-0.5776717215641529
-14.468160486474938	20.371519812579944	1.8995491145401795	-1.7207195006423877	-0.4962212969450507
-14.161164464278139	20.08381166702931	1.9133349025784643	-1.765337745153062	-0.5617707274912472
-14.781086333771103	20.690256417429	1.890763820623823	-1.6668448826182005	-0.40364575519169393
-12.566775432145782	19.255877513320883	2.1523615736869766	-1.9915641107146647	-0.6904382193235967
-13.290339014836286	19.46305631769065	1.9951854389115593	-1.8748787303932486	-0.682211347470559
-13.1729303124603	19.418787275288505	2.019010849983461	-1.893786342637051	-0.6895090566519102
-12.843245224742368	19.28971157894774	2.0848369184233495	-1.9447724385169773	-0.7081668728217982
-13.364979556612642	19.508469790386137	1.9882281958280563	-1.8667807796540337	-0.6760836044761644
-13.714991928392514	19.7215588672211	1.9489513728581862	-1.8242882115533698	-0.6444694387464847
-10.73275094914898	27.601566124654774	1.018950412565216	-0.653814987131419	0.6586615707064987
-10.621312259153935	27.431657608134955	1.0514008214665904	-0.6907375742721293	0.6211993639220115
-10.494472622804425	27.139762728691487	1.12763629788909	-0.7488669397889265	0.564917809582127
-10.440814811578786	26.97290839065918	1.1570261645067064	-0.7772369440767158	0.5301243134433581
-10.340010025599554	26.46761329405222	1.2664673816364456	-0.868094167540476	0.4168620934079553
-10.310942985096554	26.231506882359504	1.303141229781177	-0.9070473098976983	0.3680696107809147
-10.254915889396067	25.788604694922874	1.425549074901916	-0.999286182242846	0.27980256448520713
-10.226478276469011	25.49740684588262	1.5050519642483493	-1.066058245441068	0.21453393776500507
-10.15297056364784	24.454238785309386	1.892032640861397	-1.3537327050409727	0.04091455975303667
-10.148816922605754	23.97207807587904	2.0640555707213872	-1.4825711392771064	-0.03338803826027813
-10.1572747910747	24.735583520367605	1.7924521102807458	-1.2783132290640529	0.08313874965606433
-10.162097597121184	24.830116402868736	1.7584888870438267	-1.25244350403965	0.09815519968861247
-10.162546766859359	23.84260305188515	2.101300605234705	-1.5166258982705738	-0.051529215062864
-10.199764060738538	23.17965757589045	2.2752040643688516	-1.6713546150379774	-0.13823707913480932
-10.264133457042867	22.925685144978395	2.30709953811565	-1.720641484285642	-0.16712815374265017
-10.334836167150385	22.416165687077918	2.394405334168768	-1.8253980895446507	-0.24911171401317347
-10.491992980100063	22.018023813554393	2.423481148179922	-1.8897108757558225	-0.311393580224956
-11.549836964138185	20.072338696358347	2.4207789304825162	-2.081525575515339	-0.6390859832826785
-11.554967867880773	20.064003427239495	2.419746322542335	-2.0813629976474592	-0.6398008695045068
-10.551136967279964	21.796553611972193	2.4457726687166423	-1.92761149632826	-0.3549451342990424
-10.861109989919282	21.2561808403101	2.4423586258004852	-2.0004642633901244	-0.4398010596387003
-10.944210941660401	21.11696785294288	2.448471589182361	-2.0204688912262956	-0.4670953942137562
-11.133323225905555	20.800917117156818	2.447430939450805	-2.049638588354113	-0.5309427825694027
-11.346534801731305	20.436488911990164	2.43794044240211	-2.072770254895469	-0.5901018238583928
-11.231518843805489	20.62710766906838	2.4491470852022417	-2.0641082976863343	-0.5627483701261662
-11.741469854730147	19.77949816437784	2.3930896187845447	-2.075735231944651	-0.6789155356335446
-11.841147224706019	19.661418434931374	2.373288919760671	-2.0730650518997633	-0.6944292158738328
-11.973386913159729	19.52262481256701	2.347570972385336	-2.071831339462949	-0.7079991442874796
-12.17042537041236	19.353881967026794	2.2905628564147054	-2.0571376246999282	-0.714947063363397
-12.254791953417843	19.298450378205736	2.2525446377850544	-2.043760918889161	-0.7023583219050744
-12.107678242949614	19.405561627556374	2.308021696414765	-2.0608945384774655	-0.7131609102856495
-4.288326386940742	5.8070230604936794	0.07094195719324325	0.0636536777337322	-0.020351366781607247
-4.307057605244767	5.526002436139832	0.09877298192698764	0.08933375504517403	-0.021986048625993675
-4.180171464701457	5.245978145694322	0.1280488458990061	0.11760040697904518	-0.009542254878450148
-4.162615861022818	5.199209053922773	0.13260206876859318	0.12185424782919545	-0.007796785706911404
-4.143652721141185	5.191949089536986	0.1335278405098534	0.12247894352001934	-0.006150948631823331
-4.014987066173259	6.398560350145364	0.01166242714995461	0.009601237448670301	-0.00571061435787987
-4.102160277057983	6.226155071234556	0.028507268378109015	0.025535633700195362	-0.008920944083521497
-4.158587255864665	6.1200098173878565	0.03981589410647027	0.03583379042252785	-0.01175708503645097
-4.284793079351208	5.824858607178209	0.06904468237585822	0.06187976799548349	-0.0200739349140299
-3.6322745368198053	5.1479752237781815	0.143769290134411	0.12693632586236625	0.04509632328178457
-3.7520724673596213	5.133869891353276	0.14324334298158917	0.12834589289620546	0.03198706350047965
-4.068810461062704	5.185234828589743	0.13535181043276234	0.12353894819964623	0.001187124512531907
-3.4079134276844885	5.238028583704212	0.14085183881289262	0.11731141803241156	0.06839966583668827
-3.870611147185512	6.723331704642558	0.014534772044070162	-0.012356955892463677	0.0017251828672952515
-3.93550508782948	6.569124366309313	0.016809926262730222	-0.006194426633576979	2.996010178134851E-4
-3.083077723553127	5.477621858005871	0.13665131800467228	0.09058886611736222	0.10219038469370205
-3.2016356353304536	5.395281637801698	0.13902138581080578	0.10105884764082801	0.08940913958187073
-2.9250367521464256	5.618751443255416	0.1457930624861893	0.07494678559086794	0.11954073069452281
-2.808073832376915	5.742408533499555	0.15057664107995103	0.061864190876089374	0.1311195049708982
-2.561109083068193	6.012828978318681	0.1855458525705048	0.033093053723707105	0.15940480657313724
-3.6562255957727294	7.214473650128381	0.0411979068851614	-0.034667293527033544	0.001682447389940403
-3.592522873141893	7.34008329807876	0.07325981243205013	-0.060121938095040836	0.006436167698618882
-3.54328167840365	7.470859406778205	0.08277190622270542	-0.06792856348560365	0.0072717778604014524
-2.1477862434435124	6.617732931249476	0.2890969525318101	-0.04503751698101297	0.21488716789791698
-2.178221292733067	6.571855578800015	0.27947229524181105	-0.0378285817906296	0.21150949399501826
-2.0648331524982755	6.7576354797203635	0.3165548344536941	-0.06678926114042476	0.22463580286859786
-1.8849213199230619	7.066868042911974	0.3766956306843971	-0.11447103583062197	0.24504826026651788
-2.4120263893614973	6.229400814325045	0.2208170875124559	0.006709674768773629	0.17964298159184933
-2.5361866250272955	6.047252036713077	0.1891858204078007	0.030177640113427266	0.1622629250887809
-3.935819787141531	17.984500048599497	1.6463385617351718	-0.8438570817656075	0.1677793177551858
-3.78336958602557	17.993315823553566	1.634240459769903	-0.8479287522496165	0.1650350744385191
-3.427077741744119	7.766058137175304	0.18890157647345676	-0.15093921374342972	0.012255362743383343
-3.406569881135219	7.832445527304884	0.2034706341099832	-0.161138620122878	0.01244398165769847
-3.395983191054093	7.883794864942119	0.2150621968412161	-0.1684858743674022	0.013162615858122619
-3.3371281060386737	8.150918617555703	0.28151639601411904	-0.20472624264194994	0.01704016332935629
-1.278169408830863	8.48437433428823	0.6545981982222245	-0.33130356791396015	0.3057727342166963
-1.4540629241815408	8.03470965362341	0.5671700691276064	-0.26303407625424974	0.292956111233263
-1.8167261401452421	7.208011822579171	0.4031051705991455	-0.1361923205017189	0.25445767005242753
-1.5523830370140876	7.789776732269239	0.5174211120531071	-0.22328106461065803	0.2812558336074268
-0.9410764433027281	9.405038530050247	0.8193516620029189	-0.4598309906989665	0.32207166735996695
-1.0329367331417418	9.151234284338832	0.7754567377495027	-0.42721209383570996	0.31862796155296236
-0.7679094447811552	9.95277965234512	0.9022199319246149	-0.5213585376951239	0.32614555664667727
-0.33002843814312044	12.134348277380695	1.1777535715536933	-0.7274257837409601	0.31955422035429387
-0.3357764586920513	12.078843485378034	1.1717982127575521	-0.7229529739591422	0.3202186500941008
-3.417433509638533	17.827381727176302	1.6092521573425627	-0.8629761671826981	0.16892101627750505
-3.353382382951112	17.741842308688575	1.6051799797154933	-0.8666014497253346	0.17134081566038326
-3.674832941632539	17.93323560833925	1.6277224822411753	-0.8510353266439155	0.16804122634820817
-3.5409307277999584	17.885907081965335	1.618683748010164	-0.8581842841604694	0.16777424419370243
-3.1860561960175433	17.549365365355296	1.5937099267284933	-0.8724029747431997	0.17495453574811567
-2.9981130641699174	17.395321314172424	1.5837181327880916	-0.8766515999339355	0.17834923629235977
-3.2165215628928006	17.57820816975883	1.5952926579674371	-0.8709270489505833	0.17477222585945054
-4.1137207324417435	17.95308223849858	1.6653576628586784	-0.8372756244349163	0.16747826624456283
-4.160621080742889	17.795938972454014	1.673971478608663	-0.837516321147266	0.17142171489438032
-4.190763877417752	17.70804950350443	1.679066678167208	-0.8355605566897689	0.17289884029905586
-0.33050020850094985	12.145123827625998	1.1786786397796658	-0.7280689944666978	0.3193431003091931
-1.4343564303268679	16.31909273804294	1.4842826127235842	-0.8934260477704085	0.21365711230087242
-1.3066176526698219	16.0680303809159	1.4699095844112966	-0.8931743893678173	0.21826386755370406
-1.1152979539279455	15.611202681804269	1.4436587763502415	-0.8874046086193206	0.22989200061775047
-2.4474803932797915	17.1585224792057	1.5590055317337894	-0.8854372701085758	0.18953734619906631
-2.055761384167546	17.041296048986602	1.537639655852344	-0.8914483891714332	0.19544862538743063
-1.9984998164489554	17.002629506016117	1.5337734245694046	-0.8913679984126964	0.1974511807389117
-1.5724149375605685	16.580962567434636	1.5003646891590448	-0.8960067291997094	0.20714918361694254
-2.9820955633715815	17.38344915169903	1.58291626861036	-0.8769368905346592	0.17870429690221284
-2.724789042326286	17.256116533629893	1.5711710167659003	-0.8812788668722376	0.18410297942822787
-2.531457869203797	17.190304756335227	1.5627148433161888	-0.8848557655007119	0.18698874705263765
-4.183190145794866	17.56540290424019	1.6780255850347032	-0.8352913257019459	0.17531652499540346
-4.207099313692599	17.371866069837257	1.6817559847342642	-0.8375056530059055	0.17788712883799013
-4.17345519997633	17.089831976884682	1.6721652975238168	-0.8416425359657373	0.17733267644680928
-3.3148310309893363	8.423923301546052	0.34894425382357697	-0.2472454975956325	0.017272335447041903
-3.3001926290874843	8.663118489326514	0.4020090069510025	-0.2838782102035521	0.015209913529275353
-3.2862287614074197	8.915212706658004	0.4569718166702509	-0.32007785159904906	0.01669754303361304
-3.2794829862540458	9.153166440048345	0.5130064571617835	-0.3574767385334497	0.01844111336753499
-0.3805651487088481	12.953841366376702	1.2500693385162707	-0.7790993153022522	0.3019478015507694
-0.4307061904896281	13.36924122248353	1.28697237397	-0.8058822154854997	0.29214976375991886
-0.5075965103225141	13.744646939005303	1.314434433546198	-0.822074631271917	0.283085683654795
-0.5977318219793605	14.096499370658435	1.3424932469781305	-0.8403729562059403	0.2725918435372911
-3.2676731937878696	9.605726412719452	0.610212856807477	-0.41835328595425547	0.026763917431700864
-3.256429234120413	10.042692132374542	0.7019879004286171	-0.47504446219695673	0.035135960105326935
-3.268410707882346	10.416945356274994	0.7715540557013061	-0.514378711500743	0.041997818989917786
-0.6591870284780542	10.31262568099423	0.9583194257266731	-0.563726819029022	0.3286326407828486
-0.42285288091859907	11.258976825610697	1.0837677226667284	-0.6568352940162396	0.32978046237540376
-0.42939644071267913	11.215805729165236	1.0782251181351983	-0.6524871891219979	0.3300357334542629
-0.6312573047807166	10.428088654680536	0.9753673620097199	-0.5770613144190102	0.32902389057768316
-3.2903234695987535	10.897386429199772	0.8663600681276744	-0.5701130657435383	0.050466617181941335
-2.987291544864133	17.386535233830127	1.583195906416011	-0.8768708248172453	0.17857856363356706
-4.164359810315925	17.031866286091535	1.669753075643127	-0.8419362717331125	0.17766927775670313
-0.7097934901376413	14.466809880080852	1.370704539372868	-0.8574731176118789	0.26087183141637504
-0.8575672753041089	14.969271293498517	1.4023764068154398	-0.8714670090905375	0.247964804209828
-0.9532329287786547	15.217415294466539	1.420297005946465	-0.8806579319791226	0.23959514292913042
-4.1386892518049425	16.602845789463966	1.6477592487147168	-0.8431414460312614	0.17327708403415054
-4.159558946386909	16.976159925336383	1.6667650030713537	-0.8412793259477553	0.17779025172043517
-4.083322820670365	16.225441788462653	1.6204420085026259	-0.8422144741176423	0.16834322409538083
-4.075875945060494	16.183223288394085	1.6171828192273758	-0.8418276241665479	0.16810480608722927
-3.9528003255732322	15.292784673108926	1.5270339008460847	-0.8304336232417822	0.14443466070769947
-3.9992067929440043	15.73055462668215	1.5744223692445352	-0.838847821615346	0.15728903552236634
-4.068371905853679	16.139351008679608	1.61280389616315	-0.8409922807163759	0.16723536035726355
-3.903746688804401	14.691009127397303	1.457112901607044	-0.8130154956052017	0.12708629269468757
-3.86987704440043	14.375574603567006	1.4169915517653284	-0.8006476321936178	0.11967668677961445
-3.9256796422272324	14.820378173973397	1.4728357617113401	-0.8164624404878142	0.1304500951051356
-3.9497350317267026	15.228464150498013	1.5196483741380737	-0.828410512997035	0.1426496004850843
-3.7268568443784513	13.894308007070336	1.3512945142550008	-0.7845293254472416	0.1093943565809826
-3.698215854277132	13.779058127098043	1.3351704948718472	-0.7798967569284982	0.10701683450148189
-3.6779639093146645	13.673870011895303	1.3194597884707269	-0.7738254308726937	0.105227463894636
-3.571181750067259	13.33170586472178	1.2693437112985202	-0.7589633375153908	0.09804725002358343
-3.4835043026903465	12.977876322076302	1.214377081456221	-0.7366657767057161	0.0934224692673096
-3.404126025364066	12.339701968592273	1.1165984138578862	-0.6974118109905325	0.07821025377892918
-3.3488293333994186	11.895449310153229	1.0399144678350143	-0.6593898040160302	0.07081804667050072
-3.300315153385468	11.14083500028607	0.9119089443926607	-0.5958378478450999	0.05511537697425685
-3.9511621749674837	15.271050023970451	1.5246182595350208	-0.82986735012079	0.14397172435377148
-8.244373317370188	14.628658956740194	2.0446033105808168E-5	-1.846236714747054E-5	-8.698474730395975E-6
-8.208489142862772	14.204433859089825	1.951068622966587E-5	-1.7463839125796113E-5	-8.607306211788636E-6
-8.193734077492797	13.966873422743047	1.8988440251674446E-5	-1.6894922647618684E-5	-8.575404717866315E-6
-8.232676222944097	14.462837941075223	2.0080849998817172E-5	-1.8076594792898102E-5	-8.656751876201625E-6
-8.19035693955016	13.837323106092928	1.8703828007431015E-5	-1.6570647601959884E-5	-8.577257933144338E-6
-8.113167709168138	13.369167772280294	1.7639966636564312E-5	-1.5453638072864703E-5	-8.422484925535241E-6
-8.077142174814208	13.181783020574018	1.7203015619509573E-5	-1.4988818749770868E-5	-8.357387494781306E-6
-7.967407351985131	12.816549861797377	1.6339122444171068E-5	-1.4133576111068155E-5	-8.12706283360336E-6
-7.4202031915344335	11.241546128091116	1.2516119499338933E-5	-1.0424807723163725E-5	-6.909330487858059E-6
-7.380855782333087	11.139150568907128	1.2252656251228136E-5	-1.0163600000340145E-5	-6.81785342735299E-6
-7.603903539139292	11.751642921695533	1.376165765601066E-5	-1.1632628078721425E-5	-7.327758144190484E-6
-7.696154479064555	11.994745340563997	1.435545757554331E-5	-1.2193456447924701E-5	-7.540806218585349E-6
-7.744684776673163	12.145936214046198	1.470846595928628E-5	-1.2538003989697877E-5	-7.64523801928145E-6
-7.337783016568444	11.036160898112158	1.1981454185899091E-5	-9.901994340123887E-6	-6.714295937181182E-6
-5.478513842259125	7.328297301269693	3.0293640893269774E-6	-1.4229201595381466E-6	-2.5040127649858885E-6
-5.496335515484936	7.350666297835906	3.095089391469369E-6	-1.4610815220138494E-6	-2.540118332481477E-6
-5.513292533723025	7.373441024034741	3.1464784929272785E-6	-1.5127175721210596E-6	-2.5748942432936406E-6
-5.7782594324877365	7.704138241466704	4.230319607544593E-6	-2.199362068955499E-6	-3.2101254412129325E-6
-5.226288884072366	6.97442447090005	2.277805634801319E-6	-5.145375633094424E-7	-1.9624820331024344E-6
-5.1320395346395955	6.880771446866525	1.929042212679406E-6	-3.3464821777573124E-7	-1.7552720409944819E-6
-4.981658732436152	6.746084424883188	1.6657659226847834E-6	1.826242423115292E-8	-1.3895843878797536E-6
-4.872230788355059	6.663668971542325	1.4492273771761267E-6	2.2250460685593126E-7	-1.1088519224433235E-6
-5.95993806317256	8.088641025459268	4.926197055892247E-6	-3.225338024561001E-6	-3.557603267751787E-6
-6.156106083074739	8.43849134717127	5.729479651403597E-6	-3.918150146281212E-6	-3.972406642957363E-6
-6.3622803987511345	8.893710900037291	6.74368596065636E-6	-5.036602231167152E-6	-4.401754523127892E-6
-7.037730777065047	10.279206689455364	1.0095795827944027E-5	-8.119099453036365E-6	-5.987639629226286E-6
-6.511291309796823	9.166024915663732	7.38191061081759E-6	-5.530197872854308E-6	-4.7584320243790855E-6
-6.961309529005052	10.091919377967345	9.644233388480828E-6	-7.68927712433899E-6	-5.812457902951751E-6
-6.976746835639336	10.11701394282087	9.701514568238868E-6	-7.735572244871598E-6	-5.845820289382865E-6
-11.149672852779776	19.026028297048256	0.3139569507585808	-0.0665351927431281	-0.15983399732005169
-11.177286946315288	19.099277703541333	0.3158187864610821	-0.06910877329763111	-0.160512932665177
-9.18227086019565	22.941744559833715	0.3008864693502217	-0.18086491116461317	-0.10182763750854001
-8.933979733519063	23.042297787756027	0.2932823072602345	-0.18374758634536975	-0.09305902444767189
-9.497726748011418	22.723004536194928	0.30759504724253084	-0.17406137912734743	-0.1117192496985663
-11.201816179455392	19.362671115833425	0.31873678950348605	-0.07709037284891812	-0.16037926426325955
-11.022193536741858	18.71762456011473	0.3061600460547289	-0.056537128174868716	-0.1569038109577461
-10.948655511422155	18.634752597804788	0.30171717410881915	-0.05323701347048771	-0.15464843935380213
-10.739200803101152	18.414265673982754	0.2897437202455462	-0.045270927772039386	-0.1485524935070097
-10.426129079411938	18.242868662510936	0.2708646933412491	-0.03759861072546357	-0.13824000324082447
-10.351495060601314	18.19934593348884	0.2663820936717696	-0.0358738017385525	-0.13577074379112417
-10.276659955502009	18.164399203559437	0.2619105355729249	-0.03437576757343061	-0.1334253779618364
-10.051706148564318	18.092298620546728	0.24774276547295526	-0.030655946187491415	-0.1253704890426696
-11.220597943108505	19.547650220008503	0.3207942145098407	-0.08260973719078418	-0.16024057015984047
-11.213232813518047	19.613678726955158	0.32103525854344145	-0.08422674365289054	-0.15997268444107487
-11.167862918473158	19.983763373685665	0.32252003162756304	-0.09513823183916272	-0.15771178655120127
-11.119734753615504	20.180895538942224	0.32288324595617857	-0.1001683714023319	-0.15648073726033376
-10.889962382093142	20.81510177874138	0.32202240756215395	-0.11773803508668838	-0.14967636359673103
-10.989883259185685	20.57314650704364	0.3225104789374109	-0.11151488964793214	-0.15219605897143612
-10.670647697607485	21.25443563231954	0.32079859564060453	-0.13025343310909554	-0.14357968663783932
-8.656589193032165	23.077778160673812	0.2823602644115496	-0.18395239285746898	-0.08410007385744506
-8.262164632393056	22.97490850022338	0.262071489282822	-0.17809521041091764	-0.06976476845523095
-8.093510801985081	22.896766634500132	0.2526413211680715	-0.17448715470337955	-0.06439223541964871
-7.68989912608717	22.564207698669875	0.2264483649882857	-0.1592420934806537	-0.050195473700969516
-10.61906467426591	21.352055718189742	0.32053698864896224	-0.13275973588498918	-0.14244511827217904
-9.936768220586934	22.310409278173573	0.3153000579944494	-0.16139638673171544	-0.12464854766196876
-9.627937960973474	22.62487940796674	0.31058624455214584	-0.1712303060520133	-0.11551204155904675
-9.573169961095976	22.676544366109272	0.3096280516015127	-0.17276039734741672	-0.11401408516721237
-10.134279956953314	22.058148587414195	0.3166761102734681	-0.15335533191951226	-0.13028276535044794
-10.304582249602808	21.836678921374176	0.31857275467385004	-0.14696422386106456	-0.13452065063115887
-10.555587977067566	21.45179651669559	0.3199744077514744	-0.13538840384397877	-0.14109165314024952
-9.871150253323467	18.04329134881533	0.23659280948483719	-0.028135815897940526	-0.11939154905909291
-9.4491510421968	17.986087424675254	0.2078896726833912	-0.023104310027430006	-0.10371364845352113
-9.39405468440286	17.97674307009461	0.20418999710638636	-0.022519968043046745	-0.10177925487878409
-9.318824933668623	17.968766098777905	0.1987090734870617	-0.021716741675114684	-0.09894966616218204
-8.866655676614846	17.930756511797174	0.16602599537424642	-0.017371042895573743	-0.08147473824200302
-7.460370084706861	22.326890903804703	0.2109413360886948	-0.14973013718411027	-0.04376891942532038
-7.181921823170052	22.004421546653404	0.19045504590895057	-0.13504922602737437	-0.035259115259347856
-6.980050576019263	21.793148493492453	0.17696520948400032	-0.12674754877403063	-0.03011068273681014
-6.576542696581086	21.409318391621486	0.15104810064502389	-0.10991856236914013	-0.01913513984233797
-8.591810565175942	17.924390418426363	0.144257117513306	-0.014642366856106447	-0.07053577330008026
-8.160987566235585	17.895824611247768	0.10599135044529295	-0.009942831363738493	-0.05130847892332259
-8.427526747689353	17.911776804777684	0.1299725845230868	-0.012936137578979386	-0.06339041667976636
-8.540982568507179	17.920050757602066	0.140270882361981	-0.014181600970224436	-0.0685288437804368
-5.864615339578987	20.755750631962357	0.11047258438245415	-0.08349065660397173	-2.561890195756203E-4
-5.543802938210256	20.38074487517408	0.09125957580120346	-0.06836863695668513	0.0074906739709169135
-6.504364858334945	21.34437545298176	0.14683240784091584	-0.10750800361796717	-0.017440376161197712
-5.970918121132899	20.87023242852833	0.11673781794910308	-0.08744520072712934	-0.002484892982622609
-5.171797381464162	19.89737251545445	0.06952554808581322	-0.05295731819224046	0.013261734339697268
-5.0245480447987125	19.683822661130662	0.06072308633936989	-0.04509089306176235	0.01589617745938439
-4.900152014728899	19.401774462066626	0.05154307986241972	-0.03736876788685936	0.015779238573886297
-8.045165203849148	17.895237150670994	0.09208554497379834	-0.008479611760704086	-0.043894643897024056
-7.828330068792466	17.887207984644846	0.06420388888428644	-0.006265791912000947	-0.029915174885543017
-7.588389628929521	17.819549385161938	0.015081842112527513	-8.179635696944802E-4	-0.007189859683309571
-4.683175416995011	18.92056128922509	0.03707920166943372	-0.025171078269555915	0.01722813268068032
-4.557131527726211	18.533459102138394	0.02825646531792574	-0.01939349046159932	0.0158912799364775
-4.377707594286538	17.57417867700677	0.012016676447959711	-0.006810343617782844	0.009733144679207766
-4.375950900357417	17.526057226949376	0.01113124273778199	-0.006175396150313196	0.009222624135678543
-4.484941864981501	18.19838652331461	0.020437009974596063	-0.013027371232111683	0.01395324055264964
-4.372825752777866	17.497105804998277	0.010773801137669214	-0.005984603498740323	0.008928889449532778
-4.260063754969469	16.957122878843833	0.008112250352892881	-0.003281148693070061	0.006162681615369706
-4.2543796491463395	16.88173839584814	0.007549994769677758	-0.002975749634821961	0.00561333303256343
-4.172479120773178	16.325671413989923	0.006330109819201063	-0.0016227865577802577	0.0036948513442909255
-4.151871519508384	16.155447405066244	0.005987518162590479	-0.0011626104561006918	0.0030692124189578185
-4.144035245207647	16.121454065378032	0.005985585506875844	-0.0011307720724324294	0.0030235234110991315
-4.072421898747817	15.289956430567175	0.00419140697746402	7.559316243562408E-5	0.0013868773759461853
-4.095328121705499	15.489697359268533	0.004578999605102678	-1.3076603199746746E-4	0.0016014723387695945
-4.118480058777639	15.68595857984359	0.005166037981905341	-4.4453316984444135E-4	0.0020377917744178855
-4.140149876500907	16.06180723438685	0.005848741865100226	-0.0010540891260427845	0.002909532632528274
-4.179593610389492	14.862900564725685	0.0029915969551672795	5.32282348727453E-4	6.198753808440423E-4
-4.129583690004605	15.034457843656845	0.003474574775430935	4.296429583354449E-4	8.643078064953776E-4
-4.332504046130264	14.727261534199787	0.0015290307826578537	1.877396858816303E-4	3.8746709411280816E-4
-6.864381120883843	17.824925970386563	2.691034684310919E-5	-2.6058468601710004E-5	-6.044198288529092E-6
-7.111456277637915	17.862901719600874	2.7168803222542502E-5	-2.6192733781475925E-5	-6.7252460608721435E-6
-7.361730330183262	17.815658423143518	2.7198904418175462E-5	-2.6064550401996278E-5	-7.411161557405463E-6
-6.699631952192596	17.790187728061333	2.6714429371614146E-5	-2.594695837789034E-5	-5.596076419070914E-6
-6.471535900809904	17.65611081898578	2.6207993394853642E-5	-2.5536862462040873E-5	-4.978292477325936E-6
-6.01856299486931	16.965651538393175	2.4132676554407914E-5	-2.3664351895829227E-5	-3.7828428343158685E-6
-6.018217814642384	16.964954947243214	2.4130673424888368E-5	-2.3662508168619846E-5	-3.7819293205807108E-6
-6.192614293475787	17.31914560580889	2.5138642035340957E-5	-2.4588399819036534E-5	-4.235938598161953E-6
-6.358826975092747	17.562077889890872	2.5893172087243047E-5	-2.5271563853328458E-5	-4.676470475646285E-6
-6.018066056155799	16.964687362149334	2.412992819085505E-5	-2.3661834618246445E-5	-3.7815205124144553E-6
-4.908304538333134	14.969355025422521	1.9013023724352892E-5	-1.8884319532719292E-5	-1.0158169922430405E-6
-4.894965705707698	14.956384548239772	1.898005102146746E-5	-1.8852525461959875E-5	-9.838916016546291E-7
-5.522668475480044	15.89108446419409	2.1341214928736434E-5	-2.1066313158100225E-5	-2.5440824426061863E-6
-5.590293973325887	16.02332329799043	2.1670274199857082E-5	-2.1372835864021124E-5	-2.712015006069055E-6
-5.62503595550961	16.102423683804165	2.1867068270184542E-5	-2.1557320736465426E-5	-2.7925861599526516E-6
-5.79838945170203	16.47567517825189	2.2829230253649115E-5	-2.2453083169330147E-5	-3.2287420936366836E-6
-5.818300420163335	16.518599132988257	2.293889776999463E-5	-2.255559046800952E-5	-3.2746268698400465E-6
-6.016563718580136	16.961325465432818	2.412098438762617E-5	-2.3653542252079602E-5	-3.7776896292391316E-6
-4.911331118979538	14.97328547513143	1.9023049579150783E-5	-1.889380336325318E-5	-1.0234623553224108E-6
-5.0735700023776875	15.16993664121582	1.951847989955975E-5	-1.9362379726135832E-5	-1.423190769104249E-6
-5.223708594183212	15.375437594116095	2.0041539719582062E-5	-1.985527065268118E-5	-1.7920538569153371E-6
-5.2244114000787105	15.376332166246335	2.0043782451179764E-5	-1.9857380823432464E-5	-1.7937507302671081E-6
-5.424504479191739	15.698092793846305	2.085257237151564E-5	-2.0610856386153338E-5	-2.2936107483148603E-6
-5.22565127061393	15.37825402853767	2.0048596136018413E-5	-1.9861891311601103E-5	-1.7967471770507216E-6
-4.7077301313837365	14.774519111724057	1.85166156902391E-5	-1.8405114379255688E-5	-5.379988474327576E-7
-4.675015183440867	14.74800878513003	1.8451905602480995E-5	-1.8340599928081436E-5	-4.6458605991654423E-7
-3.7658512309524754	7.028045440845924	3.1018316583023026E-6	-1.1204700709528506E-6	1.3882436311628477E-6
