# Supplementary material for: Thyroarytenoid muscle fiber orientation regulates the ability to modulate vocal fold vertical thickness
Source: PLoS One. 2025 Dec 4;20(12):e0337735. doi: 10.1371/journal.pone.0337735 (PMC12677544; doi:10.1371/journal.pone.0337735)
Supplement: S4 Data — (ZIP) [file pone.0337735.s004.zip › Male/contourA7TA2.csv]

% Model	Angle6.mph
% Version	COMSOL 6.1.0.357
% Date	Dec 14 2024, 02:35
% Dimension	2
% Nodes	720
% Expressions	3
% Description	Line
% cpl1x	cpl1y	Displacement magnitude	u	v
-11.968005616002486	39.650844643500406	1.013548785434904	7.257173229164279E-5	0.16808175634580297
-12.100925229184412	39.521184251215715	1.0119454639757943	7.219759641855456E-5	0.1680923355784631
-11.810234379374002	39.74293127707726	1.0146849239445916	7.283921779647164E-5	0.16807406104409248
-11.76596306338081	39.775513356632324	1.0150880756778295	7.293344239910798E-5	0.16807137128454008
-11.47739948826791	39.862189693672036	1.0161600270124547	7.318492388390107E-5	0.16806372457860816
-11.258980847445656	39.857881496438054	1.016104912793238	7.317325409860386E-5	0.16806343734531057
-11.716143543792246	39.796222579001906	1.0153436712280304	7.29938161195055E-5	0.16806959923711504
-11.163938214941039	39.85365079891891	1.0160536247463419	7.3160296717122E-5	0.1680634976590304
-10.796207435616262	39.85090503287166	1.0160199852719363	7.315067665865165E-5	0.16806265951205032
-10.709496869932108	39.85039381204079	1.0160132635282235	7.314859361287642E-5	0.1680624517236371
-10.37169574884199	39.850036177539195	1.016009126959303	7.314525052618013E-5	0.1680615125224064
-12.13512273325702	39.460672833157	1.0111976930919429	7.202323196308753E-5	0.16809719264443934
-12.240660142730178	39.24849072022055	1.0085773191991625	7.14116616577591E-5	0.1681141815343642
-12.227325367848685	39.08705965880899	1.0065814549099552	7.094812880502517E-5	0.16812683931330505
-12.205740642978935	38.979124391808504	1.0052489013745365	7.063817795370826E-5	0.16813526603469192
-9.681369688821853	39.850002288818345	1.01600385223208	7.314111993395229E-5	0.16805954156547873
-9.209886193231677	39.8500022888185	1.016006514652452	7.313649077084939E-5	0.16805819383472226
-6.503691158131879	38.96454001876737	1.0050573874865676	7.059941768241881E-5	0.16812019071927525
-6.587351156296421	39.29642873129991	1.009160454595272	7.15474041302489E-5	0.1680942933658979
-6.771159512318912	39.57700815680421	1.0126262261261265	7.235011929946665E-5	0.16807272330568307
-6.814129999907874	39.651652838586976	1.0135488790455212	7.25634944272572E-5	0.168066967842922
-7.229593906641747	39.84203493583536	1.0159017427331787	7.310961427416844E-5	0.16805316511521182
-7.181795837296288	39.83706132882147	1.0158403960235556	7.309530724653521E-5	0.16805341992491504
-7.033567159296577	39.76166368437849	1.0149072909359935	7.287927560882917E-5	0.16805893294754298
-7.6946177519140235	39.85300356006798	1.0160389199265187	7.314020825017048E-5	0.168053629366694
-6.488283836647731	38.91091546805024	1.0043951990647235	7.044550824776239E-5	0.16812436918455897
-10.243595360807257	39.850002288818345	1.0160091245754717	7.314365405841614E-5	0.16806114900047045
-9.730298368089413	39.85000228881833	1.016004327046619	7.314133974915398E-5	0.16805968133542423
-9.743014193148053	39.85000228881833	1.0160042518517258	7.314149466129441E-5	0.16805971763961625
-9.085341826788042	39.8500022888185	1.0160058395592027	7.313599578898561E-5	0.16805783747986863
-7.779783738995952	39.851154726690396	1.016017888469309	7.31342334529565E-5	0.16805401857546737
-7.886706964608754	39.850916601280545	1.0160130243136591	7.31344533492867E-5	0.1680543430441467
-8.209330570361047	39.849987794146756	1.0160084935166207	7.31303628341054E-5	0.16805533680532928
-8.699211804792647	39.85004545472901	1.0160108033159299	7.313192360776217E-5	0.1680567313271198
-8.427966558711145	39.8500350871401	1.0160065677652188	7.313216352056393E-5	0.1680559568707892
-12.152615457473026	38.61822056218743	1.0007890031905682	6.9604713900531E-5	0.16816349780077136
-12.150457207342695	38.60568225439725	1.0006343009746659	6.956880754648184E-5	0.16816447767975978
-12.146591986235311	38.58859764700979	1.0004231835705752	6.952004760585726E-5	0.16816581026061703
-12.074238696384148	38.24828133015453	0.9962226199026312	6.854637737432899E-5	0.16819236709261703
-6.441829287929373	38.514252064367554	0.9994971803749744	6.931086255621784E-5	0.16815547093276983
-6.4796557750756225	38.830935381536946	1.003406103842642	7.021700194904009E-5	0.16813064261953947
-6.431316994593285	38.355730965701305	0.997538430895537	6.885995899864612E-5	0.16816792403401376
-6.415000660473024	38.12021737547059	0.9946309621385909	6.818756241803954E-5	0.16818642175250736
-12.006552716049852	37.91928976266428	0.9921565155323023	6.760872990725471E-5	0.1682180474234429
-11.966773292852782	37.7322909897182	0.9898491104233613	6.707596805666803E-5	0.1682326400055796
-11.899335717233097	37.41624344712912	0.9859451224004989	6.617931513957888E-5	0.16825730277151335
-11.86072968481382	37.23337054820751	0.983688965531961	6.565915930218878E-5	0.16827157417651809
-6.405495081109018	37.81045524455644	0.9908026642532379	6.730740667307962E-5	0.16821078658843808
-6.3802834672144035	37.49850283645258	0.9869536067782454	6.642109710602845E-5	0.16823527942434385
-6.34327199449609	36.990127261889924	0.9806734285102665	6.49847613445506E-5	0.16827520641338095
-6.3346776499635205	36.89181710192548	0.9794620826379806	6.470656085560894E-5	0.16828292313047533
-6.327277488709939	36.80573234114482	0.9784012067083507	6.446500763287804E-5	0.16828968135111153
-11.839379859361392	37.12464213602315	0.9823447439241051	6.53510003090671E-5	0.16828006413434868
-11.66031709327127	36.191536938073696	0.9708281568994447	6.271881627394933E-5	0.1683529352971278
-11.619905720758748	35.962379473002436	0.9680052938123258	6.207477514039202E-5	0.1683708412922117
-11.730360249335298	36.58305483766412	0.9756677441828041	6.381826409401889E-5	0.1683223447863066
-6.248695444183289	35.88284413383002	0.96702220051705	6.186640192712607E-5	0.16836212891940477
-6.190644674951313	35.36621719878445	0.9606467379764606	6.0432301791556826E-5	0.16840265155483825
-6.146329446134891	34.860882297696094	0.9544150738877377	5.901947563370731E-5	0.16844231758939396
-1.0600869276340483	18.316100001774196	0.7512881899802346	1.6420232471345117E-5	0.16973214995510177
-1.0459016161732135	18.37692181363064	0.7520293825931049	1.6569049539452747E-5	0.1697273285547827
-1.1744205707972624	18.153797557800345	0.7493072894222392	1.6023791283704263E-5	0.1697452022452049
-1.311326192584243	17.97535615877772	0.7471309805956267	1.5587871390061946E-5	0.16975958009197528
-1.386335587551091	17.922671465764726	0.7464875046477222	1.545964404629508E-5	0.16976390939525043
-1.650548821745367	17.757514160475903	0.744475687671124	1.5057599371016054E-5	0.16977755183265913
-0.9718149006219283	18.630446296863695	0.7551255363391062	1.718957859554392E-5	0.16970719469351309
-0.9542349860686515	18.852537320770427	0.7578348222115174	1.7734044628171076E-5	0.16968967218801756
-0.9467123425971604	18.932059856972355	0.7588067755396671	1.792916528628455E-5	0.16968339503906904
-0.9488912973033679	19.009058522305217	0.75974667173956	1.8118445320091324E-5	0.16967734003693158
-0.9602591937381534	19.185733594449147	0.761905421287892	1.8552276855713662E-5	0.1696634626055461
-1.0005126263859143	19.36574217623491	0.7641019319625854	1.8995001238661673E-5	0.16964939311722477
-6.05347281998843	34.07388368729615	0.94473051886153	5.6851984120464247E-5	0.16850403390643576
-5.779746191862431	31.198536783186327	0.9093009482203742	4.904193031063591E-5	0.168729702686228
-5.81260308842713	31.6601371096856	0.9149663506972385	5.027258444326673E-5	0.16869344002368503
-5.898916358898413	32.61341104261303	0.9267307332200866	5.28584580492692E-5	0.16861861317941407
-5.976331308258205	33.33624786626052	0.9356173743155564	5.482005638825926E-5	0.1685619038213041
-11.555172919712001	35.57995576034233	0.9632886455979924	6.101060207327977E-5	0.16840073030360347
-11.427224513094306	34.824469013294944	0.9539696626926011	5.889577393341277E-5	0.16845977627128877
-11.302991741507174	34.01939293201957	0.9440404706878041	5.667362923329257E-5	0.1685227297431386
-11.26269403333529	33.74326682230424	0.9406458608627182	5.59052924634988E-5	0.16854432728387364
-10.87492360433819	31.536162433666846	0.9134529762817839	4.989559327621293E-5	0.16871679116375093
-10.79808267178972	31.096982410679725	0.9080533460462131	4.8739605334601084E-5	0.168751110381142
-10.515617328365707	29.431210118152052	0.8875643200845336	4.4281124181527296E-5	0.16888130488455225
-11.095255333576779	32.78560916869341	0.9288240861497336	5.329698061971779E-5	0.16861916233210134
-10.374607869233792	28.677418549364212	0.8782839548367172	4.2333187925495006E-5	0.1689401872386568
-1.9007542873442729	17.670028077820447	0.7434081257451048	1.4845808756534422E-5	0.1697850470348145
-2.0779141835942943	17.606247817656115	0.742631108103606	1.4691547521292812E-5	0.16979049888672662
-2.421704394542373	17.610906476909	0.742687834085732	1.4706181904717522E-5	0.16979096989837383
-2.5268901597962445	17.60827853304663	0.7426561752939571	1.470084609640008E-5	0.1697914332396303
-1.0157099330243569	19.441588102125813	0.7650291828198386	1.918177976292764E-5	0.16964346069356318
-1.1062328150339649	19.65851365771074	0.7676784706610631	1.9716076458914513E-5	0.16962660838118246
-1.0950141199455286	19.63861486947969	0.7674353987574977	1.9666994643993583E-5	0.16962814712512445
-1.0936631912571904	19.634142492606518	0.7673806988169424	1.9655947582628324E-5	0.16962849582754078
-1.2019485900933222	19.823967402584525	0.7697012801716587	2.0123989728019305E-5	0.16961382005393746
-1.2626663164006444	19.90610167368628	0.7707039013684673	2.0326206954447423E-5	0.16960750347622555
-1.3479656887537845	20.02184186709379	0.7721200583708914	2.0611423380117792E-5	0.16959860199571816
-1.3818036936806772	20.069240413165744	0.7726992138953275	2.072879115617951E-5	0.16959495402078717
-1.490043238491493	20.21081153288452	0.7744310456231471	2.1077634439520158E-5	0.16958407522479668
-5.495158991359491	28.68268136418761	0.8783249425181955	4.239626727726627E-5	0.16892705647265624
-5.507477156915547	28.790577524822243	0.8796451205269993	4.267370479075285E-5	0.1689185913506715
-5.640376413522405	29.93509919763994	0.893741535616243	4.568191601392549E-5	0.16882881911907388
-5.66674537726079	30.200894570944342	0.8970006568849198	4.637601130649542E-5	0.16880795673930776
-11.232964758328787	33.56280133293661	0.9384167216794247	5.5403128197124816E-5	0.1685584345634944
-9.890707351552885	26.584105713780335	0.852543509658971	3.693201835203712E-5	0.16910348155649024
-9.499209611630052	25.463046361573806	0.8387850667519325	3.411644264408509E-5	0.16919061853343187
-10.251371607480321	28.08873461337165	0.8710408891499448	4.077975424925814E-5	0.16898613827219072
-9.949856872037069	26.81141811544305	0.8553400304605165	3.752307460551852E-5	0.16908576511399692
-9.409620206466	25.28683176907262	0.8366123924124651	3.3668295068024366E-5	0.16920424618487118
-8.975776833099328	24.413789608181347	0.8259377731950803	3.1509319714291126E-5	0.16927181010121634
-8.450931047688341	23.67686534172989	0.8168678672317425	2.9675667547855538E-5	0.1693284568523126
-8.315280225053407	23.486682331666373	0.8145475638525937	2.9213539292369567E-5	0.16934308321462058
-8.109310669822081	23.245736403988893	0.8115898291633707	2.8626463704947317E-5	0.16936153318472882
-5.04821833795282	26.35030357792787	0.8496715890620025	3.6389784319122575E-5	0.16910956961455434
-5.072511135861281	26.457154341834364	0.8509768457019582	3.6654035789080634E-5	0.1691012149967042
-5.319014801988768	27.6151602307035	0.8652013971042929	3.9621657290679627E-5	0.16901066118025282
-5.298549699956672	27.508324942348306	0.863893612513149	3.935367527737676E-5	0.16901902312032763
-1.6547952866665352	20.435138707303928	0.7771712066765548	2.1631456150993432E-5	0.16956682093044823
-1.7068462026965912	20.505043732104994	0.778026987888464	2.1804623071693866E-5	0.16956144606075574
-1.8328638043067826	20.675856534446993	0.7801147312577639	2.2227124151892477E-5	0.16954830943298238
-1.9146876228856835	20.78271581099791	0.7814228471472047	2.2490943193387555E-5	0.16954009849542767
-1.9589596542270868	20.838178803681924	0.7821000189061793	2.2627138673810426E-5	0.16953584093724497
-2.2267902915590323	21.173727916983232	0.7862141535088916	2.345972480608475E-5	0.16951008424976174
-2.4765836027203294	21.524027437877677	0.7904906521307689	2.432680166407893E-5	0.16948312206313795
-2.510632075597485	21.56945277354053	0.7910483182380447	2.4440375051375447E-5	0.16947963033166175
-3.4170539347823667	18.323036770820913	0.7513768658891932	1.645575640398451E-5	0.1697373516445846
-3.3613588547056894	18.26201824120377	0.7506328074266813	1.6306264769555106E-5	0.16974201884801118
-2.8302006677410443	17.7685842180935	0.7446101274398305	1.5095503257564745E-5	0.16977955608475345
-3.0213186080937637	17.882690433716814	0.7460026512622107	1.5376270404910255E-5	0.16977104101640494
-2.9853774190574067	17.85333337493745	0.7456453911085786	1.5304248073150517E-5	0.1697732643374254
-4.904236518511963	25.91960781073081	0.8443724546600914	3.531001445630447E-5	0.1691431207934615
-4.723668736196532	25.314951331292864	0.8369626113414703	3.3780453256733E-5	0.16919027246221996
-4.604679940346854	25.051089745874435	0.833712832428368	3.310926847741796E-5	0.1692107436467783
-4.281370486848969	24.383328411417228	0.8255484858678996	3.144810993186408E-5	0.1692625128448014
-3.2125741016240386	22.611557155864187	0.8038070799272712	2.7028348224439643E-5	0.1693993282960597
-3.272014261258436	22.70654698603269	0.8049672465295905	2.7262682882725357E-5	0.16939199737724145
-2.5518384799861815	21.63096481182497	0.791800853321173	2.4594568337525027E-5	0.16947489043601707
-2.8735384712196232	22.08009398368013	0.797306090350831	2.57085846901376E-5	0.16944032874566434
-3.1756044296995665	22.556944434453374	0.8031367899762223	2.689412401597492E-5	0.16940353663301652
-4.545571876999899	19.652622560032107	0.7676170422404778	1.972583509939669E-5	0.16963548282543922
-4.424895516455141	19.524062222800467	0.7660477386413989	1.9410695283588948E-5	0.16964530861012364
-3.958958611653594	19.00470136406695	0.7596990768763371	1.8130203961513607E-5	0.16968503393163753
-3.8782730930382083	18.915322300283425	0.7586102058043502	1.791103440641029E-5	0.16969187254752893
-5.025563667731989	20.107549344377823	0.7731933295494248	2.0854559616987394E-5	0.1696008690448983
-5.277731362781373	20.350988119887234	0.7761574520312542	2.1451340320375784E-5	0.16958232123862554
-5.606549304112775	20.6598148798465	0.7799475548229087	2.2221992692601605E-5	0.1695588377302689
-6.131048509468386	21.17349677678001	0.7862144288893427	2.3488828807155545E-5	0.1695196918137678
-7.17416985769136	22.198608654304337	0.7987574693928506	2.6024925514783478E-5	0.16944159372967268
-7.6413332318231895	22.67125431062098	0.8045728967650128	2.720277415837589E-5	0.1694055666853741
-6.9150129554945305	21.927639425126234	0.7954573069512362	2.536384199053896E-5	0.16946228571885288
-6.31895859009996	21.343154735881807	0.7883045835324325	2.3915557765811423E-5	0.16950681205314477
-6.618255579081206	21.642875823077	0.7919580316625312	2.4662068201084915E-5	0.16948396638503863
-3.6680004015474728	23.30103040805593	0.8122656672490014	2.87365966069714E-5	0.16934618230648557
-3.83446762916781	23.580833568731567	0.8156920103810016	2.9444841292811462E-5	0.1693245752282876
-4.071443328978513	23.987709649252928	0.8206850199361455	3.0445539480244627E-5	0.16929312797763546
-7.640251545310057	17.586782544931808	5.6488260626083585E-6	-5.5342364236352366E-6	-5.850838130965795E-7
-7.509356374993602	17.79911102953117	5.817842162999012E-6	-5.7317087590450865E-6	-5.398674359452439E-7
-7.6989388334005735	17.4903691638282	5.581021319622772E-6	-5.453504293744372E-6	-6.065431789189298E-7
-7.762103216471637	17.30759444679789	5.444390564708393E-6	-5.300286250831613E-6	-6.220679118663656E-7
-7.821162534822876	17.152686250634986	5.333570723972137E-6	-5.175444531986064E-6	-6.401126952392328E-7
-7.87221896818102	16.9473112831706	5.1879124212484915E-6	-5.015853633148916E-6	-6.508734652627475E-7
-7.921170402924522	16.753942907049066	5.049942441345989E-6	-4.865257066060747E-6	-6.605576603912652E-7
-7.9783869673286425	16.470761822820492	4.856766164758196E-6	-4.657223599434657E-6	-6.696781732364238E-7
-8.003886469325913	16.357472230499454	4.778016002944988E-6	-4.572313662157981E-6	-6.74415667149848E-7
-8.041803974825056	16.197407590250943	4.6744794579969106E-6	-4.4605391386932586E-6	-6.883858112419186E-7
-8.11957094103931	15.808141817188318	4.420784234364374E-6	-4.189434225098022E-6	-7.098287195732696E-7
-8.094241908274963	15.975737091845481	4.528335507476951E-6	-4.302811962545479E-6	-7.036432336018395E-7
-8.149959289733443	15.594634263864748	4.279991459707068E-6	-4.042273011540425E-6	-7.1512900282942E-7
-4.487015489615116	14.591722761896559	3.7800236366405433E-6	-3.2541899609053877E-6	1.7161268981021313E-6
-4.416731324563106	14.512870608922288	3.7525906904355657E-6	-3.200905889209505E-6	1.7575015864089995E-6
-4.329055028394281	14.412978776001905	3.7174839078405126E-6	-3.1304550451456526E-6	1.8115850410588849E-6
-4.19303203891211	14.248275933735142	3.6641871761417553E-6	-3.0196752778976902E-6	1.892707028426496E-6
-4.178965322518646	14.23024927967746	3.658266661508643E-6	-3.0071393755894834E-6	1.9015222922927963E-6
-8.208595369810979	15.125877972768416	3.9903644249873715E-6	-3.7436917477739663E-6	-7.318811885076521E-7
-8.250106284083648	14.883579494882824	3.848485021320183E-6	-3.5971300288116256E-6	-7.4587972131656E-7
-8.184763342662869	15.304083214581624	4.098686148557037E-6	-3.855382790023774E-6	-7.254623725895383E-7
-8.194040568253598	15.203367992185502	4.034827557461205E-6	-3.789929652558344E-6	-7.260670758418961E-7
-4.009503675450382	13.95499929048619	3.564286833717859E-6	-2.8273031856613845E-6	1.999869269504857E-6
-3.967321215997023	13.879167246534847	3.537631154624725E-6	-2.7755059704981886E-6	2.0263856383228788E-6
-3.8768075373306097	13.684183745503944	3.4723518763793313E-6	-2.6508255856188398E-6	2.0793264113308997E-6
-3.8285567068758617	13.577304042901428	3.434957035949228E-6	-2.5819970391708232E-6	2.1070213301295117E-6
-3.679175518096213	13.165512678706849	3.2978947823521304E-6	-2.3202717746867836E-6	2.1936833652949686E-6
-3.5952780276413945	12.848827743115857	3.1967136442542604E-6	-2.1278015125745363E-6	2.2407120903052508E-6
-3.8035301168690907	13.511178334388502	3.4134184687502373E-6	-2.5422106507486783E-6	2.1202827549994503E-6
-3.5706258476984103	12.751547870197772	3.1649374160153315E-6	-2.063959584514644E-6	2.2564778699167514E-6
-3.536337058362929	12.508568926206657	3.089992511090184E-6	-1.9142365375095302E-6	2.2785310894160684E-6
-3.4943523373487664	12.217884679130231	2.9983694103941326E-6	-1.7357365732517962E-6	2.3046077054522587E-6
-3.476217738039166	12.051206781698731	2.950773050270358E-6	-1.6396132490959701E-6	2.3144631064126967E-6
-3.4381043775288846	11.707787309160882	2.8610526884727963E-6	-1.4195821211745396E-6	2.3429116613151122E-6
-3.4175141432913065	11.442487558596586	2.7938357303349143E-6	-1.2645624937812315E-6	2.354236061482214E-6
-3.390535492772293	10.959938069747185	2.692226919747731E-6	-9.721128890152773E-7	2.3732957329596595E-6
-3.391605607580326	10.637069694303245	2.6341594432363168E-6	-7.821213755986026E-7	2.373942833244483E-6
-3.3957072198915474	11.125983907025887	2.7295018884997176E-6	-1.0675152549539194E-6	2.3707887437000115E-6
-3.3933099091125833	10.454525891479044	2.6037087153372484E-6	-6.691403478785508E-7	2.3762084572806346E-6
-3.392748642497309	10.363320317554606	2.5948860658207225E-6	-6.130222276745597E-7	2.3774210757304632E-6
-3.3881777990103163	10.052022617744685	2.5583028190666207E-6	-4.284906618035725E-7	2.379186943355696E-6
-3.379931059854188	9.65560915900371	2.531093860153018E-6	-2.0046780699047952E-7	2.3775989012172157E-6
-3.38003327420144	9.645525660619372	2.530028579600314E-6	-1.9491460739474102E-7	2.3773553056585354E-6
-3.380411775956053	9.63612711841371	2.5290425271561578E-6	-1.9021964082188807E-7	2.3767539027729643E-6
-3.4070943292007656	9.209820550583608	2.5058580500085623E-6	5.347528561184985E-8	2.3570388741200845E-6
-3.4177904844649305	8.97279793026408	2.4910890273287736E-6	1.7531104483238653E-7	2.3376892366037164E-6
-4.670507470987797	6.528342318175511	2.162150438156392E-6	1.4907207689163663E-6	1.4913410203721822E-6
-4.472672713765167	6.53165408154053	2.214072334031863E-6	1.47282210989991E-6	1.6358433874916889E-6
-4.296096768007061	6.564113874181485	2.2580135790047447E-6	1.4252216562104548E-6	1.7148152233142299E-6
-4.1907677441120486	6.6201318525786546	2.28086787065187E-6	1.371362537586121E-6	1.7856403610198628E-6
-3.42823364007561	8.77881073484247	2.496739191464463E-6	2.856910575254528E-7	2.329633512957968E-6
-3.440421539484517	8.631632878187974	2.5028716503908698E-6	3.589458775763454E-7	2.3180441006959807E-6
-3.510174069952668	8.051882576425108	2.519951461184887E-6	6.352496517314243E-7	2.2594002090496617E-6
-3.4654247941708625	8.41479710425795	2.499171064311297E-6	4.592667898583548E-7	2.296420272311848E-6
-3.519325274558982	7.974355231943207	2.5164184299239194E-6	6.67269890854057E-7	2.2471758955268542E-6
-3.8048036653298265	6.960169305120867	2.3718133085098692E-6	1.0613916489023958E-6	1.941483071141618E-6
-3.942941641067294	6.809098812242506	2.3328182291583544E-6	1.2065648590534134E-6	1.8825139446108496E-6
-4.081244662082278	6.715380176995773	2.2697094837304654E-6	1.2596376788596574E-6	1.8213873714565E-6
-3.557899482821399	7.6388476831782866	2.506586315692486E-6	7.391631146990244E-7	2.1724786913235842E-6
-3.5506928691402093	7.692857622749482	2.525588427565056E-6	7.58514965937038E-7	2.2000111627730024E-6
-3.535122007221198	7.8370201875805385	2.5175854388682805E-6	7.129271055390528E-7	2.2201993805946724E-6
-3.5827478111781415	7.560437912809053	2.4960319187482637E-6	8.078327576497654E-7	2.1448552314058824E-6
-3.656557182300242	7.31345080673359	2.4300558897537583E-6	8.932110783473821E-7	2.05088726741244E-6
-3.741595319822733	7.091603710798701	2.378709716796621E-6	9.445639229916043E-7	1.9758345185735026E-6
-12.48823622079036	29.318127189803445	0.707554255153965	-0.16360484429289324	0.5297831739745952
-12.301573729696075	29.291730374054282	0.6813612278439138	-0.16196062987147616	0.5255552534328278
-12.904182385341631	29.37659805299116	0.7666748234760437	-0.16848697978305777	0.5346856938679385
-12.704310573905445	29.35687813300677	0.7382720998939882	-0.16642680509156238	0.5328545200550754
-13.215739023882737	29.375039723105594	0.8082148627943888	-0.17181657239864168	0.5327741442862493
-13.289816212405814	29.38416912499247	0.8187581322563184	-0.17294536708122227	0.5326603643733095
-13.628735756055638	29.408293625969595	0.8603438184656685	-0.17655562114518975	0.5267282966516722
-13.761313265189306	29.420327221129604	0.8769680509407084	-0.17821376530635477	0.5245805777190988
-13.789831291953012	29.42263826529943	0.8799447436968839	-0.17867608847296795	0.5238078776838769
-14.193507593470319	29.351006338599753	0.9169522978374253	-0.1794998163612735	0.5078758810598518
-14.343065600888547	29.30623263263965	0.9277888670137768	-0.17825784096971825	0.5008785909569398
-15.169871121939503	28.7024294022831	0.989876891234987	-0.15602704071444992	0.4685229244000428
-15.025976096323706	28.826575538617305	0.9791791233728802	-0.159865091908443	0.4738826370018954
-14.704342841257393	29.099582909420015	0.9550719248052426	-0.1692343672726279	0.4862877963409133
-14.77814405518191	29.048154888872233	0.9603158580480997	-0.16680295035436205	0.4829973334349802
-15.194930389272562	28.670268692680192	0.992064850417641	-0.15551056187642978	0.4676620490162949
-15.552436058935607	28.262388145106144	1.0211136548693474	-0.15027846215098656	0.4543784249954362
-15.65870487864321	28.128694460225432	1.0297616920069261	-0.14880712441835922	0.45012541509033066
-15.420870685895718	28.414489982476084	1.0108846147417194	-0.150696040454058	0.4592166232566367
-16.14669845066415	27.534817692946177	1.0604123123375344	-0.15455528966503043	0.4239954517724751
-16.18902508127296	27.487365967844962	1.0625227734862799	-0.1555200085983545	0.42126826506057663
-16.090879730623392	27.60512583812312	1.056939735270177	-0.15380864471627825	0.42713953664341386
-15.906983759261689	27.83045491742547	1.0462613187654553	-0.15099798202408923	0.437779260497438
-15.78801336657089	27.974288039163056	1.0391494377791504	-0.14931518669090466	0.4439948612770416
-16.4224657835804	27.241242221715776	1.0690027156019728	-0.16310632908798137	0.40646836548841425
-16.636541644582238	27.015574682657572	1.0714049560642875	-0.16935871530614202	0.3903159006150739
-16.701862721366762	26.948993088668995	1.0702245794234435	-0.171843368042444	0.3851593297804064
-16.98192097775023	26.67928029930171	1.0621044453005153	-0.18066571269181697	0.3664564630223768
-17.086567607533095	26.586911131348927	1.0571918446071682	-0.18449784157145255	0.36104879813875135
-16.810764952407226	26.84442366016748	1.0668673829611377	-0.17529769473214113	0.3780367145011121
-17.316197999609905	26.352544552541893	1.0427113201947737	-0.19534819795609235	0.3520733468635452
-17.45518464052986	26.210110438215963	1.032725678084047	-0.2010558620049871	0.3475929624204946
-17.722095738557805	25.895382301413925	1.0161801325034316	-0.22061672555237785	0.34418183206126735
-17.72264017583542	25.894744071275742	1.0161411034362582	-0.22065691588787362	0.3441732146994116
-17.932597821946576	25.11386146747848	0.9843266426937234	-0.26665291122123924	0.3248067367969425
-17.907096306050956	25.00313633884308	0.9797953664905297	-0.2738497391876348	0.31924507902778243
-17.75267320881764	24.32471147247125	0.9513697457944523	-0.3183027154277683	0.2844987545148335
-17.92944471255859	25.1306830888716	0.9849472226500925	-0.26574086026411875	0.32515768585155647
-17.722777975835573	25.894232143167198	1.0161201450980497	-0.2206922814474163	0.34415538878713525
-17.728945142955695	25.871483784810497	1.0151977092951017	-0.2220313984402655	0.3435948291956016
-17.700264955727473	24.192801294244298	0.9440017319208307	-0.32751404415360863	0.2727969620523006
-17.492893227235577	23.675149455238873	0.9140444121570058	-0.3649975088907087	0.22720456935822617
-17.219818972655105	23.051350814888384	0.8733346915746829	-0.40886866840792596	0.16782176283694075
-17.213682929786287	23.036984749786797	0.8723283247970637	-0.4098896617187508	0.1664804889118689
-17.20651458505761	23.021889840621302	0.8712090149233651	-0.41098005379343333	0.16492044041965856
-16.72944438496599	22.0265670999435	0.7987541094390262	-0.47685597220487463	0.0599417482996584
-16.772330573218266	22.113599037757318	0.8049019217798634	-0.4717232094376097	0.06898891112837935
-16.97378539565523	22.529669064239176	0.8351094461694448	-0.4449346194791005	0.11288461946596612
-16.69878402350933	21.97001521221032	0.795324910809952	-0.47998078873352357	0.054153465128074146
-16.44523432072541	21.481646309928003	0.7628342386484783	-0.508309941835089	0.004135255399286685
-16.38784636008633	21.382208809377225	0.7578092822887631	-0.513390411638975	-0.006155896804449515
-16.10429654720809	20.90765006213037	0.7292312336248171	-0.5379121069889023	-0.05744858799218412
-15.229590069694847	19.59839917871314	0.6765470558652952	-0.5755870320511811	-0.20167758516291365
-15.573303162172023	20.08692966262294	0.6919381390149175	-0.5654901284787682	-0.14827339069749496
-15.762739830454272	20.369577854236137	0.7038341279098052	-0.5574489570682777	-0.11683112406802403
-15.676053214728174	20.229671015614727	0.6968226348200646	-0.5625050296508619	-0.13222900569814164
-15.004965242227517	19.29705702264412	0.6677656909382464	-0.5690268718716335	-0.2345774368531005
-14.347740685004595	18.43237628944785	0.62121125147021	-0.512751016998117	-0.3116290347656534
-14.71316053352021	18.903140185799252	0.6520202723348447	-0.5546455674771867	-0.27820722214862115
-14.112301424219844	18.14085757339455	0.5919111790975403	-0.4761092878715756	-0.3264040589551104
-13.786968016309958	17.746840232171802	0.5400798198989569	-0.4166065898432108	-0.3254928461345846
-12.572484095421888	16.31238607204104	0.3126254967500721	-0.20268295147321255	-0.2213858769450363
-12.73923093656964	16.50237005974189	0.3439530091945269	-0.23073829623665573	-0.23886966311549912
-13.149721100590622	16.985383718836303	0.42046986588425417	-0.3022103372518383	-0.27735107003127546
-13.560443943361147	17.474962802260926	0.497868202722452	-0.37555033070379945	-0.3109224720242837
-12.433087863224218	16.142914163274668	0.2864436585358617	-0.18173759607683074	-0.2043211798830253
-11.67886765718853	15.130655135953049	0.15611781757503226	-0.07737696620195543	-0.11681682711453512
-11.370603754574383	14.616160191779192	0.11033794069388361	-0.039009552564963815	-0.08632518763864755
-11.928279318244115	15.521235666230787	0.1948721629557994	-0.10849388282588499	-0.14357774987755564
-11.098102119973685	14.067276715400904	0.07950031377070732	-0.016107054461154686	-0.06241784325674532
-10.94829922258624	13.75778922441979	0.06208353217790648	-0.003829308569757815	-0.04946462343333759
-10.566136973193167	12.955069884045642	0.03548790386368764	0.005121553028492506	-0.026297919141196193
-10.528617101577506	12.869997651759531	0.03259184869005945	0.005769473700533782	-0.023907352226210956
-10.125844678960055	12.03212679724241	0.020467475785883805	0.004760009102578896	-0.014046611307620164
-10.205786830641387	12.200371242765215	0.022912824221650245	0.004936761512781083	-0.016040310421880446
-10.11776374681346	12.014636087480781	0.02029595542277134	0.004717364981051687	-0.013912430336591305
-9.799033203597945	11.32040592221854	0.013842055147700776	0.003603988547240171	-0.009885228052528911
-9.732454220074882	11.174895810343436	0.01248140999401088	0.003270320743885451	-0.008841539682019735
-10.081694286405995	11.938670646469957	0.01960521320394456	0.004576578148874261	-0.013476224417468756
-9.419861471494833	10.505758447346915	0.00908149184155499	0.0016337014277327396	-0.007083871191493946
-9.39945834397536	10.463080013210769	0.008849400458072247	0.001526250128333817	-0.00695019430010515
-9.362989365785312	10.388561145610026	0.008528860807441835	0.0014460542015140103	-0.006751930596315139
-9.15485933130238	9.94585479357356	0.006683419255909824	8.621801739149965E-4	-0.005624987100668557
-12.250739993292553	19.150604908283345	0.6311905959066739	-0.5764002996554802	-0.2390644262852853
-12.385666050996104	19.229462944007324	0.6624498583619416	-0.5971271724867835	-0.2659863095963663
-12.018444755085756	18.995911937273455	0.5691542886058996	-0.537192424005275	-0.1872261235611227
-11.827571680933026	18.805921238230237	0.5389635575071823	-0.5124554695812411	-0.16598742884182646
-11.71378598197753	18.69006222155872	0.5190688677851397	-0.4963273542176114	-0.1509325684079991
-11.489121580415649	18.312221504949157	0.46666694833965705	-0.4499071123935916	-0.12021269208369977
-11.42092816915265	18.202424829191397	0.4514687132275587	-0.43619560320070694	-0.11183907239972629
-11.137081940903064	17.673975351763787	0.37613152144742656	-0.3649905875042516	-0.08096134495854101
-11.050577560623434	17.52903972488271	0.3549342109991051	-0.34472431534397274	-0.07231098773269354
-10.900173758069224	17.228821915447778	0.3113277193405726	-0.30204988071559963	-0.059392152898896836
-10.59407257662658	16.86993613536655	0.25382426337639813	-0.2465616472182691	-0.04072657329038999
-10.4015251414116	16.663994998799538	0.2228341734341939	-0.21652573463076072	-0.032135603026604724
-9.980308680915373	16.24426542990552	0.16135832579772444	-0.1567487939874847	-0.01755814794443754
-10.52456597891735	16.788877057884427	0.24110375793950226	-0.23428943888107293	-0.036317436506449294
-9.215934750579713	15.702403997568886	0.08721300448890155	-0.08457205162859427	-0.009322116595971097
-9.506635524164235	15.916651407254937	0.11502907286824358	-0.11205914352608558	-0.008053028303471804
-9.713477904294042	16.0562870014233	0.13494009016823497	-0.13128701605111603	-0.011553879464311842
-8.987328542896977	15.535943891824608	0.06644069260319403	-0.06412442666333175	-0.009572011233486841
-7.038155536202357	2.4161328913912485	0.001524339151722152	0.0013287819874297391	-6.637689009629316E-4
-7.218271698777633	2.47634434863711	0.0015298298832327518	0.0013118883362826365	-7.163592659084123E-4
-7.402921517489648	2.596088343862585	0.001523233800990685	0.0012791977512478748	-7.709329482086542E-4
-5.610926604361966	2.56874897195521	0.0013394735084442783	0.0012612460691808643	-2.84580639794204E-4
-5.791192046184306	2.4885541575675454	0.0013779372821814077	0.0012885615690529386	-3.27733124368982E-4
-6.090991914769232	2.367770791599311	0.0014361980603275612	0.0013293126255375398	-3.9964674968654356E-4
-6.223300720670824	2.365865245728654	0.001451981188716378	0.001333389681466868	-4.36647124338155E-4
-8.524776938151282	15.280293075065625	0.04856033538277772	-0.04687845945429152	-0.011025314744583667
-8.5390176621	15.301185889469425	0.051344343472244106	-0.04956313136180061	-0.011586613023610498
-8.574275941324595	15.320887483760043	0.052578174690708974	-0.05073414851351817	-0.011530422638686028
-5.2268760988311245	3.1984387632370352	0.0011536683346156339	0.0010929855058377286	-2.235805247750451E-4
-5.323022364028059	2.954304032548915	0.0012210757275115942	0.001156072597102372	-2.353095705312654E-4
-5.411391041049513	2.8046470279535036	0.0012645826864537187	0.0011954516201087128	-2.49022433022383E-4
-5.361270108912003	2.863813885716368	0.001245605328370568	0.0011787810973351589	-2.4001408291160318E-4
-5.176470922340737	3.3654332504811606	0.0011108296191839916	0.0010525399176653785	-2.185531604456467E-4
-4.997438755280889	4.032636318053695	9.468038140454134E-4	8.96941824931731E-4	-1.9737144761251363E-4
-5.108994509801874	3.6116460899580636	0.0010466432571858814	9.919503213832678E-4	-2.1106524675226936E-4
-4.991774580661376	4.054261353979088	9.415501632691201E-4	8.91974884762554E-4	-1.965440097021134E-4
-6.53602006808163	2.347293243898074	0.001486878879188738	0.0013432906001543418	-5.2111883026173E-4
-6.871423256057571	2.3759082864320638	0.0015157250910487914	0.0013386850637865822	-6.163126133689086E-4
-6.725008134174486	2.363972974785624	0.0015047747538419053	0.0013416075705952927	-5.757300096767807E-4
-7.498445287702315	2.6504749625169852	0.0015202362553990922	0.0012634412926643118	-7.983156763589649E-4
-7.543394316053332	2.6908233254228815	0.0015161909882978747	0.0012525882227795442	-8.113250716130626E-4
-7.714537633122486	2.9137762658493207	0.0014866216392651762	0.0011912646618995166	-8.624152540508932E-4
-7.7891268079090406	3.0564766598021276	0.0014663439990040639	0.001154516298582955	-8.854117841543443E-4
-7.80527300412054	3.4063802626319237	0.0013980864198343036	0.0010651997047242878	-8.977196861932456E-4
-7.804324521600502	3.2269612996167556	0.0014334976743232992	0.0011104754884947489	-8.935333217050439E-4
-7.758877336072651	3.698244931275473	0.0013378781065844078	9.925562352559227E-4	-8.940928662389705E-4
-7.751964178591711	3.7286102673963915	0.0013313421868472275	9.849926793701934E-4	-8.931554145785043E-4
-4.868412953288395	4.489722570165323	8.353840185374471E-4	7.945683474582169E-4	-1.6241722804125682E-4
-4.944274103721604	4.221530184777065	9.008524003280194E-4	8.546515206258021E-4	-1.8345824041237865E-4
-4.861218645669248	4.514367912389247	8.288509968001728E-4	7.885907599107724E-4	-1.5985590800421422E-4
-4.761328567585714	4.872867994409656	7.294075368443745E-4	6.97391408176269E-4	-1.2232042275496353E-4
-7.7347878369548635	3.762505605967378	0.0013233544983033037	9.767867372601079E-4	-8.903642147444632E-4
-7.441188952293851	4.488511996506501	0.0011695794499911529	8.00695483064017E-4	-8.524398018759317E-4
-7.462522939780039	4.43043664258904	0.0011810003747216048	8.146854458292542E-4	-8.547324013042623E-4
-7.583988224902736	4.103803156183615	0.0012416664369376599	8.90497929185637E-4	-8.648553020347567E-4
-7.428705960551779	4.562167039268793	0.001161904339243818	7.8338037812504E-4	-8.565349375508281E-4
-7.367225146909923	5.0179675342064245	0.001116145342834902	6.757931943582251E-4	-8.855672342397857E-4
-7.395373926440531	5.510469499667041	0.0011226574188866723	5.651883393760358E-4	-9.602800073440451E-4
-7.396628687854849	5.543415335697084	0.0011224117351998995	5.576364789753528E-4	-9.645616831757051E-4
-8.951906927477943	9.55517852325179	0.00575136830569506	7.541178138758159E-4	-0.004969100307754147
-8.732770861641235	9.107630277300872	0.0044891503590266234	5.263969574889697E-4	-0.004035204899937726
-8.477149435408428	8.592840803667324	0.003527285981729519	4.47533460602298E-4	-0.0032254159310225804
-8.352048182285694	8.325615036227727	0.0030632899794638567	4.323396097461325E-4	-0.0028335423186782666
-8.222367325804308	8.079901469599669	0.0027527678786119355	4.169218770864177E-4	-0.002556585008471014
-4.558078678429407	5.6727023718291845	4.668291687044103E-4	4.5226114496514045E-4	-3.787448832844195E-5
-4.661854211303943	5.2307881209663405	6.177868673986692E-4	5.94900198970529E-4	-7.949672692946078E-5
-4.6736829568741065	5.179041007331088	6.344095062382864E-4	6.102745277111046E-4	-8.465735848283525E-5
-4.664862639408369	5.2157017440172675	6.228619885745855E-4	5.996590205279637E-4	-8.0539604130681E-5
-7.642518454416541	6.7438038314408955	0.001416880626052104	3.5587497218643173E-4	-0.0013296127141571603
-7.72390205946121	6.960130553786359	0.0015896772466319395	3.6024073899202773E-4	-0.0014888677224913043
-7.960824009101229	7.5515457825414485	0.0020376803010123566	3.669844077974038E-4	-0.001905857173110102
-7.398279738095727	5.568321714484634	0.0011246833847076937	5.527850415027433E-4	-9.689489506906607E-4
-7.486554017062449	6.151026864151781	0.001201526122953576	4.365774251480958E-4	-0.0010971841590162335
-7.599533786520233	6.612688047526157	0.0013701361709929794	3.760877790026012E-4	-0.0012795983529914423
-4.559353287845783	5.783205763653101	4.2641584961926673E-4	4.1298038417534184E-4	-2.9461607197164196E-5
-4.539973927898901	6.108340489734484	3.1402997719830704E-4	3.0150568309442074E-4	6.121192369659925E-6
-4.595870421128182	6.280367827388355	1.8493382242273457E-4	1.7741701794474982E-4	8.364610503361601E-6
-11.949523827617073	29.206895619841305	0.6305291522299635	-0.15759389291005962	0.5127492797520863
-11.807688642858182	29.154031813094953	0.609620250131163	-0.15652324961309882	0.5048496668636778
-12.00330605669702	29.223330979102066	0.6384139662363502	-0.15809120435344248	0.5150554446242118
-11.58017196199464	29.065937130844834	0.5765450634864777	-0.15623523059237	0.49310019043520337
-11.41683712235142	28.96940271662765	0.5530267292310765	-0.15763425823624538	0.48045422162825746
-11.219350371023808	28.853937987330728	0.5243403208379345	-0.16029920348390758	0.4649012815189317
-11.063811648377435	28.68153300927144	0.5014238926883361	-0.16927497389176238	0.44815312290944054
-10.947486528223845	28.535037823889105	0.4835234936853409	-0.17682190942613696	0.4349712133085143
-10.899230615467399	28.323819733732066	0.4720663018108746	-0.1925042795901074	0.4228417081766974
-10.868467577029437	28.194812621939796	0.4649140863683057	-0.2020545947117754	0.41532185932458043
-10.876511202290695	28.109887068149042	0.4659052799780507	-0.21134675823411425	0.41180685659712113
-10.899672074901286	27.854101802332053	0.4656530634073734	-0.23720811905748018	0.3991987288355717
-12.412266700730603	28.73183000599365	0.6592189903800418	-0.1618942643155945	0.504072601472703
-12.004390987243811	28.644127827029816	0.5974657302437167	-0.17318459715473847	0.4912998346592177
-11.418956634563854	28.353076382645266	0.516072123561827	-0.19933148361483882	0.45654862104522964
-11.624144095082618	28.483083006210283	0.5425047751767711	-0.18805270984904027	0.47092388254922696
-11.98757052088968	28.638168487186267	0.5949862136941455	-0.1737457699573751	0.49053836877752355
-11.999455430555999	28.643021141499133	0.5967122407365917	-0.17331515299997804	0.49114959853322515
-11.11438165555979	28.077094826076056	0.4823338844557092	-0.22079035094860203	0.4266588741097329
-11.390783517603357	28.330385589064328	0.5127172132498067	-0.2011765932356695	0.45409353692716165
-11.018694723095315	27.985290635821798	0.4748899286783269	-0.2278802717284515	0.41508472536577945
-13.471803069018005	28.77445563984976	0.83028506427872	-0.14053320112801554	0.5188265216272383
-13.48260549035852	28.773788416678933	0.8320089055738167	-0.14032586324442092	0.5188355042919948
-12.935354512904492	28.789110493383188	0.7432736848464689	-0.1506895985963878	0.5150970263663901
-12.730299209385468	28.768829272465172	0.7104112508327978	-0.15476388019989062	0.5114531802963856
-14.231290469589101	28.525879619960573	0.9403447942098261	-0.1314886417687794	0.5085475305143357
-14.010448775461906	28.63328583652027	0.9113130375393116	-0.1328121608398916	0.5131786151531899
-13.506471729136642	28.767317669153915	0.8355510464423699	-0.1400179322580131	0.5185623802223086
-14.460841527293365	28.39408003504012	0.9686740401603702	-0.1298891559321045	0.5017387192820966
-14.783683682753072	28.129965573228738	0.9977919027381876	-0.1317060683039571	0.4877364608542099
-14.975465100779633	27.963363652093868	1.0131365318192393	-0.1341472460962443	0.4790264170201488
-14.857377166814722	28.070482248494333	1.0044663717235849	-0.1321774019357227	0.48460309370319354
-15.247091508969765	27.723494694946858	1.0335198055183283	-0.1380526673143181	0.4660600514581439
-15.438921475279523	27.548521108541188	1.0460340039518434	-0.14192364847147	0.4565052585863988
-15.777307067901031	27.23142152114181	1.0649758234594968	-0.14958706858469573	0.43749474317915105
-15.505550048294694	27.4862002405047	1.0502317301068445	-0.1432376002475645	0.45294711289384093
-15.95882932927022	27.057658625283377	1.0741710724639186	-0.1540134490162439	0.42623763672609327
-16.071627921968407	26.944874315391413	1.0782996359676849	-0.15757847354093735	0.4184434629156344
-16.348879088595037	26.649360708813276	1.0868470401110035	-0.1675687680383537	0.39569439448901317
-16.427997019937784	26.555959712111072	1.0877178145279474	-0.17144438596155734	0.3883833185871867
-16.656844434007954	26.17623866269756	1.0826287860022694	-0.18896721602871197	0.3586007194207821
-16.696536478621557	26.09508062700545	1.0801206407529649	-0.19342694008453423	0.35204201184870115
-16.835749776418716	25.686852448177994	1.0617242898606423	-0.21574025641748307	0.31884096127436357
-16.845061757485475	25.628453285604436	1.0582150558370182	-0.21944095307385852	0.31379037231740536
-16.850433340026893	25.176846057478727	1.0281492280845088	-0.2483715237749026	0.2746645887094527
-16.85038673364371	25.14105029551206	1.0256790702732175	-0.2507333286230104	0.27154656035068736
-16.822804208812027	24.752145786172367	0.9971990495055552	-0.2758309702065803	0.2393074112035643
-16.814022621155868	24.619664448408173	0.9874366377772117	-0.28437019514394135	0.22832394359198735
-16.812945472733826	24.6090037446475	0.9866285637359037	-0.285058655997495	0.22744661773439603
-16.723937840816944	24.10943746964462	0.9463707852182208	-0.31862251280863035	0.18198586815375925
-16.711672631053567	24.055094941481215	0.9418877588723293	-0.3222600082691763	0.17718011252191868
-16.289023552988983	22.907733919851253	0.8362898238613008	-0.4007132605879026	0.0665760079008327
-16.541701583590093	23.45604246001041	0.8904784444478913	-0.36326502727416166	0.12189482475818893
-16.554803726644348	23.499372302025698	0.8943657460702494	-0.3602490046664334	0.12584263960411968
-16.28488538521969	22.898119481008653	0.8353218002362216	-0.4013787480896809	0.06561813249164168
-16.26218103763534	22.856454352609262	0.831373054586473	-0.4042091427084936	0.06128520081418508
-15.969194038819062	22.31634337785984	0.7805977687152783	-0.4406979972725489	0.005134022611774503
-15.890230123807179	22.1925020649246	0.7706232816700415	-0.4486398596397308	-0.007809931691450678
-15.611918811164477	21.76175729997115	0.7337502395953013	-0.4763810129846331	-0.05327101249814109
-15.389654649869971	21.467446140267274	0.7133408233972192	-0.4941741533660971	-0.08494069322647457
-15.211472875440649	21.22502075941048	0.6957220968139883	-0.5085178864286254	-0.1112917946372877
-14.852605830718518	20.76860561637889	0.6743066374561214	-0.533540112234628	-0.16033071911901578
-14.818368111934701	20.727265125728813	0.6719524359923765	-0.5358252846203617	-0.16490701975563696
-14.010753868674147	19.956266747716498	0.65240786977335	-0.5725744474249268	-0.24188785591640505
-14.087441807327457	20.012526511232718	0.652752152106676	-0.5703765550840263	-0.23762415944855939
-14.468160486474938	20.371519812579944	0.6584452238793259	-0.5542103751828591	-0.20253018688735877
-14.161164464278139	20.08381166702931	0.6532995634493977	-0.5673611112819992	-0.23104899346446367
-14.781086333771103	20.690256417429	0.6703109570828926	-0.5378553719874879	-0.16897783388867998
-12.566775432145782	19.255877513320883	0.661299514202011	-0.5961853520246292	-0.2714282914374643
-13.290339014836286	19.46305631769065	0.6515072695793757	-0.5888886507280486	-0.2743714536901001
-13.1729303124603	19.418787275288505	0.6534339003082275	-0.5904286465466342	-0.27670522605930103
-12.843245224742368	19.28971157894774	0.6594129417083952	-0.5947590659534341	-0.28298247049314373
-13.364979556612642	19.508469790386137	0.6518947527090845	-0.5879956456231964	-0.2719986854643453
-13.714991928392514	19.7215588672211	0.6512582786975587	-0.5819936221667459	-0.2605933406127462
-10.73275094914898	27.601566124654774	0.47230089401588676	-0.2537448412800204	0.3744909350942894
-10.621312259153935	27.431657608134955	0.4733554168207024	-0.26357879394426237	0.35757365188154
-10.494472622804425	27.139762728691487	0.48894908299077255	-0.2768932670700861	0.33061213419667734
-10.440814811578786	26.97290839065918	0.49309121518563037	-0.28371118518206884	0.3150466792078832
-10.340010025599554	26.46761329405222	0.5175778700304184	-0.304219761677444	0.2668359926262298
-10.310942985096554	26.231506882359504	0.5203020748216611	-0.3125286448899019	0.24372967675975
-10.254915889396067	25.788604694922874	0.546795975035058	-0.3311215648724808	0.2009519808323344
-10.226478276469011	25.49740684588262	0.5568964572608958	-0.34215001750820373	0.17153365819001218
-10.15297056364784	24.454238785309386	0.6204703563138868	-0.3863843263700112	0.06835288941925309
-10.148816922605754	23.97207807587904	0.6498511077389585	-0.4074341429125904	0.02082186500826535
-10.1572747910747	24.735583520367605	0.603872119708446	-0.373996129624786	0.0961681448666649
-10.162097597121184	24.830116402868736	0.5994733310725138	-0.3701021222592435	0.10568668763299398
-10.162546766859359	23.84260305188515	0.6575150447738038	-0.4139308921869244	0.008865626761130348
-10.199764060738538	23.17965757589045	0.698953646700255	-0.4461331488787855	-0.05517528272320141
-10.264133457042867	22.925685144978395	0.7090614913284305	-0.4594772280147378	-0.07722218406474356
-10.334836167150385	22.416165687077918	0.7393673164927592	-0.4855492637427058	-0.1253835184469354
-10.491992980100063	22.018023813554393	0.7529058622826679	-0.5099844215221165	-0.15784703498814
-11.549836964138185	20.072338696358347	0.7874771235569471	-0.6134987322558474	-0.28436227055721564
-11.554967867880773	20.064003427239495	0.7872024001127441	-0.6136652496965164	-0.28471511794693927
-10.551136967279964	21.796553611972193	0.7652948323127209	-0.5230870686486023	-0.17755447451423528
-10.861109989919282	21.2561808403101	0.7737245240550705	-0.5564731346300059	-0.21595398425485937
-10.944210941660401	21.11696785294288	0.7778908626385065	-0.5659419737821758	-0.22599968764990713
-11.133323225905555	20.800917117156818	0.7823051312220914	-0.5827356075150484	-0.24541754823950956
-11.346534801731305	20.436488911990164	0.7859588508809887	-0.5998193221131649	-0.2655728885346949
-11.231518843805489	20.62710766906838	0.7873090413123871	-0.5923994352923498	-0.25570579279998285
-11.741469854730147	19.77949816437784	0.78068674237072	-0.6214457139677568	-0.29791386897754557
-11.841147224706019	19.661418434931374	0.7710344529120745	-0.6228644325718986	-0.29973905853336436
-11.973386913159729	19.52262481256701	0.7590577067000857	-0.6251692372872061	-0.3012591125512414
-12.17042537041236	19.353881967026794	0.7228509098360292	-0.6169102830338088	-0.29376813040989036
-12.254791953417843	19.298450378205736	0.6976472526075478	-0.6091361984239536	-0.2822055545639873
-12.107678242949614	19.405561627556374	0.7335282021276588	-0.6187871551662137	-0.2959863007303707
-4.288326386940742	5.8070230604936794	0.033907450870644604	0.028874679261241928	-0.012899595770754986
-4.307057605244767	5.526002436139832	0.04622349790244109	0.04018473635273043	-0.01405652787585562
-4.180171464701457	5.245978145694322	0.05902461246023407	0.05280315839036211	-0.009200618855320756
-4.162615861022818	5.199209053922773	0.06103755424763695	0.054699156107798484	-0.008543929212302999
-4.143652721141185	5.191949089536986	0.061457308258152245	0.05500255354191189	-0.007863389183955436
-4.014987066173259	6.398560350145364	0.007906814583263786	0.004550534157299627	-0.005890422296982127
-4.102160277057983	6.226155071234556	0.015427109091664393	0.011922192228622105	-0.0075773625363607985
-4.158587255864665	6.1200098173878565	0.020185045353793573	0.016620544980645725	-0.008835787997262786
-4.284793079351208	5.824858607178209	0.033082667688340506	0.028086994365428577	-0.012760418113541332
-3.6322745368198053	5.1479752237781815	0.0656940003955079	0.05812186081743629	0.014074450127960813
-3.7520724673596213	5.133869891353276	0.06582790344299409	0.05842796033573712	0.008294760741281982
-4.068810461062704	5.185234828589743	0.062255310339593084	0.05562557183909194	-0.004729271613151993
-3.4079134276844885	5.238028583704212	0.06393885605520985	0.05443856711073495	0.0244479974903022
-3.870611147185512	6.723331704642558	0.0065435325274736484	-0.005870447867141341	-0.0011319340393625044
-3.93550508782948	6.569124366309313	0.008321226738510863	-0.0030199470244006207	-0.002667831463762232
-3.083077723553127	5.477621858005871	0.059994249773132946	0.04355645318551009	0.040316377256556846
-3.2016356353304536	5.395281637801698	0.06199339820681993	0.04780229978013653	0.03430759651171218
-2.9250367521464256	5.618751443255416	0.06259272039576749	0.03707035927419558	0.04877594984303128
-2.808073832376915	5.742408533499555	0.06378162479831646	0.03159155714339077	0.05444456820184671
-2.561109083068193	6.012828978318681	0.07796100224666129	0.01944182577705586	0.06847714450805364
-3.6562255957727294	7.214473650128381	0.019160967080074177	-0.01608179039330487	-6.3096773434493E-4
-3.592522873141893	7.34008329807876	0.0350585163492812	-0.028588879118786135	0.0020777352824758767
-3.54328167840365	7.470859406778205	0.03961027602394935	-0.03230115629765176	0.0023472899165053593
-2.1477862434435124	6.617732931249476	0.12386183173661344	-0.014247178021350119	0.09676578717804137
-2.178221292733067	6.571855578800015	0.1194497903875397	-0.011031934558623618	0.09488771870917627
-2.0648331524982755	6.7576354797203635	0.13636748258601947	-0.023849708686828352	0.10218192962706897
-1.8849213199230619	7.066868042911974	0.16376521552827436	-0.045026718427211364	0.11362778517470663
-2.4120263893614973	6.229400814325045	0.09352158319555182	0.008129091622931878	0.0786981933248629
-2.5361866250272955	6.047252036713077	0.0794989685390746	0.018201565124867633	0.06989555642139829
-3.935819787141531	17.984500048599497	0.7312298144526816	-0.4187335376535595	0.0932881145505463
-3.78336958602557	17.993315823553566	0.7245086004808885	-0.4200879508138222	0.0918693825405826
-3.427077741744119	7.766058137175304	0.0907807741310023	-0.07238305495719673	0.007148670870284219
-3.406569881135219	7.832445527304884	0.09740592755467462	-0.07718686704525052	0.007669106248733362
-3.395983191054093	7.883794864942119	0.10248279868513208	-0.0807244079686977	0.008174044984997957
-3.3371281060386737	8.150918617555703	0.13073678474454206	-0.0978413982164282	0.01018913805438212
-1.278169408830863	8.48437433428823	0.29009790737043906	-0.14696858288361053	0.15063363012485756
-1.4540629241815408	8.03470965362341	0.2505259647736722	-0.11401592856490297	0.14222125414067655
-1.8167261401452421	7.208011822579171	0.17566597433191392	-0.05471957280091609	0.11877809072135603
-1.5523830370140876	7.789776732269239	0.22799130084429875	-0.09538348861229487	0.13520523385095287
-0.9410764433027281	9.405038530050247	0.36437746415783695	-0.21003687921992242	0.16195893102123457
-1.0329367331417418	9.151234284338832	0.34462990529594245	-0.19399436446838164	0.1594170615038386
-0.7679094447811552	9.95277965234512	0.40128469990516813	-0.24051222077954348	0.1651313110349379
-0.33002843814312044	12.134348277380695	0.5238534734168823	-0.34353543989669194	0.16556017697278563
-0.3357764586920513	12.078843485378034	0.521211322803877	-0.3412729798343267	0.165815173915137
-3.417433509638533	17.827381727176302	0.7117558684590479	-0.4254817942688802	0.09332262166621214
-3.353382382951112	17.741842308688575	0.7102321645042089	-0.4269700807608758	0.0943766781575332
-3.674832941632539	17.93323560833925	0.7210507847173476	-0.4211092685792322	0.09314595873141296
-3.5409307277999584	17.885907081965335	0.7163382190457657	-0.4238538204048896	0.0928347315805359
-3.1860561960175433	17.549365365355296	0.7055661970919089	-0.42907437970212814	0.0959539421270177
-2.9981130641699174	17.395321314172424	0.7011697722098388	-0.4304868571028626	0.09756975454725282
-3.2165215628928006	17.57820816975883	0.7061874868384217	-0.42845483011944474	0.095862998607736
-4.1137207324417435	17.95308223849858	0.7414264951559119	-0.416455136310102	0.09295318060526389
-4.160621080742889	17.795938972454014	0.7463182232998968	-0.4168196487716188	0.0943405393024604
-4.190763877417752	17.70804950350443	0.7489259935562631	-0.4159345195630999	0.09476549371590419
-0.33050020850094985	12.145123827625998	0.5242575116568138	-0.3438677156653829	0.16546330623328723
-1.4343564303268679	16.31909273804294	0.6550961958410082	-0.4332132897279013	0.11429816739599558
-1.3066176526698219	16.0680303809159	0.649215738751122	-0.43245871245455003	0.1165891426044601
-1.1152979539279455	15.611202681804269	0.6385922765474172	-0.428630243730592	0.12246138567736606
-2.4474803932797915	17.1585224792057	0.6892404677033264	-0.4330089286605699	0.10289491244855184
-2.055761384167546	17.041296048986602	0.6787411385467481	-0.43475314038111795	0.10568337980449095
-1.9984998164489554	17.002629506016117	0.6768839847485342	-0.4345198935391763	0.10660982236575366
-1.5724149375605685	16.580962567434636	0.6619331632764648	-0.4351143859271116	0.1112290615218674
-2.9820955633715815	17.38344915169903	0.7008081194710953	-0.4305720356329653	0.09773617398250696
-2.724789042326286	17.256116533629893	0.6951997758588144	-0.4318125872531132	0.1003083944880321
-2.531457869203797	17.190304756335227	0.6910553513049009	-0.4329600494109256	0.1016660468645301
-4.183190145794866	17.56540290424019	0.7485063989950986	-0.415604964392039	0.09558625496575329
-4.207099313692599	17.371866069837257	0.7506966343604681	-0.41665039517774055	0.09641017229255178
-4.17345519997633	17.089831976884682	0.7466429917962012	-0.4179776555479472	0.09568803322222995
-3.3148310309893363	8.423923301546052	0.1599092495476223	-0.11839418751603376	0.010692814607925157
-3.3001926290874843	8.663118489326514	0.18381392096631433	-0.13639017783276414	0.0107182042620754
-3.2862287614074197	8.915212706658004	0.20813466678809478	-0.1537897594176868	0.012102574738986002
-3.2794829862540458	9.153166440048345	0.23278483969008434	-0.17179097344494237	0.013339720065373737
-0.3805651487088481	12.953841366376702	0.5555463123779697	-0.3701287867489631	0.1574949751019899
-0.4307061904896281	13.36924122248353	0.5718330044183382	-0.38399112785714884	0.1529410163742061
-0.5075965103225141	13.744646939005303	0.5836031891850827	-0.3925697460266909	0.14861152492042112
-0.5977318219793605	14.096499370658435	0.5958290874130466	-0.4022062687992072	0.1436086828437681
-3.2676731937878696	9.605726412719452	0.27607202600227454	-0.20120047181274647	0.018306577249399436
-3.256429234120413	10.042692132374542	0.3168587808858464	-0.22855124868315807	0.023385585833547166
-3.268410707882346	10.416945356274994	0.3476849464213224	-0.24763411782381656	0.027369884663102972
-0.6591870284780542	10.31262568099423	0.4262838972083042	-0.26143053410576916	0.1671474331397606
-0.42285288091859907	11.258976825610697	0.4821353871686561	-0.3078159323519892	0.16945546694809094
-0.42939644071267913	11.215805729165236	0.479644553136787	-0.30563909184855026	0.16950361393615715
-0.6312573047807166	10.428088654680536	0.4339212468087924	-0.2680408085093424	0.16759766377246044
-3.2903234695987535	10.897386429199772	0.3895651398529538	-0.27445322258213506	0.03226806043604386
-2.987291544864133	17.386535233830127	0.7009389949215151	-0.4305576825399462	0.09767735752939839
-4.164359810315925	17.031866286091535	0.7455508372617581	-0.4179698970946652	0.09579174737417813
-0.7097934901376413	14.466809880080852	0.6080490701471916	-0.4114117112320841	0.1379052953633362
-0.8575672753041089	14.969271293498517	0.6212491599257188	-0.4193507625266731	0.13145072873852692
-0.9532329287786547	15.217415294466539	0.6289810038939674	-0.4244341498196028	0.12737601920881325
-4.1386892518049425	16.602845789463966	0.7360572125725261	-0.41730550124559407	0.09343127937316842
-4.159558946386909	16.976159925336383	0.7442147780101424	-0.4175028924084535	0.09578430311284697
-4.083322820670365	16.225441788462653	0.7240581879959982	-0.4156108193123864	0.09091432649524399
-4.075875945060494	16.183223288394085	0.722601555750415	-0.4152777131076048	0.09079253285297448
-3.9528003255732322	15.292784673108926	0.6828542317024351	-0.4069520607493507	0.07943906535071414
-3.9992067929440043	15.73055462668215	0.7037695411325449	-0.4123345669230085	0.08566308649043751
-4.068371905853679	16.139351008679608	0.7206480168047015	-0.4147313404372878	0.09036676400887078
-3.903746688804401	14.691009127397303	0.6517500864331621	-0.3968370348500734	0.07123136138703423
-3.86987704440043	14.375574603567006	0.6338841609847963	-0.39015083845302384	0.06762501750601417
-3.9256796422272324	14.820378173973397	0.6587326718360819	-0.3988547562265514	0.07282208810285334
-3.9497350317267026	15.228464150498013	0.6795672539797181	-0.4057933252692596	0.0785845325723029
-3.7268568443784513	13.894308007070336	0.6045983618239197	-0.3812640806329285	0.06260012394590928
-3.698215854277132	13.779058127098043	0.597366884815985	-0.37876263690243483	0.06142454298402967
-3.6779639093146645	13.673870011895303	0.5903185417156761	-0.37564118598234786	0.06049127821985399
-3.571181750067259	13.33170586472178	0.5681245886054808	-0.36786746867097975	0.05696898584298764
-3.4835043026903465	12.977876322076302	0.543533464826097	-0.3564812900309964	0.054690480459881424
-3.404126025364066	12.339701968592273	0.5003777825381899	-0.33666968282198007	0.04713443917104275
-3.3488293333994186	11.895449310153229	0.4661951057892706	-0.3178956841585144	0.04322194951438341
-3.300315153385468	11.14083500028607	0.4098589270977844	-0.28694371130399077	0.03479940604783762
-3.9511621749674837	15.271050023970451	0.6817819901503633	-0.40661216361524677	0.07921753403464256
-8.244373317370188	14.628658956740194	3.6661123842187886E-6	-3.4185843902642303E-6	-7.329881561251447E-7
-8.208489142862772	14.204433859089825	3.3673958340735395E-6	-3.1321067167729996E-6	-7.015255207816384E-7
-8.193734077492797	13.966873422743047	3.19791526586525E-6	-2.968853262472281E-6	-6.891516849195168E-7
-8.232676222944097	14.462837941075223	3.550123534692929E-6	-3.3065540374473827E-6	-7.18390857173802E-7
-8.19035693955016	13.837323106092928	3.1024604508163833E-6	-2.8767147478917014E-6	-6.880326520316626E-7
-8.113167709168138	13.369167772280294	2.7639834144004512E-6	-2.563894344315005E-6	-6.370581205408836E-7
-8.077142174814208	13.181783020574018	2.623568784415612E-6	-2.4345617957831188E-6	-6.160564446040022E-7
-7.967407351985131	12.816549861797377	2.36100014730224E-6	-2.2001849555493676E-6	-5.439118355851542E-7
-7.4202031915344335	11.241546128091116	1.238286659644196E-6	-1.2060048804708757E-6	-1.7643878503758084E-7
-7.380855782333087	11.139150568907128	1.1616953599939445E-6	-1.1353006051025913E-6	-1.490782433923508E-7
-7.603903539139292	11.751642921695533	1.5973524115394427E-6	-1.528510514096054E-6	-3.02846026784371E-7
-7.696154479064555	11.994745340563997	1.7648227958983335E-6	-1.6763710099106342E-6	-3.663160077060623E-7
-7.744684776673163	12.145936214046198	1.8690315774485977E-6	-1.7686906503485166E-6	-3.9821258637349703E-7
-7.337783016568444	11.036160898112158	1.0882031282234184E-6	-1.065728624693842E-6	-1.1895348694500065E-7
-5.478513842259125	7.328297301269693	1.623386526254292E-6	1.0245380790177685E-6	1.0185039614768763E-6
-5.496335515484936	7.350666297835906	1.617809163501127E-6	1.0172917260624194E-6	1.00952700821246E-6
-5.513292533723025	7.373441024034741	1.6031443436611568E-6	1.0051324162446284E-6	1.0007779540285116E-6
-5.7782594324877365	7.704138241466704	1.4773742217992683E-6	8.533684004340595E-7	8.338926065400324E-7
-5.226288884072366	6.97442447090005	1.8542756012968347E-6	1.2469949346424865E-6	1.1546060261001457E-6
-5.1320395346395955	6.880771446866525	1.8908367822658476E-6	1.2833163239827849E-6	1.2063220108008627E-6
-4.981658732436152	6.746084424883188	1.9906011223573116E-6	1.370469916550056E-6	1.3008992095564275E-6
-4.872230788355059	6.663668971542325	2.0456933350925386E-6	1.4193512746091475E-6	1.374027801725819E-6
-5.95993806317256	8.088641025459268	1.200301041420379E-6	5.913811159439314E-7	7.496680318778189E-7
-6.156106083074739	8.43849134717127	1.0555715227086904E-6	4.369407817803948E-7	6.429597075005745E-7
-6.3622803987511345	8.893710900037291	7.704603548200605E-7	1.5581481690289442E-7	5.324096413799479E-7
-7.037730777065047	10.279206689455364	6.48208327859521E-7	-6.038844817089126E-7	9.30831210609449E-8
-6.511291309796823	9.166024915663732	7.322031165113156E-7	4.9940937710640135E-8	4.366574972776223E-7
-6.961309529005052	10.091919377967345	5.483882767724563E-7	-4.933090757708473E-7	1.4370261232368763E-7
-6.976746835639336	10.11701394282087	5.533935376529324E-7	-5.038080353563335E-7	1.347121831738961E-7
-11.149672852779776	19.026028297048256	0.11554414768043736	-0.027807104064808238	-0.05695304379367548
-11.177286946315288	19.099277703541333	0.11621700318177991	-0.02869202500650135	-0.05716621658159872
-9.18227086019565	22.941744559833715	0.11255524288111667	-0.06719190639216391	-0.0363988072563584
-8.933979733519063	23.042297787756027	0.10995917289086732	-0.06811776303700523	-0.03331712931011193
-9.497726748011418	22.723004536194928	0.11477274373118848	-0.06487549789320218	-0.03988188590411808
-11.201816179455392	19.362671115833425	0.11733245031574235	-0.0314284468523797	-0.057076195373296765
-11.022193536741858	18.71762456011473	0.11267180181914177	-0.024333025418278056	-0.0560258705412052
-10.948655511422155	18.634752597804788	0.11109543606677223	-0.023176704057974076	-0.0552843840478892
-10.739200803101152	18.414265673982754	0.10678787600928405	-0.02033415229461808	-0.0532618532152562
-10.426129079411938	18.242868662510936	0.10012217029086862	-0.01752173013866444	-0.04979756316992312
-10.351495060601314	18.19934593348884	0.09852831499353408	-0.016883244689651022	-0.04896381768248658
-10.276659955502009	18.164399203559437	0.09693917678137387	-0.016317580434686847	-0.0481680633237234
-10.051706148564318	18.092298620546728	0.09196033165587417	-0.014887002774877062	-0.045443647028089076
-11.220597943108505	19.547650220008503	0.118118432706231	-0.033323031282013554	-0.056996422032774476
-11.213232813518047	19.613678726955158	0.11823241119886753	-0.03388146590949981	-0.056895924221077684
-11.167862918473158	19.983763373685665	0.11886055480008562	-0.03760491842462575	-0.056074163331641017
-11.119734753615504	20.180895538942224	0.11906310060749688	-0.039340877033402666	-0.055629708877682024
-10.889962382093142	20.81510177874138	0.11897789088941159	-0.04537514870239931	-0.053232976171332734
-10.989883259185685	20.57314650704364	0.11905507032386539	-0.04322669954307415	-0.0541210124969856
-10.670647697607485	21.25443563231954	0.11870926874068946	-0.04968786068576684	-0.05109775149940715
-8.656589193032165	23.077778160673812	0.106184431154483	-0.06808211831500667	-0.030172941374319924
-8.262164632393056	22.97490850022338	0.09907564018587334	-0.06583688478323782	-0.025165291958657136
-8.093510801985081	22.896766634500132	0.09575754847312652	-0.06448623733264383	-0.023291869901514103
-7.68989912608717	22.564207698669875	0.08645369697270261	-0.058894088757864685	-0.01837858659917168
-10.61906467426591	21.352055718189742	0.1186553427743177	-0.05055592924768488	-0.05069874576226052
-9.936768220586934	22.310409278173573	0.11723320051543097	-0.06048749193497363	-0.04444438705885933
-9.627937960973474	22.62487940796674	0.11575685859402465	-0.06390346148472023	-0.04121925115149
-9.573169961095976	22.676544366109272	0.11544913078947144	-0.06443201796383378	-0.04069051606732234
-10.134279956953314	22.058148587414195	0.11761234384683836	-0.0577063674928684	-0.04642390647820034
-10.304582249602808	21.836678921374176	0.11816133024488884	-0.0554759330857353	-0.04791618506007568
-10.555587977067566	21.45179651669559	0.11850700580021686	-0.051472501180762686	-0.05022285766744705
-9.871150253323467	18.04329134881533	0.08802301983969962	-0.013888934992666246	-0.04340337396439564
-9.4491510421968	17.986087424675254	0.07795476907024715	-0.011798756207453846	-0.03805166211121486
-9.39405468440286	17.97674307009461	0.07664672950870388	-0.011549123221407555	-0.037387011022651656
-9.318824933668623	17.968766098777905	0.07470375060645307	-0.011189178874338868	-0.03641132043507401
-8.866655676614846	17.930756511797174	0.06317356419942058	-0.009218222425146675	-0.030409028566239782
-7.460370084706861	22.326890903804703	0.08090852682918465	-0.05541073849971287	-0.01616282190341063
-7.181921823170052	22.004421546653404	0.07360480653166938	-0.050123675840539936	-0.013243706143730619
-6.980050576019263	21.793148493492453	0.06871718722023433	-0.047074803831448436	-0.011475144730156619
-6.576542696581086	21.409318391621486	0.05935743229842019	-0.040984009031127096	-0.007675413687869411
-8.591810565175942	17.924390418426363	0.05543931012161448	-0.007927283962121244	-0.0266177592303017
-8.160987566235585	17.895824611247768	0.04175780263179125	-0.0056370031550278255	-0.019951753819282273
-8.427526747689353	17.911776804777684	0.05032939385353846	-0.007090443571820648	-0.024136961785116737
-8.540982568507179	17.920050757602066	0.054017913521339056	-0.007703756027520521	-0.025919417310078997
-5.864615339578987	20.755750631962357	0.04429170803037361	-0.03127213679604898	-0.0010548130365729492
-5.543802938210256	20.38074487517408	0.03698564999712764	-0.02570425591508243	0.001712594115648089
-6.504364858334945	21.34437545298176	0.05780987899719572	-0.040095295292941535	-0.007088325282557563
-5.970918121132899	20.87023242852833	0.046649800590220496	-0.0327352605908249	-0.0018436901008386248
-5.171797381464162	19.89737251545445	0.028506865542423994	-0.01995602965269564	0.0038169425284098665
-5.0245480447987125	19.683822661130662	0.02505292622692673	-0.01703041995436187	0.004771451777480622
-4.900152014728899	19.401774462066626	0.02132604325596578	-0.014146653586564	0.004751827384499799
-8.045165203849148	17.895237150670994	0.036645008531251244	-0.004823907142309478	-0.01727604867642179
-7.828330068792466	17.887207984644846	0.02637014391244851	-0.0034483307679022985	-0.012222432988715955
-7.588389628929521	17.819549385161938	0.006242759479599131	-5.525710432973311E-4	-0.002987671865048199
-4.683175416995011	18.92056128922509	0.015412879140488205	-0.009526967060808305	0.005357990472913884
-4.557131527726211	18.533459102138394	0.011548243407474271	-0.007305401173508084	0.004995244818221899
-4.377707594286538	17.57417867700677	0.004232158950148099	-0.002499557102438275	0.003065037491176398
-4.375950900357417	17.526057226949376	0.0038622929458753973	-0.0022632293140209423	0.002894923165001543
-4.484941864981501	18.19838652331461	0.008223789742485181	-0.00490812476130008	0.004382079419383986
-4.372825752777866	17.497105804998277	0.0037185825168186415	-0.0021940709465064234	0.002795780514638486
-4.260063754969469	16.957122878843833	0.002342640417135648	-0.001142057379655334	0.00191452583004371
-4.2543796491463395	16.88173839584814	0.002144257175696804	-0.0010388500561283064	0.0017314917912548565
-4.172479120773178	16.325671413989923	0.0018580700489841818	-5.544751996983245E-4	0.0011309505892866225
-4.151871519508384	16.155447405066244	0.0017834258892522267	-3.898511907831385E-4	9.343870759209639E-4
-4.144035245207647	16.121454065378032	0.001797706494653537	-3.782872088381356E-4	9.224340403717301E-4
-4.072421898747817	15.289956430567175	0.0013836833875920883	4.696366753130411E-5	4.315158349690217E-4
-4.095328121705499	15.489697359268533	0.001481595063671386	-2.4351354922390974E-5	4.928963769877246E-4
-4.118480058777639	15.68595857984359	0.0016524415510511326	-1.3524047505229856E-4	6.307265288230372E-4
-4.140149876500907	16.06180723438685	0.0017657256538050714	-3.5116878993591145E-4	8.89378033301124E-4
-4.179593610389492	14.862900564725685	0.0010176702330803394	2.0196316353485917E-4	1.818947883428668E-4
-4.129583690004605	15.034457843656845	0.001165165052765361	1.6843038975504463E-4	2.5853205942936547E-4
-4.332504046130264	14.727261534199787	5.178472266795154E-4	7.456083819962853E-5	1.1968613474780138E-4
-6.864381120883843	17.824925970386563	5.780331747722418E-6	-5.73663962967448E-6	-4.718583337298446E-9
-7.111456277637915	17.862901719600874	5.833248792184673E-6	-5.7817365057380315E-6	-2.112804263780131E-7
-7.361730330183262	17.815658423143518	5.81734901412885E-6	-5.742993812233129E-6	-4.184466321092759E-7
-6.699631952192596	17.790187728061333	5.739096591588629E-6	-5.698403270262189E-6	1.3167586172022427E-7
-6.471535900809904	17.65611081898578	5.611840682642337E-6	-5.564029929718838E-6	3.211203009078832E-7
-6.01856299486931	16.965651538393175	5.066053347349249E-6	-4.967009700682189E-6	6.841668171205765E-7
-6.018217814642384	16.964954947243214	5.065520231719878E-6	-4.966423736318175E-6	6.844432690284848E-7
-6.192614293475787	17.31914560580889	5.33027913894588E-6	-5.258550510145578E-6	5.479192157724447E-7
-6.358826975092747	17.562077889890872	5.532058212623284E-6	-5.477552454944124E-6	4.136666663581442E-7
-6.018066056155799	16.964687362149334	5.065329460490627E-6	-4.966209863621061E-6	6.845669364932365E-7
-4.908304538333134	14.969355025422521	3.911643782413095E-6	-3.5267322434788394E-6	1.45208414581901E-6
-4.894965705707698	14.956384548239772	3.906806362419278E-6	-3.517497324682242E-6	1.4606449338527926E-6
-5.522668475480044	15.89108446419409	4.377827155935571E-6	-4.170577705647352E-6	1.0358498639784103E-6
-5.590293973325887	16.02332329799043	4.451484088190116E-6	-4.261674117965864E-6	9.89922990706746E-7
-5.62503595550961	16.102423683804165	4.497957108419164E-6	-4.316793986218484E-6	9.681255196014326E-7
-5.79838945170203	16.47567517825189	4.732655949555944E-6	-4.590938950764947E-6	8.444056579361907E-7
-5.818300420163335	16.518599132988257	4.759682586280604E-6	-4.622076605028001E-6	8.316224867582617E-7
-6.016563718580136	16.961325465432818	5.063046891967729E-6	-4.963635314844636E-6	6.856789520606558E-7
-4.911331118979538	14.97328547513143	3.913409499455553E-6	-3.529501399000379E-6	1.4500103080610861E-6
-5.0735700023776875	15.16993664121582	3.9981931440893414E-6	-3.6656964792503177E-6	1.3422635953912043E-6
-5.223708594183212	15.375437594116095	4.098692400837136E-6	-3.810587862304302E-6	1.2422370178040825E-6
-5.2244114000787105	15.376332166246335	4.0991045105429014E-6	-3.81120280456287E-6	1.2417805089038912E-6
-5.424504479191739	15.698092793846305	4.266184901586893E-6	-4.033755111187032E-6	1.1053967971679912E-6
-5.22565127061393	15.37825402853767	4.100101651000878E-6	-3.812536685129578E-6	1.2409668591594842E-6
-4.7077301313837365	14.774519111724057	3.837802272545783E-6	-3.38721520385079E-6	1.5802737620292098E-6
-4.675015183440867	14.74800878513003	3.829236867507378E-6	-3.3684895269519104E-6	1.599772751943315E-6
-3.7658512309524754	7.028045440845924	2.3851319220753705E-6	1.0052633698568405E-6	1.968238215363132E-6
