# Supplementary material for: Thyroarytenoid muscle fiber orientation regulates the ability to modulate vocal fold vertical thickness
Source: PLoS One. 2025 Dec 4;20(12):e0337735. doi: 10.1371/journal.pone.0337735 (PMC12677544; doi:10.1371/journal.pone.0337735)
Supplement: S4 Data — (ZIP) [file pone.0337735.s004.zip › Male/contourA7TA3.csv]

% Model	Angle6.mph
% Version	COMSOL 6.1.0.357
% Date	Dec 14 2024, 02:35
% Dimension	2
% Nodes	720
% Expressions	3
% Description	Line
% cpl1x	cpl1y	Displacement magnitude	u	v
-11.968005616002486	39.650844643500406	1.436487288431648	1.2404569881357475E-4	0.21729075932043396
-12.100925229184412	39.521184251215715	1.4344033713020208	1.234069942169187E-4	0.21730856579023763
-11.810234379374002	39.74293127707726	1.4379641643482812	1.245022324699764E-4	0.21727780312447545
-11.76596306338081	39.775513356632324	1.4384881066130213	1.2466306856983054E-4	0.21727327519179804
-11.47739948826791	39.862189693672036	1.4398811398703564	1.2509212586425108E-4	0.217260392478545
-11.258980847445656	39.857881496438054	1.4398095013389067	1.2507191015495247E-4	0.2172598956026197
-11.716143543792246	39.796222579001906	1.4388203245663451	1.2476609365748837E-4	0.2172702908379023
-11.163938214941039	39.85365079891891	1.4397426385948613	1.2504963728841208E-4	0.21725999109469912
-10.796207435616262	39.85090503287166	1.4396985493555088	1.25032584294881E-4	0.2172585580921452
-10.709496869932108	39.85039381204079	1.4396897759117662	1.2502883907046777E-4	0.21725820310941282
-10.37169574884199	39.850036177539195	1.4396840676011942	1.2502246559480807E-4	0.2172566021409325
-12.13512273325702	39.460672833157	1.4334314086286712	1.2310933128010257E-4	0.21731673925944572
-12.240660142730178	39.24849072022055	1.4300250910013401	1.220651974918177E-4	0.2173453272802368
-12.227325367848685	39.08705965880899	1.4274307787802962	1.212738235534276E-4	0.2173666213127276
-12.205740642978935	38.979124391808504	1.4256983836776664	1.2074461973717356E-4	0.21738079666563595
-9.681369688821853	39.850002288818345	1.439677123634082	1.2501380611696476E-4	0.21725324386015427
-9.209886193231677	39.8500022888185	1.439679888760041	1.2500481501569996E-4	0.2172509477087412
-6.503691158131879	38.96454001876737	1.4254456782007066	1.2067239008908273E-4	0.21735508826989353
-6.587351156296421	39.29642873129991	1.4307792183467767	1.2228979265723253E-4	0.21731152400259687
-6.771159512318912	39.57700815680421	1.4352846019503311	1.2365931298558892E-4	0.21727524582656765
-6.814129999907874	39.651652838586976	1.4364839988880305	1.2402336854544732E-4	0.217265565494662
-7.229593906641747	39.84203493583536	1.4395427249339579	1.249553504778144E-4	0.21724236868402855
-7.181795837296288	39.83706132882147	1.43946293558696	1.249308916047385E-4	0.21724279453576464
-7.033567159296577	39.76166368437849	1.4382500558672837	1.2456224235099614E-4	0.21725206075765538
-7.6946177519140235	39.85300356006798	1.4397212424961021	1.2500809901498108E-4	0.21724317739666926
-6.488283836647731	38.91091546805024	1.424584850209177	1.2040982257632282E-4	0.21736211712904235
-10.243595360807257	39.850002288818345	1.4396839046132304	1.2501943191013895E-4	0.21725598262413454
-9.730298368089413	39.85000228881833	1.4396777322904615	1.2501429671524778E-4	0.21725348198441974
-9.743014193148053	39.85000228881833	1.4396776538594385	1.250145923302713E-4	0.2172535438436098
-9.085341826788042	39.8500022888185	1.4396789784003257	1.250036899178415E-4	0.2172503406565946
-7.779783738995952	39.851154726690396	1.4396937795065186	1.2499804869541716E-4	0.2172438372499953
-7.886706964608754	39.850916601280545	1.439687752280431	1.249986086361897E-4	0.21724438953065123
-8.209330570361047	39.849987794146756	1.4396813834693263	1.249922104302688E-4	0.21724608067259585
-8.699211804792647	39.85004545472901	1.4396846242966888	1.249958838977744E-4	0.21724845626860637
-8.427966558711145	39.8500350871401	1.4396793340124674	1.2499570746919605E-4	0.2172471370440676
-12.152615457473026	38.61822056218743	1.4199007915501107	1.1898033909862761E-4	0.21742828918302368
-12.150457207342695	38.60568225439725	1.4196996521350946	1.1891903765396776E-4	0.21742993754863274
-12.146591986235311	38.58859764700979	1.419425197907654	1.1883579883699476E-4	0.21743217917696397
-12.074238696384148	38.24828133015453	1.4139640219304392	1.1717369548714835E-4	0.217476852614242
-6.441829287929373	38.514252064367554	1.4182172854063784	1.1847385324175724E-4	0.2174144393836332
-6.4796557750756225	38.830935381536946	1.423299183237191	1.200199440581293E-4	0.21737267092905224
-6.431316994593285	38.355730965701305	1.415670869725508	1.1770442021649032E-4	0.21743538964305126
-6.415000660473024	38.12021737547059	1.4118910064031431	1.1655713137269296E-4	0.21746650890099478
-12.006552716049852	37.91928976266428	1.408678238121023	1.1557325195711698E-4	0.21752005184867387
-11.966773292852782	37.7322909897182	1.4056781296260203	1.1466383163328487E-4	0.2175445992433093
-11.899335717233097	37.41624344712912	1.400602576345943	1.1313335013987227E-4	0.2175860865732892
-11.86072968481382	37.23337054820751	1.3976690841423385	1.1224551877744524E-4	0.21761009374822954
-6.405495081109018	37.81045524455644	1.406914385209936	1.1505524256223863E-4	0.21750749930552132
-6.3802834672144035	37.49850283645258	1.4019097958107483	1.1354273630148661E-4	0.21754870414947705
-6.34327199449609	36.990127261889924	1.3937450895521173	1.1109156684366052E-4	0.21761587446187203
-6.3346776499635205	36.89181710192548	1.3921698339569306	1.1061678048768483E-4	0.21762885643307664
-6.327277488709939	36.80573234114482	1.3907901218639975	1.1020447939294406E-4	0.21764022593434523
-11.839379859361392	37.12464213602315	1.3959216937481043	1.1171961911948123E-4	0.21762437559366343
-11.66031709327127	36.191536938073696	1.380947482422678	1.072273503779457E-4	0.21774695985202214
-11.619905720758748	35.962379473002436	1.3772762137555001	1.0612813226527196E-4	0.217777081607836
-11.730360249335298	36.58305483766412	1.387239218354013	1.0910367467706374E-4	0.21769549996758752
-6.248695444183289	35.88284413383002	1.375993689778023	1.0576972862821374E-4	0.2177621059720161
-6.190644674951313	35.36621719878445	1.3677028054951956	1.0332188067413141E-4	0.21783027730930293
-6.146329446134891	34.860882297696094	1.3595995661262312	1.0091076175508918E-4	0.21789700827371822
-1.0600869276340483	18.316100001774196	1.0951357012602174	2.818030533419517E-5	0.22006674669703394
-1.0459016161732135	18.37692181363064	1.0961024426608	2.843448080832126E-5	0.2200586342675301
-1.1744205707972624	18.153797557800345	1.0925525340410667	2.7503134143645682E-5	0.22008871277761569
-1.311326192584243	17.97535615877772	1.0897143503385365	2.675853857390382E-5	0.22011291032513317
-1.386335587551091	17.922671465764726	1.0888753534432374	2.6539497756624436E-5	0.22012019840868646
-1.650548821745367	17.757514160475903	1.0862511733673652	2.585275025383294E-5	0.22014316616898152
-0.9718149006219283	18.630446296863695	1.1001394261227988	2.949437958255965E-5	0.22002475642340225
-0.9542349860686515	18.852537320770427	1.1036723978837573	3.0424267461161436E-5	0.21999527527936133
-0.9467123425971604	18.932059856972355	1.1049394904528778	3.075752975171832E-5	0.21998471408000375
-0.9488912973033679	19.009058522305217	1.1061649361356571	3.108078077774125E-5	0.21997452719331012
-0.9602591937381534	19.185733594449147	1.10897936748032	3.182168885939884E-5	0.21995118029589225
-1.0005126263859143	19.36574217623491	1.1118433722008116	3.2577693371413436E-5	0.21992751196366583
-6.05347281998843	34.07388368729615	1.3470013293393195	9.721085486522306E-5	0.21800083352916222
-5.779746191862431	31.198536783186327	1.3009161604036763	8.387856165073216E-5	0.21838047982825562
-5.81260308842713	31.6601371096856	1.3082899147844054	8.597995201696342E-5	0.2183194739533808
-5.898916358898413	32.61341104261303	1.3235895417100556	9.03940039780001E-5	0.21819359114328107
-5.976331308258205	33.33624786626052	1.3351523188287802	9.374289507651083E-5	0.2180981886358193
-11.555172919712001	35.57995576034233	1.3711422409923542	1.0431184556871045E-4	0.21782736162901065
-11.427224513094306	34.824469013294944	1.3590242055615906	1.0070259782337567E-4	0.2179266904134105
-11.302991741507174	34.01939293201957	1.3461108220304423	9.690976640636321E-5	0.2180325933373629
-11.26269403333529	33.74326682230424	1.3416949889040783	9.559850419932216E-5	0.21806892575419667
-10.87492360433819	31.536162433666846	1.306323610617703	8.534067002357351E-5	0.21835905013138485
-10.79808267178972	31.096982410679725	1.2992961785674226	8.336674463568677E-5	0.21841678322187222
-10.515617328365707	29.431210118152052	1.272637547186506	7.575563744920606E-5	0.21863580221901086
-11.095255333576779	32.78560916869341	1.3263210308857007	9.114652475219941E-5	0.21819481586518974
-10.374607869233792	28.677418549364212	1.2605601648758502	7.242822035035068E-5	0.21873485656601055
-1.9007542873442729	17.670028077820447	1.0848589911597935	2.5490976956659856E-5	0.22015579087275294
-2.0779141835942943	17.606247817656115	1.0838455529786188	2.522748636205124E-5	0.22016497352929323
-2.421704394542373	17.610906476909	1.0839197533241711	2.525250548732187E-5	0.22016578606385218
-2.5268901597962445	17.60827853304663	1.083878457392579	2.5243402481990135E-5	0.22016657173664694
-1.0157099330243569	19.441588102125813	1.1130520732736933	3.2896651465269756E-5	0.21991753207805986
-1.1062328150339649	19.65851365771074	1.1165059639330368	3.380894186154759E-5	0.21988918484864145
-1.0950141199455286	19.63861486947969	1.1161890871317044	3.372514347305304E-5	0.21989177299279952
-1.0936631912571904	19.634142492606518	1.1161177921380738	3.37062805270684E-5	0.2198923595741319
-1.2019485900933222	19.823967402584525	1.1191427322049488	3.4505401717038895E-5	0.21986767522295037
-1.2626663164006444	19.90610167368628	1.1204499028077013	3.485062848525036E-5	0.21985705168033065
-1.3479656887537845	20.02184186709379	1.1222956621273528	3.533758282205249E-5	0.2198420807210575
-1.3818036936806772	20.069240413165744	1.1230505702638114	3.553792907302811E-5	0.21983594530459005
-1.490043238491493	20.21081153288452	1.1253078351850447	3.613346817410433E-5	0.21981764899348274
-5.495158991359491	28.68268136418761	1.260613163912243	7.253073804235774E-5	0.2187124900389911
-5.507477156915547	28.790577524822243	1.2623324926685455	7.300469506889783E-5	0.21869824911024718
-5.640376413522405	29.93509919763994	1.2806731438085162	7.814162523156361E-5	0.2185472243740243
-5.66674537726079	30.200894570944342	1.2849160987577115	7.932711916871481E-5	0.21851212729872185
-11.232964758328787	33.56280133293661	1.338796944729718	9.474164620101112E-5	0.21809265763199823
-9.890707351552885	26.584105713780335	1.2270589638877278	6.320475776321497E-5	0.21900955276028483
-9.499209611630052	25.463046361573806	1.2091448090466157	5.839520384623356E-5	0.21915612931423864
-10.251371607480321	28.08873461337165	1.2511357184930625	6.977621770762835E-5	0.21881215659540515
-9.949856872037069	26.81141811544305	1.2306980586445526	6.421369898478192E-5	0.21897975028508443
-9.409620206466	25.28683176907262	1.2063176026711488	5.7630170358081444E-5	0.21917905140139654
-8.975776833099328	24.413789608181347	1.1924111812542555	5.394228694057032E-5	0.21929269676565538
-8.450931047688341	23.67686534172989	1.1806038375220622	5.081162840694648E-5	0.2193879707282743
-8.315280225053407	23.486682331666373	1.1775795927932955	5.0022188063612985E-5	0.21941257080452267
-8.109310669822081	23.245736403988893	1.1737270282450871	4.901965978788714E-5	0.21944360009732805
-5.04821833795282	26.35030357792787	1.2233159161815477	6.227318735926446E-5	0.21901952555831636
-5.072511135861281	26.457154341834364	1.2250166253721915	6.272478335703564E-5	0.2190054709998388
-5.319014801988768	27.6151602307035	1.243533300764727	6.779269954938645E-5	0.21885313650593324
-5.298549699956672	27.508324942348306	1.2418298949309405	6.733472577860094E-5	0.21886720347076288
-1.6547952866665352	20.435138707303928	1.1288798181611939	3.70788256163524E-5	0.21978862968427168
-1.7068462026965912	20.505043732104994	1.129995024461187	3.737442434724842E-5	0.2197795899797775
-1.8328638043067826	20.675856534446993	1.1327161577118035	3.80955765091391E-5	0.21975749599003944
-1.9146876228856835	20.78271581099791	1.1344208670903646	3.85459229742467E-5	0.21974368651669476
-1.9589596542270868	20.838178803681924	1.1353036647907946	3.877841321908792E-5	0.21973652603500438
-2.2267902915590323	21.173727916983232	1.1406637963389619	4.019944902647998E-5	0.2196932079380896
-2.4765836027203294	21.524027437877677	1.1462381138011457	4.167925431562291E-5	0.21964786017014531
-2.510632075597485	21.56945277354053	1.1469644714559897	4.187306872111935E-5	0.2196419875485554
-3.4170539347823667	18.323036770820913	1.0952521119255203	2.824109438709325E-5	0.22007563491151105
-3.3613588547056894	18.26201824120377	1.09428155305879	2.7985763564840015E-5	0.22008348399572036
-2.8302006677410443	17.7685842180935	1.086427242533568	2.5917561554652147E-5	0.2201466069658898
-3.0213186080937637	17.882690433716814	1.0882434860021721	2.6397165112571593E-5	0.22013229210737964
-2.9853774190574067	17.85333337493745	1.0877773294182198	2.6274144206064177E-5	0.22013603061146414
-4.904236518511963	25.91960781073081	1.2164179192550426	6.042912600918253E-5	0.2190759646853129
-4.723668736196532	25.314951331292864	1.206768842703851	5.781705455640388E-5	0.21915528351869656
-4.604679940346854	25.051089745874435	1.2025394054744454	5.6671390368113865E-5	0.21918971828777944
-4.281370486848969	24.383328411417228	1.1919030093040726	5.3834547876786026E-5	0.2192767987802431
-3.2125741016240386	22.611557155864187	1.1635879764783497	4.6289991209311146E-5	0.21950692361180754
-3.272014261258436	22.70654698603269	1.1650999349384876	4.669004928786688E-5	0.21949459301336668
-2.5518384799861815	21.63096481182497	1.1479449822696695	4.213617530578017E-5	0.21963401528761384
-2.8735384712196232	22.08009398368013	1.1551171648012293	4.403759661185768E-5	0.21957588564219477
-3.1756044296995665	22.556944434453374	1.162714843528383	4.606084974472135E-5	0.21951400181554698
-4.545571876999899	19.652622560032107	1.1164263691576313	3.382622599288146E-5	0.21990430973935293
-4.424895516455141	19.524062222800467	1.114379939615967	3.3288044492627075E-5	0.2199208344540417
-3.958958611653594	19.00470136406695	1.1061038368204095	3.110114580507079E-5	0.2199876442640966
-3.8782730930382083	18.915322300283425	1.1046834600920996	3.072683842260719E-5	0.21999914533228693
-5.025563667731989	20.107549344377823	1.1236924709022302	3.57536281731287E-5	0.21984609997065324
-5.277731362781373	20.350988119887234	1.1275585416469518	3.6772558171870906E-5	0.21981490792022695
-5.606549304112775	20.6598148798465	1.1324958169072252	3.808813227001733E-5	0.21977541576846948
-6.131048509468386	21.17349677678001	1.140666399075247	4.025058039884355E-5	0.21970958327421167
-7.17416985769136	22.198608654304337	1.1570112121501115	4.457921396834854E-5	0.2195782445066999
-7.6413332318231895	22.67125431062098	1.1645833776686434	4.658934243525051E-5	0.21951765703020537
-6.9150129554945305	21.927639425126234	1.152708257685036	4.3450668504983804E-5	0.21961304323331096
-6.31895859009996	21.343154735881807	1.1433876842480692	4.097875539832096E-5	0.21968792384329944
-6.618255579081206	21.642875823077	1.1481503267080715	4.2252626039801747E-5	0.2196495036089524
-3.6680004015474728	23.30103040805593	1.1746054575688198	4.920616162812258E-5	0.21941753381974152
-3.83446762916781	23.580833568731567	1.1790682258638938	5.041463280872318E-5	0.21938119011617002
-4.071443328978513	23.987709649252928	1.1855714264764066	5.2123266452787286E-5	0.2193282952098985
-7.640251545310057	17.586782544931808	1.1218740189188828E-5	-1.089732057014681E-5	-2.649458297481887E-6
-7.509356374993602	17.79911102953117	1.1513025451735994E-5	-1.1223277248761947E-5	-2.5665825396849392E-6
-7.6989388334005735	17.4903691638282	1.1099787285110913E-5	-1.076359020916515E-5	-2.6885820912016255E-6
-7.762103216471637	17.30759444679789	1.0865781800093956E-5	-1.050837088222341E-5	-2.719615849537371E-6
-7.821162534822876	17.152686250634986	1.0677486401012816E-5	-1.0300067468672542E-5	-2.754256778092092E-6
-7.87221896818102	16.9473112831706	1.0431876183907297E-5	-1.0032330744268278E-5	-2.7775261350537274E-6
-7.921170402924522	16.753942907049066	1.020051884978134E-5	-9.780135395026148E-6	-2.7993317569272415E-6
-7.9783869673286425	16.470761822820492	9.878394163142842E-6	-9.429011592141474E-6	-2.821923608752964E-6
-8.003886469325913	16.357472230499454	9.748115710885723E-6	-9.286164726770234E-6	-2.83335712209032E-6
-8.041803974825056	16.197407590250943	9.579660372362119E-6	-9.096010960257267E-6	-2.860776490876528E-6
-8.11957094103931	15.808141817188318	9.165121749382072E-6	-8.634745548548905E-6	-2.9065407027833967E-6
-8.094241908274963	15.975737091845481	9.340597780574148E-6	-8.828447523543154E-6	-2.892472345481586E-6
-8.149959289733443	15.594634263864748	8.936800691725545E-6	-8.383995143677917E-6	-2.920896210362509E-6
-4.487015489615116	14.591722761896559	7.175024444191781E-6	-7.05069472834795E-6	1.3230384583745887E-6
-4.416731324563106	14.512870608922288	7.098590788012792E-6	-6.957843631272126E-6	1.398262676873698E-6
-4.329055028394281	14.412978776001905	6.998516974546517E-6	-6.8355314435823545E-6	1.496006951459227E-6
-4.19303203891211	14.248275933735142	6.843423329085747E-6	-6.641799550828511E-6	1.643757544866728E-6
-4.178965322518646	14.23024927967746	6.825920608055724E-6	-6.619927558514296E-6	1.6597180612693469E-6
-8.208595369810979	15.125877972768416	8.474001814589407E-6	-7.871020877328347E-6	-2.9597074054592794E-6
-8.250106284083648	14.883579494882824	8.25265631517778E-6	-7.619687280888775E-6	-2.9892024123380237E-6
-8.184763342662869	15.304083214581624	8.646690349391246E-6	-8.062871797041816E-6	-2.944869478394042E-6
-8.194040568253598	15.203367992185502	8.543548039259933E-6	-7.9506610614231E-6	-2.948253326283183E-6
-4.009503675450382	13.95499929048619	6.569243610458077E-6	-6.303653231547203E-6	1.8409017514499445E-6
-3.967321215997023	13.879167246534847	6.495243568228543E-6	-6.212884881733406E-6	1.8892731299089236E-6
-3.8768075373306097	13.684183745503944	6.315853903872572E-6	-5.991755820866389E-6	1.987998978566199E-6
-3.8285567068758617	13.577304042901428	6.21625289019039E-6	-5.87007021771754E-6	2.039603642605561E-6
-3.679175518096213	13.165512678706849	5.839553788721463E-6	-5.404632818340301E-6	2.202864547717542E-6
-3.5952780276413945	12.848827743115857	5.559771484134012E-6	-5.058519932848275E-6	2.294166774525381E-6
-3.8035301168690907	13.511178334388502	6.158384742515448E-6	-5.798816070142598E-6	2.0650246310090364E-6
-3.5706258476984103	12.751547870197772	5.468597381475784E-6	-4.9449580537442085E-6	2.3238590341853305E-6
-3.536337058362929	12.508568926206657	5.25073279892756E-6	-4.67457374971624E-6	2.367810194099743E-6
-3.4943523373487664	12.217884679130231	4.989915770312038E-6	-4.352853323943E-6	2.4195136000108154E-6
-3.476217738039166	12.051206781698731	4.8498219618498765E-6	-4.1771839048908445E-6	2.4407024843826263E-6
-3.4381043775288846	11.707787309160882	4.548791911367794E-6	-3.780577116553296E-6	2.4964757909941365E-6
-3.4175141432913065	11.442487558596586	4.331838974411798E-6	-3.4966081803715994E-6	2.521891205269818E-6
-3.390535492772293	10.959938069747185	3.949433910925481E-6	-2.961443137697023E-6	2.5640342649893854E-6
-3.391605607580326	10.637069694303245	3.711027333670761E-6	-2.61018009373905E-6	2.5703225391877507E-6
-3.3957072198915474	11.125983907025887	4.078889980212748E-6	-3.137254901049071E-6	2.5566792463840696E-6
-3.3933099091125833	10.454525891479044	3.5743392817401026E-6	-2.4032893127504633E-6	2.576265172535131E-6
-3.392748642497309	10.363320317554606	3.516779302699598E-6	-2.2997709624791097E-6	2.579709941695117E-6
-3.3881777990103163	10.052022617744685	3.3162511876567038E-6	-1.9582816785633034E-6	2.5876846731930257E-6
-3.379931059854188	9.65560915900371	3.105508893514264E-6	-1.531494448484209E-6	2.5927235755545684E-6
-3.38003327420144	9.645525660619372	3.099722081014648E-6	-1.521056002393959E-6	2.592459316891274E-6
-3.380411775956053	9.63612711841371	3.094946033929935E-6	-1.5120065332970417E-6	2.5915915651144664E-6
-3.4070943292007656	9.209820550583608	2.8961501606694592E-6	-1.054528901389698E-6	2.561232455184919E-6
-3.4177904844649305	8.97279793026408	2.802493779664051E-6	-8.197216045713178E-7	2.5323071725042265E-6
-4.670507470987797	6.528342318175511	2.047088414562961E-6	1.7074363431419358E-6	9.79715142317082E-7
-4.472672713765167	6.53165408154053	2.104325620859311E-6	1.681476764364405E-6	1.2428423699796974E-6
-4.296096768007061	6.564113874181485	2.205427036421695E-6	1.6042302991360214E-6	1.4003583015698982E-6
-4.1907677441120486	6.6201318525786546	2.237471333974051E-6	1.5113984923658772E-6	1.533342275356947E-6
-3.42823364007561	8.77881073484247	2.752998991045854E-6	-6.112212685084909E-7	2.519970193643687E-6
-3.440421539484517	8.631632878187974	2.733018283904589E-6	-4.683564453123369E-7	2.5014141866626854E-6
-3.510174069952668	8.051882576425108	2.673023042838575E-6	7.813412018426347E-8	2.4023868353172726E-6
-3.4654247941708625	8.41479710425795	2.6818345463598756E-6	-2.6992011265019356E-7	2.4651128610805997E-6
-3.519325274558982	7.974355231943207	2.658689426307407E-6	1.4356739216192646E-7	2.381800158766067E-6
-3.8048036653298265	6.960169305120867	2.457532273422702E-6	9.703755461298348E-7	1.8601115418854078E-6
-3.942941641067294	6.809098812242506	2.3613008335826974E-6	1.2225164487991058E-6	1.7379480101176813E-6
-4.081244662082278	6.715380176995773	2.2309624083581208E-6	1.3225829423021405E-6	1.6130124757466596E-6
-3.557899482821399	7.6388476831782866	2.6655825172130647E-6	3.255883221918482E-7	2.2562572327059115E-6
-3.5506928691402093	7.692857622749482	2.67927754891211E-6	3.432536595916273E-7	2.3009187768770384E-6
-3.535122007221198	7.8370201875805385	2.6629514969507563E-6	2.430837293969358E-7	2.3362229362653597E-6
-3.5827478111781415	7.560437912809053	2.640694050123849E-6	4.510970641995621E-7	2.2104328674346765E-6
-3.656557182300242	7.31345080673359	2.54133441166445E-6	6.39345152083543E-7	2.0524786344495297E-6
-3.741595319822733	7.091603710798701	2.4773770399364754E-6	7.656630671170797E-7	1.9240661630191854E-6
-12.48823622079036	29.318127189803445	1.0027998126255773	-0.20412043204849709	0.7529922290012128
-12.301573729696075	29.291730374054282	0.9617743449874923	-0.20357011994962693	0.7457853989039738
-12.904182385341631	29.37659805299116	1.0951193820193126	-0.20732076940676297	0.7617502461375363
-12.704310573905445	29.35687813300677	1.0507098011610467	-0.20607695050929714	0.7583858847695495
-13.215739023882737	29.375039723105594	1.160058037743706	-0.209639599476219	0.7595738914338573
-13.289816212405814	29.38416912499247	1.1764992753717718	-0.21071534867151126	0.7595361514091741
-13.628735756055638	29.408293625969595	1.2414557053935904	-0.21311516335228162	0.7513841737378375
-13.761313265189306	29.420327221129604	1.2674177538376787	-0.21442673833451723	0.7484552054993118
-13.789831291953012	29.42263826529943	1.2720954030817113	-0.2148692289219525	0.7473725752682913
-14.193507593470319	29.351006338599753	1.3311366804477216	-0.21361844958261092	0.7250431657654643
-14.343065600888547	29.30623263263965	1.3488573192162125	-0.21082595428440354	0.7154654092505136
-15.169871121939503	28.7024294022831	1.4515358027252834	-0.1779709939101923	0.6749433908304596
-15.025976096323706	28.826575538617305	1.4337056212475012	-0.18319355394923087	0.6813442998786402
-14.704342841257393	29.099582909420015	1.3937170225474946	-0.19629477497849054	0.6963851882341303
-14.77814405518191	29.048154888872233	1.4024201669900576	-0.19262468654694134	0.6921640161914233
-15.194930389272562	28.670268692680192	1.4551818921260382	-0.17747192176599583	0.6738865054424032
-15.552436058935607	28.262388145106144	1.5036870525602513	-0.1728607947036252	0.6573327540149358
-15.65870487864321	28.128694460225432	1.518225964508375	-0.17178559260781776	0.6520281967634202
-15.420870685895718	28.414489982476084	1.4864200645171013	-0.1724500280789361	0.6634601973992686
-16.14669845066415	27.534817692946177	1.5722052546789855	-0.18434065149037315	0.6170429092938243
-16.18902508127296	27.487365967844962	1.576034270238467	-0.186053403334065	0.6133044024627222
-16.090879730623392	27.60512583812312	1.5660892410156182	-0.18278359349045814	0.6213024022377747
-15.906983759261689	27.83045491742547	1.5469646438071778	-0.17726720646871957	0.6356982248773229
-15.78801336657089	27.974288039163056	1.5341786733099045	-0.17386062669072708	0.6439296329945327
-16.4224657835804	27.241242221715776	1.5897530709277683	-0.1982085967278054	0.5933661057470896
-16.636541644582238	27.015574682657572	1.59619286340561	-0.2085997686638977	0.5710422264318179
-16.701862721366762	26.948993088668995	1.5951234704317727	-0.21250048057684304	0.5639285186993214
-16.98192097775023	26.67928029930171	1.585321206999986	-0.22697888971288102	0.5386632105114405
-17.086567607533095	26.586911131348927	1.5784842566682213	-0.23336360071040763	0.5315919624075283
-16.810764952407226	26.84442366016748	1.590926858763419	-0.21820100482413235	0.5543547887090289
-17.316197999609905	26.352544552541893	1.5570827610665947	-0.2512807562940311	0.5213049263747329
-17.45518464052986	26.210110438215963	1.5426865785303592	-0.26095901756077095	0.5164212607760823
-17.722095738557805	25.895382301413925	1.5182652689438298	-0.2935641843930431	0.5156388217097649
-17.72264017583542	25.894744071275742	1.518207065554037	-0.29363079607588394	0.5156349421676256
-17.932597821946576	25.11386146747848	1.4705102086067672	-0.37365192131088315	0.49229959034260046
-17.907096306050956	25.00313633884308	1.4635079486234064	-0.3864414352078087	0.48409418316321146
-17.75267320881764	24.32471147247125	1.419498003542612	-0.4655044258129731	0.432831992317589
-17.92944471255859	25.1306830888716	1.4714216131556694	-0.372059045497823	0.49272564066169394
-17.722777975835573	25.894232143167198	1.5181740245425002	-0.2936923492389435	0.5156122456963452
-17.728945142955695	25.871483784810497	1.5167918858678422	-0.29602176240445877	0.5149384837101091
-17.700264955727473	24.192801294244298	1.4083749861462964	-0.4821278675229549	0.41484959859739434
-17.492893227235577	23.675149455238873	1.3629575620017094	-0.5490932993071058	0.3446366394634264
-17.219818972655105	23.051350814888384	1.3048087524615122	-0.6273769166236647	0.2537883871128801
-17.213682929786287	23.036984749786797	1.3033577283520594	-0.629180608533351	0.25173094267086177
-17.20651458505761	23.021889840621302	1.301816925350939	-0.631116490501227	0.24933521089215982
-16.72944438496599	22.0265670999435	1.2043443937269347	-0.7496296019457568	0.08720613122083035
-16.772330573218266	22.113599037757318	1.2125095912300385	-0.7403028448087459	0.10125855933149058
-16.97378539565523	22.529669064239176	1.252394039570138	-0.6923686189663396	0.169083764967212
-16.69878402350933	21.97001521221032	1.2000696135887174	-0.7552660859715483	0.07823654618779417
-16.44523432072541	21.481646309928003	1.1590931913329254	-0.8057345732077166	8.127312579971728E-4
-16.38784636008633	21.382208809377225	1.1533126116785153	-0.8148076714479668	-0.015105777303990996
-16.10429654720809	20.90765006213037	1.1192859291820276	-0.8582905070144382	-0.09474977833399004
-15.229590069694847	19.59839917871314	1.0647740300525728	-0.9267528356077908	-0.3180242108732311
-15.573303162172023	20.08692966262294	1.0792982417424475	-0.9081256458219961	-0.23551613860072348
-15.762739830454272	20.369577854236137	1.0916966526223066	-0.8935811584378464	-0.1868781916858294
-15.676053214728174	20.229671015614727	1.083944544620888	-0.9026333569625059	-0.21076123855288384
-15.004965242227517	19.29705702264412	1.0548750052274833	-0.9178223257742133	-0.36907052765094095
-14.347740685004595	18.43237628944785	0.9856254845542775	-0.828316510629971	-0.48798057117383087
-14.71316053352021	18.903140185799252	1.03442986619535	-0.8958552801601646	-0.4369225373599449
-14.112301424219844	18.14085757339455	0.9378806252237715	-0.7686475013730178	-0.5095871404524301
-13.786968016309958	17.746840232171802	0.8527789256976124	-0.6736760050119145	-0.5041048781916161
-12.572484095421888	16.31238607204104	0.48537390027686333	-0.3370498075527855	-0.3309645801026941
-12.73923093656964	16.50237005974189	0.5358127938710269	-0.3811680272131578	-0.3591350323528261
-13.149721100590622	16.985383718836303	0.6591660950769358	-0.4935796674230589	-0.4217807995603593
-13.560443943361147	17.474962802260926	0.7842386276965507	-0.6088225702779645	-0.47829790112601245
-12.433087863224218	16.142914163274668	0.44383394803613707	-0.3036350138410801	-0.3047416383457718
-11.67886765718853	15.130655135953049	0.236105304920927	-0.1335891889026331	-0.17113040169022103
-11.370603754574383	14.616160191779192	0.16178955467018002	-0.06821714794688091	-0.1245571966289323
-11.928279318244115	15.521235666230787	0.2988064262971423	-0.1859281323146968	-0.21171116910260993
-11.098102119973685	14.067276715400904	0.111907029552169	-0.028991976050251157	-0.08712875780762122
-10.94829922258624	13.75778922441979	0.0841043567312459	-0.007992689151575427	-0.06664147937624805
-10.566136973193167	12.955069884045642	0.04515529238664567	0.007812952877677208	-0.031366348992993974
-10.528617101577506	12.869997651759531	0.040909314224810533	0.008925440911226629	-0.027751684368034935
-10.125844678960055	12.03212679724241	0.02540307853473056	0.007800342705798451	-0.014118872011363458
-10.205786830641387	12.200371242765215	0.028520346698772812	0.007976595419131234	-0.016873106690716136
-10.11776374681346	12.014636087480781	0.025194039513455096	0.007728622234313697	-0.013939276919210736
-9.799033203597945	11.32040592221854	0.016693534542202133	0.005908218828145528	-0.009221801608756039
-9.732454220074882	11.174895810343436	0.01489417089027645	0.005325960087537334	-0.007861248161433354
-10.081694286405995	11.938670646469957	0.02427580570143298	0.007491988948018737	-0.013430975026556805
-9.419861471494833	10.505758447346915	0.010495321897496785	0.0025143053377074077	-0.006537988854733885
-9.39945834397536	10.463080013210769	0.010204542763456448	0.0023280360557871244	-0.00642962311497007
-9.362989365785312	10.388561145610026	0.009802585903528602	0.0021908277558140236	-0.006268030683516501
-9.15485933130238	9.94585479357356	0.007532308026417009	0.0012032441001461976	-0.0054095499476839
-12.250739993292553	19.150604908283345	1.04445876636712	-0.9552748991660895	-0.3792316999545461
-12.385666050996104	19.229462944007324	1.096039293799363	-0.9893774024910807	-0.4213286152454736
-12.018444755085756	18.995911937273455	0.9414147344091301	-0.8906380366496546	-0.29831884077512716
-11.827571680933026	18.805921238230237	0.8915480104025781	-0.850614566645217	-0.26379074249054146
-11.71378598197753	18.69006222155872	0.8585693903912477	-0.8241841812090481	-0.24011841175356002
-11.489121580415649	18.312221504949157	0.7729628758791534	-0.7487189947476083	-0.19104740825312716
-11.42092816915265	18.202424829191397	0.7480973640459916	-0.7263740295653022	-0.17761186989784827
-11.137081940903064	17.673975351763787	0.6254813072623624	-0.6110003966421216	-0.1280860839628462
-11.050577560623434	17.52903972488271	0.5910110303668756	-0.5781539427705272	-0.11442481965118767
-10.900173758069224	17.228821915447778	0.5195714977646944	-0.508529191815675	-0.09387393792348908
-10.59407257662658	16.86993613536655	0.4261955441073173	-0.41822911167974164	-0.06423407843813128
-10.4015251414116	16.663994998799538	0.37548122505008996	-0.3688712274295415	-0.05033496190020382
-9.980308680915373	16.24426542990552	0.2740408890361316	-0.26959528376319286	-0.026913902202778412
-10.52456597891735	16.788877057884427	0.405596086591418	-0.39832352030782137	-0.057156021639872996
-9.215934750579713	15.702403997568886	0.14906664613349446	-0.1464782814768816	-0.015112811600348044
-9.506635524164235	15.916651407254937	0.19639558638350832	-0.19373024358924446	-0.012368225003469471
-9.713477904294042	16.0562870014233	0.22986016642612458	-0.22650347913655047	-0.017644344794110072
-8.987328542896977	15.535943891824608	0.11372317391124438	-0.11126236296476133	-0.016116600005411374
-7.038155536202357	2.4161328913912485	0.001394359937612128	0.0012295553181783038	-6.031526153895224E-4
-7.218271698777633	2.47634434863711	0.001406279227383571	0.0012147526736362656	-6.582321408227486E-4
-7.402921517489648	2.596088343862585	0.001407101770996787	0.0011822819596404269	-7.181046479703926E-4
-5.610926604361966	2.56874897195521	0.0011749873597931945	0.0011442801541927633	-2.1445427128181712E-4
-5.791192046184306	2.4885541575675454	0.0012137285239314439	0.0011720569448665824	-2.5618852535437504E-4
-6.090991914769232	2.367770791599311	0.001276860507075649	0.001216063846123001	-3.2862726072940135E-4
-6.223300720670824	2.365865245728654	0.0012946557782437269	0.0012214467201396525	-3.6489915653256503E-4
-8.524776938151282	15.280293075065625	0.08394348392357273	-0.08129122045542334	-0.019827061382894046
-8.5390176621	15.301185889469425	0.08873766624553009	-0.0859341051157737	-0.02085001122537884
-8.574275941324595	15.320887483760043	0.09077839768625853	-0.08796879866417395	-0.02065496742134691
-5.2268760988311245	3.1984387632370352	9.93840477782787E-4	9.765736899565243E-4	-1.5416107346549865E-4
-5.323022364028059	2.954304032548915	0.0010585725780666196	0.001038969820180247	-1.6579902263036105E-4
-5.411391041049513	2.8046470279535036	0.0011015258365744257	0.0010787367497119746	-1.7948266125960123E-4
-5.361270108912003	2.863813885716368	0.0010824740472033354	0.0010617410818617003	-1.7039862761039032E-4
-5.176470922340737	3.3654332504811606	9.538405450754275E-4	9.374278671907667E-4	-1.500845386747954E-4
-4.997438755280889	4.032636318053695	7.98295113818016E-4	7.845295036757616E-4	-1.3332703986111707E-4
-5.108994509801874	3.6116460899580636	8.922822845049135E-4	8.771075800913526E-4	-1.436411428548199E-4
-4.991774580661376	4.054261353979088	7.932474543215303E-4	7.795758545195989E-4	-1.3266891758641019E-4
-6.53602006808163	2.347293243898074	0.0013384007371664624	0.0012364781246785206	-4.5154557561803384E-4
-6.871423256057571	2.3759082864320638	0.0013786203421257638	0.0012371384610740767	-5.512970232365235E-4
-6.725008134174486	2.363972974785624	0.0013624265809734696	0.0012377777598927273	-5.083235069397856E-4
-7.498445287702315	2.6504749625169852	0.0014079908858976656	0.0011668015325038029	-7.481992938592537E-4
-7.543394316053332	2.6908233254228815	0.001405588819450966	0.0011552881104098904	-7.630423626556089E-4
-7.714537633122486	2.9137762658493207	0.0013805776766352693	0.0010909939150781768	-8.179083660925923E-4
-7.7891268079090406	3.0564766598021276	0.0013606803032440405	0.0010504077775762672	-8.428860448505817E-4
-7.80527300412054	3.4063802626319237	0.001285823605071193	9.539380803382848E-4	-8.499811217526319E-4
-7.804324521600502	3.2269612996167556	0.0013255643464768776	0.001003624509523485	-8.487746794585815E-4
-7.758877336072651	3.698244931275473	0.001218810972591607	8.777474967628536E-4	-8.392499664769571E-4
-7.751964178591711	3.7286102673963915	0.001211256982510007	8.696045703382643E-4	-8.37392880772506E-4
-4.868412953288395	4.489722570165323	6.964815548708629E-4	6.863675285963856E-4	-1.0748825296998858E-4
-4.944274103721604	4.221530184777065	7.561444512942418E-4	7.438593940286775E-4	-1.2303655651372628E-4
-4.861218645669248	4.514367912389247	6.908478372142375E-4	6.809735072012643E-4	-1.0564346514507134E-4
-4.761328567585714	4.872867994409656	6.025422672731887E-4	5.961014424119858E-4	-7.769980021546792E-5
-7.7347878369548635	3.762505605967378	0.0012022488465499312	8.614060829694008E-4	-8.332082925793855E-4
-7.441188952293851	4.488511996506501	0.0010403066348096917	6.949589547000522E-4	-7.740868522429604E-4
-7.462522939780039	4.43043664258904	0.0010522624450866075	7.081526626637201E-4	-7.779989134304264E-4
-7.583988224902736	4.103803156183615	0.0011137949285749465	7.774298687244501E-4	-7.961799933894071E-4
-7.428705960551779	4.562167039268793	0.0010335350337762012	6.797353323986352E-4	-7.769329585014576E-4
-7.367225146909923	5.0179675342064245	9.93656376211071E-4	5.861611078204693E-4	-7.974513418354917E-4
-7.395373926440531	5.510469499667041	0.0010170809701680477	4.993317035365089E-4	-8.679651721977436E-4
-7.396628687854849	5.543415335697084	0.001017872068706272	4.931317225602702E-4	-8.720330481430695E-4
-8.951906927477943	9.55517852325179	0.006472658431439414	0.001013911654224682	-0.004923135736392607
-8.732770861641235	9.107630277300872	0.004930834527508034	6.543585473583672E-4	-0.004018960899309031
-8.477149435408428	8.592840803667324	0.0038152048581888854	5.18911147417209E-4	-0.0032063335861971303
-8.352048182285694	8.325615036227727	0.0033056282967232798	4.969765219860629E-4	-0.0028415394533866283
-8.222367325804308	8.079901469599669	0.00295814024869682	4.7164660705990467E-4	-0.0025678275787315713
-4.558078678429407	5.6727023718291845	3.822189824443152E-4	3.8147436247936323E-4	-1.6770425669913787E-5
-4.661854211303943	5.2307881209663405	5.085982899896393E-4	5.05670002118392E-4	-4.711365685447155E-5
-4.6736829568741065	5.179041007331088	5.227020144125593E-4	5.193647841271932E-4	-5.083320108886769E-5
-4.664862639408369	5.2157017440172675	5.128753182332436E-4	5.098641887613004E-4	-4.786688758095956E-5
-7.642518454416541	6.7438038314408955	0.0013962804721298493	3.4810646258056564E-4	-0.0012612266234907818
-7.72390205946121	6.960130553786359	0.001600503284512066	3.616110013308064E-4	-0.0014297924250033169
-7.960824009101229	7.5515457825414485	0.0021326016551244803	3.9522243620331493E-4	-0.0018783694320721603
-7.398279738095727	5.568321714484634	0.0010216924091160716	4.894025136653592E-4	-8.770601691975677E-4
-7.486554017062449	6.151026864151781	0.001129092405811425	4.0088161589072564E-4	-0.0010097107290942223
-7.599533786520233	6.612688047526157	0.001340365173197861	3.6208658614532966E-4	-0.0012114945733487244
-4.559353287845783	5.783205763653101	3.471599331394239E-4	3.465041732055449E-4	-1.150307482962479E-5
-4.539973927898901	6.108340489734484	2.51655818010538E-4	2.5036482669161104E-4	1.221153965464163E-5
-4.595870421128182	6.280367827388355	1.4705408880921243E-4	1.4612200712261654E-4	1.0722146582974644E-5
-11.949523827617073	29.206895619841305	0.8824164706063458	-0.20103317230824205	0.7243581729812878
-11.807688642858182	29.154031813094953	0.8500457976614988	-0.20143215768571746	0.7113727340338168
-12.00330605669702	29.223330979102066	0.8947459216806648	-0.20111499318210105	0.7281710055281252
-11.58017196199464	29.065937130844834	0.7992920296104096	-0.20439218208171667	0.6921992329699335
-11.41683712235142	28.96940271662765	0.7640383345653066	-0.20965486716565107	0.672083024151968
-11.219350371023808	28.853937987330728	0.7209203492706333	-0.21756628757179233	0.6473154990436292
-11.063811648377435	28.68153300927144	0.6888210563457728	-0.23598127048003437	0.6213888631968618
-10.947486528223845	28.535037823889105	0.6641374151853044	-0.25111968198722545	0.6011712746541873
-10.899230615467399	28.323819733732066	0.6542993529996581	-0.2796812462261345	0.5849155111073292
-10.868467577029437	28.194812621939796	0.6479809695026023	-0.29705366965677926	0.5748124017748708
-10.876511202290695	28.109887068149042	0.6544349902070409	-0.31276924162074826	0.5712935333938135
-10.899672074901286	27.854101802332053	0.6680370719077735	-0.3564759960696613	0.5572106139489983
-12.412266700730603	28.73183000599365	0.9310228813548292	-0.20849126503776255	0.7158201154131875
-12.004390987243811	28.644127827029816	0.8368405125268096	-0.2328114281388278	0.695169256316895
-11.418956634563854	28.353076382645266	0.7209701591683718	-0.28542365984622287	0.6420058788388974
-11.624144095082618	28.483083006210283	0.7567166633413722	-0.2633446987701304	0.6637521165650777
-11.98757052088968	28.638168487186267	0.8331742202374245	-0.23400167994105178	0.6939807653954252
-11.999455430555999	28.643021141499133	0.8356921288675342	-0.23309681619822398	0.6949256155996917
-11.11438165555979	28.077094826076056	0.6813063277531353	-0.3264136188365283	0.5971808806321187
-11.390783517603357	28.330385589064328	0.7166946368374674	-0.28902418601216456	0.6382911384849236
-11.018694723095315	27.985290635821798	0.6750710893981515	-0.33962162158210796	0.5802374750236372
-13.471803069018005	28.77445563984976	1.1983106164139543	-0.16211946158056106	0.7424453445234588
-13.48260549035852	28.773788416678933	1.2010033602861148	-0.16168994069077017	0.7425103499327608
-12.935354512904492	28.789110493383188	1.0621000523128528	-0.18354173169877427	0.734619608083322
-12.730299209385468	28.768829272465172	1.0109823739151098	-0.19282358565784885	0.7283094839784932
-14.231290469589101	28.525879619960573	1.3698345398457494	-0.1464332305580665	0.7309129804756253
-14.010448775461906	28.63328583652027	1.324506689540935	-0.14805869819271722	0.7365518971910027
-13.506471729136642	28.767317669153915	1.2065234727381668	-0.16111253233463396	0.7422195430263525
-14.460841527293365	28.39408003504012	1.4137700965713271	-0.14513824990585883	0.7221211385566499
-14.783683682753072	28.129965573228738	1.4597240592127283	-0.15047571021869507	0.703671959835122
-14.975465100779633	27.963363652093868	1.4846232824665409	-0.15562968695710855	0.6922017727777751
-14.857377166814722	28.070482248494333	1.4702929255215722	-0.15177606053172712	0.6995427182948437
-15.247091508969765	27.723494694946858	1.5181282186903025	-0.16353839647317284	0.6750963327133186
-15.438921475279523	27.548521108541188	1.5396595236301365	-0.17025400413412334	0.6625473937950248
-15.777307067901031	27.23142152114181	1.5733501089282664	-0.18297470040843614	0.6371046010154859
-15.505550048294694	27.4862002405047	1.5468696909611304	-0.17261886473970067	0.6578258165138993
-15.95882932927022	27.057658625283377	1.5899995815471581	-0.19023549085259	0.6218362047982702
-16.071627921968407	26.944874315391413	1.598226317134095	-0.19572843332844614	0.611208929273399
-16.348879088595037	26.649360708813276	1.615260106954096	-0.21173350013854647	0.5795001996531357
-16.427997019937784	26.555959712111072	1.6177017770993691	-0.2178418023243423	0.5692534180232607
-16.656844434007954	26.17623866269756	1.611677177403802	-0.24783971054958448	0.5266395151856066
-16.696536478621557	26.09508062700545	1.6078977106375745	-0.25550722620942506	0.5172071737596905
-16.835749776418716	25.686852448177994	1.5798977767098836	-0.29486150435206704	0.4684549821114472
-16.845061757485475	25.628453285604436	1.5742657168026588	-0.30151310934503106	0.460976388468417
-16.850433340026893	25.176846057478727	1.5260164549802677	-0.35441652569847554	0.40204258997509795
-16.85038673364371	25.14105029551206	1.5221033085393816	-0.3587143934766321	0.39735546538506505
-16.822804208812027	24.752145786172367	1.478612617711265	-0.40424833419768613	0.34860650345618605
-16.814022621155868	24.619664448408173	1.4637205030576317	-0.4197357515711397	0.33200382457099387
-16.812945472733826	24.6090037446475	1.4625116753356129	-0.4209769337005915	0.33067223047354866
-16.723937840816944	24.10943746964462	1.403294463597766	-0.4817355664851059	0.2620216643628798
-16.711672631053567	24.055094941481215	1.3967672154363706	-0.48827631427098117	0.254731884208185
-16.289023552988983	22.907733919851253	1.249597105687718	-0.6284287489919305	0.08618065193625263
-16.541701583590093	23.45604246001041	1.3244679734710496	-0.5612440364655781	0.1707517794101901
-16.554803726644348	23.499372302025698	1.329851734811843	-0.5559785269366275	0.17675704088867425
-16.28488538521969	22.898119481008653	1.2482802114537181	-0.6295966692903816	0.08471137989147534
-16.26218103763534	22.856454352609262	1.243000879046468	-0.6346184791702074	0.0780859862445891
-15.969194038819062	22.31634337785984	1.1750110233998932	-0.6995079967822843	-0.00788085685290109
-15.890230123807179	22.1925020649246	1.162512236808526	-0.7137801162845026	-0.027671083358072397
-15.611918811164477	21.76175729997115	1.1163210195324205	-0.7629418887941827	-0.09732888646572269
-15.389654649869971	21.467446140267274	1.092905458492337	-0.794382999721529	-0.1457143512401025
-15.211472875440649	21.22502075941048	1.0725368791778909	-0.8195487758419562	-0.1861950008364573
-14.852605830718518	20.76860561637889	1.0529194191570517	-0.8631024972241909	-0.2610388038929357
-14.818368111934701	20.727265125728813	1.050566459629413	-0.8670859989641284	-0.2680153558161447
-14.010753868674147	19.956266747716498	1.042936619418653	-0.9308912547286456	-0.38495749509511834
-14.087441807327457	20.012526511232718	1.0419103098604672	-0.9269360186038293	-0.3784759142755632
-14.468160486474938	20.371519812579944	1.0405294550872892	-0.8986499431888697	-0.32525712671604823
-14.161164464278139	20.08381166702931	1.0409286340177197	-0.921680101015541	-0.36846685732425366
-14.781086333771103	20.690256417429	1.0492684352941075	-0.8705554979384195	-0.2742043750020463
-12.566775432145782	19.255877513320883	1.0893943504328627	-0.9843302501698425	-0.4304482057259177
-13.290339014836286	19.46305631769065	1.056791454953086	-0.962649994580668	-0.4343997304616829
-13.1729303124603	19.418787275288505	1.0623155040262653	-0.9663617502044908	-0.43827513853400324
-12.843245224742368	19.28971157894774	1.078526360434843	-0.9767921478085867	-0.4486136639697692
-13.364979556612642	19.508469790386137	1.0559107707389288	-0.9605996111864554	-0.43082413671697695
-13.714991928392514	19.7215588672211	1.0474546587691993	-0.9475363785720826	-0.41345542079845116
-10.73275094914898	27.601566124654774	0.6874734940181009	-0.3839720712617192	0.521864963773021
-10.621312259153935	27.431657608134955	0.695362598582824	-0.400547622941865	0.4974466284938329
-10.494472622804425	27.139762728691487	0.7251336789503331	-0.4246034472162873	0.45768261489762563
-10.440814811578786	26.97290839065918	0.7348072316886823	-0.4367978535560591	0.4346094432323831
-10.340010025599554	26.46761329405222	0.7788933769719685	-0.47397913604634745	0.3630998460938074
-10.310942985096554	26.231506882359504	0.7873099650754545	-0.48933796614141234	0.3288014842851619
-10.254915889396067	25.788604694922874	0.8330793981756841	-0.523706034472827	0.2654226013715213
-10.226478276469011	25.49740684588262	0.8535853445887349	-0.5446383087476729	0.22173428753613317
-10.15297056364784	24.454238785309386	0.9657277794097447	-0.6286824579183148	0.07064301657997177
-10.148816922605754	23.97207807587904	1.0166049094701335	-0.6685179701527455	0.0016455462816628796
-10.1572747910747	24.735583520367605	0.9365908124005633	-0.605301156986006	0.11101294322131183
-10.162097597121184	24.830116402868736	0.9281324312932735	-0.5978444530543436	0.12492048934165671
-10.162546766859359	23.84260305188515	1.0299479376377043	-0.6805012487165413	-0.015444976539267751
-10.199764060738538	23.17965757589045	1.0993184440155543	-0.739050647793476	-0.10663390581552087
-10.264133457042867	22.925685144978395	1.1173183302264253	-0.7624027338383627	-0.13819370381911988
-10.334836167150385	22.416165687077918	1.166940427495025	-0.8077843971728311	-0.2076326936096014
-10.491992980100063	22.018023813554393	1.1944556481754671	-0.8504961884986241	-0.2544301776289636
-11.549836964138185	20.072338696358347	1.275932267554808	-1.020164172090252	-0.439808574623286
-11.554967867880773	20.064003427239495	1.2756114351098229	-1.0204104017565339	-0.4403603316842765
-10.551136967279964	21.796553611972193	1.2157831262019705	-0.8731516547685365	-0.28292692364730154
-10.861109989919282	21.2561808403101	1.2388235677852086	-0.9290729781817002	-0.33841638173673394
-10.944210941660401	21.11696785294288	1.2480958919096683	-0.9449336507205801	-0.3530376887181127
-11.133323225905555	20.800917117156818	1.2603389874665596	-0.9724956065358183	-0.38171954159821164
-11.346534801731305	20.436488911990164	1.2699355817203122	-0.999143444665981	-0.4114568024678718
-11.231518843805489	20.62710766906838	1.2698992968180085	-0.9877931241782759	-0.3968771892409779
-11.741469854730147	19.77949816437784	1.268382750593948	-1.031090910693751	-0.46152981482345623
-11.841147224706019	19.661418434931374	1.255862457782091	-1.0332604024414331	-0.46525819071277125
-11.973386913159729	19.52262481256701	1.2402230564230763	-1.036789174874383	-0.46857091225056013
-12.17042537041236	19.353881967026794	1.188589122530369	-1.0232561946763958	-0.45896332520303634
-12.254791953417843	19.298450378205736	1.1504477213788324	-1.0098264634239844	-0.443614479165184
-12.107678242949614	19.405561627556374	1.2037975293588696	-1.026353853263246	-0.4621363301969798
-4.288326386940742	5.8070230604936794	0.04742471037270513	0.04118938261032694	-0.016544522356776347
-4.307057605244767	5.526002436139832	0.06518833463039128	0.05753936037591047	-0.01799276695047654
-4.180171464701457	5.245978145694322	0.08373617788845376	0.07571099704889096	-0.010650638766322778
-4.162615861022818	5.199209053922773	0.08663964901602647	0.07844154764549614	-0.009643484801505961
-4.143652721141185	5.191949089536986	0.08723935772121984	0.07886644419352651	-0.008636714778535606
-4.014987066173259	6.398560350145364	0.009691037295482643	0.00629409471869794	-0.006677807575023759
-4.102160277057983	6.226155071234556	0.020561243443430365	0.016758500732429408	-0.0089916840533236
-4.158587255864665	6.1200098173878565	0.02756165179509746	0.02346474059137394	-0.01081054895050539
-4.284793079351208	5.824858607178209	0.04622616220637137	0.04005332559895754	-0.016351582084783517
-3.6322745368198053	5.1479752237781815	0.09347770814579397	0.08280415369508365	0.023463426969812646
-3.7520724673596213	5.133869891353276	0.0934867195536333	0.08340496450389748	0.015091630625728776
-4.068810461062704	5.185234828589743	0.08839312096428559	0.0796908092143959	-0.0040480060030697665
-3.4079134276844885	5.238028583704212	0.09118340550679938	0.07719710521091225	0.03843162699647053
-3.870611147185512	6.723331704642558	0.009373297390300886	-0.00836169805881636	-5.803858334101739E-4
-3.93550508782948	6.569124366309313	0.011391816580367317	-0.0043475776308663314	-0.002303295689060964
-3.083077723553127	5.477621858005871	0.08663880074056202	0.061000136522367056	0.06091009488867541
-3.2016356353304536	5.395281637801698	0.0890131684955173	0.06733282096677377	0.05240255230073597
-2.9250367521464256	5.618751443255416	0.09125425229776617	0.05140223876555476	0.07273689981838859
-2.808073832376915	5.742408533499555	0.09351977292724542	0.04332432873765506	0.08065720047616178
-2.561109083068193	6.012828978318681	0.11480256863499404	0.025457895099969204	0.10013685816897742
-3.6562255957727294	7.214473650128381	0.027237477076605274	-0.022924506019257215	-1.0212681014164274E-4
-3.592522873141893	7.34008329807876	0.049387075224104654	-0.040424756819708176	0.0035678564917898834
-3.54328167840365	7.470859406778205	0.05579929171799403	-0.04567389537087852	0.004030919690269194
-2.1477862434435124	6.617732931249476	0.1810694634324694	-0.023632055592901408	0.13898544684519026
-2.178221292733067	6.571855578800015	0.1747851593273822	-0.019001859411663567	0.13647620685977668
-2.0648331524982755	6.7576354797203635	0.19889823931472947	-0.03748399598654624	0.14622111071891386
-1.8849213199230619	7.066868042911974	0.23796795585583902	-0.06799052826704906	0.16146993753513736
-2.4120263893614973	6.229400814325045	0.13731061727228533	0.008940976387705246	0.11421870090468757
-2.5361866250272955	6.047252036713077	0.11706994008046927	0.023637076260812268	0.10210586555953022
-3.935819787141531	17.984500048599497	1.044463639331169	-0.5788056617611418	0.12538965325345014
-3.78336958602557	17.993315823553566	1.035543092117076	-0.5810286207190569	0.12340421094076404
-3.427077741744119	7.766058137175304	0.12756630729127472	-0.10205694249328301	0.009699219617219777
-3.406569881135219	7.832445527304884	0.13702042280148935	-0.10884881811309527	0.010228861530117327
-3.395983191054093	7.883794864942119	0.14433651905882172	-0.11378255458271747	0.010884598038683586
-3.3371281060386737	8.150918617555703	0.1855349310819384	-0.1377278069985471	0.01375306009561401
-1.278169408830863	8.48437433428823	0.4176548732231732	-0.21187876947585477	0.20948188604054807
-1.4540629241815408	8.03470965362341	0.36138671614724965	-0.1657953417837609	0.19884190684258832
-1.8167261401452421	7.208011822579171	0.25497376044771203	-0.08189809037359327	0.16838283502998797
-1.5523830370140876	7.789776732269239	0.32931080146109143	-0.1394633343539414	0.18969484072717535
-0.9410764433027281	9.405038530050247	0.523228262749332	-0.2995149995970249	0.2234855485781569
-1.0329367331417418	9.151234284338832	0.4951438187183164	-0.2772562862593649	0.22038971950785607
-0.7679094447811552	9.95277965234512	0.575805621700684	-0.34164358513749626	0.22726226491831403
-0.33002843814312044	12.134348277380695	0.7503288983683944	-0.4835307246576734	0.22598287083093158
-0.3357764586920513	12.078843485378034	0.746567605784916	-0.48042888804549844	0.22637187998019265
-3.417433509638533	17.827381727176302	1.0182571741114643	-0.5895148946249454	0.1255738819789979
-3.353382382951112	17.741842308688575	1.0160004946654007	-0.5917289866252411	0.1271035395524453
-3.674832941632539	17.93323560833925	1.0309246844628155	-0.5827005055913291	0.12525870246863427
-3.5409307277999584	17.885907081965335	1.024568120823047	-0.5869020090798758	0.12488032965954865
-3.1860561960175433	17.549365365355296	1.0092433486996892	-0.5949961005326223	0.12936918635789027
-2.9981130641699174	17.395321314172424	1.0030389879301629	-0.5972642319334565	0.13160967448820404
-3.2165215628928006	17.57820816975883	1.010149266015917	-0.5940851081882468	0.12924603410826946
-4.1137207324417435	17.95308223849858	1.0582244079136935	-0.5751348608282005	0.1250685037062184
-4.160621080742889	17.795938972454014	1.0648161134257081	-0.5755340209086659	0.12729240894958677
-4.190763877417752	17.70804950350443	1.0684310879836385	-0.5742595029433827	0.128035998351923
-0.33050020850094985	12.145123827625998	0.7509058844025701	-0.4839826040420985	0.2258454381080251
-1.4343564303268679	16.31909273804294	0.9386698444843684	-0.6036746277704588	0.15479454388822528
-1.3066176526698219	16.0680303809159	0.9301287570024943	-0.602943510702496	0.1579203334143238
-1.1152979539279455	15.611202681804269	0.9146470675264253	-0.5981419844204872	0.16594638701305495
-2.4474803932797915	17.1585224792057	0.9866426175284431	-0.6015866270546882	0.13898970779809874
-2.055761384167546	17.041296048986602	0.9721868779051228	-0.6045763658487108	0.14284287609655227
-1.9984998164489554	17.002629506016117	0.9696157610854796	-0.6043453421405472	0.14414398541231527
-1.5724149375605685	16.580962567434636	0.9484812992846857	-0.6059917992573379	0.15051769587669045
-2.9820955633715815	17.38344915169903	1.0025327480599782	-0.5974074137890654	0.13184196518114547
-2.724789042326286	17.256116533629893	0.994810017137022	-0.599536297523096	0.1354070567132965
-2.531457869203797	17.190304756335227	0.9891316716276197	-0.6014096001863012	0.13728619074422097
-4.183190145794866	17.56540290424019	1.0679030453228764	-0.5739150983765818	0.12934830328215183
-4.207099313692599	17.371866069837257	1.070930496731008	-0.5754226107641539	0.130714331951941
-4.17345519997633	17.089831976884682	1.065219879524136	-0.577651781376715	0.12991071046054034
-3.3148310309893363	8.423923301546052	0.22765932870436362	-0.16635340250233258	0.01437390172877646
-3.3001926290874843	8.663118489326514	0.2617234033863331	-0.1913696728376839	0.013906902732656733
-3.2862287614074197	8.915212706658004	0.2965785706021225	-0.2157292671570083	0.01553431718824207
-3.2794829862540458	9.153166440048345	0.3319635331876276	-0.24092855678659156	0.017070117146682214
-0.3805651487088481	12.953841366376702	0.7955506928319116	-0.5197521118735456	0.21452832773278255
-0.4307061904896281	13.36924122248353	0.8187390285090149	-0.5386045409900769	0.20809633727625024
-0.5075965103225141	13.744646939005303	0.8356222505845574	-0.5501617494426159	0.20205887387740318
-0.5977318219793605	14.096499370658435	0.8530806489864736	-0.5631831607367076	0.1950685247752308
-3.2676731937878696	9.605726412719452	0.39384570251526346	-0.2820060597306489	0.023578395786784626
-3.256429234120413	10.042692132374542	0.45220684031968783	-0.3202292462604166	0.030219540300115144
-3.268410707882346	10.416945356274994	0.49629577180494516	-0.34680457599307374	0.035500604114949645
-0.6591870284780542	10.31262568099423	0.6114223190854591	-0.37060182785475626	0.2296325948062223
-0.42285288091859907	11.258976825610697	0.6909493340675548	-0.434565260984329	0.23194375362938602
-0.42939644071267913	11.215805729165236	0.6874138512914355	-0.4315677529132619	0.2320502862091358
-0.6312573047807166	10.428088654680536	0.6222800243432768	-0.3797388137525635	0.23012080638171578
-3.2903234695987535	10.897386429199772	0.5562760382242737	-0.38426787368443743	0.04200066726657704
-2.987291544864133	17.386535233830127	1.0027145747357882	-0.5973791161169986	0.13175987904914555
-4.164359810315925	17.031866286091535	1.0637039232751042	-0.577723011123542	0.13008303780739414
-0.7097934901376413	14.466809880080852	0.8705581306790902	-0.5755383130802807	0.1871583821839123
-0.8575672753041089	14.969271293498517	0.8896412769075264	-0.5860085575951511	0.17830317672587215
-0.9532329287786547	15.217415294466539	0.9007088707526361	-0.5927708567076408	0.17265406731721877
-4.1386892518049425	16.602845789463966	1.0502398529006736	-0.5774702203876318	0.1268894869238231
-4.159558946386909	16.976159925336383	1.0618276068318178	-0.5771513023200009	0.13010255368064597
-4.083322820670365	16.225441788462653	1.033212073933298	-0.5757586301350398	0.12342050453413438
-4.075875945060494	16.183223288394085	1.0311544096634908	-0.5753697219513313	0.12325165775743417
-3.9528003255732322	15.292784673108926	0.9745313877023927	-0.5652416646008083	0.10729734122952095
-3.9992067929440043	15.73055462668215	1.0043451308369897	-0.5720529093638151	0.11601239449275344
-4.068371905853679	16.139351008679608	1.02838260770953	-0.5746817215088212	0.12265719195430864
-3.903746688804401	14.691009127397303	0.930282951015893	-0.5520375104120621	0.09573454668146615
-3.86987704440043	14.375574603567006	0.904865032538064	-0.5431061173950251	0.09069213263657072
-3.9256796422272324	14.820378173973397	0.9402208254281718	-0.5546626682478234	0.09798139525482938
-3.9497350317267026	15.228464150498013	0.9698558792236934	-0.5637217473086792	0.10609924601798432
-3.7268568443784513	13.894308007070336	0.8632004624293985	-0.5313123267055561	0.08365016026496483
-3.698215854277132	13.779058127098043	0.8529296054461464	-0.5279665093555169	0.08201029190384306
-3.6779639093146645	13.673870011895303	0.8429150428698402	-0.5237190191612626	0.0807323412959443
-3.571181750067259	13.33170586472178	0.8112579409815632	-0.5132202350115256	0.07579810608109963
-3.4835043026903465	12.977876322076302	0.7762778527994303	-0.4976784116659425	0.07261722241714103
-3.404126025364066	12.339701968592273	0.7146079252686611	-0.47053903488588045	0.06213700888859391
-3.3488293333994186	11.895449310153229	0.665882322617238	-0.44459961163114936	0.05682255538032992
-3.300315153385468	11.14083500028607	0.5852335928135695	-0.40164420375255705	0.04540781725230686
-3.9511621749674837	15.271050023970451	0.9730054609243121	-0.5648024336219301	0.10698645197804109
-8.244373317370188	14.628658956740194	7.958977060337133E-6	-7.311412272906591E-6	-2.970445517157334E-6
-8.208489142862772	14.204433859089825	7.476035621963171E-6	-6.8128412909543595E-6	-2.921337267822987E-6
-8.193734077492797	13.966873422743047	7.205406456324949E-6	-6.528918479259731E-6	-2.903142062531095E-6
-8.232676222944097	14.462837941075223	7.76981507717918E-6	-7.117395311533404E-6	-2.9477871190303546E-6
-8.19035693955016	13.837323106092928	7.057550515978831E-6	-6.36805291155434E-6	-2.9027276816923246E-6
-8.113167709168138	13.369167772280294	6.5126587734154245E-6	-5.8179478827471064E-6	-2.8199576791123894E-6
-8.077142174814208	13.181783020574018	6.28982894079137E-6	-5.589954705133146E-6	-2.7853496167835883E-6
-7.967407351985131	12.816549861797377	5.854168696198139E-6	-5.173443031666728E-6	-2.664886486815032E-6
-7.4202031915344335	11.241546128091116	3.95761709898725E-6	-3.3857965133464956E-6	-2.04087986124474E-6
-7.380855782333087	11.139150568907128	3.8299178442341405E-6	-3.259355325273863E-6	-1.994212828033313E-6
-7.603903539139292	11.751642921695533	4.571178494739928E-6	-3.966976102696816E-6	-2.2553863348326946E-6
-7.696154479064555	11.994745340563997	4.863082646850308E-6	-4.235309367297593E-6	-2.3637328694169063E-6
-7.744684776673163	12.145936214046198	5.038982885263291E-6	-4.401362493132496E-6	-2.4175777090585756E-6
-7.337783016568444	11.036160898112158	3.7009522729384806E-6	-3.1337685357525725E-6	-1.942195124085682E-6
-5.478513842259125	7.328297301269693	1.2641435071807376E-6	8.093720286599258E-7	9.977507059051267E-8
-5.496335515484936	7.350666297835906	1.2677944578697223E-6	7.932660358913617E-7	8.279875110513739E-8
-5.513292533723025	7.373441024034741	1.2557323210413417E-6	7.697081921026189E-7	6.64022414919595E-8
-5.7782594324877365	7.704138241466704	1.2789620603706986E-6	4.6386916360177987E-7	-2.382074089118486E-7
-5.226288884072366	6.97442447090005	1.583826822486044E-6	1.2301606299500899E-6	3.549923781965148E-7
-5.1320395346395955	6.880771446866525	1.6323655759811991E-6	1.3076787025514521E-6	4.52286200379905E-7
-4.981658732436152	6.746084424883188	1.7626924810149978E-6	1.4719713718911965E-6	6.263841839874109E-7
-4.872230788355059	6.663668971542325	1.848782937818252E-6	1.5660764408388457E-6	7.603236564016731E-7
-5.95993806317256	8.088641025459268	1.0679972534112712E-6	-2.015375661431853E-8	-3.9947572698901233E-7
-6.156106083074739	8.43849134717127	1.2498682353995638E-6	-3.2997331920355743E-7	-5.964610997501025E-7
-6.3622803987511345	8.893710900037291	1.4137207355780348E-6	-8.544049700401273E-7	-8.003523764760048E-7
-7.037730777065047	10.279206689455364	2.802791487598961E-6	-2.2874239812697003E-6	-1.5771334754688246E-6
-6.511291309796823	9.166024915663732	1.6860276951466506E-6	-1.071653212569237E-6	-9.722456197350308E-7
-6.961309529005052	10.091919377967345	2.5902544623686764E-6	-2.084010639365549E-6	-1.4894832481528629E-6
-6.976746835639336	10.11701394282087	2.615439460236548E-6	-2.1047811001491415E-6	-1.5056110260253873E-6
-11.149672852779776	19.026028297048256	0.17695814813486052	-0.041234890440488156	-0.08811728722009227
-11.177286946315288	19.099277703541333	0.17799908076188933	-0.04262243860704096	-0.08846141756790238
-9.18227086019565	22.941744559833715	0.17123237683729803	-0.1028464261277807	-0.05619517584407242
-8.933979733519063	23.042297787756027	0.16713545352177134	-0.10432409903451031	-0.051412103543971105
-9.497726748011418	22.723004536194928	0.17478653348392967	-0.09921604677027308	-0.06160225641875367
-11.201816179455392	19.362671115833425	0.17969229208791265	-0.046916139436858274	-0.08833960436795363
-11.022193536741858	18.71762456011473	0.17254519549933128	-0.03580559776822771	-0.0866246018796366
-10.948655511422155	18.634752597804788	0.17009407076663802	-0.03400309212820479	-0.08544524723611148
-10.739200803101152	18.414265673982754	0.16342980611795702	-0.02959798859037939	-0.08223790128660298
-10.426129079411938	18.242868662510936	0.15306053179274906	-0.025275292852297748	-0.07676771540180308
-10.351495060601314	18.19934593348884	0.1505869414629847	-0.024297429706657037	-0.07545304490806148
-10.276659955502009	18.164399203559437	0.14812130849190785	-0.023435809523874408	-0.07420076130793211
-10.051706148564318	18.092298620546728	0.1403700930932285	-0.021270275573421496	-0.06990933456650561
-11.220597943108505	19.547650220008503	0.18088544433884113	-0.04988846849983461	-0.08822817623179491
-11.213232813518047	19.613678726955158	0.1810467077227475	-0.0507622370188157	-0.08807415041782324
-11.167862918473158	19.983763373685665	0.1819663929906501	-0.05661314235038698	-0.0868021792292432
-11.119734753615504	20.180895538942224	0.18223622577233806	-0.05932913072218959	-0.0861134909061857
-10.889962382093142	20.81510177874138	0.1819613568008845	-0.06878327755551425	-0.0823755675581157
-10.989883259185685	20.57314650704364	0.18214434577026187	-0.06542320381746469	-0.08376026720955063
-10.670647697607485	21.25443563231954	0.1814290767963858	-0.07552920590236765	-0.07904294619106707
-8.656589193032165	23.077778160673812	0.1612128323277762	-0.10432194419067181	-0.046528254818267084
-8.262164632393056	22.97490850022338	0.15013197832658948	-0.1009318673578343	-0.038742725374388165
-8.093510801985081	22.896766634500132	0.14496797486187557	-0.09887824877691916	-0.0358269367290344
-7.68989912608717	22.564207698669875	0.13054997149800474	-0.0903279289071802	-0.0281620942750518
-10.61906467426591	21.352055718189742	0.18131799782138477	-0.07688502977900696	-0.07842058871275683
-9.936768220586934	22.310409278173573	0.17879415702784307	-0.09237723783199167	-0.06868299489872634
-9.627937960973474	22.62487940796674	0.17636614169664075	-0.09769671754855616	-0.06367786764159798
-9.573169961095976	22.676544366109272	0.1758660079491667	-0.0985216288766732	-0.0628570073132129
-10.134279956953314	22.058148587414195	0.17946432308033625	-0.08803588278632336	-0.07176367753362006
-10.304582249602808	21.836678921374176	0.18040327662649291	-0.08456493757552302	-0.07408460288802043
-10.555587977067566	21.45179651669559	0.18105216346483125	-0.07831261003805519	-0.07767917580011899
-9.871150253323467	18.04329134881533	0.13425164150066093	-0.019772587951816925	-0.06670510692939019
-9.4491510421968	17.986087424675254	0.11858213321590742	-0.016672490675110858	-0.05830837349333084
-9.39405468440286	17.97674307009461	0.11655184177821962	-0.016305485645910302	-0.0572675352264439
-9.318824933668623	17.968766098777905	0.11354097716701113	-0.015781474967806918	-0.05574248017139525
-8.866655676614846	17.930756511797174	0.09564636087264246	-0.012923874460263659	-0.046347352334114855
-7.460370084706861	22.326890903804703	0.12197619586159072	-0.08500010396168214	-0.024695268651742094
-7.181921823170052	22.004421546653404	0.11067993400635862	-0.07687154073927802	-0.020118067031412865
-6.980050576019263	21.793148493492453	0.10315950626578246	-0.07221004580325317	-0.017341361216833592
-6.576542696581086	21.409318391621486	0.08874932323121652	-0.06285555658043226	-0.011380250511456733
-8.591810565175942	17.924390418426363	0.08368186790083755	-0.011065962932719789	-0.04043357838274971
-8.160987566235585	17.895824611247768	0.06258699744953991	-0.007804353009651015	-0.03004966313614909
-8.427526747689353	17.911776804777684	0.07580324478835149	-0.009875703758863468	-0.03657027760006677
-8.540982568507179	17.920050757602066	0.08148580877321958	-0.01074720172396142	-0.03934558570878538
-5.864615339578987	20.755750631962357	0.06578095900504942	-0.04799391776266619	-0.0010128750189581986
-5.543802938210256	20.38074487517408	0.054737195914306744	-0.03945820994357484	0.0033173025876918004
-6.504364858334945	21.34437545298176	0.08637989847476713	-0.061498516181775265	-0.010458826409995478
-5.970918121132899	20.87023242852833	0.06935851245188686	-0.05023128250693392	-0.0022492501731525114
-5.171797381464162	19.89737251545445	0.04203354028110359	-0.03065270711420237	0.006592242628706382
-5.0245480447987125	19.683822661130662	0.036868154952913845	-0.026167729474293945	0.00808114214614207
-4.900152014728899	19.401774462066626	0.03136407295729373	-0.021739543189712385	0.008050873461473415
-8.045165203849148	17.895237150670994	0.054772904265986196	-0.0066721970983893274	-0.02593979785847971
-7.828330068792466	17.887207984644846	0.03907996891794781	-0.004801081091399376	-0.018178598002175833
-7.588389628929521	17.819549385161938	0.009233828471453317	-7.399003338962051E-4	-0.004422840442882829
-4.683175416995011	18.92056128922509	0.022645369371265274	-0.014682581226106344	0.008961203194794782
-4.557131527726211	18.533459102138394	0.01707516809933244	-0.011286990639714162	0.00832080051535181
-4.377707594286538	17.57417867700677	0.006647198779756777	-0.00392944261980566	0.00511749527397111
-4.375950900357417	17.526057226949376	0.006105156295535409	-0.003564169063586044	0.004842669742094239
-4.484941864981501	18.19838652331461	0.012241132757718313	-0.007601198208157944	0.007313467942278402
-4.372825752777866	17.497105804998277	0.005891757641763986	-0.0034563758610265064	0.004683590868533559
-4.260063754969469	16.957122878843833	0.004028201710866885	-0.0018555767453494964	0.003224999656504498
-4.2543796491463395	16.88173839584814	0.0037161472874866984	-0.0016898170421528237	0.002929546930335459
-4.172479120773178	16.325671413989923	0.0031540219797119577	-9.222307262949996E-4	0.0019273869310597312
-4.151871519508384	16.155447405066244	0.00299846175458586	-6.616571730690542E-4	0.0016000117606135534
-4.144035245207647	16.121454065378032	0.003011233207902349	-6.428610784445809E-4	0.0015779147060787486
-4.072421898747817	15.289956430567175	0.0022108838223688972	3.654061919434635E-5	7.372782386462764E-4
-4.095328121705499	15.489697359268533	0.0023888949749901536	-7.892921470516138E-5	8.460503666187105E-4
-4.118480058777639	15.68595857984359	0.0026813374474562264	-2.5498616446598403E-4	0.0010765894289463448
-4.140149876500907	16.06180723438685	0.002950035632449787	-5.99321053814039E-4	0.0015203674426880135
-4.179593610389492	14.862900564725685	0.0016008746621755312	2.8882465724782417E-4	3.29617931867866E-4
-4.129583690004605	15.034457843656845	0.0018453209448308742	2.3171956981450298E-4	4.5838498821815764E-4
-4.332504046130264	14.727261534199787	8.166107442514832E-4	1.0219259429632831E-4	2.0914276923774959E-4
-6.864381120883843	17.824925970386563	1.136792710958681E-5	-1.1237355409280081E-5	-1.6652523626715766E-6
-7.111456277637915	17.862901719600874	1.1489106365025469E-5	-1.1309327396040762E-5	-2.0128851018646308E-6
-7.361730330183262	17.815658423143518	1.1492359443750668E-5	-1.1243210209801484E-5	-2.3619698840458237E-6
-6.699631952192596	17.790187728061333	1.1274537748710421E-5	-1.1176413092882827E-5	-1.4357747197819206E-6
-6.471535900809904	17.65611081898578	1.1023614149485617E-5	-1.0957548125685018E-5	-1.1178161086923365E-6
-6.01856299486931	16.965651538393175	9.986551068044138E-6	-9.97024037184787E-6	-5.054429696864792E-7
-6.018217814642384	16.964954947243214	9.985546557743791E-6	-9.96926902491802E-6	-5.049761448878039E-7
-6.192614293475787	17.31914560580889	1.0488025066354483E-5	-1.0455025954349842E-5	-7.363641301879449E-7
-6.358826975092747	17.562077889890872	1.0866951324031406E-5	-1.081595178023508E-5	-9.62340106467329E-7
-6.018066056155799	16.964687362149334	9.985176176222697E-6	-9.96891365243249E-6	-5.047671544843688E-7
-4.908304538333134	14.969355025422521	7.569644611939524E-6	-7.521024712763305E-6	8.479079035509526E-7
-4.894965705707698	14.956384548239772	7.5558298958746245E-6	-7.505065253978775E-6	8.63284533806843E-7
-5.522668475480044	15.89108446419409	8.628681951692252E-6	-8.626609008198548E-6	1.0710087645465068E-7
-5.590293973325887	16.02332329799043	8.78325246942778E-6	-8.78257105467209E-6	2.5582665074790955E-8
-5.62503595550961	16.102423683804165	8.877103528509408E-6	-8.876625941508516E-6	-1.3352173711478792E-8
-5.79838945170203	16.47567517825189	9.343951549295914E-6	-9.339671049501517E-6	-2.289241838539678E-7
-5.818300420163335	16.518599132988257	9.39709595138088E-6	-9.392369623998746E-6	-2.5143312047388244E-7
-6.016563718580136	16.961325465432818	9.980769029490082E-6	-9.964596096299955E-6	-5.028518669505759E-7
-4.911331118979538	14.97328547513143	7.574047394642044E-6	-7.525802380725845E-6	8.442081895375597E-7
-5.0735700023776875	15.16993664121582	7.789556060063154E-6	-7.761268562773905E-6	6.512894338720411E-7
-5.223708594183212	15.375437594116095	8.024728625760777E-6	-8.010392842910186E-6	4.7280222874120056E-7
-5.2244114000787105	15.376332166246335	8.025722184480524E-6	-8.011454555850219E-6	4.719840315757816E-7
-5.424504479191739	15.698092793846305	8.396965690053179E-6	-8.393507598653086E-6	2.295360604829142E-7
-5.22565127061393	15.37825402853767	8.027932978280026E-6	-8.013742349235385E-6	4.7053323379353773E-7
-4.7077301313837365	14.774519111724057	7.360839870395418E-6	-7.280194163627638E-6	1.0781100930225865E-6
-4.675015183440867	14.74800878513003	7.3343992709611305E-6	-7.247835014962091E-6	1.1133518154746E-6
-3.7658512309524754	7.028045440845924	2.4828327125239875E-6	8.711470987058039E-7	1.909551030417752E-6
