# Supplementary material for: Thyroarytenoid muscle fiber orientation regulates the ability to modulate vocal fold vertical thickness
Source: PLoS One. 2025 Dec 4;20(12):e0337735. doi: 10.1371/journal.pone.0337735 (PMC12677544; doi:10.1371/journal.pone.0337735)
Supplement: S4 Data — (ZIP) [file pone.0337735.s004.zip › Male/contourA7TA4.csv]

% Model	Angle6.mph
% Version	COMSOL 6.1.0.357
% Date	Dec 14 2024, 02:35
% Dimension	2
% Nodes	720
% Expressions	3
% Description	Line
% cpl1x	cpl1y	Displacement magnitude	u	v
-11.968005616002486	39.650844643500406	1.6893798754976634	1.6481211995205715E-4	0.23638858425701284
-12.100925229184412	39.521184251215715	1.6871063148405432	1.6396274872862196E-4	0.23640980339089226
-11.810234379374002	39.74293127707726	1.6909913107374228	1.6541913108172418E-4	0.23637310239406117
-11.76596306338081	39.775513356632324	1.691562887741099	1.6563299954800941E-4	0.23636769933901247
-11.47739948826791	39.862189693672036	1.6930824815663506	1.6620336338862683E-4	0.23635221301524628
-11.258980847445656	39.857881496438054	1.6930043092133906	1.661762385662322E-4	0.23635147133775866
-11.716143543792246	39.796222579001906	1.691925346287124	1.6576996686076776E-4	0.23636412375128643
-11.163938214941039	39.85365079891891	1.6929311811119145	1.6614650432257753E-4	0.23635151837950774
-10.796207435616262	39.85090503287166	1.6928827414040728	1.6612333293789314E-4	0.2363495620563539
-10.709496869932108	39.85039381204079	1.6928731331032134	1.6611820254860661E-4	0.2363490806051486
-10.37169574884199	39.850036177539195	1.6928665993081609	1.6610920479823084E-4	0.23634694624011715
-12.13512273325702	39.460672833157	1.6860458543252312	1.6356691109467922E-4	0.23641952452789827
-12.240660142730178	39.24849072022055	1.682329124764663	1.6217831325637702E-4	0.2364535157374672
-12.227325367848685	39.08705965880899	1.6794985504355577	1.6112585788578425E-4	0.23647877039750353
-12.205740642978935	38.979124391808504	1.6776081472992626	1.6042203613210668E-4	0.23649557341336117
-9.681369688821853	39.850002288818345	1.6928589137184453	1.6609639732762207E-4	0.236342482734449
-9.209886193231677	39.8500022888185	1.6928613017026206	1.6608358836099033E-4	0.23633943152530332
-6.503691158131879	38.96454001876737	1.6773288797209907	1.6032085980132777E-4	0.2364611354173548
-6.587351156296421	39.29642873129991	1.683148298557391	1.624710719271548E-4	0.23640949932150732
-6.771159512318912	39.57700815680421	1.6880643688835162	1.6429171077504364E-4	0.2363665782346808
-6.814129999907874	39.651652838586976	1.6893730729347216	1.6477569906105831E-4	0.23635512112920193
-7.229593906641747	39.84203493583536	1.6927107066829448	1.6601485215745669E-4	0.23632788300609714
-7.181795837296288	39.83706132882147	1.692623606134125	1.6598229597456762E-4	0.23632835526020657
-7.033567159296577	39.76166368437849	1.6913002689816574	1.654921581017943E-4	0.23633924810020238
-7.6946177519140235	39.85300356006798	1.6929056843012251	1.660854515680443E-4	0.23632916371831858
-6.488283836647731	38.91091546805024	1.676389579999169	1.5997182776445102E-4	0.23646946520852177
-10.243595360807257	39.850002288818345	1.6928662756657853	1.6610493056466632E-4	0.23634612224859933
-9.730298368089413	39.85000228881833	1.6928595726082933	1.6609714347647113E-4	0.23634279916069842
-9.743014193148053	39.85000228881833	1.692859504500191	1.660975608319718E-4	0.2363428813689576
-9.085341826788042	39.8500022888185	1.6928602741032717	1.66081864505695E-4	0.23633862493009505
-7.779783738995952	39.851154726690396	1.692875614293722	1.6607222056520812E-4	0.23633000558053768
-7.886706964608754	39.850916601280545	1.692869300533122	1.660731081665486E-4	0.23633073486435136
-8.209330570361047	39.849987794146756	1.6928619469688915	1.660651076860134E-4	0.23633296427150513
-8.699211804792647	39.85004545472901	1.6928657129464235	1.6607082128180308E-4	0.23633612179767
-8.427966558711145	39.8500350871401	1.692860116694299	1.660700922648667E-4	0.23633436880472
-12.152615457473026	38.61822056218743	1.6712822298168357	1.5807576397264278E-4	0.23655188315774137
-12.150457207342695	38.60568225439725	1.6710627305689507	1.5799423754350438E-4	0.23655383732086965
-12.146591986235311	38.58859764700979	1.670763254724777	1.5788353946220035E-4	0.23655649416996005
-12.074238696384148	38.24828133015453	1.6648038201404924	1.556732180033891E-4	0.23660944567646935
-6.441829287929373	38.514252064367554	1.6694413697106114	1.5739805531469922E-4	0.2365315187226678
-6.4796557750756225	38.830935381536946	1.6749868345439427	1.5945350604851005E-4	0.2364819824326831
-6.431316994593285	38.355730965701305	1.6666627833541594	1.5637502691136609E-4	0.23655637119904122
-6.415000660473024	38.12021737547059	1.662538186617832	1.5484972693620845E-4	0.2365932859030403
-12.006552716049852	37.91928976266428	1.6590362926207747	1.5354498114011997E-4	0.23666065163353833
-11.966773292852782	37.7322909897182	1.6557622798351799	1.5233559667731826E-4	0.2366897477074261
-11.899335717233097	37.41624344712912	1.650223736615894	1.5030032361909915E-4	0.2367389226984976
-11.86072968481382	37.23337054820751	1.647022409289002	1.4911969236622058E-4	0.2367673786844634
-6.405495081109018	37.81045524455644	1.6571080260151323	1.528528442717754E-4	0.2366419186408545
-6.3802834672144035	37.49850283645258	1.6516465249538537	1.5084175019504766E-4	0.23669079510100993
-6.34327199449609	36.990127261889924	1.6427371521719916	1.4758241806936217E-4	0.23677047423692563
-6.3346776499635205	36.89181710192548	1.6410178718199553	1.4695107869299882E-4	0.2367858727321686
-6.327277488709939	36.80573234114482	1.639511920909361	1.464027511416229E-4	0.23679935886129658
-11.839379859361392	37.12464213602315	1.6451158092823828	1.4842040881649709E-4	0.23678430833461084
-11.66031709327127	36.191536938073696	1.6287744044104149	1.424467439771537E-4	0.23692962168565734
-11.619905720758748	35.962379473002436	1.6247671978574805	1.4098496948291466E-4	0.236965330896817
-11.730360249335298	36.58305483766412	1.6356398599027733	1.4494183236112853E-4	0.23686861666169368
-6.248695444183289	35.88284413383002	1.6233635786423481	1.4050559263938667E-4	0.23694392786369223
-6.190644674951313	35.36621719878445	1.614314754667281	1.3724988774583508E-4	0.23702478163034663
-6.146329446134891	34.860882297696094	1.605471164294943	1.340434927997732E-4	0.2371039343377662
-1.0600869276340483	18.316100001774196	1.3166034404710911	3.72631064787582E-5	0.239675419641428
-1.0459016161732135	18.37692181363064	1.3176606344887067	3.760142365223227E-5	0.23966578535371957
-1.1744205707972624	18.153797557800345	1.3137790252091237	3.636169196509221E-5	0.23970155197608814
-1.311326192584243	17.97535615877772	1.3106756087485114	3.537053367627646E-5	0.23973034566119364
-1.386335587551091	17.922671465764726	1.3097583526251917	3.507893496666135E-5	0.23973903828752824
-1.650548821745367	17.757514160475903	1.3068885629307585	3.4164726591794855E-5	0.23976644903655475
-0.9718149006219283	18.630446296863695	1.3220742812749926	3.901223596360194E-5	0.23962554322184076
-0.9542349860686515	18.852537320770427	1.3259372545753163	4.024988584406628E-5	0.239590551800128
-0.9467123425971604	18.932059856972355	1.3273224189403459	4.069345931185412E-5	0.23957801589311747
-0.9488912973033679	19.009058522305217	1.328662185336519	4.112366777536835E-5	0.23956592991339234
-0.9602591937381534	19.185733594449147	1.3317390110789171	4.210974698921991E-5	0.23953823447252864
-1.0005126263859143	19.36574217623491	1.33487034195526	4.311581569606511E-5	0.23951017491075627
-6.05347281998843	34.07388368729615	1.5917178592167813	1.291219854106346E-4	0.23722707171771118
-5.779746191862431	31.198536783186327	1.5414111623944666	1.1138506618952481E-4	0.23767737961977126
-5.81260308842713	31.6601371096856	1.5494639339423804	1.1418157221501395E-4	0.23760501088509722
-5.898916358898413	32.61341104261303	1.566162583125821	1.2005383891466225E-4	0.23745569545901968
-5.976331308258205	33.33624786626052	1.5787873908084513	1.2450937605119802E-4	0.23734254167297786
-11.555172919712001	35.57995576034233	1.6180722276501434	1.3856944360525708E-4	0.23702493943769704
-11.427224513094306	34.824469013294944	1.604846851899557	1.3376976051661713E-4	0.23714269698030552
-11.302991741507174	34.01939293201957	1.590752107819425	1.2872509903786198E-4	0.23726825624632691
-11.26269403333529	33.74326682230424	1.5859314170729615	1.2698128712175695E-4	0.2373113336550453
-10.87492360433819	31.536162433666846	1.5473197378535226	1.1333586720797395E-4	0.23765527819219467
-10.79808267178972	31.096982410679725	1.5396456410597534	1.1070867761242677E-4	0.23772372157278124
-10.515617328365707	29.431210118152052	1.5105392462605942	1.0058163058581512E-4	0.23798337819041596
-11.095255333576779	32.78560916869341	1.5691518579039831	1.2105913107607409E-4	0.23746057817534666
-10.374607869233792	28.677418549364212	1.4973513339882112	9.615118179105451E-5	0.238100803678782
-1.9007542873442729	17.670028077820447	1.305366358882269	3.368308879294774E-5	0.23978157879468234
-2.0779141835942943	17.606247817656115	1.3042581407972262	3.333230428201136E-5	0.23979258069878095
-2.421704394542373	17.610906476909	1.3043394661049479	3.336551811747988E-5	0.23979375072950293
-2.5268901597962445	17.60827853304663	1.3042943081909415	3.3353375321711404E-5	0.23979474600876904
-1.0157099330243569	19.441588102125813	1.3361916006637191	4.3540282391166E-5	0.2394983423828778
-1.1062328150339649	19.65851365771074	1.3399675120122088	4.475422955036423E-5	0.23946476124141597
-1.0950141199455286	19.63861486947969	1.3396211033641179	4.464273089460345E-5	0.2394678254740508
-1.0936631912571904	19.634142492606518	1.3395431749288194	4.4617630600249823E-5	0.23946852067178812
-1.2019485900933222	19.823967402584525	1.3428498205969295	4.568093111050027E-5	0.2394392964221897
-1.2626663164006444	19.90610167368628	1.3442789150023375	4.614025287483442E-5	0.23942672738166149
-1.3479656887537845	20.02184186709379	1.346296381563653	4.678816754552053E-5	0.23940901468014086
-1.3818036936806772	20.069240413165744	1.3471215778726142	4.7054697049926196E-5	0.2394017549771603
-1.490043238491493	20.21081153288452	1.349588890927429	4.784704251128669E-5	0.23938011025364161
-5.495158991359491	28.68268136418761	1.4974085646223152	9.628218879232538E-5	0.2380711619055758
-5.507477156915547	28.790577524822243	1.4992870269722627	9.691329203087471E-5	0.23805427115600697
-5.640376413522405	29.93509919763994	1.5193109433821956	1.0375051797096899E-4	0.23787514928730052
-5.66674537726079	30.200894570944342	1.5239454105685817	1.053287011319831E-4	0.23783351953776602
-11.232964758328787	33.56280133293661	1.582769090532352	1.258418706049897E-4	0.23733946939816025
-9.890707351552885	26.584105713780335	1.4607673558305858	8.387296442475181E-5	0.2384263917771735
-9.499209611630052	25.463046361573806	1.4411990770614183	7.746838009697468E-5	0.23860004608105992
-10.251371607480321	28.08873461337165	1.4870614066378114	9.262209453707845E-5	0.23819243200302262
-9.949856872037069	26.81141811544305	1.46474086680995	8.521557714120175E-5	0.23839107182974242
-9.409620206466	25.28683176907262	1.438112226352823	7.645024494637547E-5	0.23862718563828408
-8.975776833099328	24.413789608181347	1.422915779130796	7.153963186935924E-5	0.23876175189962542
-8.450931047688341	23.67686534172989	1.4100202894247664	6.737272160281364E-5	0.2388744696110697
-8.315280225053407	23.486682331666373	1.4067144070744537	6.63215431461636E-5	0.2389035752225268
-8.109310669822081	23.245736403988893	1.4025051830996178	6.49870807045884E-5	0.23894026751739134
-5.04821833795282	26.35030357792787	1.4566753746777579	8.26276617399552E-5	0.2384352153485845
-5.072511135861281	26.457154341834364	1.458534082909248	8.322922859282488E-5	0.23841855243973692
-5.319014801988768	27.6151602307035	1.4787572555197328	8.99755081186621E-5	0.23823794366869103
-5.298549699956672	27.508324942348306	1.4768960579134853	8.936543780471076E-5	0.2382546232551069
-1.6547952866665352	20.435138707303928	1.3534936737162533	4.9104677931483055E-5	0.23934577593298667
-1.7068462026965912	20.505043732104994	1.3547124964187978	4.9497922625061044E-5	0.2393350810689638
-1.8328638043067826	20.675856534446993	1.3576868785860396	5.045723602346955E-5	0.23930894079961007
-1.9146876228856835	20.78271581099791	1.3595500133407925	5.1056349792648846E-5	0.23929260410312178
-1.9589596542270868	20.838178803681924	1.360515112542491	5.136563917547413E-5	0.23928413420933342
-2.2267902915590323	21.173727916983232	1.3663723587970664	5.325584169335287E-5	0.23923289514666365
-2.4765836027203294	21.524027437877677	1.3724658754428263	5.522414285898321E-5	0.23917923641434502
-2.510632075597485	21.56945277354053	1.37325944725942	5.548191578935359E-5	0.23917228866910067
-3.4170539347823667	18.323036770820913	1.316731424669017	3.7343208673885786E-5	0.23968737782393815
-3.3613588547056894	18.26201824120377	1.3156700073798602	3.700339569683295E-5	0.23969665803335327
-2.8302006677410443	17.7685842180935	1.3070817357016022	3.425065803881074E-5	0.2397712383975914
-3.0213186080937637	17.882690433716814	1.3090678570290544	3.4888993154760724E-5	0.23975436741597106
-2.9853774190574067	17.85333337493745	1.3085579509287477	3.472525962639851E-5	0.2397587819349021
-4.904236518511963	25.91960781073081	1.4491419392067313	8.017263797032082E-5	0.23850209883962306
-4.723668736196532	25.314951331292864	1.4386009611178006	7.669553140678702E-5	0.2385961083610636
-4.604679940346854	25.051089745874435	1.4339825994011088	7.517110119822358E-5	0.23863689538326865
-4.281370486848969	24.383328411417228	1.4223593774816106	7.139504267490146E-5	0.23874003000944757
-3.2125741016240386	22.611557155864187	1.3914256502072821	6.135715318859232E-5	0.23901244654581125
-3.272014261258436	22.70654698603269	1.3930782436021285	6.188944316200516E-5	0.23899785091171893
-2.5518384799861815	21.63096481182497	1.3743309798939765	5.583182372334406E-5	0.23916285385949704
-2.8735384712196232	22.08009398368013	1.3821681680164117	5.8361080814286936E-5	0.2390940720610318
-3.1756044296995665	22.556944434453374	1.390471654859933	6.1052283128764E-5	0.23902082326537366
-4.545571876999899	19.652622560032107	1.3398809983058422	4.477535978554674E-5	0.23948476853657036
-4.424895516455141	19.524062222800467	1.3376433948950586	4.405927924947186E-5	0.23950430454755567
-3.958958611653594	19.00470136406695	1.328596253153643	4.114939954570323E-5	0.2395832976482381
-3.8782730930382083	18.915322300283425	1.3270428471092015	4.0651317823477505E-5	0.23959689637824547
-5.025563667731989	20.107549344377823	1.3478216405825254	4.733951672808697E-5	0.23941598917497134
-5.277731362781373	20.350988119887234	1.3520495795359393	4.869497251261031E-5	0.23937912745145087
-5.606549304112775	20.6598148798465	1.357444206574074	5.0444837130823124E-5	0.2393324675608788
-6.131048509468386	21.17349677678001	1.3663771675996015	5.3321141167150276E-5	0.2392546667057699
-7.17416985769136	22.198608654304337	1.384240641978902	5.907907861282487E-5	0.23909945587812903
-7.6413332318231895	22.67125431062098	1.3925116793305181	6.175306021197944E-5	0.2390278514470961
-6.9150129554945305	21.927639425126234	1.3795358139744243	5.757748738183888E-5	0.23914059122365644
-6.31895859009996	21.343154735881807	1.3693493482272112	5.428948082088193E-5	0.23922908147822722
-6.618255579081206	21.642875823077	1.3745560580102305	5.598366689518493E-5	0.23918367499662696
-3.6680004015474728	23.30103040805593	1.4034630397292716	6.523705158552392E-5	0.23890665280829712
-3.83446762916781	23.580833568731567	1.4083390009714807	6.684434816066085E-5	0.23886362931249688
-4.071443328978513	23.987709649252928	1.4154440192531101	6.911823863311728E-5	0.23880100686436528
-7.640251545310057	17.586782544931808	1.611611788091564E-5	-1.542562124360613E-5	-4.6178202117293155E-6
-7.509356374993602	17.79911102953117	1.6503554552011453E-5	-1.5846383288150727E-5	-4.505397267424785E-6
-7.6989388334005735	17.4903691638282	1.5959044519826523E-5	-1.5252817025302193E-5	-4.670781425834065E-6
-7.762103216471637	17.30759444679789	1.565249169871862E-5	-1.4921655057501306E-5	-4.714635718683164E-6
-7.821162534822876	17.152686250634986	1.5406474033296246E-5	-1.4651157275391165E-5	-4.762756588999422E-6
-7.87221896818102	16.9473112831706	1.508634595868971E-5	-1.4302295501197628E-5	-4.796862385257018E-6
-7.921170402924522	16.753942907049066	1.4785753219592937E-5	-1.3974044232908787E-5	-4.829313597954878E-6
-7.9783869673286425	16.470761822820492	1.4367360332081511E-5	-1.3514906057235946E-5	-4.864150073322609E-6
-8.003886469325913	16.357472230499454	1.4198916123398803E-5	-1.3328451912867508E-5	-4.8816359817742186E-6
-8.041803974825056	16.197407590250943	1.3981628052300929E-5	-1.3078645798687246E-5	-4.92040430626574E-6
-8.11957094103931	15.808141817188318	1.3446326936555083E-5	-1.2472620564601982E-5	-4.9874924784423944E-6
-8.094241908274963	15.975737091845481	1.3672984186712706E-5	-1.2727707747033731E-5	-4.966309822383231E-6
-8.149959289733443	15.594634263864748	1.3152544769017469E-5	-1.214287274828592E-5	-5.010395504675537E-6
-4.487015489615116	14.591722761896559	1.0440251310727262E-5	-1.039250941563628E-5	6.478186384757336E-7
-4.416731324563106	14.512870608922288	1.0324660909152186E-5	-1.0268777791641408E-5	7.502327548741022E-7
-4.329055028394281	14.412978776001905	1.0172995720134424E-5	-1.010607784155285E-5	8.829383807789295E-7
-4.19303203891211	14.248275933735142	9.935860383248185E-6	-9.847445470168861E-6	1.084254765379458E-6
-4.178965322518646	14.23024927967746	9.909082929605331E-6	-9.818278544156004E-6	1.1059428575127914E-6
-8.208595369810979	15.125877972768416	1.2558916203915294E-5	-1.1465177174422394E-5	-5.069490593201033E-6
-8.250106284083648	14.883579494882824	1.2277588979002794E-5	-1.1133564100629765E-5	-5.1126787623649645E-6
-8.184763342662869	15.304083214581624	1.2780240416142685E-5	-1.171856874599668E-5	-5.0469293685881235E-6
-8.194040568253598	15.203367992185502	1.264755895181248E-5	-1.1570498770887223E-5	-5.053207993877692E-6
-4.009503675450382	13.95499929048619	9.521176945513901E-6	-9.394868489033987E-6	1.3541482096502477E-6
-3.967321215997023	13.879167246534847	9.409383781181643E-6	-9.273555639502717E-6	1.4201165363764537E-6
-3.8768075373306097	13.684183745503944	9.1369558215422E-6	-8.976239800214282E-6	1.556124801517186E-6
-3.8285567068758617	13.577304042901428	8.987090954601193E-6	-8.812896325038794E-6	1.627199659081662E-6
-3.679175518096213	13.165512678706849	8.414755119166834E-6	-8.18626664044274E-6	1.8532019650131063E-6
-3.5952780276413945	12.848827743115857	7.986415235395326E-6	-7.717728552914274E-6	1.9812746819558597E-6
-3.8035301168690907	13.511178334388502	8.899183071186385E-6	-8.71664108965812E-6	1.6626560781300228E-6
-3.5706258476984103	12.751547870197772	7.846782375123259E-6	-7.564794245111181E-6	2.022386645480241E-6
-3.536337058362929	12.508568926206657	7.509012659622178E-6	-7.197987765041456E-6	2.0847353516740105E-6
-3.4943523373487664	12.217884679130231	7.1072413825096325E-6	-6.761968374747869E-6	2.1579455620701725E-6
-3.476217738039166	12.051206781698731	6.887468812779375E-6	-6.522317017645199E-6	2.18890760321184E-6
-3.4381043775288846	11.707787309160882	6.404062019288046E-6	-5.9847057001402386E-6	2.267485181769933E-6
-3.4175141432913065	11.442487558596586	6.054386364278612E-6	-5.596865085796379E-6	2.305193356146598E-6
-3.390535492772293	10.959938069747185	5.411842340581124E-6	-4.866246882290038E-6	2.3673354026443562E-6
-3.391605607580326	10.637069694303245	4.99491002907572E-6	-4.384429881960338E-6	2.3790972738974115E-6
-3.3957072198915474	11.125983907025887	5.626344923941845E-6	-5.107038859169462E-6	2.3555342291166433E-6
-3.3933099091125833	10.454525891479044	4.7525153090106855E-6	-4.10188079397196E-6	2.388333240859827E-6
-3.392748642497309	10.363320317554606	4.639530384162212E-6	-3.960034376689675E-6	2.3937783480448268E-6
-3.3881777990103163	10.052022617744685	4.258679067953972E-6	-3.4914228869921525E-6	2.407582358711139E-6
-3.379931059854188	9.65560915900371	3.816238685043389E-6	-2.9028010941042887E-6	2.4192757026939856E-6
-3.38003327420144	9.645525660619372	3.8048385047192414E-6	-2.888376877969689E-6	2.419025818110909E-6
-3.380411775956053	9.63612711841371	3.7951181021536125E-6	-2.8757365606976E-6	2.4179819101025213E-6
-3.4070943292007656	9.209820550583608	3.344910083647051E-6	-2.243988302446512E-6	2.3798947413262917E-6
-3.4177904844649305	8.97279793026408	3.1253876255249157E-6	-1.9160572872248516E-6	2.3442767966528437E-6
-4.670507470987797	6.528342318175511	1.697088204889758E-6	1.6067336739753318E-6	2.2123045876982597E-7
-4.472672713765167	6.53165408154053	1.6862172678768082E-6	1.5755117325387299E-6	5.789889609558905E-7
-4.296096768007061	6.564113874181485	1.8393892871140063E-6	1.4762386299777786E-6	8.016056601074873E-7
-4.1907677441120486	6.6201318525786546	1.8623801691297147E-6	1.3532308992623619E-6	9.846978648152166E-7
-3.42823364007561	8.77881073484247	2.967688712385874E-6	-1.6273544042207703E-6	2.328785938697945E-6
-3.440421539484517	8.631632878187974	2.882026385338605E-6	-1.4268676772675368E-6	2.3049229996906222E-6
-3.510174069952668	8.051882576425108	2.6053361374217538E-6	-6.554599777499311E-7	2.1741800308412486E-6
-3.4654247941708625	8.41479710425795	2.7328721001604472E-6	-1.1467322698669639E-6	2.2571978779804186E-6
-3.519325274558982	7.974355231943207	2.5648124313151897E-6	-5.619025132189388E-7	2.1470647974747787E-6
-3.8048036653298265	6.960169305120867	2.2364915869725034E-6	6.322714763600626E-7	1.4548800424106442E-6
-3.942941641067294	6.809098812242506	2.0692904847640458E-6	9.674704215199664E-7	1.2799442684799944E-6
-4.081244662082278	6.715380176995773	1.8639907327550533E-6	1.1055657688567922E-6	1.1017624146813035E-6
-3.557899482821399	7.6388476831782866	2.5617052292537116E-6	-2.823413076793603E-7	1.981575678360116E-6
-3.5506928691402093	7.692857622749482	2.56039726874906E-6	-2.688390421699827E-7	2.0394084033797096E-6
-3.535122007221198	7.8370201875805385	2.5544919119413414E-6	-4.160267111629292E-7	2.08689158017473E-6
-3.5827478111781415	7.560437912809053	2.506913154494733E-6	-1.1075192520681044E-7	1.9214529154816332E-6
-3.656557182300242	7.31345080673359	2.362023148687812E-6	1.6573404975016055E-7	1.713003251503284E-6
-3.741595319822733	7.091603710798701	2.286904869140981E-6	3.585534735745733E-7	1.5425858909078987E-6
-12.48823622079036	29.318127189803445	1.1697934104439676	-0.2184603683452883	0.8774768856819584
-12.301573729696075	29.291730374054282	1.1185498148673418	-0.21975879895189188	0.8681291446219606
-12.904182385341631	29.37659805299116	1.2848634818791602	-0.21820512929182267	0.8890703476289954
-12.704310573905445	29.35687813300677	1.2294757329362374	-0.21852471041266847	0.8845621597298325
-13.215739023882737	29.375039723105594	1.3657359875013317	-0.21840600286082978	0.8868919262600042
-13.289816212405814	29.38416912499247	1.3861830563783637	-0.21910856615211924	0.886950055790959
-13.628735756055638	29.408293625969595	1.467219453129533	-0.21924143667914076	0.8778424428262019
-13.761313265189306	29.420327221129604	1.4995969900666855	-0.21973117059769723	0.8745854236595804
-13.789831291953012	29.42263826529943	1.5054632341600471	-0.22003610257256326	0.8733585224946177
-14.193507593470319	29.351006338599753	1.5803166658122272	-0.21657452808366234	0.848060616813933
-14.343065600888547	29.30623263263965	1.60310573882626	-0.21251644194254882	0.8373560039022757
-15.169871121939503	28.7024294022831	1.7355378200276919	-0.17446049184174522	0.7950947300029092
-15.025976096323706	28.826575538617305	1.7124298740529242	-0.18011322343220737	0.8014853299938274
-14.704342841257393	29.099582909420015	1.6607909267739918	-0.19465887864219228	0.816717532935637
-14.77814405518191	29.048154888872233	1.6720270691656998	-0.19032529040094348	0.8122290846611417
-15.194930389272562	28.670268692680192	1.7402910518215118	-0.1741107678057009	0.7939902127404936
-15.552436058935607	28.262388145106144	1.8037094571285592	-0.1714886546278092	0.7766224879607287
-15.65870487864321	28.128694460225432	1.8227906013033046	-0.17117176253122393	0.7710458138821814
-15.420870685895718	28.414489982476084	1.7808522734857244	-0.17014500645898922	0.7831498376833103
-16.14669845066415	27.534817692946177	1.896808478685581	-0.18900225491639253	0.7324163767177336
-16.18902508127296	27.487365967844962	1.902190368365241	-0.19121366654344157	0.7282402182223348
-16.090879730623392	27.60512583812312	1.8884051563263438	-0.18684248276206422	0.7371533360592806
-15.906983759261689	27.83045491742547	1.8617908151311688	-0.1793843541124403	0.7531251823706752
-15.78801336657089	27.974288039163056	1.8440327772438012	-0.17469280923972053	0.7621549438881157
-16.4224657835804	27.241242221715776	1.9236822080136862	-0.20584997731206267	0.7062864813859822
-16.636541644582238	27.015574682657572	1.9350252856779329	-0.21873261469001717	0.6812950110355722
-16.701862721366762	26.948993088668995	1.9347543143439805	-0.22331936317683082	0.673354510343658
-16.98192097775023	26.67928029930171	1.9262789968417877	-0.240959176649681	0.6458871689715187
-17.086567607533095	26.586911131348927	1.918800980716892	-0.24901207658622787	0.6385454556132093
-16.810764952407226	26.84442366016748	1.9309015969252448	-0.23033315266033322	0.663020339093028
-17.316197999609905	26.352544552541893	1.8937229520093526	-0.2715748767083416	0.6296780080245703
-17.45518464052986	26.210110438215963	1.877071399676241	-0.2840784372433374	0.6257753556700772
-17.722095738557805	25.895382301413925	1.848087878629278	-0.32626197872942125	0.6295607258928455
-17.72264017583542	25.894744071275742	1.8480181646443512	-0.3263474989394545	0.6295658970618933
-17.932597821946576	25.11386146747848	1.7897627954477808	-0.433522243104182	0.6080312347142539
-17.907096306050956	25.00313633884308	1.7808811563381897	-0.4509250538781719	0.5983845656684661
-17.75267320881764	24.32471147247125	1.724920717173887	-0.5585218389072517	0.5381150799298556
-17.92944471255859	25.1306830888716	1.7908540906718542	-0.4313880241623548	0.6084282766468918
-17.722777975835573	25.894232143167198	1.8479758949103677	-0.3264301493685046	0.6295434698559964
-17.728945142955695	25.871483784810497	1.8462887154656555	-0.3295500871027295	0.6289239454414792
-17.700264955727473	24.192801294244298	1.7109905573516575	-0.5813799695847809	0.5160553556274411
-17.492893227235577	23.675149455238873	1.6542406297286707	-0.6725095555028777	0.42979226971556783
-17.219818972655105	23.051350814888384	1.585214761174512	-0.7783706284492804	0.31836994765800614
-17.213682929786287	23.036984749786797	1.5834914924982486	-0.7807936970064925	0.3158436081093335
-17.20651458505761	23.021889840621302	1.5817438919025049	-0.7833942428618095	0.31290388267141267
-16.72944438496599	22.0265670999435	1.4731625158357176	-0.9438617301653149	0.1130630519442175
-16.772330573218266	22.113599037757318	1.4821472076960587	-0.9311496339686718	0.13048671298164038
-16.97378539565523	22.529669064239176	1.5257008022438727	-0.8665080827120768	0.2141694392142196
-16.69878402350933	21.97001521221032	1.4687250223926096	-0.9514800055703208	0.10195690401122405
-16.44523432072541	21.481646309928003	1.4259208273926172	-1.01930498118258	0.006236439762589375
-16.38784636008633	21.382208809377225	1.4203675128563145	-1.0314782674955787	-0.01342558519328039
-16.10429654720809	20.90765006213037	1.3866244119732025	-1.0897681624699684	-0.11212739078617812
-15.229590069694847	19.59839917871314	1.3381587597789752	-1.181785838241754	-0.38847032180160845
-15.573303162172023	20.08692966262294	1.3502154928523566	-1.1568452390519075	-0.2865034633327268
-15.762739830454272	20.369577854236137	1.3613045846292529	-1.1373380338638528	-0.2263014074626972
-15.676053214728174	20.229671015614727	1.3540755712595476	-1.1494927856490071	-0.255936155093409
-15.004965242227517	19.29705702264412	1.3278341713648438	-1.1717046105143778	-0.45151582785002986
-14.347740685004595	18.43237628944785	1.241209679070002	-1.0585511066072217	-0.5983746188545211
-14.71316053352021	18.903140185799252	1.3042770438195954	-1.1446637919490203	-0.5357949429068384
-14.112301424219844	18.14085757339455	1.1789689802065437	-0.9820030621024627	-0.6240170871837486
-13.786968016309958	17.746840232171802	1.0688877985005547	-0.8624178115583592	-0.6134140885683342
-12.572484095421888	16.31238607204104	0.6033578841922544	-0.4421723531391485	-0.39196869017484076
-12.73923093656964	16.50237005974189	0.6669650903516213	-0.49726675100894147	-0.427181003034377
-13.149721100590622	16.985383718836303	0.8229019138648421	-0.6376456540744959	-0.5060066237866497
-13.560443943361147	17.474962802260926	0.9813898941082222	-0.7812387727839256	-0.5788996185352749
-12.433087863224218	16.142914163274668	0.5514079780024747	-0.3998048198869655	-0.3603983352107829
-11.67886765718853	15.130655135953049	0.2896649660994965	-0.1803661633290749	-0.20026247065948344
-11.370603754574383	14.616160191779192	0.19393661413156393	-0.09329894052140975	-0.1442042305586941
-11.928279318244115	15.521235666230787	0.3699122257366867	-0.24940669523353137	-0.24874425471593775
-11.098102119973685	14.067276715400904	0.12959390502748355	-0.040850746860213616	-0.09814931285446864
-10.94829922258624	13.75778922441979	0.09411468018525918	-0.012797170335075776	-0.07269956678075629
-10.566136973193167	12.955069884045642	0.0479623059463517	0.009207640720858947	-0.029997476171094294
-10.528617101577506	12.869997651759531	0.04292870787267968	0.010744492033094912	-0.025654158209560914
-10.125844678960055	12.03212679724241	0.02702798685657788	0.010050675339030314	-0.010350702931326854
-10.205786830641387	12.200371242765215	0.03020452978630149	0.010118398485689241	-0.013439200577898398
-10.11776374681346	12.014636087480781	0.026841613741995705	0.009957455345575465	-0.010154612765280274
-9.799033203597945	11.32040592221854	0.017569974021534922	0.007652751642234686	-0.005729165130658441
-9.732454220074882	11.174895810343436	0.015610253751505035	0.006868168654880703	-0.004282491076623247
-10.081694286405995	11.938670646469957	0.025813580010351365	0.009650995180264396	-0.00968091160687589
-9.419861471494833	10.505758447346915	0.010527085025996087	0.003132594275570391	-0.003968194026099043
-9.39945834397536	10.463080013210769	0.01020588290396364	0.002882382541417343	-0.003929141853027512
-9.362989365785312	10.388561145610026	0.009748716632238558	0.002699468427451452	-0.00386495508999347
-9.15485933130238	9.94585479357356	0.007241824486815305	0.0013950698772781072	-0.0036331052170739276
-12.250739993292553	19.150604908283345	1.3552367349960703	-1.2438415120599304	-0.4682866506431791
-12.385666050996104	19.229462944007324	1.4224337255476078	-1.2889387368535088	-0.5197233527174476
-12.018444755085756	18.995911937273455	1.2204973530292966	-1.158205017573843	-0.36928505877259754
-11.827571680933026	18.805921238230237	1.1558577274426884	-1.1066374947800468	-0.325091786362946
-11.71378598197753	18.69006222155872	1.1130313331204111	-1.0722129859298284	-0.29586006571943985
-11.489121580415649	18.312221504949157	1.002889330279937	-0.974769659159567	-0.23501510357053718
-11.42092816915265	18.202424829191397	0.9708757848417879	-0.9459046350263364	-0.21828339087391313
-11.137081940903064	17.673975351763787	0.8141713821706681	-0.7983310585782581	-0.1569308631365722
-11.050577560623434	17.52903972488271	0.7701010456254925	-0.7562621049999609	-0.1402376319002929
-10.900173758069224	17.228821915447778	0.6782985665281887	-0.6667900597297771	-0.11508715670384345
-10.59407257662658	16.86993613536655	0.5590485361763035	-0.5510866418873086	-0.07878755156617408
-10.4015251414116	16.663994998799538	0.4938754212243166	-0.4874408334208242	-0.061475151071521676
-9.980308680915373	16.24426542990552	0.36270152639317527	-0.35854963471631024	-0.032458507210452694
-10.52456597891735	16.788877057884427	0.5327908383115323	-0.5256355894583267	-0.07002236823910021
-9.215934750579713	15.702403997568886	0.19820091464136963	-0.19564822763494194	-0.01918456503521887
-9.506635524164235	15.916651407254937	0.26091755733594046	-0.25850054392094124	-0.01499411162228443
-9.713477904294042	16.0562870014233	0.3049015179912867	-0.301853411896328	-0.02124150403222294
-8.987328542896977	15.535943891824608	0.15136076666041404	-0.1487563775412625	-0.02106188422400701
-7.038155536202357	2.4161328913912485	8.637224253149233E-4	7.780626433144156E-4	-3.638517819044178E-4
-7.218271698777633	2.47634434863711	8.782067714624329E-4	7.69976106359522E-4	-4.083519215079364E-4
-7.402921517489648	2.596088343862585	8.875963610136613E-4	7.46091580140886E-4	-4.6034663969295457E-4
-5.610926604361966	2.56874897195521	7.089559864347168E-4	6.898281182911477E-4	-6.0839621354662416E-5
-5.791192046184306	2.4885541575675454	7.272602733001783E-4	7.111452758116505E-4	-9.000108752509802E-5
-6.090991914769232	2.367770791599311	7.657072907491757E-4	7.48452319472979E-4	-1.4479302413413994E-4
-6.223300720670824	2.365865245728654	7.757737256758629E-4	7.542678640557342E-4	-1.7079274173454316E-4
-8.524776938151282	15.280293075065625	0.11203341074797296	-0.10849649551758137	-0.02708421786913347
-8.5390176621	15.301185889469425	0.11842047144213355	-0.1146851196549066	-0.028491494982594755
-8.574275941324595	15.320887483760043	0.121106012989	-0.11741833313533075	-0.02814212756703084
-5.2268760988311245	3.1984387632370352	5.990129346046571E-4	5.654768462868375E-4	-1.6519972408943595E-5
-5.323022364028059	2.954304032548915	6.39749880063313E-4	6.110879619415639E-4	-2.5191863173676043E-5
-5.411391041049513	2.8046470279535036	6.670927626354018E-4	6.413079148254123E-4	-3.543966331756299E-5
-5.361270108912003	2.863813885716368	6.554865516685957E-4	6.281850103826356E-4	-2.8524798597201172E-5
-5.176470922340737	3.3654332504811606	5.728671654898578E-4	5.38020707395947E-4	-1.4747258164433756E-5
-4.997438755280889	4.032636318053695	4.656189296027199E-4	4.2741323719837994E-4	-8.272376196701723E-6
-5.108994509801874	3.6116460899580636	5.303306017681603E-4	4.933083414272307E-4	-1.1327807885546208E-5
-4.991774580661376	4.054261353979088	4.620265531319858E-4	4.237258034036856E-4	-8.015314532617639E-6
-6.53602006808163	2.347293243898074	8.088156338115674E-4	7.726280188056405E-4	-2.3840638976657517E-4
-6.871423256057571	2.3759082864320638	8.451881156592053E-4	7.804773239980915E-4	-3.1907564040225286E-4
-6.725008134174486	2.363972974785624	8.297572736818921E-4	7.777457102678799E-4	-2.837120417213811E-4
-7.498445287702315	2.6504749625169852	8.927879451371486E-4	7.349627536786456E-4	-4.8656465607714263E-4
-7.543394316053332	2.6908233254228815	8.932745902781584E-4	7.254566407864974E-4	-5.001930030261411E-4
-7.714537633122486	2.9137762658493207	8.820682362341883E-4	6.734102950596616E-4	-5.463775607458317E-4
-7.7891268079090406	3.0564766598021276	8.689917152303103E-4	6.377601906469466E-4	-5.677777257411818E-4
-7.80527300412054	3.4063802626319237	8.061478963075271E-4	5.557588801172776E-4	-5.657903061138339E-4
-7.804324521600502	3.2269612996167556	8.407432597443728E-4	5.990193633311997E-4	-5.690517560506894E-4
-7.758877336072651	3.698244931275473	7.47429606671447E-4	4.938961794079127E-4	-5.478118698814649E-4
-7.751964178591711	3.7286102673963915	7.404145740721185E-4	4.870047060045626E-4	-5.451360065914269E-4
-4.868412953288395	4.489722570165323	3.994067095234364E-4	3.598459497998778E-4	-1.79422096337934E-6
-4.944274103721604	4.221530184777065	4.3794369024925575E-4	3.9924341876523535E-4	-5.678598402768742E-6
-4.861218645669248	4.514367912389247	3.961145136101252E-4	3.5663051588048615E-4	-1.4265514910175649E-6
-4.761328567585714	4.872867994409656	3.4190547568323595E-4	3.021029746171635E-4	5.8856777556863035E-6
-7.7347878369548635	3.762505605967378	7.319938535330468E-4	4.8088421875838705E-4	-5.40041575530737E-4
-7.441188952293851	4.488511996506501	5.947354838329572E-4	3.698447667413831E-4	-4.657333037530776E-4
-7.462522939780039	4.43043664258904	6.047838319005571E-4	3.78605115807216E-4	-4.709718081716683E-4
-7.583988224902736	4.103803156183615	6.54026790410691E-4	4.2137257285729875E-4	-4.96152298838246E-4
-7.428705960551779	4.562167039268793	5.908388791461335E-4	3.613719290847512E-4	-4.659560536765913E-4
-7.367225146909923	5.0179675342064245	5.697466332730064E-4	3.1091880072515446E-4	-4.684599346643398E-4
-7.395373926440531	5.510469499667041	6.15001464249927E-4	2.791710971132813E-4	-5.137627031463569E-4
-7.396628687854849	5.543415335697084	6.172682865496566E-4	2.76428242175376E-4	-5.164116493910628E-4
-8.951906927477943	9.55517852325179	0.006099618204713306	0.001130755735530913	-0.0035225226226880575
-8.732770861641235	9.107630277300872	0.0044708091177993615	6.684894458728083E-4	-0.0029100944067722524
-8.477149435408428	8.592840803667324	0.0033699639321598624	4.839518060207632E-4	-0.002318461805827182
-8.352048182285694	8.325615036227727	0.0028998756683808716	4.564786407320167E-4	-0.0020945083192553107
-8.222367325804308	8.079901469599669	0.002570135204788406	4.241261404772777E-4	-0.0018999815521918459
-4.558078678429407	5.6727023718291845	2.1942050885555796E-4	1.8471046300955988E-4	1.7964699113745047E-5
-4.661854211303943	5.2307881209663405	2.9022892061678936E-4	2.514527717747509E-4	1.1460107432996725E-5
-4.6736829568741065	5.179041007331088	2.981969676178128E-4	2.593205033938159E-4	1.0726799536714175E-5
-4.664862639408369	5.2157017440172675	2.9264548584150224E-4	2.5378936462337883E-4	1.1314844214602862E-5
-7.642518454416541	6.7438038314408955	0.0010432603111397833	2.47252390149395E-4	-8.342021475711435E-4
-7.72390205946121	6.960130553786359	0.0012469280266342608	2.6955785236453406E-4	-9.705081567695543E-4
-7.960824009101229	7.5515457825414485	0.0017831646571926242	3.3131835849928477E-4	-0.0013429890542318104
-7.398279738095727	5.568321714484634	6.224577021131834E-4	2.752060335555019E-4	-5.209641883578886E-4
-7.486554017062449	6.151026864151781	7.572314224810266E-4	2.477807330439079E-4	-6.237629356935868E-4
-7.599533786520233	6.612688047526157	9.818341367226894E-4	2.489960635886761E-4	-7.982756607658064E-4
-4.559353287845783	5.783205763653101	1.9709190519971102E-4	1.647549255986052E-4	1.7412415794692807E-5
-4.539973927898901	6.108340489734484	1.3922706190056447E-4	1.1477500707680394E-4	1.8302996690019425E-5
-4.595870421128182	6.280367827388355	8.043166753085849E-5	6.499551323032628E-5	1.1765686031626423E-5
-11.949523827617073	29.206895619841305	1.0197216932836173	-0.22086361316447486	0.8406059817731621
-11.807688642858182	29.154031813094953	0.9797173563870656	-0.22340068121107648	0.8240599345151691
-12.00330605669702	29.223330979102066	1.035093938033608	-0.22027720707628384	0.8454810540102558
-11.58017196199464	29.065937130844834	0.9173990532355718	-0.23038016015083357	0.7997596434478367
-11.41683712235142	28.96940271662765	0.8750861082048038	-0.23983890860942564	0.7746049844000186
-11.219350371023808	28.853937987330728	0.8232111056859981	-0.25323973629609436	0.743613411799089
-11.063811648377435	28.68153300927144	0.787385165431048	-0.28022094262575575	0.7118700369470763
-10.947486528223845	28.535037823889105	0.7602415347704983	-0.3021658203320951	0.6872534357784388
-10.899230615467399	28.323819733732066	0.7560368110040807	-0.34130349740740096	0.6695855967774346
-10.868467577029437	28.194812621939796	0.7530262144925959	-0.36508360032108894	0.65857167515155
-10.876511202290695	28.109887068149042	0.7654094191269588	-0.3856868375183148	0.6559460353786699
-10.899672074901286	27.854101802332053	0.7948456646573294	-0.44295871803931164	0.6435430808556255
-12.412266700730603	28.73183000599365	1.0834147575841455	-0.23003383566316143	0.8337016357734088
-12.004390987243811	28.644127827029816	0.9683910465694243	-0.2667862352970972	0.8079814667991012
-11.418956634563854	28.353076382645266	0.8356741832977231	-0.3436229568137103	0.7438064236123946
-11.624144095082618	28.483083006210283	0.8744438335862446	-0.31188926743074374	0.7698681723894245
-11.98757052088968	28.638168487186267	0.9640370808593919	-0.2685711218951952	0.8065310891198183
-11.999455430555999	28.643021141499133	0.9669907379476915	-0.26722059331830117	0.8076784733917666
-11.11438165555979	28.077094826076056	0.7994516853285641	-0.40158728080075884	0.6902806220472075
-11.390783517603357	28.330385589064328	0.8313498694174337	-0.34878439700618413	0.7393466988706093
-11.018694723095315	27.985290635821798	0.7967827688392731	-0.4199377674020582	0.6703650736707489
-13.471803069018005	28.77445563984976	1.4159335860257884	-0.16062207731297995	0.8689984135605398
-13.48260549035852	28.773788416678933	1.4192794324548863	-0.15999800584904936	0.8691178951424324
-12.935354512904492	28.789110493383188	1.2462833494762173	-0.19213269917894232	0.8578684225060249
-12.730299209385468	28.768829272465172	1.182900372160344	-0.20638522546015975	0.8497190586206459
-14.231290469589101	28.525879619960573	1.62843614312197	-0.1405273279869711	0.8584046598938724
-14.010448775461906	28.63328583652027	1.5721666711006266	-0.14195860337569394	0.8640621212118151
-13.506471729136642	28.767317669153915	1.4261163339282676	-0.15921767132424539	0.868866183194238
-14.460841527293365	28.39408003504012	1.6826799186198844	-0.14027189851345645	0.8490627071728629
-14.783683682753072	28.129965573228738	1.740440461975681	-0.14926548901185666	0.8290707224168704
-14.975465100779633	27.963363652093868	1.7724903906418783	-0.15680345061258424	0.8166509948557159
-14.857377166814722	28.070482248494333	1.7537551739952266	-0.1514248523618132	0.8246048026691668
-15.247091508969765	27.723494694946858	1.816089595763656	-0.1680091700907525	0.7980847409025802
-15.438921475279523	27.548521108541188	1.8450638375082562	-0.1767160607403305	0.7845251929753596
-15.777307067901031	27.23142152114181	1.891563818096843	-0.19263534914213148	0.7566765062593105
-15.505550048294694	27.4862002405047	1.854742336030271	-0.17984140569700408	0.7793845751053315
-15.95882932927022	27.057658625283377	1.9148255711277278	-0.20163207048621004	0.7398043114323901
-16.071627921968407	26.944874315391413	1.9271176833728023	-0.2080510250601064	0.7280244393849713
-16.348879088595037	26.649360708813276	1.9527012050043207	-0.22741582090255077	0.6923674379233828
-16.427997019937784	26.555959712111072	1.9571781985584817	-0.2346901531015551	0.6807836475453294
-16.656844434007954	26.17623866269756	1.9522836307951819	-0.2733497513197667	0.6320661911173641
-16.696536478621557	26.09508062700545	1.9478555960377162	-0.2832937022287775	0.6212411723094036
-16.835749776418716	25.686852448177994	1.9134886133538391	-0.33605086491479474	0.5645850446883975
-16.845061757485475	25.628453285604436	1.9062201541735189	-0.34512492681184403	0.5558334522760477
-16.850433340026893	25.176846057478727	1.8438163360611788	-0.4184968677825413	0.485726306397071
-16.85038673364371	25.14105029551206	1.8387581475052712	-0.4244712409558233	0.48015923579869574
-16.822804208812027	24.752145786172367	1.7844958032968758	-0.48732119727405704	0.42172065814224136
-16.814022621155868	24.619664448408173	1.7659350169610766	-0.5086829446997022	0.40182126220703074
-16.812945472733826	24.6090037446475	1.7644631353575257	-0.5103838064880435	0.4002174519309899
-16.723937840816944	24.10943746964462	1.6929099305625706	-0.5939377256899884	0.31759423829492495
-16.711672631053567	24.055094941481215	1.6851660651238225	-0.602858783819965	0.30877738111123004
-16.289023552988983	22.907733919851253	1.5167722923030984	-0.7924121204928377	0.10318862429209089
-16.541701583590093	23.45604246001041	1.6015321921950798	-0.7015808982438599	0.2066220434563927
-16.554803726644348	23.499372302025698	1.6076417862109393	-0.6945540328068353	0.21393599601656887
-16.28488538521969	22.898119481008653	1.5153096665062555	-0.7939677497263272	0.10138445018363654
-16.26218103763534	22.856454352609262	1.509519523712531	-0.8006871116124609	0.09327280143976424
-15.969194038819062	22.31634337785984	1.4348506852176979	-0.8876910862744375	-0.01208986024031252
-15.890230123807179	22.1925020649246	1.42196604248393	-0.9069897410074108	-0.036320977904583725
-15.611918811164477	21.76175729997115	1.3744835007723397	-0.9729862388401932	-0.12181862831940159
-15.389654649869971	21.467446140267274	1.3521455409108278	-1.0149250459474781	-0.18120192054258877
-15.211472875440649	21.22502075941048	1.332635847751514	-1.0484897803981934	-0.23113373007703703
-14.852605830718518	20.76860561637889	1.3186741713567993	-1.106184368638779	-0.322765745030506
-14.818368111934701	20.727265125728813	1.3167693899840225	-1.1114695418561575	-0.33132059710713513
-14.010753868674147	19.956266747716498	1.3222147104231492	-1.1944927118601325	-0.47430097490443035
-14.087441807327457	20.012526511232718	1.3199350331639055	-1.1891807290749143	-0.46632116031555343
-14.468160486474938	20.371519812579944	1.3119267240073482	-1.1522895266154383	-0.4016574486570862
-14.161164464278139	20.08381166702931	1.317599650203705	-1.182330185602346	-0.45412003676705315
-14.781086333771103	20.690256417429	1.3160572942405888	-1.1159610361802719	-0.3389347337413568
-12.566775432145782	19.255877513320883	1.4087001813216276	-1.2785985642647701	-0.531523482134985
-13.290339014836286	19.46305631769065	1.3502152296094263	-1.2395324084818826	-0.5350132390782502
-13.1729303124603	19.418787275288505	1.3594990413945216	-1.2457478605499062	-0.5400778614055708
-12.843245224742368	19.28971157894774	1.38619209811371	-1.2630764232066856	-0.5534145324410338
-13.364979556612642	19.508469790386137	1.348003788332066	-1.2363252313088249	-0.5307056819679914
-13.714991928392514	19.7215588672211	1.3317863899190345	-1.2165542405312886	-0.5094531138611442
-10.73275094914898	27.601566124654774	0.825842660860591	-0.4785112352815044	0.6021598389990457
-10.621312259153935	27.431657608134955	0.8402302831317945	-0.49999266147121313	0.5733310661627062
-10.494472622804425	27.139762728691487	0.8810031410252392	-0.5323868438133533	0.5258711614665466
-10.440814811578786	26.97290839065918	0.8951569410149838	-0.5485518484122481	0.4981329081396943
-10.340010025599554	26.46761329405222	0.9548701615365163	-0.5991051739576365	0.4120067442170455
-10.310942985096554	26.231506882359504	0.9688854070186237	-0.6203593864250084	0.37078434986635306
-10.254915889396067	25.788604694922874	1.0323783654590135	-0.6690597824829198	0.2949443571950088
-10.226478276469011	25.49740684588262	1.0643855605894106	-0.6997753032579686	0.24278335281573443
-10.15297056364784	24.454238785309386	1.2287883746430321	-0.8246370023085867	0.06669348646168347
-10.148816922605754	23.97207807587904	1.3029058310537627	-0.8834832903976616	-0.012713686018762091
-10.1572747910747	24.735583520367605	1.1861567613492268	-0.7901348238465336	0.11308651087097524
-10.162097597121184	24.830116402868736	1.1729705595032172	-0.7790156554846352	0.12920109487643466
-10.162546766859359	23.84260305188515	1.3215143807218268	-0.9004079147158954	-0.03196737064012708
-10.199764060738538	23.17965757589045	1.4152681481460951	-0.9822853846193789	-0.13481102363346792
-10.264133457042867	22.925685144978395	1.4387227376940426	-1.0130019406954203	-0.1705797209930296
-10.334836167150385	22.416165687077918	1.5011479746281924	-1.0731608689893255	-0.25057724077512245
-10.491992980100063	22.018023813554393	1.5366853155697318	-1.1280433114236432	-0.3050688668567222
-11.549836964138185	20.072338696358347	1.632580192707565	-1.331235628172649	-0.5297631231108318
-11.554967867880773	20.064003427239495	1.6321766888817646	-1.3314792116996836	-0.5304613552463214
-10.551136967279964	21.796553611972193	1.562693661790792	-1.157209677228755	-0.3384946149846418
-10.861109989919282	21.2561808403101	1.5910277703527362	-1.2256456493264842	-0.40429650908360026
-10.944210941660401	21.11696785294288	1.6027691176805687	-1.2451314957362465	-0.42207496311821247
-11.133323225905555	20.800917117156818	1.617279690269605	-1.2780422625169576	-0.4578158581396974
-11.346534801731305	20.436488911990164	1.6269716779549324	-1.3082401908616326	-0.49457367130039326
-11.231518843805489	20.62710766906838	1.6278811595893559	-1.2956580562344908	-0.47670175604703535
-11.741469854730147	19.77949816437784	1.622483665388779	-1.3415691122921545	-0.5579607941396345
-11.841147224706019	19.661418434931374	1.6082855064216974	-1.3436967293590998	-0.5639833174582369
-11.973386913159729	19.52262481256701	1.5904458235478862	-1.347390713656477	-0.5696021993648784
-12.17042537041236	19.353881967026794	1.5319080988287699	-1.331300539012678	-0.5611649522187363
-12.254791953417843	19.298450378205736	1.4871706834527565	-1.3144697167070554	-0.5446860863823985
-12.107678242949614	19.405561627556374	1.5491717229693753	-1.3349783463496165	-0.5642302249554716
-4.288326386940742	5.8070230604936794	0.0553368108563277	0.04856452881514078	-0.018265147916324772
-4.307057605244767	5.526002436139832	0.07641817582624677	0.06798471804410902	-0.019833014149652183
-4.180171464701457	5.245978145694322	0.09848288523507845	0.08951503863016468	-0.010888172696647132
-4.162615861022818	5.199209053922773	0.10192942185484351	0.09275124016510505	-0.009651960168093754
-4.143652721141185	5.191949089536986	0.1026373144504903	0.09324596477070617	-0.008439954299861099
-4.014987066173259	6.398560350145364	0.010469448849380301	0.0073096691585173654	-0.006744701015398998
-4.102160277057983	6.226155071234556	0.023351237269906722	0.019608419643371573	-0.009398484007697445
-4.158587255864665	6.1200098173878565	0.03174382177807794	0.027514734416890743	-0.011554298275058026
-4.284793079351208	5.824858607178209	0.05390948058945412	0.047217507407060516	-0.018041981504605235
-3.6322745368198053	5.1479752237781815	0.11012101532128142	0.09750601486340472	0.029919549551115213
-3.7520724673596213	5.133869891353276	0.11000951614753908	0.09833407954653439	0.019977276213118955
-4.068810461062704	5.185234828589743	0.10400666556743861	0.09416896921184433	-0.0029535247652386987
-3.4079134276844885	5.238028583704212	0.10755149094779508	0.09064094835030119	0.04765968007313678
-3.870611147185512	6.723331704642558	0.011114017559253958	-0.009816172795136968	-2.2273758351153997E-5
-3.93550508782948	6.569124366309313	0.013202130891992313	-0.005109954578556848	-0.001747260769306876
-3.083077723553127	5.477621858005871	0.10289366244171042	0.07107083131762938	0.07399968104495183
-3.2016356353304536	5.395281637801698	0.10537676157435222	0.07872930693941052	0.06403339117076044
-2.9250367521464256	5.618751443255416	0.10890259265611027	0.05951910146804619	0.08774823973954037
-2.808073832376915	5.742408533499555	0.11193122803811334	0.049816827284778646	0.09694717096864967
-2.561109083068193	6.012828978318681	0.13769357937779686	0.02839683984265759	0.11950751879727663
-3.6562255957727294	7.214473650128381	0.03201017699434512	-0.02696270646602456	3.473805825914497E-4
-3.592522873141893	7.34008329807876	0.0576950030248993	-0.04730149920983867	0.004477501545036975
-3.54328167840365	7.470859406778205	0.06518601431718563	-0.05344354737268306	0.005058741318730544
-2.1477862434435124	6.617732931249476	0.21639996680198015	-0.030200342285951264	0.16423730026034267
-2.178221292733067	6.571855578800015	0.20898845294586985	-0.024711945840552793	0.16140004465613217
-2.0648331524982755	6.7576354797203635	0.23745151879212262	-0.04665359136412088	0.17242097546620047
-1.8849213199230619	7.066868042911974	0.2835827903869508	-0.08284342105672038	0.18963143011698658
-2.4120263893614973	6.229400814325045	0.16445255418403454	0.008658487318589845	0.13575403333727015
-2.5361866250272955	6.047252036713077	0.14041364140648005	0.026217294594770516	0.12178748454020487
-3.935819787141531	17.984500048599497	1.239270725112804	-0.6708720648353491	0.1415384134264197
-3.78336958602557	17.993315823553566	1.2291811572822016	-0.6736785057270169	0.13925629230438621
-3.427077741744119	7.766058137175304	0.1488360328782924	-0.11917090003878678	0.010763689192672116
-3.406569881135219	7.832445527304884	0.15999350627893522	-0.12712882754762547	0.011220868713095312
-3.395983191054093	7.883794864942119	0.1687025071220946	-0.13288236536045783	0.011929293211635975
-3.3371281060386737	8.150918617555703	0.2180683315655101	-0.16091686735342237	0.015204519107894533
-1.278169408830863	8.48437433428823	0.4957967282435787	-0.25150555760928583	0.24290408151545773
-1.4540629241815408	8.03470965362341	0.4292914389588508	-0.19778727370043558	0.23128719395755643
-1.8167261401452421	7.208011822579171	0.3037054527517098	-0.09932178327985318	0.1974774168414999
-1.5523830370140876	7.789776732269239	0.39138095522211314	-0.16689682980722145	0.22110071358381003
-0.9410764433027281	9.405038530050247	0.6206607678746652	-0.3533083448378403	0.2579956593950309
-1.0329367331417418	9.151234284338832	0.5874283748034481	-0.32746697928553575	0.25469966900984453
-0.7679094447811552	9.95277965234512	0.6830019118933564	-0.40214288439689483	0.2619652971509515
-0.33002843814312044	12.134348277380695	0.8899927617817943	-0.5662962214526469	0.2591828958031666
-0.3357764586920513	12.078843485378034	0.8855291475711917	-0.5627165824035288	0.2596598071236942
-3.417433509638533	17.827381727176302	1.209270454114093	-0.6842197002996422	0.14193836726220468
-3.353382382951112	17.741842308688575	1.206485602450944	-0.686888922296186	0.14376278863272332
-3.674832941632539	17.93323560833925	1.2239039025555338	-0.6757935894323528	0.14148014153195604
-3.5409307277999584	17.885907081965335	1.2166156667250836	-0.6809369257350961	0.14110444812492728
-3.1860561960175433	17.549365365355296	1.198308767543931	-0.6909294363904807	0.14646618559280644
-2.9981130641699174	17.395321314172424	1.1909309715583958	-0.6937857475081793	0.1490897143013234
-3.2165215628928006	17.57820816975883	1.1994137945643049	-0.6898365356967251	0.14632308765732996
-4.1137207324417435	17.95308223849858	1.2549587841152783	-0.6662767253713444	0.14123112575867672
-4.160621080742889	17.795938972454014	1.2623842881502711	-0.6666530335625686	0.14400529286512714
-4.190763877417752	17.70804950350443	1.266544702464187	-0.6651441210106624	0.14497262363692417
-0.33050020850094985	12.145123827625998	0.8906797824624134	-0.5668153693527106	0.25902086737090824
-1.4343564303268679	16.31909273804294	1.1152311565804673	-0.7030664927260932	0.17623199645683232
-1.3066176526698219	16.0680303809159	1.1049119358445432	-0.70242755858189	0.17985178767925042
-1.1152979539279455	15.611202681804269	1.0861671630710226	-0.6971854574067933	0.18911996429130074
-2.4474803932797915	17.1585224792057	1.1718227066880438	-0.6993999180193556	0.1577251242329057
-2.055761384167546	17.041296048986602	1.1550336029046553	-0.7032759148917049	0.162241268438615
-1.9984998164489554	17.002629506016117	1.152032421600162	-0.7030722053976057	0.1637719267389462
-1.5724149375605685	16.580962567434636	1.126987149984055	-0.7055464269482097	0.17122251460626745
-2.9820955633715815	17.38344915169903	1.1903322197252675	-0.6939701057656693	0.14936249686009676
-2.724789042326286	17.256116533629893	1.1813115951043018	-0.6967377416051218	0.15353355572681382
-2.531457869203797	17.190304756335227	1.1747155557761242	-0.6991159002588032	0.15573811673708723
-4.183190145794866	17.56540290424019	1.2658994826379062	-0.6648095652609572	0.14662335957784553
-4.207099313692599	17.371866069837257	1.2692939641999537	-0.6665723584913332	0.1483618376089339
-4.17345519997633	17.089831976884682	1.2624422817484808	-0.6693990894588188	0.14758572178448068
-3.3148310309893363	8.423923301546052	0.26834871173849395	-0.1942722376486055	0.01577883756087554
-3.3001926290874843	8.663118489326514	0.3086412502688821	-0.2233211478253947	0.014856779117493106
-3.2862287614074197	8.915212706658004	0.35003423792642463	-0.25174971091581466	0.01650995658593212
-3.2794829862540458	9.153166440048345	0.39211086902279196	-0.281153648733316	0.018149843944935046
-0.3805651487088481	12.953841366376702	0.9438002632601128	-0.6079442573565543	0.24567360613465655
-0.4307061904896281	13.36924122248353	0.9713487381310916	-0.6295970220502548	0.23811200222235046
-0.5075965103225141	13.744646939005303	0.9915338655425756	-0.6428039904637224	0.23105780005787835
-0.5977318219793605	14.096499370658435	1.0123327010644907	-0.6577051708105988	0.22288620559662484
-3.2676731937878696	9.605726412719452	0.46549647448926856	-0.32904106775479225	0.025395501615518033
-3.256429234120413	10.042692132374542	0.5347373849820423	-0.3736136522754832	0.03276605903303623
-3.268410707882346	10.416945356274994	0.5870737313086098	-0.4045629400115722	0.03868195285185198
-0.6591870284780542	10.31262568099423	0.725228771892121	-0.4357348552316308	0.26443523658554396
-0.42285288091859907	11.258976825610697	0.8195333324111266	-0.509792617035049	0.26650272624923477
-0.42939644071267913	11.215805729165236	0.8153492621518215	-0.5063254377333349	0.26665379164310166
-0.6312573047807166	10.428088654680536	0.7380864555261228	-0.4463253813293419	0.2649106451430784
-3.2903234695987535	10.897386429199772	0.6583221420466243	-0.44826990323838195	0.04596852598586002
-2.987291544864133	17.386535233830127	1.1905455534591116	-0.6939312440256787	0.14926609617279293
-4.164359810315925	17.031866286091535	1.2606505166525985	-0.6695330978107672	0.14780754721528144
-0.7097934901376413	14.466809880080852	1.0331811190556048	-0.6717810816527483	0.21367999032137874
-0.8575672753041089	14.969271293498517	1.0561366759514554	-0.6835814369147157	0.2034341882535266
-0.9532329287786547	15.217415294466539	1.0693515388342596	-0.6912433488281788	0.19686021647382784
-4.1386892518049425	16.602845789463966	1.2445760970904232	-0.6696661422574379	0.14417298750170085
-4.159558946386909	16.976159925336383	1.258427304529699	-0.6689179655584409	0.14785365348416724
-4.083322820670365	16.225441788462653	1.224325565462303	-0.66809896442299	0.1401802090220675
-4.075875945060494	16.183223288394085	1.2218873311418754	-0.6676957008419728	0.13998615430827938
-3.9528003255732322	15.292784673108926	1.1546016294463803	-0.6568624438612707	0.12137813865523903
-3.9992067929440043	15.73055462668215	1.1900214591174243	-0.6643461385174604	0.13152336738457757
-4.068371905853679	16.139351008679608	1.2186018661543137	-0.666942876148005	0.13929601353616738
-3.903746688804401	14.691009127397303	1.1021199157701258	-0.6420607948927572	0.10785140229399394
-3.86987704440043	14.375574603567006	1.071978336857465	-0.6318974070104687	0.10198793778984276
-3.9256796422272324	14.820378173973397	1.113910983262698	-0.6449983888702704	0.11048028153106784
-3.9497350317267026	15.228464150498013	1.1490567164066625	-0.6551536277024042	0.11998018708451763
-3.7268568443784513	13.894308007070336	1.0225861638028007	-0.6185325063874425	0.09380863500540856
-3.698215854277132	13.779058127098043	1.0104257813221678	-0.6147238371980647	0.09190870296997411
-3.6779639093146645	13.673870011895303	0.9985697578867898	-0.6098387264860585	0.09044488336190391
-3.571181750067259	13.33170586472178	0.9609889153324598	-0.597808054607988	0.08471878367019706
-3.4835043026903465	12.977876322076302	0.9195524794783193	-0.5799059996134307	0.08103283543228135
-3.404126025364066	12.339701968592273	0.846290065790754	-0.5485709282694723	0.06890300961201676
-3.3488293333994186	11.895449310153229	0.788525693383916	-0.5184783204471243	0.06283641838282358
-3.300315153385468	11.14083500028607	0.6926555724082093	-0.46850190387559704	0.04983559940951228
-3.9511621749674837	15.271050023970451	1.152790875555687	-0.6563733386416877	0.12101548337536469
-8.244373317370188	14.628658956740194	1.1899675014546795E-5	-1.0725162727793222E-5	-5.09038290892141E-6
-8.208489142862772	14.204433859089825	1.1276041444788026E-5	-1.0061521878877242E-5	-5.028993507799326E-6
-8.193734077492797	13.966873422743047	1.0928035399640326E-5	-9.683637641032838E-6	-5.007111894419267E-6
-8.232676222944097	14.462837941075223	1.1655062544122489E-5	-1.0467672538019356E-5	-5.062166066215273E-6
-8.19035693955016	13.837323106092928	1.0739392896091743E-5	-9.468997075997382E-6	-5.0076903210986745E-6
-8.113167709168138	13.369167772280294	1.0035335017815762E-5	-8.732361963848258E-6	-4.901859757960721E-6
-8.077142174814208	13.181783020574018	9.747957191159913E-6	-8.426560098061432E-6	-4.857238854994124E-6
-7.967407351985131	12.816549861797377	9.179281908304627E-6	-7.865738821377704E-6	-4.700598360585313E-6
-7.4202031915344335	11.241546128091116	6.68945948497196E-6	-5.444546483333799E-6	-3.8808145560966795E-6
-7.380855782333087	11.139150568907128	6.520935669927176E-6	-5.273722151818915E-6	-3.819328138771673E-6
-7.603903539139292	11.751642921695533	7.497105609919836E-6	-6.2325255808834885E-6	-4.162583928007506E-6
-7.696154479064555	11.994745340563997	7.88251977146576E-6	-6.59753951013688E-6	-4.305384548444634E-6
-7.744684776673163	12.145936214046198	8.113361285686477E-6	-6.822458942704049E-6	-4.375875979828912E-6
-7.337783016568444	11.036160898112158	6.349285173641801E-6	-5.103289668704483E-6	-3.7503202527388627E-6
-5.478513842259125	7.328297301269693	1.4829749016203095E-6	3.5420449290149375E-7	-9.8822816535751E-7
-5.496335515484936	7.350666297835906	1.5264358784728113E-6	3.304640169136979E-7	-1.011725952193176E-6
-5.513292533723025	7.373441024034741	1.543811162727968E-6	2.974956289705931E-7	-1.0343448068845759E-6
-5.7782594324877365	7.704138241466704	2.04000671407552E-6	-1.3739778053185013E-7	-1.449564269498832E-6
-5.226288884072366	6.97442447090005	1.5147489636233543E-6	9.368596095996173E-7	-6.361465583537889E-7
-5.1320395346395955	6.880771446866525	1.4702465334074079E-6	1.0494118643802406E-6	-5.017642534003224E-7
-4.981658732436152	6.746084424883188	1.4964016994737471E-6	1.2764117814134417E-6	-2.636111868214122E-7
-4.872230788355059	6.663668971542325	1.5581782704886109E-6	1.4074802070799086E-6	-8.087325310678354E-8
-5.95993806317256	8.088641025459268	2.1618274955542845E-6	-8.009844255979675E-7	-1.6741615272959994E-6
-6.156106083074739	8.43849134717127	2.6196626308719974E-6	-1.240880329992083E-6	-1.944113941274684E-6
-6.3622803987511345	8.893710900037291	3.1087069451283895E-6	-1.9631396496414E-6	-2.2234619725515752E-6
-7.037730777065047	10.279206689455364	5.149398246834904E-6	-3.946756698268033E-6	-3.266655970477844E-6
-6.511291309796823	9.166024915663732	3.5141440666734936E-6	-2.2744598629513072E-6	-2.4560575662388024E-6
-6.961309529005052	10.091919377967345	4.862602663625691E-6	-3.668299967277639E-6	-3.1502095060509654E-6
-6.976746835639336	10.11701394282087	4.899080760016964E-6	-3.697644692304922E-6	-3.17201949664541E-6
-11.149672852779776	19.026028297048256	0.21845210898805065	-0.0495920560429733	-0.10935637555137087
-11.177286946315288	19.099277703541333	0.21974768554088997	-0.05132944786848633	-0.10979510924439476
-9.18227086019565	22.941744559833715	0.2106510062329207	-0.12660054452072433	-0.06964221286636982
-8.933979733519063	23.042297787756027	0.2054968746635453	-0.12847229928729068	-0.06369112938236615
-9.497726748011418	22.723004536194928	0.215157014734801	-0.12205645648409325	-0.07636836122117047
-11.201816179455392	19.362671115833425	0.22183548606787673	-0.05670716512193152	-0.10965739844132175
-11.022193536741858	18.71762456011473	0.21298456510843636	-0.042809468845256264	-0.10745641252624477
-10.948655511422155	18.634752597804788	0.20992710754260913	-0.04056103941014185	-0.1059660351295383
-10.739200803101152	18.414265673982754	0.20164197761355815	-0.035088611801463145	-0.10192065126050752
-10.426129079411938	18.242868662510936	0.18870924843237208	-0.029748566276711116	-0.09503930700926098
-10.351495060601314	18.19934593348884	0.18562887739726613	-0.028543493721319917	-0.09338704149005228
-10.276659955502009	18.164399203559437	0.1825590518962616	-0.027485916826038417	-0.09181529052184716
-10.051706148564318	18.092298620546728	0.17288682059084148	-0.024838572449201457	-0.08642452502711122
-11.220597943108505	19.547650220008503	0.22330674763467712	-0.060429290357497153	-0.10952834861163407
-11.213232813518047	19.613678726955158	0.22349811297570987	-0.06152123365563977	-0.10933833279168781
-11.167862918473158	19.983763373685665	0.22461534872214506	-0.068855563636675	-0.10775830964534353
-11.119734753615504	20.180895538942224	0.22492594138686042	-0.07224964274305481	-0.10690289483283262
-10.889962382093142	20.81510177874138	0.22450333216205715	-0.08407660148537173	-0.10223963612898547
-10.989883259185685	20.57314650704364	0.22476792302907675	-0.07987891158473431	-0.10396639218638498
-10.670647697607485	21.25443563231954	0.22377292427219392	-0.09250748927860222	-0.09808044942658668
-8.656589193032165	23.077778160673812	0.19807013075596447	-0.1285115592098054	-0.05761363443542567
-8.262164632393056	22.97490850022338	0.18422528070538977	-0.12436788636762611	-0.04791637313804589
-8.093510801985081	22.896766634500132	0.17777945904898934	-0.12184614877532665	-0.04428402474416872
-7.68989912608717	22.564207698669875	0.15983271197603993	-0.11130596379626786	-0.0347196165815784
-10.61906467426591	21.352055718189742	0.22361861285575527	-0.09419973998548327	-0.09730450067094998
-9.936768220586934	22.310409278173573	0.2202781839715833	-0.11352792615936294	-0.08517338279363182
-9.627937960973474	22.62487940796674	0.21716105413630465	-0.12015860714691035	-0.07894933900395582
-9.573169961095976	22.676544366109272	0.21652300300950578	-0.12118808132683075	-0.07792854853067491
-10.134279956953314	22.058148587414195	0.22116388361117684	-0.10810803915708447	-0.0890110620359199
-10.304582249602808	21.836678921374176	0.2223897688015225	-0.10378498553043769	-0.09189993930734441
-10.555587977067566	21.45179651669559	0.2232652350582956	-0.0959783679881504	-0.09638089173208646
-9.871150253323467	18.04329134881533	0.16526141276829664	-0.023019292963714612	-0.08240774976493576
-9.4491510421968	17.986087424675254	0.1457112902151406	-0.019287982439931555	-0.07188561038430348
-9.39405468440286	17.97674307009461	0.14318261018912126	-0.018849097629835835	-0.07058306776231253
-9.318824933668623	17.968766098777905	0.1394359832135038	-0.018227846362594967	-0.06867681695743248
-8.866655676614846	17.930756511797174	0.11714516061865846	-0.014849527453400945	-0.0569221260741207
-7.460370084706861	22.326890903804703	0.14917401923070425	-0.10473828157094776	-0.03038981493361759
-7.181921823170052	22.004421546653404	0.1351294479643781	-0.09467955180766414	-0.024667786911337183
-6.980050576019263	21.793148493492453	0.12580784540966583	-0.0889361735480197	-0.021195853401964296
-6.576542696581086	21.409318391621486	0.10793948912468235	-0.07737237056402944	-0.01375357311785577
-8.591810565175942	17.924390418426363	0.10226928553127274	-0.012667799987744267	-0.04954122614901274
-8.160987566235585	17.895824611247768	0.07608526128472667	-0.008863428811137513	-0.03658471548468819
-8.427526747689353	17.911776804777684	0.09249061602122952	-0.011281275776401214	-0.04472202641749597
-8.540982568507179	17.920050757602066	0.09954099434383909	-0.012295844193703245	-0.04818422386650529
-5.864615339578987	20.755750631962357	0.0796368963718306	-0.059058917325190405	-8.259144343544347E-4
-5.543802938210256	20.38074487517408	0.06610612327530271	-0.04853687794794788	0.004562119445290472
-6.504364858334945	21.34437545298176	0.10501136608079814	-0.07570225869726398	-0.01260242228519202
-5.970918121132899	20.87023242852833	0.0840322125556307	-0.061812523063551644	-0.0023666225741905272
-5.171797381464162	19.89737251545445	0.05062996501043311	-0.03770356130683579	0.008623666500360231
-5.0245480447987125	19.683822661130662	0.04434709000608635	-0.0321810835891083	0.01047321580329715
-4.900152014728899	19.401774462066626	0.03770749081023926	-0.026727440200244215	0.010432343153733627
-8.045165203849148	17.895237150670994	0.06644571932751032	-0.007571682829810117	-0.031502016740368836
-7.828330068792466	17.887207984644846	0.04709392894989488	-0.005479264825701947	-0.021905899372378912
-7.588389628929521	17.819549385161938	0.011109583248285837	-8.145010322221503E-4	-0.005311896209620037
-4.683175416995011	18.92056128922509	0.027206052020665065	-0.018066678115198662	0.011536967816890968
-4.557131527726211	18.533459102138394	0.020607008310211214	-0.01390648583233197	0.010689901920838718
-4.377707594286538	17.57417867700677	0.008329441617478964	-0.004878506335149928	0.0065778013743928564
-4.375950900357417	17.526057226949376	0.007679297069457917	-0.004427493892086289	0.006229779746401904
-4.484941864981501	18.19838652331461	0.014838248846911461	-0.009369773013916342	0.009401799921431652
-4.372825752777866	17.497105804998277	0.00742075018970678	-0.004293504089536048	0.006028845858113141
-4.260063754969469	16.957122878843833	0.005285033986568543	-0.0023367582697334617	0.004161141955235115
-4.2543796491463395	16.88173839584814	0.004894329382576469	-0.0021271992512102516	0.003786587658628542
-4.172479120773178	16.325671413989923	0.004117877355199929	-0.0011691811879631392	0.0024968297432275645
-4.151871519508384	16.155447405066244	0.003899571445891611	-8.439761579153876E-4	0.0020759000379576152
-4.144035245207647	16.121454065378032	0.003908268435567815	-8.205061563561738E-4	0.00204624364266073
-4.072421898747817	15.289956430567175	0.0028026849676475894	3.085586499716785E-5	9.527610599350996E-4
-4.095328121705499	15.489697359268533	0.0030434858928632767	-1.1463855468263496E-4	0.0010959694977460005
-4.118480058777639	15.68595857984359	0.003426379096800038	-3.3503198886239123E-4	0.001392377615895831
-4.140149876500907	16.06180723438685	0.003823955043637535	-7.65940065262744E-4	0.0019708038184085884
-4.179593610389492	14.862900564725685	0.0020136398918803025	3.4998643849387315E-4	4.331477794168378E-4
-4.129583690004605	15.034457843656845	0.0023295893838732747	2.7680325008101747E-4	5.989830118683364E-4
-4.332504046130264	14.727261534199787	0.0010285495989486944	1.2160855241036679E-4	2.7127316954800497E-4
-6.864381120883843	17.824925970386563	1.628116027764145E-5	-1.586837782878904E-5	-3.3269024558363802E-6
-7.111456277637915	17.862901719600874	1.6451806844477236E-5	-1.5959737988325578E-5	-3.7811874523406835E-6
-7.361730330183262	17.815658423143518	1.6468447955514678E-5	-1.587296168035953E-5	-4.237777140106633E-6
-6.699631952192596	17.790187728061333	1.6150251964320782E-5	-1.5791195019083044E-5	-3.027094457457413E-6
-6.471535900809904	17.65611081898578	1.5809909480440093E-5	-1.551063216211463E-5	-2.6123486841378203E-6
-6.01856299486931	16.965651538393175	1.4414016748296073E-5	-1.4234233007799761E-5	-1.8109080376497013E-6
-6.018217814642384	16.964954947243214	1.4412667726114657E-5	-1.4232975663281942E-5	-1.8102964488114812E-6
-6.192614293475787	17.31914560580889	1.5089650562576573E-5	-1.486292451772858E-5	-2.114031266906819E-6
-6.358826975092747	17.562077889890872	1.5597585612991225E-5	-1.5328615136577427E-5	-2.4094023092991995E-6
-6.018066056155799	16.964687362149334	1.4412165850399478E-5	-1.423251499884135E-5	-1.8100224798881178E-6
-4.908304538333134	14.969355025422521	1.1042839355302385E-5	-1.1016055038575201E-5	4.158619244062153E-9
-4.894965705707698	14.956384548239772	1.1021951508449543E-5	-1.0994882104123002E-5	2.4973408857507313E-8
-5.522668475480044	15.89108446419409	1.2556454804157395E-5	-1.247700569595798E-5	-9.943556931090344E-7
-5.590293973325887	16.02332329799043	1.2772552413123363E-5	-1.2682703222741003E-5	-1.104098607903605E-6
-5.62503595550961	16.102423683804165	1.2902293379282385E-5	-1.2806509120288656E-5	-1.1566783405707868E-6
-5.79838945170203	16.47567517825189	1.3542322029683515E-5	-1.3412500300866973E-5	-1.444132680124536E-6
-5.818300420163335	16.518599132988257	1.3615063979696413E-5	-1.3481545499301192E-5	-1.4742968557515286E-6
-6.016563718580136	16.961325465432818	1.4406184356183648E-5	-1.4226888023390527E-5	-1.807484617700674E-6
-4.911331118979538	14.97328547513143	1.104928381201394E-5	-1.102238631818126E-5	-8.337698848292442E-10
-5.0735700023776875	15.16993664121582	1.1366696003491795E-5	-1.1334757133490137E-5	-2.615905510568691E-7
-5.223708594183212	15.375437594116095	1.170539706106068E-5	-1.1664239110523648E-5	-5.024652467709954E-7
-5.2244114000787105	15.376332166246335	1.170684186124414E-5	-1.1665646422224973E-5	-5.035717049740936E-7
-5.424504479191739	15.698092793846305	1.2234196160777727E-5	-1.2170387141087614E-5	-8.301911947271834E-7
-5.22565127061393	15.37825402853767	1.1709980714545522E-5	-1.1668667342802193E-5	-5.055289575618759E-7
-4.7077301313837365	14.774519111724057	1.0727931216892965E-5	-1.0696750672094883E-5	3.157445960419547E-7
-4.675015183440867	14.74800878513003	1.0687240970034933E-5	-1.0653820377840933E-5	3.6357968413379155E-7
-3.7658512309524754	7.028045440845924	2.2787034053517138E-6	4.9915174888236E-7	1.5224701312210995E-6
