# Supplementary material for: Thyroarytenoid muscle fiber orientation regulates the ability to modulate vocal fold vertical thickness
Source: PLoS One. 2025 Dec 4;20(12):e0337735. doi: 10.1371/journal.pone.0337735 (PMC12677544; doi:10.1371/journal.pone.0337735)
Supplement: S4 Data — (ZIP) [file pone.0337735.s004.zip › Male/contourA7TA5.csv]

% Model	Angle6.mph
% Version	COMSOL 6.1.0.357
% Date	Dec 14 2024, 02:35
% Dimension	2
% Nodes	720
% Expressions	3
% Description	Line
% cpl1x	cpl1y	Displacement magnitude	u	v
-11.968005616002486	39.650844643500406	1.8055090824882334	1.8683125577216404E-4	0.24213971214496402
-12.100925229184412	39.521184251215715	1.8031775175017972	1.8586734241291209E-4	0.24216206503479545
-11.810234379374002	39.74293127707726	1.8071617139155578	1.87520058050755E-4	0.24212336959974784
-11.76596306338081	39.775513356632324	1.8077478494601493	1.87762757372399E-4	0.2421176720917272
-11.47739948826791	39.862189693672036	1.8093060959037808	1.8840991300629812E-4	0.2421012525021067
-11.258980847445656	39.857881496438054	1.8092259143362392	1.883789892149883E-4	0.24210035358877466
-11.716143543792246	39.796222579001906	1.8081195594058734	1.8791817054918412E-4	0.24211389030461486
-11.163938214941039	39.85365079891891	1.8091508211664227	1.8834518264435195E-4	0.24210035066187
-10.796207435616262	39.85090503287166	1.8091009537980502	1.8831861038374727E-4	0.24209809427408274
-10.709496869932108	39.85039381204079	1.809091078196424	1.8831270416153615E-4	0.24209754115017332
-10.37169574884199	39.850036177539195	1.8090842042638953	1.883022024862714E-4	0.24209511457994143
-12.13512273325702	39.460672833157	1.802089975191501	1.8541812665289132E-4	0.24217229080052854
-12.240660142730178	39.24849072022055	1.7982781940603063	1.8384222627605562E-4	0.24220803861296925
-12.227325367848685	39.08705965880899	1.7953753080976826	1.8264779908958484E-4	0.24223454796812485
-12.205740642978935	38.979124391808504	1.7934364866326884	1.818490184090109E-4	0.24225217874958857
-9.681369688821853	39.850002288818345	1.809076242991387	1.8828693919602203E-4	0.24209004956871483
-9.209886193231677	39.8500022888185	1.809078343050262	1.882719324473344E-4	0.24208658759585555
-6.503691158131879	38.96454001876737	1.793148026416914	1.8173119073941038E-4	0.2422129097476526
-6.587351156296421	39.29642873129991	1.7991161913232352	1.841710432464381E-4	0.24215873294549684
-6.771159512318912	39.57700815680421	1.8041580637430819	1.8623690631138398E-4	0.24211376237493057
-6.814129999907874	39.651652838586976	1.8055002423717834	1.8678609163855887E-4	0.24210175486039584
-7.229593906641747	39.84203493583536	1.8089233439477252	1.881922387247154E-4	0.24207337954551553
-7.181795837296288	39.83706132882147	1.8088339927898307	1.8815527455175627E-4	0.24207384933129894
-7.033567159296577	39.76166368437849	1.8074768422210559	1.8759909051842743E-4	0.24208520674331951
-7.6946177519140235	39.85300356006798	1.8091234235897378	1.882726257592347E-4	0.2420749780678327
-6.488283836647731	38.91091546805024	1.7921846891646185	1.8133516543523246E-4	0.24222164828143636
-10.243595360807257	39.850002288818345	1.80908379070401	1.8829721977010958E-4	0.24209417913703252
-9.730298368089413	39.85000228881833	1.8090769174100403	1.8828783916856155E-4	0.24209040859280448
-9.743014193148053	39.85000228881833	1.809076857252368	1.88288326107979E-4	0.24209050187311573
-9.085341826788042	39.8500022888185	1.80907726726399	1.8826984691916826E-4	0.24208567246445553
-7.779783738995952	39.851154726690396	1.8090925312718054	1.8825769149121699E-4	0.24207590860757594
-7.886706964608754	39.850916601280545	1.8090861988336584	1.8825877642345478E-4	0.24207673282968814
-8.209330570361047	39.849987794146756	1.8090784510006053	1.8824999724872076E-4	0.24207924981952156
-8.699211804792647	39.85004545472901	1.8090824497845976	1.882569528988613E-4	0.24208283298361327
-8.427966558711145	39.8500350871401	1.809076796328144	1.8825583833154857E-4	0.24208084400571206
-12.152615457473026	38.61822056218743	1.7869487898524388	1.7918626530758692E-4	0.24231127322494767
-12.150457207342695	38.60568225439725	1.786723661472149	1.790937402553651E-4	0.242313323847542
-12.146591986235311	38.58859764700979	1.7864165216155796	1.789681091036961E-4	0.2423161113381846
-12.074238696384148	38.24828133015453	1.7803043745700309	1.7645967927100632E-4	0.24237166903016497
-6.441829287929373	38.514252064367554	1.7850585859236132	1.784146843039008E-4	0.24228678411541454
-6.4796557750756225	38.830935381536946	1.7907461130822893	1.807470209996152E-4	0.24223478769790416
-6.431316994593285	38.355730965701305	1.782208884873306	1.7725377090984973E-4	0.24231287559688797
-6.415000660473024	38.12021737547059	1.777978660049416	1.755229715560087E-4	0.2423516299883703
-12.006552716049852	37.91928976266428	1.7743893267586137	1.7404443503863358E-4	0.24242539669000895
-11.966773292852782	37.7322909897182	1.7710313270224634	1.7267192398468312E-4	0.24245592482368888
-11.899335717233097	37.41624344712912	1.7653509206209326	1.7036211548191555E-4	0.2425075201001307
-11.86072968481382	37.23337054820751	1.7620674644542718	1.6902225452749203E-4	0.24253737682338092
-6.405495081109018	37.81045524455644	1.772409625869721	1.7325694565414768E-4	0.24240269314330404
-6.3802834672144035	37.49850283645258	1.7668080252658225	1.7097474129284675E-4	0.24245400374689707
-6.34327199449609	36.990127261889924	1.7576705148712315	1.672758880843193E-4	0.24253765333592148
-6.3346776499635205	36.89181710192548	1.7559070258223488	1.6655940826089172E-4	0.24255381831786996
-6.327277488709939	36.80573234114482	1.754362310792816	1.6593707944527296E-4	0.24256797593974216
-11.839379859361392	37.12464213602315	1.7601121242878957	1.682286839858661E-4	0.24255514078261206
-11.66031709327127	36.191536938073696	1.7433515276263074	1.6144931290144312E-4	0.24270761722214976
-11.619905720758748	35.962379473002436	1.7392411516996786	1.597903274486701E-4	0.24274508858443905
-11.730360249335298	36.58305483766412	1.7503927045449026	1.642809713617894E-4	0.24264360213356112
-6.248695444183289	35.88284413383002	1.7377992306931271	1.5924448256930858E-4	0.24271974239061056
-6.190644674951313	35.36621719878445	1.7285178524988014	1.5554913766853683E-4	0.24280461496236694
-6.146329446134891	34.860882297696094	1.7194471600864563	1.5191006357279563E-4	0.2428877076993013
-1.0600869276340483	18.316100001774196	1.4230497429238724	4.201963883433854E-5	0.24558549812982122
-1.0459016161732135	18.37692181363064	1.4241350668111208	4.2403830930668416E-5	0.2455753750056575
-1.1744205707972624	18.153797557800345	1.4201504047635414	4.0995943616886095E-5	0.24561299229124947
-1.311326192584243	17.97535615877772	1.416964576457965	3.9870334290501004E-5	0.245643291724534
-1.386335587551091	17.922671465764726	1.4160230373259983	3.95391603411262E-5	0.24565245484949236
-1.650548821745367	17.757514160475903	1.413076865109225	3.85008900463921E-5	0.2456813623438987
-0.9718149006219283	18.630446296863695	1.428665632101139	4.400597323549548E-5	0.24553308396076362
-0.9542349860686515	18.852537320770427	1.432631130077016	4.5411396484953345E-5	0.2454963330810147
-0.9467123425971604	18.932059856972355	1.4340529169846075	4.591510553371968E-5	0.24548316625928213
-0.9488912973033679	19.009058522305217	1.435428175499474	4.640361120503642E-5	0.24547047644947112
-0.9602591937381534	19.185733594449147	1.438586419209054	4.75233268552113E-5	0.24544140039583034
-1.0005126263859143	19.36574217623491	1.4418007781765538	4.866567282020414E-5	0.245411955639253
-6.05347281998843	34.07388368729615	1.7053386859518778	1.4632351703851266E-4	0.243016962965656
-5.779746191862431	31.198536783186327	1.6537350522995256	1.2618719339758372E-4	0.2434896792736339
-5.81260308842713	31.6601371096856	1.661997200346152	1.293626806539373E-4	0.24341370286768477
-5.898916358898413	32.61341104261303	1.6791250823637052	1.3602935364629651E-4	0.24325695501201905
-5.976331308258205	33.33624786626052	1.692076818386273	1.4108776478049997E-4	0.24313817477407193
-11.555172919712001	35.57995576034233	1.7323739918827532	1.5704875128119529E-4	0.24280764004907449
-11.427224513094306	34.824469013294944	1.718808913653644	1.5160145115931782E-4	0.2429312114855271
-11.302991741507174	34.01939293201957	1.7043515284096706	1.458754220069614E-4	0.24306297602675514
-11.26269403333529	33.74326682230424	1.6994063273465048	1.4389625621041683E-4	0.24310818350605054
-10.87492360433819	31.536162433666846	1.6597990815383927	1.2840585420629302E-4	0.24346910300682326
-10.79808267178972	31.096982410679725	1.6519257357667705	1.2542232033857376E-4	0.24354092457961007
-10.515617328365707	29.431210118152052	1.622066147211993	1.1392384352510804E-4	0.24381340238367552
-11.095255333576779	32.78560916869341	1.682195554076153	1.3717339406985236E-4	0.24326479449857114
-10.374607869233792	28.677418549364212	1.6085363414181808	1.0889094260061052E-4	0.2439366197681317
-1.9007542873442729	17.670028077820447	1.411514292694469	3.795385342752855E-5	0.245697367602673
-2.0779141835942943	17.606247817656115	1.4103766151502979	3.755543959926174E-5	0.24570900394001943
-2.421704394542373	17.610906476909	1.4104602034144647	3.7593056166187936E-5	0.24571039508444406
-2.5268901597962445	17.60827853304663	1.4104138473510226	3.757923511737113E-5	0.24571148993851066
-1.0157099330243569	19.441588102125813	1.44315693976139	4.914763795482795E-5	0.24539953814778248
-1.1062328150339649	19.65851365771074	1.4470327954528723	5.0525949836427476E-5	0.24536431929575747
-1.0950141199455286	19.63861486947969	1.4466772229940585	5.0399360454693996E-5	0.245367531563514
-1.0936631912571904	19.634142492606518	1.4465972385819692	5.03708616854622E-5	0.24536826091242747
-1.2019485900933222	19.823967402584525	1.4499912495250855	5.1578088233564755E-5	0.2453376254381951
-1.2626663164006444	19.90610167368628	1.4514582003195209	5.20995622722842E-5	0.24532445606544093
-1.3479656887537845	20.02184186709379	1.4535288811151084	5.283516208748891E-5	0.2453058972737605
-1.3818036936806772	20.069240413165744	1.4543758779708593	5.3137736320653785E-5	0.2452982902680964
-1.490043238491493	20.21081153288452	1.4569083017483093	5.403728455494909E-5	0.24527561348219695
-5.495158991359491	28.68268136418761	1.6085945283205587	1.0903612325478521E-4	0.2439030387257725
-5.507477156915547	28.790577524822243	1.61052221925086	1.0975305354039102E-4	0.2438853080618028
-5.640376413522405	29.93509919763994	1.6310637680079023	1.1751790957357299E-4	0.2436972823674217
-5.66674537726079	30.200894570944342	1.635819107608011	1.1931041825314763E-4	0.24365358085533528
-11.232964758328787	33.56280133293661	1.6961630512720622	1.4260309605541285E-4	0.24313770898701817
-9.890707351552885	26.584105713780335	1.5710027358002965	9.494496729267913E-5	0.24427822378178507
-9.499209611630052	25.463046361573806	1.5509238162923162	8.766877629806658E-5	0.24446035826679974
-10.251371607480321	28.08873461337165	1.5979801227595094	1.0488349553551272E-4	0.24403276113041023
-9.949856872037069	26.81141811544305	1.5750791695059363	9.646960111565122E-5	0.24424116952420064
-9.409620206466	25.28683176907262	1.5477571272507729	8.651253761443634E-5	0.24448880965606756
-8.975776833099328	24.413789608181347	1.5321611681503582	8.093398424975755E-5	0.2446298891380948
-8.450931047688341	23.67686534172989	1.5189303559025333	7.62015539448412E-5	0.24474798690303862
-8.315280225053407	23.486682331666373	1.5155370407559359	7.500744752955069E-5	0.24477848289172777
-8.109310669822081	23.245736403988893	1.511217593258985	7.349188686732669E-5	0.24481691201306283
-5.04821833795282	26.35030357792787	1.5668021146396778	9.352744506221827E-5	0.24428510634510198
-5.072511135861281	26.457154341834364	1.5687098054108375	9.421100436555837E-5	0.24426762022206072
-5.319014801988768	27.6151602307035	1.5894591622353849	1.0187340407667149E-4	0.24407808637302789
-5.298549699956672	27.508324942348306	1.587549138344441	1.0118017095002444E-4	0.24409559155053875
-1.6547952866665352	20.435138707303928	1.4609163491791146	5.5464988477494325E-5	0.24523963873325424
-1.7068462026965912	20.505043732104994	1.4621672620053454	5.591140982176334E-5	0.24522843327891897
-1.8328638043067826	20.675856534446993	1.465220173934382	5.700041212375941E-5	0.24520104434463608
-1.9146876228856835	20.78271581099791	1.467132380833661	5.7680543244339876E-5	0.2451839287318919
-1.9589596542270868	20.838178803681924	1.4681230298039232	5.803165546285588E-5	0.24517505580853788
-2.2267902915590323	21.173727916983232	1.4741340466888664	6.0177292207277414E-5	0.24512137891301666
-2.4765836027203294	21.524027437877677	1.480388683325119	6.241154901510867E-5	0.24506515236188378
-2.510632075597485	21.56945277354053	1.481203017532769	6.270413744636202E-5	0.24505787304775253
-3.4170539347823667	18.323036770820913	1.423181524317458	4.210970591264492E-5	0.24559916952191135
-3.3613588547056894	18.26201824120377	1.4220918451983426	4.17238608746258E-5	0.24560888796661523
-2.8302006677410443	17.7685842180935	1.4132755236043555	3.85980950573444E-5	0.2456869492955319
-3.0213186080937637	17.882690433716814	1.415314454417199	3.932292353211426E-5	0.2456693242944378
-2.9853774190574067	17.85333337493745	1.4147909168591408	3.913700459204842E-5	0.24567394282536625
-4.904236518511963	25.91960781073081	1.5590728818089927	9.07388349092235E-5	0.24435527037493926
-4.723668736196532	25.314951331292864	1.5482563387580752	8.67895815461565E-5	0.24445390068064726
-4.604679940346854	25.051089745874435	1.543518281739791	8.505861023820789E-5	0.2444966723196907
-4.281370486848969	24.383328411417228	1.5315894380928445	8.077012688257354E-5	0.24460481747984397
-3.2125741016240386	22.611557155864187	1.4998467888874178	6.937347910721849E-5	0.24489036228193056
-3.272014261258436	22.70654698603269	1.5015429975348178	6.997782108006528E-5	0.24487506409793358
-2.5518384799861815	21.63096481182497	1.482302736681199	6.31012929674886E-5	0.24504798558933497
-2.8735384712196232	22.08009398368013	1.4903456335042433	6.5972407461281E-5	0.24497591338882663
-3.1756044296995665	22.556944434453374	1.4988678016882273	6.90273506777611E-5	0.24489914086814357
-4.545571876999899	19.652622560032107	1.4469443147284349	5.0547690040858176E-5	0.2453869560883658
-4.424895516455141	19.524062222800467	1.4446473098266726	4.973475637740454E-5	0.24540741323873888
-3.958958611653594	19.00470136406695	1.435360995223464	4.6431259852963206E-5	0.24549013785956697
-3.8782730930382083	18.915322300283425	1.4337661868397293	4.5865771133517666E-5	0.2455043792551293
-5.025563667731989	20.107549344377823	1.455093712199518	5.345837400690206E-5	0.24531496386563348
-5.277731362781373	20.350988119887234	1.4594342820290476	5.499695326286411E-5	0.2452763756091263
-5.606549304112775	20.6598148798465	1.4649702670113502	5.69831202701984E-5	0.24522753868803776
-6.131048509468386	21.17349677678001	1.4741400653785857	6.0247871729936704E-5	0.24514609207684385
-7.17416985769136	22.198608654304337	1.492474046811215	6.678398949754093E-5	0.24498361230880164
-7.6413332318231895	22.67125431062098	1.5009606023902788	6.981959096374684E-5	0.24490865071300025
-6.9150129554945305	21.927639425126234	1.4876442453377963	6.507914008147334E-5	0.2450266833838298
-6.31895859009996	21.343154735881807	1.4771895428933273	6.134687420932927E-5	0.24511931737206494
-6.618255579081206	21.642875823077	1.4825341985108922	6.326982459344272E-5	0.24507178198702487
-3.6680004015474728	23.30103040805593	1.5121993858505127	7.377847451105032E-5	0.24477948907536148
-3.83446762916781	23.580833568731567	1.517203119842696	7.56029802645687E-5	0.24473439171628353
-4.071443328978513	23.987709649252928	1.5244941015175293	7.8185092322425E-5	0.24466874608747585
-7.640251545310057	17.586782544931808	1.8751302346694038E-5	-1.7838960539608296E-5	-5.665936583928675E-6
-7.509356374993602	17.79911102953117	1.9185693367690134E-5	-1.830721225047165E-5	-5.538849170452313E-6
-7.6989388334005735	17.4903691638282	1.8575080425397164E-5	-1.7646683682401897E-5	-5.725774486011718E-6
-7.762103216471637	17.30759444679789	1.8231869414087353E-5	-1.7277368796272117E-5	-5.776094902761812E-6
-7.821162534822876	17.152686250634986	1.7956667598895174E-5	-1.6975666314934684E-5	-5.831007169195951E-6
-7.87221896818102	16.9473112831706	1.7598794407386288E-5	-1.6585967612879034E-5	-5.870695145873316E-6
-7.921170402924522	16.753942907049066	1.7263199733857844E-5	-1.6219491029291932E-5	-5.908657742539877E-6
-7.9783869673286425	16.470761822820492	1.679589981226069E-5	-1.5705883596391536E-5	-5.949894583270133E-6
-8.003886469325913	16.357472230499454	1.6608109171089114E-5	-1.549747470536452E-5	-5.970558242364105E-6
-8.041803974825056	16.197407590250943	1.63658049723565E-5	-1.52175199797924E-5	-6.015211702390357E-6
-8.11957094103931	15.808141817188318	1.5768727854074414E-5	-1.4538308672468897E-5	-6.093465660743207E-6
-8.094241908274963	15.975737091845481	1.602161708992984E-5	-1.4824469188024945E-5	-6.068524344364811E-6
-8.149959289733443	15.594634263864748	1.5441468156357857E-5	-1.416862171579004E-5	-6.12094486816255E-6
-4.487015489615116	14.591722761896559	1.2272049529759772E-5	-1.2205798798917707E-5	2.5970220532635336E-7
-4.416731324563106	14.512870608922288	1.2137006199161084E-5	-1.2066280149239831E-5	3.7613987517101246E-7
-4.329055028394281	14.412978776001905	1.1959805493163265E-5	-1.1882945434004853E-5	5.268640045537036E-7
-4.19303203891211	14.248275933735142	1.1681909346365572E-5	-1.1591116453194326E-5	7.55813319149309E-7
-4.178965322518646	14.23024927967746	1.165054013277458E-5	-1.1558219637285539E-5	7.804542891453096E-7
-8.208595369810979	15.125877972768416	1.478051143222518E-5	-1.3407508497374218E-5	-6.190944449649618E-6
-8.250106284083648	14.883579494882824	1.4468280456790923E-5	-1.3035414649444263E-5	-6.24139123731479E-6
-8.184763342662869	15.304083214581624	1.5026858067577815E-5	-1.3692033335084886E-5	-6.164240890701369E-6
-8.194040568253598	15.203367992185502	1.4879031085609035E-5	-1.3525804730927095E-5	-6.1721257945910595E-6
-4.009503675450382	13.95499929048619	1.1197240158542404E-5	-1.107995749510202E-5	1.0632930571538008E-6
-3.967321215997023	13.879167246534847	1.106671590827719E-5	-1.0943013861889274E-5	1.1383445590252983E-6
-3.8768075373306097	13.684183745503944	1.074783241566213E-5	-1.0606619556530214E-5	1.293652252249377E-6
-3.8285567068758617	13.577304042901428	1.057289932460201E-5	-1.0421924071091594E-5	1.3748066000937635E-6
-3.679175518096213	13.165512678706849	9.903062089384188E-6	-9.712579457950116E-6	1.633342769894706E-6
-3.5952780276413945	12.848827743115857	9.400390978357752E-6	-9.181091098815038E-6	1.7805511492071395E-6
-3.8035301168690907	13.511178334388502	1.046990776682909E-5	-1.0312824713888971E-5	1.415476311212739E-6
-3.5706258476984103	12.751547870197772	9.236805823128678E-6	-9.007945373185775E-6	1.8275883168535952E-6
-3.536337058362929	12.508568926206657	8.839500953014867E-6	-8.591520250231502E-6	1.899539077041939E-6
-3.4943523373487664	12.217884679130231	8.367753686770147E-6	-8.096705201389412E-6	1.9839729086819835E-6
-3.476217738039166	12.051206781698731	8.108159043434272E-6	-7.824071992740432E-6	2.020065594928706E-6
-3.4381043775288846	11.707787309160882	7.5351737515138835E-6	-7.213910830584424E-6	2.1105185300093123E-6
-3.4175141432913065	11.442487558596586	7.119532556125813E-6	-6.7725084114081836E-6	2.154690017227603E-6
-3.390535492772293	10.959938069747185	6.3485646479427755E-6	-5.941120236789251E-6	2.2273116457406893E-6
-3.391605607580326	10.637069694303245	5.843020619252012E-6	-5.391921579528715E-6	2.241989416437211E-6
-3.3957072198915474	11.125983907025887	6.605264019814151E-6	-6.215444540122775E-6	2.213153668533642E-6
-3.3933099091125833	10.454525891479044	5.548618771497042E-6	-5.0703676360753915E-6	2.25295439321956E-6
-3.392748642497309	10.363320317554606	5.407644882663936E-6	-4.908749572307656E-6	2.2594440894247795E-6
-3.3881777990103163	10.052022617744685	4.936045154189451E-6	-4.374527910214828E-6	2.276315464498863E-6
-3.379931059854188	9.65560915900371	4.372234353867627E-6	-3.702320819392243E-6	2.2915241609949643E-6
-3.38003327420144	9.645525660619372	4.357932334088698E-6	-3.6858366187761524E-6	2.291283665437851E-6
-3.380411775956053	9.63612711841371	4.345553929704699E-6	-3.6713372643799794E-6	2.290151052824468E-6
-3.4070943292007656	9.209820550583608	3.7576451589621307E-6	-2.949581318481706E-6	2.248085555517956E-6
-3.4177904844649305	8.97279793026408	3.464451371087531E-6	-2.5734673931290427E-6	2.209053938109595E-6
-4.670507470987797	6.528342318175511	1.540572251968207E-6	1.4629909166256938E-6	-2.0861314715693858E-7
-4.472672713765167	6.53165408154053	1.4651356173917304E-6	1.429242155882403E-6	1.9765305700206647E-7
-4.296096768007061	6.564113874181485	1.6387848279495053E-6	1.3188664101098582E-6	4.537740937918636E-7
-4.1907677441120486	6.6201318525786546	1.6553283704236108E-6	1.1805421132037188E-6	6.626233586351528E-7
-3.42823364007561	8.77881073484247	3.2385645253682473E-6	-2.2433435889155167E-6	2.1919166322714807E-6
-3.440421539484517	8.631632878187974	3.1060703440425835E-6	-2.0130587284619087E-6	2.165293872975183E-6
-3.510174069952668	8.051882576425108	2.662509394406737E-6	-1.1250991059449723E-6	2.0180822588164013E-6
-3.4654247941708625	8.41479710425795	2.8913909045641972E-6	-1.6905906847774768E-6	2.111649223705933E-6
-3.519325274558982	7.974355231943207	2.6018356427869255E-6	-1.0169487385333239E-6	1.987561937185385E-6
-3.8048036653298265	6.960169305120867	2.1415361380652145E-6	3.680279033581254E-7	1.2069898533090042E-6
-3.942941641067294	6.809098812242506	1.926096034122435E-6	7.455108211131021E-7	1.0047602076018858E-6
-4.081244662082278	6.715380176995773	1.6657474094481343E-6	9.03023829887824E-7	7.990286286250569E-7
-3.557899482821399	7.6388476831782866	2.574148448173946E-6	-6.866068729360496E-7	1.8010352670918958E-6
-3.5506928691402093	7.692857622749482	2.561827376154758E-6	-6.753101797150718E-7	1.865797714154456E-6
-3.535122007221198	7.8370201875805385	2.572855225583561E-6	-8.469353370073419E-7	1.9197268947930413E-6
-3.5827478111781415	7.560437912809053	2.4932496852817276E-6	-4.909822305475974E-7	1.7334968242835787E-6
-3.656557182300242	7.31345080673359	2.312106653101693E-6	-1.6855904360261515E-7	1.4986847564283953E-6
-3.741595319822733	7.091603710798701	2.224635983221835E-6	5.902827103968264E-8	1.3067360237359747E-6
-12.48823622079036	29.318127189803445	1.239434675332056	-0.2170266077476559	0.9266935911386535
-12.301573729696075	29.291730374054282	1.1829584707389365	-0.21959636104657143	0.9161976928334052
-12.904182385341631	29.37659805299116	1.3660444354662153	-0.21433016565492088	0.9399164321128384
-12.704310573905445	29.35687813300677	1.3050995641216936	-0.21572659118554716	0.9347267252300142
-13.215739023882737	29.375039723105594	1.454914532018526	-0.21308079913356487	0.9379535852220315
-13.289816212405814	29.38416912499247	1.4773569130723132	-0.2135007731131362	0.9381166795306415
-13.628735756055638	29.408293625969595	1.5664902866980912	-0.2121324564007265	0.9289433818150206
-13.761313265189306	29.420327221129604	1.6020926062426293	-0.21205669439053035	0.9256782428884016
-13.789831291953012	29.42263826529943	1.6085631221055314	-0.2122596771264787	0.9244230412223988
-14.193507593470319	29.351006338599753	1.6916003523564918	-0.20764693149126964	0.8983968254326415
-14.343065600888547	29.30623263263965	1.7170568068800374	-0.20298618868106383	0.887435375971207
-15.169871121939503	28.7024294022831	1.8650020863498042	-0.16359793936658376	0.8458435363033344
-15.025976096323706	28.826575538617305	1.8391338768612249	-0.16920834025314815	0.8519568154194803
-14.704342841257393	29.099582909420015	1.7814193789276882	-0.18389739434263494	0.8666674479099886
-14.77814405518191	29.048154888872233	1.7939800227611944	-0.1793545460587795	0.8621974610924417
-15.194930389272562	28.670268692680192	1.8703457588379073	-0.1633736614468257	0.8447514309650861
-15.552436058935607	28.262388145106144	1.9417553130861323	-0.16234954860102802	0.8275891441256434
-15.65870487864321	28.128694460225432	1.9632731607104803	-0.16259082037474362	0.8220645971009771
-15.420870685895718	28.414489982476084	1.9158395192537085	-0.16040608452752733	0.8340930205550732
-16.14669845066415	27.534817692946177	2.0487130597062135	-0.18324896478356917	0.7828638727863793
-16.18902508127296	27.487365967844962	2.0549963209596998	-0.18570897624897392	0.7786040513678503
-16.090879730623392	27.60512583812312	2.0389996524059946	-0.18076842624731795	0.7876835603765872
-15.906983759261689	27.83045491742547	2.0080467761520633	-0.17230336552754838	0.8039076196227444
-15.78801336657089	27.974288039163056	1.987428103570711	-0.16693874147641216	0.8130539358914022
-16.4224657835804	27.241242221715776	2.0814143937134837	-0.20137896824058493	0.7563818214591125
-16.636541644582238	27.015574682657572	2.09600138296596	-0.2154103602463921	0.7308612033520874
-16.701862721366762	26.948993088668995	2.096441237032423	-0.2202145450365726	0.722764132006563
-16.98192097775023	26.67928029930171	2.0896840966550796	-0.2390961868732905	0.6953590800522911
-17.086567607533095	26.586911131348927	2.082159781525563	-0.24793731576223116	0.6883314091984996
-16.810764952407226	26.84442366016748	2.09315322194818	-0.22777536636285273	0.7125159944129553
-17.316197999609905	26.352544552541893	2.0557147276135512	-0.27267273218479443	0.6813098648150102
-17.45518464052986	26.210110438215963	2.0382283524534626	-0.28661651931831345	0.6785021483973288
-17.722095738557805	25.895382301413925	2.007220216542294	-0.3338030398201692	0.6858817369682366
-17.72264017583542	25.894744071275742	2.00714534882273	-0.333898193975608	0.6858942177360537
-17.932597821946576	25.11386146747848	1.943542629905973	-0.45619312225770287	0.6673062255310788
-17.907096306050956	25.00313633884308	1.9336120053918417	-0.4761983071341378	0.6570959384048178
-17.75267320881764	24.32471147247125	1.8709441299576368	-0.5998797621399748	0.5933086907198023
-17.92944471255859	25.1306830888716	1.944719292325756	-0.4537590318772952	0.667654550051076
-17.722777975835573	25.894232143167198	2.0070979026954983	-0.33399267504518554	0.6858736692176198
-17.728945142955695	25.871483784810497	2.00525635120035	-0.33755295216798026	0.6853408975062706
-17.700264955727473	24.192801294244298	1.855434797495033	-0.6262758225111454	0.5693075287822777
-17.492893227235577	23.675149455238873	1.7924434215533402	-0.7307892604002229	0.47536667679430616
-17.219818972655105	23.051350814888384	1.718020394280941	-0.8515026525075677	0.3539742318940557
-17.213682929786287	23.036984749786797	1.7161673558229418	-0.8542564835795149	0.3512225204536977
-17.20651458505761	23.021889840621302	1.7143415733795397	-0.8572096202475612	0.348026467467483
-16.72944438496599	22.0265670999435	1.6020865404944329	-1.0401989670162963	0.13026018338898104
-16.772330573218266	22.113599037757318	1.61129433307404	-1.0256413513594826	0.14931485066145087
-16.97378539565523	22.529669064239176	1.6557371593021537	-0.9520276554862537	0.24056401826065488
-16.69878402350933	21.97001521221032	1.5977019329087774	-1.048886339774896	0.11811288341616691
-16.44523432072541	21.481646309928003	1.5552699676132682	-1.1260585196140214	0.013563433808945483
-16.38784636008633	21.382208809377225	1.5500579195255513	-1.1398932055927362	-0.007904776802793806
-16.10429654720809	20.90765006213037	1.5176920555719007	-1.2061866511301844	-0.11583533281700722
-15.229590069694847	19.59839917871314	1.4742950325126665	-1.3110082032749513	-0.4179910957007875
-15.573303162172023	20.08692966262294	1.4846604410734432	-1.2826727902556543	-0.3065627644460705
-15.762739830454272	20.369577854236137	1.4946318024741463	-1.2604634243718138	-0.2407316937671957
-15.676053214728174	20.229671015614727	1.4879669278892798	-1.2743125213598983	-0.2731728076174538
-15.004965242227517	19.29705702264412	1.4639137512669138	-1.300717417780123	-0.4868181315792363
-14.347740685004595	18.43237628944785	1.3684614624492397	-1.1762984176610942	-0.647537270537191
-14.71316053352021	18.903140185799252	1.4389530398558135	-1.2715285302631314	-0.5792117792975763
-14.112301424219844	18.14085757339455	1.2986466129006256	-1.091307717836141	-0.6751365364710384
-13.786968016309958	17.746840232171802	1.1758443503452276	-0.9597594381424603	-0.6615788470687807
-12.572484095421888	16.31238607204104	0.662323078381486	-0.49871763924148005	-0.41711491568433573
-12.73923093656964	16.50237005974189	0.7323202674133829	-0.5592192134625915	-0.45556338352807113
-13.149721100590622	16.985383718836303	0.9041612055021946	-0.7133361345517394	-0.5418833267085382
-13.560443943361147	17.474962802260926	1.078931579027187	-0.8706333854291451	-0.6226503223062584
-12.433087863224218	16.142914163274668	0.6053117644304201	-0.4517689999184419	-0.3832998473828633
-11.67886765718853	15.130655135953049	0.3166095248116684	-0.20637695960554836	-0.21212042153410418
-11.370603754574383	14.616160191779192	0.2096207440725315	-0.10754275639603042	-0.1519869859732147
-11.928279318244115	15.521235666230787	0.40594084483543924	-0.28439996577930404	-0.26390738434984934
-11.098102119973685	14.067276715400904	0.1375392275306469	-0.04787964937722047	-0.10193365198354828
-10.94829922258624	13.75778922441979	0.09803496965019791	-0.015986521205854493	-0.07413319723070408
-10.566136973193167	12.955069884045642	0.04866008087930013	0.009679700285805027	-0.028035461208277067
-10.528617101577506	12.869997651759531	0.04327853957996572	0.011471621012681399	-0.023369834468161058
-10.125844678960055	12.03212679724241	0.027839181530709287	0.01120921143014065	-0.007454851590197657
-10.205786830641387	12.200371242765215	0.030905905539852438	0.011177643597905068	-0.010664611409073287
-10.11776374681346	12.014636087480781	0.0276804439673509	0.01110496253224993	-0.0072540271484963425
-9.799033203597945	11.32040592221854	0.01821378593111666	0.008564005124278138	-0.0031697225007156957
-9.732454220074882	11.174895810343436	0.016215582115910326	0.007669802378344824	-0.0017149610447431743
-10.081694286405995	11.938670646469957	0.02660983568125811	0.010763166755479793	-0.006819133399695064
-9.419861471494833	10.505758447346915	0.010673589983331077	0.003447486012862767	-0.002095792852491268
-9.39945834397536	10.463080013210769	0.010331644084830173	0.0031628224284874023	-0.0021059680156375795
-9.362989365785312	10.388561145610026	0.009828959184732127	0.0029554242313887145	-0.0021097871735481005
-9.15485933130238	9.94585479357356	0.007150212822684639	0.0014830710631286567	-0.0023093345557795475
-12.250739993292553	19.150604908283345	1.5170636537568136	-1.3955211967778047	-0.5092221432580148
-12.385666050996104	19.229462944007324	1.5926970050553177	-1.4468827325621398	-0.564786985785112
-12.018444755085756	18.995911937273455	1.3651014780982287	-1.2977543514987646	-0.4019819621107513
-11.827571680933026	18.805921238230237	1.2927904187194672	-1.240090088655014	-0.352854267719791
-11.71378598197753	18.69006222155872	1.2447967873452424	-1.201344952058657	-0.321011472676496
-11.489121580415649	18.312221504949157	1.1220371420399553	-1.0923739053651327	-0.2548157708788229
-11.42092816915265	18.202424829191397	1.0863516501427284	-1.0600996443028907	-0.23656842985384938
-11.137081940903064	17.673975351763787	0.9124867446180218	-0.896157130186918	-0.16989811675273375
-11.050577560623434	17.52903972488271	0.8635591694338908	-0.8493692226211164	-0.15189081921138298
-10.900173758069224	17.228821915447778	0.7614020460296029	-0.7497436750874402	-0.12475531373338006
-10.59407257662658	16.86993613536655	0.6290542127621053	-0.6210920550878428	-0.08554924655894199
-10.4015251414116	16.663994998799538	0.5564942090377121	-0.5501143668435361	-0.06666768523126211
-9.980308680915373	16.24426542990552	0.4099820270468423	-0.4059040951025664	-0.03508256697365143
-10.52456597891735	16.788877057884427	0.5999409614926169	-0.5928208123023557	-0.07602394019255958
-9.215934750579713	15.702403997568886	0.2245405820112142	-0.22193504172459372	-0.021324281609295018
-9.506635524164235	15.916651407254937	0.29546813816087747	-0.29309898397883943	-0.016324113019206984
-9.713477904294042	16.0562870014233	0.3450211415820394	-0.34205355623140843	-0.02298488531358004
-8.987328542896977	15.535943891824608	0.17155411439168788	-0.16881000751955313	-0.023713897847015504
-7.038155536202357	2.4161328913912485	4.990088799233556E-4	4.5448875834962015E-4	-1.9370006581778568E-4
-7.218271698777633	2.47634434863711	5.063871375191642E-4	4.5110283199285405E-4	-2.2969693600727873E-4
-7.402921517489648	2.596088343862585	5.178786078263694E-4	4.336927695453404E-4	-2.747024986039084E-4
-5.610926604361966	2.56874897195521	5.082680436459289E-4	3.6740371861342954E-4	4.249927999951427E-5
-5.791192046184306	2.4885541575675454	4.922104728227887E-4	3.8372853209225536E-4	2.2600171461005974E-5
-6.090991914769232	2.367770791599311	4.8529814063937775E-4	4.153262822397649E-4	-1.8713188637856422E-5
-6.223300720670824	2.365865245728654	4.752053561398511E-4	4.2121871675281086E-4	-3.705717912587478E-5
-8.524776938151282	15.280293075065625	0.1270245614416538	-0.12296274519923031	-0.03106879369480611
-8.5390176621	15.301185889469425	0.13426125397356262	-0.12997246592241468	-0.03268778874067685
-8.574275941324595	15.320887483760043	0.13729817250642573	-0.1330854028036882	-0.03224688254995349
-5.2268760988311245	3.1984387632370352	4.787218601631622E-4	2.758222059481256E-4	7.488533827297869E-5
-5.323022364028059	2.954304032548915	4.94638474441072E-4	3.0883997931938545E-4	6.842942771344035E-5
-5.411391041049513	2.8046470279535036	5.044131386882242E-4	3.317478507270039E-4	6.0770632336122465E-5
-5.361270108912003	2.863813885716368	5.026016512187235E-4	3.2162499394509166E-4	6.603060874703325E-5
-5.176470922340737	3.3654332504811606	4.6204147112149794E-4	2.5697412703588993E-4	7.510051764347546E-5
-4.997438755280889	4.032636318053695	3.9099324621663455E-4	1.778814873020834E-4	7.464332435649091E-5
-5.108994509801874	3.6116460899580636	4.352677280053392E-4	2.2403520837235353E-4	7.643575471880348E-5
-4.991774580661376	4.054261353979088	3.8854276137646916E-4	1.7515037382168024E-4	7.462893533483719E-5
-6.53602006808163	2.347293243898074	4.759581444142009E-4	4.4112477833522785E-4	-8.981702495504401E-5
-6.871423256057571	2.3759082864320638	4.859271841740043E-4	4.534246758447928E-4	-1.55135605026843E-4
-6.725008134174486	2.363972974785624	4.795043037327173E-4	4.4856842157813416E-4	-1.2600169796034578E-4
-7.498445287702315	2.6504749625169852	5.239544606375972E-4	4.2581635857030125E-4	-2.974630362838881E-4
-7.543394316053332	2.6908233254228815	5.263122614516577E-4	4.179592061429726E-4	-3.098211606555667E-4
-7.714537633122486	2.9137762658493207	5.270135353285233E-4	3.757762538318405E-4	-3.487047788541975E-4
-7.7891268079090406	3.0564766598021276	5.210128534726017E-4	3.4459933620394013E-4	-3.6701711133343994E-4
-7.80527300412054	3.4063802626319237	4.7338084432130766E-4	2.749275458039626E-4	-3.5913902606035376E-4
-7.804324521600502	3.2269612996167556	5.010439735960875E-4	3.124790206644345E-4	-3.652189953477198E-4
-7.758877336072651	3.698244931275473	4.250040589775548E-4	2.2459690269156958E-4	-3.3701446033596825E-4
-7.751964178591711	3.7286102673963915	4.1879962125076164E-4	2.1876374396766045E-4	-3.3389225666997E-4
-4.868412953288395	4.489722570165323	3.463274360844548E-4	1.3268217045414845E-4	6.816982279404492E-5
-4.944274103721604	4.221530184777065	3.720757122414877E-4	1.588695824710683E-4	7.208847990329781E-5
-4.861218645669248	4.514367912389247	3.4394112403820175E-4	1.3100648645368696E-4	6.755294974447783E-5
-4.761328567585714	4.872867994409656	3.0694194483541913E-4	9.827516538950091E-5	6.1030378902515E-5
-7.7347878369548635	3.762505605967378	4.106669635140697E-4	2.1421560002264143E-4	-3.283697674552197E-4
-7.441188952293851	4.488511996506501	2.853195796642779E-4	1.4331049054272526E-4	-2.465033963914511E-4
-7.462522939780039	4.43043664258904	2.9437919729858784E-4	1.4886414497731934E-4	-2.5244715247351324E-4
-7.583988224902736	4.103803156183615	3.3839543180238873E-4	1.7280183511330928E-4	-2.814482743564756E-4
-7.428705960551779	4.562167039268793	2.8350940564470363E-4	1.3955506745135345E-4	-2.449555111521327E-4
-7.367225146909923	5.0179675342064245	2.8033527666241253E-4	1.1911110339295975E-4	-2.3530589117320256E-4
-7.395373926440531	5.510469499667041	3.483693257286284E-4	1.2459607904794707E-4	-2.6212234233127677E-4
-7.396628687854849	5.543415335697084	3.521547244136045E-4	1.2421794251460334E-4	-2.6372621218701816E-4
-8.951906927477943	9.55517852325179	0.005870489912683542	0.0011739855669406127	-0.0024548500993551567
-8.732770861641235	9.107630277300872	0.004188681744733045	6.553969900789239E-4	-0.00206136847182559
-8.477149435408428	8.592840803667324	0.003087338195395232	4.428826735661945E-4	-0.0016417324295656824
-8.352048182285694	8.325615036227727	0.002636675639349005	4.120634792568182E-4	-0.001521587903103283
-8.222367325804308	8.079901469599669	0.002312364382324493	3.764732377467454E-4	-0.0013873224174041964
-4.558078678429407	5.6727023718291845	2.0991747332097655E-4	4.881639923800027E-5	4.046736366482477E-5
-4.661854211303943	5.2307881209663405	2.675087800303132E-4	7.54869582311384E-5	4.994751174218934E-5
-4.6736829568741065	5.179041007331088	2.7354301936092146E-4	7.925584583132932E-5	5.120833272615021E-5
-4.664862639408369	5.2157017440172675	2.6944546459673597E-4	7.652201921134841E-5	5.0209883309710044E-5
-7.642518454416541	6.7438038314408955	8.273089834138485E-4	1.7197991687554405E-4	-5.219679522154806E-4
-7.72390205946121	6.960130553786359	0.0010247026632616554	1.9908978082176448E-4	-6.317759468499547E-4
-7.960824009101229	7.5515457825414485	0.001564285857081748	2.768789512040732E-4	-9.398051459001467E-4
-7.398279738095727	5.568321714484634	3.5833102578555526E-4	1.246802317413139E-4	-2.677865895588111E-4
-7.486554017062449	6.151026864151781	5.290738023228487E-4	1.3827306163959326E-4	-3.4682279142496614E-4
-7.599533786520233	6.612688047526157	7.565761269773151E-4	1.6564420576211942E-4	-4.965684082842951E-4
-4.559353287845783	5.783205763653101	1.907134842329666E-4	3.94405348183826E-5	3.608767830990201E-5
-4.539973927898901	6.108340489734484	1.408765899582756E-4	2.1584674195427542E-5	2.1896495944171152E-5
-4.595870421128182	6.280367827388355	8.348501332337653E-5	9.362489591308724E-6	1.2205463277643852E-5
-11.949523827617073	29.206895619841305	1.074173914526427	-0.22332944182259581	0.8855320226966823
-11.807688642858182	29.154031813094953	1.030287122657401	-0.2273271979257348	0.8671930481296195
-12.00330605669702	29.223330979102066	1.091109807017039	-0.22227877333510854	0.8909530795788433
-11.58017196199464	29.065937130844834	0.962125012331996	-0.23692523454135675	0.8403286300277955
-11.41683712235142	28.96940271662765	0.9164089698620399	-0.24900289167324396	0.8127151143285709
-11.219350371023808	28.853937987330728	0.8602746250873758	-0.2657820963173478	0.7786866712902875
-11.063811648377435	28.68153300927144	0.8231682425310083	-0.297703541772748	0.7442726459124218
-10.947486528223845	28.535037823889105	0.7953143468513129	-0.3235683650925644	0.7176560847078757
-10.899230615467399	28.323819733732066	0.7950298586955115	-0.3684996807435107	0.6997858865394224
-10.868467577029437	28.194812621939796	0.7943352539104437	-0.3957851128066294	0.6886206612085315
-10.876511202290695	28.109887068149042	0.8101113560474844	-0.41894212814563203	0.6867286708472505
-10.899672074901286	27.854101802332053	0.8487875350095493	-0.48330767008138853	0.6761024397697575
-12.412266700730603	28.73183000599365	1.1462425615165144	-0.23331830697806272	0.8800535296457418
-12.004390987243811	28.644127827029816	1.0206638545844207	-0.27734432758241745	0.8518715194445827
-11.418956634563854	28.353076382645266	0.8805196124379163	-0.3681586207335066	0.7827903898499009
-11.624144095082618	28.483083006210283	0.9201897861876094	-0.3309242058440046	0.8107435473204765
-11.98757052088968	28.638168487186267	1.0159789584646384	-0.27947706906174397	0.8503015530071232
-11.999455430555999	28.643021141499133	1.0191375964155434	-0.277866475291757	0.8515404363560904
-11.11438165555979	28.077094826076056	0.8476660700903946	-0.43569388208845816	0.7255333440010431
-11.390783517603357	28.330385589064328	0.8762873267506233	-0.3742066292114497	0.7780052067113122
-11.018694723095315	27.985290635821798	0.8473744291048693	-0.4568958400299207	0.7043891751185984
-13.471803069018005	28.77445563984976	1.5116010088491845	-0.15101971124254207	0.9201226589784929
-13.48260549035852	28.773788416678933	1.5152711571459156	-0.15029187074878686	0.9202788176568074
-12.935354512904492	28.789110493383188	1.3252402650293211	-0.188052193327133	0.9070029782678033
-12.730299209385468	28.768829272465172	1.2556724430013966	-0.20515479690689914	0.8978929025622647
-14.231290469589101	28.525879619960573	1.7440714512282627	-0.12918421873242478	0.9109363327241217
-14.010448775461906	28.63328583652027	1.6824602394578463	-0.13030878795538461	0.9162850911445011
-13.506471729136642	28.767317669153915	1.5227485239347267	-0.14941848404020538	0.9200741021951098
-14.460841527293365	28.39408003504012	1.8033274756073807	-0.1298082756947577	0.9017204591517972
-14.783683682753072	28.129965573228738	1.867136222163305	-0.1410827490786537	0.8816447902024662
-14.975465100779633	27.963363652093868	1.9029785841343427	-0.1499890650705168	0.8691725449251042
-14.857377166814722	28.070482248494333	1.8818542643899563	-0.14378102487518818	0.8771703301756322
-15.247091508969765	27.723494694946858	1.9520164801594722	-0.16300692652329749	0.8504870378645109
-15.438921475279523	27.548521108541188	1.9851220783723715	-0.1727341922735326	0.8368792730081359
-15.777307067901031	27.23142152114181	2.0389076390238507	-0.1902121603156371	0.8087882963151972
-15.505550048294694	27.4862002405047	1.9961625613656133	-0.17625351633706535	0.8317044842131621
-15.95882932927022	27.057658625283377	2.0659568645045194	-0.20006670407879718	0.7916736557770441
-16.071627921968407	26.944874315391413	2.080695908746698	-0.2068547129315813	0.7797108005524053
-16.348879088595037	26.649360708813276	2.1114207159581673	-0.22770684860165769	0.7432435169377947
-16.427997019937784	26.555959712111072	2.1173083781711695	-0.23541594243194514	0.7313446448251761
-16.656844434007954	26.17623866269756	2.1137333382610426	-0.2783358240423364	0.6810041760950375
-16.696536478621557	26.09508062700545	2.109091290149422	-0.2894012061934127	0.6697855613157795
-16.835749776418716	25.686852448177994	2.071533508613785	-0.3495250485591007	0.6107349449215026
-16.845061757485475	25.628453285604436	2.063357855331543	-0.359957386699187	0.6015673633902928
-16.850433340026893	25.176846057478727	1.9930345870826949	-0.44512200556584114	0.5272297460563399
-16.85038673364371	25.14105029551206	1.9873121679448593	-0.45208226741375135	0.5213425054188644
-16.822804208812027	24.752145786172367	1.92732217585724	-0.524807305125272	0.45898141820755234
-16.814022621155868	24.619664448408173	1.9068140730150631	-0.5495139774000907	0.4377493176981877
-16.812945472733826	24.6090037446475	1.9052127408794506	-0.5514716180334495	0.43603034664475115
-16.723937840816944	24.10943746964462	1.8275929416767713	-0.6478097663204891	0.34739552494758225
-16.711672631053567	24.055094941481215	1.8193100226966015	-0.6580305043511008	0.33790274985985963
-16.289023552988983	22.907733919851253	1.6427642519403838	-0.8740023194714597	0.11492024266998667
-16.541701583590093	23.45604246001041	1.7309805183057791	-0.7706406778877654	0.22731414868139838
-16.554803726644348	23.499372302025698	1.7373499667918066	-0.7626793082365239	0.23523809263256307
-16.28488538521969	22.898119481008653	1.6412593862590914	-0.8757609700539011	0.11295658325371165
-16.26218103763534	22.856454352609262	1.6353419589548572	-0.8833721869576671	0.10414267393384675
-15.969194038819062	22.31634337785984	1.5589908951982818	-0.9820437133558798	-0.0104033679168518
-15.890230123807179	22.1925020649246	1.5463586148508348	-1.0040690794632168	-0.03674233987334031
-15.611918811164477	21.76175729997115	1.4999275821913551	-1.0791548222199454	-0.12979797222695416
-15.389654649869971	21.467446140267274	1.4790591277221528	-1.1266951299465133	-0.194527472497029
-15.211472875440649	21.22502075941048	1.4607889321723335	-1.1648011655391215	-0.24906656566590007
-14.852605830718518	20.76860561637889	1.4509194478182559	-1.2301592498419611	-0.3486290442853989
-14.818368111934701	20.727265125728813	1.4493701393343432	-1.236151490928402	-0.35793956053125214
-14.010753868674147	19.956266747716498	1.4622278959342094	-1.3287144853359103	-0.5135612008633246
-14.087441807327457	20.012526511232718	1.4592309197386615	-1.3226438139652177	-0.5047912004821764
-14.468160486474938	20.371519812579944	1.4477629645867147	-1.2815035529442356	-0.43486969982502066
-14.161164464278139	20.08381166702931	1.4561867816618452	-1.3149906595589131	-0.4915680262446972
-14.781086333771103	20.690256417429	1.4490392292061387	-1.2411528073596236	-0.366277068954772
-12.566775432145782	19.255877513320883	1.5741121999595702	-1.4329367237192012	-0.5777219227331183
-13.290339014836286	19.46305631769065	1.4984625899698139	-1.3815547510663915	-0.5801291701866933
-13.1729303124603	19.418787275288505	1.5101922968432215	-1.3895842254799096	-0.5858263897581872
-12.843245224742368	19.28971157894774	1.5435787890802084	-1.4118098133011092	-0.6006960658802167
-13.364979556612642	19.508469790386137	1.495431772087426	-1.377595851724819	-0.5754714489673274
-13.714991928392514	19.7215588672211	1.4746254474581737	-1.3537309314563615	-0.5522106939133063
-10.73275094914898	27.601566124654774	0.8858985610773717	-0.5231455561548376	0.6320625316249939
-10.621312259153935	27.431657608134955	0.9036776706681883	-0.5471971875871258	0.6012163990614438
-10.494472622804425	27.139762728691487	0.9500947022851176	-0.5840409268356463	0.5504073131025606
-10.440814811578786	26.97290839065918	0.9665371836727373	-0.6022500815194196	0.5205456031040973
-10.340010025599554	26.46761329405222	1.0343934171239426	-0.6599587301036853	0.42749103093019736
-10.310942985096554	26.231506882359504	1.0515502572930466	-0.6844256283394309	0.383153608182319
-10.254915889396067	25.788604694922874	1.125521907869605	-0.7415595462254325	0.30185848008327076
-10.226478276469011	25.49740684588262	1.1649849833204764	-0.7783710844192787	0.24598301213035562
-10.15297056364784	24.454238785309386	1.3652505785985198	-0.9302426261331906	0.061166518349573554
-10.148816922605754	23.97207807587904	1.455627039651794	-1.0016405248036502	-0.02135821708109065
-10.1572747910747	24.735583520367605	1.3131889846636422	-0.8883783056108574	0.10931706006463611
-10.162097597121184	24.830116402868736	1.2966826320671787	-0.8748277400091882	0.1261370886136565
-10.162546766859359	23.84260305188515	1.47761806332052	-1.0216122814926565	-0.04107676381727472
-10.199764060738538	23.17965757589045	1.587055925454512	-1.117844865756048	-0.14649969235572707
-10.264133457042867	22.925685144978395	1.6134205460672555	-1.152462153571495	-0.18320775014948193
-10.334836167150385	22.416165687077918	1.6828613406525215	-1.220930328461054	-0.2666486356373865
-10.491992980100063	22.018023813554393	1.7210616752849213	-1.2810931410026347	-0.3240648445605365
-11.549836964138185	20.072338696358347	1.8129026402295845	-1.4935173094359844	-0.5680999662407307
-11.554967867880773	20.064003427239495	1.8124267188009613	-1.4937321546714841	-0.5688615743699087
-10.551136967279964	21.796553611972193	1.7486135365134206	-1.3132777607590262	-0.359535061936351
-10.861109989919282	21.2561808403101	1.7762294187564436	-1.3857759941302836	-0.4298344426791848
-10.944210941660401	21.11696785294288	1.7883369448924287	-1.4064360023317188	-0.4492423324628143
-11.133323225905555	20.800917117156818	1.8019058740485723	-1.4406396284060836	-0.4891124957773211
-11.346534801731305	20.436488911990164	1.809521172271447	-1.471136373066987	-0.5296269275950081
-11.231518843805489	20.62710766906838	1.81181853694198	-1.4585596855756253	-0.5101288338287067
-11.741469854730147	19.77949816437784	1.8005291516450388	-1.5024541041040478	-0.5995408719124972
-11.841147224706019	19.661418434931374	1.7855372994406107	-1.5042961455132544	-0.6070428572191094
-11.973386913159729	19.52262481256701	1.7665796866054826	-1.5077297260569822	-0.6141276182149363
-12.17042537041236	19.353881967026794	1.7066124167739238	-1.491233277106116	-0.6075176383275815
-12.254791953417843	19.298450378205736	1.6603240790719922	-1.4736662455284049	-0.5908360208111465
-12.107678242949614	19.405561627556374	1.7243470649977888	-1.4949971924544083	-0.610113974097112
-4.288326386940742	5.8070230604936794	0.058926555779080486	0.05195247228819551	-0.018934716190474897
-4.307057605244767	5.526002436139832	0.08154135906445117	0.0727912006194551	-0.020542655768125178
-4.180171464701457	5.245978145694322	0.10523525605828041	0.09586539695114024	-0.010834585874014369
-4.162615861022818	5.199209053922773	0.10893299086826719	0.09933438578221414	-0.009488503856129312
-4.143652721141185	5.191949089536986	0.10969053685788738	0.09986022144920234	-0.008180005030757389
-4.014987066173259	6.398560350145364	0.010774044941741412	0.007779567402233808	-0.006674804160046389
-4.102160277057983	6.226155071234556	0.024573439826645053	0.020914130408117293	-0.009473289068314688
-4.158587255864665	6.1200098173878565	0.03361529601307448	0.029369040436644036	-0.01178322632811047
-4.284793079351208	5.824858607178209	0.057393277442910895	0.0505083757272573	-0.01869827496642424
-3.6322745368198053	5.1479752237781815	0.11775755785440349	0.10422223376152254	0.033084627588398405
-3.7520724673596213	5.133869891353276	0.11757884890740114	0.10516775221773575	0.022420487198430834
-4.068810461062704	5.185234828589743	0.11115929392952492	0.10082231070280365	-0.002276398507238691
-3.4079134276844885	5.238028583704212	0.11507426262772519	0.09675376025523355	0.052096374842316856
-3.870611147185512	6.723331704642558	0.011918578569137056	-0.010462398023779218	2.874108326153014E-4
-3.93550508782948	6.569124366309313	0.014031847568081051	-0.005437037800246446	-0.0014114922621810042
-3.083077723553127	5.477621858005871	0.11042344110206366	0.07559191894264233	0.08017463219088752
-3.2016356353304536	5.395281637801698	0.11292768215971313	0.08387604335938584	0.06955189910912737
-2.9250367521464256	5.618751443255416	0.11711059305089708	0.06312389958996552	0.094776567913224
-2.808073832376915	5.742408533499555	0.12051448683768493	0.05266182623581856	0.1045410926358827
-2.561109083068193	6.012828978318681	0.14837508357430573	0.02958437812348346	0.1284633713703891
-3.6562255957727294	7.214473650128381	0.03417171920938007	-0.02878571137237053	5.805844042197143E-4
-3.592522873141893	7.34008329807876	0.06141414741246957	-0.05037626698673871	0.004883541333785979
-3.54328167840365	7.470859406778205	0.06938811410184291	-0.056917548146582266	0.005517541539995918
-2.1477862434435124	6.617732931249476	0.2328296560642442	-0.03343497630706991	0.17577176765757296
-2.178221292733067	6.571855578800015	0.2249009147184936	-0.027551586324684966	0.1727973106313827
-2.0648331524982755	6.7576354797203635	0.255366545489082	-0.05109397984906776	0.1843526358887909
-1.8849213199230619	7.066868042911974	0.304750266732696	-0.08990909601477437	0.20237935329674334
-2.4120263893614973	6.229400814325045	0.1771001074836291	0.00834509485073795	0.1456629989525729
-2.5361866250272955	6.047252036713077	0.15130575437704602	0.027238158688113412	0.13088073632943992
-3.935819787141531	17.984500048599497	1.331053349939992	-0.7121486651438005	0.14804319474088207
-3.78336958602557	17.993315823553566	1.320462242792238	-0.7152357977865811	0.14564097127502737
-3.427077741744119	7.766058137175304	0.15836217859456297	-0.1267909810243327	0.011113352944974297
-3.406569881135219	7.832445527304884	0.17030368289105585	-0.13527472951472036	0.011517991702134108
-3.395983191054093	7.883794864942119	0.17966592039715484	-0.14140022607000066	0.01223855132680393
-3.3371281060386737	8.150918617555703	0.2328880099380117	-0.17131825380022178	0.015663274306158402
-1.278169408830863	8.48437433428823	0.5320569454575763	-0.26982129200067895	0.25771755916004196
-1.4540629241815408	8.03470965362341	0.4607775226476164	-0.21266667987338206	0.2457417219003034
-1.8167261401452421	7.208011822579171	0.3263180963855567	-0.10757889776366072	0.21062024642194854
-1.5523830370140876	7.789776732269239	0.4201542614304253	-0.1797039869132881	0.2351410243935544
-0.9410764433027281	9.405038530050247	0.665961506896305	-0.37797436457039035	0.2731860728576919
-1.0329367331417418	9.151234284338832	0.6303139436029174	-0.3505259343073437	0.26982994670824867
-0.7679094447811552	9.95277965234512	0.7329143636100164	-0.4298186427579791	0.27720553902914724
-0.33002843814312044	12.134348277380695	0.9552798520526374	-0.6039462553130996	0.2736177068797657
-0.3357764586920513	12.078843485378034	0.9504825205452643	-0.6001532246035455	0.2741368937474786
-3.417433509638533	17.827381727176302	1.299354844370917	-0.7267648267913361	0.14858598468248785
-3.353382382951112	17.741842308688575	1.296298335760996	-0.7296468008371234	0.15054820687855883
-3.674832941632539	17.93323560833925	1.3148871037644874	-0.7175659625156146	0.148041701580434
-3.5409307277999584	17.885907081965335	1.3071802424785384	-0.7231559468772697	0.14768116544845689
-3.1860561960175433	17.549365365355296	1.2874126968572723	-0.7340615431801166	0.15346085370174734
-2.9981130641699174	17.395321314172424	1.279461322941976	-0.7372075137197557	0.1562652061290602
-3.2165215628928006	17.57820816975883	1.288618837813678	-0.7328835533951704	0.1533080407131149
-4.1137207324417435	17.95308223849858	1.347571117974655	-0.7071103057720975	0.14773750186807444
-4.160621080742889	17.795938972454014	1.3553224934268053	-0.7074633808160404	0.15077258001098812
-4.190763877417752	17.70804950350443	1.3597138129593542	-0.7058468846787697	0.1518494554019031
-0.33050020850094985	12.145123827625998	0.9560196542549602	-0.6044952789864555	0.2734442790148032
-1.4343564303268679	16.31909273804294	1.198392383831952	-0.7479720988288474	0.1852795368619199
-1.3066176526698219	16.0680303809159	1.1871947564655116	-0.7473934506698638	0.1891285513739389
-1.1152979539279455	15.611202681804269	1.1668331406380439	-0.7419812650795279	0.19895933955257583
-2.4474803932797915	17.1585224792057	1.2590770662818667	-0.743470876033434	0.16549228121230142
-2.055761384167546	17.041296048986602	1.2412174300939418	-0.7477896845191895	0.17032658793476893
-1.9984998164489554	17.002629506016117	1.2380160961331264	-0.7476050641097804	0.17196507615868376
-1.5724149375605685	16.580962567434636	1.211097798276009	-0.750506840361858	0.1799272632247976
-2.9820955633715815	17.38344915169903	1.2788176633988508	-0.7374124691190964	0.15655708303187896
-2.724789042326286	17.256116533629893	1.2691815314971202	-0.7405015339972554	0.16101336592325094
-2.531457869203797	17.190304756335227	1.2621580482559576	-0.7431297817841708	0.16337406618594466
-4.183190145794866	17.56540290424019	1.3589927496293717	-0.7055194983863888	0.15366643555733012
-4.207099313692599	17.371866069837257	1.3625073896679616	-0.7073900715162462	0.15558620401677098
-4.17345519997633	17.089831976884682	1.3550745299618563	-0.7105000715454414	0.1548432313522738
-3.3148310309893363	8.423923301546052	0.28702310897707983	-0.2068168298744597	0.016178722189901774
-3.3001926290874843	8.663118489326514	0.3302203936312798	-0.2376683599004965	0.01501004608539409
-3.2862287614074197	8.915212706658004	0.37468153224460643	-0.2679328565947027	0.016642338954048732
-3.2794829862540458	9.153166440048345	0.4199059268134001	-0.29923153616293363	0.01830930960380849
-0.3805651487088481	12.953841366376702	1.0131989131411074	-0.6480064006182171	0.2591568566544549
-0.4307061904896281	13.36924122248353	1.042830288941493	-0.6708999862436444	0.25107406854700176
-0.5075965103225141	13.744646939005303	1.0646146695631595	-0.6848343568698618	0.24355181167771434
-0.5977318219793605	14.096499370658435	1.0870202300591878	-0.700564170423731	0.23483784746156638
-3.2676731937878696	9.605726412719452	0.49868425211455414	-0.35019162340031806	0.025839606221077158
-3.256429234120413	10.042692132374542	0.573026629419418	-0.39762997670552425	0.033485402346831755
-3.268410707882346	10.416945356274994	0.629245744083898	-0.43055701164017024	0.03965066884755175
-0.6591870284780542	10.31262568099423	0.7782611000778195	-0.4654912757998778	0.27969578877815787
-0.42285288091859907	11.258976825610697	0.8795566444387904	-0.5440765371531668	0.2815920800778076
-0.42939644071267913	11.215805729165236	0.8750665950607835	-0.540399201713364	0.28176585824472045
-0.6312573047807166	10.428088654680536	0.7920618856780403	-0.47673382785350144	0.2801571315263755
-3.2903234695987535	10.897386429199772	0.7058006068478144	-0.47709387586325136	0.04724644103816128
-2.987291544864133	17.386535233830127	1.279045955616954	-0.7373681833641968	0.15645392337880412
-4.164359810315925	17.031866286091535	1.3531467959152959	-0.7106657850305258	0.15509005043262497
-0.7097934901376413	14.466809880080852	1.1094943496200718	-0.7153905781696124	0.22504021807001867
-0.8575672753041089	14.969271293498517	1.134346546824944	-0.727757908415801	0.214163369926253
-0.9532329287786547	15.217415294466539	1.148599546295283	-0.7358076081594045	0.2071672490950903
-4.1386892518049425	16.602845789463966	1.3357863477612033	-0.7110033044571216	0.15126977551391257
-4.159558946386909	16.976159925336383	1.3507549298564516	-0.7100347889458982	0.1551512158202603
-4.083322820670365	16.225441788462653	1.3139778761248246	-0.7095358597635033	0.147051359800565
-4.075875945060494	16.183223288394085	1.3113570179534597	-0.7091302729753952	0.146846810784086
-3.9528003255732322	15.292784673108926	1.2389795730986213	-0.6980548155342023	0.1270561846783274
-3.9992067929440043	15.73055462668215	1.277070055851494	-0.7058073150882677	0.1378373864297549
-4.068371905853679	16.139351008679608	1.307827069322473	-0.7083521922723416	0.14611454261975496
-3.903746688804401	14.691009127397303	1.1825903910770674	-0.6825751278851659	0.11264480326733611
-3.86987704440043	14.375574603567006	1.1502099991809898	-0.6718700346921567	0.10641788923502293
-3.9256796422272324	14.820378173973397	1.195261517776856	-0.6856450577360745	0.11544466308825521
-3.9497350317267026	15.228464150498013	1.233022142223097	-0.6962653229641977	0.1255684576397758
-3.7268568443784513	13.894308007070336	1.0971595244707206	-0.6578203184401203	0.09774172122937257
-3.698215854277132	13.779058127098043	1.0841069897066593	-0.6538085825165275	0.0957285884350292
-3.6779639093146645	13.673870011895303	1.0713826240245576	-0.6486387758966327	0.0941859249908234
-3.571181750067259	13.33170586472178	1.0309946379735957	-0.6359254570731718	0.08811568548750678
-3.4835043026903465	12.977876322076302	0.9865127406954235	-0.6169690908523597	0.08421111887718233
-3.404126025364066	12.339701968592273	0.9077598016569055	-0.5837497335903346	0.07135695253262195
-3.3488293333994186	11.895449310153229	0.8457355468217786	-0.5517823006363126	0.06497186478073227
-3.300315153385468	11.14083500028607	0.7426631271254938	-0.49861921698683775	0.05130549142902682
-3.9511621749674837	15.271050023970451	1.237033434912069	-0.6975449593715383	0.12667036366306272
-8.244373317370188	14.628658956740194	1.4046827709844926E-5	-1.2576135040669896E-5	-6.217362971295789E-6
-8.208489142862772	14.204433859089825	1.3350083173969745E-5	-1.1828239415687045E-5	-6.1497935435201426E-6
-8.193734077492797	13.966873422743047	1.2961706267038647E-5	-1.1402365001728512E-5	-6.126087952087193E-6
-8.232676222944097	14.462837941075223	1.3773588075259913E-5	-1.2286331535660457E-5	-6.186360245073104E-6
-8.19035693955016	13.837323106092928	1.2751490493144358E-5	-1.1160200065947441E-5	-6.127225265984815E-6
-8.113167709168138	13.369167772280294	1.196411302015178E-5	-1.032794253760017E-5	-6.0098521733225416E-6
-8.077142174814208	13.181783020574018	1.1642657693244267E-5	-9.982196558206245E-6	-5.960214934408994E-6
-7.967407351985131	12.816549861797377	1.1004628240721071E-5	-9.347200909008914E-6	-5.785353236766527E-6
-7.4202031915344335	11.241546128091116	8.203525821812928E-6	-6.59982095782081E-6	-4.866260985887449E-6
-7.380855782333087	11.139150568907128	8.013353069817279E-6	-6.406164855954617E-6	-4.797242806510522E-6
-7.603903539139292	11.751642921695533	9.113127794246321E-6	-7.494290087279407E-6	-5.182158824622795E-6
-7.696154479064555	11.994745340563997	9.547524802404233E-6	-7.909132059293727E-6	-5.342481316551443E-6
-7.744684776673163	12.145936214046198	9.80708931262091E-6	-8.164361236052954E-6	-5.4213994068084905E-6
-7.337783016568444	11.036160898112158	7.819031703822158E-6	-6.212632122249729E-6	-4.7195624265053165E-6
-5.478513842259125	7.328297301269693	1.915545230210195E-6	2.7453303952137962E-8	-1.5875298997710227E-6
-5.496335515484936	7.350666297835906	1.9672701558399137E-6	-2.609306430268642E-10	-1.6143822443292863E-6
-5.513292533723025	7.373441024034741	1.9953245670646397E-6	-3.809971879727382E-8	-1.6402061406634091E-6
-5.7782594324877365	7.704138241466704	2.6655128042669878E-6	-5.399070057592753E-7	-2.1122748348506985E-6
-5.226288884072366	6.97442447090005	1.73553222796422E-6	6.936778050226478E-7	-1.1855905127245558E-6
-5.1320395346395955	6.880771446866525	1.5902700261188736E-6	8.244217220306318E-7	-1.03211628132236E-6
-4.981658732436152	6.746084424883188	1.5275936714729462E-6	1.0837352147519543E-6	-7.610405369551824E-7
-4.872230788355059	6.663668971542325	1.5388151974707228E-6	1.2338309799337274E-6	-5.532381325791682E-7
-5.95993806317256	8.088641025459268	2.9382681326088756E-6	-1.2960560052167015E-6	-2.3695841287978264E-6
-6.156106083074739	8.43849134717127	3.4866486948615634E-6	-1.8034082799987328E-6	-2.6771346171907847E-6
-6.3622803987511345	8.893710900037291	4.103993240664568E-6	-2.6277691192660238E-6	-2.9953915255840002E-6
-7.037730777065047	10.279206689455364	6.460351813879447E-6	-4.896084074952601E-6	-4.175332942555287E-6
-6.511291309796823	9.166024915663732	4.5696674842938246E-6	-2.988011809058558E-6	-3.259248849899626E-6
-6.961309529005052	10.091919377967345	6.134868961249368E-6	-4.578894242353081E-6	-4.0441744358702415E-6
-6.976746835639336	10.11701394282087	6.17685237572039E-6	-4.6126967444898755E-6	-4.068907546487597E-6
-11.149672852779776	19.026028297048256	0.2388484076403487	-0.05347582475739342	-0.1198718188957054
-11.177286946315288	19.099277703541333	0.24026976622550442	-0.05538792073055096	-0.12035892155154257
-9.18227086019565	22.941744559833715	0.22998627098102145	-0.13817686762189563	-0.07629967328863535
-8.933979733519063	23.042297787756027	0.22430391964171953	-0.1402496652443726	-0.06976714330145334
-9.497726748011418	22.723004536194928	0.23496886445744053	-0.1331740501767693	-0.08368144891421386
-11.201816179455392	19.362671115833425	0.24255057162044275	-0.06130740321944125	-0.12021582579505129
-11.022193536741858	18.71762456011473	0.23286252137234867	-0.04601953126085725	-0.11776398592945744
-10.948655511422155	18.634752597804788	0.22950443767438833	-0.043549627383853734	-0.11611636038666354
-10.739200803101152	18.414265673982754	0.22041849002735836	-0.03754999343648617	-0.111648298061958
-10.426129079411938	18.242868662510936	0.20621294343892113	-0.03171175221329417	-0.10405735246432399
-10.351495060601314	18.19934593348884	0.20283184994806325	-0.030395717425459386	-0.10223559326633239
-10.276659955502009	18.164399203559437	0.19946247879193224	-0.029243144033486247	-0.10050362835959503
-10.051706148564318	18.092298620546728	0.1888347654064213	-0.02636351313030652	-0.09456089351028402
-11.220597943108505	19.547650220008503	0.244157894260022	-0.06540403285893241	-0.12007987141913519
-11.213232813518047	19.613678726955158	0.2443633305964133	-0.06660478187103898	-0.11987239279268341
-11.167862918473158	19.983763373685665	0.2455763373652195	-0.07468140180269375	-0.11814134949947677
-11.119734753615504	20.180895538942224	0.24590562927500842	-0.07841379954071628	-0.11720406752575835
-10.889962382093142	20.81510177874138	0.24540658415096156	-0.09142656262830126	-0.11208262010365569
-10.989883259185685	20.57314650704364	0.24571310531732382	-0.0868109556989172	-0.11397865934019955
-10.670647697607485	21.25443563231954	0.24457608645533563	-0.10069918531611763	-0.10751323547958087
-8.656589193032165	23.077778160673812	0.21612673576574581	-0.14031508724430006	-0.0630956256684958
-8.262164632393056	22.97490850022338	0.20090471310265987	-0.1358056967035586	-0.05244497471695934
-8.093510801985081	22.896766634500132	0.19382084975727498	-0.13305500646719542	-0.04845550148819699
-7.68989912608717	22.564207698669875	0.1741208422641773	-0.12153474741888222	-0.03794223012729325
-10.61906467426591	21.352055718189742	0.24439993403181218	-0.10255915725935487	-0.10666124695353035
-9.936768220586934	22.310409278173573	0.2406490589938341	-0.12380130323668552	-0.0933425283464777
-9.627937960973474	22.62487940796674	0.23718559708815737	-0.13108667577585714	-0.08651339834590284
-9.573169961095976	22.676544366109272	0.23647842261689347	-0.13221837754154578	-0.08539341205608282
-10.134279956953314	22.058148587414195	0.24164278148615118	-0.11784265750620693	-0.09755609212029806
-10.304582249602808	21.836678921374176	0.24301327617379498	-0.11309515044291142	-0.10072662272925231
-10.555587977067566	21.45179651669559	0.24400229730039522	-0.10451255882042253	-0.10564736509084177
-9.871150253323467	18.04329134881533	0.18046068045382102	-0.024390888682559855	-0.09013714170814069
-9.4491510421968	17.986087424675254	0.15897812800536987	-0.020365218908044394	-0.0785496456720366
-9.39405468440286	17.97674307009461	0.1562017661056838	-0.01989320343850584	-0.07711618810575593
-9.318824933668623	17.968766098777905	0.15208948200211764	-0.019228364544562834	-0.07501934303893242
-8.866655676614846	17.930756511797174	0.1276108202110632	-0.015617955830943261	-0.06208374964275822
-7.460370084706861	22.326890903804703	0.1624277936140433	-0.11435623146757015	-0.03318203735084293
-7.181921823170052	22.004421546653404	0.14701832165691586	-0.10334123767636542	-0.02688893015818223
-6.980050576019263	21.793148493492453	0.1368057217982604	-0.09706569955598489	-0.023070995169524627
-6.576542696581086	21.409318391621486	0.11722459810937104	-0.08440982726986598	-0.014895188268290699
-8.591810565175942	17.924390418426363	0.11128735598586438	-0.01329580806397947	-0.05397035928012106
-8.160987566235585	17.895824611247768	0.08257320998022853	-0.009259019009314917	-0.03972733476700865
-8.427526747689353	17.911776804777684	0.10056435425821154	-0.01182569033352674	-0.04867339898857334
-8.540982568507179	17.920050757602066	0.10829464643909018	-0.012901072567436963	-0.05247916856944426
-5.864615339578987	20.755750631962357	0.08629816280431844	-0.06440115567336818	-7.060256364473385E-4
-5.543802938210256	20.38074487517408	0.07155207119976655	-0.05290703844108208	0.005197592417490065
-6.504364858334945	21.34437545298176	0.11402085638816079	-0.08258595994466707	-0.01363025824532973
-5.970918121132899	20.87023242852833	0.09109447169014875	-0.06740723656498017	-0.002395675247162941
-5.171797381464162	19.89737251545445	0.05473044164449698	-0.04108968967638799	0.00964005839155916
-5.0245480447987125	19.683822661130662	0.047906633497807584	-0.03506295041964534	0.011664641265807463
-4.900152014728899	19.401774462066626	0.04072271405979423	-0.02911318285185372	0.011616090714328578
-8.045165203849148	17.895237150670994	0.07203393359346597	-0.007906541179534089	-0.03416289433523875
-7.828330068792466	17.887207984644846	0.050879994519191604	-0.005740828182408242	-0.023659085002748048
-7.588389628929521	17.819549385161938	0.011992629637969068	-8.355050839558239E-4	-0.005727243806743207
-4.683175416995011	18.92056128922509	0.02936965220015267	-0.019679692682759493	0.012810587380152198
-4.557131527726211	18.533459102138394	0.022292378830069355	-0.015155486749960857	0.011858974459974391
-4.377707594286538	17.57417867700677	0.009159215656741111	-0.005329556993238503	0.007296068040323876
-4.375950900357417	17.526057226949376	0.008457832892672757	-0.0048372810296752325	0.006912030090100822
-4.484941864981501	18.19838652331461	0.016082644887839347	-0.010210148980769659	0.010430976892748228
-4.372825752777866	17.497105804998277	0.008177563562027432	-0.004690553979554657	0.006690487541152377
-4.260063754969469	16.957122878843833	0.005919483114338622	-0.002564751824566387	0.004621224211142385
-4.2543796491463395	16.88173839584814	0.005490141605291259	-0.002333638191772661	0.004207628567930237
-4.172479120773178	16.325671413989923	0.004605813520936966	-0.001284383593331581	0.002775680505046594
-4.151871519508384	16.155447405066244	0.004356201360830987	-9.281445810756738E-4	0.0023085068265408224
-4.144035245207647	16.121454065378032	0.004362355994981975	-9.025407485660952E-4	0.0022751029583976297
-4.072421898747817	15.289956430567175	0.003100317884837933	3.129202410489417E-5	0.0010567963903715403
-4.095328121705499	15.489697359268533	0.003373491348508929	-1.2856658490037126E-4	0.0012168860038895887
-4.118480058777639	15.68595857984359	0.0038020184441229414	-3.7037579100380173E-4	0.0015455822082674651
-4.140149876500907	16.06180723438685	0.004266163587586944	-8.427358275435588E-4	0.0021907993128344465
-4.179593610389492	14.862900564725685	0.002221026100634997	3.826203715794449E-4	4.818521286695129E-4
-4.129583690004605	15.034457843656845	0.0025732205377454387	3.019044354111866E-4	6.658479834350131E-4
-4.332504046130264	14.727261534199787	0.0011350540041608773	1.3236507979541622E-4	3.006264016220755E-4
-6.864381120883843	17.824925970386563	1.892718225311444E-5	-1.8333203762569787E-5	-4.219579434485418E-6
-7.111456277637915	17.862901719600874	1.912162291850137E-5	-1.843429531107085E-5	-4.72800114102193E-6
-7.361730330183262	17.815658423143518	1.9143978736159938E-5	-1.8337131628172196E-5	-5.23922516579703E-6
-6.699631952192596	17.790187728061333	1.8778310472435188E-5	-1.8247948802033227E-5	-3.884113173237064E-6
-6.471535900809904	17.65611081898578	1.839442354984314E-5	-1.793652109738761E-5	-3.4203863532697354E-6
-6.01856299486931	16.965651538393175	1.682184851935163E-5	-1.6515059354410056E-5	-2.523043153591241E-6
-6.018217814642384	16.964954947243214	1.6820329553546953E-5	-1.6513658501695293E-5	-2.5223580276192616E-6
-6.192614293475787	17.31914560580889	1.7583504116392345E-5	-1.72160642231812E-5	-2.8628623282837313E-6
-6.358826975092747	17.562077889890872	1.8154962558338258E-5	-1.7734296974171278E-5	-3.1934169022068636E-6
-6.018066056155799	16.964687362149334	1.6819763012776472E-5	-1.6513145026204424E-5	-2.5220510485867192E-6
-4.908304538333134	14.969355025422521	1.2977196490922872E-5	-1.2907469194110161E-5	-4.70742728049241E-7
-4.894965705707698	14.956384548239772	1.2952815117494203E-5	-1.288363752591727E-5	-4.4712711074192564E-7
-5.522668475480044	15.89108446419409	1.4716337609595143E-5	-1.4549037503584808E-5	-1.601903694159999E-6
-5.590293973325887	16.02332329799043	1.4963061173672807E-5	-1.477997102963521E-5	-1.7261764352604574E-6
-5.62503595550961	16.102423683804165	1.5110700562604919E-5	-1.4918862191849742E-5	-1.7857863130055791E-6
-5.79838945170203	16.47567517825189	1.583660788658434E-5	-1.5597025880286778E-5	-2.1101003263141015E-6
-5.818300420163335	16.518599132988257	1.5919101899302152E-5	-1.567433853346388E-5	-2.1441931020903347E-6
-6.016563718580136	16.961325465432818	1.681300138711531E-5	-1.6506858460792945E-5	-2.519194865369352E-6
-4.911331118979538	14.97328547513143	1.2984651401032713E-5	-1.2914591665735879E-5	-4.764005587807537E-7
-5.0735700023776875	15.16993664121582	1.3352550059899849E-5	-1.3266150913683058E-5	-7.720889125190228E-7
-5.223708594183212	15.375437594116095	1.3742570846431697E-5	-1.3636515001495157E-5	-1.045081560949158E-6
-5.2244114000787105	15.376332166246335	1.3744239610048688E-5	-1.3638098344467434E-5	-1.0463364887628464E-6
-5.424504479191739	15.698092793846305	1.434911394473797E-5	-1.4205174682251201E-5	-1.4162831575442895E-6
-5.22565127061393	15.37825402853767	1.374783931525201E-5	-1.3641491730533083E-5	-1.0485544759049799E-6
-4.7077301313837365	14.774519111724057	1.2609900799231032E-5	-1.2548157297147518E-5	-1.1724345233994112E-7
-4.675015183440867	14.74800878513003	1.256217394037924E-5	-1.2499834393794548E-5	-6.292235444830574E-8
-3.7658512309524754	7.028045440845924	2.199820960564053E-6	2.176218850027651E-7	1.2838772965294959E-6
