# Supplementary material for: Thyroarytenoid muscle fiber orientation regulates the ability to modulate vocal fold vertical thickness
Source: PLoS One. 2025 Dec 4;20(12):e0337735. doi: 10.1371/journal.pone.0337735 (PMC12677544; doi:10.1371/journal.pone.0337735)
Supplement: S4 Data — (ZIP) [file pone.0337735.s004.zip › Male/contourA7TA6.csv]

% Model	Angle6.mph
% Version	COMSOL 6.1.0.357
% Date	Dec 14 2024, 02:35
% Dimension	2
% Nodes	720
% Expressions	3
% Description	Line
% cpl1x	cpl1y	Displacement magnitude	u	v
-11.968005616002486	39.650844643500406	1.8750843922583138	2.01115055438806E-4	0.2446711522976841
-12.100925229184412	39.521184251215715	1.8727269605976404	2.0007648670716558E-4	0.2446940364246041
-11.810234379374002	39.74293127707726	1.8767554115145115	2.0185715736945376E-4	0.2446543962849934
-11.76596306338081	39.775513356632324	1.8773480347761853	2.0211864657127817E-4	0.24464855905400018
-11.47739948826791	39.862189693672036	1.878923493056716	2.0281583958949782E-4	0.24463166998223296
-11.258980847445656	39.857881496438054	1.878842409482774	2.027824249895238E-4	0.24463066161652292
-11.716143543792246	39.796222579001906	1.8777238711348954	2.022860789431337E-4	0.24464467604038567
-11.163938214941039	39.85365079891891	1.8787664188334332	2.0274595922714167E-4	0.2446306193106101
-10.796207435616262	39.85090503287166	1.8787158715572188	2.0271714557740895E-4	0.24462816283932787
-10.709496869932108	39.85039381204079	1.87870587115201	2.027107260720302E-4	0.24462756215322626
-10.37169574884199	39.850036177539195	1.87869880648311	2.0269921854759916E-4	0.24462494446516553
-12.13512273325702	39.460672833157	1.8716273350932973	1.995924808654554E-4	0.24470449414576295
-12.240660142730178	39.24849072022055	1.867773119901627	1.9789449741836192E-4	0.2447410469203987
-12.227325367848685	39.08705965880899	1.8648379653457712	1.966075298488163E-4	0.2447681153790366
-12.205740642978935	38.979124391808504	1.862877513729667	1.9574685129160937E-4	0.2447861127184131
-9.681369688821853	39.850002288818345	1.8786906973187927	2.026822867847635E-4	0.24461948716744578
-9.209886193231677	39.8500022888185	1.8786925934594916	2.026658074269175E-4	0.24461575735568092
-6.503691158131879	38.96454001876737	1.8625844693603018	1.9561784676671012E-4	0.24474366997262936
-6.587351156296421	39.29642873129991	1.8686190256335595	1.982464662119761E-4	0.24468836914649736
-6.771159512318912	39.57700815680421	1.8737170819887654	2.004721462438877E-4	0.24464251249063407
-6.814129999907874	39.651652838586976	1.8750742065784243	2.0106382254978872E-4	0.24463026587486147
-7.229593906641747	39.84203493583536	1.8785354940570478	2.0257880748639253E-4	0.24460145453829818
-7.181795837296288	39.83706132882147	1.8784451328433402	2.0253896838645446E-4	0.244601914739454
-7.033567159296577	39.76166368437849	1.8770728895846753	2.0193973931242556E-4	0.24461345409171037
-7.6946177519140235	39.85300356006798	1.8787378801256305	2.0266560285263891E-4	0.2446032778503419
-6.488283836647731	38.91091546805024	1.8616103969575741	1.9519119845755483E-4	0.24475258896853863
-10.243595360807257	39.850002288818345	1.8786983348364583	2.0269376291429442E-4	0.24462393628703596
-9.730298368089413	39.85000228881833	1.8786913790362745	2.026832920869248E-4	0.24461987396768362
-9.743014193148053	39.85000228881833	1.8786913245214447	2.026838254862349E-4	0.24461997446821868
-9.085341826788042	39.8500022888185	1.8786914902398066	2.026634738398982E-4	0.24461477145999336
-7.779783738995952	39.851154726690396	1.878706611087259	2.026495678953971E-4	0.24460426323456658
-7.886706964608754	39.850916601280545	1.8787002999416011	2.0265078758510268E-4	0.24460514896960522
-8.209330570361047	39.849987794146756	1.8786923390243517	2.0264153363102553E-4	0.24460785196615847
-8.699211804792647	39.85004545472901	1.8786964749261303	2.0264934423453677E-4	0.24461171273798926
-8.427966558711145	39.8500350871401	1.8786908096342634	2.0264794860813874E-4	0.2446095698868044
-12.152615457473026	38.61822056218743	1.856317592699559	1.9287780649543341E-4	0.2448464438955515
-12.150457207342695	38.60568225439725	1.856089948337753	1.9277811205215646E-4	0.24484853729635708
-12.146591986235311	38.58859764700979	1.8557793861866527	1.9264274665236123E-4	0.24485138255856723
-12.074238696384148	38.24828133015453	1.849599004948114	1.8994000300746005E-4	0.24490809356281462
-6.441829287929373	38.514252064367554	1.8544048372197663	1.9204476204331985E-4	0.24481909803824448
-6.4796557750756225	38.830935381536946	1.8601558331379895	1.9455754891996134E-4	0.24476600572666066
-6.431316994593285	38.355730965701305	1.8515233801999642	1.9079397486484345E-4	0.24484574300348588
-6.415000660473024	38.12021737547059	1.8472459715101595	1.8892924320150386E-4	0.24488531899775157
-12.006552716049852	37.91928976266428	1.843618097721593	1.8733767693718929E-4	0.2449629376185209
-11.966773292852782	37.7322909897182	1.84022255690588	1.8585883062995312E-4	0.24499409947899747
-11.899335717233097	37.41624344712912	1.8344787828681013	1.833700548559816E-4	0.24504676578978674
-11.86072968481382	37.23337054820751	1.8311586149143957	1.8192639840166995E-4	0.2450772424383593
-6.405495081109018	37.81045524455644	1.8416149428214803	1.864877865569456E-4	0.2449374697709093
-6.3802834672144035	37.49850283645258	1.835950721192634	1.8402886542426137E-4	0.24498986691046765
-6.34327199449609	36.990127261889924	1.8267113204797973	1.8004348782591783E-4	0.2450752895398543
-6.3346776499635205	36.89181710192548	1.8249280519089488	1.79271505733981E-4	0.24509179653381344
-6.327277488709939	36.80573234114482	1.8233659882406534	1.78600926649374E-4	0.24510625384272813
-11.839379859361392	37.12464213602315	1.8291815206981403	1.8107136590713878E-4	0.2450953759521125
-11.66031709327127	36.191536938073696	1.8122335684353472	1.73766741234184E-4	0.24525102588874648
-11.619905720758748	35.962379473002436	1.8080770132725559	1.7197918181541456E-4	0.24528927857176225
-11.730360249335298	36.58305483766412	1.8193532055053705	1.7681783121221298E-4	0.24518567628945553
-6.248695444183289	35.88284413383002	1.8066174465844882	1.713897378402406E-4	0.24526123225335789
-6.190644674951313	35.36621719878445	1.7972320707605638	1.674076746013805E-4	0.2453478961105106
-6.146329446134891	34.860882297696094	1.7880598343214733	1.634864635357094E-4	0.2454327469239032
-1.0600869276340483	18.316100001774196	1.4882791815509053	4.5036449772571354E-5	0.24818634018320776
-1.0459016161732135	18.37692181363064	1.489377227699134	4.5450593887120315E-5	0.24817599590790862
-1.1744205707972624	18.153797557800345	1.4853459998384355	4.393290897583651E-5	0.24821446195191132
-1.311326192584243	17.97535615877772	1.4821229286897066	4.271950719528228E-5	0.24824545695228947
-1.386335587551091	17.922671465764726	1.4811704292944745	4.236248792359521E-5	0.2482548423759575
-1.650548821745367	17.757514160475903	1.478189713626683	4.1243196837949204E-5	0.24828446098459067
-0.9718149006219283	18.630446296863695	1.493960584902199	4.7177658786952994E-5	0.24813277566398553
-0.9542349860686515	18.852537320770427	1.4979724128370506	4.869261361871462E-5	0.2480952339265983
-0.9467123425971604	18.932059856972355	1.4994107254115105	4.92355821046661E-5	0.24808178332798186
-0.9488912973033679	19.009058522305217	1.500802013249523	4.976214340819438E-5	0.24806882335998526
-0.9602591937381534	19.185733594449147	1.503997008462191	5.096909756618634E-5	0.2480391306138931
-1.0005126263859143	19.36574217623491	1.5072488790733076	5.2200396670461914E-5	0.2480090715489256
-6.05347281998843	34.07388368729615	1.7737922175307919	1.5746609743691773E-4	0.24556472822594191
-5.779746191862431	31.198536783186327	1.721607947684622	1.357639018547888E-4	0.2460474409887436
-5.81260308842713	31.6601371096856	1.7299641394125997	1.3918684931948125E-4	0.24596985310182182
-5.898916358898413	32.61341104261303	1.7472839541067378	1.4637198521248756E-4	0.2458097889114929
-5.976331308258205	33.33624786626052	1.7603823192419121	1.5182384526104322E-4	0.24568850012989868
-11.555172919712001	35.57995576034233	1.801132824242461	1.6902499203173317E-4	0.24535313536226355
-11.427224513094306	34.824469013294944	1.787415846409151	1.631554290417088E-4	0.24547928557209966
-11.302991741507174	34.01939293201957	1.7727962209952859	1.569849831486778E-4	0.24561380452132384
-11.26269403333529	33.74326682230424	1.7677952173991494	1.5485234288488599E-4	0.24565995787736578
-10.87492360433819	31.536162433666846	1.7277422185921032	1.381580564160823E-4	0.24602840459062852
-10.79808267178972	31.096982410679725	1.7197794453529438	1.3494176442181824E-4	0.24610172422025395
-10.515617328365707	29.431210118152052	1.6895821810122857	1.2254788163903283E-4	0.24637988931351978
-11.095255333576779	32.78560916869341	1.7503916391774337	1.476070014647281E-4	0.24581983561268367
-10.374607869233792	28.677418549364212	1.675899049567392	1.1712112092104181E-4	0.24650567380310812
-1.9007542873442729	17.670028077820447	1.4766089127238333	4.065344028050463E-5	0.24830089691060614
-2.0779141835942943	17.606247817656115	1.4754579190188022	4.0223912941900596E-5	0.24831284471077333
-2.421704394542373	17.610906476909	1.4755425511425329	4.026437346841529E-5	0.24831438777269876
-2.5268901597962445	17.60827853304663	1.4754956548381735	4.024944671948377E-5	0.24831554341684958
-1.0157099330243569	19.441588102125813	1.508620787332525	5.2719892453596485E-5	0.24799639436049428
-1.1062328150339649	19.65851365771074	1.5125417698800887	5.4205480545426375E-5	0.24796045582663429
-1.0950141199455286	19.63861486947969	1.5121820604444933	5.406904277280163E-5	0.24796373267915317
-1.0936631912571904	19.634142492606518	1.5121011488245009	5.4038325990511197E-5	0.24796447711814368
-1.2019485900933222	19.823967402584525	1.5155345807120832	5.53394820021665E-5	0.24793322616308636
-1.2626663164006444	19.90610167368628	1.51701863103774	5.590151614084322E-5	0.24791979719914145
-1.3479656887537845	20.02184186709379	1.5191133085707818	5.669433904932636E-5	0.24790087251770615
-1.3818036936806772	20.069240413165744	1.5199701437289335	5.7020432429624E-5	0.24789311514230053
-1.490043238491493	20.21081153288452	1.5225319346455692	5.7989937898292034E-5	0.24786999267688611
-5.495158991359491	28.68268136418761	1.6759574861172808	1.1727501292014707E-4	0.24646952790774523
-5.507477156915547	28.790577524822243	1.6779073501566335	1.1804804993022894E-4	0.24645142275638054
-5.640376413522405	29.93509919763994	1.6986808170497927	1.2641889537135138E-4	0.2462594281687911
-5.66674537726079	30.200894570944342	1.7034905039541814	1.2835144978395543E-4	0.24621480239685156
-11.232964758328787	33.56280133293661	1.7645157949422694	1.534589225980824E-4	0.2456900999853925
-9.890707351552885	26.584105713780335	1.6379393421192592	1.0208511019472721E-4	0.24685436214782985
-9.499209611630052	25.463046361573806	1.6176308721346622	9.4238914897144E-5	0.24704022703909626
-10.251371607480321	28.08873461337165	1.665223460973193	1.1280123050137918E-4	0.24660381334574502
-9.949856872037069	26.81141811544305	1.6420619224623074	1.0372865064187121E-4	0.2468165417831641
-9.409620206466	25.28683176907262	1.6144284199789296	9.299244675051974E-5	0.24706925099239882
-8.975776833099328	24.413789608181347	1.5986523602844027	8.697717535483018E-5	0.24721317617912253
-8.450931047688341	23.67686534172989	1.585271062526533	8.187523332241068E-5	0.2473335989629448
-8.315280225053407	23.486682331666373	1.5818382512003921	8.058770389252033E-5	0.24736469618705223
-8.109310669822081	23.245736403988893	1.5774692157422967	7.895383879460039E-5	0.24740387087851487
-5.04821833795282	26.35030357792787	1.6336894775072068	1.0055472008393375E-4	0.24685959845050948
-5.072511135861281	26.457154341834364	1.6356192696423464	1.0129191385603432E-4	0.2468417470389463
-5.319014801988768	27.6151602307035	1.6566049240656877	1.0955297384040972E-4	0.24664825205666616
-5.298549699956672	27.508324942348306	1.6546729051639828	1.0880533655208182E-4	0.246666124084836
-1.6547952866665352	20.435138707303928	1.5265866007735975	5.9528611588623105E-5	0.24783330841018258
-1.7068462026965912	20.505043732104994	1.5278519764519243	6.0009729216365115E-5	0.2478218822459094
-1.8328638043067826	20.675856534446993	1.53094032125369	6.118334789867387E-5	0.24779395333147125
-1.9146876228856835	20.78271581099791	1.5328746476072426	6.191634184709387E-5	0.24777650137476045
-1.9589596542270868	20.838178803681924	1.5338768359854036	6.229474322308037E-5	0.24776745469801706
-2.2267902915590323	21.173727916983232	1.5399570828324918	6.460702041366297E-5	0.24771272689897966
-2.4765836027203294	21.524027437877677	1.5462844693595623	6.701478661968567E-5	0.24765538834468476
-2.510632075597485	21.56945277354053	1.5471081401125903	6.733008557114614E-5	0.24764796575100126
-3.4170539347823667	18.323036770820913	1.4884127697860268	4.51327680957704E-5	0.24820114160950632
-3.3613588547056894	18.26201824120377	1.487310306855738	4.471688057528539E-5	0.2482110478326005
-2.8302006677410443	17.7685842180935	1.47839092549316	4.134765051320868E-5	0.24829058667135878
-3.0213186080937637	17.882690433716814	1.4804537317690976	4.2128927773686314E-5	0.24827265327769757
-2.9853774190574067	17.85333337493745	1.4799240191052028	4.192852905605443E-5	0.24827735769186612
-4.904236518511963	25.91960781073081	1.625872379453953	9.754807846582735E-5	0.2469312103445396
-4.723668736196532	25.314951331292864	1.6149318662256262	9.32902997914554E-5	0.24703188327989517
-4.604679940346854	25.051089745874435	1.6101401513600397	9.142444265022992E-5	0.24707552554509313
-4.281370486848969	24.383328411417228	1.5980735326238544	8.680120506023543E-5	0.24718586611248666
-3.2125741016240386	22.611557155864187	1.5659670857449546	7.451756136110439E-5	0.2474771274512223
-3.272014261258436	22.70654698603269	1.5676829784196802	7.516893535910607E-5	0.24746152364044197
-2.5518384799861815	21.63096481182497	1.5482205631354458	6.775806100308057E-5	0.2476378818790123
-2.8735384712196232	22.08009398368013	1.5563560794077462	7.085221685941402E-5	0.24756438514211057
-3.1756044296995665	22.556944434453374	1.5649768549268437	7.414450394175891E-5	0.24748608040496395
-4.545571876999899	19.652622560032107	1.5124524884456596	5.422695606669718E-5	0.2479848003985753
-4.424895516455141	19.524062222800467	1.5101286372701355	5.335084386479377E-5	0.24800565173432776
-3.958958611653594	19.00470136406695	1.5007343836034095	4.979059347838641E-5	0.24808997567479862
-3.8782730930382083	18.915322300283425	1.4991208372785365	4.9181126045554754E-5	0.2481044926068436
-5.025563667731989	20.107549344377823	1.5206959081833866	5.736361609020482E-5	0.24791144366852133
-5.277731362781373	20.350988119887234	1.5250874616489014	5.9021615687970485E-5	0.24787212057952546
-5.606549304112775	20.6598148798465	1.530687044536792	6.116186743069985E-5	0.2478223599828722
-6.131048509468386	21.17349677678001	1.5399638776739697	6.46799403753971E-5	0.2477393611091225
-7.17416985769136	22.198608654304337	1.5585100032960044	7.172371797020895E-5	0.24757378789286727
-7.6413332318231895	22.67125431062098	1.5670933331402295	7.499531227427592E-5	0.24749739624630349
-6.9150129554945305	21.927639425126234	1.5536236655368774	6.98862031754437E-5	0.24761768596836575
-6.31895859009996	21.343154735881807	1.5430480324967601	6.58641415983392E-5	0.24771208322541144
-6.618255579081206	21.642875823077	1.5484550357214069	6.793630229070109E-5	0.24766364100207255
-3.6680004015474728	23.30103040805593	1.5784614968455433	7.926529900229483E-5	0.24736404886782215
-3.83446762916781	23.580833568731567	1.5835227537270757	8.123154594860696E-5	0.247318048306766
-4.071443328978513	23.987709649252928	1.5908973898503407	8.401494071115097E-5	0.24725108449797953
-7.640251545310057	17.586782544931808	2.0403650659424696E-5	-1.9354247283482978E-5	-6.304874456413762E-6
-7.509356374993602	17.79911102953117	2.086688837673656E-5	-1.9851589795936974E-5	-6.169103016446761E-6
-7.6989388334005735	17.4903691638282	2.0215725379675182E-5	-1.9150112058359206E-5	-6.368793453252849E-6
-7.762103216471637	17.30759444679789	1.984997464893803E-5	-1.8757419391712483E-5	-6.4229477623312595E-6
-7.821162534822876	17.152686250634986	1.955683449561297E-5	-1.843663584094459E-5	-6.481906171154975E-6
-7.87221896818102	16.9473112831706	1.917572860103367E-5	-1.8021927334063884E-5	-6.524937107518121E-6
-7.921170402924522	16.753942907049066	1.8818607996160723E-5	-1.7632069674990143E-5	-6.566208251931209E-6
-7.9783869673286425	16.470761822820492	1.832115745537198E-5	-1.708511208833218E-5	-6.6112882635397286E-6
-8.003886469325913	16.357472230499454	1.812144719473777E-5	-1.6863275182498524E-5	-6.633875670852118E-6
-8.041803974825056	16.197407590250943	1.7863651366158535E-5	-1.656486772729531E-5	-6.682110679895905E-6
-8.11957094103931	15.808141817188318	1.722834440736825E-5	-1.5840846862765776E-5	-6.767156604013181E-6
-8.094241908274963	15.975737091845481	1.7497478282980626E-5	-1.6146035504204243E-5	-6.73992633869111E-6
-8.149959289733443	15.594634263864748	1.6880365640410216E-5	-1.5446723991670564E-5	-6.797433804551121E-6
-4.487015489615116	14.591722761896559	1.34418468797399E-5	-1.3353011264961212E-5	2.7136876013409233E-8
-4.416731324563106	14.512870608922288	1.3295150139682483E-5	-1.3203785558886772E-5	1.5221047218560186E-7
-4.329055028394281	14.412978776001905	1.3102670875992055E-5	-1.3007764130814695E-5	3.1403164531268486E-7
-4.19303203891211	14.248275933735142	1.2800372906559125E-5	-1.2695526220486676E-5	5.599986271967142E-7
-4.178965322518646	14.23024927967746	1.2766257359308145E-5	-1.2660336505363172E-5	5.864584316394255E-7
-8.208595369810979	15.125877972768416	1.6177631357941586E-5	-1.4634595385299706E-5	-6.8741675648780045E-6
-8.250106284083648	14.883579494882824	1.5846222555526014E-5	-1.4237836226446086E-5	-6.92908452035072E-6
-8.184763342662869	15.304083214581624	1.6439498489347524E-5	-1.4938145327331402E-5	-6.844910258249972E-6
-8.194040568253598	15.203367992185502	1.628229070536834E-5	-1.4760806167881036E-5	-6.8537904947736926E-6
-4.009503675450382	13.95499929048619	1.227369712571666E-5	-1.2148351444926791E-5	8.906289747855208E-7
-3.967321215997023	13.879167246534847	1.2131942843493317E-5	-1.200179850074075E-5	9.712761119259E-7
-3.8768075373306097	13.684183745503944	1.178513962872033E-5	-1.1641370888775517E-5	1.1384747009616267E-6
-3.8285567068758617	13.577304042901428	1.159513457974758E-5	-1.1443545970393375E-5	1.2258389329537065E-6
-3.679175518096213	13.165512678706849	1.0866716481571721E-5	-1.0683332744408149E-5	1.5044255517633842E-6
-3.5952780276413945	12.848827743115857	1.031934134358348E-5	-1.0113118690910436E-5	1.6634321917292192E-6
-3.8035301168690907	13.511178334388502	1.1483058455854945E-5	-1.13265464628243E-5	1.2697214161921516E-6
-3.5706258476984103	12.751547870197772	1.0141408154063061E-5	-9.927540616368632E-6	1.7141230286676338E-6
-3.536337058362929	12.508568926206657	9.708430392305074E-6	-9.480588645930348E-6	1.7919979787733496E-6
-3.4943523373487664	12.217884679130231	9.19473042959826E-6	-8.949603402270442E-6	1.883355825644087E-6
-3.476217738039166	12.051206781698731	8.911256359939234E-6	-8.656676869760223E-6	1.9226132280200435E-6
-3.4381043775288846	11.707787309160882	8.285015702159033E-6	-8.00187749867657E-6	2.0203892975640356E-6
-3.4175141432913065	11.442487558596586	7.830029339264367E-6	-7.5275199229630515E-6	2.068543945101645E-6
-3.390535492772293	10.959938069747185	6.983067839606981E-6	-6.634133013290243E-6	2.147615669521206E-6
-3.391605607580326	10.637069694303245	6.425363242889573E-6	-6.043487209650729E-6	2.164078572927029E-6
-3.3957072198915474	11.125983907025887	7.264812919761596E-6	-6.929087820531297E-6	2.132008676870237E-6
-3.3933099091125833	10.454525891479044	6.100508955096384E-6	-5.697939086889685E-6	2.1761042426395664E-6
-3.392748642497309	10.363320317554606	5.943227663786397E-6	-5.524161252060244E-6	2.183231134836027E-6
-3.3881777990103163	10.052022617744685	5.418592387667783E-6	-4.94958658938559E-6	2.2019666353027817E-6
-3.379931059854188	9.65560915900371	4.783794782381925E-6	-4.226002232404267E-6	2.2192914303797267E-6
-3.38003327420144	9.645525660619372	4.767793478132396E-6	-4.208251680586544E-6	2.2190555124147688E-6
-3.380411775956053	9.63612711841371	4.7538506271643024E-6	-4.1926106472229345E-6	2.2178665597780475E-6
-3.4070943292007656	9.209820550583608	4.085422582742102E-6	-3.415546891191981E-6	2.1732940234670714E-6
-3.4177904844649305	8.97279793026408	3.7483491060230412E-6	-3.009856026866639E-6	2.1321017164621693E-6
-4.670507470987797	6.528342318175511	1.4888023040037707E-6	1.341281434763951E-6	-4.6712790779215305E-7
-4.472672713765167	6.53165408154053	1.3723648720759541E-6	1.3059963235324908E-6	-3.109034458179399E-8
-4.296096768007061	6.564113874181485	1.5390527998749562E-6	1.1887930796394933E-6	2.454551159812964E-7
-4.1907677441120486	6.6201318525786546	1.5553214020699853E-6	1.0410932602669195E-6	4.7012467309866403E-7
-3.42823364007561	8.77881073484247	3.4812535768875247E-6	-2.654299707345823E-6	2.113918055544528E-6
-3.440421539484517	8.631632878187974	3.3190558951543657E-6	-2.4057551416177645E-6	2.085560775452764E-6
-3.510174069952668	8.051882576425108	2.7648221464567852E-6	-1.446309312454283E-6	1.928083780497988E-6
-3.4654247941708625	8.41479710425795	3.063728294167468E-6	-2.0573318312320783E-6	2.0282234439467697E-6
-3.519325274558982	7.974355231943207	2.6907834720266382E-6	-1.3292230180365001E-6	1.8954224374010102E-6
-3.8048036653298265	6.960169305120867	2.1216360040137366E-6	1.7246143758187666E-7	1.059853833683453E-6
-3.942941641067294	6.809098812242506	1.8728239875006502E-6	5.759033553569107E-7	8.409134395207607E-7
-4.081244662082278	6.715380176995773	1.573900494891964E-6	7.452297501011375E-7	6.183071853707141E-7
-3.557899482821399	7.6388476831782866	2.6406857155122545E-6	-9.681006523886178E-7	1.6955503868302229E-6
-3.5506928691402093	7.692857622749482	2.621173328121507E-6	-9.579478898445924E-7	1.764729999504419E-6
-3.535122007221198	7.8370201875805385	2.646648637699663E-6	-1.1444653367976275E-6	1.8227409224440072E-6
-3.5827478111781415	7.560437912809053	2.540025585278908E-6	-7.575041596632612E-7	1.6233967464954493E-6
-3.656557182300242	7.31345080673359	2.3322645560765077E-6	-4.0696809258811987E-7	1.3720611430346129E-6
-3.741595319822733	7.091603710798701	2.2334271987112793E-6	-1.5821736110234986E-7	1.166878625030975E-6
-12.48823622079036	29.318127189803445	1.2778679164912803	-0.21255370702703769	0.9521369630602478
-12.301573729696075	29.291730374054282	1.2180440659807241	-0.21602984145407386	0.9408845509726174
-12.904182385341631	29.37659805299116	1.4118068849597336	-0.20810402334001266	0.9664904773380569
-12.704310573905445	29.35687813300677	1.347341227101132	-0.21026243956704466	0.9608161415152467
-13.215739023882737	29.375039723105594	1.5057151649229281	-0.20583876924852515	0.9647792911851992
-13.289816212405814	29.38416912499247	1.5294063348333407	-0.20605405027574447	0.9650389047083271
-13.628735756055638	29.408293625969595	1.623646616303093	-0.2036537109770715	0.9560203296197033
-13.761313265189306	29.420327221129604	1.6612806072435462	-0.20318372425732473	0.9528251811406397
-13.789831291953012	29.42263826529943	1.6681346577928915	-0.20331411392677814	0.9515722886578057
-14.193507593470319	29.351006338599753	1.7564111414476156	-0.19802095561994015	0.9254097991453631
-14.343065600888547	29.30623263263965	1.7835906983695928	-0.19301765409519717	0.9144111690456562
-15.169871121939503	28.7024294022831	1.9414613630346742	-0.15333269203073827	0.873785630628324
-15.025976096323706	28.826575538617305	1.9138260083229794	-0.1588169703082854	0.8796320127628581
-14.704342841257393	29.099582909420015	1.8522252013957226	-0.17336602293461897	0.8938026000817842
-14.77814405518191	29.048154888872233	1.8656354648083913	-0.1687465904715022	0.8893999217993427
-15.194930389272562	28.670268692680192	1.9471873563752293	-0.15320243374424522	0.8727140790333004
-15.552436058935607	28.262388145106144	2.0237851697847535	-0.15336411823560134	0.855903114419237
-15.65870487864321	28.128694460225432	2.04688457175031	-0.15400652284339666	0.8504790433154394
-15.420870685895718	28.414489982476084	1.9958620062137806	-0.1510151258070217	0.8623097048908965
-16.14669845066415	27.534817692946177	2.1399616497279155	-0.1764241732918296	0.8114544449965914
-16.18902508127296	27.487365967844962	2.146851051684796	-0.17903684991410146	0.8072014944419383
-16.090879730623392	27.60512583812312	2.1293703484560207	-0.17374305383703523	0.8162574207342509
-15.906983759261689	27.83045491742547	2.095496426494142	-0.16465847942989098	0.8324036272052182
-15.78801336657089	27.974288039163056	2.072955834117984	-0.15888121203323202	0.8415060391413307
-16.4224657835804	27.241242221715776	2.176723749353888	-0.19528608510457637	0.7851276163814069
-16.636541644582238	27.015574682657572	2.193623382128165	-0.2100029437929658	0.7596264185481327
-16.701862721366762	26.948993088668995	2.1946348658682058	-0.2148912050920418	0.751540909957048
-16.98192097775023	26.67928029930171	2.189384056359841	-0.23440123072797034	0.724677558367639
-17.086567607533095	26.586911131348927	2.1819389888008023	-0.24371389665089166	0.7180426909914804
-16.810764952407226	26.84442366016748	2.1918613617334826	-0.222744083945019	0.7415480064051421
-17.316197999609905	26.352544552541893	2.1548418381299035	-0.2697297211357698	0.7126649038074799
-17.45518464052986	26.210110438215963	2.1369453193667223	-0.2845809955776566	0.710798212003736
-17.722095738557805	25.895382301413925	2.1047626837020643	-0.3349646174903032	0.7209878227610186
-17.72264017583542	25.894744071275742	2.1046848567216676	-0.33506583269493295	0.7210060888575084
-17.932597821946576	25.11386146747848	2.0376738864058526	-0.46741197947503593	0.7051089316074218
-17.907096306050956	25.00313633884308	2.0270344289342366	-0.48915155126143794	0.6946094650717229
-17.75267320881764	24.32471147247125	1.959820189660457	-0.6235514251312441	0.6290221453630619
-17.92944471255859	25.1306830888716	2.0389028408522294	-0.46477941798715344	0.705413408868264
-17.722777975835573	25.894232143167198	2.104633920441626	-0.3351682228417679	0.7209874852459713
-17.728945142955695	25.871483784810497	2.1026939789690364	-0.33902126272124355	0.720533655549655
-17.700264955727473	24.192801294244298	1.9432297112857488	-0.6523061081966506	0.6038474595549619
-17.492893227235577	23.675149455238873	1.8760207212207494	-0.7656038057836057	0.5052389202111709
-17.219818972655105	23.051350814888384	1.7981032424279701	-0.8958449713640466	0.377690605717161
-17.213682929786287	23.036984749786797	1.79616903968395	-0.8988097287760813	0.3748011807931366
-17.20651458505761	23.021889840621302	1.7943012507371052	-0.9019865615787633	0.3714517903562409
-16.72944438496599	22.0265670999435	1.6802671290352766	-1.0993830824165702	0.14293424715683914
-16.772330573218266	22.113599037757318	1.6895581905078576	-1.0836295668776434	0.16297723560403418
-16.97378539565523	22.529669064239176	1.7342841777325677	-1.0042582868668837	0.258770831440701
-16.69878402350933	21.97001521221032	1.6759546624730937	-1.1087606259007134	0.1301490478623497
-16.44523432072541	21.481646309928003	1.6341386845620012	-1.1919606640289864	0.02023058076049019
-16.38784636008633	21.382208809377225	1.62919985492621	-1.206860469592667	-0.002336130380992455
-16.10429654720809	20.90765006213037	1.5980256592157807	-1.2783087520561365	-0.11587712516821774
-15.229590069694847	19.59839917871314	1.5582407836022272	-1.3914085748548133	-0.4337415587242928
-15.573303162172023	20.08692966262294	1.5674916619024413	-1.3608962488524612	-0.3165467829927191
-15.762739830454272	20.369577854236137	1.5766629281783235	-1.3369377723658797	-0.24729085604947815
-15.676053214728174	20.229671015614727	1.570425767515952	-1.351885431130051	-0.2814404186095414
-15.004965242227517	19.29705702264412	1.5478572604861465	-1.381139277981501	-0.5060651964816605
-14.347740685004595	18.43237628944785	1.446886614654805	-1.2500402240784174	-0.6753653008885749
-14.71316053352021	18.903140185799252	1.5220676517098433	-1.350804590658961	-0.6034492869194817
-14.112301424219844	18.14085757339455	1.3722900398400348	-1.159862316973559	-0.7041860809728615
-13.786968016309958	17.746840232171802	1.241585987277873	-1.0210796549636239	-0.6887038370983595
-12.572484095421888	16.31238607204104	0.6989353089929391	-0.5351303002983854	-0.43065242108899165
-12.73923093656964	16.50237005974189	0.7727982379347555	-0.5989611401722463	-0.4709715517375501
-13.149721100590622	16.985383718836303	0.9542914524402756	-0.7615153411120337	-0.5616394947864081
-13.560443943361147	17.474962802260926	1.1389103796426185	-0.9271198366740038	-0.6470719487010044
-12.433087863224218	16.142914163274668	0.6388462658326303	-0.4853022796286041	-0.3956153361967624
-11.67886765718853	15.130655135953049	0.33349219301431143	-0.2233845900052972	-0.21846295826194034
-11.370603754574383	14.616160191779192	0.21935040669894984	-0.11695813889090972	-0.15607510889782905
-11.928279318244115	15.521235666230787	0.42854410721246305	-0.30718200271089263	-0.27204381941559835
-11.098102119973685	14.067276715400904	0.14230827515673755	-0.052626708858026755	-0.10368731782843012
-10.94829922258624	13.75778922441979	0.10024886757295404	-0.018252787900126126	-0.074494239217803
-10.566136973193167	12.955069884045642	0.04900814950163752	0.009888055573398046	-0.026419446045514012
-10.528617101577506	12.869997651759531	0.04342571079354611	0.01185451824055545	-0.021570271569984405
-10.125844678960055	12.03212679724241	0.028492858012089103	0.011939306802076066	-0.005348343955453722
-10.205786830641387	12.200371242765215	0.03144434881556524	0.011829613209116298	-0.00861845236566553
-10.11776374681346	12.014636087480781	0.028354563344646595	0.01182813991216194	-0.005145738635872077
-9.799033203597945	11.32040592221854	0.018818329896806058	0.009142458606427964	-0.001333646802396659
-9.732454220074882	11.174895810343436	0.016808726424424103	0.008177348924250805	1.1521421371984996E-4
-10.081694286405995	11.938670646469957	0.02726195259382497	0.011464317199858928	-0.00474158031681772
-9.419861471494833	10.505758447346915	0.010926925155433644	0.0036464478800480797	-7.563202494530668E-4
-9.39945834397536	10.463080013210769	0.01056801235051266	0.0033396435971427343	-8.016212902430978E-4
-9.362989365785312	10.388561145610026	0.01002735883354251	0.0031165474279505776	-8.534663877456557E-4
-9.15485933130238	9.94585479357356	0.007208576732668387	0.0015371114646707531	-0.0013564531882165223
-12.250739993292553	19.150604908283345	1.6192946868685794	-1.4919825673453824	-0.5329694646852111
-12.385666050996104	19.229462944007324	1.7003930511713885	-1.5475306942558809	-0.5908715680219042
-12.018444755085756	18.995911937273455	1.456114308403578	-1.3860010754850478	-0.4209405096741945
-11.827571680933026	18.805921238230237	1.3789607229879852	-1.3244307632343448	-0.36872320403242836
-11.71378598197753	18.69006222155872	1.3276688174591413	-1.2828716753159777	-0.335312864752528
-11.489121580415649	18.312221504949157	1.1969796115926206	-1.1665554732546493	-0.266040069396602
-11.42092816915265	18.202424829191397	1.1589883771359104	-1.1321127494039886	-0.24691573959536334
-11.137081940903064	17.673975351763787	0.9745010874534563	-0.9579593502698014	-0.17722428322289288
-11.050577560623434	17.52903972488271	0.9225553641718607	-0.9082140776713293	-0.1584893513042867
-10.900173758069224	17.228821915447778	0.8139509168608802	-0.8022343696152267	-0.13026198674382217
-10.59407257662658	16.86993613536655	0.6734572151830676	-0.6654892079066647	-0.08944507361443807
-10.4015251414116	16.663994998799538	0.5962832525173901	-0.5899168470798458	-0.06966131067495934
-9.980308680915373	16.24426542990552	0.4401435087055463	-0.4360719894702038	-0.036605717572798624
-10.52456597891735	16.788877057884427	0.6425709176295117	-0.6354566892115637	-0.07948763705460234
-9.215934750579713	15.702403997568886	0.24137894784953065	-0.2387085276703134	-0.02265604808608819
-9.506635524164235	15.916651407254937	0.31754991669096355	-0.3151722989568609	-0.01712232370976717
-9.713477904294042	16.0562870014233	0.3706454656049033	-0.3676889779340808	-0.024006595097489696
-8.987328542896977	15.535943891824608	0.18446266102062744	-0.1816040940790732	-0.025390969910975225
-7.038155536202357	2.4161328913912485	2.794406801627143E-4	2.249521013144135E-4	-7.324277866095826E-5
-7.218271698777633	2.47634434863711	2.5912085292649186E-4	2.2487722214463893E-4	-1.0300636702110885E-4
-7.402921517489648	2.596088343862585	2.6130420087013825E-4	2.1213091622314473E-4	-1.4276119918699143E-4
-5.610926604361966	2.56874897195521	5.153469943366216E-4	1.3939601886005863E-4	1.1438196687913789E-4
-5.791192046184306	2.4885541575675454	4.755927704470892E-4	1.52099523523063E-4	1.011078599592896E-4
-6.090991914769232	2.367770791599311	4.2090603751244646E-4	1.794483856880577E-4	6.953642542114854E-5
-6.223300720670824	2.365865245728654	3.8847454460723256E-4	1.8534431119657124E-4	5.668784741737395E-5
-8.524776938151282	15.280293075065625	0.13656907564968634	-0.13215572030390904	-0.033633975561110786
-8.5390176621	15.301185889469425	0.14434684690202684	-0.13968703318980982	-0.03538945339749612
-8.574275941324595	15.320887483760043	0.14761113930609215	-0.14304489275441226	-0.03488669466994127
-5.2268760988311245	3.1984387632370352	5.336896223223813E-4	7.143038127210862E-5	1.3820315917574425E-4
-5.323022364028059	2.954304032548915	5.370353681559946E-4	9.539228529598078E-5	1.3333669033249618E-4
-5.411391041049513	2.8046470279535036	5.349895768287326E-4	1.1301091057937888E-4	1.275405375170763E-4
-5.361270108912003	2.863813885716368	5.404869613993047E-4	1.0506531426661167E-4	1.3160536406233803E-4
-5.176470922340737	3.3654332504811606	5.204078505958024E-4	5.873770859828193E-5	1.373351245556178E-4
-4.997438755280889	4.032636318053695	4.647040423480326E-4	2.2581107719464046E-6	1.3205957466547373E-4
-5.108994509801874	3.6116460899580636	5.014150333362995E-4	3.427731649684452E-5	1.3721143604008006E-4
-4.991774580661376	4.054261353979088	4.6280276492082894E-4	2.158529710005511E-7	1.318561927119397E-4
-6.53602006808163	2.347293243898074	3.4029138043199683E-4	2.0616414068812508E-4	1.4729971837643487E-5
-6.871423256057571	2.3759082864320638	2.8741272928580597E-4	2.214689692721296E-4	-3.933304833364332E-5
-6.725008134174486	2.363972974785624	2.9898706671320285E-4	2.1516840933474027E-4	-1.4787672862916076E-5
-7.498445287702315	2.6504749625169852	2.6394917624370456E-4	2.0659166448944464E-4	-1.6292123888799725E-4
-7.543394316053332	2.6908233254228815	2.675730253080107E-4	1.9995029464551058E-4	-1.7429149134033295E-4
-7.714537633122486	2.9137762658493207	2.8430643333310536E-4	1.6500238428786854E-4	-2.077621599605967E-4
-7.7891268079090406	3.0564766598021276	2.864372875441865E-4	1.372025320907922E-4	-2.2377095847430376E-4
-7.80527300412054	3.4063802626319237	2.639875276708045E-4	7.670375316139199E-5	-2.1185057485603804E-4
-7.804324521600502	3.2269612996167556	2.8089118807576277E-4	1.0996535273116365E-4	-2.198455481983005E-4
-7.758877336072651	3.698244931275473	2.334342202450155E-4	3.482819135529177E-5	-1.8701344689319964E-4
-7.751964178591711	3.7286102673963915	2.2887304942340037E-4	2.978082929082295E-5	-1.83605202213155E-4
-4.868412953288395	4.489722570165323	4.241161740074086E-4	-2.6982366251834166E-5	1.1659909898359397E-4
-4.944274103721604	4.221530184777065	4.476662949987275E-4	-1.0215901963727737E-5	1.259323022160381E-4
-4.861218645669248	4.514367912389247	4.2142822265688843E-4	-2.7570694474679693E-5	1.1529983810696342E-4
-4.761328567585714	4.872867994409656	3.839755109974256E-4	-4.483153479068041E-5	9.916831466413512E-5
-7.7347878369548635	3.762505605967378	2.204617922196654E-4	2.636596075100227E-5	-1.778274459912484E-4
-7.441188952293851	4.488511996506501	9.678385690522948E-5	-1.598022578985586E-5	-9.131450421115109E-5
-7.462522939780039	4.43043664258904	1.0524494184200608E-4	-1.2707531800931785E-5	-9.770605294850797E-5
-7.583988224902736	4.103803156183615	1.693022705034972E-4	-2.087676607418912E-6	-1.291628876144803E-4
-7.428705960551779	4.562167039268793	9.590341063649144E-5	-1.6415426654681963E-5	-8.853215646613626E-5
-7.367225146909923	5.0179675342064245	1.4099492137295078E-4	-1.5766707587879197E-5	-7.041176443130702E-5
-7.395373926440531	5.510469499667041	2.1058319800786564E-4	1.564571592144568E-5	-8.400225875726612E-5
-7.396628687854849	5.543415335697084	2.1668360089089562E-4	1.6920918980326855E-5	-8.48575766222851E-5
-8.951906927477943	9.55517852325179	0.0057958458738549	0.0011974208311699907	-0.0016812840248869245
-8.732770861641235	9.107630277300872	0.00406850051061984	6.416961298746701E-4	-0.0014457623016600424
-8.477149435408428	8.592840803667324	0.002947882430552721	4.1045659181133265E-4	-0.0011517354122636211
-8.352048182285694	8.325615036227727	0.002501020337463855	3.7721798872603096E-4	-0.0011062598791537238
-8.222367325804308	8.079901469599669	0.002174269186615375	3.3972529272393583E-4	-0.0010156545921239032
-4.558078678429407	5.6727023718291845	2.6623861890886943E-4	-4.6482727425156575E-5	5.595447784366203E-5
-4.661854211303943	5.2307881209663405	3.366903070467872E-4	-4.799819428919036E-5	7.654238766532798E-5
-4.6736829568741065	5.179041007331088	3.4374875717636724E-4	-4.711997179301495E-5	7.918656953112148E-5
-4.664862639408369	5.2157017440172675	3.3899172038262104E-4	-4.7879936207791975E-5	7.708806792616594E-5
-7.642518454416541	6.7438038314408955	7.20895275722012E-4	1.179425567907524E-4	-2.9893488501029323E-4
-7.72390205946121	6.960130553786359	9.079436049113567E-4	1.4812485352470287E-4	-3.891703877373021E-4
-7.960824009101229	7.5515457825414485	0.0014530653474926982	2.3639091486415669E-4	-6.492123207850152E-4
-7.398279738095727	5.568321714484634	2.2367424779335586E-4	1.8553526399050028E-5	-8.853485548557163E-5
-7.486554017062449	6.151026864151781	4.306156087179438E-4	6.064707009043845E-5	-1.50160760439294E-4
-7.599533786520233	6.612688047526157	6.45740156177747E-4	1.0602372548474227E-4	-2.811554607683994E-4
-4.559353287845783	5.783205763653101	2.4461368042264224E-4	-4.839172934273404E-5	4.893242905561187E-5
-4.539973927898901	6.108340489734484	1.854660915736078E-4	-4.366444318367574E-5	2.431508003624121E-5
-4.595870421128182	6.280367827388355	1.1129584706729858E-4	-2.956314805007866E-5	1.2481260780647161E-5
-11.949523827617073	29.206895619841305	1.102872699343466	-0.2216864323479472	0.9082109959910738
-11.807688642858182	29.154031813094953	1.0564898763752197	-0.22673774457486454	0.8887511850170965
-12.00330605669702	29.223330979102066	1.1208149194224233	-0.22030009329205538	0.9139800996676573
-11.58017196199464	29.065937130844834	0.9845760909318289	-0.238188713962511	0.8602886220110793
-11.41683712235142	28.96940271662765	0.9367147366093063	-0.2520861402321924	0.8311728464636606
-11.219350371023808	28.853937987330728	0.87788034443389	-0.2711972298622761	0.7952902150370003
-11.063811648377435	28.68153300927144	0.840097840346463	-0.3064176508235058	0.7593147914376364
-10.947486528223845	28.535037823889105	0.8119249806014326	-0.33490317611588405	0.7315370875075973
-10.899230615467399	28.323819733732066	0.8143857617429797	-0.3836067844472808	0.713724473242355
-10.868467577029437	28.194812621939796	0.815313442133073	-0.41317341823367093	0.7025757077837637
-10.876511202290695	28.109887068149042	0.8332945436439667	-0.4379466791197336	0.7012354225330164
-10.899672074901286	27.854101802332053	0.8780449256979865	-0.5068047438067016	0.6920520177051456
-12.412266700730603	28.73183000599365	1.1805726711165088	-0.23220826097747072	0.9038674710621669
-12.004390987243811	28.644127827029816	1.0481788883161296	-0.281117120381414	0.8741578288044572
-11.418956634563854	28.353076382645266	0.9033833517265059	-0.3812539991194408	0.8022455862935218
-11.624144095082618	28.483083006210283	0.9435479991217406	-0.3403783218403723	0.8312848773642881
-11.98757052088968	28.638168487186267	1.0432834006739669	-0.28348355163531125	0.872517621567529
-11.999455430555999	28.643021141499133	1.0465721196819056	-0.2816985080398495	0.8738097900859809
-11.11438165555979	28.077094826076056	0.8729997942761025	-0.455105393153421	0.7429048545263819
-11.390783517603357	28.330385589064328	0.8992273198267255	-0.38788739389061244	0.7972751996187029
-11.018694723095315	27.985290635821798	0.874331836266317	-0.47817712518902894	0.7210853224649159
-13.471803069018005	28.77445563984976	1.5666540146576386	-0.1415512357613747	0.9471289169297028
-13.48260549035852	28.773788416678933	1.5705265070873042	-0.14075836114461157	0.9473122384267838
-12.935354512904492	28.789110493383188	1.369836232414949	-0.1821191439851237	0.9326097420106617
-12.730299209385468	28.768829272465172	1.2963482469143774	-0.2010988142972862	0.9228763232596694
-14.231290469589101	28.525879619960573	1.8114002123073307	-0.1188602717684136	0.9392077392405835
-14.010448775461906	28.63328583652027	1.7465059569182313	-0.11971741722676198	0.944243446619225
-13.506471729136642	28.767317669153915	1.5783968008258125	-0.13983274094497247	0.9471483364541686
-14.460841527293365	28.39408003504012	1.873746240174155	-0.12015680672679266	0.9302347420678326
-14.783683682753072	28.129965573228738	1.9414174313421912	-0.13299160633824889	0.9103732109383091
-14.975465100779633	27.963363652093868	1.97971904477083	-0.14279104803945333	0.8980288229774955
-14.857377166814722	28.070482248494333	1.9570273471520123	-0.1360603813932069	0.9059564560026965
-15.247091508969765	27.723494694946858	2.0323122341393933	-0.1569584189159802	0.8794994603973825
-15.438921475279523	27.548521108541188	2.06815229233743	-0.16730596380631466	0.8660313407635667
-15.777307067901031	27.23142152114181	2.1268103439019725	-0.18571749106335017	0.8381798163849646
-15.505550048294694	27.4862002405047	2.0800908843252066	-0.1710663412716007	0.8609044021803994
-15.95882932927022	27.057658625283377	2.156395188593109	-0.1961131019712979	0.8211393236443694
-16.071627921968407	26.944874315391413	2.1727958859282333	-0.20312195945354863	0.8092296374782617
-16.348879088595037	26.649360708813276	2.206984146384457	-0.22486756089519755	0.7727813783663403
-16.427997019937784	26.555959712111072	2.213914507296045	-0.2327904158990159	0.7608435179117684
-16.656844434007954	26.17623866269756	2.2114891819429174	-0.2783067146406597	0.7101188486123269
-16.696536478621557	26.09508062700545	2.2067607140626793	-0.29005381334400865	0.6987865653923933
-16.835749776418716	25.686852448177994	2.1671656421126944	-0.3550481066624348	0.6389598914759314
-16.845061757485475	25.628453285604436	2.15838188936923	-0.3663855616554903	0.6296337903520565
-16.850433340026893	25.176846057478727	2.0827093229866165	-0.459520823336988	0.5532714563058149
-16.85038673364371	25.14105029551206	2.0765251243253364	-0.46715841894608423	0.5472452152818076
-16.822804208812027	24.752145786172367	2.0127881662460245	-0.546486812419965	0.4828741533780396
-16.814022621155868	24.619664448408173	1.991006682222144	-0.5734291799425348	0.4609611112376032
-16.812945472733826	24.6090037446475	1.989324332361442	-0.5755557781638733	0.4591791509288882
-16.723937840816944	24.10943746964462	1.907917723492523	-0.6803192217360008	0.3672083157800559
-16.711672631053567	24.055094941481215	1.8993236566183531	-0.6913784561018268	0.35733117363393824
-16.289023552988983	22.907733919851253	1.7184327162607556	-0.9241596029291547	0.12387167412909049
-16.541701583590093	23.45604246001041	1.8083501761028025	-0.812876473050168	0.2417235693676846
-16.554803726644348	23.499372302025698	1.814848553303726	-0.8043209370224665	0.2500136091873739
-16.28488538521969	22.898119481008653	1.7169105459807716	-0.9260462470989137	0.12181189282254476
-16.26218103763534	22.856454352609262	1.7109501786461243	-0.9342208545579163	0.11257874648409831
-15.969194038819062	22.31634337785984	1.6340312266410268	-1.0402883459612304	-0.007454228864694844
-15.890230123807179	22.1925020649246	1.621693329437178	-1.0640823687760537	-0.03505838911895997
-15.611918811164477	21.76175729997115	1.5764604459438816	-1.1450467703919305	-0.13266605906229953
-15.389654649869971	21.467446140267274	1.5567606896990003	-1.1961752774029852	-0.2006682171463587
-15.211472875440649	21.22502075941048	1.5394754650508706	-1.2372058623274427	-0.2580169229111637
-14.852605830718518	20.76860561637889	1.5324974647449894	-1.3075536753920876	-0.3622689197814538
-14.818368111934701	20.727265125728813	1.5312069993722577	-1.3140068150985063	-0.37203195937950095
-14.010753868674147	19.956266747716498	1.5486789612890264	-1.4123321139643885	-0.5353720133752193
-14.087441807327457	20.012526511232718	1.5452067814756312	-1.4057537139373901	-0.5260833552165962
-14.468160486474938	20.371519812579944	1.5317143436931167	-1.3620700364975007	-0.4531471300442069
-14.161164464278139	20.08381166702931	1.5417375500531934	-1.3976093551522342	-0.5122639745209651
-14.781086333771103	20.690256417429	1.5311326610108777	-1.3193189769008982	-0.3808300578522713
-12.566775432145782	19.255877513320883	1.6783276392345556	-1.5310233569544316	-0.6043484413998301
-13.290339014836286	19.46305631769065	1.5903578817837927	-1.4704496341632884	-0.6057426142690179
-13.1729303124603	19.418787275288505	1.6038445961938887	-1.4798700341758722	-0.6118214320061817
-12.843245224742368	19.28971157894774	1.641983652801105	-1.5058057731449865	-0.6275877843486505
-13.364979556612642	19.508469790386137	1.5867661481257973	-1.465952741095618	-0.6008707100399284
-13.714991928392514	19.7215588672211	1.5629160737779828	-1.439291698413613	-0.5763153907294263
-10.73275094914898	27.601566124654774	0.9190631860364634	-0.5494876791301415	0.6464639926620984
-10.621312259153935	27.431657608134955	0.9389750017306602	-0.5752365397143329	0.6144019345491633
-10.494472622804425	27.139762728691487	0.989057006804638	-0.6150075745833068	0.5617625896618451
-10.440814811578786	26.97290839065918	1.0069910315195383	-0.6345400253596813	0.5306892415837619
-10.340010025599554	26.46761329405222	1.0799811356733169	-0.69680886290394	0.43339413273809246
-10.310942985096554	26.231506882359504	1.099174308113792	-0.7233235011196835	0.3872616415632414
-10.254915889396067	25.788604694922874	1.180161239862172	-0.7860884380179589	0.3028992125691651
-10.226478276469011	25.49740684588262	1.2248982886368682	-0.8271460472431988	0.24485063251049802
-10.15297056364784	24.454238785309386	1.452160185422814	-0.9988443606941655	0.05648692272327301
-10.148816922605754	23.97207807587904	1.554934994384036	-1.0794069561291695	-0.026924474404490195
-10.1572747910747	24.735583520367605	1.392899448258993	-0.9515898116157071	0.10508519886776378
-10.162097597121184	24.830116402868736	1.3738718225713646	-0.9362484131808788	0.12214791545209247
-10.162546766859359	23.84260305188515	1.5793600741103409	-1.1015169972184353	-0.04666502452693523
-10.199764060738538	23.17965757589045	1.7002392205852521	-1.207789044797288	-0.15213598655044314
-10.264133457042867	22.925685144978395	1.7284197946350677	-1.244883748116852	-0.188852584157567
-10.334836167150385	22.416165687077918	1.8023497137271711	-1.3188802141466356	-0.27352673953929574
-10.491992980100063	22.018023813554393	1.8411256150446824	-1.3816675891832138	-0.332393834994312
-11.549836964138185	20.072338696358347	1.9245753749986376	-1.596093539425206	-0.588914540225141
-11.554967867880773	20.064003427239495	1.924039094887149	-1.5962773522005225	-0.5897078087633888
-10.551136967279964	21.796553611972193	1.869038966013812	-1.4154991464365598	-0.3690266272462702
-10.861109989919282	21.2561808403101	1.8942373581524934	-1.489337470475005	-0.4419704234902599
-10.944210941660401	21.11696785294288	1.9060448055850114	-1.5103612070306263	-0.4624740975921733
-11.133323225905555	20.800917117156818	1.9180258157797185	-1.5447023445567398	-0.5053626099010518
-11.346534801731305	20.436488911990164	1.923499256516238	-1.5748173187143135	-0.5484577718556309
-11.231518843805489	20.62710766906838	1.9269938878934727	-1.5624554270978508	-0.527910451795023
-11.741469854730147	19.77949816437784	1.9103648759045626	-1.60368692638146	-0.6223377307476285
-11.841147224706019	19.661418434931374	1.894861184952493	-1.6052120866603476	-0.6309165748036496
-11.973386913159729	19.52262481256701	1.8751324728450078	-1.608291628643069	-0.6390410705361067
-12.17042537041236	19.353881967026794	1.8150766026329717	-1.591899336728027	-0.6340942226875618
-12.254791953417843	19.298450378205736	1.7686865947005863	-1.574402610763553	-0.6174488217168348
-12.107678242949614	19.405561627556374	1.832890687151341	-1.5956399266404029	-0.6362084356696214
-4.288326386940742	5.8070230604936794	0.06106332074332727	0.053983198824745185	-0.019296188806437357
-4.307057605244767	5.526002436139832	0.08459837830189242	0.07567312851546988	-0.020923172243066255
-4.180171464701457	5.245978145694322	0.10927121086941148	0.09967074739338543	-0.010749983567669761
-4.162615861022818	5.199209053922773	0.11311975632115882	0.10327910010214036	-0.009336691110470075
-4.143652721141185	5.191949089536986	0.1139070026377871	0.10382322720704996	-0.007969780711437243
-4.014987066173259	6.398560350145364	0.010944178765106683	0.008065330620707335	-0.0066006165470958765
-4.102160277057983	6.226155071234556	0.025289725550976153	0.021698028574109737	-0.009481745935522503
-4.158587255864665	6.1200098173878565	0.03472305360481806	0.030480311855572963	-0.011883686959465602
-4.284793079351208	5.824858607178209	0.05946638801548618	0.05248098232642106	-0.019052006546956175
-3.6322745368198053	5.1479752237781815	0.12232775030774595	0.10823161239781964	0.03504153378539829
-3.7520724673596213	5.133869891353276	0.12210468403018362	0.10925146891942801	0.023945594551677992
-4.068810461062704	5.185234828589743	0.11543548719109813	0.10480670573875686	-0.0018151937563489883
-3.4079134276844885	5.238028583704212	0.11958094000520247	0.10039435760016319	0.054813208509873784
-3.870611147185512	6.723331704642558	0.01239969969487264	-0.010839429412152655	4.895134819598276E-4
-3.93550508782948	6.569124366309313	0.01452854708616172	-0.005621814626213355	-0.001185205786254313
-3.083077723553127	5.477621858005871	0.11495291413538272	0.07826777722556999	0.08392001767491425
-3.2016356353304536	5.395281637801698	0.11746062477207915	0.08693107229197695	0.07290889978173405
-2.9250367521464256	5.618751443255416	0.12205638678970313	0.06524614853745259	0.09902332471425615
-2.808073832376915	5.742408533499555	0.1256917225014157	0.05432564448008854	0.10911943227642242
-2.561109083068193	6.012828978318681	0.15481723484060117	0.03024948757429872	0.1338401661112046
-3.6562255957727294	7.214473650128381	0.03545351595274066	-0.029864060638204275	7.289091422759661E-4
-3.592522873141893	7.34008329807876	0.06360562476855196	-0.05218538820973649	0.005122572671804946
-3.54328167840365	7.470859406778205	0.07186417100902914	-0.05896156482828852	0.005787632824161369
-2.1477862434435124	6.617732931249476	0.2427157302383951	-0.03543092203062013	0.18265383456091439
-2.178221292733067	6.571855578800015	0.23447819114066076	-0.0293112185107346	0.17960141081072079
-2.0648331524982755	6.7576354797203635	0.26614179186508247	-0.0538142239161667	0.19146057524889465
-1.8849213199230619	7.066868042911974	0.31747173523035765	-0.09420335116410819	0.20994976923442585
-2.4120263893614973	6.229400814325045	0.1847207509196599	0.008106159128168358	0.15159745065336044
-2.5361866250272955	6.047252036713077	0.15787450732618832	0.027803036762061167	0.1363380793808945
-3.935819787141531	17.984500048599497	1.38672054832741	-0.7365192294519862	0.15165676648028692
-3.78336958602557	17.993315823553566	1.3758398285958284	-0.7397775989720949	0.14918819934639818
-3.427077741744119	7.766058137175304	0.16398198052950552	-0.13126650031414264	0.011282877308937773
-3.406569881135219	7.832445527304884	0.17639318869639797	-0.14006151493873742	0.011650841792713602
-3.395983191054093	7.883794864942119	0.18615022036292847	-0.14640804724851883	0.012374749220945468
-3.3371281060386737	8.150918617555703	0.24171010000858287	-0.1774549991393162	0.015876983662961815
-1.278169408830863	8.48437433428823	0.553851274236898	-0.28080129283666433	0.2664166544095642
-1.4540629241815408	8.03470965362341	0.4796930782447669	-0.2216139416182085	0.2542526676016389
-1.8167261401452421	7.208011822579171	0.3399076777437251	-0.1125891635037617	0.21841639857362277
-1.5523830370140876	7.789776732269239	0.43743724955886815	-0.18741930689144695	0.2434236709851499
-0.9410764433027281	9.405038530050247	0.6932237723640474	-0.3927032361092962	0.28207553587306766
-1.0329367331417418	9.151234284338832	0.6561146532793612	-0.3643054394239676	0.2786926237967403
-0.7679094447811552	9.95277965234512	0.7629782396969945	-0.4463264987355731	0.2861140009250176
-0.33002843814312044	12.134348277380695	0.9946973531532026	-0.6263440954207667	0.28201149883650856
-0.3357764586920513	12.078843485378034	0.9896966052330047	-0.6224252323090724	0.28255652728584174
-3.417433509638533	17.827381727176302	1.3540177480291584	-0.7519099420239865	0.15229928832548112
-3.353382382951112	17.741842308688575	1.3507892789369653	-0.7549202492439865	0.15434459957527497
-3.674832941632539	17.93323560833925	1.3700875296093056	-0.7422396378963285	0.1516970195830079
-3.5409307277999584	17.885907081965335	1.362132578194049	-0.7481006231038859	0.15134999836432295
-3.1860561960175433	17.549365365355296	1.3414607735376427	-0.7595649632210253	0.15738489775803619
-2.9981130641699174	17.395321314172424	1.3331543804297707	-0.7628905592364991	0.16029900459115753
-3.2165215628928006	17.57820816975883	1.3427306119812243	-0.7583355901765415	0.1572260812169956
-4.1137207324417435	17.95308223849858	1.403717513583406	-0.7312109788803225	0.1513498344409755
-4.160621080742889	17.795938972454014	1.4116455423015641	-0.7315462387148991	0.15454287441599274
-4.190763877417752	17.70804950350443	1.4161685410900806	-0.7298655541016815	0.15568712470381912
-0.33050020850094985	12.145123827625998	0.9954694917811517	-0.6269106891289893	0.28183122017529466
-1.4343564303268679	16.31909273804294	1.248815738324573	-0.7745953015116331	0.1904527216584166
-1.3066176526698219	16.0680303809159	1.2370720814082055	-0.774058295016555	0.19444002485371964
-1.1152979539279455	15.611202681804269	1.2157036497565792	-0.7685541553929043	0.2046053498574657
-2.4474803932797915	17.1585224792057	1.3119950629842203	-0.7695603369359274	0.16988520115710443
-2.055761384167546	17.041296048986602	1.293494662684586	-0.7741553951126589	0.17491463352612435
-1.9984998164489554	17.002629506016117	1.2901726225722427	-0.7739842673281252	0.17661846449173382
-1.5724149375605685	16.580962567434636	1.2621079577726133	-0.7771566542567587	0.18489299631731662
-2.9820955633715815	17.38344915169903	1.3324830141594064	-0.763108387265246	0.16060246561265698
-2.724789042326286	17.256116533629893	1.3224714185518915	-0.7663988298198706	0.1652317162409352
-2.531457869203797	17.190304756335227	1.3151896949831143	-0.7691825348987321	0.1676881097339652
-4.183190145794866	17.56540290424019	1.4153944664673748	-0.7295431301974418	0.1576067418272887
-4.207099313692599	17.371866069837257	1.4189646528622208	-0.7314749826599057	0.15963778568231288
-4.17345519997633	17.089831976884682	1.411164407200692	-0.7347566583469651	0.15892085734732142
-3.3148310309893363	8.423923301546052	0.2981842277286118	-0.21422635201170306	0.016345620802927934
-3.3001926290874843	8.663118489326514	0.34313356583295374	-0.24614055204355606	0.015019391611427946
-3.2862287614074197	8.915212706658004	0.38945064707263977	-0.2774918925213823	0.01662953796184076
-3.2794829862540458	9.153166440048345	0.43658126242530376	-0.3099110940899889	0.018306751764735875
-0.3805651487088481	12.953841366376702	1.0551330986907788	-0.6718232646970812	0.26697910085459564
-0.4307061904896281	13.36924122248353	1.08603791046764	-0.695445429614835	0.2585838002121447
-0.5075965103225141	13.744646939005303	1.108807028565982	-0.7098060687060295	0.25078092920234313
-0.5977318219793605	14.096499370658435	1.1321984134191934	-0.7260211642423124	0.24174237504080098
-3.2676731937878696	9.605726412719452	0.5186205929891661	-0.362690479641928	0.02599050743636344
-3.256429234120413	10.042692132374542	0.5960480691825466	-0.41182590552983744	0.0337823660098122
-3.268410707882346	10.416945356274994	0.6546209796958136	-0.4459258725233398	0.0400835309424567
-0.6591870284780542	10.31262568099423	0.8102194495426065	-0.4832291095504197	0.28860938614415993
-0.42285288091859907	11.258976825610697	0.9157659065660897	-0.5644896066502868	0.290386253400225
-0.42939644071267913	11.215805729165236	0.9110900610659994	-0.5606882683882677	0.2905742540832375
-0.6312573047807166	10.428088654680536	0.8245927261392859	-0.4948568786714177	0.28906003182181184
-3.2903234695987535	10.897386429199772	0.7343929578616525	-0.4941429531992171	0.047847844892940875
-2.987291544864133	17.386535233830127	1.3327204304191018	-0.7630606725824921	0.1604952005361385
-4.164359810315925	17.031866286091535	1.4091520776963622	-0.7349421330063041	0.15918330772326486
-0.7097934901376413	14.466809880080852	1.1556713408606403	-0.7412843890799249	0.2315918940761421
-0.8575672753041089	14.969271293498517	1.1816978901401702	-0.7539774920439923	0.2203394182803492
-0.9532329287786547	15.217415294466539	1.1965894561142107	-0.7622513846934343	0.21309139160405663
-4.1386892518049425	16.602845789463966	1.3909922582239802	-0.7354095716252624	0.1552571238758576
-4.159558946386909	16.976159925336383	1.4066560686864544	-0.7343028310333264	0.1592543473312673
-4.083322820670365	16.225441788462653	1.368225055946096	-0.7340115197162165	0.15090849469162773
-4.075875945060494	16.183223288394085	1.3654922488283565	-0.7336058120118855	0.15069802025298176
-3.9528003255732322	15.292784673108926	1.2900028201850355	-0.722409242051645	0.13021159637213303
-3.9992067929440043	15.73055462668215	1.3297233954208332	-0.7303109387122002	0.14136655478198729
-4.068371905853679	16.139351008679608	1.3618131143835275	-0.7328139607135438	0.1499411282427835
-3.903746688804401	14.691009127397303	1.2312334474971836	-0.7065401234177671	0.11527665735903388
-3.86987704440043	14.375574603567006	1.1974904080717959	-0.695517930532137	0.10883677301745692
-3.9256796422272324	14.820378173973397	1.2444408227845527	-0.7096859993342963	0.1181772922637615
-3.9497350317267026	15.228464150498013	1.2837941386922238	-0.7205732635517945	0.12867079982826282
-3.7268568443784513	13.894308007070336	1.1422144408249073	-0.6810691749017244	0.09987168350934136
-3.698215854277132	13.779058127098043	1.1286199492649658	-0.6769387590938991	0.09779284924524642
-3.6779639093146645	13.673870011895303	1.1153684750793484	-0.6716010312758127	0.09620508798656323
-3.571181750067259	13.33170586472178	1.0732720708599026	-0.6584853377618225	0.08993537447709851
-3.4835043026903465	12.977876322076302	1.0269412716825337	-0.6389071766440895	0.0859043900905572
-3.404126025364066	12.339701968592273	0.9448481061054284	-0.6045730973064705	0.07262748104242675
-3.3488293333994186	11.895449310153229	0.8802392702074269	-0.5714940861232003	0.06606029830049659
-3.300315153385468	11.14083500028607	0.7727882899679935	-0.516436148396509	0.052015715776646015
-3.9511621749674837	15.271050023970451	1.2879741494917132	-0.7218876084652851	0.12981210697510764
-8.244373317370188	14.628658956740194	1.539766172955026E-5	-1.3747379997802416E-5	-6.903939739371305E-6
-8.208489142862772	14.204433859089825	1.4655270882497507E-5	-1.29477358790572E-5	-6.832491587605695E-6
-8.193734077492797	13.966873422743047	1.4241613444697208E-5	-1.2492372419315139E-5	-6.807623362072522E-6
-8.232676222944097	14.462837941075223	1.510661735569626E-5	-1.3437753756362756E-5	-6.871189822122336E-6
-8.19035693955016	13.837323106092928	1.4017777113803942E-5	-1.223327897727222E-5	-6.809097217246415E-6
-8.113167709168138	13.369167772280294	1.3178170941451044E-5	-1.1342186973609796E-5	-6.6846284516834365E-6
-8.077142174814208	13.181783020574018	1.2835256369798925E-5	-1.0971848682340732E-5	-6.631921539344188E-6
-7.967407351985131	12.816549861797377	1.2153888702899511E-5	-1.029118332642251E-5	-6.445901400208241E-6
-7.4202031915344335	11.241546128091116	9.15771936796098E-6	-7.3429987180675725E-6	-5.465895521978021E-6
-7.380855782333087	11.139150568907128	8.953905894251691E-6	-7.1352870781056284E-6	-5.392257429925032E-6
-7.603903539139292	11.751642921695533	1.0131261694526356E-5	-8.303016283298621E-6	-5.802728036870555E-6
-7.696154479064555	11.994745340563997	1.0596322279250544E-5	-8.74852601686735E-6	-5.9738092776483E-6
-7.744684776673163	12.145936214046198	1.0873852529722804E-5	-9.022414742642976E-6	-6.057895155170678E-6
-7.337783016568444	11.036160898112158	8.745288048511E-6	-6.927532651451416E-6	-5.30924864760377E-6
-5.478513842259125	7.328297301269693	2.2375205427680085E-6	-2.0656467177237151E-7	-1.9499029280624875E-6
-5.496335515484936	7.350666297835906	2.292373622229807E-6	-2.3670637347898462E-7	-1.97880649195978E-6
-5.513292533723025	7.373441024034741	2.3259257518052102E-6	-2.775356051082253E-7	-2.0065937793021205E-6
-5.7782594324877365	7.704138241466704	3.0832874858493958E-6	-8.203525018884151E-7	-2.513544165748278E-6
-5.226288884072366	6.97442447090005	1.933690950947486E-6	5.110171590382184E-7	-1.5174303156838462E-6
-5.1320395346395955	6.880771446866525	1.7367398984877725E-6	6.528871179001916E-7	-1.352260741764096E-6
-4.981658732436152	6.746084424883188	1.6214368290783253E-6	9.32041868532581E-7	-1.0609903783665098E-6
-4.872230788355059	6.663668971542325	1.5881636210317683E-6	1.0937923954172773E-6	-8.378028478451829E-7
-5.95993806317256	8.088641025459268	3.4416302748531304E-6	-1.6334127528089863E-6	-2.7908900533415263E-6
-6.156106083074739	8.43849134717127	4.042513663135437E-6	-2.1821067635043597E-6	-3.1215226665776616E-6
-6.3622803987511345	8.893710900037291	4.735477174587893E-6	-3.0692142639862157E-6	-3.4636754646062235E-6
-7.037730777065047	10.279206689455364	7.2868057175994085E-6	-5.512524034360072E-6	-4.727767440841122E-6
-6.511291309796823	9.166024915663732	5.2378526594188304E-6	-3.4594554092837823E-6	-3.74679320575459E-6
-6.961309529005052	10.091919377967345	6.937102447776545E-6	-5.1715009699290494E-6	-4.58756417075984E-6
-6.976746835639336	10.11701394282087	6.982434656322272E-6	-5.208044154529035E-6	-4.614096501301811E-6
-11.149672852779776	19.026028297048256	0.2514879069067991	-0.055807474894867204	-0.12642807710293924
-11.177286946315288	19.099277703541333	0.2529869108133544	-0.05782873705691256	-0.1269458304942938
-9.18227086019565	22.941744559833715	0.24196101798699932	-0.14532691234599543	-0.08045551380709577
-8.933979733519063	23.042297787756027	0.23595021910275882	-0.14752720904061895	-0.0735592024750478
-9.497726748011418	22.723004536194928	0.24723964637301712	-0.14003561883890814	-0.08824701041706465
-11.201816179455392	19.362671115833425	0.2553858766780793	-0.06408708005445769	-0.1268005488191778
-11.022193536741858	18.71762456011473	0.24518266293492536	-0.047930830167508466	-0.12418864205147016
-10.948655511422155	18.634752597804788	0.24163821967916474	-0.04532297348806577	-0.12244208179217218
-10.739200803101152	18.414265673982754	0.23205645464807884	-0.038995751880021086	-0.11770841281870675
-10.426129079411938	18.242868662510936	0.21705998046087552	-0.032849409580689055	-0.10967228185980456
-10.351495060601314	18.19934593348884	0.21349218123314476	-0.03146480521604444	-0.10774429220843636
-10.276659955502009	18.164399203559437	0.20993671447759044	-0.030253776236596308	-0.10591192420304363
-10.051706148564318	18.092298620546728	0.19871427533090572	-0.02723157628969338	-0.09962317014487873
-11.220597943108505	19.547650220008503	0.25707651358912303	-0.06841784419965849	-0.12666117788283085
-11.213232813518047	19.613678726955158	0.2572902778360229	-0.06968664685264862	-0.12644301719669881
-11.167862918473158	19.983763373685665	0.2585611877859228	-0.07822793947714131	-0.12461908740365779
-11.119734753615504	20.180895538942224	0.25890139892147546	-0.08217204511584719	-0.12363128723565911
-10.889962382093142	20.81510177874138	0.25835372084983327	-0.0959274208521991	-0.1182254406321476
-10.989883259185685	20.57314650704364	0.2586866849828474	-0.09105020762556669	-0.12022657668081882
-10.670647697607485	21.25443563231954	0.2574610523622677	-0.10572729927148197	-0.1134008022094887
-8.656589193032165	23.077778160673812	0.22730617970263375	-0.14761086756884814	-0.06651604214335957
-8.262164632393056	22.97490850022338	0.21122678382495674	-0.1428757221534092	-0.055268195272051415
-8.093510801985081	22.896766634500132	0.20374584446960792	-0.13998306209791797	-0.051055043823416274
-7.68989912608717	22.564207698669875	0.18295428216829202	-0.12785255025496595	-0.03994687588357285
-10.61906467426591	21.352055718189742	0.2572713490768195	-0.1076922532688793	-0.11250154750039032
-9.936768220586934	22.310409278173573	0.2532670035046151	-0.1301332236488279	-0.09844264691976541
-9.627937960973474	22.62487940796674	0.2495886056846063	-0.13782917459583097	-0.09123574747720027
-9.573169961095976	22.676544366109272	0.24883851671049842	-0.13902500708005242	-0.0900538484167536
-10.134279956953314	22.058148587414195	0.25432719359029626	-0.12383696254618512	-0.10289063064493763
-10.304582249602808	21.836678921374176	0.25578737161740345	-0.11882366855865717	-0.1062367782598666
-10.555587977067566	21.45179651669559	0.2568462266309561	-0.10975504029674617	-0.11143145270543273
-9.871150253323467	18.04329134881533	0.1898743106622301	-0.02516535015737104	-0.09494453790915414
-9.4491510421968	17.986087424675254	0.16718719814526847	-0.020962465207480983	-0.08268926191319846
-9.39405468440286	17.97674307009461	0.16425658568566548	-0.020470605664546306	-0.08117383288453829
-9.318824933668623	17.968766098777905	0.15991645092055606	-0.019780143506112034	-0.07895760138276114
-8.866655676614846	17.930756511797174	0.1340735709900419	-0.01603365122541837	-0.06528208294727861
-7.460370084706861	22.326890903804703	0.17061788170625558	-0.12029343807334833	-0.03491715099700607
-7.181921823170052	22.004421546653404	0.1543582922903354	-0.1086812467910907	-0.028266389571411196
-6.980050576019263	21.793148493492453	0.1435921494758381	-0.10207448662813084	-0.02423219603819332
-6.576542696581086	21.409318391621486	0.1229457497644864	-0.08873746960396289	-0.015599331596083834
-8.591810565175942	17.924390418426363	0.11684728932448467	-0.013630893648006681	-0.056709926701408286
-8.160987566235585	17.895824611247768	0.08655424849470358	-0.009461464805437313	-0.04166013231298619
-8.427526747689353	17.911776804777684	0.10553512487235278	-0.01211323254405422	-0.05111347186323445
-8.540982568507179	17.920050757602066	0.11368972972266796	-0.013223141834798221	-0.05513474805012419
-5.864615339578987	20.755750631962357	0.09039184814194877	-0.06767519943206184	-6.279985279774381E-4
-5.543802938210256	20.38074487517408	0.07489353639305109	-0.055578934338608714	0.005592487252288114
-6.504364858334945	21.34437545298176	0.11957094172266726	-0.08681793651021927	-0.014263576677912018
-5.970918121132899	20.87023242852833	0.09543654058398586	-0.07083778916971871	-0.0024094638950189675
-5.171797381464162	19.89737251545445	0.05724146646247494	-0.043155646978521096	0.010267916246931432
-5.0245480447987125	19.683822661130662	0.05008404482472553	-0.036818251079833476	0.01239962243313705
-4.900152014728899	19.401774462066626	0.042565343637234576	-0.030564183869701618	0.012344967484984934
-8.045165203849148	17.895237150670994	0.07545572446033202	-0.00807750656840692	-0.03579486581570409
-7.828330068792466	17.887207984644846	0.05318219016783638	-0.005878588343486478	-0.024724639836865132
-7.588389628929521	17.819549385161938	0.012528551446076442	-8.432522404744574E-4	-0.005978704960135506
-4.683175416995011	18.92056128922509	0.030689416949852073	-0.020657312277647694	0.01359244551696984
-4.557131527726211	18.533459102138394	0.02332118940639528	-0.01591218441882465	0.012575779242386387
-4.377707594286538	17.57417867700677	0.009668819522195846	-0.005601170807109199	0.007735102846208555
-4.375950900357417	17.526057226949376	0.00893616593955402	-0.0050837449732000235	0.007328933712054166
-4.484941864981501	18.19838652331461	0.01684194186137971	-0.010717780905755845	0.01106111539506238
-4.372825752777866	17.497105804998277	0.008642592896184432	-0.004929222404624798	0.007094719913696223
-4.260063754969469	16.957122878843833	0.00631192608961951	-0.002700970582980727	0.004901895967606177
-4.2543796491463395	16.88173839584814	0.005858882652721453	-0.002456626459669943	0.00446429405221765
-4.172479120773178	16.325671413989923	0.004908906142883114	-0.0013521868091680668	0.002945154576539353
-4.151871519508384	16.155447405066244	0.004640416104915465	-9.77144810861018E-4	0.0024496200743622134
-4.144035245207647	16.121454065378032	0.0046449329638967776	-9.502976119506796E-4	0.00241393466247699
-4.072421898747817	15.289956430567175	0.003285932186819957	3.3384617724570406E-5	0.001119379265918174
-4.095328121705499	15.489697359268533	0.0035793200834226594	-1.351217032355724E-4	0.0012896964005779982
-4.118480058777639	15.68595857984359	0.00403609886856756	-3.8994519080574945E-4	0.0016380658630663282
-4.140149876500907	16.06180723438685	0.004541364824369166	-8.873485699646505E-4	0.0023242124678024565
-4.179593610389492	14.862900564725685	0.0023506064132776438	4.041709403717639E-4	5.104166417804881E-4
-4.129583690004605	15.034457843656845	0.002725398086736318	3.1902207774580716E-4	7.054712102039383E-4
-4.332504046130264	14.727261534199787	0.0012015643232054579	1.3969985620928226E-4	3.17968377742876E-4
-6.864381120883843	17.824925970386563	2.0587359462517564E-5	-1.9879935209252613E-5	-4.762969099299141E-6
-7.111456277637915	17.862901719600874	2.079596279124834E-5	-1.9987046155457464E-5	-5.304786793337151E-6
-7.361730330183262	17.815658423143518	2.08213963115864E-5	-1.9883537518618434E-5	-5.8497357826098685E-6
-6.699631952192596	17.790187728061333	2.042783602006692E-5	-1.9789729040112774E-5	-4.405534232791893E-6
-6.471535900809904	17.65611081898578	2.0017786332670193E-5	-1.9459358491156412E-5	-3.911663031184227E-6
-6.01856299486931	16.965651538393175	1.8338437666811135E-5	-1.7949004770525585E-5	-2.9553010071838407E-6
-6.018217814642384	16.964954947243214	1.8336815899661108E-5	-1.7947516042445266E-5	-2.95457060035944E-6
-6.192614293475787	17.31914560580889	1.9152138130485734E-5	-1.8694311444065268E-5	-3.317706794651212E-6
-6.358826975092747	17.562077889890872	1.976202710322356E-5	-1.924476390460392E-5	-3.6699210011066174E-6
-6.018066056155799	16.964687362149334	1.833621038863186E-5	-1.7946970286634856E-5	-2.954243307783705E-6
-4.908304538333134	14.969355025422521	1.4208153065571614E-5	-1.4102684292848871E-5	-7.567516168811886E-7
-4.894965705707698	14.956384548239772	1.4181685135558688E-5	-1.407721914687496E-5	-7.314105868786682E-7
-5.522668475480044	15.89108446419409	1.6082979495427366E-5	-1.5855069624159092E-5	-1.969684466086891E-6
-5.590293973325887	16.02332329799043	1.634819921621707E-5	-1.610147791758929E-5	-2.102918512159445E-6
-5.62503595550961	16.102423683804165	1.6506675122780327E-5	-1.624962443351609E-5	-2.166862595245569E-6
-5.79838945170203	16.47567517825189	1.7284483712438372E-5	-1.6971989042849414E-5	-2.513900304847066E-6
-5.818300420163335	16.518599132988257	1.7372884249781797E-5	-1.7054373069018037E-5	-2.550413138680903E-6
-6.016563718580136	16.961325465432818	1.8328976767839962E-5	-1.794027979483624E-5	-2.9511909108531414E-6
-4.911331118979538	14.97328547513143	1.4216213976714916E-5	-1.4110292447241786E-5	-7.628195812704247E-7
-5.0735700023776875	15.16993664121582	1.461437844895061E-5	-1.448591446339741E-5	-1.0800335532346475E-6
-5.223708594183212	15.375437594116095	1.5035244945401247E-5	-1.4881374722304003E-5	-1.3728212586708624E-6
-5.2244114000787105	15.376332166246335	1.5037048227594109E-5	-1.4883066157685173E-5	-1.3741676813868712E-6
-5.424504479191739	15.698092793846305	1.568860912547293E-5	-1.5488380885350256E-5	-1.7708290163327313E-6
-5.22565127061393	15.37825402853767	1.5040925494988013E-5	-1.4886688079909717E-5	-1.3765463745554854E-6
-4.7077301313837365	14.774519111724057	1.3809565940470053E-5	-1.3718793738468788E-5	-3.7743319005084923E-7
-4.675015183440867	14.74800878513003	1.3757645427543895E-5	-1.3667156575774164E-5	-3.191195111830319E-7
-3.7658512309524754	7.028045440845924	2.1939499600627E-6	1.1466064663739728E-8	1.1424396276233253E-6
