# Supplementary material for: Thyroarytenoid muscle fiber orientation regulates the ability to modulate vocal fold vertical thickness
Source: PLoS One. 2025 Dec 4;20(12):e0337735. doi: 10.1371/journal.pone.0337735 (PMC12677544; doi:10.1371/journal.pone.0337735)
Supplement: S4 Data — (ZIP) [file pone.0337735.s004.zip › Male/contourA7TA7.csv]

% Model	Angle6.mph
% Version	COMSOL 6.1.0.357
% Date	Dec 14 2024, 02:35
% Dimension	2
% Nodes	720
% Expressions	3
% Description	Line
% cpl1x	cpl1y	Displacement magnitude	u	v
-11.968005616002486	39.650844643500406	1.9579842265825702	2.1904573242861894E-4	0.24696444660028294
-12.100925229184412	39.521184251215715	1.9556030531780328	2.1791295779374187E-4	0.24698784267450793
-11.810234379374002	39.74293127707726	1.959672139456632	2.1985508122779205E-4	0.24694728132613167
-11.76596306338081	39.775513356632324	1.9602707130380805	2.2014027956411629E-4	0.2469413075854867
-11.47739948826791	39.862189693672036	1.9618619437940734	2.2090059904428537E-4	0.24692393191850037
-11.258980847445656	39.857881496438054	1.9617800252341895	2.2086402517101542E-4	0.24692278010308505
-11.716143543792246	39.796222579001906	1.9606503376214208	2.2032287500802733E-4	0.24693732212999225
-11.163938214941039	39.85365079891891	1.96170318945753	2.2082419851587247E-4	0.24692268290247482
-10.796207435616262	39.85090503287166	1.9616519736051794	2.2079252953110935E-4	0.2469199704815414
-10.709496869932108	39.85039381204079	1.9616418526775667	2.207854540108048E-4	0.2469193091230839
-10.37169574884199	39.850036177539195	1.9616345727572928	2.2077264937011543E-4	0.24691644973446142
-12.13512273325702	39.460672833157	1.9544923306032769	2.1738505150943957E-4	0.24699851915735077
-12.240660142730178	39.24849072022055	1.9505991212010547	2.1553300931505498E-4	0.24703582843755248
-12.227325367848685	39.08705965880899	1.9476343265605185	2.1412925911855002E-4	0.24706340512844022
-12.205740642978935	38.979124391808504	1.945653983726014	2.1319046604253967E-4	0.24708173310446807
-9.681369688821853	39.850002288818345	1.9616262998125438	2.2075353815377555E-4	0.24691049718330133
-9.209886193231677	39.8500022888185	1.961627932108428	2.2073515724527112E-4	0.24690642927311518
-6.503691158131879	38.96454001876737	1.9453562267174445	2.1304699475333867E-4	0.24703526589089672
-6.587351156296421	39.29642873129991	1.951451779911704	2.1591380483451466E-4	0.2469789524477225
-6.771159512318912	39.57700815680421	1.956601489623541	2.183411435195164E-4	0.2469323207035718
-6.814129999907874	39.651652838586976	1.9579723506558766	2.1898643629178233E-4	0.24691986363362095
-7.229593906641747	39.84203493583536	1.961468761476847	2.2063875814733798E-4	0.24689073487955246
-7.181795837296288	39.83706132882147	1.9613774665873607	2.205952890780917E-4	0.2468911769012901
-7.033567159296577	39.76166368437849	1.959991355569949	2.1994174404716034E-4	0.24690285364970788
-7.6946177519140235	39.85300356006798	1.9616732974133542	2.2073367222767086E-4	0.24689285533114325
-6.488283836647731	38.91091546805024	1.9443722850802678	2.125817101453483E-4	0.24704434704996467
-10.243595360807257	39.850002288818345	1.9616340294194212	2.2076658492295204E-4	0.24691534969027235
-9.730298368089413	39.85000228881833	1.9616269888361004	2.2075468191385409E-4	0.24691091904619042
-9.743014193148053	39.85000228881833	1.961626941630293	2.2075527512978644E-4	0.2469110286617157
-9.085341826788042	39.8500022888185	1.9616267972599968	2.2073249714338723E-4	0.24690535405787462
-7.779783738995952	39.851154726690396	1.9616416730981916	2.2071625893989254E-4	0.2468939076721445
-7.886706964608754	39.850916601280545	1.9616354111474212	2.2071765514705815E-4	0.2468948707544453
-8.209330570361047	39.849987794146756	1.9616272194137687	2.2070783826703006E-4	0.24689780739265205
-8.699211804792647	39.85004545472901	1.9616315162563969	2.2071677728942519E-4	0.2469020186420673
-8.427966558711145	39.8500350871401	1.961625852300351	2.2071499412652324E-4	0.24689968155950448
-12.152615457473026	38.61822056218743	1.9390276919978424	2.100610858407042E-4	0.24714318377254924
-12.150457207342695	38.60568225439725	1.9387977327559254	2.0995234362663923E-4	0.24714531583049515
-12.146591986235311	38.58859764700979	1.9384840249811537	2.0980469334075746E-4	0.2471482131127183
-12.074238696384148	38.24828133015453	1.932240884020407	2.068567325933267E-4	0.24720596353323132
-6.441829287929373	38.514252064367554	1.9370936710330353	2.0915016522934232E-4	0.24711210404335893
-6.4796557750756225	38.830935381536946	1.9429030374297471	2.118906419160633E-4	0.24705801599964733
-6.431316994593285	38.355730965701305	1.9341830253392938	2.07785962254441E-4	0.24713925363738495
-6.415000660473024	38.12021737547059	1.9298622301552966	2.0575222978619885E-4	0.24717957847706776
-12.006552716049852	37.91928976266428	1.9261994552728856	2.0401831071074642E-4	0.247261814261999
-11.966773292852782	37.7322909897182	1.9227693722994115	2.024052665588901E-4	0.24729354726377453
-11.899335717233097	37.41624344712912	1.9169673354639574	1.9969061752621217E-4	0.24734717882417853
-11.86072968481382	37.23337054820751	1.9136133870903995	1.9811596736360609E-4	0.24737821424334613
-6.405495081109018	37.81045524455644	1.9241742365370662	2.030893857945634E-4	0.24723272299332935
-6.3802834672144035	37.49850283645258	1.9184523983514896	2.0040745098189717E-4	0.24728610983255694
-6.34327199449609	36.990127261889924	1.9091193302125726	1.960604434267412E-4	0.2473731482965775
-6.3346776499635205	36.89181710192548	1.9073178443879861	1.9521841189347765E-4	0.24738996667951926
-6.327277488709939	36.80573234114482	1.9057397984654303	1.9448692500989714E-4	0.24740469690886466
-11.839379859361392	37.12464213602315	1.9116163076218562	1.9718336706555582E-4	0.2473966812087462
-11.66031709327127	36.191536938073696	1.8944959889675475	1.8921579680842974E-4	0.24755519531606368
-11.619905720758748	35.962379473002436	1.8902968843973103	1.8726594876591112E-4	0.24759415386622333
-11.730360249335298	36.58305483766412	1.901687732907815	1.9254386090695468E-4	0.24748864021987738
-6.248695444183289	35.88284413383002	1.8888205384712868	1.8662115191926383E-4	0.2475626001269229
-6.190644674951313	35.36621719878445	1.8793394374192367	1.8227707444694872E-4	0.24765089269294588
-6.146329446134891	34.860882297696094	1.8700737414540773	1.7799967773044994E-4	0.24773734415945586
-1.0600869276340483	18.316100001774196	1.5671648382112764	4.873145981203375E-5	0.250541124601337
-1.0459016161732135	18.37692181363064	1.5682747201095932	4.9183447356691784E-5	0.25053057559393493
-1.1744205707972624	18.153797557800345	1.564200210959797	4.7527027453548435E-5	0.25056984004457283
-1.311326192584243	17.97535615877772	1.5609425200041163	4.620269231183029E-5	0.2506014947666806
-1.386335587551091	17.922671465764726	1.559979845113733	4.5813010395143876E-5	0.2506110963721217
-1.650548821745367	17.757514160475903	1.556966996831958	4.459132677066496E-5	0.2506414106765402
-0.9718149006219283	18.630446296863695	1.5729071105163408	5.106834997278268E-5	0.25048649264728545
-0.9542349860686515	18.852537320770427	1.5769620058709575	5.2721683976173786E-5	0.25044822440892783
-0.9467123425971604	18.932059856972355	1.5784156583475994	5.331425100363611E-5	0.250434512918058
-0.9488912973033679	19.009058522305217	1.5798218387900864	5.388888588134555E-5	0.25042130616795855
-0.9602591937381534	19.185733594449147	1.5830509598791562	5.5206046483397826E-5	0.25039105120661637
-1.0005126263859143	19.36574217623491	1.5863376948800163	5.654970737701002E-5	0.2503604370362901
-6.05347281998843	34.07388368729615	1.8556593432829338	1.714314304296221E-4	0.2478718031037246
-5.779746191862431	31.198536783186327	1.8029400332560757	1.477507431306898E-4	0.2483636144052721
-5.81260308842713	31.6601371096856	1.811383168756325	1.5148652688413291E-4	0.2482845574744921
-5.898916358898413	32.61341104261303	1.8288796208880962	1.593267836785765E-4	0.24812147403135654
-5.976331308258205	33.33624786626052	1.8421133508155827	1.6527577443225725E-4	0.24799790364559615
-11.555172919712001	35.57995576034233	1.8832817669252548	1.840433427848759E-4	0.24765919044440646
-11.427224513094306	34.824469013294944	1.86942497738952	1.7764073342070184E-4	0.24778767146633335
-11.302991741507174	34.01939293201957	1.8546559538018421	1.7090909210340486E-4	0.24792468225509917
-11.26269403333529	33.74326682230424	1.8496034665048264	1.6858268950073515E-4	0.24797169174640818
-10.87492360433819	31.536162433666846	1.8091396748607023	1.5036750043170879E-4	0.2483469395208044
-10.79808267178972	31.096982410679725	1.801094295440902	1.4685685539658446E-4	0.24842161274320337
-10.515617328365707	29.431210118152052	1.7705854345953504	1.3333108839527313E-4	0.24870491867588765
-11.095255333576779	32.78560916869341	1.8320224598745947	1.6067727655141978E-4	0.24813452133644012
-10.374607869233792	28.677418549364212	1.7567608003995667	1.274057753686669E-4	0.248833021251294
-1.9007542873442729	17.670028077820447	1.5553692665710308	4.394756828834469E-5	0.25065828334038437
-2.0779141835942943	17.606247817656115	1.554205892421057	4.347870902210085E-5	0.2506705463641221
-2.421704394542373	17.610906476909	1.5542915161030328	4.3522721528344065E-5	0.2506722871349917
-2.5268901597962445	17.60827853304663	1.554244119159192	4.350638429482935E-5	0.25067351637093727
-1.0157099330243569	19.441588102125813	1.587724217825289	5.711660920146242E-5	0.2503475248682806
-1.1062328150339649	19.65851365771074	1.5916871177396121	5.873769130055601E-5	0.2503109434288948
-1.0950141199455286	19.63861486947969	1.5913235660981218	5.858881570841721E-5	0.25031427744594836
-1.0936631912571904	19.634142492606518	1.5912417942318042	5.855529759058223E-5	0.25031503545869754
-1.2019485900933222	19.823967402584525	1.5947118191864376	5.997508151353595E-5	0.2502832399737994
-1.2626663164006444	19.90610167368628	1.596211759565748	6.058833885854949E-5	0.2502695838933359
-1.3479656887537845	20.02184186709379	1.5983286990484187	6.14534287287321E-5	0.2502503390592352
-1.3818036936806772	20.069240413165744	1.5991946687462462	6.180922046878985E-5	0.25024244990354355
-1.490043238491493	20.21081153288452	1.6017837092079197	6.286707162573602E-5	0.2502189382011539
-5.495158991359491	28.68268136418761	1.7568192635211002	1.2757003567013555E-4	0.24879363832889376
-5.507477156915547	28.790577524822243	1.7587896821811493	1.2841408557450056E-4	0.2487751925511981
-5.640376413522405	29.93509919763994	1.77977699430742	1.3755138049545304E-4	0.24857958896686555
-5.66674537726079	30.200894570944342	1.7846369748174196	1.3966110789486857E-4	0.24853412192480703
-11.232964758328787	33.56280133293661	1.8462908218521503	1.670626819459491E-4	0.2480023914196694
-9.890707351552885	26.584105713780335	1.7184076174221687	1.1099038965652297E-4	0.24918809071334
-9.499209611630052	25.463046361573806	1.6978867926531631	1.0242253412359606E-4	0.24937729237486794
-10.251371607480321	28.08873461337165	1.7459750810616996	1.2269076926165357E-4	0.24893296280495075
-9.949856872037069	26.81141811544305	1.7225727795795536	1.1278431720064468E-4	0.2491495814548153
-9.409620206466	25.28683176907262	1.6946513759725903	1.0106194570115856E-4	0.2494068233709025
-8.975776833099328	24.413789608181347	1.6787082345858169	9.449394597862336E-5	0.24955327195376742
-8.450931047688341	23.67686534172989	1.6651879767145568	8.892467040713045E-5	0.2496757271473287
-8.315280225053407	23.486682331666373	1.6617184513249905	8.751895548110675E-5	0.2497073503532879
-8.109310669822081	23.245736403988893	1.6573035156360305	8.573551960610232E-5	0.2497471709616345
-5.04821833795282	26.35030357792787	1.714111784554488	1.0931692288959757E-4	0.24919095614073233
-5.072511135861281	26.457154341834364	1.716062098538757	1.101220358651237E-4	0.24917277441100733
-5.319014801988768	27.6151602307035	1.7372661342539921	1.1914046186735647E-4	0.2489756966615276
-5.298549699956672	27.508324942348306	1.7353137249472486	1.1832391973835637E-4	0.24899390097953442
-1.6547952866665352	20.435138707303928	1.6058816741984838	6.45458704802132E-5	0.2501816329759277
-1.7068462026965912	20.505043732104994	1.6071604603119682	6.507079822460688E-5	0.25017001379836407
-1.8328638043067826	20.675856534446993	1.6102816977070589	6.63512585117628E-5	0.250141612408237
-1.9146876228856835	20.78271581099791	1.6122365365052562	6.715100264099497E-5	0.2501238667252146
-1.9589596542270868	20.838178803681924	1.6132494472633025	6.756386243232956E-5	0.2501146686349556
-2.2267902915590323	21.173727916983232	1.619393818147747	7.008652655735152E-5	0.25005902514170303
-2.4765836027203294	21.524027437877677	1.6257887910372224	7.271336181709844E-5	0.25000071181730193
-2.510632075597485	21.56945277354053	1.626621099884091	7.305733104699398E-5	0.24999316397740948
-3.4170539347823667	18.323036770820913	1.5673002000424152	4.8835330360904244E-5	0.25055736263049533
-3.3613588547056894	18.26201824120377	1.5661858428258701	4.838150180905021E-5	0.2505674311546619
-2.8302006677410443	17.7685842180935	1.557170656927457	4.470478781719146E-5	0.2506482307834532
-3.0213186080937637	17.882690433716814	1.5592556664680743	4.555735370326899E-5	0.250630047897
-2.9853774190574067	17.85333337493745	1.5587201998926061	4.5338667531938104E-5	0.2506348247620106
-4.904236518511963	25.91960781073081	1.7062135514701522	1.060344192643197E-4	0.24926386853480148
-4.723668736196532	25.314951331292864	1.6951582630590412	1.0138636294512435E-4	0.24936637987450738
-4.604679940346854	25.051089745874435	1.690317051506683	9.934998275821351E-5	0.24941079820971762
-4.281370486848969	24.383328411417228	1.6781226197363215	9.430344970101729E-5	0.2495230927056154
-3.2125741016240386	22.611557155864187	1.6456795221249074	8.08990905433592E-5	0.24981940119404877
-3.272014261258436	22.70654698603269	1.6474136943436333	8.160988142058373E-5	0.24980352787986906
-2.5518384799861815	21.63096481182497	1.627745304273657	7.352421522903981E-5	0.24998290747725416
-2.8735384712196232	22.08009398368013	1.6359666189286735	7.689999809272485E-5	0.24990816243977815
-3.1756044296995665	22.556944434453374	1.6446788842528952	8.049201727051559E-5	0.24982850738324622
-4.545571876999899	19.652622560032107	1.5915971874581438	5.8757912134255374E-5	0.25033743913027723
-4.424895516455141	19.524062222800467	1.5892483773422306	5.780205336600716E-5	0.2503586305546807
-3.958958611653594	19.00470136406695	1.5797539101862696	5.391772989221013E-5	0.25044433730277377
-3.8782730930382083	18.915322300283425	1.5781229191811028	5.3252739759103344E-5	0.25045909256953175
-5.025563667731989	20.107549344377823	1.5999277266353673	6.21797212624428E-5	0.2502629171836128
-5.277731362781373	20.350988119887234	1.6043667591406834	6.398841624911715E-5	0.2502229647896686
-5.606549304112775	20.6598148798465	1.6100252099166208	6.632309370734543E-5	0.2501724165061173
-6.131048509468386	21.17349677678001	1.6194015667180275	7.016084885869567E-5	0.2500880876190761
-7.17416985769136	22.198608654304337	1.6381445013498999	7.784552724155526E-5	0.2499198656070148
-7.6413332318231895	22.67125431062098	1.6468172372676548	8.141518432776858E-5	0.2498422478779666
-6.9150129554945305	21.927639425126234	1.6332055367870895	7.584044556796634E-5	0.24996447554663404
-6.31895859009996	21.343154735881807	1.6225177275897007	7.145255963514612E-5	0.25006038240122214
-6.618255579081206	21.642875823077	1.6279827158293871	7.371306167099371E-5	0.25001116270049784
-3.6680004015474728	23.30103040805593	1.658305210443177	8.607980859175619E-5	0.24970438282346724
-3.83446762916781	23.580833568731567	1.6634197585396575	8.822508641575602E-5	0.24965758462406823
-4.071443328978513	23.987709649252928	1.6708718229704376	9.126289121813341E-5	0.24958945497953788
-7.640251545310057	17.586782544931808	2.2357926128393494E-5	-2.1160240136354707E-5	-7.020615216499794E-6
-7.509356374993602	17.79911102953117	2.2855128488880357E-5	-2.1691878631701324E-5	-6.875220283262787E-6
-7.6989388334005735	17.4903691638282	2.2156338377809028E-5	-2.0942244322902137E-5	-7.0890730509044684E-6
-7.762103216471637	17.30759444679789	2.1764032526314375E-5	-2.0522029517091202E-5	-7.147444031656107E-6
-7.821162534822876	17.152686250634986	2.144978021641016E-5	-2.017885519459835E-5	-7.210900534617366E-6
-7.87221896818102	16.9473112831706	2.1041269063761157E-5	-1.9734760734051834E-5	-7.257640118930578E-6
-7.921170402924522	16.753942907049066	2.0658772780484492E-5	-1.9317473591971654E-5	-7.302590685418603E-6
-7.9783869673286425	16.470761822820492	2.0125698287954204E-5	-1.8731387587372625E-5	-7.3519236434679884E-6
-8.003886469325913	16.357472230499454	1.9911904514765584E-5	-1.8493813995319168E-5	-7.3766711312972175E-6
-8.041803974825056	16.197407590250943	1.9635722405552646E-5	-1.8173796074138857E-5	-7.428998411583455E-6
-8.11957094103931	15.808141817188318	1.8955065270709262E-5	-1.739727219758351E-5	-7.521756293167137E-6
-8.094241908274963	15.975737091845481	1.924347835376236E-5	-1.7724747404188973E-5	-7.491933134974537E-6
-8.149959289733443	15.594634263864748	1.8582494606530387E-5	-1.6974556170579067E-5	-7.555207045763268E-6
-4.487015489615116	14.591722761896559	1.4844748795877792E-5	-1.4726242654451919E-5	-2.096690468979145E-7
-4.416731324563106	14.512870608922288	1.468487322384805E-5	-1.456561418776766E-5	-7.446828160820289E-8
-4.329055028394281	14.412978776001905	1.4475121828469584E-5	-1.4354685752360307E-5	1.0037467653148926E-7
-4.19303203891211	14.248275933735142	1.4145262790471281E-5	-1.40184874549018E-5	3.66298062573854E-7
-4.178965322518646	14.23024927967746	1.4108045015968215E-5	-1.398060546935151E-5	3.9489244813975556E-7
-8.208595369810979	15.125877972768416	1.783007456268038E-5	-1.6102840105483802E-5	-7.639710600777259E-6
-8.250106284083648	14.883579494882824	1.747586201687843E-5	-1.5677408566143895E-5	-7.699794254062966E-6
-8.184763342662869	15.304083214581624	1.8110389313981946E-5	-1.642859082881024E-5	-7.607513838299886E-6
-8.194040568253598	15.203367992185502	1.7942043334454845E-5	-1.6238261725048734E-5	-7.617531810685709E-6
-4.009503675450382	13.95499929048619	1.3570960474851393E-5	-1.3429049735754648E-5	7.240614382774323E-7
-3.967321215997023	13.879167246534847	1.3416467071949427E-5	-1.3271217914446982E-5	8.112733843595512E-7
-3.8768075373306097	13.684183745503944	1.3037958353145647E-5	-1.2882598777834633E-5	9.924038572414306E-7
-3.8285567068758617	13.577304042901428	1.2830815892529452E-5	-1.2669371563609198E-5	1.087042361609083E-6
-3.679175518096213	13.165512678706849	1.2035828152620511E-5	-1.1849504239721745E-5	1.3891137490113352E-6
-3.5952780276413945	12.848827743115857	1.1437632330010255E-5	-1.1233900589697846E-5	1.5619262621544546E-6
-3.8035301168690907	13.511178334388502	1.2708409777365993E-5	-1.2543111749956983E-5	1.1346832082522513E-6
-3.5706258476984103	12.751547870197772	1.1243405971454984E-5	-1.1033738361640762E-5	1.6169010612417712E-6
-3.536337058362929	12.508568926206657	1.076994894174398E-5	-1.055101276633675E-5	1.7017112732637714E-6
-3.4943523373487664	12.217884679130231	1.0208602816046594E-5	-9.977639239898507E-6	1.8011726624335495E-6
-3.476217738039166	12.051206781698731	9.898063814422792E-6	-9.660951893159677E-6	1.8441219860774063E-6
-3.4381043775288846	11.707787309160882	9.211795051851378E-6	-8.953823350079278E-6	1.9504763441627353E-6
-3.4175141432913065	11.442487558596586	8.712431992840046E-6	-8.44088518302564E-6	2.0032676669592226E-6
-3.390535492772293	10.959938069747185	7.780387274439031E-6	-7.474905874485757E-6	2.0898486224399488E-6
-3.391605607580326	10.637069694303245	7.164674241775866E-6	-6.8357796535791525E-6	2.108357852416206E-6
-3.3957072198915474	11.125983907025887	8.090243960987886E-6	-7.794000926352352E-6	2.0725678526582997E-6
-3.3933099091125833	10.454525891479044	6.806063807021619E-6	-6.4621421527292004E-6	2.1216141963502638E-6
-3.392748642497309	10.363320317554606	6.630924041939512E-6	-6.274139263593727E-6	2.1294739950682534E-6
-3.3881777990103163	10.052022617744685	6.047966510494935E-6	-5.652371651264742E-6	2.150326733227496E-6
-3.379931059854188	9.65560915900371	5.335817464784775E-6	-4.8687935717780755E-6	2.1700051667128027E-6
-3.38003327420144	9.645525660619372	5.317954857364305E-6	-4.849564689669467E-6	2.1697713910727894E-6
-3.380411775956053	9.63612711841371	5.3023046244633896E-6	-4.832594778768926E-6	2.168511881122629E-6
-3.4070943292007656	9.209820550583608	4.546981902848521E-6	-3.990983511009869E-6	2.1208835314822192E-6
-3.4177904844649305	8.97279793026408	4.162437661015227E-6	-3.550879699141035E-6	2.077016024070519E-6
-4.670507470987797	6.528342318175511	1.486618550963071E-6	1.1656734854505169E-6	-7.353558484657403E-7
-4.472672713765167	6.53165408154053	1.3346916693396702E-6	1.1285603216454557E-6	-2.644709256565155E-7
-4.296096768007061	6.564113874181485	1.468942714705677E-6	1.003262883025427E-6	3.5596295112221755E-8
-4.1907677441120486	6.6201318525786546	1.495756073606692E-6	8.445894783128593E-7	2.787898702997777E-7
-3.42823364007561	8.77881073484247	3.850998589065867E-6	-3.1656840889267154E-6	2.057549120614586E-6
-3.440421539484517	8.631632878187974	3.6562597033354493E-6	-2.8959589857384828E-6	2.0270971165881057E-6
-3.510174069952668	8.051882576425108	2.977036455992795E-6	-1.8535305765862523E-6	1.8573754771919966E-6
-3.4654247941708625	8.41479710425795	3.3566756311577067E-6	-2.5174320115737877E-6	1.965340895953093E-6
-3.519325274558982	7.974355231943207	2.887894287469976E-6	-1.726114022674557E-6	1.8221175943161622E-6
-3.8048036653298265	6.960169305120867	2.166720435401452E-6	-8.982598450946972E-8	9.209651536522377E-7
-3.942941641067294	6.809098812242506	1.8731889360907355E-6	3.4413516623735377E-7	6.826524319469758E-7
-4.081244662082278	6.715380176995773	1.5295958294365675E-6	5.270759793990276E-7	4.4047552773245545E-7
-3.557899482821399	7.6388476831782866	2.8069370416705165E-6	-1.3302187956090352E-6	1.6058785541532315E-6
-3.5506928691402093	7.692857622749482	2.779571051319656E-6	-1.3208834945033368E-6	1.680528271666767E-6
-3.535122007221198	7.8370201875805385	2.824165735370362E-6	-1.5244294838079535E-6	1.7435126138401557E-6
-3.5827478111781415	7.560437912809053	2.6804852186740476E-6	-1.1017509615643116E-6	1.5282227879741917E-6
-3.656557182300242	7.31345080673359	2.438184710292765E-6	-7.187936399394767E-7	1.256981839155449E-6
-3.741595319822733	7.091603710798701	2.321503682174267E-6	-4.459725230047287E-7	1.036303280536857E-6
-12.48823622079036	29.318127189803445	1.3188715943330291	-0.201979176414255	0.9766387908188339
-12.301573729696075	29.291730374054282	1.2548122254896439	-0.20667773396364936	0.9643896999085132
-12.904182385341631	29.37659805299116	1.4620136960590246	-0.19515351097701042	0.9925736123874109
-12.704310573905445	29.35687813300677	1.3931424444243188	-0.19832907654778142	0.9862053680666403
-13.215739023882737	29.375039723105594	1.5621975103647299	-0.19154994122782482	0.9913663852887981
-13.289816212405814	29.38416912499247	1.5874303687742095	-0.19148837064960023	0.9917943588325673
-13.628735756055638	29.408293625969595	1.6880283544497094	-0.18775298328220133	0.9832517265918801
-13.761313265189306	29.420327221129604	1.7281889443665226	-0.18676786128768802	0.9802532758508271
-13.789831291953012	29.42263826529943	1.7355237468474491	-0.1868022259851313	0.9790312880812253
-14.193507593470319	29.351006338599753	1.8304043242018928	-0.18077073770331542	0.9531189299008016
-14.343065600888547	29.30623263263965	1.8597762173427939	-0.17540795350340638	0.9422305867866504
-15.169871121939503	28.7024294022831	2.030122478594294	-0.13603167132901847	0.9034303057961508
-15.025976096323706	28.826575538617305	2.000266709016584	-0.14124203135131744	0.908841877548642
-14.704342841257393	29.099582909420015	1.9337823905456384	-0.15534186296409896	0.9221047547294747
-14.77814405518191	29.048154888872233	1.948265306351976	-0.15069781345777836	0.9178501607218482
-15.194930389272562	28.670268692680192	2.0363336959396565	-0.13603327038042792	0.902398066954256
-15.552436058935607	28.262388145106144	2.11953843488559	-0.13784238840991328	0.886266946409244
-15.65870487864321	28.128694460225432	2.1446525753181778	-0.1390280469193178	0.8810411844487713
-15.420870685895718	28.414489982476084	2.0890362874683834	-0.13497768661700915	0.8924668809710794
-16.14669845066415	27.534817692946177	2.247689681533982	-0.16349255790482708	0.8428800419186401
-16.18902508127296	27.487365967844962	2.2553738671590957	-0.16628440323593266	0.8387100676076489
-16.090879730623392	27.60512583812312	2.2359509447294683	-0.16057662467538428	0.8475781052099127
-15.906983759261689	27.83045491742547	2.1982473228377204	-0.15078074979293585	0.8633371571556754
-15.78801336657089	27.974288039163056	2.1731922061397597	-0.1445328468533728	0.8722465502092078
-16.4224657835804	27.241242221715776	2.2899150290752077	-0.1831760726780811	0.8172179784034002
-16.636541644582238	27.015574682657572	2.309982072977721	-0.19868897620645337	0.7921880928873221
-16.701862721366762	26.948993088668995	2.3118527173528847	-0.2036197649708715	0.784253294440643
-16.98192097775023	26.67928029930171	2.308993557511751	-0.22372595170558207	0.7586850221071055
-17.086567607533095	26.586911131348927	2.301780655761786	-0.2335927026898105	0.7527813253550673
-16.810764952407226	26.84442366016748	2.3099138095415865	-0.21176954948357563	0.7748252789923296
-17.316197999609905	26.352544552541893	2.2741522963408998	-0.26108522653781974	0.7500249711566194
-17.45518464052986	26.210110438215963	2.2558902689488978	-0.2770625452586062	0.7496308247537237
-17.722095738557805	25.895382301413925	2.2223868393557207	-0.3314433745500164	0.7639755822831904
-17.72264017583542	25.894744071275742	2.2223057671049844	-0.3315520737645132	0.7640024877958816
-17.932597821946576	25.11386146747848	2.151024819771976	-0.4769160679086252	0.7524332257477714
-17.907096306050956	25.00313633884308	2.1394423291628573	-0.5008968732941352	0.7416568610613602
-17.75267320881764	24.32471147247125	2.0661642156970794	-0.6491488356451249	0.6743555533424263
-17.92944471255859	25.1306830888716	2.1523171959771776	-0.4740272890145337	0.7526685468785533
-17.722777975835573	25.894232143167198	2.2222502555238135	-0.33166475601808165	0.7639872502346934
-17.728945142955695	25.871483784810497	2.220187002031707	-0.3358969841835206	0.7636601322836117
-17.700264955727473	24.192801294244298	2.0481088344035037	-0.6809490484397246	0.6478052951631575
-17.492893227235577	23.675149455238873	1.9752441580291573	-0.8054365852269232	0.5436654822830128
-17.219818972655105	23.051350814888384	1.8927053935685711	-0.9475555648532061	0.4086355970712309
-17.213682929786287	23.036984749786797	1.890667464823165	-0.9507812469582457	0.40558115722260174
-17.20651458505761	23.021889840621302	1.888751451706595	-0.9542333901866349	0.4020526143666703
-16.72944438496599	22.0265670999435	1.7728113166660007	-1.1695099135952376	0.16097625029701193
-16.772330573218266	22.113599037757318	1.782163895717184	-1.1522489747018145	0.18218320404921487
-16.97378539565523	22.529669064239176	1.8270521174233287	-1.065694070293036	0.2832813213514646
-16.69878402350933	21.97001521221032	1.7686177243087726	-1.1797581640770196	0.14742611446590273
-16.44523432072541	21.481646309928003	1.7278690490145996	-1.2705516457176662	0.031124167510577054
-16.38784636008633	21.382208809377225	1.7233058774892571	-1.2867821860680932	0.007248173081926532
-16.10429654720809	20.90765006213037	1.693822360592056	-1.3646912660630945	-0.11294901465473133
-15.229590069694847	19.59839917871314	1.6587578960013223	-1.4883483961381472	-0.4494444521827045
-15.573303162172023	20.08692966262294	1.6666254124827535	-1.4550456389639128	-0.32537503089559705
-15.762739830454272	20.369577854236137	1.674746685755474	-1.428850115786897	-0.2520597905137507
-15.676053214728174	20.229671015614727	1.6690878149230235	-1.4451946239573468	-0.2882308854046935
-15.004965242227517	19.29705702264412	1.648414438656838	-1.4783232152656405	-0.5259102954968
-14.347740685004595	18.43237628944785	1.540795714777153	-1.3396547200899163	-0.7056315477080153
-14.71316053352021	18.903140185799252	1.621692633804301	-1.446893638975281	-0.6293013085997385
-14.112301424219844	18.14085757339455	1.4603732932620257	-1.2433199011806584	-0.735977086665315
-13.786968016309958	17.746840232171802	1.3201896946068166	-1.0960663501840289	-0.7181339177333785
-12.572484095421888	16.31238607204104	0.7432415534865405	-0.5804612541342699	-0.44468827879093975
-12.73923093656964	16.50237005974189	0.8216487683340683	-0.6482946240072003	-0.48708965517474323
-13.149721100590622	16.985383718836303	1.014520474452266	-0.8209678119683232	-0.5826063355597999
-13.560443943361147	17.474962802260926	1.2106829801513759	-0.9963830502917916	-0.6733340510322523
-12.433087863224218	16.142914163274668	0.6795098247148303	-0.5271160126557124	-0.4083701484005495
-11.67886765718853	15.130655135953049	0.35417334264809	-0.24479828155981423	-0.2250117055246429
-11.370603754574383	14.616160191779192	0.23124715531591222	-0.12891357898718114	-0.1602252434939842
-11.928279318244115	15.521235666230787	0.45619508429525574	-0.33576426771950335	-0.2804631594466128
-11.098102119973685	14.067276715400904	0.14807775876468154	-0.058758514534533	-0.10520231463851071
-10.94829922258624	13.75778922441979	0.10287972116229978	-0.021291695866595284	-0.07441282432595707
-10.566136973193167	12.955069884045642	0.04951915064539775	0.010050055277360236	-0.02410254458075195
-10.528617101577506	12.869997651759531	0.04370636420337095	0.012245143418071236	-0.019050101610422938
-10.125844678960055	12.03212679724241	0.02956431643055623	0.01283426911835605	-0.002531279966968707
-10.205786830641387	12.200371242765215	0.03233794391044909	0.012612605210368352	-0.005859034502967033
-10.11776374681346	12.014636087480781	0.029451166231982007	0.012714702046224862	-0.0023276687256283835
-9.799033203597945	11.32040592221854	0.019846230303606795	0.009856558519250125	0.0011003572662769215
-9.732454220074882	11.174895810343436	0.01783094373151991	0.008802756501247603	0.002532432302305831
-10.081694286405995	11.938670646469957	0.02833432004949306	0.012324250410540737	-0.0019666669410379036
-9.419861471494833	10.505758447346915	0.011476992582851673	0.003893138328081867	0.0010139825279555405
-9.39945834397536	10.463080013210769	0.011091737173365403	0.003558816386516429	9.220606711859289E-4
-9.362989365785312	10.388561145610026	0.01049457625982296	0.00331622998378436	8.071487623153552E-4
-9.15485933130238	9.94585479357356	0.007457293813611996	0.0016045252411573433	-9.368541660978306E-5
-12.250739993292553	19.150604908283345	1.744204715465826	-1.6106390770236025	-0.5596337422901123
-12.385666050996104	19.229462944007324	1.8321449747357654	-1.6715841212886482	-0.6200779897608252
-12.018444755085756	18.995911937273455	1.5669666012061643	-1.4940112531912142	-0.44215840764825154
-11.827571680933026	18.805921238230237	1.483907241829166	-1.4276011494476717	-0.38618503139396293
-11.71378598197753	18.69006222155872	1.4285447574222494	-1.3825038269768744	-0.3509225443167129
-11.489121580415649	18.312221504949157	1.288204775850708	-1.257125035613365	-0.2782282028315889
-11.42092816915265	18.202424829191397	1.2474064106587466	-1.220007132677597	-0.2581245445606284
-11.137081940903064	17.673975351763787	1.0501734427301834	-1.0334982296276796	-0.18512821810043462
-11.050577560623434	17.52903972488271	0.9945894517473828	-0.9801548695966698	-0.1656189336343899
-10.900173758069224	17.228821915447778	0.8782075128819476	-0.8664653551330372	-0.1362431382507442
-10.59407257662658	16.86993613536655	0.7278837376684157	-0.7198996919539978	-0.093717408587582
-10.4015251414116	16.663994998799538	0.6451213191413332	-0.6387420678439188	-0.07293820942925444
-9.980308680915373	16.24426542990552	0.47727690312168647	-0.4731580530665219	-0.03827344009828582
-10.52456597891735	16.788877057884427	0.694859823654033	-0.6877301614084042	-0.08328770915627715
-9.215934750579713	15.702403997568886	0.26213456388717354	-0.25934441083596893	-0.024231618829270926
-9.506635524164235	15.916651407254937	0.34477093598407804	-0.3423311487809259	-0.01801650534052609
-9.713477904294042	16.0562870014233	0.40222212390625234	-0.3992250489456236	-0.02512806434422235
-8.987328542896977	15.535943891824608	0.20036834562592964	-0.1973378719652832	-0.027415959241607325
-7.038155536202357	2.4161328913912485	2.630695487547955E-4	-7.543104042871843E-5	8.428485696371262E-5
-7.218271698777633	2.47634434863711	2.1227901494985549E-4	-7.118835012909049E-5	6.282571715734053E-5
-7.402921517489648	2.596088343862585	1.405220028366675E-4	-7.777861699043379E-5	3.015528164535668E-5
-5.610926604361966	2.56874897195521	7.023513940240967E-4	-1.5846295624355838E-4	2.0748552162824752E-4
-5.791192046184306	2.4885541575675454	6.590999570772844E-4	-1.50558258401249E-4	2.0291924272668052E-4
-6.090991914769232	2.367770791599311	5.744641046788938E-4	-1.2891677773304707E-4	1.8422535010098717E-4
-6.223300720670824	2.365865245728654	5.38946807557344E-4	-1.230542348468173E-4	1.7861609230853434E-4
-8.524776938151282	15.280293075065625	0.14828055328613973	-0.14341826171914335	-0.0367982204195797
-8.5390176621	15.301185889469425	0.15672278238284645	-0.15158857380063032	-0.03872223884557655
-8.574275941324595	15.320887483760043	0.1602708643026639	-0.15525078977733578	-0.03813926847402987
-5.2268760988311245	3.1984387632370352	7.325309653822558E-4	-1.9525676853569102E-4	2.200421457302998E-4
-5.323022364028059	2.954304032548915	7.359462380649027E-4	-1.8323325457002973E-4	2.17262833482148E-4
-5.411391041049513	2.8046470279535036	7.29352370541765E-4	-1.7261004520485534E-4	2.1391934922813997E-4
-5.361270108912003	2.863813885716368	7.380751826411516E-4	-1.7767040489249388E-4	2.1640634421875665E-4
-5.176470922340737	3.3654332504811606	7.1723741803105E-4	-1.9986145717742262E-4	2.1777563777348614E-4
-4.997438755280889	4.032636318053695	6.557981028043883E-4	-2.2657482375220127E-4	2.062768441415165E-4
-5.108994509801874	3.6116460899580636	6.975229246710575E-4	-2.1313769079211125E-4	2.1576094076622095E-4
-4.991774580661376	4.054261353979088	6.538066696810367E-4	-2.2770839671440487E-4	2.0582898046450946E-4
-6.53602006808163	2.347293243898074	4.4404212449553537E-4	-1.0117199005408979E-4	1.5098747943642968E-4
-6.871423256057571	2.3759082864320638	3.3730363013801935E-4	-8.204486981831612E-5	1.1192213731913019E-4
-6.725008134174486	2.363972974785624	3.7540102718804016E-4	-9.01906789550567E-5	1.3033926258061853E-4
-7.498445287702315	2.6504749625169852	1.2823518882016868E-4	-8.023626354610488E-5	1.3505595208431465E-5
-7.543394316053332	2.6908233254228815	1.2211021536026484E-4	-8.525290250343309E-5	3.4906839176956244E-6
-7.714537633122486	2.9137762658493207	1.7269596689588958E-4	-1.1055749499437901E-4	-2.2728679183002086E-5
-7.7891268079090406	3.0564766598021276	1.815508603310287E-4	-1.3379043319899388E-4	-3.564269149458929E-5
-7.80527300412054	3.4063802626319237	2.355316848123952E-4	-1.8197728844050962E-4	-1.8533749401920568E-5
-7.804324521600502	3.2269612996167556	2.0612691470682536E-4	-1.5450245175910521E-4	-2.8972365978825776E-5
-7.758877336072651	3.698244931275473	2.576719985039023E-4	-2.1259157875914652E-4	9.687597398823602E-6
-7.751964178591711	3.7286102673963915	2.6155107024951357E-4	-2.165854582767381E-4	1.3448091138031532E-5
-4.868412953288395	4.489722570165323	6.041599091732447E-4	-2.3487433406878694E-4	1.792018480978456E-4
-4.944274103721604	4.221530184777065	6.34549293735673E-4	-2.3046705097493758E-4	1.9553294392111076E-4
-4.861218645669248	4.514367912389247	6.003003905187875E-4	-2.340436846643983E-4	1.7702108064238066E-4
-4.761328567585714	4.872867994409656	5.486649819495194E-4	-2.310564378541324E-4	1.4846108487911476E-4
-7.7347878369548635	3.762505605967378	2.5648310588006107E-4	-2.1850477737038457E-4	1.952569016618124E-5
-7.441188952293851	4.488511996506501	2.539793597913841E-4	-2.2342398333915402E-4	1.1162343232874817E-4
-7.462522939780039	4.43043664258904	2.5416753132563244E-4	-2.2314009901491994E-4	1.0468179275746378E-4
-7.583988224902736	4.103803156183615	2.665596364415377E-4	-2.2991293393645034E-4	7.01820095939536E-5
-7.428705960551779	4.562167039268793	2.514364939689734E-4	-2.1953360726568338E-4	1.1601100584012916E-4
-7.367225146909923	5.0179675342064245	2.583682642908617E-4	-1.9142838898816915E-4	1.45141853051233E-4
-7.395373926440531	5.510469499667041	2.7260014614159336E-4	-1.264382638816436E-4	1.4899471382525775E-4
-7.396628687854849	5.543415335697084	2.7676261125008354E-4	-1.2301663066758553E-4	1.4912707793319745E-4
-8.951906927477943	9.55517852325179	0.00584669237235185	0.0012246863575910765	-6.526056682143691E-4
-8.732770861641235	9.107630277300872	0.004045558783960719	6.212671614050438E-4	-6.268784787551442E-4
-8.477149435408428	8.592840803667324	0.002872317009434047	3.658008460171114E-4	-5.009327699777603E-4
-8.352048182285694	8.325615036227727	0.00241355173971388	3.2916358875047913E-4	-5.546177517230432E-4
-8.222367325804308	8.079901469599669	0.002077978056419787	2.8947545758116255E-4	-5.221070783758672E-4
-4.558078678429407	5.6727023718291845	3.7671532807613913E-4	-1.7042490920007628E-4	7.595305617060649E-5
-4.661854211303943	5.2307881209663405	4.790773275925406E-4	-2.0865315671030104E-4	1.1092420720478212E-4
-4.6736829568741065	5.179041007331088	4.893424398234236E-4	-2.1154523414736916E-4	1.1535691831360075E-4
-4.664862639408369	5.2157017440172675	4.823825592698652E-4	-2.097299898800522E-4	1.1183685055955216E-4
-7.642518454416541	6.7438038314408955	6.728685056862939E-4	4.676297659964654E-5	-5.511639754718394E-6
-7.72390205946121	6.960130553786359	8.411710622594109E-4	8.070217715873485E-5	-6.946285663903367E-5
-7.960824009101229	7.5515457825414485	0.001387794974316917	1.8202428436854312E-4	-2.648074723386348E-4
-7.398279738095727	5.568321714484634	2.8376638608070074E-4	-1.1987040208359719E-4	1.4597839091802788E-4
-7.486554017062449	6.151026864151781	4.387101859908065E-4	-4.090624315320413E-5	1.076335299844241E-4
-7.599533786520233	6.612688047526157	6.082110960486858E-4	2.7642036082738713E-5	2.1493424847512753E-6
-4.559353287845783	5.783205763653101	3.4787748213255655E-4	-1.6258660076223932E-4	6.55222086713899E-5
-4.539973927898901	6.108340489734484	2.657315128566963E-4	-1.2844474736259587E-4	2.744919920990858E-5
-4.595870421128182	6.280367827388355	1.597914311792337E-4	-8.012080783693454E-5	1.2868407269574091E-5
-11.949523827617073	29.206895619841305	1.1315126782103802	-0.21499829755844158	0.9291659126752254
-11.807688642858182	29.154031813094953	1.0819312545614	-0.22149894554734628	0.9083259114472136
-12.00330605669702	29.223330979102066	1.1507389978596556	-0.21315090615234655	0.9353748082425869
-11.58017196199464	29.065937130844834	1.0052053642763539	-0.23546342017083338	0.8778966046626606
-11.41683712235142	28.96940271662765	0.9546057237040686	-0.25179345190688274	0.8469821615219755
-11.219350371023808	28.853937987330728	0.8923076365638392	-0.27400225862261396	0.8088820543253787
-11.063811648377435	28.68153300927144	0.8537036750165725	-0.3134762754911063	0.77112442935243
-10.947486528223845	28.535037823889105	0.8251848948834395	-0.3453487339944322	0.7420314993348983
-10.899230615467399	28.323819733732066	0.8312142931427251	-0.3988150598793232	0.7244879097616417
-10.868467577029437	28.194812621939796	0.8342465761489214	-0.4312612561932122	0.7134793315570007
-10.876511202290695	28.109887068149042	0.8549599741721021	-0.4580179851816081	0.7129013588698787
-10.899672074901286	27.854101802332053	0.9073266395962735	-0.5323945856127973	0.7058261299709401
-12.412266700730603	28.73183000599365	1.2167016188219735	-0.22625324396038327	0.9265558109286415
-12.004390987243811	28.644127827029816	1.0754735247430212	-0.2814749375165457	0.8949297071341024
-11.418956634563854	28.353076382645266	0.9244693713012533	-0.3935950442370984	0.819779852590524
-11.624144095082618	28.483083006210283	0.9653651933709168	-0.3480739232311062	0.850063249280969
-11.98757052088968	28.638168487186267	1.070303914604684	-0.28414384885845123	0.8932072971291661
-11.999455430555999	28.643021141499133	1.0737633673120763	-0.28213332594154156	0.8945610685135268
-11.11438165555979	28.077094826076056	0.8972383133275241	-0.47550398785418824	0.758151554200708
-11.390783517603357	28.330385589064328	0.9203969320806626	-0.40097279033685074	0.8146007012929257
-11.018694723095315	27.985290635821798	0.9006390738177416	-0.500955376761404	0.7355940632800808
-13.471803069018005	28.77445563984976	1.6286332580371932	-0.1251891339333172	0.9741026988048946
-13.48260549035852	28.773788416678933	1.632755138087609	-0.12431819648454984	0.9743257571856537
-12.935354512904492	28.789110493383188	1.4189172421139555	-0.17010736449182898	0.9576178266339435
-12.730299209385468	28.768829272465172	1.3405026329317438	-0.19145918363954564	0.9470688207213934
-14.231290469589101	28.525879619960573	1.8882519900928783	-0.10175117894648444	0.9682524884732735
-14.010448775461906	28.63328583652027	1.8193929766877446	-0.1022000669268659	0.9727563458970272
-13.506471729136642	28.767317669153915	1.6411003719500066	-0.12333734328763413	0.9742276542515578
-14.460841527293365	28.39408003504012	1.9543648383782055	-0.10399232056472457	0.9597907842491467
-14.783683682753072	28.129965573228738	2.0269015205105516	-0.11887581440152901	0.9405165642990327
-14.975465100779633	27.963363652093868	2.068329874584062	-0.12979211422509473	0.9285192321307676
-14.857377166814722	28.070482248494333	2.04362496072099	-0.12243360209402752	0.9362485901978359
-15.247091508969765	27.723494694946858	2.1254743611585782	-0.14535438897054478	0.9104504536732811
-15.438921475279523	27.548521108541188	2.164864205039822	-0.15639506013512086	0.8973426836728541
-15.777307067901031	27.23142152114181	2.2299043182033045	-0.17584848973815628	0.8702516190412125
-15.505550048294694	27.4862002405047	2.1779660687230593	-0.1604294879071565	0.8923568512145952
-15.95882932927022	27.057658625283377	2.2628100684744337	-0.1869146478164435	0.8535610640969475
-16.071627921968407	26.944874315391413	2.2813871429392103	-0.19421237185912008	0.8419217021657432
-16.348879088595037	26.649360708813276	2.320049422123623	-0.21702920908495554	0.8061945516878978
-16.427997019937784	26.555959712111072	2.328465712137086	-0.22514759657181432	0.7944149881203464
-16.656844434007954	26.17623866269756	2.327887071714834	-0.27374977747595264	0.7440072306112155
-16.696536478621557	26.09508062700545	2.323105523219613	-0.28630846648902236	0.7326998210991499
-16.835749776418716	25.686852448177994	2.2809165702806236	-0.3576132012650393	0.6728615363036823
-16.845061757485475	25.628453285604436	2.2713341047805904	-0.3701289497048598	0.663469505808201
-16.850433340026893	25.176846057478727	2.188566370588425	-0.47372444035593986	0.5854148806437321
-16.85038673364371	25.14105029551206	2.181752476082407	-0.4822640694245652	0.5793050301533472
-16.822804208812027	24.752145786172367	2.1132198265068585	-0.5701300322734604	0.5130845741532367
-16.814022621155868	24.619664448408173	2.089808518504053	-0.599963418521628	0.49054939154976657
-16.812945472733826	24.6090037446475	2.0880253461887337	-0.6023048249212879	0.4887014571413746
-16.723937840816944	24.10943746964462	2.001939820333082	-0.7177870238329586	0.3931783146088767
-16.711672631053567	24.055094941481215	1.9929881244220877	-0.7298918741963916	0.3828808719180994
-16.289023552988983	22.907733919851253	1.807236500357937	-0.9833946759886852	0.1369988163356902
-16.541701583590093	23.45604246001041	1.8989228347904805	-0.8623839327990366	0.26142614999848424
-16.554803726644348	23.499372302025698	1.9055534256398665	-0.8530930321932817	0.2701498440693077
-16.28488538521969	22.898119481008653	1.8056994944424805	-0.9854381148387661	0.13482619909581425
-16.26218103763534	22.856454352609262	1.7997118982389322	-0.994304257290706	0.12510735348950788
-15.969194038819062	22.31634337785984	1.7224431857167861	-1.109484725565007	-0.0012831532148781487
-15.890230123807179	22.1925020649246	1.7105818317831758	-1.135516876545317	-0.030369433602498084
-15.611918811164477	21.76175729997115	1.667322243656402	-1.2239122220758594	-0.13332259122064824
-15.389654649869971	21.467446140267274	1.6492357977637169	-1.2795164525337803	-0.20524472114350376
-15.211472875440649	21.22502075941048	1.6332922670533567	-1.324195343079745	-0.2659278623755658
-14.852605830718518	20.76860561637889	1.6301282642425041	-1.4009217742016358	-0.37552478437031966
-14.818368111934701	20.727265125728813	1.629187691395321	-1.4079658147479137	-0.3858131105220938
-14.010753868674147	19.956266747716498	1.6521002524218837	-1.5131616781520503	-0.5584144336936725
-14.087441807327457	20.012526511232718	1.6480108052159121	-1.5059091857874385	-0.5484514299673757
-14.468160486474938	20.371519812579944	1.6323142671712891	-1.459235603181237	-0.47221542488909773
-14.161164464278139	20.08381166702931	1.6440554793159903	-1.4971693118596603	-0.5339612697754779
-14.781086333771103	20.690256417429	1.6294424594360066	-1.4136553758962083	-0.3951925269722781
-12.566775432145782	19.255877513320883	1.8054113824004916	-1.6516859864361026	-0.633970603282787
-13.290339014836286	19.46305631769065	1.7007349465867454	-1.5782301022754817	-0.6337040117899799
-13.1729303124603	19.418787275288505	1.7166306740136756	-1.5896698010835735	-0.6402127833139217
-12.843245224742368	19.28971157894774	1.7612227987625313	-1.6209429577209327	-0.6569549031068845
-13.364979556612642	19.508469790386137	1.6964016418850976	-1.5729895904217979	-0.6285668638883768
-13.714991928392514	19.7215588672211	1.668689109801099	-1.5426608218552036	-0.6023513065533139
-10.73275094914898	27.601566124654774	0.9533046373697838	-0.5788569757897726	0.6584438117361612
-10.621312259153935	27.431657608134955	0.9758932344618044	-0.6068712704849812	0.6249149066103267
-10.494472622804425	27.139762728691487	1.0308814331010667	-0.6505018222050918	0.5704168242348582
-10.440814811578786	26.97290839065918	1.0508555275141749	-0.6717791736193796	0.5380372833436707
-10.340010025599554	26.46761329405222	1.1304638000983567	-0.7398223699753272	0.43566570043959396
-10.310942985096554	26.231506882359504	1.1523902019716994	-0.76891762222022	0.3875918009497361
-10.254915889396067	25.788604694922874	1.2425216521842783	-0.8389020185362468	0.3000370985521199
-10.226478276469011	25.49740684588262	1.2944987631962432	-0.8856596175618016	0.23949469866776174
-10.15297056364784	24.454238785309386	1.5600048807367073	-1.0849128831284176	0.04946042211589656
-10.148816922605754	23.97207807587904	1.6803555579314327	-1.1780103613837152	-0.03362896818330548
-10.1572747910747	24.735583520367605	1.4905252804029996	-1.0302710236637167	0.09773607144447748
-10.162097597121184	24.830116402868736	1.4679100561068588	-1.0124363168861192	0.11482062906281702
-10.162546766859359	23.84260305188515	1.7080724108964058	-1.2029913445693425	-0.05309863818064238
-10.199764060738538	23.17965757589045	1.8445671397588408	-1.3225615469095553	-0.1566183316089711
-10.264133457042867	22.925685144978395	1.8748476240081817	-1.362731564599166	-0.1925922901725195
-10.334836167150385	22.416165687077918	1.9541403119942258	-1.4439658915737437	-0.2775977523020297
-10.491992980100063	22.018023813554393	1.9921241472828615	-1.5090391631045517	-0.33784061974511287
-11.549836964138185	20.072338696358347	2.0586698334396387	-1.7217302150078297	-0.6104825185028738
-11.554967867880773	20.064003427239495	2.058041505006057	-1.721860397712383	-0.6113001438558054
-10.551136967279964	21.796553611972193	2.0196496696954513	-1.5445833038723085	-0.3758789614202035
-10.861109989919282	21.2561808403101	2.0396099071128866	-1.6188018995299378	-0.4519461981896134
-10.944210941660401	21.11696785294288	2.050468766324126	-1.639874238941733	-0.47391533746116976
-11.133323225905555	20.800917117156818	2.0594641399916966	-1.673640782060271	-0.5211288886818254
-11.346534801731305	20.436488911990164	2.061446893100274	-1.702666922094879	-0.567712300609498
-11.231518843805489	20.62710766906838	2.0667314906805085	-1.6907935952913633	-0.5458062792961594
-11.741469854730147	19.77949816437784	2.041787043319327	-1.7271511241058026	-0.6462087742577173
-11.841147224706019	19.661418434931374	2.0256009576856036	-1.7281067305108821	-0.6562986403621776
-11.973386913159729	19.52262481256701	2.0047777362710595	-1.7304977250608675	-0.6658063873094875
-12.17042537041236	19.353881967026794	1.9453601757640342	-1.7145773496946743	-0.6635093105143572
-12.254791953417843	19.298450378205736	1.8998770780859893	-1.6977712257774975	-0.6471278476231146
-12.107678242949614	19.405561627556374	1.9630799980826632	-1.7182276600489463	-0.6648209966389391
-4.288326386940742	5.8070230604936794	0.06359372716234346	0.05640593034808805	-0.019680699633483876
-4.307057605244767	5.526002436139832	0.08822477952610176	0.07910995514097727	-0.02132456485794155
-4.180171464701457	5.245978145694322	0.11406523682846274	0.10420386176115855	-0.010589701667500026
-4.162615861022818	5.199209053922773	0.11809345230396776	0.10797779955681683	-0.009094953817997018
-4.143652721141185	5.191949089536986	0.11891599750377316	0.10854330551825873	-0.007657950546327624
-4.014987066173259	6.398560350145364	0.011136529905642838	0.008414676640994238	-0.006474595266691865
-4.102160277057983	6.226155071234556	0.02612785170984818	0.02263757571993988	-0.009449533037030116
-4.158587255864665	6.1200098173878565	0.03603007176391873	0.03180806768098604	-0.011960801905657374
-4.284793079351208	5.824858607178209	0.0619208462524347	0.054834590482284055	-0.019427538974762817
-3.6322745368198053	5.1479752237781815	0.12776525800779823	0.11299173419985123	0.037437846422324166
-3.7520724673596213	5.133869891353276	0.1274838871965622	0.11410403069375909	0.025828820208750707
-4.068810461062704	5.185234828589743	0.12051611877690147	0.10955013517651435	-0.0012037279589264633
-3.4079134276844885	5.238028583704212	0.12494960131354585	0.1047087505145041	0.05811171378382934
-3.870611147185512	6.723331704642558	0.012967904625001662	-0.011273564244794575	7.495616511306021E-4
-3.93550508782948	6.569124366309313	0.015118188306599724	-0.0058249455174425434	-8.866131142847066E-4
-3.083077723553127	5.477621858005871	0.12037049545882475	0.08142408778502135	0.08842964719419436
-3.2016356353304536	5.395281637801698	0.12287164328791662	0.09054251177064229	0.0769611942431514
-2.9250367521464256	5.618751443255416	0.1279786502451499	0.06773960993281573	0.1041197705666822
-2.808073832376915	5.742408533499555	0.13189569700853176	0.056270881396679864	0.1146033483409263
-2.561109083068193	6.012828978318681	0.16252942316237395	0.031001702678537045	0.1402570371479704
-3.6562255957727294	7.214473650128381	0.036962067268361626	-0.03113017173312432	9.183769821151217E-4
-3.592522873141893	7.34008329807876	0.06617018144066382	-0.054299174519628915	0.005408552102380973
-3.54328167840365	7.470859406778205	0.07476174863158834	-0.0613498006746917	0.006110767892525974
-2.1477862434435124	6.617732931249476	0.2545128850255989	-0.03785339684892863	0.1908233564383623
-2.178221292733067	6.571855578800015	0.2459102668156621	-0.031453221367203785	0.1876822643167073
-2.0648331524982755	6.7576354797203635	0.2789929971265777	-0.057099344434744015	0.19988706160971698
-1.8849213199230619	7.066868042911974	0.33262906165522144	-0.09936016216810191	0.2189009843400853
-2.4120263893614973	6.229400814325045	0.19383151047547104	0.007778910847023276	0.15866484847492676
-2.5361866250272955	6.047252036713077	0.16573734919498329	0.02843571808696955	0.14284908407859004
-3.935819787141531	17.984500048599497	1.453462365782271	-0.765084624114967	0.1557256668934503
-3.78336958602557	17.993315823553566	1.4422483184590074	-0.7685491454608608	0.1531833560328948
-3.427077741744119	7.766058137175304	0.1705694584511685	-0.1364915683453511	0.01146050669517452
-3.406569881135219	7.832445527304884	0.1835386861702336	-0.14565282956067663	0.011781025616981421
-3.395983191054093	7.883794864942119	0.19376768490415502	-0.15226017492628932	0.012505413734116526
-3.3371281060386737	8.150918617555703	0.25212815756434936	-0.18464869235262601	0.016091008160337747
-1.278169408830863	8.48437433428823	0.5798036854969049	-0.2938462103276103	0.27660509985685394
-1.4540629241815408	8.03470965362341	0.5022108795360387	-0.23227024247717043	0.264242543607584
-1.8167261401452421	7.208011822579171	0.3560973319656145	-0.11859922957896468	0.22762531428683555
-1.5523830370140876	7.789776732269239	0.45801068519349064	-0.19662217910566615	0.2531615293822772
-0.9410764433027281	9.405038530050247	0.7257174988142525	-0.41014476168896624	0.29245865666970844
-1.0329367331417418	9.151234284338832	0.6868592764911601	-0.3806327254809878	0.2890521811930507
-0.7679094447811552	9.95277965234512	0.7988358202350617	-0.4658567145465588	0.2965105920293571
-0.33002843814312044	12.134348277380695	1.0417971282898182	-0.6527827015028517	0.2917702272743672
-0.3357764586920513	12.078843485378034	1.0365515465612072	-0.6487164388589098	0.2923463493184755
-3.417433509638533	17.827381727176302	1.4195813500864554	-0.7814097699507717	0.15649849801653798
-3.353382382951112	17.741842308688575	1.4161403107347414	-0.784573755926409	0.1586427157146507
-3.674832941632539	17.93323560833925	1.4362875913502884	-0.7711708986999728	0.1558221964561296
-3.5409307277999584	17.885907081965335	1.4280411537689999	-0.7773572026926834	0.15549502326683134
-3.1860561960175433	17.549365365355296	1.4062691491854722	-0.789498444632306	0.16183604713252006
-2.9981130641699174	17.395321314172424	1.3975308500387646	-0.7930444228256719	0.1648810613656333
-3.2165215628928006	17.57820816975883	1.4076175366537866	-0.7882074773962654	0.1616700482579371
-4.1137207324417435	17.95308223849858	1.471010852355477	-0.7594518823146861	0.15541565237951546
-4.160621080742889	17.795938972454014	1.4791316060748267	-0.7597627683238861	0.1587979441126943
-4.190763877417752	17.70804950350443	1.4838051149780458	-0.7580065510530856	0.1600240048761896
-0.33050020850094985	12.145123827625998	1.0426083409941473	-0.6533698251599678	0.2915818087703084
-1.4343564303268679	16.31909273804294	1.3092647290318244	-0.8059228049894281	0.1964006503526584
-1.3066176526698219	16.0680303809159	1.2968542935968959	-0.8054416818402126	0.20055273209145646
-1.1152979539279455	15.611202681804269	1.2742541677980088	-0.7998394881863795	0.21111195593568435
-2.4474803932797915	17.1585224792057	1.375442412254007	-0.8002163003165297	0.17489637657724316
-2.055761384167546	17.041296048986602	1.356183021733751	-0.8051513534363588	0.18016083259734922
-1.9984998164489554	17.002629506016117	1.352717208993116	-0.8049985030685023	0.18194283775301423
-1.5724149375605685	16.580962567434636	1.3232701830822098	-0.8085086180459047	0.1905928852529787
-2.9820955633715815	17.38344915169903	1.3968258653909995	-0.7932781507407741	0.1651983557389282
-2.724789042326286	17.256116533629893	1.3863626572250216	-0.7968175766768684	0.17003410831026985
-2.531457869203797	17.190304756335227	1.3787726498338493	-0.7997921309147245	0.1726056205160551
-4.183190145794866	17.56540290424019	1.4829615692304463	-0.7576912054762676	0.16206840145793538
-4.207099313692599	17.371866069837257	1.486582719753414	-0.7596933259121252	0.16423418998375156
-4.17345519997633	17.089831976884682	1.4783285762545542	-0.7631818389937729	0.16355382488104245
-3.3148310309893363	8.423923301546052	0.3114076104033798	-0.2229209503186363	0.01649484500345884
-3.3001926290874843	8.663118489326514	0.3584488134818518	-0.25608045102407306	0.014974335516809524
-3.2862287614074197	8.915212706658004	0.4069867565263123	-0.2887090777784943	0.01655057831111767
-3.2794829862540458	9.153166440048345	0.45640048963906005	-0.3224436968945067	0.018236040080267902
-0.3805651487088481	12.953841366376702	1.1052716816190093	-0.699920391386168	0.276058992048282
-0.4307061904896281	13.36924122248353	1.1377127092181571	-0.7243925254201037	0.2672930058406805
-0.5075965103225141	13.744646939005303	1.1616763686700642	-0.7392494925631361	0.2591571869589148
-0.5977318219793605	14.096499370658435	1.186260239167105	-0.7560292546888916	0.2497340816751684
-3.2676731937878696	9.605726412719452	0.5423408595943461	-0.377361074129804	0.02608757118365989
-3.256429234120413	10.042692132374542	0.6234590405443299	-0.42849113130870814	0.034036520515531445
-3.268410707882346	10.416945356274994	0.6848534802301979	-0.46397150148978855	0.040487319403564356
-0.6591870284780542	10.31262568099423	0.8483507893408989	-0.5042035079281743	0.2990062502325729
-0.42285288091859907	11.258976825610697	0.9590044575244028	-0.5886034108291619	0.3006269811448741
-0.42939644071267913	11.215805729165236	0.9541056522445911	-0.584656751742597	0.30083236930107105
-0.6312573047807166	10.428088654680536	0.8634110089874265	-0.516283278663047	0.29944230113327025
-3.2903234695987535	10.897386429199772	0.7684821906270184	-0.5141678255576103	0.0484374339546565
-2.987291544864133	17.386535233830127	1.3970742561599907	-0.7932261636822199	0.1650861794339772
-4.164359810315925	17.031866286091535	1.476213019823239	-0.7633917509338569	0.1638353891800938
-0.7097934901376413	14.466809880080852	1.2109425827956886	-0.7717977197700411	0.23916666911398643
-0.8575672753041089	14.969271293498517	1.2383996814726481	-0.7848627145170861	0.22747130946473176
-0.9532329287786547	15.217415294466539	1.2540649923722844	-0.7933941208811971	0.2199255732827866
-4.1386892518049425	16.602845789463966	1.4570771375034919	-0.7640221823185889	0.15978792951000836
-4.159558946386909	16.976159925336383	1.4735905355361227	-0.7627439475487298	0.16391890460481795
-4.083322820670365	16.225441788462653	1.433147744833812	-0.7627172403482628	0.15528874356572125
-4.075875945060494	16.183223288394085	1.430279678660515	-0.7623127905159747	0.1550714948412625
-3.9528003255732322	15.292784673108926	1.3510370082725283	-0.7509984635839948	0.1337686493501603
-3.9992067929440043	15.73055462668215	1.3927216485526404	-0.7590646143654074	0.14536158692470452
-4.068371905853679	16.139351008679608	1.426420862288298	-0.761506056277334	0.1542858380117542
-3.903746688804401	14.691009127397303	1.28940454893829	-0.7346847588414358	0.11821660838164504
-3.86987704440043	14.375574603567006	1.254023428866138	-0.7232939796985967	0.11152765774918014
-3.9256796422272324	14.820378173973397	1.3032571681496166	-0.7379172750628864	0.12123564948837486
-3.9497350317267026	15.228464150498013	1.3445261317100308	-0.7491092512249024	0.1321653521661342
-3.7268568443784513	13.894308007070336	1.1960727936435176	-0.7083833341125636	0.1022263883306949
-3.698215854277132	13.779058127098043	1.1818277537979567	-0.7041151649876274	0.10007121953123961
-3.6779639093146645	13.673870011895303	1.167943875524578	-0.6985808180241538	0.09843165852148678
-3.571181750067259	13.33170586472178	1.1237932745116888	-0.6849944172113847	0.09193033794769034
-3.4835043026903465	12.977876322076302	1.0752438647995384	-0.6646882489598755	0.08775244166934146
-3.404126025364066	12.339701968592273	0.9891353522558333	-0.6290452630350546	0.07398216526943692
-3.3488293333994186	11.895449310153229	0.9214263811190713	-0.5946584929051867	0.06720562211301642
-3.300315153385468	11.14083500028607	0.8087145857279228	-0.5373654860400804	0.05272939161308522
-3.9511621749674837	15.271050023970451	1.3489090056650785	-0.7504635481848777	0.13335306922753942
-8.244373317370188	14.628658956740194	1.6994904655209888E-5	-1.51504516159128E-5	-7.673200117326999E-6
-8.208489142862772	14.204433859089825	1.619783046819383E-5	-1.4290107430801402E-5	-7.596996687973877E-6
-8.193734077492797	13.966873422743047	1.5753774126496934E-5	-1.3800133164840086E-5	-7.570657394813042E-6
-8.232676222944097	14.462837941075223	1.6682618281427816E-5	-1.4817594763247315E-5	-7.638304257250444E-6
-8.19035693955016	13.837323106092928	1.551340455727189E-5	-1.352115582978248E-5	-7.572496226226528E-6
-8.113167709168138	13.369167772280294	1.4610957731936623E-5	-1.2560973974390688E-5	-7.439616021935756E-6
-8.077142174814208	13.181783020574018	1.4242092083965155E-5	-1.2161739080163392E-5	-7.383303330687445E-6
-7.967407351985131	12.816549861797377	1.3508790387136528E-5	-1.1427448579325582E-5	-7.1841816931702555E-6
-7.4202031915344335	11.241546128091116	1.0278281347605734E-5	-8.243736683940537E-6	-6.132671750498854E-6
-7.380855782333087	11.139150568907128	1.0057974265794651E-5	-8.019526897789165E-6	-6.053614845488018E-6
-7.603903539139292	11.751642921695533	1.1328703771002454E-5	-9.280615531597457E-6	-6.49408000514866E-6
-7.696154479064555	11.994745340563997	1.1830542904724322E-5	-9.762059695636474E-6	-6.677800727524168E-6
-7.744684776673163	12.145936214046198	1.2129609592715268E-5	-1.0057832345688606E-5	-6.7679564665939705E-6
-7.337783016568444	11.036160898112158	9.832059322765323E-6	-7.795088965204983E-6	-5.964350085041982E-6
-5.478513842259125	7.328297301269693	2.6238695757328273E-6	-5.130736741902097E-7	-2.339040021541205E-6
-5.496335515484936	7.350666297835906	2.6821537567568683E-6	-5.460041734207417E-7	-2.3703188588122453E-6
-5.513292533723025	7.373441024034741	2.7215270996714242E-6	-5.903154955717206E-7	-2.400385951151364E-6
-5.7782594324877365	7.704138241466704	3.5722958117745395E-6	-1.180663250025662E-6	-2.9480356766603933E-6
-5.226288884072366	6.97442447090005	2.1853609429887003E-6	2.645285029034591E-7	-1.8711082156143899E-6
-5.1320395346395955	6.880771446866525	1.9405072312003004E-6	4.1923600446943534E-7	-1.6923460124291936E-6
-4.981658732436152	6.746084424883188	1.7689629828759984E-6	7.215679798755226E-7	-1.377517162437423E-6
-4.872230788355059	6.663668971542325	1.677360460042018E-6	8.968793354706184E-7	-1.1363448161094167E-6
-5.95993806317256	8.088641025459268	4.026710568453141E-6	-2.0603288423843664E-6	-3.2486014495875776E-6
-6.156106083074739	8.43849134717127	4.688461639562956E-6	-2.656911105799197E-6	-3.606144617985273E-6
-6.3622803987511345	8.893710900037291	5.469928797463022E-6	-3.617309772908345E-6	-3.976165794464567E-6
-7.037730777065047	10.279206689455364	8.253315765890005E-6	-6.264808103230411E-6	-5.339051291023775E-6
-6.511291309796823	9.166024915663732	6.01532235044165E-6	-4.042264491873069E-6	-4.281908368842376E-6
-6.961309529005052	10.091919377967345	7.874545492592963E-6	-5.89589283178579E-6	-5.188222953210819E-6
-6.976746835639336	10.11701394282087	7.923767572928378E-6	-5.935623879653793E-6	-5.216865583709107E-6
-11.149672852779776	19.026028297048256	0.26688081799948615	-0.05856390494562079	-0.1344405724868361
-11.177286946315288	19.099277703541333	0.2684736714196378	-0.06071857043408223	-0.13499616345165
-9.18227086019565	22.941744559833715	0.25654116404410837	-0.15398775453902563	-0.08554481201605874
-8.933979733519063	23.042297787756027	0.25013017312978025	-0.15634609106247604	-0.07820253706785121
-9.497726748011418	22.723004536194928	0.26217977032326734	-0.14834135348180194	-0.09383778890433431
-11.201816179455392	19.362671115833425	0.2710143384576027	-0.06739129026380897	-0.1348493658623813
-11.022193536741858	18.71762456011473	0.26018980888740556	-0.050174206589500475	-0.13203880182959735
-10.948655511422155	18.634752597804788	0.25641905444221	-0.04739816283376573	-0.1301707303982564
-10.739200803101152	18.414265673982754	0.2462353974103798	-0.04067228705073053	-0.12511116785473403
-10.426129079411938	18.242868662510936	0.23027556713277644	-0.03415225750275001	-0.11652926155745139
-10.351495060601314	18.19934593348884	0.22648049013470536	-0.032684521240842875	-0.11447115172720605
-10.276659955502009	18.164399203559437	0.2226982846234786	-0.03140286355700674	-0.11251578292514465
-10.051706148564318	18.092298620546728	0.21075015069362188	-0.028208611033565548	-0.10580294447269707
-11.220597943108505	19.547650220008503	0.2728049356013521	-0.07200822298534411	-0.13470671601253054
-11.213232813518047	19.613678726955158	0.2730284004010297	-0.073360240061134	-0.13447574705436788
-11.167862918473158	19.983763373685665	0.27436774768200445	-0.08247011689028062	-0.13253996033409793
-11.119734753615504	20.180895538942224	0.2747205464388631	-0.0866732670969731	-0.13149119088503414
-10.889962382093142	20.81510177874138	0.27411258133756483	-0.10133805018991643	-0.12574019069457626
-10.989883259185685	20.57314650704364	0.27447796146843373	-0.09614057914953042	-0.12786886466501055
-10.670647697607485	21.25443563231954	0.27314461801259926	-0.11178397570893468	-0.12060500300820762
-8.656589193032165	23.077778160673812	0.24091698758324603	-0.15645384382864377	-0.07070387234145431
-8.262164632393056	22.97490850022338	0.22379110004629493	-0.1514446237301544	-0.05872302710139478
-8.093510801985081	22.896766634500132	0.21582570074302515	-0.14837899385354325	-0.05423546024720497
-7.68989912608717	22.564207698669875	0.1937012799751001	-0.13550223242436565	-0.04239676296073672
-10.61906467426591	21.352055718189742	0.2729385609584113	-0.11387746865612529	-0.11964833705370813
-9.936768220586934	22.310409278173573	0.26862885225971084	-0.13778818712304178	-0.10468706242680756
-9.627937960973474	22.62487940796674	0.2646896125940414	-0.14598845093236607	-0.09701834091220177
-9.573169961095976	22.676544366109272	0.26388740526493737	-0.14726304945433488	-0.09576079373755286
-10.134279956953314	22.058148587414195	0.26976886988008797	-0.1310777951803262	-0.1094210976947867
-10.304582249602808	21.836678921374176	0.2713376068176817	-0.12573862131174354	-0.11298147340204047
-10.555587977067566	21.45179651669559	0.27248017752239484	-0.11607424933680667	-0.11850981636083312
-9.871150253323467	18.04329134881533	0.2013416545404803	-0.026029893660970943	-0.10081213769937769
-9.4491510421968	17.986087424675254	0.17718204787483038	-0.021616524262592435	-0.08773781772914979
-9.39405468440286	17.97674307009461	0.17406297603723597	-0.021101183087746514	-0.08612194880694782
-9.318824933668623	17.968766098777905	0.16944419509498046	-0.020380931104405517	-0.08375929472063778
-8.866655676614846	17.930756511797174	0.14193222404823855	-0.016476456803164032	-0.06917616661572674
-7.460370084706861	22.326890903804703	0.1805800506778086	-0.1274774833146448	-0.037036739510523636
-7.181921823170052	22.004421546653404	0.16328180487390725	-0.1151333421207267	-0.029947669411501017
-6.980050576019263	21.793148493492453	0.1518406380414796	-0.10812182004540895	-0.02564920934022124
-6.576542696581086	21.409318391621486	0.12989333618451432	-0.09395116274101754	-0.01645947764418983
-8.591810565175942	17.924390418426363	0.12360041973054925	-0.01398214177681589	-0.06004116024949787
-8.160987566235585	17.895824611247768	0.09137174624386919	-0.009662502916750438	-0.04399986885893157
-8.427526747689353	17.911776804777684	0.11156616894459176	-0.012410835653560623	-0.05407677817299118
-8.540982568507179	17.920050757602066	0.12024104961419319	-0.01355964069809899	-0.05836299964748268
-5.864615339578987	20.755750631962357	0.09535399216249472	-0.07160372148245586	-5.398029778895197E-4
-5.543802938210256	20.38074487517408	0.0789386391862793	-0.058775740289085124	0.006061231241099382
-6.504364858334945	21.34437545298176	0.1263098983960254	-0.09191477521613908	-0.015037547352028903
-5.970918121132899	20.87023242852833	0.10070148168038684	-0.07495664768768018	-0.0024318391049389008
-5.171797381464162	19.89737251545445	0.06027480960779688	-0.04562106387179326	0.01101518647775178
-5.0245480447987125	19.683822661130662	0.052711228876599514	-0.03890838461972317	0.013275053328909969
-4.900152014728899	19.401774462066626	0.04478487063184115	-0.032288709934511856	0.013211224693448424
-8.045165203849148	17.895237150670994	0.07958946490572885	-0.008246705644973568	-0.03776557418931041
-7.828330068792466	17.887207984644846	0.055947639884617	-0.0060202331095489635	-0.026001121735938066
-7.588389628929521	17.819549385161938	0.013171199548643221	-8.470512744085442E-4	-0.006278958859379195
-4.683175416995011	18.92056128922509	0.03227347803909683	-0.02181333950222957	0.014519958511015972
-4.557131527726211	18.533459102138394	0.024551691103968844	-0.016805983731916198	0.013425281924465198
-4.377707594286538	17.57417867700677	0.010273048903062116	-0.0059180883622907444	0.008253138085513733
-4.375950900357417	17.526057226949376	0.009502802866006327	-0.005370717035406693	0.00782054524545167
-4.484941864981501	18.19838652331461	0.017745778032627134	-0.01131460923826565	0.011806405480092087
-4.372825752777866	17.497105804998277	0.009193287472932464	-0.005206886128138131	0.007571178624863527
-4.260063754969469	16.957122878843833	0.006779603444827711	-0.0028572142937239794	0.005231801951053114
-4.2543796491463395	16.88173839584814	0.00629838553043369	-0.002597091093528431	0.004765518970462194
-4.172479120773178	16.325671413989923	0.0052732939933178985	-0.0014279494427126608	0.0031430387836210443
-4.151871519508384	16.155447405066244	0.004983590548647185	-0.001030806900502907	0.002613874936255465
-4.144035245207647	16.121454065378032	0.0049861877380624735	-0.0010025827177414443	0.0025755383990567755
-4.072421898747817	15.289956430567175	0.0035120233383728943	3.9344976857935086E-5	0.0011913696936476624
-4.095328121705499	15.489697359268533	0.0038297544285567503	-1.39188610857961E-4	0.0013735269302724857
-4.118480058777639	15.68595857984359	0.004320326030852888	-4.093461784676773E-4	0.001744995016520369
-4.140149876500907	16.06180723438685	0.004873837029586161	-9.359995594996706E-4	0.002479451642142533
-4.179593610389492	14.862900564725685	0.002509198056138611	4.3279994129778623E-4	5.418540379933895E-4
-4.129583690004605	15.034457843656845	0.0029113714552231394	3.427144248414093E-4	7.498734734077591E-4
-4.332504046130264	14.727261534199787	0.001282857423721814	1.4987626032251036E-4	3.3735170131034633E-4
-6.864381120883843	17.824925970386563	2.2552342578196452E-5	-2.1722769740075475E-5	-5.366073577356952E-6
-7.111456277637915	17.862901719600874	2.2777071029027135E-5	-2.183710260527025E-5	-5.94749096573557E-6
-7.361730330183262	17.815658423143518	2.2805559143165118E-5	-2.172617084080527E-5	-6.532450835304111E-6
-6.699631952192596	17.790187728061333	2.238075539483472E-5	-2.1626686268705342E-5	-4.982636141817963E-6
-6.471535900809904	17.65611081898578	2.194058534260079E-5	-2.1273887061201225E-5	-4.45312007553785E-6
-6.01856299486931	16.965651538393175	2.0137759210347805E-5	-1.9658793409492484E-5	-3.427049995361581E-6
-6.018217814642384	16.964954947243214	2.013601847517654E-5	-1.96572012868478E-5	-3.4262660838458454E-6
-6.192614293475787	17.31914560580889	2.1011666835422105E-5	-2.0456234279820914E-5	-3.81611674274011E-6
-6.358826975092747	17.562077889890872	2.1666097809652707E-5	-2.104471321140532E-5	-4.1939349954952676E-6
-6.018066056155799	16.964687362149334	2.013536812588258E-5	-1.965661767034757E-5	-3.4259148143781873E-6
-4.908304538333134	14.969355025422521	1.567985577615052E-5	-1.553230590614673E-5	-1.0562831001819817E-6
-4.894965705707698	14.956384548239772	1.5651035552828158E-5	-1.550492241197917E-5	-1.0289156108770637E-6
-5.522668475480044	15.89108446419409	1.7709476005122867E-5	-1.7414702215958395E-5	-2.3654212121786017E-6
-5.590293973325887	16.02332329799043	1.7995917755495677E-5	-1.767926011903586E-5	-2.5092068933158755E-6
-5.62503595550961	16.102423683804165	1.816687639476075E-5	-1.7838276625499248E-5	-2.578247690471346E-6
-5.79838945170203	16.47567517825189	1.90044439674588E-5	-1.8612493018263524E-5	-2.9520724132470607E-6
-5.818300420163335	16.518599132988257	1.9099662342190058E-5	-1.870083878235107E-5	-2.991431933438109E-6
-6.016563718580136	16.961325465432818	2.012758955785036E-5	-1.9649452814003874E-5	-3.4226308556421715E-6
-4.911331118979538	14.97328547513143	1.568860458583171E-5	-1.554048389916893E-5	-1.0628333893702454E-6
-5.0735700023776875	15.16993664121582	1.61210790568646E-5	-1.5944342473533536E-5	-1.4053476344912483E-6
-5.223708594183212	15.375437594116095	1.6577083239594597E-5	-1.6369261887751846E-5	-1.7214114257793698E-6
-5.2244114000787105	15.376332166246335	1.6579039445156104E-5	-1.6371080197078826E-5	-1.7228653781827334E-6
-5.424504479191739	15.698092793846305	1.7283940069608187E-5	-1.7021246102646026E-5	-2.150967450906613E-6
-5.22565127061393	15.37825402853767	1.658323386711586E-5	-1.637497031108383E-5	-1.7254330482983943E-6
-4.7077301313837365	14.774519111724057	1.5245980221593175E-5	-1.5119548346361E-5	-6.466424869912139E-7
-4.675015183440867	14.74800878513003	1.5189350662523476E-5	-1.5064016947815635E-5	-5.836474050492684E-7
-3.7658512309524754	7.028045440845924	2.2606107111711765E-6	-2.6320270030702554E-7	1.0102057932518826E-6
