# Supplementary material for: Thyroarytenoid muscle fiber orientation regulates the ability to modulate vocal fold vertical thickness
Source: PLoS One. 2025 Dec 4;20(12):e0337735. doi: 10.1371/journal.pone.0337735 (PMC12677544; doi:10.1371/journal.pone.0337735)
Supplement: S4 Data — (ZIP) [file pone.0337735.s004.zip › Male/contourA7TA8.csv]

% Model	Angle6.mph
% Version	COMSOL 6.1.0.357
% Date	Dec 14 2024, 02:35
% Dimension	2
% Nodes	720
% Expressions	3
% Description	Line
% cpl1x	cpl1y	Displacement magnitude	u	v
-11.968005616002486	39.650844643500406	2.0077338344969893	2.3022070951223496E-4	0.24809802054904462
-12.100925229184412	39.521184251215715	2.005340817509289	2.2902886859006976E-4	0.24812168361525616
-11.810234379374002	39.74293127707726	2.009430181035746	2.3107221430273715E-4	0.24808063700815963
-11.76596306338081	39.775513356632324	2.010031721252969	2.3137227711155837E-4	0.24807459124402223
-11.47739948826791	39.862189693672036	2.0116308096239357	2.321721657991023E-4	0.24805694654786534
-11.258980847445656	39.857881496438054	2.0115484708744265	2.3213359923448065E-4	0.2480557029584824
-11.716143543792246	39.796222579001906	2.010413235884227	2.3156437718295335E-4	0.24807055017854085
-11.163938214941039	39.85365079891891	2.011471204785346	2.3209166096679778E-4	0.24805556955846625
-10.796207435616262	39.85090503287166	2.0114196366046553	2.320581807675781E-4	0.2480526954548798
-10.709496869932108	39.85039381204079	2.0114094528767152	2.3205068749330288E-4	0.24805199582602858
-10.37169574884199	39.850036177539195	2.0114020486147624	2.320370478902286E-4	0.24804898469454112
-12.13512273325702	39.460672833157	2.0042245563698193	2.2847343737112546E-4	0.24813247205551284
-12.240660142730178	39.24849072022055	2.000311876445542	2.2652479798541513E-4	0.24817016728238445
-12.227325367848685	39.08705965880899	1.9973322863728558	2.2504782087550985E-4	0.24819799536929077
-12.205740642978935	38.979124391808504	1.9953420057764113	2.240600459723302E-4	0.24821648567690877
-9.681369688821853	39.850002288818345	2.011393680361102	2.3201651404970117E-4	0.24804272151026546
-9.209886193231677	39.8500022888185	2.0113951494361904	2.3199690725322046E-4	0.24803844155738639
-6.503691158131879	38.96454001876737	1.995041679970091	2.2390723866508826E-4	0.24816748815479478
-6.587351156296421	39.29642873129991	2.0011676859245573	2.269233813326735E-4	0.24811067819289356
-6.771159512318912	39.57700815680421	2.006343198128942	2.294771484125367E-4	0.24806367746573943
-6.814129999907874	39.651652838586976	2.0077209190249548	2.301560561795578E-4	0.24805111956696868
-7.229593906641747	39.84203493583536	2.0112348826542084	2.3189448358834934E-4	0.2480218711781567
-7.181795837296288	39.83706132882147	2.011143119223676	2.3184873701760362E-4	0.24802229972724754
-7.033567159296577	39.76166368437849	2.009750083465822	2.3116113812161708E-4	0.24803403118389789
-7.6946177519140235	39.85300356006798	2.011440505528534	2.3199451073927297E-4	0.24802418253378916
-6.488283836647731	38.91091546805024	1.994052808512914	2.2341773423660587E-4	0.24817664863165692
-10.243595360807257	39.850002288818345	2.0114014618530263	2.3203059219352294E-4	0.24804782701463318
-9.730298368089413	39.85000228881833	2.011394373451662	2.3201774876807562E-4	0.24804316536330312
-9.743014193148053	39.85000228881833	2.011394330769982	2.320183804261365E-4	0.24804328069593046
-9.085341826788042	39.8500022888185	2.011393995841214	2.319940323818E-4	0.24803731032955287
-7.779783738995952	39.851154726690396	2.0114087005702626	2.3197624066390176E-4	0.24802527608790947
-7.886706964608754	39.850916601280545	2.011402475057131	2.3197775254144162E-4	0.24802628757303666
-8.209330570361047	39.849987794146756	2.0113941556209136	2.3196760823109735E-4	0.2480293703398838
-8.699211804792647	39.85004545472901	2.011398548169013	2.319772912037857E-4	0.24803380140400844
-8.427966558711145	39.8500350871401	2.0113928886354575	2.319752413134873E-4	0.2480313425153523
-12.152615457473026	38.61822056218743	1.9886825730506423	2.2076742583165018E-4	0.24827848787894635
-12.150457207342695	38.60568225439725	1.988451456870216	2.2065301021468353E-4	0.2482806389501629
-12.146591986235311	38.58859764700979	1.9881361781721187	2.204976565920271E-4	0.24828356172933588
-12.074238696384148	38.24828133015453	1.981861678356955	2.1739593833507533E-4	0.24834182205069727
-6.441829287929373	38.514252064367554	1.9867377018090853	2.1980744730944608E-4	0.24824502268519505
-6.4796557750756225	38.830935381536946	1.9925762318623508	2.22690668285155E-4	0.24819044235655008
-6.431316994593285	38.355730965701305	1.9838124795685412	2.183721321206367E-4	0.24827242258347743
-6.415000660473024	38.12021737547059	1.9794700100202551	2.1623244478823702E-4	0.24831311875498233
-12.006552716049852	37.91928976266428	1.9757900300594047	2.1440947639143613E-4	0.24839816686965865
-11.966773292852782	37.7322909897182	1.9723426832967357	2.127122831755051E-4	0.24843018005205014
-11.899335717233097	37.41624344712912	1.9665115440644028	2.0985599280844836E-4	0.24848428512207027
-11.86072968481382	37.23337054820751	1.9631407120561408	2.0819920236205713E-4	0.24851559468644224
-6.405495081109018	37.81045524455644	1.9737535749066328	2.1343078794730413E-4	0.24836675718741236
-6.3802834672144035	37.49850283645258	1.9680029417065332	2.1060901848700652E-4	0.248420634495654
-6.34327199449609	36.990127261889924	1.9586230925064707	2.060352337509165E-4	0.2485084741029012
-6.3346776499635205	36.89181710192548	1.9568124954522186	2.0514927537099953E-4	0.24852544673496463
-6.327277488709939	36.80573234114482	1.9552264553408212	2.0437958703906637E-4	0.24854031218719294
-11.839379859361392	37.12464213602315	1.9611336558018166	2.0721796282108067E-4	0.24853422541999198
-11.66031709327127	36.191536938073696	1.9439272024203746	1.9883465839048406E-4	0.2486941465360511
-11.619905720758748	35.962379473002436	1.9397068115500895	1.9678303303937778E-4	0.2487334521747782
-11.730360249335298	36.58305483766412	1.9511549500784007	2.0233642607316808E-4	0.248626998738879
-6.248695444183289	35.88284413383002	1.9382218479125104	1.9610328819126923E-4	0.24869966442948685
-6.190644674951313	35.36621719878445	1.9286928990690742	1.915321012035006E-4	0.2487887627262355
-6.146329446134891	34.860882297696094	1.919380485503083	1.8703127728738461E-4	0.2488760070700991
-1.0600869276340483	18.316100001774196	1.6149034822925648	5.0969955179455394E-5	0.251704355724207
-1.0459016161732135	18.37692181363064	1.6160193192778907	5.144569013396676E-5	0.25169370369568295
-1.1744205707972624	18.153797557800345	1.6119230481770699	4.970220488166557E-5	0.25173337579622634
-1.311326192584243	17.97535615877772	1.6086479487395593	4.830824943389441E-5	0.25176536983899583
-1.386335587551091	17.922671465764726	1.6076801618792476	4.789806554920389E-5	0.25177508506013
-1.650548821745367	17.757514160475903	1.6046511489903295	4.661211085724331E-5	0.251805766829409
-0.9718149006219283	18.630446296863695	1.6206763523474894	5.3429640767982354E-5	0.2516491854783295
-0.9542349860686515	18.852537320770427	1.6247529059482124	5.516980300296744E-5	0.25161055429093176
-0.9467123425971604	18.932059856972355	1.6262142649280327	5.579349112813409E-5	0.2515967123642884
-0.9488912973033679	19.009058522305217	1.6276279323680243	5.639828728933364E-5	0.2515833829782583
-0.9602591937381534	19.185733594449147	1.6308742017924565	5.7784592900697506E-5	0.2515528491558892
-1.0005126263859143	19.36574217623491	1.6341784689847665	5.919874318843397E-5	0.2515219619837066
-6.05347281998843	34.07388368729615	1.9048926097558234	1.8011922043449302E-4	0.24901169123929845
-5.779746191862431	31.198536783186327	1.8519056647318588	1.551963135378523E-4	0.2495080079939154
-5.81260308842713	31.6601371096856	1.8603923912423093	1.5912863240345057E-4	0.2494282225373461
-5.898916358898413	32.61341104261303	1.877977117762189	1.673802454135855E-4	0.24926364361470527
-5.976331308258205	33.33624786626052	1.8912786503058863	1.736413657390576E-4	0.2491389441916219
-11.555172919712001	35.57995576034233	1.932656230275815	1.9339206017142673E-4	0.24879906912603203
-11.427224513094306	34.824469013294944	1.9187295526362886	1.8665511643968283E-4	0.24892869677678442
-11.302991741507174	34.01939293201957	1.9038858308184774	1.795713616411972E-4	0.2490669344944843
-11.26269403333529	33.74326682230424	1.898807562966011	1.7712341326963515E-4	0.24911436573418963
-10.87492360433819	31.536162433666846	1.858138266370936	1.5795347568260614E-4	0.249492958095558
-10.79808267178972	31.096982410679725	1.8500515002362137	1.5425783754421452E-4	0.24956829698717195
-10.515617328365707	29.431210118152052	1.8193866213655334	1.4002102311387019E-4	0.24985413207936874
-11.095255333576779	32.78560916869341	1.8811378900960467	1.6880363154628123E-4	0.2492786470933281
-10.374607869233792	28.677418549364212	1.8054911460101395	1.3378202969172853E-4	0.24998337394910042
-1.9007542873442729	17.670028077820447	1.6030449125912	4.5934446555763786E-5	0.2518228769618748
-2.0779141835942943	17.606247817656115	1.6018753127287493	4.544089113921056E-5	0.2518353111144857
-2.421704394542373	17.610906476909	1.6019614436397664	4.548710349397801E-5	0.2518371779265728
-2.5268901597962445	17.60827853304663	1.601913795808274	4.5469871723773306E-5	0.2518384522500099
-1.0157099330243569	19.441588102125813	1.6355723338169939	5.9795384381132344E-5	0.25150893410398334
-1.1062328150339649	19.65851365771074	1.639556304331608	6.15014583029227E-5	0.25147204001702206
-1.0950141199455286	19.63861486947969	1.6391908214682909	6.134478158612056E-5	0.25147540157781495
-1.0936631912571904	19.634142492606518	1.6391086175349114	6.130950629882439E-5	0.25147616623664376
-1.2019485900933222	19.823967402584525	1.6425970282654703	6.280369600837375E-5	0.25144410849521887
-1.2626663164006444	19.90610167368628	1.6441049588197334	6.344907941699862E-5	0.25143034427347705
-1.3479656887537845	20.02184186709379	1.646233078960802	6.435949409362086E-5	0.25141094698066735
-1.3818036936806772	20.069240413165744	1.647103639346848	6.473390971721754E-5	0.2514029949678366
-1.490043238491493	20.21081153288452	1.6497063673972838	6.584716731166618E-5	0.2513792982705561
-5.495158991359491	28.68268136418761	1.8055495223264715	1.3395232522233526E-4	0.24994195923084256
-5.507477156915547	28.790577524822243	1.8075302648117335	1.3484104770124767E-4	0.24992334488406487
-5.640376413522405	29.93509919763994	1.8286245780245605	1.44460120384589E-4	0.24972595569412787
-5.66674537726079	30.200894570944342	1.8335097896173518	1.466812470630823E-4	0.24968007206690596
-11.232964758328787	33.56280133293661	1.8954783286381005	1.755239907605228E-4	0.2491453398094424
-9.890707351552885	26.584105713780335	1.7669408843818024	1.1649909506809483E-4	0.2503415720340717
-9.499209611630052	25.463046361573806	1.7463135732121262	1.0747714632344032E-4	0.25053239842277764
-10.251371607480321	28.08873461337165	1.7946502947485823	1.2881870045682871E-4	0.250084200068244
-9.949856872037069	26.81141811544305	1.7711273641934873	1.1838754571175663E-4	0.25030272557786004
-9.409620206466	25.28683176907262	1.7430616695503374	1.0604483739549664E-4	0.2505621738459463
-8.975776833099328	24.413789608181347	1.7270345762846988	9.912923154613049E-5	0.25070984049815903
-8.450931047688341	23.67686534172989	1.713444736790446	9.326630811659071E-5	0.2508332624221926
-8.315280225053407	23.486682331666373	1.7099567400764466	9.178632293467057E-5	0.2508651360027974
-8.109310669822081	23.245736403988893	1.7055187842169464	8.990896123645635E-5	0.25090526093131554
-5.04821833795282	26.35030357792787	1.7626218272875125	1.1473549928403625E-4	0.25034284866910894
-5.072511135861281	26.457154341834364	1.7645824587822403	1.1558335672410412E-4	0.25032450437237674
-5.319014801988768	27.6151602307035	1.7858959324032648	1.2507793810031859E-4	0.2501256629998185
-5.298549699956672	27.508324942348306	1.7839332828060013	1.2421801799827873E-4	0.25014403110947697
-1.6547952866665352	20.435138707303928	1.653826097714637	6.761383677099568E-5	0.2513416972784943
-1.7068462026965912	20.505043732104994	1.6551116169797533	6.816623644346547E-5	0.25132998623921465
-1.8328638043067826	20.675856534446993	1.6582493833158831	6.951369155412372E-5	0.251301359857519
-1.9146876228856835	20.78271581099791	1.660214521878652	7.03552927437073E-5	0.2512834745841668
-1.9589596542270868	20.838178803681924	1.6612328242575394	7.078975958527492E-5	0.2512742046976534
-2.2267902915590323	21.173727916983232	1.6674093667286793	7.344433153151884E-5	0.2512181270431503
-2.4765836027203294	21.524027437877677	1.6738383236419856	7.620852221641211E-5	0.25115934866653944
-2.510632075597485	21.56945277354053	1.674674963076077	7.657046628998937E-5	0.25115174124394374
-3.4170539347823667	18.323036770820913	1.6150397763427926	5.1078310743948505E-5	0.2517214983413109
-3.3613588547056894	18.26201824120377	1.6139194344343681	5.060068651112317E-5	0.2517316431619056
-2.8302006677410443	17.7685842180935	1.6048560707480435	4.673111648251576E-5	0.25181302741680295
-3.0213186080937637	17.882690433716814	1.6069522483963816	4.76283932017617E-5	0.2517947357406463
-2.9853774190574067	17.85333337493745	1.6064138836854314	4.739823690304972E-5	0.25179954577777264
-4.904236518511963	25.91960781073081	1.754682965451529	1.1127956273781398E-4	0.2504163969496961
-4.723668736196532	25.314951331292864	1.743570087476257	1.0638619212487232E-4	0.2505198089590621
-4.604679940346854	25.051089745874435	1.7387041075244438	1.0424270471656155E-4	0.25056460391790725
-4.281370486848969	24.383328411417228	1.7264454579574537	9.893026049324015E-5	0.2506778451633971
-3.2125741016240386	22.611557155864187	1.6938335379277412	8.482254803396E-5	0.2509765794637481
-3.272014261258436	22.70654698603269	1.6955768998554448	8.557061943011765E-5	0.2509605767848251
-2.5518384799861815	21.63096481182497	1.6758050844568395	7.706174535391707E-5	0.2511414021587094
-2.8735384712196232	22.08009398368013	1.684069451306046	8.061412671885132E-5	0.2510660617752359
-3.1756044296995665	22.556944434453374	1.6928276811747953	8.439413527728375E-5	0.2509857589492024
-4.545571876999899	19.652622560032107	1.639466091699657	6.15201911386779E-5	0.25149988356427183
-4.424895516455141	19.524062222800467	1.6371047286815015	6.051435028477334E-5	0.25152123453934633
-3.958958611653594	19.00470136406695	1.6275599045651972	5.642691261616519E-5	0.251607591577491
-3.8782730930382083	18.915322300283425	1.625920131656346	5.572711444267576E-5	0.2516224589699656
-5.025563667731989	20.107549344377823	1.6478403485423567	6.512066900486103E-5	0.2514248209411257
-5.277731362781373	20.350988119887234	1.6523032918072706	6.702378058687022E-5	0.2513845756670736
-5.606549304112775	20.6598148798465	1.6579912640094459	6.948028102757237E-5	0.25133366244382016
-6.131048509468386	21.17349677678001	1.6674176915770016	7.351835004089439E-5	0.2512487142487969
-7.17416985769136	22.198608654304337	1.686259490224725	8.160481762145973E-5	0.251079259758281
-7.6413332318231895	22.67125431062098	1.6949770051063635	8.536144787429501E-5	0.25100107072367966
-6.9150129554945305	21.927639425126234	1.68129402468712	7.949463792512487E-5	0.25112420279351366
-6.31895859009996	21.343154735881807	1.6705498704431883	7.487743245906016E-5	0.2512208119451511
-6.618255579081206	21.642875823077	1.6760440409764987	7.725598844814804E-5	0.2511712299836487
-3.6680004015474728	23.30103040805593	1.7065250704908688	9.027493430324311E-5	0.2508606323730598
-3.83446762916781	23.580833568731567	1.7116663680772142	9.253253540474426E-5	0.2508134506991981
-4.071443328978513	23.987709649252928	1.7191572645516005	9.573006097935501E-5	0.2507447597509443
-7.640251545310057	17.586782544931808	2.3473852585351186E-5	-2.2206195996621846E-5	-7.393339983648456E-6
-7.509356374993602	17.79911102953117	2.3990529163938595E-5	-2.2757608941278918E-5	-7.242928016361957E-6
-7.6989388334005735	17.4903691638282	2.326452941955246E-5	-2.198030169970003E-5	-7.464180240492048E-6
-7.762103216471637	17.30759444679789	2.285698177357366E-5	-2.1544256181260263E-5	-7.5247118967077105E-6
-7.821162534822876	17.152686250634986	2.2530632372380764E-5	-2.118826110737698E-5	-7.590520740172412E-6
-7.87221896818102	16.9473112831706	2.2106367713671803E-5	-2.072732276921408E-5	-7.63918126618226E-6
-7.921170402924522	16.753942907049066	2.1709291205265093E-5	-2.0294343061484073E-5	-7.686043389216669E-6
-7.9783869673286425	16.470761822820492	2.1155697086278827E-5	-1.9685885836962013E-5	-7.737561635701785E-6
-8.003886469325913	16.357472230499454	2.0933786466332147E-5	-1.943932649025474E-5	-7.763446952289912E-6
-8.041803974825056	16.197407590250943	2.064695880934763E-5	-1.9106993333709842E-5	-7.81800228378426E-6
-8.11957094103931	15.808141817188318	1.994005603401921E-5	-1.83005300844622E-5	-7.91490484996033E-6
-8.094241908274963	15.975737091845481	2.0239631016206417E-5	-1.8640702783482177E-5	-7.8836966407437E-6
-8.149959289733443	15.594634263864748	1.9553236760007393E-5	-1.7861541248866957E-5	-7.95004908300285E-6
-4.487015489615116	14.591722761896559	1.5656764762734314E-5	-1.5524080199501133E-5	-3.073273342448918E-7
-4.416731324563106	14.512870608922288	1.5489755119737688E-5	-1.5356938472015804E-5	-1.663680429006632E-7
-4.329055028394281	14.412978776001905	1.5270650391986413E-5	-1.5137489870285528E-5	1.5888369339583977E-8
-4.19303203891211	14.248275933735142	1.4925898450666007E-5	-1.4787617697129504E-5	2.9315947248861477E-7
-4.178965322518646	14.23024927967746	1.4887002554888025E-5	-1.4748198733600446E-5	3.2296928790264055E-7
-8.208595369810979	15.125877972768416	1.8771981279412043E-5	-1.6956028608817313E-5	-8.038813955068065E-6
-8.250106284083648	14.883579494882824	1.840454378497699E-5	-1.6514444449984687E-5	-8.101746255784312E-6
-8.184763342662869	15.304083214581624	1.9062992490061606E-5	-1.7294354462978657E-5	-8.005011049560278E-6
-8.194040568253598	15.203367992185502	1.8888193253486777E-5	-1.7096646158901122E-5	-8.01563903121366E-6
-4.009503675450382	13.95499929048619	1.4325716707813292E-5	-1.4174083965178855E-5	6.663337210426316E-7
-3.967321215997023	13.879167246534847	1.4164286790016189E-5	-1.4009818133102864E-5	7.572811985475087E-7
-3.8768075373306097	13.684183745503944	1.3768510598366659E-5	-1.3605141566677197E-5	9.463181769655798E-7
-3.8285567068758617	13.577304042901428	1.3552014513201396E-5	-1.3383139062945103E-5	1.0450834603219192E-6
-3.679175518096213	13.165512678706849	1.272070754272358E-5	-1.2529310380357397E-5	1.36047265191804E-6
-3.5952780276413945	12.848827743115857	1.209477983242851E-5	-1.1887899523509142E-5	1.5410975451578868E-6
-3.8035301168690907	13.511178334388502	1.3423977232460263E-5	-1.3251612756625263E-5	1.0948504350585844E-6
-3.5706258476984103	12.751547870197772	1.1891652048903155E-5	-1.1679430604029058E-5	1.598505869692786E-6
-3.536337058362929	12.508568926206657	1.13961101404255E-5	-1.1176372881655933E-5	1.6872427550785838E-6
-3.4943523373487664	12.217884679130231	1.0808739126389801E-5	-1.057890506810677E-5	1.791290218837403E-6
-3.476217738039166	12.051206781698731	1.0483473387489455E-5	-1.0248736760906245E-5	1.8363161947419104E-6
-3.4381043775288846	11.707787309160882	9.764646163495582E-6	-9.511846878272495E-6	1.9475361765464543E-6
-3.4175141432913065	11.442487558596586	9.241243207576493E-6	-8.977025032656138E-6	2.0029268526914316E-6
-3.390535492772293	10.959938069747185	8.263416907992758E-6	-7.969856093219177E-6	2.09372389162511E-6
-3.391605607580326	10.637069694303245	7.616709500089877E-6	-7.303270425132223E-6	2.1133535250805044E-6
-3.3957072198915474	11.125983907025887	8.588434090149097E-6	-8.302631486452421E-6	2.0755168149209337E-6
-3.3933099091125833	10.454525891479044	7.240090995948424E-6	-6.913697792779668E-6	2.127299331887267E-6
-3.392748642497309	10.363320317554606	7.05557361860198E-6	-6.7176344392591726E-6	2.135564443736822E-6
-3.3881777990103163	10.052022617744685	6.441851356279731E-6	-6.0691424338127545E-6	2.1575616344991987E-6
-3.379931059854188	9.65560915900371	5.689469843117679E-6	-5.251676792179312E-6	2.178467412949951E-6
-3.38003327420144	9.645525660619372	5.670631725737455E-6	-5.23161340472677E-6	2.1782320233589696E-6
-3.380411775956053	9.63612711841371	5.654093061600295E-6	-5.213897097224193E-6	2.176928420798298E-6
-3.4070943292007656	9.209820550583608	4.854056484507398E-6	-4.33585631822678E-6	2.1274699910216904E-6
-3.4177904844649305	8.97279793026408	4.445202512099062E-6	-3.876431292207956E-6	2.0819584551308788E-6
-4.670507470987797	6.528342318175511	1.49394934195949E-6	1.044858942151438E-6	-8.518037581033602E-7
-4.472672713765167	6.53165408154053	1.3322618672110933E-6	1.0066658436413226E-6	-3.6110915159675157E-7
-4.296096768007061	6.564113874181485	1.4540551219270618E-6	8.766597638560435E-7	-4.80251875962519E-8
-4.1907677441120486	6.6201318525786546	1.497178757467731E-6	7.11735345304553E-7	2.0570010147070647E-7
-3.42823364007561	8.77881073484247	4.111408165294642E-6	-3.474543997073698E-6	2.061720207026576E-6
-3.440421539484517	8.631632878187974	3.900267433794365E-6	-3.1929822365118003E-6	2.030031813945095E-6
-3.510174069952668	8.051882576425108	3.156559378321075E-6	-2.1041457925409317E-6	1.853196152044985E-6
-3.4654247941708625	8.41479710425795	3.5782656033268005E-6	-2.7976440815369505E-6	1.965693312513372E-6
-3.519325274558982	7.974355231943207	3.059565619809502E-6	-1.9709922449782956E-6	1.8163912692941526E-6
-3.8048036653298265	6.960169305120867	2.2396594621490037E-6	-2.6022791156884296E-7	8.770564875947555E-7
-3.942941641067294	6.809098812242506	1.91527597521659E-6	1.9122949528232126E-7	6.279172636280518E-7
-4.081244662082278	6.715380176995773	1.546184376562431E-6	3.8172922617760445E-7	3.7479882892403055E-7
-3.557899482821399	7.6388476831782866	2.960017439114845E-6	-1.5565302291959896E-6	1.5902681857533718E-6
-3.5506928691402093	7.692857622749482	2.9289030456446365E-6	-1.5471916569422123E-6	1.6682679881834958E-6
-3.535122007221198	7.8370201875805385	2.9845653033401475E-6	-1.760021356231498E-6	1.734223291582627E-6
-3.5827478111781415	7.560437912809053	2.817803409966764E-6	-1.3176392258616622E-6	1.5094114503473086E-6
-3.656557182300242	7.31345080673359	2.553908579025386E-6	-9.167534797315806E-7	1.2264263915755622E-6
-3.741595319822733	7.091603710798701	2.4240353148929917E-6	-6.30941168240468E-7	9.96951784413842E-7
-12.48823622079036	29.318127189803445	1.3403028257319685	-0.19215780333998395	0.9873648525029881
-12.301573729696075	29.291730374054282	1.2735523631251413	-0.19766051697456394	0.9744551251226702
-12.904182385341631	29.37659805299116	1.4892476495084352	-0.1837598259647324	1.0044090159166763
-12.704310573905445	29.35687813300677	1.4176091535472843	-0.1875996538050479	0.9975442418573217
-13.215739023882737	29.375039723105594	1.593360541282657	-0.1792927203494032	1.003653097975888
-13.289816212405814	29.38416912499247	1.6195489240189542	-0.17904732716743074	1.0042195088880554
-13.628735756055638	29.408293625969595	1.7241189935670758	-0.17446317842839032	0.9961622038164217
-13.761313265189306	29.420327221129604	1.765856261810052	-0.1731477535225033	0.9933594460068444
-13.789831291953012	29.42263826529943	1.7734933224218616	-0.17312010660010926	0.9921748786495976
-14.193507593470319	29.351006338599753	1.8725412264167653	-0.1667010691778764	0.9666808923707517
-14.343065600888547	29.30623263263965	1.9033096045327542	-0.16115835795117364	0.9559581034718025
-15.169871121939503	28.7024294022831	2.081500024545012	-0.12235749828076077	0.918681286222388
-15.025976096323706	28.826575538617305	2.0502494264002435	-0.12733292445395378	0.9237572978180641
-14.704342841257393	29.099582909420015	1.9806954720506287	-0.14100092462986702	0.9363082257253207
-14.77814405518191	29.048154888872233	1.9958566156073478	-0.13638195138356946	0.9321847832638447
-15.194930389272562	28.670268692680192	2.088018749748551	-0.12244918052914912	0.917682122834744
-15.552436058935607	28.262388145106144	2.1754295761515823	-0.12536746738018617	0.9021208747437401
-15.65870487864321	28.128694460225432	2.201828200838822	-0.1269116657070482	0.8970624278162228
-15.420870685895718	28.414489982476084	2.1432731602169137	-0.12218668585707404	0.9081452265943126
-16.14669845066415	27.534817692946177	2.3113269774918472	-0.15248718751652005	0.8598306457711409
-16.18902508127296	27.487365967844962	2.319529512085042	-0.15537946982237663	0.8557584129221467
-16.090879730623392	27.60512583812312	2.298842338800812	-0.14944339319737426	0.8644119590577338
-15.906983759261689	27.83045491742547	2.2586451829108465	-0.1392712464050207	0.8797511479306158
-15.78801336657089	27.974288039163056	2.231954952017939	-0.1327765035707128	0.8884565747797559
-16.4224657835804	27.241242221715776	2.357177724850718	-0.1726276178710318	0.8348844925116597
-16.636541644582238	27.015574682657572	2.379370419382418	-0.18858731478330942	0.8104281467008683
-16.701862721366762	26.948993088668995	2.3818602879660298	-0.19350742764231058	0.8026694400623535
-16.98192097775023	26.67928029930171	2.3807857294069037	-0.21386763987201168	0.7782837479545309
-17.086567607533095	26.586911131348927	2.3737892693100555	-0.2240559694646156	0.7729847950516959
-16.810764952407226	26.84442366016748	2.380551161929689	-0.20179791764388755	0.7937423029483544
-17.316197999609905	26.352544552541893	2.345981349207872	-0.2523920397440523	0.7722088701246612
-17.45518464052986	26.210110438215963	2.3275653548117314	-0.26906913229353874	0.7729183755266786
-17.722095738557805	25.895382301413925	2.293304927387788	-0.32595092708491524	0.7902648536659288
-17.72264017583542	25.894744071275742	2.293222068775938	-0.3260642660074468	0.7902980475760196
-17.932597821946576	25.11386146747848	2.219254075715166	-0.4798423326362121	0.7820171148317266
-17.907096306050956	25.00313633884308	2.207046923017427	-0.5052636157879404	0.7711195167070422
-17.75267320881764	24.32471147247125	2.129745374819051	-0.6624215787254504	0.7030752790864964
-17.92944471255859	25.1306830888716	2.220585539748895	-0.4767884525643796	0.7822008499456269
-17.722777975835573	25.894232143167198	2.293163582784669	-0.3261836277337873	0.7902854900772984
-17.728945142955695	25.871483784810497	2.2910226814507912	-0.33066093435378335	0.7900545225933626
-17.700264955727473	24.192801294244298	2.110700429139842	-0.6961741181057483	0.6757277595574886
-17.492893227235577	23.675149455238873	2.034041236877428	-0.8277514767920214	0.5683308293768584
-17.219818972655105	23.051350814888384	1.9483866839917	-0.9772446785348299	0.4287546796114939
-17.213682929786287	23.036984749786797	1.9462807688185726	-0.9806309072353259	0.4256015100650779
-17.20651458505761	23.021889840621302	1.9443349979125084	-0.9842515712285291	0.4219686832009182
-16.72944438496599	22.0265670999435	1.8272534259862008	-1.2105557036878056	0.1735997971942172
-16.772330573218266	22.113599037757318	1.8366298978023674	-1.192350210055225	0.19548695789956724
-16.97378539565523	22.529669064239176	1.8815627206458736	-1.1013381403663434	0.299656148634575
-16.69878402350933	21.97001521221032	1.8231456865803333	-1.2213523531311319	0.1595921533747259
-16.44523432072541	21.481646309928003	1.7831876856552418	-1.316917610417938	0.039512312281882664
-16.38784636008633	21.382208809377225	1.7788693010799674	-1.333976783536928	0.014856228719749644
-16.10429654720809	20.90765006213037	1.750499172578228	-1.4159082496775468	-0.10926932124732426
-15.229590069694847	19.59839917871314	1.7184689412649738	-1.546339750469751	-0.45674586201957845
-15.573303162172023	20.08692966262294	1.7254684745109026	-1.5112147802439186	-0.32858809161470626
-15.762739830454272	20.369577854236137	1.732912405721457	-1.4835780774043992	-0.2528848428780008
-15.676053214728174	20.229671015614727	1.7276292779693267	-1.5008100699350224	-0.29023937096468333
-15.004965242227517	19.29705702264412	1.7081929262320692	-1.536611532150641	-0.5356711589259876
-14.347740685004595	18.43237628944785	1.5966488769776461	-1.393751934679849	-0.7217259731000802
-14.71316053352021	18.903140185799252	1.6809790089521583	-1.5047294144887382	-0.6426742554883393
-14.112301424219844	18.14085757339455	1.5127230259013713	-1.29380124361543	-0.753035985708282
-13.786968016309958	17.746840232171802	1.366918386759234	-1.1416261820996847	-0.7337964000430329
-12.572484095421888	16.31238607204104	0.7699104395392831	-0.6084007817502572	-0.4517904348274072
-12.73923093656964	16.50237005974189	0.8509767947578946	-0.678637471840305	-0.49533345634942355
-13.149721100590622	16.985383718836303	1.0505170284122554	-0.8573694507503098	-0.5935038993158357
-13.560443943361147	17.474962802260926	1.2533986932874208	-1.0385660832627643	-0.6871790072634538
-12.433087863224218	16.142914163274668	0.7040307156180259	-0.5529176381944144	-0.4148133035126613
-11.67886765718853	15.130655135953049	0.36677846438437894	-0.25810422157491697	-0.22830439575336525
-11.370603754574383	14.616160191779192	0.23851902954028886	-0.13639405426907975	-0.1622727781936204
-11.928279318244115	15.521235666230787	0.47300987568344693	-0.35347651345175873	-0.28471054904227944
-11.098102119973685	14.067276715400904	0.15161544637700858	-0.0626492640817521	-0.10578069111077593
-10.94829922258624	13.75778922441979	0.10451344131950233	-0.023277579054398742	-0.07408923025042288
-10.566136973193167	12.955069884045642	0.04995295977343106	0.010099941953961203	-0.02252974969451309
-10.528617101577506	12.869997651759531	0.04400737352315842	0.012441956530541195	-0.01736633547221526
-10.125844678960055	12.03212679724241	0.030402371377415808	0.013379783284817077	-7.099867943676796E-4
-10.205786830641387	12.200371242765215	0.033055567461677246	0.013081403016955716	-0.004063931190866384
-10.11776374681346	12.014636087480781	0.030303402550451445	0.013255159208940171	-5.06377350585907E-4
-9.799033203597945	11.32040592221854	0.020643536948833863	0.01029415459681389	0.0026629731194188645
-9.732454220074882	11.174895810343436	0.018626396301707593	0.009185459353171438	0.0040800952142320615
-10.081694286405995	11.938670646469957	0.02917151909988061	0.012848673551052469	-1.7432674441313068E-4
-9.419861471494833	10.505758447346915	0.011954740887732518	0.004045680311790463	0.0021466114717262823
-9.39945834397536	10.463080013210769	0.011550010370306108	0.003694439012868107	0.002024659317316026
-9.362989365785312	10.388561145610026	0.010913829988074449	0.0034398674464546923	0.0018695498609331911
-9.15485933130238	9.94585479357356	0.007714001834561744	0.001647221945182953	7.152558154009281E-4
-12.250739993292553	19.150604908283345	1.8197205407510855	-1.6828773737558365	-0.5744366033878059
-12.385666050996104	19.229462944007324	1.9118488221941325	-1.7472069354949697	-0.636264397370239
-12.018444755085756	18.995911937273455	1.6338200611887415	-1.5594868506745367	-0.4538578507941884
-11.827571680933026	18.805921238230237	1.5472073560488466	-1.4901145547899732	-0.39562482054541603
-11.71378598197753	18.69006222155872	1.489364299919751	-1.4428230509557527	-0.3592626116063903
-11.489121580415649	18.312221504949157	1.343216331530704	-1.3119157470159377	-0.2846824819771598
-11.42092816915265	18.202424829191397	1.3007258817982963	-1.2731633367164703	-0.2640383460937167
-11.137081940903064	17.673975351763787	1.095910286643611	-1.0792358611943558	-0.18926132977025611
-11.050577560623434	17.52903972488271	1.0381517740021935	-1.0237200879636095	-0.16934928425080253
-10.900173758069224	17.228821915447778	0.917119185878979	-0.9053897687933508	-0.13938607743306997
-10.59407257662658	16.86993613536655	0.7609072084276876	-0.7529062903017656	-0.0959768286484685
-10.4015251414116	16.663994998799538	0.6747874567097112	-0.6683795683123492	-0.0746609337135811
-9.980308680915373	16.24426542990552	0.49988624262528925	-0.4957002897099164	-0.03913831292889497
-10.52456597891735	16.788877057884427	0.7266042422764194	-0.7194489300073811	-0.08529457250103052
-9.215934750579713	15.702403997568886	0.27477903966861655	-0.27188894622491144	-0.025132994241981118
-9.506635524164235	15.916651407254937	0.3613590175893549	-0.3588455383234196	-0.018484077287949374
-9.713477904294042	16.0562870014233	0.42146090802170577	-0.418401451382301	-0.025703491650070017
-8.987328542896977	15.535943891824608	0.21005104176327316	-0.20689546221883406	-0.02860814651909725
-7.038155536202357	2.4161328913912485	4.412428546355999E-4	-2.6564385482741147E-4	1.8401955668519122E-4
-7.218271698777633	2.47634434863711	3.8998269968604324E-4	-2.5867335428840326E-4	1.6788369390522166E-4
-7.402921517489648	2.596088343862585	3.3712012970606625E-4	-2.613418789155937E-4	1.397923240023184E-4
-5.610926604361966	2.56874897195521	8.74507874103977E-4	-3.4684593239146463E-4	2.660513166346207E-4
-5.791192046184306	2.4885541575675454	8.347198572008999E-4	-3.4200690740090176E-4	2.6701484257570147E-4
-6.090991914769232	2.367770791599311	7.493222373720866E-4	-3.2404506380001986E-4	2.565305323785248E-4
-6.223300720670824	2.365865245728654	7.159356770019807E-4	-3.182206518565655E-4	2.5552647000004215E-4
-8.524776938151282	15.280293075065625	0.15537825183805626	-0.15023449505155168	-0.03871444485496829
-8.5390176621	15.301185889469425	0.1642235615663625	-0.15879150471028441	-0.040740561423513004
-8.574275941324595	15.320887483760043	0.16794674975896653	-0.16264044369859526	-0.04010617209491384
-5.2268760988311245	3.1984387632370352	8.943423681386992E-4	-3.637843648913997E-4	2.7145739610378005E-4
-5.323022364028059	2.954304032548915	9.028169848208653E-4	-3.5935837981893027E-4	2.7000039504196675E-4
-5.411391041049513	2.8046470279535036	8.979178515439618E-4	-3.5319697065985995E-4	2.6821498850674355E-4
-5.361270108912003	2.863813885716368	9.060718735100016E-4	-3.5641442803511174E-4	2.69697518103044E-4
-5.176470922340737	3.3654332504811606	8.754035057032271E-4	-3.6325420587288507E-4	2.6831526178002787E-4
-4.997438755280889	4.032636318053695	8.009359239803286E-4	-3.710471272192676E-4	2.529169317118767E-4
-5.108994509801874	3.6116460899580636	8.511469426546933E-4	-3.694104272790475E-4	2.651130083365684E-4
-4.991774580661376	4.054261353979088	7.9857361988188E-4	-3.716022511832546E-4	2.523156396955697E-4
-6.53602006808163	2.347293243898074	6.171958481222066E-4	-2.957243782548708E-4	2.370562025572961E-4
-6.871423256057571	2.3759082864320638	5.09028150229701E-4	-2.7422497263762793E-4	2.07605637100115E-4
-6.725008134174486	2.363972974785624	5.541768451278498E-4	-2.8351986479484645E-4	2.2208805692152306E-4
-7.498445287702315	2.6504749625169852	3.1230141338468506E-4	-2.618376178946261E-4	1.254122439168636E-4
-7.543394316053332	2.6908233254228815	3.035554458670094E-4	-2.658105793311102E-4	1.1628267967578538E-4
-7.714537633122486	2.9137762658493207	3.055788170540311E-4	-2.8493140544017735E-4	9.472722355314742E-5
-7.7891268079090406	3.0564766598021276	3.302065840000576E-4	-3.0520809040944096E-4	8.380707776517713E-5
-7.80527300412054	3.4063802626319237	3.870370685088874E-4	-3.4546499105295734E-4	1.0415609990501839E-4
-7.804324521600502	3.2269612996167556	3.525843806749994E-4	-3.2172955180589886E-4	9.21979427333109E-5
-7.758877336072651	3.698244931275473	4.1859564475753156E-4	-3.6886326965145555E-4	1.3444804947690463E-4
-7.751964178591711	3.7286102673963915	4.236143830853847E-4	-3.721791440465279E-4	1.384219840120692E-4
-4.868412953288395	4.489722570165323	7.37346380945571E-4	-3.660650501935133E-4	2.1855245623203992E-4
-4.944274103721604	4.221530184777065	7.749171739792805E-4	-3.69495199118475E-4	2.3927576225907043E-4
-4.861218645669248	4.514367912389247	7.3255639354378E-4	-3.6433778996002177E-4	2.1581852769532548E-4
-4.761328567585714	4.872867994409656	6.683268741457117E-4	-3.485291780621141E-4	1.7945227257080683E-4
-7.7347878369548635	3.762505605967378	4.2273313804469515E-4	-3.731461026515452E-4	1.4467478849614144E-4
-7.441188952293851	4.488511996506501	4.2960661962390684E-4	-3.543450792984294E-4	2.4010013846624531E-4
-7.462522939780039	4.43043664258904	4.295771599258638E-4	-3.559553836565341E-4	2.3282512914517465E-4
-7.583988224902736	4.103803156183615	4.35841204725378E-4	-3.7372405613453536E-4	1.9646831103173253E-4
-7.428705960551779	4.562167039268793	4.273948691375008E-4	-3.477240067532215E-4	2.4550149600536587E-4
-7.367225146909923	5.0179675342064245	4.2218460322987104E-4	-3.0229731563364523E-4	2.815842964708402E-4
-7.395373926440531	5.510469499667041	4.131580865773071E-4	-2.1619627233476486E-4	2.965609625046431E-4
-7.396628687854849	5.543415335697084	4.138008417701869E-4	-2.114226672403E-4	2.973232200902835E-4
-8.951906927477943	9.55517852325179	0.00597387773973166	0.0012414644738378928	7.799242506743484E-6
-8.732770861641235	9.107630277300872	0.004116495256449875	6.076475864068688E-4	-1.0118364512107366E-4
-8.477149435408428	8.592840803667324	0.0028959589932582696	3.367006894505387E-4	-8.372953081914959E-5
-8.352048182285694	8.325615036227727	0.0024184165677299868	2.9770888137693166E-4	-2.0114345468115555E-4
-8.222367325804308	8.079901469599669	0.0020755145688738045	2.567529725853516E-4	-2.059575665721141E-4
-4.558078678429407	5.6727023718291845	4.556093770511753E-4	-2.4858294989792617E-4	8.85400051097672E-5
-4.661854211303943	5.2307881209663405	5.817280854487938E-4	-3.0998313926389317E-4	1.3255792656606045E-4
-4.6736829568741065	5.179041007331088	5.944772928400254E-4	-3.152570530285441E-4	1.3811389265088196E-4
-4.664862639408369	5.2157017440172675	5.858028510498544E-4	-3.1181468347939953E-4	1.337014499613677E-4
-7.642518454416541	6.7438038314408955	7.050919739841891E-4	1.4944374718844148E-6	1.8112438432138668E-4
-7.72390205946121	6.960130553786359	8.625908520756794E-4	3.7693144224991955E-5	1.3415070570984365E-4
-7.960824009101229	7.5515457825414485	0.0013999175960811466	1.4700680899565918E-4	-1.930524448379579E-5
-7.398279738095727	5.568321714484634	4.182615139162542E-4	-2.0732565245224876E-4	2.94521818757122E-4
-7.486554017062449	6.151026864151781	5.1161409919765E-4	-1.0519569907906505E-4	2.711691003113419E-4
-7.599533786520233	6.612688047526157	6.500744728645306E-4	-2.2142320790505822E-5	1.822997368051806E-4
-4.559353287845783	5.783205763653101	4.210373170813567E-4	-2.345816789309187E-4	7.597055346135168E-5
-4.539973927898901	6.108340489734484	3.2157111242578357E-4	-1.818706962035974E-4	2.945555632112647E-5
-4.595870421128182	6.280367827388355	1.9318305112399147E-4	-1.1197285502485016E-4	1.3155280748881969E-5
-11.949523827617073	29.206895619841305	1.1450490006854923	-0.2077790979859904	0.9376048216333492
-11.807688642858182	29.154031813094953	1.093398409552417	-0.21525431013062743	0.915916801745613
-12.00330605669702	29.223330979102066	1.1650994843522466	-0.20562257656968125	0.9440922984028378
-11.58017196199464	29.065937130844834	1.0135513100469735	-0.23089000115432323	0.8842774514266585
-11.41683712235142	28.96940271662765	0.9611640927735954	-0.24881636268524449	0.8522933417035523
-11.219350371023808	28.853937987330728	0.8965945859522683	-0.2730454828138973	0.8128760313412989
-11.063811648377435	28.68153300927144	0.8574096653646672	-0.315217820817753	0.7741107780541974
-10.947486528223845	28.535037823889105	0.8286444409418117	-0.34924452184896165	0.7442802206575341
-10.899230615467399	28.323819733732066	0.8368929362335258	-0.4056784158842509	0.7270083585535002
-10.868467577029437	28.194812621939796	0.8412285010768836	-0.4399187330706112	0.7161504188985469
-10.876511202290695	28.109887068149042	0.8635905674420554	-0.4678758763406982	0.7160753620449967
-10.899672074901286	27.854101802332053	0.9206069271247804	-0.5455897892168344	0.7104561384715768
-12.412266700730603	28.73183000599365	1.2352264195325533	-0.2195488415067996	0.9362868659947826
-12.004390987243811	28.644127827029816	1.0881933799312762	-0.27878873672111915	0.9034365040990279
-11.418956634563854	28.353076382645266	0.9328118144281786	-0.3984784696371843	0.8264310449186155
-11.624144095082618	28.483083006210283	0.9743465024471571	-0.35004687846284993	0.8574342090869029
-11.98757052088968	28.638168487186267	1.0828402691938313	-0.28165021833890247	0.9016655899543283
-11.999455430555999	28.643021141499133	1.0864157655871127	-0.2794963460242185	0.9030551080307034
-11.11438165555979	28.077094826076056	0.907399726037444	-0.4854464026599812	0.763543391145834
-11.390783517603357	28.330385589064328	0.9287655755422954	-0.40632077662613114	0.8211330859989769
-11.018694723095315	27.985290635821798	0.9120634131534846	-0.5123940055775333	0.7405773799655162
-13.471803069018005	28.77445563984976	1.6633520123280066	-0.11210562516936895	0.9867371876252264
-13.48260549035852	28.773788416678933	1.667628212120472	-0.11118852983348386	0.9869890975746353
-12.935354512904492	28.789110493383188	1.4456595052673407	-0.15966779095234404	0.9688680756754664
-12.730299209385468	28.768829272465172	1.3641317915875846	-0.18249268433314794	0.9577786226932006
-14.231290469589101	28.525879619960573	1.9320218174325958	-0.08836958006119161	0.9825030462477606
-14.010448775461906	28.63328583652027	1.8607637157445898	-0.0885342444054943	0.9865871119518109
-13.506471729136642	28.767317669153915	1.676261742071174	-0.1101790688911199	0.9869419901209506
-14.460841527293365	28.39408003504012	2.0004470768293694	-0.09123622234381895	0.9744948341287316
-14.783683682753072	28.129965573228738	2.076059240717201	-0.1074453574076363	0.955789192116907
-14.975465100779633	27.963363652093868	2.1194694491796304	-0.11904778423568452	0.9441233027205999
-14.857377166814722	28.070482248494333	2.0934766514809904	-0.11132124908636232	0.9516627024409311
-15.247091508969765	27.723494694946858	2.179512770210249	-0.13544068543704108	0.9265008494066059
-15.438921475279523	27.548521108541188	2.221208117420119	-0.1468249559126634	0.9137256367372139
-15.777307067901031	27.23142152114181	2.290428655354993	-0.16681016573226126	0.8873855300049376
-15.505550048294694	27.4862002405047	2.2350652567107008	-0.1510029467142998	0.908877723384417
-15.95882932927022	27.057658625283377	2.325506718102415	-0.17829027811258402	0.8710542332454424
-16.071627921968407	26.944874315391413	2.3454923047620273	-0.18579178859908846	0.8597045413850831
-16.348879088595037	26.649360708813276	2.386992231067358	-0.20922387514437046	0.8248838357164829
-16.427997019937784	26.555959712111072	2.396453668784015	-0.2174181496326182	0.813334954649204
-16.656844434007954	26.17623866269756	2.3972942530711903	-0.2678425619404305	0.7635940396811338
-16.696536478621557	26.09508062700545	2.3925050824157417	-0.28088400835124366	0.7524016655863632
-16.835749776418716	25.686852448177994	2.3486236027381286	-0.3562827279432577	0.6931542514311823
-16.845061757485475	25.628453285604436	2.3385169372439	-0.36956683533027984	0.6837999599660192
-16.850433340026893	25.176846057478727	2.2510354482608386	-0.4799895645459548	0.6052021584649617
-16.85038673364371	25.14105029551206	2.2437934934843926	-0.48912458670743214	0.5991001961117468
-16.822804208812027	24.752145786172367	2.172202941694628	-0.5824805183627101	0.5321761888904736
-16.814022621155868	24.619664448408173	2.1477524383330833	-0.6141739458230063	0.5094088797939962
-16.812945472733826	24.6090037446475	2.145905479019966	-0.6166508294216586	0.5075276198782801
-16.723937840816944	24.10943746964462	2.056913163505466	-0.7389035167207434	0.41017151396322743
-16.711672631053567	24.055094941481215	2.047752851611503	-0.7516564788184951	0.39965053434499287
-16.289023552988983	22.907733919851253	1.8590905736727	-1.0178663587348418	0.14637292076976324
-16.541701583590093	23.45604246001041	1.9517708563640794	-0.8908996322485244	0.2748003627620353
-16.554803726644348	23.499372302025698	1.958474291201241	-0.8811541789133858	0.28378335966191265
-16.28488538521969	22.898119481008653	1.8575461092468073	-1.0200051474330822	0.14413469565835324
-16.26218103763534	22.856454352609262	1.8515502502967616	-1.0292931668459573	0.13413786330650646
-15.969194038819062	22.31634337785984	1.7741866244084916	-1.15005315275396	0.004113202704556987
-15.890230123807179	22.1925020649246	1.7626730573436702	-1.177498028737778	-0.025839136963356907
-15.611918811164477	21.76175729997115	1.720891013180446	-1.2705885611363905	-0.13191365473679242
-15.389654649869971	21.467446140267274	1.7038628251178172	-1.3289673622115892	-0.20618009670178697
-15.211472875440649	21.22502075941048	1.6887736312563417	-1.3758888580625752	-0.2688254999660803
-14.852605830718518	20.76860561637889	1.6880755934543505	-1.4566834786217178	-0.3814179344507191
-14.818368111934701	20.727265125728813	1.687365886686662	-1.4641057131854305	-0.39200758074973285
-14.010753868674147	19.956266747716498	1.7134525007153105	-1.57344314234585	-0.5701847023292543
-14.087441807327457	20.012526511232718	1.708959280154543	-1.565742450386264	-0.5597804338697087
-14.468160486474938	20.371519812579944	1.692107892236539	-1.5172995800876778	-0.4817979458088035
-14.161164464278139	20.08381166702931	1.7047270197850057	-1.5566356813154125	-0.5449186588934487
-14.781086333771103	20.690256417429	1.6878322829085761	-1.470029873355563	-0.40175723021387477
-12.566775432145782	19.255877513320883	1.882140464291575	-1.7251909389063196	-0.6502235695493095
-13.290339014836286	19.46305631769065	1.7665076926913323	-1.643046431452883	-0.648695152121795
-13.1729303124603	19.418787275288505	1.7840063961547141	-1.6558946044759881	-0.6554349503363639
-12.843245224742368	19.28971157894774	1.8328615155190513	-1.6908695154581495	-0.6726796076142655
-13.364979556612642	19.508469790386137	1.7616882281356196	-1.6373016923541457	-0.6433866955357452
-13.714991928392514	19.7215588672211	1.731565828218229	-1.6046157515016382	-0.6160943658321639
-10.73275094914898	27.601566124654774	0.9697349477574728	-0.5945695912794735	0.6620221615097148
-10.621312259153935	27.431657608134955	0.9940147490152131	-0.6241160901658905	0.6275933021041273
-10.494472622804425	27.139762728691487	1.0523922964819672	-0.6703289514845561	0.5722174284083617
-10.440814811578786	26.97290839065918	1.073829385406309	-0.6927966269789845	0.5391697353261815
-10.340010025599554	26.46761329405222	1.1579521827042585	-0.7646223097609313	0.4338462834046595
-10.310942985096554	26.231506882359504	1.1818411375122577	-0.7953898887411835	0.3848151908010857
-10.254915889396067	25.788604694922874	1.277850705454114	-0.8699191337821897	0.2957395704377971
-10.226478276469011	25.49740684588262	1.3346424471791016	-0.9204105209703961	0.23376395220113155
-10.15297056364784	24.454238785309386	1.6257425950073037	-1.137978690916515	0.04435351265980786
-10.148816922605754	23.97207807587904	1.7578000893036334	-1.239222370780459	-0.037774619338267666
-10.1572747910747	24.735583520367605	1.5494449112520372	-1.0785317027625048	0.09195089304539994
-10.162097597121184	24.830116402868736	1.524429299644708	-1.0590409118898045	0.108879583709504
-10.162546766859359	23.84260305188515	1.7876757414844522	-1.2661035868144936	-0.056943101909285455
-10.199764060738538	23.17965757589045	1.9344467751166468	-1.3942658800602463	-0.1580724662637616
-10.264133457042867	22.925685144978395	1.9659587630689352	-1.4363943224671023	-0.19313912361205754
-10.334836167150385	22.416165687077918	2.0485053855568864	-1.5224958030739377	-0.27771652546867753
-10.491992980100063	22.018023813554393	2.085340639277782	-1.5884798053422449	-0.3385970022722301
-11.549836964138185	20.072338696358347	2.138655671973707	-1.7981196803793555	-0.621458567724973
-11.554967867880773	20.064003427239495	2.1379588736890254	-1.7982062980618279	-0.6222782885974582
-10.551136967279964	21.796553611972193	2.112246518103329	-1.6249326322360287	-0.37754560540703647
-10.861109989919282	21.2561808403101	2.1280243263259093	-1.698876696494342	-0.4554189813986448
-10.944210941660401	21.11696785294288	2.1380705440604766	-1.7198075722614734	-0.4783519124512252
-11.133323225905555	20.800917117156818	2.1448273306223533	-1.7528466748594234	-0.5285757935587273
-11.346534801731305	20.436488911990164	2.144316825928575	-1.7808944898342491	-0.577438637729722
-11.231518843805489	20.62710766906838	2.1508239525580213	-1.7694451001126825	-0.554666278339188
-11.741469854730147	19.77949816437784	2.1198531113666483	-1.8018534050999375	-0.6584150238057154
-11.841147224706019	19.661418434931374	2.103209614737994	-1.8023526736709163	-0.6695462608460585
-11.973386913159729	19.52262481256701	2.08163666936564	-1.804201913081315	-0.6799265876541811
-12.17042537041236	19.353881967026794	2.0229197069029388	-1.788669615815314	-0.6795213098715542
-12.254791953417843	19.298450378205736	1.9785441464211977	-1.7726031608143025	-0.6634478304770572
-12.107678242949614	19.405561627556374	2.0405054912641933	-1.7922526534175336	-0.6802484934829676
-4.288326386940742	5.8070230604936794	0.0651027529040001	0.05786276090748721	-0.019882643316275775
-4.307057605244767	5.526002436139832	0.09039001828068544	0.08117446185195837	-0.02153300780618462
-4.180171464701457	5.245978145694322	0.11693087481328981	0.10692272837284009	-0.010457284829932745
-4.162615861022818	5.199209053922773	0.1210666972362258	0.11079556986299086	-0.008912925096869839
-4.143652721141185	5.191949089536986	0.12191035483240534	0.11137364487515136	-0.007433657401318482
-4.014987066173259	6.398560350145364	0.011247282422408085	0.008631665840937438	-0.006375363421917788
-4.102160277057983	6.226155071234556	0.026622729289083828	0.023206547724582215	-0.009403776720266082
-4.158587255864665	6.1200098173878565	0.03680765178877645	0.03260870722843825	-0.011980551112987414
-4.284793079351208	5.824858607178209	0.06338428093083763	0.05625005258738252	-0.019624244643269062
-3.6322745368198053	5.1479752237781815	0.13102242721952362	0.11583775664042645	0.038913308105095065
-3.7520724673596213	5.133869891353276	0.13070225476592395	0.1170075169960671	0.02699748031877625
-4.068810461062704	5.185234828589743	0.12355392653899044	0.11239329668329798	-7.995513441167367E-4
-3.4079134276844885	5.238028583704212	0.1281705509026943	0.10728450464561345	0.06012614853654216
-3.870611147185512	6.723331704642558	0.013303812325318168	-0.011523173152916783	9.177654405279431E-4
-3.93550508782948	6.569124366309313	0.015469738289267468	-0.005934417717107012	-6.892990235997654E-4
-3.083077723553127	5.477621858005871	0.1236346040079746	0.08330176680744861	0.0911625084048354
-3.2016356353304536	5.395281637801698	0.1261250948301636	0.09269453050562182	0.07942272863105945
-2.9250367521464256	5.618751443255416	0.13154956547026492	0.06921861074993246	0.10719885792739114
-2.808073832376915	5.742408533499555	0.13563853967235154	0.05742052193438809	0.11791078755944893
-2.561109083068193	6.012828978318681	0.1671739463836198	0.031435311208671886	0.14411415406322886
-3.6562255957727294	7.214473650128381	0.03785425253922723	-0.03187732274775586	0.0010417886474584027
-3.592522873141893	7.34008329807876	0.06767871153273454	-0.0555406226531564	0.0055849266700515425
-3.54328167840365	7.470859406778205	0.07646616325915054	-0.06275243387588127	0.006310052208053753
-2.1477862434435124	6.617732931249476	0.2615876153660617	-0.03932257349967463	0.19571006465373073
-2.178221292733067	6.571855578800015	0.2527685349386576	-0.0327551062731469	0.19251798013558036
-2.0648331524982755	6.7576354797203635	0.2866944386409901	-0.0590846483339488	0.204921555021028
-1.8849213199230619	7.066868042911974	0.34170103197668505	-0.10246380194016351	0.22423672898927352
-2.4120263893614973	6.229400814325045	0.19930854951774085	0.007565014122269393	0.16290471892351907
-2.5361866250272955	6.047252036713077	0.17047181162563554	0.028797691734346455	0.14676168416594707
-3.935819787141531	17.984500048599497	1.493543857848114	-0.781902780648102	0.15807850613367141
-3.78336958602557	17.993315823553566	1.4821366682512638	-0.7854916196084019	0.15549438165851603
-3.427077741744119	7.766058137175304	0.17445215587630764	-0.1395604064191538	0.011565021924291097
-3.406569881135219	7.832445527304884	0.187754290004035	-0.14893851463092567	0.011855984145679904
-3.395983191054093	7.883794864942119	0.19826612728832904	-0.1557005677145571	0.012579161393995248
-3.3371281060386737	8.150918617555703	0.2583072024425111	-0.18888959794301038	0.01621245393418643
-1.278169408830863	8.48437433428823	0.5953153620105422	-0.3016278333762742	0.28262750641557294
-1.4540629241815408	8.03470965362341	0.5156685901705442	-0.23864069829235424	0.27015851302642163
-1.8167261401452421	7.208011822579171	0.36578494538154815	-0.12221368266839557	0.23310955106606118
-1.5523830370140876	7.789776732269239	0.4703074419105134	-0.2021310445717601	0.2589368488522478
-0.9410764433027281	9.405038530050247	0.7451505361581992	-0.4205184455109736	0.2985829190601949
-1.0329367331417418	9.151234284338832	0.7052435503528257	-0.39034896716943424	0.2951661579265186
-0.7679094447811552	9.95277965234512	0.8202916214730813	-0.4774629231030445	0.30263916282059267
-0.33002843814312044	12.134348277380695	1.0700172791594	-0.6684606328634026	0.2975080306504472
-0.3357764586920513	12.078843485378034	1.0646242392709844	-0.6643076089293368	0.29810282684762063
-3.417433509638533	17.827381727176302	1.4589695662242477	-0.7987932313380296	0.15893345543752463
-3.353382382951112	17.741842308688575	1.4553980748199733	-0.8020498353340243	0.16113655003714444
-3.674832941632539	17.93323560833925	1.4760533108193434	-0.7882103916088902	0.1582112581812859
-3.5409307277999584	17.885907081965335	1.4676352064971447	-0.7945926774617859	0.1578974335539929
-3.1860561960175433	17.549365365355296	1.4451958786327939	-0.8071458736833421	0.16442124312954318
-2.9981130641699174	17.395321314172424	1.4361956716504112	-0.8108276665177083	0.16754393265424294
-3.2165215628928006	17.57820816975883	1.4465924358674902	-0.8058177561687705	0.1642510399711666
-4.1137207324417435	17.95308223849858	1.5114120305145597	-0.7760746657290588	0.15776640235321346
-4.160621080742889	17.795938972454014	1.5196398556821882	-0.7763698088819648	0.16126256232925404
-4.190763877417752	17.70804950350443	1.5244006511135026	-0.7745692261895277	0.16253845451516574
-0.33050020850094985	12.145123827625998	1.0708520976139382	-0.6690598087555005	0.29731477103926673
-1.4343564303268679	16.31909273804294	1.3455722275841668	-0.8244403551191639	0.19988011291435995
-1.3066176526698219	16.0680303809159	1.332755910263319	-0.8239966481371228	0.20413030000738563
-1.1152979539279455	15.611202681804269	1.309404556301192	-0.8183428814037454	0.2149217747545194
-2.4474803932797915	17.1585224792057	1.4135506221722598	-0.8183105545007974	0.1778148243506059
-2.055761384167546	17.041296048986602	1.3938409460916572	-0.8234553190758973	0.18322009067459794
-1.9984998164489554	17.002629506016117	1.3902895021386876	-0.8233147032389596	0.1850488573404552
-1.5724149375605685	16.580962567434636	1.3600100676332856	-0.8270362580360918	0.19392400348765265
-2.9820955633715815	17.38344915169903	1.435470349606079	-0.8110712534431977	0.16786946089653376
-2.724789042326286	17.256116533629893	1.4247358584744845	-0.8147650329549447	0.1728280966288876
-2.531457869203797	17.190304756335227	1.4169617614763892	-0.8178570929247129	0.17546846034954824
-4.183190145794866	17.56540290424019	1.5235131937301678	-0.7742591533338496	0.16465870597109983
-4.207099313692599	17.371866069837257	1.5271581089824915	-0.776302477856153	0.16690623641488755
-4.17345519997633	17.089831976884682	1.5186256347881033	-0.7799167374015601	0.1662502803337808
-3.3148310309893363	8.423923301546052	0.3192724032108063	-0.2280515718180146	0.01657453529449862
-3.3001926290874843	8.663118489326514	0.3675660253034186	-0.2619451160032842	0.014936008350338648
-3.2862287614074197	8.915212706658004	0.41743612032026123	-0.29532811488600225	0.016489436563268404
-3.2794829862540458	9.153166440048345	0.4682204863627887	-0.3298387114967783	0.018179214809370025
-0.3805651487088481	12.953841366376702	1.135326485720763	-0.7165722330285322	0.281393123727289
-0.4307061904896281	13.36924122248353	1.1686942917068408	-0.7415425351683465	0.27240695431435735
-0.5075965103225141	13.744646939005303	1.193381775825269	-0.7566897318695666	0.26407327157999383
-0.5977318219793605	14.096499370658435	1.218686545073571	-0.7737994956960408	0.254421903156048
-3.2676731937878696	9.605726412719452	0.556500017708319	-0.3860183519518248	0.026125105733063904
-3.256429234120413	10.042692132374542	0.6398312235677255	-0.4383261756581747	0.03416091930486412
-3.268410707882346	10.416945356274994	0.7029203251938712	-0.47462250985036203	0.04069607499325839
-0.6591870284780542	10.31262568099423	0.8711733596040265	-0.5166619426927516	0.30513263775171623
-0.42285288091859907	11.258976825610697	0.9848991773056243	-0.6029130114090229	0.3066543682295039
-0.42939644071267913	11.215805729165236	0.9798664014065672	-0.5988807801535377	0.3068703086261507
-0.6312573047807166	10.428088654680536	0.8866464146365893	-0.5290082314010636	0.3055592225018581
-3.2903234695987535	10.897386429199772	0.7888657367498939	-0.5259897363030437	0.04875121484650062
-2.987291544864133	17.386535233830127	1.4357253344513794	-0.8110165985211394	0.16775435430096577
-4.164359810315925	17.031866286091535	1.5164474272753456	-0.7801419083801848	0.16654345517486152
-0.7097934901376413	14.466809880080852	1.2441005905321323	-0.7898614068401035	0.2436076158582233
-0.8575672753041089	14.969271293498517	1.2724273508069093	-0.8031392738291678	0.2316506526443563
-0.9532329287786547	15.217415294466539	1.2885609130195244	-0.8118190867991071	0.22392859425469797
-4.1386892518049425	16.602845789463966	1.4967176849285346	-0.7808753075961543	0.1624254345912136
-4.159558946386909	16.976159925336383	1.5137483599415016	-0.7794899040621308	0.16663473182957442
-4.083322820670365	16.225441788462653	1.472084728881092	-0.7796325138646072	0.157837944844356
-4.075875945060494	16.183223288394085	1.469135024152632	-0.7792296709763528	0.15761671609491032
-3.9528003255732322	15.292784673108926	1.3876283744186	-0.7678609443266088	0.13583012097203329
-3.9992067929440043	15.73055462668215	1.4304969373515184	-0.7760175107672698	0.1476821527757899
-4.068371905853679	16.139351008679608	1.4651679610028603	-0.778414944361575	0.15681405515531902
-3.903746688804401	14.691009127397303	1.3242724984596286	-0.7512927954397586	0.11991121058397869
-3.86987704440043	14.375574603567006	1.2879057949089479	-0.7396870659929773	0.11307504901125437
-3.9256796422272324	14.820378173973397	1.338513647337793	-0.7545748568790198	0.12300049712561499
-3.9497350317267026	15.228464150498013	1.3809356090633087	-0.7659411634793362	0.13418968855332322
-3.7268568443784513	13.894308007070336	1.228345955906165	-0.724508192112794	0.10357554173996304
-3.698215854277132	13.779058127098043	1.2137099407008376	-0.7201597871558784	0.10137541287231029
-3.6779639093146645	13.673870011895303	1.1994461083436831	-0.714509862094723	0.09970559773481058
-3.571181750067259	13.33170586472178	1.154058877231624	-0.7006471564341128	0.09306782948876835
-3.4835043026903465	12.977876322076302	1.1041761777179662	-0.6799130142495261	0.08880295773167007
-3.404126025364066	12.339701968592273	1.015650575407236	-0.643498362692063	0.07474111352999813
-3.3488293333994186	11.895449310153229	0.9460788820155106	-0.6083390460093291	0.0678419691977388
-3.300315153385468	11.14083500028607	0.8302013010200013	-0.5497223939816569	0.05311524548398798
-3.9511621749674837	15.271050023970451	1.3854405573110427	-0.7673185309202359	0.13540496945095853
-8.244373317370188	14.628658956740194	1.7904644282616034E-5	-1.5966709165209157E-5	-8.074195893660354E-6
-8.208489142862772	14.204433859089825	1.7075519538783395E-5	-1.5071749773782918E-5	-7.99509723791549E-6
-8.193734077492797	13.966873422743047	1.6613559917364703E-5	-1.456202288832859E-5	-7.967823549506886E-6
-8.232676222944097	14.462837941075223	1.757996926033807E-5	-1.5620615565787782E-5	-8.037987422091786E-6
-8.19035693955016	13.837323106092928	1.6363337219289106E-5	-1.4271688920427115E-5	-7.969841249197647E-6
-8.113167709168138	13.369167772280294	1.5423861787603953E-5	-1.3272076345351185E-5	-7.832072357755784E-6
-8.077142174814208	13.181783020574018	1.5039605568119673E-5	-1.2856338772727827E-5	-7.773693197123114E-6
-7.967407351985131	12.816549861797377	1.4275860908539602E-5	-1.209146670646119E-5	-7.567072565140932E-6
-7.4202031915344335	11.241546128091116	1.0907602822747782E-5	-8.773713571750274E-6	-6.474700067931186E-6
-7.380855782333087	11.139150568907128	1.067751053585369E-5	-8.54010101682567E-6	-6.392551170313525E-6
-7.603903539139292	11.751642921695533	1.2003272369546168E-5	-9.85431491529597E-6	-6.850153980521468E-6
-7.696154479064555	11.994745340563997	1.2526680432937655E-5	-1.035617300117106E-5	-7.041103612456728E-6
-7.744684776673163	12.145936214046198	1.2838370351801997E-5	-1.0664397401783196E-5	-7.134732391479175E-6
-7.337783016568444	11.036160898112158	1.0441326506402627E-5	-8.306165738729796E-6	-6.2997144200163395E-6
-5.478513842259125	7.328297301269693	2.8274034902071893E-6	-7.07679006849071E-7	-2.5235530146134525E-6
-5.496335515484936	7.350666297835906	2.8876957910350235E-6	-7.421420194728756E-7	-2.556157239370407E-6
-5.513292533723025	7.373441024034741	2.930209823911341E-6	-7.884112171749858E-7	-2.5875013153356466E-6
-5.7782594324877365	7.704138241466704	3.8334726197518134E-6	-1.4052778245933338E-6	-3.1581392706450743E-6
-5.226288884072366	6.97442447090005	2.3151209163084442E-6	1.038965777271835E-7	-2.035746223251601E-6
-5.1320395346395955	6.880771446866525	2.046360897859347E-6	2.6571500821279656E-7	-1.8493546738905614E-6
-4.981658732436152	6.746084424883188	1.8452212297969292E-6	5.811640380446802E-7	-1.5212186495661025E-6
-4.872230788355059	6.663668971542325	1.7196413033914019E-6	7.641066659161081E-7	-1.2698508786266644E-6
-5.95993806317256	8.088641025459268	4.34260759664837E-6	-2.3227303871781247E-6	-3.4716595644479157E-6
-6.156106083074739	8.43849134717127	5.0393599812845285E-6	-2.9459979697128138E-6	-3.844370827779016E-6
-6.3622803987511345	8.893710900037291	5.872762075994817E-6	-3.947828871658488E-6	-4.2301027200271526E-6
-7.037730777065047	10.279206689455364	8.791606385138689E-6	-6.710494478138784E-6	-5.649327260285279E-6
-6.511291309796823	9.166024915663732	6.4426530056005555E-6	-4.392078267452675E-6	-4.548750811785264E-6
-6.961309529005052	10.091919377967345	8.395766190940482E-6	-6.32576846914358E-6	-5.4924285409425485E-6
-6.976746835639336	10.11701394282087	8.447174319950341E-6	-6.367285969399465E-6	-5.522272195270963E-6
-11.149672852779776	19.026028297048256	0.2762324416882371	-0.060195393243735996	-0.13934269874768904
-11.177286946315288	19.099277703541333	0.2778813999426756	-0.062431456762685446	-0.13992163022293877
-9.18227086019565	22.941744559833715	0.2653949775328374	-0.15924032155923068	-0.08866829677465407
-8.933979733519063	23.042297787756027	0.2587421949294737	-0.1616967506226156	-0.08105228693267502
-9.497726748011418	22.723004536194928	0.27125043843667185	-0.1533748928809728	-0.09726857394833988
-11.201816179455392	19.362671115833425	0.2805055535694018	-0.06935734613914771	-0.13977484399805234
-11.022193536741858	18.71762456011473	0.2693107666971675	-0.05149292116804989	-0.1368408518681618
-10.948655511422155	18.634752597804788	0.2654035996168899	-0.04861449833656166	-0.13489828071678844
-10.739200803101152	18.414265673982754	0.25485700743748396	-0.04164621053347912	-0.1296390767474745
-10.426129079411938	18.242868662510936	0.23831350261762588	-0.03489961560409799	-0.12072307463200509
-10.351495060601314	18.19934593348884	0.23438078676391672	-0.03338145574483274	-0.11858539340827452
-10.276659955502009	18.164399203559437	0.2304610723974272	-0.0320570971135512	-0.11655474916187553
-10.051706148564318	18.092298620546728	0.21807208805085	-0.028758883265728025	-0.10958238236160714
-11.220597943108505	19.547650220008503	0.28235508346972926	-0.07414901422264979	-0.13963093458262765
-11.213232813518047	19.613678726955158	0.282583942008806	-0.07555194276162291	-0.13939233852686453
-11.167862918473158	19.983763373685665	0.28396218739248413	-0.08500949282135684	-0.1373897059512893
-11.119734753615504	20.180895538942224	0.28432164379449826	-0.08937127153537858	-0.13630430276218983
-10.889962382093142	20.81510177874138	0.2836751146499583	-0.10459326264353126	-0.13034454134841186
-10.989883259185685	20.57314650704364	0.28406072005542404	-0.09919950751643052	-0.13255040221142395
-10.670647697607485	21.25443563231954	0.28266131791660254	-0.11543540900457544	-0.12502079703085067
-8.656589193032165	23.077778160673812	0.24918454341211585	-0.16182035867561273	-0.07327398748051783
-8.262164632393056	22.97490850022338	0.23142380388253098	-0.15664444208874556	-0.060842592056342605
-8.093510801985081	22.896766634500132	0.22316456616459332	-0.1534732191770767	-0.05618632023484382
-7.68989912608717	22.564207698669875	0.2002298327474518	-0.1401391542211227	-0.04389822490950629
-10.61906467426591	21.352055718189742	0.2824453410343638	-0.11760773223526716	-0.12402930817680986
-9.936768220586934	22.310409278173573	0.2779532158541719	-0.1424209271252867	-0.10851800111940693
-9.627937960973474	22.62487940796674	0.2738573206676536	-0.15093165845262224	-0.10056665322481373
-9.573169961095976	22.676544366109272	0.2730237399025001	-0.15225474560630753	-0.09926282949075128
-10.134279956953314	22.058148587414195	0.27914063089611424	-0.13545619398404962	-0.11342656282627793
-10.304582249602808	21.836678921374176	0.28077448413981254	-0.12991674858870433	-0.1171177140454332
-10.555587977067566	21.45179651669559	0.2819669351909263	-0.11988678076820386	-0.1228491311775887
-9.871150253323467	18.04329134881533	0.20831805730729952	-0.026512391869110585	-0.10440057418994503
-9.4491510421968	17.986087424675254	0.18326153467654485	-0.021973657741547054	-0.0908242519556401
-9.39405468440286	17.97674307009461	0.18002771388608335	-0.021444350420843205	-0.08914687820075956
-9.318824933668623	17.968766098777905	0.17523902355363516	-0.020706704365398218	-0.08669440842103493
-8.866655676614846	17.930756511797174	0.14670889871848442	-0.016709970109829324	-0.07155462629033743
-7.460370084706861	22.326890903804703	0.1866320422137798	-0.131828715426567	-0.038335350536191616
-7.181921823170052	22.004421546653404	0.16870151306711095	-0.11903517553447948	-0.03097697900521147
-6.980050576019263	21.793148493492453	0.15685049613126803	-0.11177559907854473	-0.026516687533058594
-6.576542696581086	21.409318391621486	0.13411188025904006	-0.09709370896013689	-0.016986806122252656
-8.591810565175942	17.924390418426363	0.12770179215799657	-0.014163614619322813	-0.06207393631697944
-8.160987566235585	17.895824611247768	0.0942889139690582	-0.009758753650417753	-0.04542267184324279
-8.427526747689353	17.911776804777684	0.11522591667276419	-0.012561967804112588	-0.05588329995201438
-8.540982568507179	17.920050757602066	0.1242191737171207	-0.013732711854376996	-0.060332585766424286
-5.864615339578987	20.755750631962357	0.09836517705050939	-0.0739602769940611	-4.921340803759602E-4
-5.543802938210256	20.38074487517408	0.08139168654650404	-0.060686917307295175	0.006336865171965131
-6.504364858334945	21.34437545298176	0.13040172592767896	-0.0949856788691831	-0.015512389702205392
-5.970918121132899	20.87023242852833	0.10389669328857229	-0.07742928504666725	-0.002450638356498414
-5.171797381464162	19.89737251545445	0.06211209134505148	-0.047090237973495444	0.01145658848567243
-5.0245480447987125	19.683822661130662	0.05430122921264581	-0.04015075027886309	0.013792710094912067
-4.900152014728899	19.401774462066626	0.04612594931151355	-0.03331166877099802	0.013721850646391403
-8.045165203849148	17.895237150670994	0.0820889658395232	-0.008327348344150427	-0.03896155256109103
-7.828330068792466	17.887207984644846	0.05761172915933058	-0.006091462234826312	-0.02677071111543232
-7.588389628929521	17.819549385161938	0.013557291996797378	-8.461808515122074E-4	-0.006459379349790901
-4.683175416995011	18.92056128922509	0.033227072415474256	-0.02249482303842286	0.015065146810993899
-4.557131527726211	18.533459102138394	0.025288231518648906	-0.01733204826402377	0.013923938009246831
-4.377707594286538	17.57417867700677	0.01062752161715985	-0.006101796635858342	0.008555452552945961
-4.375950900357417	17.526057226949376	0.009834580367833828	-0.005536667472756273	0.008107193635580568
-4.484941864981501	18.19838652331461	0.018282980410277146	-0.011664095187353342	0.012242675033094542
-4.372825752777866	17.497105804998277	0.009515520679245831	-0.005367316767717497	0.00784883730729604
-4.260063754969469	16.957122878843833	0.00705397302394105	-0.002945825361899894	0.005423307645892564
-4.2543796491463395	16.88173839584814	0.006556174824157414	-0.002676387221881398	0.004940053903873067
-4.172479120773178	16.325671413989923	0.005489376807242026	-0.0014695714536475074	0.003257024535277905
-4.151871519508384	16.155447405066244	0.00518817355789121	-0.001059526716600446	0.0027081428375816635
-4.144035245207647	16.121454065378032	0.005189721409030971	-0.001030548669758521	0.002668291708979153
-4.072421898747817	15.289956430567175	0.003648586790527393	4.5144670996471385E-5	0.001232159711014556
-4.095328121705499	15.489697359268533	0.003980719528171248	-1.391458444732731E-4	0.001421059598325682
-4.118480058777639	15.68595857984359	0.004491202897481062	-4.1826633486423046E-4	0.0018059204155494181
-4.140149876500907	16.06180723438685	0.00507225006191928	-9.618827627353529E-4	0.002568519752691571
-4.179593610389492	14.862900564725685	0.0026055905417659564	4.5167025283187375E-4	5.587046947374332E-4
-4.129583690004605	15.034457843656845	0.0030241629169598717	3.5889016545449836E-4	7.742307182674417E-4
-4.332504046130264	14.727261534199787	0.0013321842472328257	1.568451651385232E-4	3.4796817750387844E-4
-6.864381120883843	17.824925970386563	2.3675414206259223E-5	-2.2789756502347495E-5	-5.674007099672025E-6
-7.111456277637915	17.862901719600874	2.3909032438769645E-5	-2.2908364053353637E-5	-6.278401166898855E-6
-7.361730330183262	17.815658423143518	2.3938878177927302E-5	-2.2793209357719447E-5	-6.8865888222565135E-6
-6.699631952192596	17.790187728061333	2.3497225577025167E-5	-2.2690240682965923E-5	-5.275518377315922E-6
-6.471535900809904	17.65611081898578	2.3040210133771243E-5	-2.2324416918510025E-5	-4.72539267263013E-6
-6.01856299486931	16.965651538393175	2.1168042168160488E-5	-2.0648980912239082E-5	-3.6591014978476636E-6
-6.018217814642384	16.964954947243214	2.1166234583013994E-5	-2.0647329348028613E-5	-3.6582867036263575E-6
-6.192614293475787	17.31914560580889	2.207575038194927E-5	-2.1476389890795297E-5	-4.063531953305313E-6
-6.358826975092747	17.562077889890872	2.2755282842453866E-5	-2.2086832784601836E-5	-4.456143304523551E-6
-6.018066056155799	16.964687362149334	2.116555924847695E-5	-2.0646724066284044E-5	-3.6579216171091585E-6
-4.908304538333134	14.969355025422521	1.6528857519111378E-5	-1.6362378799675878E-5	-1.1896737097606998E-6
-4.894965705707698	14.956384548239772	1.6498769061773666E-5	-1.6333899218015395E-5	-1.1611506246637842E-6
-5.522668475480044	15.89108446419409	1.8643408372405035E-5	-1.831898691900405E-5	-2.553830584508358E-6
-5.590293973325887	16.02332329799043	1.8941588864293716E-5	-1.8593902745807073E-5	-2.703658161182579E-6
-5.62503595550961	16.102423683804165	1.9119491911310992E-5	-1.8759135819092492E-5	-2.7756112709956086E-6
-5.79838945170203	16.47567517825189	1.999032664004491E-5	-1.956298600227056E-5	-3.164813128660526E-6
-5.818300420163335	16.518599132988257	2.0089352282509543E-5	-1.9654747988045893E-5	-3.2058012711303723E-6
-6.016563718580136	16.961325465432818	2.115747595090991E-5	-2.0639287531247716E-5	-3.6545044237797874E-6
-4.911331118979538	14.97328547513143	1.6537981029402487E-5	-1.6370881989104978E-5	-1.196499650953232E-6
-5.0735700023776875	15.16993664121582	1.698910013924455E-5	-1.6790855636190765E-5	-1.5534595856992624E-6
-5.223708594183212	15.375437594116095	1.7464343017146538E-5	-1.7232601840145795E-5	-1.8828228767324635E-6
-5.2244114000787105	15.376332166246335	1.7466382658094795E-5	-1.723449258963981E-5	-1.8843382139962288E-6
-5.424504479191739	15.698092793846305	1.8200608379984156E-5	-1.791025219281319E-5	-2.3304302992910414E-6
-5.22565127061393	15.37825402853767	1.7470751483798875E-5	-1.72385358580889E-5	-1.8870138729920247E-6
-4.7077301313837365	14.774519111724057	1.6075944376623452E-5	-1.593312468583873E-5	-7.627432631577227E-7
-4.675015183440867	14.74800878513003	1.6016791395755813E-5	-1.5875366718877446E-5	-6.970856284416223E-7
-3.7658512309524754	7.028045440845924	2.349040240074629E-6	-4.4063897770004155E-7	9.700677881507916E-7
