# Supplementary material for: Thyroarytenoid muscle fiber orientation regulates the ability to modulate vocal fold vertical thickness
Source: PLoS One. 2025 Dec 4;20(12):e0337735. doi: 10.1371/journal.pone.0337735 (PMC12677544; doi:10.1371/journal.pone.0337735)
Supplement: S4 Data — (ZIP) [file pone.0337735.s004.zip › Male/contourA7TA9.csv]

% Model	Angle6.mph
% Version	COMSOL 6.1.0.357
% Date	Dec 14 2024, 02:35
% Dimension	2
% Nodes	720
% Expressions	3
% Description	Line
% cpl1x	cpl1y	Displacement magnitude	u	v
-11.968005616002486	39.650844643500406	2.0676244480626678	2.4400690407832783E-4	0.2493797667586924
-12.100925229184412	39.521184251215715	2.065218035032751	2.427417573155019E-4	0.24940373942331512
-11.810234379374002	39.74293127707726	2.0693303350880674	2.449107192880946E-4	0.24936212777472722
-11.76596306338081	39.775513356632324	2.069935230490224	2.452292288976562E-4	0.2493559980905513
-11.47739948826791	39.862189693672036	2.071543203059769	2.4607821196605695E-4	0.24933803402039448
-11.258980847445656	39.857881496438054	2.071460386735718	2.4603715577320136E-4	0.249336675772203
-11.716143543792246	39.796222579001906	2.070318882962277	2.4543312202186503E-4	0.24935189148058617
-11.163938214941039	39.85365079891891	2.0713826312504264	2.459925894868945E-4	0.24933649671628882
-10.796207435616262	39.85090503287166	2.0713306577889306	2.459568287240795E-4	0.24933342143308096
-10.709496869932108	39.85039381204079	2.0713204018326974	2.459488068597182E-4	0.24933267420583344
-10.37169574884199	39.850036177539195	2.0713128508477867	2.4593409672400636E-4	0.249329474646247
-12.13512273325702	39.460672833157	2.064095508263643	2.4215216611399271E-4	0.24941465665030807
-12.240660142730178	39.24849072022055	2.0601608008981507	2.4008363712879198E-4	0.24945279524104513
-12.227325367848685	39.08705965880899	2.057164472562612	2.385157747183528E-4	0.24948090819920313
-12.205740642978935	38.979124391808504	2.0551629477037574	2.3746720435413495E-4	0.24949958182962623
-9.681369688821853	39.850002288818345	2.071304367283075	2.4591171129488906E-4	0.24932282585453258
-9.209886193231677	39.8500022888185	2.0713056415684377	2.4589052908074836E-4	0.24931828269872364
-6.503691158131879	38.96454001876737	2.0548596315547045	2.3730243467593606E-4	0.24944744079781186
-6.587351156296421	39.29642873129991	2.0610200896463966	2.405038820685389E-4	0.2493900704971947
-6.771159512318912	39.57700815680421	2.0662247981911115	2.4321453332817858E-4	0.2493426590667085
-6.814129999907874	39.651652838586976	2.067610280365588	2.4393515429726992E-4	0.2493299885980566
-7.229593906641747	39.84203493583536	2.07114410906036	2.4578043555033844E-4	0.24930062376203843
-7.181795837296288	39.83706132882147	2.0710518146925048	2.457318602932346E-4	0.2493010347560824
-7.033567159296577	39.76166368437849	2.0696509433190435	2.450020026570084E-4	0.24931282142474737
-7.6946177519140235	39.85300356006798	2.071350967350974	2.458868396730126E-4	0.24930317388864442
-6.488283836647731	38.91091546805024	2.0538651820150076	2.3678287976260833E-4	0.249456690688148
-10.243595360807257	39.850002288818345	2.0713122123649135	2.4592713984315735E-4	0.24932824540942605
-9.730298368089413	39.85000228881833	2.0713050653709417	2.459130651402357E-4	0.24932329700349062
-9.743014193148053	39.85000228881833	2.0713050280898777	2.459137460479706E-4	0.2493234194333078
-9.085341826788042	39.8500022888185	2.0713044653458876	2.4588737265091433E-4	0.24931708195114832
-7.779783738995952	39.851154726690396	2.071318957728332	2.4586751614999897E-4	0.24930431827683883
-7.886706964608754	39.850916601280545	2.071312776760381	2.458691797705464E-4	0.24930538979305078
-8.209330570361047	39.849987794146756	2.071304311793572	2.4585866398587654E-4	0.24930865376630215
-8.699211804792647	39.85004545472901	2.071308818989543	2.4586932419233147E-4	0.24931335766684182
-8.427966558711145	39.8500350871401	2.071303163751289	2.45866909506929E-4	0.24931074760009664
-12.152615457473026	38.61822056218743	2.0484660209499514	2.339719834530811E-4	0.24956220786876146
-12.150457207342695	38.60568225439725	2.0482335957059545	2.3385052627040285E-4	0.24956438042936113
-12.146591986235311	38.58859764700979	2.047916539792613	2.3368561172439333E-4	0.24956733198003128
-12.074238696384148	38.24828133015453	2.0416065585377394	2.3039306726029048E-4	0.2496261679220129
-6.441829287929373	38.514252064367554	2.046508786501594	2.3295080115110002E-4	0.24952576378910205
-6.4796557750756225	38.830935381536946	2.052380314318997	2.3601114581184995E-4	0.24947062580355192
-6.431316994593285	38.355730965701305	2.0435670740237284	2.314272367834831E-4	0.2495534476457506
-6.415000660473024	38.12021737547059	2.039200081330206	2.2915607170874072E-4	0.24959456502606386
-12.006552716049852	37.91928976266428	2.0355007227446533	2.2722287762608738E-4	0.24968307064359663
-11.966773292852782	37.7322909897182	2.032033842947969	2.2542124634360164E-4	0.2497154001168374
-11.899335717233097	37.41624344712912	2.0261697799793774	2.2238915896005505E-4	0.24977003971963552
-11.86072968481382	37.23337054820751	2.0227798448551066	2.2063042444811002E-4	0.2498016587801133
-6.405495081109018	37.81045524455644	2.0334514711693674	2.2618214885518394E-4	0.24964876429261845
-6.3802834672144035	37.49850283645258	2.027668258734586	2.2318684246462194E-4	0.2497031977917935
-6.34327199449609	36.990127261889924	2.018235487708475	2.1833159466231117E-4	0.24979194607519725
-6.3346776499635205	36.89181710192548	2.016414581072549	2.1739111762197517E-4	0.24980909359090783
-6.327277488709939	36.80573234114482	2.0148194963888013	2.1657400872478018E-4	0.2498241123670137
-11.839379859361392	37.12464213602315	2.0207615024119177	2.195888205410272E-4	0.24982047448854047
-11.66031709327127	36.191536938073696	2.0034576007462155	2.1068953486612412E-4	0.24998198496453944
-11.619905720758748	35.962379473002436	1.9992131248431875	2.0851158499661136E-4	0.25002168284692067
-11.730360249335298	36.58305483766412	2.0107260744861555	2.1440690361838828E-4	0.2499141673903109
-6.248695444183289	35.88284413383002	1.9977183235915486	2.077881451975451E-4	0.2499851075559968
-6.190644674951313	35.36621719878445	1.9881352504081997	2.0293498201561777E-4	0.2500751187765937
-6.146329446134891	34.860882297696094	1.97876998172443	1.981567780890865E-4	0.25016326202719336
-1.0600869276340483	18.316100001774196	1.6725198832029908	5.3657164803676116E-5	0.25301931849980275
-1.0459016161732135	18.37692181363064	1.673642449163348	5.4162361743114204E-5	0.25300854884252444
-1.1744205707972624	18.153797557800345	1.6695215906323089	5.231085102715733E-5	0.25304868933880253
-1.311326192584243	17.97535615877772	1.6662268219915464	5.083051172631639E-5	0.25308107448656
-1.386335587551091	17.922671465764726	1.6652532600868786	5.0394885475778264E-5	0.25309092184835186
-1.650548821745367	17.757514160475903	1.662205984557957	4.902917174889079E-5	0.2531220318760088
-0.9718149006219283	18.630446296863695	1.6783273252370063	5.626919950471082E-5	0.2529635330565921
-0.9542349860686515	18.852537320770427	1.6824283529263384	5.811707642108184E-5	0.2529244887708465
-0.9467123425971604	18.932059856972355	1.6838984196483644	5.877937196066431E-5	0.25291049833590856
-0.9488912973033679	19.009058522305217	1.6853205480875042	5.9421581109774726E-5	0.2528970296977391
-0.9602591937381534	19.185733594449147	1.6885861941992137	6.0893657624493436E-5	0.25286617949732854
-1.0005126263859143	19.36574217623491	1.6919102750847002	6.239523603650355E-5	0.25283498377736946
-6.05347281998843	34.07388368729615	1.9641989742576762	1.908177314447673E-4	0.2503003341535812
-5.779746191862431	31.198536783186327	1.9109092934919563	1.6435123116507067E-4	0.2508017578752399
-5.81260308842713	31.6601371096856	1.9194453343513533	1.6852790796763594E-4	0.25072114610153096
-5.898916358898413	32.61341104261303	1.937129900666532	1.7729071505220552E-4	0.25055487181473385
-5.976331308258205	33.33624786626052	1.9505081396023582	1.839396898644479E-4	0.2504288930428538
-11.555172919712001	35.57995576034233	1.9921224247594242	2.0491160357993262E-4	0.25008795580386595
-11.427224513094306	34.824469013294944	1.9781166803788328	1.9775964072851423E-4	0.25021887954250027
-11.302991741507174	34.01939293201957	1.9631884602658003	1.9023865652246258E-4	0.25035850466145193
-11.26269403333529	33.74326682230424	1.9580810189533953	1.876398136527992E-4	0.25040641292220434
-10.87492360433819	31.536162433666846	1.9171792547383564	1.6728374671234943E-4	0.25078878516623426
-10.79808267178972	31.096982410679725	1.909045679138405	1.63358022977354E-4	0.25086487632634114
-10.515617328365707	29.431210118152052	1.87820431307505	1.482371989968775E-4	0.25115357023137963
-11.095255333576779	32.78560916869341	1.9403110619614856	1.7880522890368402E-4	0.25057233506375454
-10.374607869233792	28.677418549364212	1.8642287338861823	1.4160759205823043E-4	0.25128409926853656
-1.9007542873442729	17.670028077820447	1.6605901403034025	4.830942043639935E-5	0.2531394219945719
-2.0779141835942943	17.606247817656115	1.6594135070810567	4.778520873206324E-5	0.25315205779023237
-2.421704394542373	17.610906476909	1.6595002136345758	4.783411591793923E-5	0.2531540817832289
-2.5268901597962445	17.60827853304663	1.6594522828964684	4.781576331727448E-5	0.25315541161224137
-1.0157099330243569	19.441588102125813	1.6933124364997318	6.302876303049182E-5	0.25282182504349066
-1.1062328150339649	19.65851365771074	1.6973202196921513	6.48402401041821E-5	0.25278457940570626
-1.0950141199455286	19.63861486947969	1.6969525541996584	6.467388979809264E-5	0.2527879718054982
-1.0936631912571904	19.634142492606518	1.6968698619882017	6.46364353111747E-5	0.2527887439607419
-1.2019485900933222	19.823967402584525	1.700379050616247	6.62228915606923E-5	0.2527563926476996
-1.2626663164006444	19.90610167368628	1.7018960120549544	6.690810864424568E-5	0.252742508022339
-1.3479656887537845	20.02184186709379	1.7040367673591272	6.78747241045761E-5	0.2527229409722016
-1.3818036936806772	20.069240413165744	1.7049125166131913	6.827222993877158E-5	0.25271491891513453
-1.490043238491493	20.21081153288452	1.70753071319917	6.94541847774882E-5	0.2526910164272159
-5.495158991359491	28.68268136418761	1.8642869547806944	1.417847307938226E-4	0.25124015953809803
-5.507477156915547	28.790577524822243	1.8662793756033054	1.4272906879570757E-4	0.25122135416083546
-5.640376413522405	29.93509919763994	1.8874946946038342	1.5294746262749622E-4	0.25102194153045765
-5.66674537726079	30.200894570944342	1.8924084473755693	1.553072108126585E-4	0.250975585716734
-11.232964758328787	33.56280133293661	1.9547330179428037	1.8594178926079093E-4	0.2504376972271131
-9.890707351552885	26.584105713780335	1.8254556005035814	1.2324489330274167E-4	0.2516458283532763
-9.499209611630052	25.463046361573806	1.8047078750601004	1.136576356813219E-4	0.25183848247362306
-10.251371607480321	28.08873461337165	1.8533255258416177	1.3633540920797516E-4	0.2513859242670767
-9.949856872037069	26.81141811544305	1.8296661889905363	1.2525090035708685E-4	0.251606601627491
-9.409620206466	25.28683176907262	1.801437333166503	1.1213616347760237E-4	0.2518685315879296
-8.975776833099328	24.413789608181347	1.78531529321313	1.0478818213488084E-4	0.25201756304477685
-8.450931047688341	23.67686534172989	1.7716468001877521	9.856035961041807E-5	0.2521420604647405
-8.315280225053407	23.486682331666373	1.7681379144624745	9.698809853399637E-5	0.25217421266821666
-8.109310669822081	23.245736403988893	1.7636739389533456	9.499413034672725E-5	0.25221467453846586
-5.04821833795282	26.35030357792787	1.8211102205781031	1.2136900803152951E-4	0.25164508943190983
-5.072511135861281	26.457154341834364	1.8230825207728298	1.2227008309566122E-4	0.251626561325186
-5.319014801988768	27.6151602307035	1.8445197510872637	1.3235696341601507E-4	0.2514257258394749
-5.298549699956672	27.508324942348306	1.842545520263572	1.314430074920305E-4	0.2514442792496902
-1.6547952866665352	20.435138707303928	1.7116750446156395	7.13297908467763E-5	0.25265308608045106
-1.7068462026965912	20.505043732104994	1.7129681735868265	7.191624884991468E-5	0.25264127278354753
-1.8328638043067826	20.675856534446993	1.716124623083054	7.334675562855674E-5	0.25261239588640083
-1.9146876228856835	20.78271581099791	1.7181014021876713	7.424024737311434E-5	0.25259435533652885
-1.9589596542270868	20.838178803681924	1.7191257989133828	7.470149779845491E-5	0.252585005673664
-2.2267902915590323	21.173727916983232	1.7253386995177245	7.751957684489421E-5	0.25252844560734855
-2.4765836027203294	21.524027437877677	1.7318060761882066	8.045402600609478E-5	0.25246914897293526
-2.510632075597485	21.56945277354053	1.7326476099906778	8.083825145875662E-5	0.25246147523875334
-3.4170539347823667	18.323036770820913	1.6726572453285082	5.377076412609511E-5	0.25303758477285876
-3.3613588547056894	18.26201824120377	1.6715301415805592	5.326363569231519E-5	0.2530478140140506
-2.8302006677410443	17.7685842180935	1.6624123412122542	4.915492646277307E-5	0.25312984089442503
-3.0213186080937637	17.882690433716814	1.6645211372439146	5.010764305497369E-5	0.2531114333791763
-2.9853774190574067	17.85333337493745	1.663979497770983	4.986326385991796E-5	0.25311627964766303
-4.904236518511963	25.91960781073081	1.8131254285996163	1.176973919010762E-4	0.25171935457262745
-4.723668736196532	25.314951331292864	1.8019474213008897	1.1249899858032385E-4	0.2518237828692562
-4.604679940346854	25.051089745874435	1.7970534409308578	1.1022244020981936E-4	0.2518690009594161
-4.281370486848969	24.383328411417228	1.7847221676174136	1.0457965219483532E-4	0.25198330509285644
-3.2125741016240386	22.611557155864187	1.751919399863449	8.959909194186003E-5	0.2522847523886056
-3.272014261258436	22.70654698603269	1.7536731525683484	9.039340949156866E-5	0.2522686051211758
-2.5518384799861815	21.63096481182497	1.7337844208345448	8.135977177868892E-5	0.25245104399653945
-2.8735384712196232	22.08009398368013	1.7420974482639102	8.513109002454183E-5	0.2523750402503415
-3.1756044296995665	22.556944434453374	1.7509076449800927	8.914421259956602E-5	0.25229401365484033
-4.545571876999899	19.652622560032107	1.6972297080624306	6.48561966599303E-5	0.2528140947495119
-4.424895516455141	19.524062222800467	1.6948541598177531	6.378842872453942E-5	0.2528356220646536
-3.958958611653594	19.00470136406695	1.685252427193465	5.94493258064351E-5	0.2529226987547129
-3.8782730930382083	18.915322300283425	1.6836027301956205	5.870638915516419E-5	0.2529376902509862
-5.025563667731989	20.107549344377823	1.7056533684602697	6.867799731045889E-5	0.2527384377389635
-5.277731362781373	20.350988119887234	1.7101433407432165	7.069804040181349E-5	0.25269787006104033
-5.606549304112775	20.6598148798465	1.715864676585403	7.330545288622406E-5	0.2526465559751824
-6.131048509468386	21.17349677678001	1.7253477082266857	7.759163759004324E-5	0.2525609259200433
-7.17416985769136	22.198608654304337	1.7443012706777274	8.61760434203506E-5	0.252390115058612
-7.6413332318231895	22.67125431062098	1.7530693944506326	9.016456925289623E-5	0.2523112968363372
-6.9150129554945305	21.927639425126234	1.7393058372803187	8.393557812665827E-5	0.2524354256654346
-6.31895859009996	21.343154735881807	1.7284979872700976	7.903419680362449E-5	0.25253280763914154
-6.618255579081206	21.642875823077	1.734025158537156	8.155903640047306E-5	0.25248282672321976
-3.6680004015474728	23.30103040805593	1.7646853600319234	9.538849885193296E-5	0.25216776853937883
-3.83446762916781	23.580833568731567	1.76985690581696	9.778545751574054E-5	0.25212015792528186
-4.071443328978513	23.987709649252928	1.7773916968012093	1.0118124281317836E-4	0.252050838732138
-7.640251545310057	17.586782544931808	2.471629338013204E-5	-2.339231416808848E-5	-7.75746951677766E-6
-7.509356374993602	17.79911102953117	2.5254940229298887E-5	-2.3966240379558693E-5	-7.602126641346899E-6
-7.6989388334005735	17.4903691638282	2.4498385313514244E-5	-2.3157557962400297E-5	-7.830677452724563E-6
-7.762103216471637	17.30759444679789	2.4073619166122448E-5	-2.2703546130498547E-5	-7.893260283921617E-6
-7.821162534822876	17.152686250634986	2.3733641628641173E-5	-2.233308751497681E-5	-7.961383328088161E-6
-7.87221896818102	16.9473112831706	2.329156038282118E-5	-2.1853132548636684E-5	-8.011887970655867E-6
-7.921170402924522	16.753942907049066	2.2878004267213902E-5	-2.140247896958147E-5	-8.060593331813739E-6
-7.9783869673286425	16.470761822820492	2.2301162408786457E-5	-2.076886244583874E-5	-8.11416805386095E-6
-8.003886469325913	16.357472230499454	2.2070050079530292E-5	-2.051221456274812E-5	-8.141172136914822E-6
-8.041803974825056	16.197407590250943	2.17711046219913E-5	-2.0166100912816186E-5	-8.198042548221037E-6
-8.11957094103931	15.808141817188318	2.10343338724239E-5	-1.9326106997879474E-5	-8.299152902956133E-6
-8.094241908274963	15.975737091845481	2.1346613450281738E-5	-1.968048017610221E-5	-8.266557685074283E-6
-8.149959289733443	15.594634263864748	2.0631282106092494E-5	-1.8868946125181323E-5	-8.335986248081955E-6
-4.487015489615116	14.591722761896559	1.657229578982816E-5	-1.643044186699928E-5	-3.6110367548440397E-7
-4.416731324563106	14.512870608922288	1.6397813347686862E-5	-1.6256011918130994E-5	-2.137484974206968E-7
-4.329055028394281	14.412978776001905	1.6168902702584034E-5	-1.6027022610913414E-5	-2.324476527757976E-8
-4.19303203891211	14.248275933735142	1.5808587258715698E-5	-1.5661868276792518E-5	2.666304037041912E-7
-4.178965322518646	14.23024927967746	1.576793452731953E-5	-1.5620730927356024E-5	2.977925814395761E-7
-8.208595369810979	15.125877972768416	1.981713495117917E-5	-1.7925869567441065E-5	-8.429180639668556E-6
-8.250106284083648	14.883579494882824	1.9434627735284E-5	-1.7466475486357012E-5	-8.495115734934175E-6
-8.184763342662869	15.304083214581624	2.0120335381155787E-5	-1.8278152514070404E-5	-8.39371610279157E-6
-8.194040568253598	15.203367992185502	1.9938186289531264E-5	-1.8072225207639723E-5	-8.404949898427333E-6
-4.009503675450382	13.95499929048619	1.5181168133299603E-5	-1.502144040443851E-5	6.568930388195085E-7
-3.967321215997023	13.879167246534847	1.5012414228912626E-5	-1.4849989306592274E-5	7.519927658396338E-7
-3.8768075373306097	13.684183745503944	1.4598415242903388E-5	-1.4427419380118004E-5	9.49785302014475E-7
-3.8285567068758617	13.577304042901428	1.4372018579296144E-5	-1.419563360735598E-5	1.0531181097323899E-6
-3.679175518096213	13.165512678706849	1.3502282028437988E-5	-1.3303987343404548E-5	1.3832354067211237E-6
-3.5952780276413945	12.848827743115857	1.2847012851563485E-5	-1.2633894290751248E-5	1.5724715327546907E-6
-3.8035301168690907	13.511178334388502	1.4238034828520762E-5	-1.4058250816540893E-5	1.1052285962548123E-6
-3.5706258476984103	12.751547870197772	1.2634438436462265E-5	-1.2416171698134705E-5	1.6325764273728442E-6
-3.536337058362929	12.508568926206657	1.2115504872207671E-5	-1.1890532731591686E-5	1.7256420334832773E-6
-3.4943523373487664	12.217884679130231	1.1500529878601388E-5	-1.126629938866685E-5	1.8347416040419105E-6
-3.476217738039166	12.051206781698731	1.1159726231327078E-5	-1.0921195064604947E-5	1.8820350496828476E-6
-3.4381043775288846	11.707787309160882	1.0406589977382518E-5	-1.0151225863517147E-5	1.9986326092479725E-6
-3.4175141432913065	11.442487558596586	9.857923216920427E-6	-9.592168976410635E-6	2.056848021424429E-6
-3.390535492772293	10.959938069747185	8.832274109328476E-6	-8.539368003472516E-6	2.1522388717886486E-6
-3.391605607580326	10.637069694303245	8.153413286263646E-6	-7.842436050841909E-6	2.1730447088478226E-6
-3.3957072198915474	11.125983907025887	9.17316030731719E-6	-8.88727388826324E-6	2.1330442877576333E-6
-3.3933099091125833	10.454525891479044	7.758113022220986E-6	-7.435214973025938E-6	2.1877390230432885E-6
-3.392748642497309	10.363320317554606	7.56403852065029E-6	-7.230238856532572E-6	2.1964374475722663E-6
-3.3881777990103163	10.052022617744685	6.918818431753947E-6	-6.552222066156373E-6	2.219616828258905E-6
-3.379931059854188	9.65560915900371	6.125934033277868E-6	-5.697445674831742E-6	2.2417234922152016E-6
-3.38003327420144	9.645525660619372	6.106104736635632E-6	-5.676464285613092E-6	2.241482123835783E-6
-3.380411775956053	9.63612711841371	6.088671291129148E-6	-5.6579324859822775E-6	2.2401237370685465E-6
-3.4070943292007656	9.209820550583608	5.24399774737549E-6	-4.739825890674179E-6	2.1885014024515165E-6
-3.4177904844649305	8.97279793026408	4.81107913151368E-6	-4.259301129858365E-6	2.1409867223372854E-6
-4.670507470987797	6.528342318175511	1.483827428970912E-6	8.850779595327023E-7	-9.278977587676219E-7
-4.472672713765167	6.53165408154053	1.3264860277006086E-6	8.456175278635703E-7	-4.1517278359485304E-7
-4.296096768007061	6.564113874181485	1.4574278106331951E-6	7.102114671696738E-7	-8.813109502780793E-8
-4.1907677441120486	6.6201318525786546	1.5341077752516344E-6	5.383102914955353E-7	1.773068516020143E-7
-3.42823364007561	8.77881073484247	4.455624315677239E-6	-3.839109763647066E-6	2.119835635967149E-6
-3.440421539484517	8.631632878187974	4.228809415506812E-6	-3.5447026082784852E-6	2.0867142042944356E-6
-3.510174069952668	8.051882576425108	3.4222751262390484E-6	-2.405462152244324E-6	1.9017790733550762E-6
-3.4654247941708625	8.41479710425795	3.885074463181572E-6	-3.1311416075486946E-6	2.019411918108163E-6
-3.519325274558982	7.974355231943207	3.3174944505505998E-6	-2.2661372968744704E-6	1.863157121861451E-6
-3.8048036653298265	6.960169305120867	2.3766988866984664E-6	-4.756629985059223E-7	8.801808812795334E-7
-3.942941641067294	6.809098812242506	2.0108343934443217E-6	-4.521044013217438E-9	6.192758868761759E-7
-4.081244662082278	6.715380176995773	1.610444586333603E-6	1.9412935046026625E-7	3.542653579502879E-7
-3.557899482821399	7.6388476831782866	3.1975916384873354E-6	-1.832819137496485E-6	1.6252598786935072E-6
-3.5506928691402093	7.692857622749482	3.1632156104425194E-6	-1.8227962465939919E-6	1.7073155119827075E-6
-3.535122007221198	7.8370201875805385	3.2305169442322982E-6	-2.04535151743803E-6	1.7767620035772318E-6
-3.5827478111781415	7.560437912809053	3.036900707177149E-6	-1.5819816633207624E-6	1.5407478807185475E-6
-3.656557182300242	7.31345080673359	2.746716723501146E-6	-1.1619281141271549E-6	1.2441303999250878E-6
-3.741595319822733	7.091603710798701	2.598783758908756E-6	-8.627080964064645E-7	1.004909599981366E-6
-12.48823622079036	29.318127189803445	1.3627998124363683	-0.17738406946733737	0.9961116634069453
-12.301573729696075	29.291730374054282	1.2927072859671735	-0.18392009237250206	0.9823553360747432
-12.904182385341631	29.37659805299116	1.518911129795824	-0.16695349109011104	1.0146353731613738
-12.704310573905445	29.35687813300677	1.4438650839018043	-0.1716439152386515	1.0070983783741017
-13.215739023882737	29.375039723105594	1.6278518074487485	-0.1613858099010765	1.0145726699624997
-13.289816212405814	29.38416912499247	1.6552057073418682	-0.160900213794851	1.0153434965193342
-13.628735756055638	29.408293625969595	1.7646622471428366	-0.15525257205028678	1.0080720213362808
-13.761313265189306	29.420327221129604	1.808337170158907	-0.15352071213870563	1.0055833807092425
-13.789831291953012	29.42263826529943	1.8163485008227716	-0.1534147217819271	1.0044625299048218
-14.193507593470319	29.351006338599753	1.9205674875376832	-0.14658678322069862	0.9797282422213645
-14.343065600888547	29.30623263263965	1.9530814067398095	-0.140864414981786	0.9692959610005405
-15.169871121939503	28.7024294022831	2.140948210376382	-0.10307623026264781	0.9342154331500281
-15.025976096323706	28.826575538617305	2.1079763039896595	-0.1077132917546662	0.9388226009797722
-14.704342841257393	29.099582909420015	2.0346351109758554	-0.12073510029686671	0.9503758101509505
-14.77814405518191	29.048154888872233	2.0506366610928954	-0.11617970085530181	0.9464454257828613
-15.194930389272562	28.670268692680192	2.147850730976707	-0.10328365818507021	0.9332611488669662
-15.552436058935607	28.262388145106144	2.2405467912663855	-0.10759664347693812	0.9184896888119125
-15.65870487864321	28.128694460225432	2.2685638224696416	-0.10958411536213142	0.913662575529874
-15.420870685895718	28.414489982476084	2.206294149885861	-0.10406548133450955	0.924285017074722
-16.14669845066415	27.534817692946177	2.3863553062064087	-0.1361227714689033	0.87786281688764
-16.18902508127296	27.487365967844962	2.3952310808525334	-0.1391078166537514	0.8739515516997882
-16.090879730623392	27.60512583812312	2.3729100280064714	-0.13297094109854965	0.8822596440553072
-15.906983759261689	27.83045491742547	2.329497548936081	-0.12250745886500794	0.896939225759696
-15.78801336657089	27.974288039163056	2.300708815644024	-0.11581431042415032	0.905334896042882
-16.4224657835804	27.241242221715776	2.4369794174944444	-0.15668011638287727	0.8540852918323646
-16.636541644582238	27.015574682657572	2.462001732434186	-0.17304178011400712	0.8306066921722061
-16.701862721366762	26.948993088668995	2.4653649512448403	-0.17788337087413436	0.8231345039052875
-16.98192097775023	26.67928029930171	2.466896288337133	-0.19832676037641805	0.8005472146824028
-17.086567607533095	26.586911131348927	2.4602662030793643	-0.20884955470246297	0.7961426354147423
-16.810764952407226	26.84442366016748	2.4649840508923972	-0.1862560764438441	0.8149601080932736
-17.316197999609905	26.352544552541893	2.4324450558432016	-0.23804317281303694	0.7981602673799679
-17.45518464052986	26.210110438215963	2.413934681910003	-0.25553958666570364	0.8004308172563901
-17.722095738557805	25.895382301413925	2.3788394294422255	-0.3154501248220423	0.8219607767189017
-17.72264017583542	25.894744071275742	2.37875468337385	-0.3155690235069105	0.8220027782603659
-17.932597821946576	25.11386146747848	2.301474667621277	-0.4799878789015031	0.8185315822388181
-17.907096306050956	25.00313633884308	2.2884475846438015	-0.5072304591189651	0.8075600731257299
-17.75267320881764	24.32471147247125	2.20586661461815	-0.6756554298392073	0.7390768663219889
-17.92944471255859	25.1306830888716	2.3028543435562274	-0.4767257337259436	0.8186407909321879
-17.722777975835573	25.894232143167198	2.378692460077719	-0.3156968700932876	0.821994244417542
-17.728945142955695	25.871483784810497	2.3764558013785657	-0.3204840859119305	0.8219038019472504
-17.700264955727473	24.192801294244298	2.185478241340504	-0.7118785842471324	0.7108398925655741
-17.492893227235577	23.675149455238873	2.1037173272026513	-0.8523395504077655	0.5997228953925589
-17.219818972655105	23.051350814888384	2.0137512600950904	-1.010929533347687	0.4547099747228944
-17.213682929786287	23.036984749786797	2.0115533581033644	-1.014511859988229	0.45144007827959304
-17.20651458505761	23.021889840621302	2.009566686723011	-1.018336378891731	0.44768636973912573
-16.72944438496599	22.0265670999435	1.8908331767276065	-1.2580559564513427	0.19089732014798977
-16.772330573218266	22.113599037757318	1.9002474055752132	-1.2386877689137488	0.21357367038304237
-16.97378539565523	22.529669064239176	1.9452857811561983	-1.1422446706468097	0.3212646837606818
-16.69878402350933	21.97001521221032	1.8868331918866375	-1.2695320159875747	0.17634794150560906
-16.44523432072541	21.481646309928003	1.8478965102455078	-1.3709934166988897	0.0518448925299719
-16.38784636008633	21.382208809377225	1.8438737416090905	-1.3890653840925222	0.02626593391730618
-16.10429654720809	20.90765006213037	1.816842893256419	-1.4758957156738377	-0.10244304703089448
-15.229590069694847	19.59839917871314	1.7885126546933794	-1.6148817804268303	-0.4626616586842633
-15.573303162172023	20.08692966262294	1.7944610853447074	-1.5773942230853784	-0.3297012323127398
-15.762739830454272	20.369577854236137	1.8010738883512807	-1.5479284313898196	-0.25123356930881047
-15.676053214728174	20.229671015614727	1.7962490396852901	-1.5662655294498347	-0.2899488383558214
-15.004965242227517	19.29705702264412	1.7783492459723442	-1.6056755684519508	-0.5444808055743809
-14.347740685004595	18.43237628944785	1.662172487480761	-1.4582443318520455	-0.7381223803884368
-14.71316053352021	18.903140185799252	1.7506087469521847	-1.573493907947705	-0.655779315637621
-14.112301424219844	18.14085757339455	1.5740780321221344	-1.354099131624546	-0.7706338191134556
-13.786968016309958	17.746840232171802	1.4217112157086476	-1.1962887909107462	-0.7497955132864698
-12.572484095421888	16.31238607204104	0.8015492819939221	-0.6422952804530497	-0.4585799584450986
-12.73923093656964	16.50237005974189	0.885688658657119	-0.7153940525778653	-0.5033366097261266
-13.149721100590622	16.985383718836303	1.0929474775403474	-0.9013249889197585	-0.604313695686107
-13.560443943361147	17.474962802260926	1.3035452845369835	-1.0892797959980431	-0.7011600797555266
-12.433087863224218	16.142914163274668	0.7331685190546527	-0.584245218511233	-0.4209526661788679
-11.67886765718853	15.130655135953049	0.38191580655505075	-0.2743342689501501	-0.23140900224560787
-11.370603754574383	14.616160191779192	0.24729682224799185	-0.14556336846085188	-0.16414583038480257
-11.928279318244115	15.521235666230787	0.493143419569981	-0.3750354482103475	-0.28873939717282826
-11.098102119973685	14.067276715400904	0.15594231464310687	-0.06747057383400182	-0.1060616496682259
-10.94829922258624	13.75778922441979	0.10657463725691362	-0.02579206581978223	-0.0733759654473066
-10.566136973193167	12.955069884045642	0.05068463468283613	0.010114338657410854	-0.020458439183620565
-10.528617101577506	12.869997651759531	0.04458576128866636	0.012640630298363193	-0.015176953555559692
-10.125844678960055	12.03212679724241	0.03163949972422279	0.014038304144902357	0.0015861519787853503
-10.205786830641387	12.200371242765215	0.034144633033090205	0.013639365180553363	-0.0017871876201225347
-10.11776374681346	12.014636087480781	0.03155559409699941	0.013907681588417558	0.001788916934852025
-9.799033203597945	11.32040592221854	0.021790028855434143	0.010825025219105645	0.004618590538810073
-9.732454220074882	11.174895810343436	0.019768304922437793	0.009649288432107998	0.006012717015658903
-10.081694286405995	11.938670646469957	0.030402780459166386	0.013482099281183144	0.0020831244097511106
-9.419861471494833	10.505758447346915	0.012680056559904075	0.004233144302827667	0.0035583445105405688
-9.39945834397536	10.463080013210769	0.01224795724855929	0.0038613704834070455	0.0033987115845185074
-9.362989365785312	10.388561145610026	0.011560908543008125	0.0035922333616420217	0.0031936348035888546
-9.15485933130238	9.94585479357356	0.008133107189140822	0.0017017210802932985	0.001724127831289331
-12.250739993292553	19.150604908283345	1.9093330346139417	-1.769296490936814	-0.5902712815729092
-12.385666050996104	19.229462944007324	2.006446310746166	-1.8377596757450614	-0.653556600349692
-12.018444755085756	18.995911937273455	1.713132821749226	-1.637626884956083	-0.4662589290812221
-11.827571680933026	18.805921238230237	1.622338514859483	-1.5647035909954519	-0.405362998773066
-11.71378598197753	18.69006222155872	1.5615441807989898	-1.5147563943664952	-0.3677109866664291
-11.489121580415649	18.312221504949157	1.4085294016479648	-1.377216855716002	-0.2911089721468476
-11.42092816915265	18.202424829191397	1.3640308487788808	-1.336496029226009	-0.2698851304313628
-11.137081940903064	17.673975351763787	1.1503274166793647	-1.133780604310435	-0.1932594099524288
-11.050577560623434	17.52903972488271	1.090005604527561	-1.0756743987905006	-0.17294960611370697
-10.900173758069224	17.228821915447778	0.9634918035218811	-0.9518319481055812	-0.14242594362175706
-10.59407257662658	16.86993613536655	0.8003243734749634	-0.7923075544991176	-0.09816027733381312
-10.4015251414116	16.663994998799538	0.7102282924647961	-0.7037704453658187	-0.07629427427139614
-9.980308680915373	16.24426542990552	0.5269454712999309	-0.5226357811574424	-0.03991513232565694
-10.52456597891735	16.788877057884427	0.7645116429692459	-0.757317192127657	-0.08722032273039752
-9.215934750579713	15.702403997568886	0.2899105202717553	-0.2868694452712545	-0.02609850027833846
-9.506635524164235	15.916651407254937	0.38122142204061776	-0.3785763394944074	-0.018893954992130823
-9.713477904294042	16.0562870014233	0.44449760269257943	-0.44131873534867505	-0.026197021076453823
-8.987328542896977	15.535943891824608	0.22162658337612545	-0.2182987043832307	-0.02995281601493634
-7.038155536202357	2.4161328913912485	7.018218610484354E-4	-5.008837343355956E-4	3.0736362474009083E-4
-7.218271698777633	2.47634434863711	6.516078655446937E-4	-4.905448211759914E-4	2.978660229967358E-4
-7.402921517489648	2.596088343862585	6.017295127204905E-4	-4.88342713188982E-4	2.755161299943467E-4
-5.610926604361966	2.56874897195521	0.0011118568227758078	-5.796246125313834E-4	3.3816294034788813E-4
-5.791192046184306	2.4885541575675454	0.0010771821141487463	-5.786002228974419E-4	3.4597851399150446E-4
-6.090991914769232	2.367770791599311	9.960592207573708E-4	-5.652455575712544E-4	3.456942825219553E-4
-6.223300720670824	2.365865245728654	9.65030587957547E-4	-5.594828245523724E-4	3.504033700073995E-4
-8.524776938151282	15.280293075065625	0.16382702392206994	-0.15834061213358186	-0.04097437224188422
-8.5390176621	15.301185889469425	0.17315281834096347	-0.1673575926211466	-0.04312094522003674
-8.574275941324595	15.320887483760043	0.17708803060540346	-0.17143121068853331	-0.04242111141047022
-5.2268760988311245	3.1984387632370352	0.0011115816771748587	-5.719057360489234E-4	3.3471101528452567E-4
-5.323022364028059	2.954304032548915	0.0011283645473425166	-5.769089950793E-4	3.3488985502276743E-4
-5.411391041049513	2.8046470279535036	0.001127583817946514	-5.762936637173487E-4	3.350356599252437E-4
-5.361270108912003	2.863813885716368	0.0011340241790801305	-5.772182111445772E-4	3.3527137235838327E-4
-5.176470922340737	3.3654332504811606	0.0010869310226827309	-5.650129393248951E-4	3.304949371807318E-4
-4.997438755280889	4.032636318053695	9.915892729188323E-4	-5.493417096179708E-4	3.1031173768617133E-4
-5.108994509801874	3.6116460899580636	0.0010550135937386607	-5.62329626669631E-4	3.258330136284335E-4
-4.991774580661376	4.054261353979088	9.886038172467616E-4	-5.491786969666825E-4	3.095219825418192E-4
-6.53602006808163	2.347293243898074	8.680039051375735E-4	-5.362774830823884E-4	3.433316731549428E-4
-6.871423256057571	2.3759082864320638	7.628211470018394E-4	-5.118851803377569E-4	3.2587212726622946E-4
-6.725008134174486	2.363972974785624	8.094527964273242E-4	-5.225845069285766E-4	3.3544223641557216E-4
-7.498445287702315	2.6504749625169852	5.751724640795376E-4	-4.8640305631811743E-4	2.6398260859397356E-4
-7.543394316053332	2.6908233254228815	5.670477190818027E-4	-4.890723993696931E-4	2.5597082775254473E-4
-7.714537633122486	2.9137762658493207	5.564121400818435E-4	-5.004791377573965E-4	2.4024368882956905E-4
-7.7891268079090406	3.0564766598021276	5.713234067942167E-4	-5.170441697301757E-4	2.3181757870508938E-4
-7.80527300412054	3.4063802626319237	6.185420350634928E-4	-5.473784638121258E-4	2.561334250038324E-4
-7.804324521600502	3.2269612996167556	5.889230810476339E-4	-5.283325165308272E-4	2.4232051677266077E-4
-7.758877336072651	3.698244931275473	6.485898196170358E-4	-5.617781758307813E-4	2.8892306236696355E-4
-7.751964178591711	3.7286102673963915	6.532398104581389E-4	-5.642460401898318E-4	2.9315264176986254E-4
-4.868412953288395	4.489722570165323	9.108413230967444E-4	-5.279142201982481E-4	2.6698994280024274E-4
-4.944274103721604	4.221530184777065	9.586423555689757E-4	-5.410476431853197E-4	2.9311062128995933E-4
-4.861218645669248	4.514367912389247	9.04816183667475E-4	-5.250797273934109E-4	2.63576322343813E-4
-4.761328567585714	4.872867994409656	8.233529354967199E-4	-4.934143663298352E-4	2.176124035342744E-4
-7.7347878369548635	3.762505605967378	6.538834252865029E-4	-5.64030299919343E-4	2.9960930349896196E-4
-7.441188952293851	4.488511996506501	6.531634731389811E-4	-5.158686436307206E-4	3.9896696279547594E-4
-7.462522939780039	4.43043664258904	6.536660272394121E-4	-5.19823766748276E-4	3.9129294339422646E-4
-7.583988224902736	4.103803156183615	6.633167007014838E-4	-5.511800643834861E-4	3.527017307585004E-4
-7.428705960551779	4.562167039268793	6.497859834427537E-4	-5.058762889121064E-4	4.0561856777423166E-4
-7.367225146909923	5.0179675342064245	6.342790147282354E-4	-4.3907720798587956E-4	4.502773266453204E-4
-7.395373926440531	5.510469499667041	6.100483966206631E-4	-3.269880257479733E-4	4.790727276548878E-4
-7.396628687854849	5.543415335697084	6.089445146176564E-4	-3.2054791804032515E-4	4.8061713935585495E-4
-8.951906927477943	9.55517852325179	0.006233613816888396	0.0012631506483996699	8.325310848869551E-4
-8.732770861641235	9.107630277300872	0.004294713196192847	5.910238808332355E-4	5.552760964520874E-4
-8.477149435408428	8.592840803667324	0.003004822831581255	3.005310681134181E-4	4.3675129690912476E-4
-8.352048182285694	8.325615036227727	0.0024920838250168022	2.5830661891353634E-4	2.3958850252350116E-4
-8.222367325804308	8.079901469599669	0.0021382275575879484	2.1583738390150263E-4	1.8810665844138389E-4
-4.558078678429407	5.6727023718291845	5.573672136234108E-4	-3.449550907108571E-4	1.0406695370814982E-4
-4.661854211303943	5.2307881209663405	7.144469568752162E-4	-4.3494588437349404E-4	1.5921964689224964E-4
-4.6736829568741065	5.179041007331088	7.304685158260175E-4	-4.4316063741577886E-4	1.661565527479311E-4
-4.664862639408369	5.2157017440172675	7.195344923733563E-4	-4.377089963785505E-4	1.6064736405336353E-4
-7.642518454416541	6.7438038314408955	8.066992589373608E-4	-5.4578728951694123E-5	4.126077855210211E-4
-7.72390205946121	6.960130553786359	9.549626759065866E-4	-1.567080014548913E-5	3.869251413141443E-4
-7.960824009101229	7.5515457825414485	0.0014709384173617049	1.0335107599361977E-4	2.860594695857893E-4
-7.398279738095727	5.568321714484634	6.101099874502478E-4	-3.152808823112317E-4	4.7825465133101566E-4
-7.486554017062449	6.151026864151781	6.531291124069532E-4	-1.8463443908649027E-4	4.7365151753874814E-4
-7.599533786520233	6.612688047526157	7.598549838454359E-4	-8.376826791173746E-5	4.056964996936878E-4
-4.559353287845783	5.783205763653101	5.151128217629086E-4	-3.2334080648713134E-4	8.886977388274195E-5
-4.539973927898901	6.108340489734484	3.9290182385851437E-4	-2.477161018947414E-4	3.198144065387342E-5
-4.595870421128182	6.280367827388355	2.3566384992012606E-4	-1.5122367342623077E-4	1.3570493055945234E-5
-11.949523827617073	29.206895619841305	1.1576944594158096	-0.19640086001908025	0.9434846859492786
-11.807688642858182	29.154031813094953	1.1034362885669493	-0.20515152695869465	0.9207807985960016
-12.00330605669702	29.223330979102066	1.1787769883376573	-0.1938407177596566	0.9503160683081793
-11.58017196199464	29.065937130844834	1.0196506943406733	-0.2229542599040343	0.8876912263767476
-11.41683712235142	28.96940271662765	0.9650029765365626	-0.24292251800255574	0.8544677826734939
-11.219350371023808	28.853937987330728	0.8975496579597668	-0.26972060062888537	0.8135259870703753
-11.063811648377435	28.68153300927144	0.8576009445101365	-0.31523423753840296	0.7736503285694365
-10.947486528223845	28.535037823889105	0.8285224713166168	-0.3519360445766918	0.7430135574150838
-10.899230615467399	28.323819733732066	0.8395064160244037	-0.41199105989757073	0.7261821437883017
-10.868467577029437	28.194812621939796	0.8454427124953316	-0.44842039904777004	0.7155744964996357
-10.876511202290695	28.109887068149042	0.8697628046702643	-0.47780331980288593	0.7161327436014895
-10.899672074901286	27.854101802332053	0.9323647770094081	-0.5594687828497862	0.7124206758925166
-12.412266700730603	28.73183000599365	1.254312132530664	-0.20882751633373084	0.9439636907247881
-12.004390987243811	28.644127827029816	1.099888783748014	-0.2730974147885669	0.9095895333148137
-11.418956634563854	28.353076382645266	0.9386579323241911	-0.40214492521360645	0.8305359326308972
-11.624144095082618	28.483083006210283	0.9811565553397966	-0.3501486253612326	0.8623512223803009
-11.98757052088968	28.638168487186267	1.0942989805325376	-0.27619931383268576	0.9077633059691466
-11.999455430555999	28.643021141499133	1.0980256064558307	-0.273866763353722	0.9091927693265077
-11.11438165555979	28.077094826076056	0.9153364572472436	-0.4953286085358114	0.7662803627721183
-11.390783517603357	28.330385589064328	0.9346153226481607	-0.41055318261321927	0.8251041892601964
-11.018694723095315	27.985290635821798	0.9215289705900975	-0.5241252589658143	0.7428640407850259
-13.471803069018005	28.77445563984976	1.7022736149741033	-0.09366312201081213	0.9981790788621273
-13.48260549035852	28.773788416678933	1.7067371511898926	-0.09269155079671348	0.9984702173077123
-12.935354512904492	28.789110493383188	1.4749124772957152	-0.14441965552392194	0.9784657805052785
-12.730299209385468	28.768829272465172	1.3895495395185278	-0.16904229667668394	0.9666897791122017
-14.231290469589101	28.525879619960573	1.9818328918994794	-0.06963838678322143	0.9962263997383851
-14.010448775461906	28.63328583652027	1.9077052683378288	-0.06946039836824201	0.999724104107404
-13.506471729136642	28.767317669153915	1.7157162569621196	-0.0916506916905167	0.9984948480201006
-14.460841527293365	28.39408003504012	2.0530742511734137	-0.07325774800134355	0.9889020487718468
-14.783683682753072	28.129965573228738	2.1325259458334056	-0.0911172252586648	0.9710758898446914
-14.975465100779633	27.963363652093868	2.178399114618853	-0.10352805692717382	0.9599134507978738
-14.857377166814722	28.070482248494333	2.1507924144104735	-0.09539281906745786	0.9671679007968397
-15.247091508969765	27.723494694946858	2.242052551629726	-0.12086697158149387	0.9429645408059519
-15.438921475279523	27.548521108541188	2.286717402186129	-0.13248076915696705	0.9306771664500172
-15.777307067901031	27.23142152114181	2.361394296272272	-0.15285939805474635	0.9054899959521376
-15.505550048294694	27.4862002405047	2.301550291862044	-0.1367791028112722	0.9260434913580169
-15.95882932927022	27.057658625283377	2.399311889243251	-0.16480684770136775	0.8896899555919136
-16.071627921968407	26.944874315391413	2.4211156179660835	-0.17256908933840417	0.8787939972737684
-16.348879088595037	26.649360708813276	2.4661998285296693	-0.19650757538121524	0.8455915794429664
-16.427997019937784	26.555959712111072	2.477124069894345	-0.20469543464917367	0.8344599221543801
-16.656844434007954	26.17623866269756	2.4801398952221954	-0.25713803204119573	0.7859760549287899
-16.696536478621557	26.09508062700545	2.475381077875677	-0.27071700333576254	0.7750274187468603
-16.835749776418716	25.686852448177994	2.429317592754357	-0.3512853300147101	0.71717635792489
-16.845061757485475	25.628453285604436	2.4185397251844756	-0.3655533960673344	0.7079538096773872
-16.850433340026893	25.176846057478727	2.3248752638761623	-0.4846779572396807	0.6292934175109192
-16.85038673364371	25.14105029551206	2.3170606694656475	-0.49457802077571483	0.623275850202922
-16.822804208812027	24.752145786172367	2.2415933944104327	-0.5949075717056472	0.5561042807574749
-16.814022621155868	24.619664448408173	2.215827022544336	-0.6289647123899007	0.5332651675072194
-16.812945472733826	24.6090037446475	2.2138979063640987	-0.6316097074917361	0.5313527055579714
-16.723937840816944	24.10943746964462	2.1212435104434286	-0.7623125164450437	0.43224063548678326
-16.711672631053567	24.055094941481215	2.11182896440262	-0.7758603634984594	0.42149421963753586
-16.289023552988983	22.907733919851253	1.9192634244390663	-1.0575512771990976	0.15946016138273394
-16.541701583590093	23.45604246001041	2.0132304165247406	-0.9233191728335781	0.292757521528203
-16.554803726644348	23.499372302025698	2.020026951418473	-0.9130159976552699	0.30205280729951506
-16.28488538521969	22.898119481008653	1.9177084870458188	-1.0598037488635077	0.1571470404279473
-16.26218103763534	22.856454352609262	1.911701509839891	-1.0695959992839295	0.1468382649456225
-15.969194038819062	22.31634337785984	1.8342130490341702	-1.197046715176423	0.012746820791185757
-15.890230123807179	22.1925020649246	1.8231618808876449	-1.2262436064912503	-0.018209560428960006
-15.611918811164477	21.76175729997115	1.7834201007139545	-1.3251782960674836	-0.12788799787373006
-15.389654649869971	21.467446140267274	1.7676787491025812	-1.3869094982232557	-0.2049160638447443
-15.211472875440649	21.22502075941048	1.753585732648448	-1.4364976001149117	-0.26982565024981026
-14.852605830718518	20.76860561637889	1.755947887897611	-1.522365498614393	-0.3856793033552806
-14.818368111934701	20.727265125728813	1.7555301338373372	-1.530261221056915	-0.39660790739777946
-14.010753868674147	19.956266747716498	1.7852231224276693	-1.6446214098747522	-0.5813965951715184
-14.087441807327457	20.012526511232718	1.780212640245126	-1.6363389243635496	-0.5704285336218388
-14.468160486474938	20.371519812579944	1.7622162455783856	-1.5857812983686275	-0.49071764532250817
-14.161164464278139	20.08381166702931	1.7756647211081282	-1.6267718602326477	-0.5551684810530519
-14.781086333771103	20.690256417429	1.7562641690605867	-1.5364813314759922	-0.4068239395178013
-12.566775432145782	19.255877513320883	1.9731263717432326	-1.8132263541391274	-0.6673829984513162
-13.290339014836286	19.46305631769065	1.8438296764069386	-1.720031832445314	-0.6640861435775229
-13.1729303124603	19.418787275288505	1.8633582173699588	-1.7347251648798172	-0.6710635027235191
-12.843245224742368	19.28971157894774	1.9176090937020944	-1.7745552305423982	-0.6888051852816082
-13.364979556612642	19.508469790386137	1.8383790230642436	-1.7136188117360938	-0.6585514245327294
-13.714991928392514	19.7215588672211	1.8052956697854894	-1.6779678431910021	-0.6298775414002782
-10.73275094914898	27.601566124654774	0.9854942172776703	-0.6117497665543724	0.6627721585639379
-10.621312259153935	27.431657608134955	1.011938937201063	-0.6433472952127886	0.6272575524492112
-10.494472622804425	27.139762728691487	1.0749907405163643	-0.6929732149087153	0.5711430472557583
-10.440814811578786	26.97290839065918	1.0984976673498115	-0.7170509881671607	0.5374375358631941
-10.340010025599554	26.46761329405222	1.1888627230301514	-0.7938909540977032	0.4287955231533497
-10.310942985096554	26.231506882359504	1.215612614423669	-0.8268451321720691	0.37896406796969484
-10.254915889396067	25.788604694922874	1.3190892947738766	-0.9069342215600363	0.28872258994339994
-10.226478276469011	25.49740684588262	1.3821883803020638	-0.9622116754545122	0.22515946489219507
-10.15297056364784	24.454238785309386	1.7054333745896277	-1.2027749227226665	0.03823033335841858
-10.148816922605754	23.97207807587904	1.8519325035111072	-1.3139035056594355	-0.04208507937098099
-10.1572747910747	24.735583520367605	1.6207136035436733	-1.137512655467265	0.0845881952084466
-10.162097597121184	24.830116402868736	1.5926903232390344	-1.115942443035508	0.10114838492349779
-10.162546766859359	23.84260305188515	1.8844896273936986	-1.3432059256845583	-0.0608128820637157
-10.199764060738538	23.17965757589045	2.0438459085961376	-1.4819345292343087	-0.15780663790362592
-10.264133457042867	22.925685144978395	2.076700187791782	-1.526525055871435	-0.1912890312175295
-10.334836167150385	22.416165687077918	2.162945527944361	-1.6190208621506998	-0.2748311308210498
-10.491992980100063	22.018023813554393	2.1979084401204316	-1.6855838378970156	-0.3362308182823602
-11.549836964138185	20.072338696358347	2.2331756093500035	-1.8901090944062253	-0.6318007459366443
-11.554967867880773	20.064003427239495	2.232381802899617	-1.8901298576880228	-0.6326036280960124
-10.551136967279964	21.796553611972193	2.223684989176557	-1.722905734373542	-0.37629198003631414
-10.861109989919282	21.2561808403101	2.2334829201411726	-1.7961670755527401	-0.4561319470719879
-10.944210941660401	21.11696785294288	2.2423203544187036	-1.8167937824300677	-0.4803238459292553
-11.133323225905555	20.800917117156818	2.2461838824441145	-1.8486776832789817	-0.5345702329814834
-11.346534801731305	20.436488911990164	2.242631320792391	-1.875449410063115	-0.5864215219129034
-11.231518843805489	20.62710766906838	2.250623352570729	-1.8645898414032653	-0.5624823679245932
-11.741469854730147	19.77949816437784	2.2117805199289076	-1.8913832742031056	-0.6699876848782279
-11.841147224706019	19.661418434931374	2.1944611478650424	-1.8911681785100332	-0.6825647528188645
-11.973386913159729	19.52262481256701	2.1717932121357646	-1.892184713021992	-0.6940720134817209
-12.17042537041236	19.353881967026794	2.114209725739995	-1.8773118134532876	-0.6961386835334743
-12.254791953417843	19.298450378205736	2.071528869777592	-1.8622302336179968	-0.6806570802391496
-12.107678242949614	19.405561627556374	2.131592335751476	-1.8808119467742705	-0.6960948564086775
-4.288326386940742	5.8070230604936794	0.0669082860029563	0.059620547006681304	-0.02009217642112904
-4.307057605244767	5.526002436139832	0.09298259365842146	0.08366193894517797	-0.0217461216256065
-4.180171464701457	5.245978145694322	0.12036520559651805	0.1101928092115581	-0.0102564714366621
-4.162615861022818	5.199209053922773	0.12463012256117384	0.11418400292990652	-0.00865165862740857
-4.143652721141185	5.191949089536986	0.12549909773577733	0.11477690308580635	-0.0071213808118647335
-4.014987066173259	6.398560350145364	0.011377046202445413	0.008902910337290147	-0.006228285735850401
-4.102160277057983	6.226155071234556	0.02721047817807184	0.023898792544100295	-0.009317875163976735
-4.158587255864665	6.1200098173878565	0.03773689717247961	0.033578180973180875	-0.011973456501261932
-4.284793079351208	5.824858607178209	0.06513496841460577	0.05795820351101831	-0.019827645073482034
-3.6322745368198053	5.1479752237781815	0.13493530985886076	0.11925121771212491	0.04073033374768005
-3.7520724673596213	5.133869891353276	0.13456360356786162	0.12049208125390187	0.0284466834975997
-4.068810461062704	5.185234828589743	0.1271956659182929	0.11581073183331697	-2.7093173109495397E-4
-3.4079134276844885	5.238028583704212	0.13204655788348596	0.11037046155843133	0.06258876207215092
-3.870611147185512	6.723331704642558	0.013700741819858251	-0.011809665378981624	0.0011345299187669067
-3.93550508782948	6.569124366309313	0.015889670279608668	-0.0060502314266447825	-4.3060517274774084E-4
-3.083077723553127	5.477621858005871	0.12757888497483308	0.08554587839485656	0.09448076426389103
-3.2016356353304536	5.395281637801698	0.130048672310838	0.09526949256235687	0.08241775666965691
-2.9250367521464256	5.618751443255416	0.13586646163021607	0.07098278507422358	0.1109276180360339
-2.808073832376915	5.742408533499555	0.14016499441783553	0.05878860770807467	0.12191011670029057
-2.561109083068193	6.012828978318681	0.1727781967356183	0.0319430290017903	0.14876451312294503
-3.6562255957727294	7.214473650128381	0.03891183699584612	-0.03276125747701793	0.0012033043821988393
-3.592522873141893	7.34008329807876	0.06945808895716035	-0.05700287272996064	0.005806603700590074
-3.54328167840365	7.470859406778205	0.07847658743530743	-0.06440453515629495	0.0065605155538210605
-2.1477862434435124	6.617732931249476	0.2700838229696761	-0.041098111580797	0.2015771393874867
-2.178221292733067	6.571855578800015	0.2610079971048087	-0.034330760473788	0.1983258573181003
-2.0648331524982755	6.7576354797203635	0.2959360061399765	-0.06147844795274674	0.21096016213158356
-1.8849213199230619	7.066868042911974	0.3525718537267058	-0.10619580790436095	0.23062471923776018
-2.4120263893614973	6.229400814325045	0.20590410225534644	0.007295207342581555	0.16800794225770901
-2.5361866250272955	6.047252036713077	0.17618346934672827	0.029219444756125198	0.1514777929214034
-3.935819787141531	17.984500048599497	1.541608335712537	-0.80174248484363	0.16086443512456183
-3.78336958602557	17.993315823553566	1.5299762965512835	-0.8054810313965376	0.1582319624609639
-3.427077741744119	7.766058137175304	0.17904167583568173	-0.1431776391593839	0.011700612248862522
-3.406569881135219	7.832445527304884	0.1927413692293011	-0.15281332470050865	0.01195588448728635
-3.395983191054093	7.883794864942119	0.20359193719482577	-0.15975930935607255	0.012676529031151844
-3.3371281060386737	8.150918617555703	0.2656471916394588	-0.19390442898273885	0.01636772593120469
-1.278169408830863	8.48437433428823	0.6138660713232067	-0.3109196714797946	0.28978788943890577
-1.4540629241815408	8.03470965362341	0.5317646123704539	-0.24626103127391427	0.2772024976166541
-1.8167261401452421	7.208011822579171	0.37738995023618843	-0.12655793282134573	0.2396699618217754
-1.5523830370140876	7.789776732269239	0.4850178130280687	-0.20872807829681264	0.26582203432713314
-0.9410764433027281	9.405038530050247	0.7683972914502377	-0.43287413144316456	0.3058533093818606
-1.0329367331417418	9.151234284338832	0.7272342685231403	-0.4019269284141499	0.30242736439558043
-0.7679094447811552	9.95277965234512	0.8459666144748679	-0.4912764058452951	0.30991220822494114
-0.33002843814312044	12.134348277380695	1.1038145308278846	-0.6870837430897695	0.30430852953632176
-0.3357764586920513	12.078843485378034	1.098244333800005	-0.6828283663901	0.304925652256121
-3.417433509638533	17.827381727176302	1.5062178493827971	-0.8193163353614882	0.16181965252343486
-3.353382382951112	17.741842308688575	1.5024877773643421	-0.8226848212897221	0.16409266275393186
-3.674832941632539	17.93323560833925	1.5237489537982518	-0.8083175667774125	0.16104206295712425
-3.5409307277999584	17.885907081965335	1.515128676140499	-0.8149359750785612	0.16074511430472987
-3.1860561960175433	17.549365365355296	1.4918846205278324	-0.827990663354469	0.16748575208395264
-2.9981130641699174	17.395321314172424	1.482568700806318	-0.8318397238696238	0.17069996468816923
-3.2165215628928006	17.57820816975883	1.4933397683279286	-0.8266176453518029	0.1673107351875428
-4.1137207324417435	17.95308223849858	1.5598489919443	-0.7956795005999446	0.160550316105451
-4.160621080742889	17.795938972454014	1.568198109407577	-0.7959551967099112	0.16418360583757236
-4.190763877417752	17.70804950350443	1.5730613738781971	-0.7941026781523781	0.16552015548351753
-0.33050020850094985	12.145123827625998	1.104677771570585	-0.6876970991986159	0.30410952225017157
-1.4343564303268679	16.31909273804294	1.389125637315546	-0.8463682601765216	0.20400734905946308
-1.3066176526698219	16.0680303809159	1.3758182215330605	-0.8459741142801842	0.20837392779517122
-1.1152979539279455	15.611202681804269	1.351556120045291	-0.8402668725146492	0.2194389466622874
-2.4474803932797915	17.1585224792057	1.459259058433278	-0.83970694882206	0.181273584508726
-2.055761384167546	17.041296048986602	1.4390156696308467	-0.8451097641465193	0.18684628964142838
-1.9984998164489554	17.002629506016117	1.4353624920657935	-0.8449852540798761	0.18873082556460596
-1.5724149375605685	16.580962567434636	1.4040848303906628	-0.8489708689214538	0.19787429744909368
-2.9820955633715815	17.38344915169903	1.4818189151670116	-0.832095517710997	0.17103524068314666
-2.724789042326286	17.256116533629893	1.4707598543105918	-0.8359801986014144	0.17613931205092911
-2.531457869203797	17.190304756335227	1.4627664565572605	-0.8392166803993826	0.17886137879995104
-4.183190145794866	17.56540290424019	1.5721201454924545	-0.7938004455973116	0.16773231777301087
-4.207099313692599	17.371866069837257	1.5757883309228484	-0.7958929802907837	0.1700788546016927
-4.17345519997633	17.089831976884682	1.5669179014668426	-0.7996607377911851	0.1694542213694745
-3.3148310309893363	8.423923301546052	0.32863562029857574	-0.23412349632389431	0.016678912237418093
-3.3001926290874843	8.663118489326514	0.3784281312820163	-0.26888500342507776	0.014899148569810672
-3.2862287614074197	8.915212706658004	0.4298949359144137	-0.30316098294216265	0.01642438019389957
-3.2794829862540458	9.153166440048345	0.4823233204999604	-0.33858906708462144	0.018120405883429405
-0.3805651487088481	12.953841366376702	1.171331575041401	-0.7363415233927453	0.287714325616936
-0.4307061904896281	13.36924122248353	1.2058140230385275	-0.7618970382150452	0.278466957732051
-0.5075965103225141	13.744646939005303	1.2313748914140012	-0.7773842994847477	0.2698984172369148
-0.5977318219793605	14.096499370658435	1.2575479389965718	-0.7948805656631455	0.2599763246279522
-3.2676731937878696	9.605726412719452	0.5734054695741435	-0.3962619701024741	0.02617555168138442
-3.256429234120413	10.042692132374542	0.6593880797915628	-0.4499632336501146	0.03431040826312206
-3.268410707882346	10.416945356274994	0.724510111924332	-0.48722570580945274	0.04094298069589445
-0.6591870284780542	10.31262568099423	0.8984885912421168	-0.5314834257629262	0.3124015658029893
-0.42285288091859907	11.258976825610697	1.0159027159813414	-0.6199219713249724	0.3138011667147839
-0.42939644071267913	11.215805729165236	1.0107092569348521	-0.6157887523566941	0.31402979510816736
-0.6312573047807166	10.428088654680536	0.9144569850264361	-0.5441446749159767	0.31281635913456685
-3.2903234695987535	10.897386429199772	0.813235065056077	-0.5399803021747058	0.04911987827069542
-2.987291544864133	17.386535233830127	1.4820817931106118	-0.8320375417664561	0.17091665513453597
-4.164359810315925	17.031866286091535	1.5646642450927681	-0.7999050153803013	0.1697613776454361
-0.7097934901376413	14.466809880080852	1.2838437607915938	-0.8112840810666757	0.24886988638008023
-0.8575672753041089	14.969271293498517	1.3132223610023401	-0.8248059938286139	0.23660415565726162
-0.9532329287786547	15.217415294466539	1.3299201874778375	-0.8336571624559089	0.22867338186237368
-4.1386892518049425	16.602845789463966	1.5442165702865638	-0.8007684986135282	0.16556016449017857
-4.159558946386909	16.976159925336383	1.561872973360156	-0.7992490420227543	0.16986215420453998
-4.083322820670365	16.225441788462653	1.5187355993620109	-0.7996076800912192	0.16086793778978856
-4.075875945060494	16.183223288394085	1.5156877487159335	-0.7992077509429768	0.16064192342766603
-3.9528003255732322	15.292784673108926	1.4314582104350315	-0.7877923872078975	0.13827845564734723
-3.9992067929440043	15.73055462668215	1.4757500913709238	-0.7960480975236173	0.15043890565933093
-4.068371905853679	16.139351008679608	1.5115906476819234	-0.7983844938426569	0.15981899109429457
-3.903746688804401	14.691009127397303	1.3660327750070476	-0.770932679650248	0.12192113415932904
-3.86987704440043	14.375574603567006	1.3284828795876404	-0.7590759761016125	0.11490968911644789
-3.9256796422272324	14.820378173973397	1.3807406441828465	-0.7742714608485634	0.12509428257650076
-3.9497350317267026	15.228464150498013	1.4245470402736486	-0.7858374573956199	0.1365936624782901
-3.7268568443784513	13.894308007070336	1.2669909445614567	-0.7435851980222736	0.10517406209042295
-3.698215854277132	13.779058127098043	1.251885934025416	-0.7391432006793609	0.10292042450756009
-3.6779639093146645	13.673870011895303	1.2371663859440245	-0.7333572163630557	0.1012147794805571
-3.571181750067259	13.33170586472178	1.1902934011539597	-0.7191698315882122	0.09441444590165365
-3.4835043026903465	12.977876322076302	1.1388110736534132	-0.697931762873601	0.09004509586742065
-3.404126025364066	12.339701968592273	1.0473812254982289	-0.6606060691459354	0.07563552130513043
-3.3488293333994186	11.895449310153229	0.9755746399145591	-0.6245328233267855	0.0685906042701445
-3.300315153385468	11.14083500028607	0.8558937636804719	-0.564346710897736	0.053568969021086016
-3.9511621749674837	15.271050023970451	1.4291985503180618	-0.7872415060381333	0.13784184226809348
-8.244373317370188	14.628658956740194	1.89129608337793E-5	-1.689556828937237E-5	-8.466290997988437E-6
-8.208489142862772	14.204433859089825	1.804692044484409E-5	-1.5961945723114328E-5	-8.383665064819098E-6
-8.193734077492797	13.966873422743047	1.756423222839345E-5	-1.5430139619123398E-5	-8.355193364926598E-6
-8.232676222944097	14.462837941075223	1.8574088533793525E-5	-1.6534696816942083E-5	-8.42847552455975E-6
-8.19035693955016	13.837323106092928	1.7302458976143317E-5	-1.5127106510592302E-5	-8.357358730090629E-6
-8.113167709168138	13.369167772280294	1.6320102867956086E-5	-1.408344625145034E-5	-8.213960096666937E-6
-8.077142174814208	13.181783020574018	1.5917901534048335E-5	-1.3649265098242265E-5	-8.153245497389425E-6
-7.967407351985131	12.816549861797377	1.511910782589511E-5	-1.2850276459134594E-5	-7.938180377180043E-6
-7.4202031915344335	11.241546128091116	1.1591870277728213E-5	-9.38342876959275E-6	-6.799991981268169E-6
-7.380855782333087	11.139150568907128	1.1350363720596278E-5	-9.139338351301905E-6	-6.714386545504683E-6
-7.603903539139292	11.751642921695533	1.273983050411265E-5	-1.0512632125305672E-5	-7.191191180380987E-6
-7.696154479064555	11.994745340563997	1.3288058904540915E-5	-1.103714134313434E-5	-7.390248929354583E-6
-7.744684776673163	12.145936214046198	1.3614272740502948E-5	-1.1359213161715671E-5	-7.487781161576186E-6
-7.337783016568444	11.036160898112158	1.1102194261690118E-5	-8.89483719717359E-6	-6.617556402104501E-6
-5.478513842259125	7.328297301269693	3.020927261087735E-6	-9.48541796343235E-7	-2.674317725170246E-6
-5.496335515484936	7.350666297835906	3.08348760726522E-6	-9.846293053514799E-7	-2.708358442031294E-6
-5.513292533723025	7.373441024034741	3.1294335494845093E-6	-1.0330411547337255E-6	-2.7410931611321147E-6
-5.7782594324877365	7.704138241466704	4.093039017380733E-6	-1.678624082709899E-6	-3.337052835657797E-6
-5.226288884072366	6.97442447090005	2.4254686953100953E-6	-9.943739243115625E-8	-2.1648420820024708E-6
-5.1320395346395955	6.880771446866525	2.1306288267611816E-6	7.000642116430842E-8	-1.9701148812852427E-6
-4.981658732436152	6.746084424883188	1.8984203813876531E-6	3.9994686269073507E-7	-1.6273138484314442E-6
-4.872230788355059	6.663668971542325	1.734565728036696E-6	5.912607945533967E-7	-1.3646537086335642E-6
-5.95993806317256	8.088641025459268	4.665490039710676E-6	-2.6379370166678637E-6	-3.664594961457483E-6
-6.156106083074739	8.43849134717127	5.4018777646713246E-6	-3.290047083776492E-6	-4.053961520440855E-6
-6.3622803987511345	8.893710900037291	6.296085327330394E-6	-4.337549047658487E-6	-4.4569423507493465E-6
-7.037730777065047	10.279206689455364	9.370235092765723E-6	-7.2267556047852236E-6	-5.939016944247458E-6
-6.511291309796823	9.166024915663732	6.893119833180101E-6	-4.802572682569995E-6	-4.789986779587132E-6
-6.961309529005052	10.091919377967345	8.954722826434986E-6	-6.824539090272393E-6	-5.7753248405778195E-6
-6.976746835639336	10.11701394282087	9.008520905724509E-6	-6.868001779766774E-6	-5.806504888950532E-6
-11.149672852779776	19.026028297048256	0.2875972100972088	-0.06213992234712602	-0.14537108560439665
-11.177286946315288	19.099277703541333	0.2893128497971922	-0.06447570428798421	-0.1459789736326879
-9.18227086019565	22.941744559833715	0.2761430068920244	-0.16565156179496437	-0.0925226866035784
-8.933979733519063	23.042297787756027	0.26919931837504163	-0.1682303905826954	-0.084568978732519
-9.497726748011418	22.723004536194928	0.2822586614314573	-0.15951435814170073	-0.10150160957715733
-11.201816179455392	19.362671115833425	0.2920340327103993	-0.07171237973632498	-0.145833662169206
-11.022193536741858	18.71762456011473	0.28040128761824	-0.05305447416473538	-0.14274514163404928
-10.948655511422155	18.634752597804788	0.2763301178211802	-0.05005095449119621	-0.1407108489001206
-10.739200803101152	18.414265673982754	0.26534690545858297	-0.04278657832961274	-0.1352060242003174
-10.426129079411938	18.242868662510936	0.2480968938718086	-0.035764056393258775	-0.12587938571571927
-10.351495060601314	18.19934593348884	0.24399765207247465	-0.034184418302149994	-0.12364401552192095
-10.276659955502009	18.164399203559437	0.2399112805053526	-0.03280815983917623	-0.12152084307809947
-10.051706148564318	18.092298620546728	0.22698694879691356	-0.029383674693140804	-0.11422967901178066
-11.220597943108505	19.547650220008503	0.2939521018672578	-0.07671842444958277	-0.14568937088827305
-11.213232813518047	19.613678726955158	0.2941866127199202	-0.078184033030754	-0.14544170235213355
-11.167862918473158	19.983763373685665	0.29560728639109124	-0.08806883440581466	-0.14335932379305918
-11.119734753615504	20.180895538942224	0.2959728507565722	-0.09262608637181796	-0.14222979794267077
-10.889962382093142	20.81510177874138	0.2952750250986068	-0.10853482350360313	-0.1360167894602577
-10.989883259185685	20.57314650704364	0.29568663502802095	-0.10289892894394091	-0.13831643292649431
-10.670647697607485	21.25443563231954	0.2942044286772808	-0.11986581135375082	-0.13046315457845045
-8.656589193032165	23.077778160673812	0.2592260536212758	-0.16837498252072364	-0.07644545556891391
-8.262164632393056	22.97490850022338	0.24069707625886172	-0.16299542070325307	-0.06345743328842761
-8.093510801985081	22.896766634500132	0.2320822120744551	-0.15969466828182682	-0.05859248915509599
-7.68989912608717	22.564207698669875	0.20816325958126786	-0.1457975094460886	-0.04574840384682924
-10.61906467426591	21.352055718189742	0.29397617250190583	-0.12213547345897414	-0.12942919905343767
-9.936768220586934	22.310409278173573	0.2892655686306913	-0.14806364177578796	-0.11324375710349673
-9.627937960973474	22.62487940796674	0.2849822235730441	-0.15695895537947868	-0.10494455598744498
-9.573169961095976	22.676544366109272	0.2841109680168009	-0.15834212357671257	-0.10358377795353324
-10.134279956953314	22.058148587414195	0.29050921939979024	-0.14078475877600977	-0.1183663612800337
-10.304582249602808	21.836678921374176	0.2922211869218243	-0.1349975393965136	-0.12221815394184793
-10.555587977067566	21.45179651669559	0.2934735143990007	-0.1245162430342029	-0.12819798160780144
-9.871150253323467	18.04329134881533	0.21681306995298166	-0.027055025084823756	-0.10881320954404217
-9.4491510421968	17.986087424675254	0.1906639900255939	-0.022366000322599982	-0.09461918297638233
-9.39405468440286	17.97674307009461	0.1872904471381222	-0.021819939015364585	-0.09286618525487134
-9.318824933668623	17.968766098777905	0.1822945363445781	-0.0210618041666362	-0.09030306033063265
-8.866655676614846	17.930756511797174	0.15252217176691965	-0.016956261451258215	-0.07447769367465566
-7.460370084706861	22.326890903804703	0.1939874211607131	-0.13713456169920224	-0.039934632001925166
-7.181921823170052	22.004421546653404	0.17528742520437707	-0.12378671327743386	-0.03224286256104357
-6.980050576019263	21.793148493492453	0.16293942143653858	-0.116221331013306	-0.02758278445179045
-6.576542696581086	21.409318391621486	0.13923940799270404	-0.10090920853702975	-0.017633631342074258
-8.591810565175942	17.924390418426363	0.13268998308051824	-0.014350368373651438	-0.06457034162049564
-8.160987566235585	17.895824611247768	0.09782824263180048	-0.009848262679467526	-0.04716538262064265
-8.427526747689353	17.911776804777684	0.11967395160662535	-0.01271417026311874	-0.058100248412487725
-8.540982568507179	17.920050757602066	0.12905681489134757	-0.013909797301541339	-0.0627510955449249
-5.864615339578987	20.755750631962357	0.10202672331210048	-0.07680844511340695	-4.3682597042264925E-4
-5.543802938210256	20.38074487517408	0.08437441030891762	-0.06298958246576458	0.006666980774728428
-6.504364858334945	21.34437545298176	0.13537561782783783	-0.09871272896616982	-0.016094789034234704
-5.970918121132899	20.87023242852833	0.10778151444889185	-0.08042005982735066	-0.0024757810655336
-5.171797381464162	19.89737251545445	0.06434656927033373	-0.04885478774951902	0.011984846863261355
-5.0245480447987125	19.683822661130662	0.05623472683957699	-0.04163948925082933	0.014411992479742657
-4.900152014728899	19.401774462066626	0.04775531473514294	-0.034535508086842	0.014330518040775807
-8.045165203849148	17.895237150670994	0.08511779063418079	-0.008401970122121424	-0.04042434036801283
-7.828330068792466	17.887207984644846	0.05962010926860983	-0.006162546797815674	-0.02770756480025343
-7.588389628929521	17.819549385161938	0.014022630622082508	-8.418032433242774E-4	-0.00667827105547983
-4.683175416995011	18.92056128922509	0.034383232729814084	-0.023305602066956747	0.015712012754715697
-4.557131527726211	18.533459102138394	0.026177237536452534	-0.017957022947620183	0.014514500346460527
-4.377707594286538	17.57417867700677	0.01104660865457896	-0.006317412956798956	0.008911367448153943
-4.375950900357417	17.526057226949376	0.010226059283527645	-0.005731095622536778	0.00844441096580273
-4.484941864981501	18.19838652331461	0.018927686738281185	-0.012077756659756016	0.012757851706692242
-4.372825752777866	17.497105804998277	0.009895492617133166	-0.005555177861656835	0.008175341420951417
-4.260063754969469	16.957122878843833	0.007376824846389681	-0.0030480374271332966	0.005647639111622166
-4.2543796491463395	16.88173839584814	0.006859410861996032	-0.0027675717162187223	0.005144237344619258
-4.172479120773178	16.325671413989923	0.005745777130887536	-0.0015163995248102576	0.0033897981196548766
-4.151871519508384	16.155447405066244	0.0054319215078191254	-0.0010911372696630164	0.0028176465281715933
-4.144035245207647	16.121454065378032	0.005432343638987129	-0.0010613067981599432	0.0027760414936234467
-4.072421898747817	15.289956430567175	0.0038132369666243997	5.402476298775366E-5	0.0012791048302305333
-4.095328121705499	15.489697359268533	0.0041623794596868146	-1.3697080990217122E-4	0.0014757880769991486
-4.118480058777639	15.68595857984359	0.004696349615467167	-4.266589740117953E-4	0.0018763168569213722
-4.140149876500907	16.06180723438685	0.005308900127622397	-9.90214139180595E-4	0.0026719628481882167
-4.179593610389492	14.862900564725685	0.0027224173991702936	4.75808804917989E-4	5.772465705905663E-4
-4.129583690004605	15.034457843656845	0.00316060449104841	3.800167030436974E-4	8.015514517604032E-4
-4.332504046130264	14.727261534199787	0.0013918760366131112	1.659776575273245E-4	3.598799018380837E-4
-6.864381120883843	17.824925970386563	2.4927070558905554E-5	-2.3999506361094776E-5	-5.964701875497279E-6
-7.111456277637915	17.862901719600874	2.5170325717331824E-5	-2.4123141671502162E-5	-6.5954265742606715E-6
-7.361730330183262	17.815658423143518	2.5201241803416874E-5	-2.400326534307477E-5	-7.230250879449939E-6
-6.699631952192596	17.790187728061333	2.4741797798647633E-5	-2.38960155592959E-5	-5.5490186582918844E-6
-6.471535900809904	17.65611081898578	2.4266241541282104E-5	-2.351522383948374E-5	-4.9753799337380365E-6
-6.01856299486931	16.965651538393175	2.2317574989457167E-5	-2.177117859866029E-5	-3.863383270385185E-6
-6.018217814642384	16.964954947243214	2.2315693645192302E-5	-2.176945963739228E-5	-3.862533390138892E-6
-6.192614293475787	17.31914560580889	2.3262525326694785E-5	-2.263255234179864E-5	-4.285229464791007E-6
-6.358826975092747	17.562077889890872	2.3969884950511112E-5	-2.326805703222573E-5	-4.694685169551054E-6
-6.018066056155799	16.964687362149334	2.2314991049209234E-5	-2.1768829949818786E-5	-3.86215264449043E-6
-4.908304538333134	14.969355025422521	1.748279881367356E-5	-1.730486195010113E-5	-1.283244530760169E-6
-4.894965705707698	14.956384548239772	1.7451388547472828E-5	-1.7275154883147774E-5	-1.2534328696819073E-6
-5.522668475480044	15.89108446419409	1.968791922729576E-5	-1.9344552568218663E-5	-2.7089786007131205E-6
-5.590293973325887	16.02332329799043	1.9998749741534597E-5	-1.9631068621102008E-5	-2.865578533695892E-6
-5.62503595550961	16.102423683804165	2.0184194673535313E-5	-1.9803286510960878E-5	-2.940786580379867E-6
-5.79838945170203	16.47567517825189	2.1091216980734373E-5	-2.0640423431881777E-5	-3.347294654146073E-6
-5.818300420163335	16.518599132988257	2.1194401524366162E-5	-2.073603642596872E-5	-3.3901079649109234E-6
-6.016563718580136	16.961325465432818	2.2306574130299556E-5	-2.1761087208572195E-5	-3.858584947462769E-6
-4.911331118979538	14.97328547513143	1.7492318069068426E-5	-1.731372886590651E-5	-1.2903787076655952E-6
-5.0735700023776875	15.16993664121582	1.7963066765989788E-5	-1.775172818860443E-5	-1.6634728917808533E-6
-5.223708594183212	15.375437594116095	1.845877004897788E-5	-1.821232370401268E-5	-2.0077036896198007E-6
-5.2244114000787105	15.376332166246335	1.8460897998736318E-5	-1.8214295546234606E-5	-2.009287569034728E-6
-5.424504479191739	15.698092793846305	1.922647527849284E-5	-1.8918700532809605E-5	-2.4755267566873574E-6
-5.22565127061393	15.37825402853767	1.846545336774853E-5	-1.8218510414428273E-5	-2.0120839625830045E-6
-4.7077301313837365	14.774519111724057	1.7010025582148553E-5	-1.6857128687594663E-5	-8.370367058311809E-7
-4.675015183440867	14.74800878513003	1.694826318796889E-5	-1.6796875018846805E-5	-7.684197464246524E-7
-3.7658512309524754	7.028045440845924	2.5066894772384266E-6	-6.638951508788825E-7	9.773685479913761E-7
