# Supplementary material for: Thyroarytenoid muscle fiber orientation regulates the ability to modulate vocal fold vertical thickness
Source: PLoS One. 2025 Dec 4;20(12):e0337735. doi: 10.1371/journal.pone.0337735 (PMC12677544; doi:10.1371/journal.pone.0337735)
Supplement: S4 Data — (ZIP) [file pone.0337735.s004.zip › Male/contourA8TA1.csv]

% Model	Angle7.mph
% Version	COMSOL 6.1.0.357
% Date	Dec 14 2024, 03:23
% Dimension	2
% Nodes	720
% Expressions	3
% Description	Line
% cpl1x	cpl1y	Displacement magnitude	u	v
-11.968005616002486	39.650844643500406	0	0	0
-12.100925229184412	39.521184251215715	0	0	0
-11.810234379374002	39.74293127707726	0	0	0
-11.76596306338081	39.775513356632324	0	0	0
-11.47739948826791	39.862189693672036	0	0	0
-11.258980847445656	39.857881496438054	0	0	0
-11.716143543792246	39.796222579001906	0	0	0
-11.163938214941039	39.85365079891891	0	0	0
-10.796207435616262	39.85090503287166	0	0	0
-10.709496869932108	39.85039381204079	0	0	0
-10.37169574884199	39.850036177539195	0	0	0
-12.13512273325702	39.460672833157	0	0	0
-12.240660142730178	39.24849072022055	0	0	0
-12.227325367848685	39.08705965880899	0	0	0
-12.205740642978935	38.979124391808504	0	0	0
-9.681369688821853	39.850002288818345	0	0	0
-9.209886193231677	39.8500022888185	0	0	0
-6.503691158131879	38.96454001876737	0	0	0
-6.587351156296421	39.29642873129991	0	0	0
-6.771159512318912	39.57700815680421	0	0	0
-6.814129999907874	39.651652838586976	0	0	0
-7.229593906641747	39.84203493583536	0	0	0
-7.181795837296288	39.83706132882147	0	0	0
-7.033567159296577	39.76166368437849	0	0	0
-7.6946177519140235	39.85300356006798	0	0	0
-6.488283836647731	38.91091546805024	0	0	0
-10.243595360807257	39.850002288818345	0	0	0
-9.730298368089413	39.85000228881833	0	0	0
-9.743014193148053	39.85000228881833	0	0	0
-9.085341826788042	39.8500022888185	0	0	0
-7.779783738995952	39.851154726690396	0	0	0
-7.886706964608754	39.850916601280545	0	0	0
-8.209330570361047	39.849987794146756	0	0	0
-8.699211804792647	39.85004545472901	0	0	0
-8.427966558711145	39.8500350871401	0	0	0
-12.152615457473026	38.61822056218743	0	0	0
-12.150457207342695	38.60568225439725	0	0	0
-12.146591986235311	38.58859764700979	0	0	0
-12.074238696384148	38.24828133015453	0	0	0
-6.441829287929373	38.514252064367554	0	0	0
-6.4796557750756225	38.830935381536946	0	0	0
-6.431316994593285	38.355730965701305	0	0	0
-6.415000660473024	38.12021737547059	0	0	0
-12.006552716049852	37.91928976266428	0	0	0
-11.966773292852782	37.7322909897182	0	0	0
-11.899335717233097	37.41624344712912	0	0	0
-11.86072968481382	37.23337054820751	0	0	0
-6.405495081109018	37.81045524455644	0	0	0
-6.3802834672144035	37.49850283645258	0	0	0
-6.34327199449609	36.990127261889924	0	0	0
-6.3346776499635205	36.89181710192548	0	0	0
-6.327277488709939	36.80573234114482	0	0	0
-11.839379859361392	37.12464213602315	0	0	0
-11.66031709327127	36.191536938073696	0	0	0
-11.619905720758748	35.962379473002436	0	0	0
-11.730360249335298	36.58305483766412	0	0	0
-6.248695444183289	35.88284413383002	0	0	0
-6.190644674951313	35.36621719878445	0	0	0
-6.146329446134891	34.860882297696094	0	0	0
-1.0600869276340483	18.316100001774196	0	0	0
-1.0459016161732135	18.37692181363064	0	0	0
-1.1744205707972624	18.153797557800345	0	0	0
-1.311326192584243	17.97535615877772	0	0	0
-1.386335587551091	17.922671465764726	0	0	0
-1.650548821745367	17.757514160475903	0	0	0
-0.9718149006219283	18.630446296863695	0	0	0
-0.9542349860686515	18.852537320770427	0	0	0
-0.9467123425971604	18.932059856972355	0	0	0
-0.9488912973033679	19.009058522305217	0	0	0
-0.9602591937381534	19.185733594449147	0	0	0
-1.0005126263859143	19.36574217623491	0	0	0
-6.05347281998843	34.07388368729615	0	0	0
-5.779746191862431	31.198536783186327	0	0	0
-5.81260308842713	31.6601371096856	0	0	0
-5.898916358898413	32.61341104261303	0	0	0
-5.976331308258205	33.33624786626052	0	0	0
-11.555172919712001	35.57995576034233	0	0	0
-11.427224513094306	34.824469013294944	0	0	0
-11.302991741507174	34.01939293201957	0	0	0
-11.26269403333529	33.74326682230424	0	0	0
-10.87492360433819	31.536162433666846	0	0	0
-10.79808267178972	31.096982410679725	0	0	0
-10.515617328365707	29.431210118152052	0	0	0
-11.095255333576779	32.78560916869341	0	0	0
-10.374607869233792	28.677418549364212	0	0	0
-1.9007542873442729	17.670028077820447	0	0	0
-2.0779141835942943	17.606247817656115	0	0	0
-2.421704394542373	17.610906476909	0	0	0
-2.5268901597962445	17.60827853304663	0	0	0
-1.0157099330243569	19.441588102125813	0	0	0
-1.1062328150339649	19.65851365771074	0	0	0
-1.0950141199455286	19.63861486947969	0	0	0
-1.0936631912571904	19.634142492606518	0	0	0
-1.2019485900933222	19.823967402584525	0	0	0
-1.2626663164006444	19.90610167368628	0	0	0
-1.3479656887537845	20.02184186709379	0	0	0
-1.3818036936806772	20.069240413165744	0	0	0
-1.490043238491493	20.21081153288452	0	0	0
-5.495158991359491	28.68268136418761	0	0	0
-5.507477156915547	28.790577524822243	0	0	0
-5.640376413522405	29.93509919763994	0	0	0
-5.66674537726079	30.200894570944342	0	0	0
-11.232964758328787	33.56280133293661	0	0	0
-9.890707351552885	26.584105713780335	0	0	0
-9.499209611630052	25.463046361573806	0	0	0
-10.251371607480321	28.08873461337165	0	0	0
-9.949856872037069	26.81141811544305	0	0	0
-9.409620206466	25.28683176907262	0	0	0
-8.975776833099328	24.413789608181347	0	0	0
-8.450931047688341	23.67686534172989	0	0	0
-8.315280225053407	23.486682331666373	0	0	0
-8.109310669822081	23.245736403988893	0	0	0
-5.04821833795282	26.35030357792787	0	0	0
-5.072511135861281	26.457154341834364	0	0	0
-5.319014801988768	27.6151602307035	0	0	0
-5.298549699956672	27.508324942348306	0	0	0
-1.6547952866665352	20.435138707303928	0	0	0
-1.7068462026965912	20.505043732104994	0	0	0
-1.8328638043067826	20.675856534446993	0	0	0
-1.9146876228856835	20.78271581099791	0	0	0
-1.9589596542270868	20.838178803681924	0	0	0
-2.2267902915590323	21.173727916983232	0	0	0
-2.4765836027203294	21.524027437877677	0	0	0
-2.510632075597485	21.56945277354053	0	0	0
-3.4170539347823667	18.323036770820913	0	0	0
-3.3613588547056894	18.26201824120377	0	0	0
-2.8302006677410443	17.7685842180935	0	0	0
-3.0213186080937637	17.882690433716814	0	0	0
-2.9853774190574067	17.85333337493745	0	0	0
-4.904236518511963	25.91960781073081	0	0	0
-4.723668736196532	25.314951331292864	0	0	0
-4.604679940346854	25.051089745874435	0	0	0
-4.281370486848969	24.383328411417228	0	0	0
-3.2125741016240386	22.611557155864187	0	0	0
-3.272014261258436	22.70654698603269	0	0	0
-2.5518384799861815	21.63096481182497	0	0	0
-2.8735384712196232	22.08009398368013	0	0	0
-3.1756044296995665	22.556944434453374	0	0	0
-4.545571876999899	19.652622560032107	0	0	0
-4.424895516455141	19.524062222800467	0	0	0
-3.958958611653594	19.00470136406695	0	0	0
-3.8782730930382083	18.915322300283425	0	0	0
-5.025563667731989	20.107549344377823	0	0	0
-5.277731362781373	20.350988119887234	0	0	0
-5.606549304112775	20.6598148798465	0	0	0
-6.131048509468386	21.17349677678001	0	0	0
-7.17416985769136	22.198608654304337	0	0	0
-7.6413332318231895	22.67125431062098	0	0	0
-6.9150129554945305	21.927639425126234	0	0	0
-6.31895859009996	21.343154735881807	0	0	0
-6.618255579081206	21.642875823077	0	0	0
-3.6680004015474728	23.30103040805593	0	0	0
-3.83446762916781	23.580833568731567	0	0	0
-4.071443328978513	23.987709649252928	0	0	0
-7.640251545310057	17.586782544931808	0	0	0
-7.509356374993602	17.79911102953117	0	0	0
-7.6989388334005735	17.4903691638282	0	0	0
-7.762103216471637	17.30759444679789	0	0	0
-7.821162534822876	17.152686250634986	0	0	0
-7.87221896818102	16.9473112831706	0	0	0
-7.921170402924522	16.753942907049066	0	0	0
-7.9783869673286425	16.470761822820492	0	0	0
-8.003886469325913	16.357472230499454	0	0	0
-8.041803974825056	16.197407590250943	0	0	0
-8.11957094103931	15.808141817188318	0	0	0
-8.094241908274963	15.975737091845481	0	0	0
-8.149959289733443	15.594634263864748	0	0	0
-4.487015489615116	14.591722761896559	0	0	0
-4.416731324563106	14.512870608922288	0	0	0
-4.329055028394281	14.412978776001905	0	0	0
-4.19303203891211	14.248275933735142	0	0	0
-4.178965322518646	14.23024927967746	0	0	0
-8.208595369810979	15.125877972768416	0	0	0
-8.250106284083648	14.883579494882824	0	0	0
-8.184763342662869	15.304083214581624	0	0	0
-8.194040568253598	15.203367992185502	0	0	0
-4.009503675450382	13.95499929048619	0	0	0
-3.967321215997023	13.879167246534847	0	0	0
-3.8768075373306097	13.684183745503944	0	0	0
-3.8285567068758617	13.577304042901428	0	0	0
-3.679175518096213	13.165512678706849	0	0	0
-3.5952780276413945	12.848827743115857	0	0	0
-3.8035301168690907	13.511178334388502	0	0	0
-3.5706258476984103	12.751547870197772	0	0	0
-3.536337058362929	12.508568926206657	0	0	0
-3.4943523373487664	12.217884679130231	0	0	0
-3.476217738039166	12.051206781698731	0	0	0
-3.4381043775288846	11.707787309160882	0	0	0
-3.4175141432913065	11.442487558596586	0	0	0
-3.390535492772293	10.959938069747185	0	0	0
-3.391605607580326	10.637069694303245	0	0	0
-3.3957072198915474	11.125983907025887	0	0	0
-3.3933099091125833	10.454525891479044	0	0	0
-3.392748642497309	10.363320317554606	0	0	0
-3.3881777990103163	10.052022617744685	0	0	0
-3.379931059854188	9.65560915900371	0	0	0
-3.38003327420144	9.645525660619372	0	0	0
-3.380411775956053	9.63612711841371	0	0	0
-3.4070943292007656	9.209820550583608	0	0	0
-3.4177904844649305	8.97279793026408	0	0	0
-4.670507470987797	6.528342318175511	0	0	0
-4.472672713765167	6.53165408154053	0	0	0
-4.296096768007061	6.564113874181485	0	0	0
-4.1907677441120486	6.6201318525786546	0	0	0
-3.42823364007561	8.77881073484247	0	0	0
-3.440421539484517	8.631632878187974	0	0	0
-3.510174069952668	8.051882576425108	0	0	0
-3.4654247941708625	8.41479710425795	0	0	0
-3.519325274558982	7.974355231943207	0	0	0
-3.8048036653298265	6.960169305120867	0	0	0
-3.942941641067294	6.809098812242506	0	0	0
-4.081244662082278	6.715380176995773	0	0	0
-3.557899482821399	7.6388476831782866	0	0	0
-3.5506928691402093	7.692857622749482	0	0	0
-3.535122007221198	7.8370201875805385	0	0	0
-3.5827478111781415	7.560437912809053	0	0	0
-3.656557182300242	7.31345080673359	0	0	0
-3.741595319822733	7.091603710798701	0	0	0
-12.48823622079036	29.318127189803445	0	0	0
-12.301573729696075	29.291730374054282	0	0	0
-12.904182385341631	29.37659805299116	0	0	0
-12.704310573905445	29.35687813300677	0	0	0
-13.215739023882737	29.375039723105594	0	0	0
-13.289816212405814	29.38416912499247	0	0	0
-13.628735756055638	29.408293625969595	0	0	0
-13.761313265189306	29.420327221129604	0	0	0
-13.789831291953012	29.42263826529943	0	0	0
-14.193507593470319	29.351006338599753	0	0	0
-14.343065600888547	29.30623263263965	0	0	0
-15.169871121939503	28.7024294022831	0	0	0
-15.025976096323706	28.826575538617305	0	0	0
-14.704342841257393	29.099582909420015	0	0	0
-14.77814405518191	29.048154888872233	0	0	0
-15.194930389272562	28.670268692680192	0	0	0
-15.552436058935607	28.262388145106144	0	0	0
-15.65870487864321	28.128694460225432	0	0	0
-15.420870685895718	28.414489982476084	0	0	0
-16.14669845066415	27.534817692946177	0	0	0
-16.18902508127296	27.487365967844962	0	0	0
-16.090879730623392	27.60512583812312	0	0	0
-15.906983759261689	27.83045491742547	0	0	0
-15.78801336657089	27.974288039163056	0	0	0
-16.4224657835804	27.241242221715776	0	0	0
-16.636541644582238	27.015574682657572	0	0	0
-16.701862721366762	26.948993088668995	0	0	0
-16.98192097775023	26.67928029930171	0	0	0
-17.086567607533095	26.586911131348927	0	0	0
-16.810764952407226	26.84442366016748	0	0	0
-17.316197999609905	26.352544552541893	0	0	0
-17.45518464052986	26.210110438215963	0	0	0
-17.722095738557805	25.895382301413925	0	0	0
-17.72264017583542	25.894744071275742	0	0	0
-17.932597821946576	25.11386146747848	0	0	0
-17.907096306050956	25.00313633884308	0	0	0
-17.75267320881764	24.32471147247125	0	0	0
-17.92944471255859	25.1306830888716	0	0	0
-17.722777975835573	25.894232143167198	0	0	0
-17.728945142955695	25.871483784810497	0	0	0
-17.700264955727473	24.192801294244298	0	0	0
-17.492893227235577	23.675149455238873	0	0	0
-17.219818972655105	23.051350814888384	0	0	0
-17.213682929786287	23.036984749786797	0	0	0
-17.20651458505761	23.021889840621302	0	0	0
-16.72944438496599	22.0265670999435	0	0	0
-16.772330573218266	22.113599037757318	0	0	0
-16.97378539565523	22.529669064239176	0	0	0
-16.69878402350933	21.97001521221032	0	0	0
-16.44523432072541	21.481646309928003	0	0	0
-16.38784636008633	21.382208809377225	0	0	0
-16.10429654720809	20.90765006213037	0	0	0
-15.229590069694847	19.59839917871314	0	0	0
-15.573303162172023	20.08692966262294	0	0	0
-15.762739830454272	20.369577854236137	0	0	0
-15.676053214728174	20.229671015614727	0	0	0
-15.004965242227517	19.29705702264412	0	0	0
-14.347740685004595	18.43237628944785	0	0	0
-14.71316053352021	18.903140185799252	0	0	0
-14.112301424219844	18.14085757339455	0	0	0
-13.786968016309958	17.746840232171802	0	0	0
-12.572484095421888	16.31238607204104	0	0	0
-12.73923093656964	16.50237005974189	0	0	0
-13.149721100590622	16.985383718836303	0	0	0
-13.560443943361147	17.474962802260926	0	0	0
-12.433087863224218	16.142914163274668	0	0	0
-11.67886765718853	15.130655135953049	0	0	0
-11.370603754574383	14.616160191779192	0	0	0
-11.928279318244115	15.521235666230787	0	0	0
-11.098102119973685	14.067276715400904	0	0	0
-10.94829922258624	13.75778922441979	0	0	0
-10.566136973193167	12.955069884045642	0	0	0
-10.528617101577506	12.869997651759531	0	0	0
-10.125844678960055	12.03212679724241	0	0	0
-10.205786830641387	12.200371242765215	0	0	0
-10.11776374681346	12.014636087480781	0	0	0
-9.799033203597945	11.32040592221854	0	0	0
-9.732454220074882	11.174895810343436	0	0	0
-10.081694286405995	11.938670646469957	0	0	0
-9.419861471494833	10.505758447346915	0	0	0
-9.39945834397536	10.463080013210769	0	0	0
-9.362989365785312	10.388561145610026	0	0	0
-9.15485933130238	9.94585479357356	0	0	0
-12.250739993292553	19.150604908283345	0	0	0
-12.385666050996104	19.229462944007324	0	0	0
-12.018444755085756	18.995911937273455	0	0	0
-11.827571680933026	18.805921238230237	0	0	0
-11.71378598197753	18.69006222155872	0	0	0
-11.489121580415649	18.312221504949157	0	0	0
-11.42092816915265	18.202424829191397	0	0	0
-11.137081940903064	17.673975351763787	0	0	0
-11.050577560623434	17.52903972488271	0	0	0
-10.900173758069224	17.228821915447778	0	0	0
-10.59407257662658	16.86993613536655	0	0	0
-10.4015251414116	16.663994998799538	0	0	0
-9.980308680915373	16.24426542990552	0	0	0
-10.52456597891735	16.788877057884427	0	0	0
-9.215934750579713	15.702403997568886	0	0	0
-9.506635524164235	15.916651407254937	0	0	0
-9.713477904294042	16.0562870014233	0	0	0
-8.987328542896977	15.535943891824608	0	0	0
-7.038155536202357	2.4161328913912485	0	0	0
-7.218271698777633	2.47634434863711	0	0	0
-7.402921517489648	2.596088343862585	0	0	0
-5.610926604361966	2.56874897195521	0	0	0
-5.791192046184306	2.4885541575675454	0	0	0
-6.090991914769232	2.367770791599311	0	0	0
-6.223300720670824	2.365865245728654	0	0	0
-8.524776938151282	15.280293075065625	0	0	0
-8.5390176621	15.301185889469425	0	0	0
-8.574275941324595	15.320887483760043	0	0	0
-5.2268760988311245	3.1984387632370352	0	0	0
-5.323022364028059	2.954304032548915	0	0	0
-5.411391041049513	2.8046470279535036	0	0	0
-5.361270108912003	2.863813885716368	0	0	0
-5.176470922340737	3.3654332504811606	0	0	0
-4.997438755280889	4.032636318053695	0	0	0
-5.108994509801874	3.6116460899580636	0	0	0
-4.991774580661376	4.054261353979088	0	0	0
-6.53602006808163	2.347293243898074	0	0	0
-6.871423256057571	2.3759082864320638	0	0	0
-6.725008134174486	2.363972974785624	0	0	0
-7.498445287702315	2.6504749625169852	0	0	0
-7.543394316053332	2.6908233254228815	0	0	0
-7.714537633122486	2.9137762658493207	0	0	0
-7.7891268079090406	3.0564766598021276	0	0	0
-7.80527300412054	3.4063802626319237	0	0	0
-7.804324521600502	3.2269612996167556	0	0	0
-7.758877336072651	3.698244931275473	0	0	0
-7.751964178591711	3.7286102673963915	0	0	0
-4.868412953288395	4.489722570165323	0	0	0
-4.944274103721604	4.221530184777065	0	0	0
-4.861218645669248	4.514367912389247	0	0	0
-4.761328567585714	4.872867994409656	0	0	0
-7.7347878369548635	3.762505605967378	0	0	0
-7.441188952293851	4.488511996506501	0	0	0
-7.462522939780039	4.43043664258904	0	0	0
-7.583988224902736	4.103803156183615	0	0	0
-7.428705960551779	4.562167039268793	0	0	0
-7.367225146909923	5.0179675342064245	0	0	0
-7.395373926440531	5.510469499667041	0	0	0
-7.396628687854849	5.543415335697084	0	0	0
-8.951906927477943	9.55517852325179	0	0	0
-8.732770861641235	9.107630277300872	0	0	0
-8.477149435408428	8.592840803667324	0	0	0
-8.352048182285694	8.325615036227727	0	0	0
-8.222367325804308	8.079901469599669	0	0	0
-4.558078678429407	5.6727023718291845	0	0	0
-4.661854211303943	5.2307881209663405	0	0	0
-4.6736829568741065	5.179041007331088	0	0	0
-4.664862639408369	5.2157017440172675	0	0	0
-7.642518454416541	6.7438038314408955	0	0	0
-7.72390205946121	6.960130553786359	0	0	0
-7.960824009101229	7.5515457825414485	0	0	0
-7.398279738095727	5.568321714484634	0	0	0
-7.486554017062449	6.151026864151781	0	0	0
-7.599533786520233	6.612688047526157	0	0	0
-4.559353287845783	5.783205763653101	0	0	0
-4.539973927898901	6.108340489734484	0	0	0
-4.595870421128182	6.280367827388355	0	0	0
-11.949523827617073	29.206895619841305	0	0	0
-11.807688642858182	29.154031813094953	0	0	0
-12.00330605669702	29.223330979102066	0	0	0
-11.58017196199464	29.065937130844834	0	0	0
-11.41683712235142	28.96940271662765	0	0	0
-11.219350371023808	28.853937987330728	0	0	0
-11.063811648377435	28.68153300927144	0	0	0
-10.947486528223845	28.535037823889105	0	0	0
-10.899230615467399	28.323819733732066	0	0	0
-10.868467577029437	28.194812621939796	0	0	0
-10.876511202290695	28.109887068149042	0	0	0
-10.899672074901286	27.854101802332053	0	0	0
-12.412266700730603	28.73183000599365	0	0	0
-12.004390987243811	28.644127827029816	0	0	0
-11.418956634563854	28.353076382645266	0	0	0
-11.624144095082618	28.483083006210283	0	0	0
-11.98757052088968	28.638168487186267	0	0	0
-11.999455430555999	28.643021141499133	0	0	0
-11.11438165555979	28.077094826076056	0	0	0
-11.390783517603357	28.330385589064328	0	0	0
-11.018694723095315	27.985290635821798	0	0	0
-13.471803069018005	28.77445563984976	0	0	0
-13.48260549035852	28.773788416678933	0	0	0
-12.935354512904492	28.789110493383188	0	0	0
-12.730299209385468	28.768829272465172	0	0	0
-14.231290469589101	28.525879619960573	0	0	0
-14.010448775461906	28.63328583652027	0	0	0
-13.506471729136642	28.767317669153915	0	0	0
-14.460841527293365	28.39408003504012	0	0	0
-14.783683682753072	28.129965573228738	0	0	0
-14.975465100779633	27.963363652093868	0	0	0
-14.857377166814722	28.070482248494333	0	0	0
-15.247091508969765	27.723494694946858	0	0	0
-15.438921475279523	27.548521108541188	0	0	0
-15.777307067901031	27.23142152114181	0	0	0
-15.505550048294694	27.4862002405047	0	0	0
-15.95882932927022	27.057658625283377	0	0	0
-16.071627921968407	26.944874315391413	0	0	0
-16.348879088595037	26.649360708813276	0	0	0
-16.427997019937784	26.555959712111072	0	0	0
-16.656844434007954	26.17623866269756	0	0	0
-16.696536478621557	26.09508062700545	0	0	0
-16.835749776418716	25.686852448177994	0	0	0
-16.845061757485475	25.628453285604436	0	0	0
-16.850433340026893	25.176846057478727	0	0	0
-16.85038673364371	25.14105029551206	0	0	0
-16.822804208812027	24.752145786172367	0	0	0
-16.814022621155868	24.619664448408173	0	0	0
-16.812945472733826	24.6090037446475	0	0	0
-16.723937840816944	24.10943746964462	0	0	0
-16.711672631053567	24.055094941481215	0	0	0
-16.289023552988983	22.907733919851253	0	0	0
-16.541701583590093	23.45604246001041	0	0	0
-16.554803726644348	23.499372302025698	0	0	0
-16.28488538521969	22.898119481008653	0	0	0
-16.26218103763534	22.856454352609262	0	0	0
-15.969194038819062	22.31634337785984	0	0	0
-15.890230123807179	22.1925020649246	0	0	0
-15.611918811164477	21.76175729997115	0	0	0
-15.389654649869971	21.467446140267274	0	0	0
-15.211472875440649	21.22502075941048	0	0	0
-14.852605830718518	20.76860561637889	0	0	0
-14.818368111934701	20.727265125728813	0	0	0
-14.010753868674147	19.956266747716498	0	0	0
-14.087441807327457	20.012526511232718	0	0	0
-14.468160486474938	20.371519812579944	0	0	0
-14.161164464278139	20.08381166702931	0	0	0
-14.781086333771103	20.690256417429	0	0	0
-12.566775432145782	19.255877513320883	0	0	0
-13.290339014836286	19.46305631769065	0	0	0
-13.1729303124603	19.418787275288505	0	0	0
-12.843245224742368	19.28971157894774	0	0	0
-13.364979556612642	19.508469790386137	0	0	0
-13.714991928392514	19.7215588672211	0	0	0
-10.73275094914898	27.601566124654774	0	0	0
-10.621312259153935	27.431657608134955	0	0	0
-10.494472622804425	27.139762728691487	0	0	0
-10.440814811578786	26.97290839065918	0	0	0
-10.340010025599554	26.46761329405222	0	0	0
-10.310942985096554	26.231506882359504	0	0	0
-10.254915889396067	25.788604694922874	0	0	0
-10.226478276469011	25.49740684588262	0	0	0
-10.15297056364784	24.454238785309386	0	0	0
-10.148816922605754	23.97207807587904	0	0	0
-10.1572747910747	24.735583520367605	0	0	0
-10.162097597121184	24.830116402868736	0	0	0
-10.162546766859359	23.84260305188515	0	0	0
-10.199764060738538	23.17965757589045	0	0	0
-10.264133457042867	22.925685144978395	0	0	0
-10.334836167150385	22.416165687077918	0	0	0
-10.491992980100063	22.018023813554393	0	0	0
-11.549836964138185	20.072338696358347	0	0	0
-11.554967867880773	20.064003427239495	0	0	0
-10.551136967279964	21.796553611972193	0	0	0
-10.861109989919282	21.2561808403101	0	0	0
-10.944210941660401	21.11696785294288	0	0	0
-11.133323225905555	20.800917117156818	0	0	0
-11.346534801731305	20.436488911990164	0	0	0
-11.231518843805489	20.62710766906838	0	0	0
-11.741469854730147	19.77949816437784	0	0	0
-11.841147224706019	19.661418434931374	0	0	0
-11.973386913159729	19.52262481256701	0	0	0
-12.17042537041236	19.353881967026794	0	0	0
-12.254791953417843	19.298450378205736	0	0	0
-12.107678242949614	19.405561627556374	0	0	0
-4.288326386940742	5.8070230604936794	0	0	0
-4.307057605244767	5.526002436139832	0	0	0
-4.180171464701457	5.245978145694322	0	0	0
-4.162615861022818	5.199209053922773	0	0	0
-4.143652721141185	5.191949089536986	0	0	0
-4.014987066173259	6.398560350145364	0	0	0
-4.102160277057983	6.226155071234556	0	0	0
-4.158587255864665	6.1200098173878565	0	0	0
-4.284793079351208	5.824858607178209	0	0	0
-3.6322745368198053	5.1479752237781815	0	0	0
-3.7520724673596213	5.133869891353276	0	0	0
-4.068810461062704	5.185234828589743	0	0	0
-3.4079134276844885	5.238028583704212	0	0	0
-3.870611147185512	6.723331704642558	0	0	0
-3.93550508782948	6.569124366309313	0	0	0
-3.083077723553127	5.477621858005871	0	0	0
-3.2016356353304536	5.395281637801698	0	0	0
-2.9250367521464256	5.618751443255416	0	0	0
-2.808073832376915	5.742408533499555	0	0	0
-2.561109083068193	6.012828978318681	0	0	0
-3.6562255957727294	7.214473650128381	0	0	0
-3.592522873141893	7.34008329807876	0	0	0
-3.54328167840365	7.470859406778205	0	0	0
-2.1477862434435124	6.617732931249476	0	0	0
-2.178221292733067	6.571855578800015	0	0	0
-2.0648331524982755	6.7576354797203635	0	0	0
-1.8849213199230619	7.066868042911974	0	0	0
-2.4120263893614973	6.229400814325045	0	0	0
-2.5361866250272955	6.047252036713077	0	0	0
-3.935819787141531	17.984500048599497	0	0	0
-3.78336958602557	17.993315823553566	0	0	0
-3.427077741744119	7.766058137175304	0	0	0
-3.406569881135219	7.832445527304884	0	0	0
-3.395983191054093	7.883794864942119	0	0	0
-3.3371281060386737	8.150918617555703	0	0	0
-1.278169408830863	8.48437433428823	0	0	0
-1.4540629241815408	8.03470965362341	0	0	0
-1.8167261401452421	7.208011822579171	0	0	0
-1.5523830370140876	7.789776732269239	0	0	0
-0.9410764433027281	9.405038530050247	0	0	0
-1.0329367331417418	9.151234284338832	0	0	0
-0.7679094447811552	9.95277965234512	0	0	0
-0.33002843814312044	12.134348277380695	0	0	0
-0.3357764586920513	12.078843485378034	0	0	0
-3.417433509638533	17.827381727176302	0	0	0
-3.353382382951112	17.741842308688575	0	0	0
-3.674832941632539	17.93323560833925	0	0	0
-3.5409307277999584	17.885907081965335	0	0	0
-3.1860561960175433	17.549365365355296	0	0	0
-2.9981130641699174	17.395321314172424	0	0	0
-3.2165215628928006	17.57820816975883	0	0	0
-4.1137207324417435	17.95308223849858	0	0	0
-4.160621080742889	17.795938972454014	0	0	0
-4.190763877417752	17.70804950350443	0	0	0
-0.33050020850094985	12.145123827625998	0	0	0
-1.4343564303268679	16.31909273804294	0	0	0
-1.3066176526698219	16.0680303809159	0	0	0
-1.1152979539279455	15.611202681804269	0	0	0
-2.4474803932797915	17.1585224792057	0	0	0
-2.055761384167546	17.041296048986602	0	0	0
-1.9984998164489554	17.002629506016117	0	0	0
-1.5724149375605685	16.580962567434636	0	0	0
-2.9820955633715815	17.38344915169903	0	0	0
-2.724789042326286	17.256116533629893	0	0	0
-2.531457869203797	17.190304756335227	0	0	0
-4.183190145794866	17.56540290424019	0	0	0
-4.207099313692599	17.371866069837257	0	0	0
-4.17345519997633	17.089831976884682	0	0	0
-3.3148310309893363	8.423923301546052	0	0	0
-3.3001926290874843	8.663118489326514	0	0	0
-3.2862287614074197	8.915212706658004	0	0	0
-3.2794829862540458	9.153166440048345	0	0	0
-0.3805651487088481	12.953841366376702	0	0	0
-0.4307061904896281	13.36924122248353	0	0	0
-0.5075965103225141	13.744646939005303	0	0	0
-0.5977318219793605	14.096499370658435	0	0	0
-3.2676731937878696	9.605726412719452	0	0	0
-3.256429234120413	10.042692132374542	0	0	0
-3.268410707882346	10.416945356274994	0	0	0
-0.6591870284780542	10.31262568099423	0	0	0
-0.42285288091859907	11.258976825610697	0	0	0
-0.42939644071267913	11.215805729165236	0	0	0
-0.6312573047807166	10.428088654680536	0	0	0
-3.2903234695987535	10.897386429199772	0	0	0
-2.987291544864133	17.386535233830127	0	0	0
-4.164359810315925	17.031866286091535	0	0	0
-0.7097934901376413	14.466809880080852	0	0	0
-0.8575672753041089	14.969271293498517	0	0	0
-0.9532329287786547	15.217415294466539	0	0	0
-4.1386892518049425	16.602845789463966	0	0	0
-4.159558946386909	16.976159925336383	0	0	0
-4.083322820670365	16.225441788462653	0	0	0
-4.075875945060494	16.183223288394085	0	0	0
-3.9528003255732322	15.292784673108926	0	0	0
-3.9992067929440043	15.73055462668215	0	0	0
-4.068371905853679	16.139351008679608	0	0	0
-3.903746688804401	14.691009127397303	0	0	0
-3.86987704440043	14.375574603567006	0	0	0
-3.9256796422272324	14.820378173973397	0	0	0
-3.9497350317267026	15.228464150498013	0	0	0
-3.7268568443784513	13.894308007070336	0	0	0
-3.698215854277132	13.779058127098043	0	0	0
-3.6779639093146645	13.673870011895303	0	0	0
-3.571181750067259	13.33170586472178	0	0	0
-3.4835043026903465	12.977876322076302	0	0	0
-3.404126025364066	12.339701968592273	0	0	0
-3.3488293333994186	11.895449310153229	0	0	0
-3.300315153385468	11.14083500028607	0	0	0
-3.9511621749674837	15.271050023970451	0	0	0
-8.244373317370188	14.628658956740194	0	0	0
-8.208489142862772	14.204433859089825	0	0	0
-8.193734077492797	13.966873422743047	0	0	0
-8.232676222944097	14.462837941075223	0	0	0
-8.19035693955016	13.837323106092928	0	0	0
-8.113167709168138	13.369167772280294	0	0	0
-8.077142174814208	13.181783020574018	0	0	0
-7.967407351985131	12.816549861797377	0	0	0
-7.4202031915344335	11.241546128091116	0	0	0
-7.380855782333087	11.139150568907128	0	0	0
-7.603903539139292	11.751642921695533	0	0	0
-7.696154479064555	11.994745340563997	0	0	0
-7.744684776673163	12.145936214046198	0	0	0
-7.337783016568444	11.036160898112158	0	0	0
-5.478513842259125	7.328297301269693	0	0	0
-5.496335515484936	7.350666297835906	0	0	0
-5.513292533723025	7.373441024034741	0	0	0
-5.7782594324877365	7.704138241466704	0	0	0
-5.226288884072366	6.97442447090005	0	0	0
-5.1320395346395955	6.880771446866525	0	0	0
-4.981658732436152	6.746084424883188	0	0	0
-4.872230788355059	6.663668971542325	0	0	0
-5.95993806317256	8.088641025459268	0	0	0
-6.156106083074739	8.43849134717127	0	0	0
-6.3622803987511345	8.893710900037291	0	0	0
-7.037730777065047	10.279206689455364	0	0	0
-6.511291309796823	9.166024915663732	0	0	0
-6.961309529005052	10.091919377967345	0	0	0
-6.976746835639336	10.11701394282087	0	0	0
-11.149672852779776	19.026028297048256	0	0	0
-11.177286946315288	19.099277703541333	0	0	0
-9.18227086019565	22.941744559833715	0	0	0
-8.933979733519063	23.042297787756027	0	0	0
-9.497726748011418	22.723004536194928	0	0	0
-11.201816179455392	19.362671115833425	0	0	0
-11.022193536741858	18.71762456011473	0	0	0
-10.948655511422155	18.634752597804788	0	0	0
-10.739200803101152	18.414265673982754	0	0	0
-10.426129079411938	18.242868662510936	0	0	0
-10.351495060601314	18.19934593348884	0	0	0
-10.276659955502009	18.164399203559437	0	0	0
-10.051706148564318	18.092298620546728	0	0	0
-11.220597943108505	19.547650220008503	0	0	0
-11.213232813518047	19.613678726955158	0	0	0
-11.167862918473158	19.983763373685665	0	0	0
-11.119734753615504	20.180895538942224	0	0	0
-10.889962382093142	20.81510177874138	0	0	0
-10.989883259185685	20.57314650704364	0	0	0
-10.670647697607485	21.25443563231954	0	0	0
-8.656589193032165	23.077778160673812	0	0	0
-8.262164632393056	22.97490850022338	0	0	0
-8.093510801985081	22.896766634500132	0	0	0
-7.68989912608717	22.564207698669875	0	0	0
-10.61906467426591	21.352055718189742	0	0	0
-9.936768220586934	22.310409278173573	0	0	0
-9.627937960973474	22.62487940796674	0	0	0
-9.573169961095976	22.676544366109272	0	0	0
-10.134279956953314	22.058148587414195	0	0	0
-10.304582249602808	21.836678921374176	0	0	0
-10.555587977067566	21.45179651669559	0	0	0
-9.871150253323467	18.04329134881533	0	0	0
-9.4491510421968	17.986087424675254	0	0	0
-9.39405468440286	17.97674307009461	0	0	0
-9.318824933668623	17.968766098777905	0	0	0
-8.866655676614846	17.930756511797174	0	0	0
-7.460370084706861	22.326890903804703	0	0	0
-7.181921823170052	22.004421546653404	0	0	0
-6.980050576019263	21.793148493492453	0	0	0
-6.576542696581086	21.409318391621486	0	0	0
-8.591810565175942	17.924390418426363	0	0	0
-8.160987566235585	17.895824611247768	0	0	0
-8.427526747689353	17.911776804777684	0	0	0
-8.540982568507179	17.920050757602066	0	0	0
-5.864615339578987	20.755750631962357	0	0	0
-5.543802938210256	20.38074487517408	0	0	0
-6.504364858334945	21.34437545298176	0	0	0
-5.970918121132899	20.87023242852833	0	0	0
-5.171797381464162	19.89737251545445	0	0	0
-5.0245480447987125	19.683822661130662	0	0	0
-4.900152014728899	19.401774462066626	0	0	0
-8.045165203849148	17.895237150670994	0	0	0
-7.828330068792466	17.887207984644846	0	0	0
-7.588389628929521	17.819549385161938	0	0	0
-4.683175416995011	18.92056128922509	0	0	0
-4.557131527726211	18.533459102138394	0	0	0
-4.377707594286538	17.57417867700677	0	0	0
-4.375950900357417	17.526057226949376	0	0	0
-4.484941864981501	18.19838652331461	0	0	0
-4.372825752777866	17.497105804998277	0	0	0
-4.260063754969469	16.957122878843833	0	0	0
-4.2543796491463395	16.88173839584814	0	0	0
-4.172479120773178	16.325671413989923	0	0	0
-4.151871519508384	16.155447405066244	0	0	0
-4.144035245207647	16.121454065378032	0	0	0
-4.072421898747817	15.289956430567175	0	0	0
-4.095328121705499	15.489697359268533	0	0	0
-4.118480058777639	15.68595857984359	0	0	0
-4.140149876500907	16.06180723438685	0	0	0
-4.179593610389492	14.862900564725685	0	0	0
-4.129583690004605	15.034457843656845	0	0	0
-4.332504046130264	14.727261534199787	0	0	0
-6.864381120883843	17.824925970386563	0	0	0
-7.111456277637915	17.862901719600874	0	0	0
-7.361730330183262	17.815658423143518	0	0	0
-6.699631952192596	17.790187728061333	0	0	0
-6.471535900809904	17.65611081898578	0	0	0
-6.01856299486931	16.965651538393175	0	0	0
-6.018217814642384	16.964954947243214	0	0	0
-6.192614293475787	17.31914560580889	0	0	0
-6.358826975092747	17.562077889890872	0	0	0
-6.018066056155799	16.964687362149334	0	0	0
-4.908304538333134	14.969355025422521	0	0	0
-4.894965705707698	14.956384548239772	0	0	0
-5.522668475480044	15.89108446419409	0	0	0
-5.590293973325887	16.02332329799043	0	0	0
-5.62503595550961	16.102423683804165	0	0	0
-5.79838945170203	16.47567517825189	0	0	0
-5.818300420163335	16.518599132988257	0	0	0
-6.016563718580136	16.961325465432818	0	0	0
-4.911331118979538	14.97328547513143	0	0	0
-5.0735700023776875	15.16993664121582	0	0	0
-5.223708594183212	15.375437594116095	0	0	0
-5.2244114000787105	15.376332166246335	0	0	0
-5.424504479191739	15.698092793846305	0	0	0
-5.22565127061393	15.37825402853767	0	0	0
-4.7077301313837365	14.774519111724057	0	0	0
-4.675015183440867	14.74800878513003	0	0	0
-3.7658512309524754	7.028045440845924	0	0	0
