# Supplementary material for: Thyroarytenoid muscle fiber orientation regulates the ability to modulate vocal fold vertical thickness
Source: PLoS One. 2025 Dec 4;20(12):e0337735. doi: 10.1371/journal.pone.0337735 (PMC12677544; doi:10.1371/journal.pone.0337735)
Supplement: S4 Data — (ZIP) [file pone.0337735.s004.zip › Male/contourA8TA10.csv]

% Model	Angle7.mph
% Version	COMSOL 6.1.0.357
% Date	Dec 14 2024, 03:24
% Dimension	2
% Nodes	720
% Expressions	3
% Description	Line
% cpl1x	cpl1y	Displacement magnitude	u	v
-11.968005616002486	39.650844643500406	1.6132843888427435	2.0635405306814055E-4	0.19966393085455453
-12.100925229184412	39.521184251215715	1.6113646507937196	2.052571968307251E-4	0.19967948975350558
-11.810234379374002	39.74293127707726	1.6146452478943336	2.071367799094619E-4	0.19965234725267383
-11.76596306338081	39.775513356632324	1.61512781794441	2.0741279560675276E-4	0.19964834567061537
-11.47739948826791	39.862189693672036	1.6164106645122671	2.0814738660459436E-4	0.19963625857439343
-11.258980847445656	39.857881496438054	1.6163446365324707	2.0811017391916467E-4	0.19963490127845118
-11.716143543792246	39.796222579001906	1.6154338809560225	2.0758925712761078E-4	0.19964561919918092
-11.163938214941039	39.85365079891891	1.616282659797231	2.0807086275357266E-4	0.19963457253813754
-10.796207435616262	39.85090503287166	1.6162413274653753	2.080368517036252E-4	0.19963178588029068
-10.709496869932108	39.85039381204079	1.616233166410417	2.0802897849701824E-4	0.19963111490472257
-10.37169574884199	39.850036177539195	1.6162272600170908	2.0801313004360346E-4	0.19962831853126373
-12.13512273325702	39.460672833157	1.610469163232559	2.047460542892053E-4	0.1996865154303451
-12.240660142730178	39.24849072022055	1.6073303198069868	2.0295214382516372E-4	0.19971102754014408
-12.227325367848685	39.08705965880899	1.604940038928897	2.0159223469418282E-4	0.1997288898388359
-12.205740642978935	38.979124391808504	1.6033433929206957	2.0068255900811024E-4	0.19974072564448922
-9.681369688821853	39.850002288818345	1.6162206218180282	2.07985981841171E-4	0.19962253719310658
-9.209886193231677	39.8500022888185	1.616221843658523	2.079628458845695E-4	0.19961858915791267
-6.503691158131879	38.96454001876737	1.603103081223916	2.0050603876698982E-4	0.19969479743066731
-6.587351156296421	39.29642873129991	1.6080174775966536	2.0327920217970945E-4	0.19965845485413974
-6.771159512318912	39.57700815680421	1.6121693487859197	2.0562715894197734E-4	0.19962867591366115
-6.814129999907874	39.651652838586976	1.6132745811513185	2.062514287729362E-4	0.19962070396160314
-7.229593906641747	39.84203493583536	1.616093497516362	2.0785034223943594E-4	0.19960293144335525
-7.181795837296288	39.83706132882147	1.6160198889923985	2.0780805139983588E-4	0.19960308677426825
-7.033567159296577	39.76166368437849	1.6149023903883635	2.0717569762077076E-4	0.1996102617037357
-7.6946177519140235	39.85300356006798	1.616258397216785	2.0794533209432525E-4	0.19960558975903026
-6.488283836647731	38.91091546805024	1.602309791894229	2.000563072665659E-4	0.19970065259819586
-10.243595360807257	39.850002288818345	1.6162268003700448	2.080057086083019E-4	0.1996272479965799
-9.730298368089413	39.85000228881833	1.6162211722054465	2.0798771496368106E-4	0.19962294663338584
-9.743014193148053	39.85000228881833	1.6162211368847657	2.0798844174981545E-4	0.1996230530925191
-9.085341826788042	39.8500022888185	1.6162209325033925	2.079587767943923E-4	0.19961754637386636
-7.779783738995952	39.851154726690396	1.6162328705437365	2.0792945280807707E-4	0.19960650791552204
-7.886706964608754	39.850916601280545	1.6162278674347226	2.0793160039689045E-4	0.1996074284217219
-8.209330570361047	39.849987794146756	1.6162211479412367	2.079256223826181E-4	0.19961022474233775
-8.699211804792647	39.85004545472901	1.6162246172328172	2.079396302344764E-4	0.1996143123958245
-8.427966558711145	39.8500350871401	1.6162201123838336	2.0793453740828116E-4	0.199612045614597
-12.152615457473026	38.61822056218743	1.5980010643279383	1.9765114598232074E-4	0.19978046394335008
-12.150457207342695	38.60568225439725	1.5978156572171027	1.9754578783456747E-4	0.19978184175552802
-12.146591986235311	38.58859764700979	1.5975627335733678	1.974027386899181E-4	0.19978371149776641
-12.074238696384148	38.24828133015453	1.5925291913622641	1.9454757602842347E-4	0.199820993424002
-6.441829287929373	38.514252064367554	1.5964414569232213	1.9673737764502335E-4	0.19974452839565748
-6.4796557750756225	38.830935381536946	1.601125254587486	1.9938788370150074E-4	0.19970950595552223
-6.431316994593285	38.355730965701305	1.5940947708294395	1.9541692195902487E-4	0.19976213169528576
-6.415000660473024	38.12021737547059	1.5906111476595617	1.9344955639304887E-4	0.1997882747595665
-12.006552716049852	37.91928976266428	1.5876583905766226	1.9179872450501276E-4	0.19985705611691063
-11.966773292852782	37.7322909897182	1.5848928396250301	1.9023619146616425E-4	0.19987754186014678
-11.899335717233097	37.41624344712912	1.5802149561127852	1.876061231970809E-4	0.19991216429482023
-11.86072968481382	37.23337054820751	1.5775107905268502	1.8608093056850637E-4	0.1999322007489288
-6.405495081109018	37.81045524455644	1.586025297337842	1.908720512442215E-4	0.19982276224144646
-6.3802834672144035	37.49850283645258	1.5814119804424807	1.8827565378444236E-4	0.19985736453774489
-6.34327199449609	36.990127261889924	1.573887223786236	1.8406469067352478E-4	0.19991378842409346
-6.3346776499635205	36.89181710192548	1.5724347057134	1.8324905478604912E-4	0.19992468719398634
-6.327277488709939	36.80573234114482	1.5711623228569551	1.8253971844976329E-4	0.19993423348839445
-11.839379859361392	37.12464213602315	1.575900691553271	1.8517782865226748E-4	0.19994412794077618
-11.66031709327127	36.191536938073696	1.5620972050448392	1.7745884709088316E-4	0.20004651550574204
-11.619905720758748	35.962379473002436	1.5587114604105645	1.7556917695248284E-4	0.20007168925552637
-11.730360249335298	36.58305483766412	1.5678954876057523	1.8068411894097466E-4	0.2000035116836696
-6.248695444183289	35.88284413383002	1.5575207344978084	1.749166256197762E-4	0.20003656389479552
-6.190644674951313	35.36621719878445	1.5498762412033313	1.7069911766517398E-4	0.20009374602974914
-6.146329446134891	34.860882297696094	1.5424055532179843	1.6654965072720657E-4	0.20014976702602297
-1.0600869276340483	18.316100001774196	1.2981312644540013	4.013086896345222E-5	0.2019579197805469
-1.0459016161732135	18.37692181363064	1.299026536864298	4.0573842839350896E-5	0.20195103545697532
-1.1744205707972624	18.153797557800345	1.2957399638180243	3.8949336547790134E-5	0.20197684579583536
-1.311326192584243	17.97535615877772	1.293112239958974	3.765018931845754E-5	0.20199773602461332
-1.386335587551091	17.922671465764726	1.292335750113877	3.726753109140291E-5	0.20200415481570747
-1.650548821745367	17.757514160475903	1.2899054324475787	3.606802225139049E-5	0.20202448774452042
-0.9718149006219283	18.630446296863695	1.302762992502273	4.242190257345872E-5	0.20192223012061428
-0.9542349860686515	18.852537320770427	1.3060337132219049	4.404136708663181E-5	0.20189733924441874
-0.9467123425971604	18.932059856972355	1.307206188990087	4.4621950745995805E-5	0.20188841779869138
-0.9488912973033679	19.009058522305217	1.3083404005559012	4.5184444375752964E-5	0.20187984789396807
-0.9602591937381534	19.185733594449147	1.310944945850213	4.647391408462401E-5	0.20186023145466298
-1.0005126263859143	19.36574217623491	1.3135960214060993	4.7787885630511915E-5	0.2018404525932092
-6.05347281998843	34.07388368729615	1.5307827134389183	1.6016383083422515E-4	0.20023683388619493
-5.779746191862431	31.198536783186327	1.4882741831206165	1.3707684421559514E-4	0.2005554706166193
-5.81260308842713	31.6601371096856	1.4950827891695768	1.4073028724147498E-4	0.20050422018412453
-5.898916358898413	32.61341104261303	1.5091899575907337	1.4837733556518815E-4	0.20039854919622613
-5.976331308258205	33.33624786626052	1.5198611764257854	1.5417723009300284E-4	0.20031851323038424
-11.555172919712001	35.57995576034233	1.5530552169480658	1.7244297980371218E-4	0.20011372080704876
-11.427224513094306	34.824469013294944	1.5418828068758577	1.6623484892960933E-4	0.20019675694068087
-11.302991741507174	34.01939293201957	1.5299745811386691	1.5969554487116187E-4	0.2002853364207481
-11.26269403333529	33.74326682230424	1.5259005994712267	1.5743859025098785E-4	0.2003157352113404
-10.87492360433819	31.536162433666846	1.4932738987220027	1.397000319302353E-4	0.2005582186474265
-10.79808267178972	31.096982410679725	1.4867861400333366	1.3626101578731114E-4	0.2006064703538546
-10.515617328365707	29.431210118152052	1.4621851814155535	1.2303980977042896E-4	0.20078956839411
-11.095255333576779	32.78560916869341	1.51172529873229	1.4973926892877497E-4	0.20042095846326316
-10.374607869233792	28.677418549364212	1.4510372639624962	1.1719940969756297E-4	0.2008723241987996
-1.9007542873442729	17.670028077820447	1.2886166622893014	3.543508985126692E-5	0.20203605839277966
-2.0779141835942943	17.606247817656115	1.2876782293596276	3.497412527129843E-5	0.2020444565237942
-2.421704394542373	17.610906476909	1.2877472862278496	3.501470831590147E-5	0.20204643148258644
-2.5268901597962445	17.60827853304663	1.2877090405673304	3.4997906395624115E-5	0.20204748815311036
-1.0157099330243569	19.441588102125813	1.314714337240372	4.8342375270257224E-5	0.20183210606964763
-1.1062328150339649	19.65851365771074	1.317910731916043	4.99260970278581E-5	0.201808576070126
-1.0950141199455286	19.63861486947969	1.3176175010371507	4.9780776951297814E-5	0.20181071328544292
-1.0936631912571904	19.634142492606518	1.3175515481477622	4.9748019475242564E-5	0.20181120214713238
-1.2019485900933222	19.823967402584525	1.3203503346354106	5.1134148368871715E-5	0.20179082346181135
-1.2626663164006444	19.90610167368628	1.321560164888758	5.173220571434947E-5	0.20178210549600623
-1.3479656887537845	20.02184186709379	1.3232675682610404	5.257625377782836E-5	0.20176981918559483
-1.3818036936806772	20.069240413165744	1.3239660227027872	5.292303303408597E-5	0.20176477969344653
-1.490043238491493	20.21081153288452	1.3260542091250767	5.395445387556614E-5	0.20174977920483006
-5.495158991359491	28.68268136418761	1.4510846507130848	1.1729201416588877E-4	0.20083398997716445
-5.507477156915547	28.790577524822243	1.4526737717131721	1.1812352335920818E-4	0.2008220424471897
-5.640376413522405	29.93509919763994	1.4695968332403653	1.270911686678768E-4	0.20069535632637542
-5.66674537726079	30.200894570944342	1.4735161178544187	1.2916364692922746E-4	0.200665900369515
-11.232964758328787	33.56280133293661	1.523229822569579	1.559634371585624E-4	0.20033557956623885
-9.890707351552885	26.584105713780335	1.4201097103164018	1.0104050735617088E-4	0.2011014871317426
-9.499209611630052	25.463046361573806	1.4035608455485875	9.257150642751665E-5	0.2012232641459245
-10.251371607480321	28.08873461337165	1.4423401577584074	1.1257686964440713E-4	0.2009368590001676
-9.949856872037069	26.81141811544305	1.4234683400736488	1.0280143620407116E-4	0.2010766491197877
-9.409620206466	25.28683176907262	1.4009519724511819	9.12338727373644E-5	0.20124220251364927
-8.975776833099328	24.413789608181347	1.3880935955365814	8.475389975194972E-5	0.20133616336563553
-8.450931047688341	23.67686534172989	1.3771908151027554	7.927346437271454E-5	0.20141432832970274
-8.315280225053407	23.486682331666373	1.3743923840102976	7.788900147112789E-5	0.2014345172793135
-8.109310669822081	23.245736403988893	1.3708318529181516	7.613824969008689E-5	0.2014598541890681
-5.04821833795282	26.35030357792787	1.4166450515126363	9.933812209798819E-5	0.20109090918307468
-5.072511135861281	26.457154341834364	1.418218068590564	1.0013456998374235E-4	0.20107915794867778
-5.319014801988768	27.6151602307035	1.435317267751953	1.0900714270100159E-4	0.2009517794002968
-5.298549699956672	27.508324942348306	1.4337426479756674	1.0819873800702612E-4	0.20096355126203974
-1.6547952866665352	20.435138707303928	1.3293595014130601	5.5589606806813035E-5	0.20172596071451607
-1.7068462026965912	20.505043732104994	1.3303908736556829	5.6101077724073194E-5	0.20171854405945627
-1.8328638043067826	20.675856534446993	1.3329083153831789	5.734757446057784E-5	0.20170041143794423
-1.9146876228856835	20.78271581099791	1.3344849502235288	5.8126384648372804E-5	0.20168908959532392
-1.9589596542270868	20.838178803681924	1.335301945051543	5.852796245650794E-5	0.20168322544418996
-2.2267902915590323	21.173727916983232	1.3402573619747302	6.098202368471066E-5	0.2016477514495799
-2.4765836027203294	21.524027437877677	1.345415341374001	6.353536118352766E-5	0.201610496566937
-2.510632075597485	21.56945277354053	1.3460865669442967	6.386988719192645E-5	0.20160567910124483
-3.4170539347823667	18.323036770820913	1.2982402855071573	4.020645277406191E-5	0.20197425386273074
-3.3613588547056894	18.26201824120377	1.2973414014790614	3.9763264572156235E-5	0.2019806550147885
-2.8302006677410443	17.7685842180935	1.2900696798673141	3.616923554059964E-5	0.2020318144453931
-3.0213186080937637	17.882690433716814	1.2917514843943143	3.700263352151027E-5	0.20202047720004995
-2.9853774190574067	17.85333337493745	1.291319536776784	3.678890717208187E-5	0.2020234908879666
-4.904236518511963	25.91960781073081	1.4102758980645507	9.610574254014932E-5	0.20113791274669873
-4.723668736196532	25.314951331292864	1.4013602717547455	9.153571051199058E-5	0.20120405014418186
-4.604679940346854	25.051089745874435	1.3974564621481573	8.953996639595729E-5	0.20123260365363788
-4.281370486848969	24.383328411417228	1.3876214594691292	8.459067278350423E-5	0.20130475212950283
-3.2125741016240386	22.611557155864187	1.3614574002661408	7.150109391055763E-5	0.2014945601682063
-3.272014261258436	22.70654698603269	1.3628560997785024	7.219415147687336E-5	0.2014843965984001
-2.5518384799861815	21.63096481182497	1.34699325499951	6.432375009144447E-5	0.20159912005395234
-2.8735384712196232	22.08009398368013	1.3536237136208817	6.760821934824701E-5	0.20155137205405826
-3.1756044296995665	22.556944434453374	1.36065040673261	7.110425669097901E-5	0.20150038311379548
-4.545571876999899	19.652622560032107	1.3178379112903422	4.987079639098707E-5	0.20183423622536545
-4.424895516455141	19.524062222800467	1.3159433372376839	4.894171883264174E-5	0.2018477008337853
-3.958958611653594	19.00470136406695	1.3082854206536765	4.516261121120789E-5	0.20190220092710273
-3.8782730930382083	18.915322300283425	1.3069697830912657	4.451510539011624E-5	0.20191158428298472
-5.025563667731989	20.107549344377823	1.3245565778005495	5.319617085809458E-5	0.201787039185237
-5.277731362781373	20.350988119887234	1.328137295657767	5.494915673798494E-5	0.20176171425947773
-5.606549304112775	20.6598148798465	1.3327007089939091	5.721758553862764E-5	0.20172971319069347
-6.131048509468386	21.17349677678001	1.3402636376420605	6.0939578398978364E-5	0.20167625024114622
-7.17416985769136	22.198608654304337	1.3553803665749005	6.841841641993908E-5	0.20156962041801735
-7.6413332318231895	22.67125431062098	1.3623742565624726	7.190428327005671E-5	0.2015204002663952
-6.9150129554945305	21.927639425126234	1.3513965254921618	6.64633741609025E-5	0.20159794475761142
-6.31895859009996	21.343154735881807	1.342776519210525	6.219547732421353E-5	0.20165873353474384
-6.618255579081206	21.642875823077	1.3471845034114478	6.439227413373828E-5	0.20162752134355436
-3.6680004015474728	23.30103040805593	1.3716396899695018	7.655493714158424E-5	0.2014209829431471
-3.83446762916781	23.580833568731567	1.3757644574305625	7.86457851970735E-5	0.20139100146796046
-4.071443328978513	23.987709649252928	1.3817743331410868	8.161728323439281E-5	0.20134733250381776
-7.640251545310057	17.586782544931808	3.4094851615909596E-5	-3.0127238236447285E-5	-1.4202719405167E-5
-7.509356374993602	17.79911102953117	3.4654057795665013E-5	-3.068480123537784E-5	-1.4015357087999309E-5
-7.6989388334005735	17.4903691638282	3.386107325481865E-5	-2.9892664174086895E-5	-1.4290780216203124E-5
-7.762103216471637	17.30759444679789	3.341914735439339E-5	-2.9441598195603964E-5	-1.4374238616387054E-5
-7.821162534822876	17.152686250634986	3.306233479178288E-5	-2.906906253795862E-5	-1.4461090387323076E-5
-7.87221896818102	16.9473112831706	3.260398247176903E-5	-2.8586728511881334E-5	-1.4531481767466077E-5
-7.921170402924522	16.753942907049066	3.217556519697285E-5	-2.8132288855471254E-5	-1.459976478110114E-5
-7.9783869673286425	16.470761822820492	3.1577743698149165E-5	-2.7487930496231705E-5	-1.4679986249694085E-5
-8.003886469325913	16.357472230499454	3.133950508194641E-5	-2.722699766221502E-5	-1.4718321667290037E-5
-8.041803974825056	16.197407590250943	3.102946723924673E-5	-2.687048780719323E-5	-1.4789028904351406E-5
-8.11957094103931	15.808141817188318	3.0267577441176784E-5	-2.6006473567134432E-5	-1.4923725561834934E-5
-8.094241908274963	15.975737091845481	3.0590883801292916E-5	-2.6372970907698773E-5	-1.4878310830986164E-5
-8.149959289733443	15.594634263864748	2.985342371397797E-5	-2.5533916133213888E-5	-1.4977564765198396E-5
-4.487015489615116	14.591722761896559	2.518669064914753E-5	-2.306879117055208E-5	-6.5789080072398354E-6
-4.416731324563106	14.512870608922288	2.4975701457344762E-5	-2.2886346072953346E-5	-6.418263072153664E-6
-4.329055028394281	14.412978776001905	2.4700803176935134E-5	-2.2648109518897874E-5	-6.212113168562857E-6
-4.19303203891211	14.248275933735142	2.425970437173152E-5	-2.2263853075584213E-5	-5.89561745751797E-6
-4.178965322518646	14.23024927967746	2.421033795768264E-5	-2.2220714002985853E-5	-5.861870900428854E-6
-8.208595369810979	15.125877972768416	2.9014324872713783E-5	-2.454759390449992E-5	-1.510520495803212E-5
-8.250106284083648	14.883579494882824	2.8621707768570225E-5	-2.4066349635413533E-5	-1.5189562195695065E-5
-8.184763342662869	15.304083214581624	2.9327185894784482E-5	-2.491625947794922E-5	-1.5056468535614792E-5
-8.194040568253598	15.203367992185502	2.9139681946753648E-5	-2.470165752530745E-5	-1.5075139836634416E-5
-4.009503675450382	13.95499929048619	2.3496807687961706E-5	-2.1585966541766833E-5	-5.4647901642303075E-6
-3.967321215997023	13.879167246534847	2.3294329814018196E-5	-2.14052928388439E-5	-5.360932233535847E-6
-3.8768075373306097	13.684183745503944	2.2788507958453212E-5	-2.0953818275800987E-5	-5.14037158592417E-6
-3.8285567068758617	13.577304042901428	2.251477645015778E-5	-2.070701441645645E-5	-5.024892166294811E-6
-3.679175518096213	13.165512678706849	2.145746377489009E-5	-1.975159676102748E-5	-4.65337639057205E-6
-3.5952780276413945	12.848827743115857	2.0652213773634656E-5	-1.902502396220328E-5	-4.435849053385387E-6
-3.8035301168690907	13.511178334388502	2.2349154791943605E-5	-2.055849131297682E-5	-4.96524599575215E-6
-3.5706258476984103	12.751547870197772	2.039761990886009E-5	-1.8792164024987076E-5	-4.368526219986723E-6
-3.536337058362929	12.508568926206657	1.976715683352839E-5	-1.8220349031437045E-5	-4.260814902383167E-6
-3.4943523373487664	12.217884679130231	1.9022755997769318E-5	-1.7542300809719814E-5	-4.13415607665068E-6
-3.476217738039166	12.051206781698731	1.8600471120758458E-5	-1.716177493148286E-5	-4.076627951242929E-6
-3.4381043775288846	11.707787309160882	1.7689849509945536E-5	-1.6327737313631517E-5	-3.9435289330419555E-6
-3.4175141432913065	11.442487558596586	1.701151774475604E-5	-1.5710557427366558E-5	-3.871109342913479E-6
-3.390535492772293	10.959938069747185	1.574915774897279E-5	-1.4551734728583902E-5	-3.7547420444147347E-6
-3.391605607580326	10.637069694303245	1.4911248068772213E-5	-1.3776628949701604E-5	-3.7238348566299516E-6
-3.3957072198915474	11.125983907025887	1.6170256229603998E-5	-1.4938096323125208E-5	-3.7810189676278714E-6
-3.3933099091125833	10.454525891479044	1.4430916691302604E-5	-1.3328523978521996E-5	-3.7053595776408803E-6
-3.392748642497309	10.363320317554606	1.4188528149107077E-5	-1.3101617080476875E-5	-3.694059787563818E-6
-3.3881777990103163	10.052022617744685	1.3382146294349356E-5	-1.2347361672563777E-5	-3.659339808578777E-6
-3.379931059854188	9.65560915900371	1.2359009375688976E-5	-1.1385247582275098E-5	-3.6191574070518107E-6
-3.38003327420144	9.645525660619372	1.2333835782410296E-5	-1.1361493448035655E-5	-3.6190081193346224E-6
-3.380411775956053	9.63612711841371	1.2311363980731483E-5	-1.133996386970186E-5	-3.6199504766936272E-6
-3.4070943292007656	9.209820550583608	1.124848503861504E-5	-1.0303356275240209E-5	-3.6643546914142835E-6
-3.4177904844649305	8.97279793026408	1.0686781642545293E-5	-9.74614858005773E-6	-3.7003375533273517E-6
-4.670507470987797	6.528342318175511	8.028414957383735E-6	-3.7923017237534334E-6	-7.0242672578814165E-6
-4.472672713765167	6.53165408154053	7.5425662678910085E-6	-3.826098911122253E-6	-6.473729876200674E-6
-4.296096768007061	6.564113874181485	7.283941135191845E-6	-3.9551492741016375E-6	-6.077949061013386E-6
-4.1907677441120486	6.6201318525786546	7.126260755933599E-6	-4.13439919930376E-6	-5.792020637940743E-6
-3.42823364007561	8.77881073484247	1.0207715519874623E-5	-9.268392016332155E-6	-3.71859318640233E-6
-3.440421539484517	8.631632878187974	9.867258076419436E-6	-8.9218317908216E-6	-3.749775502113694E-6
-3.510174069952668	8.051882576425108	8.608918128887053E-6	-7.576608829245418E-6	-3.935064391665851E-6
-3.4654247941708625	8.41479710425795	9.391188271676732E-6	-8.429850256128098E-6	-3.815199282220975E-6
-3.519325274558982	7.974355231943207	8.45836111276554E-6	-7.4064693539777965E-6	-3.9696135456513425E-6
-3.8048036653298265	6.960169305120867	7.188879523945097E-6	-5.188488312240197E-6	-4.947090641030189E-6
-3.942941641067294	6.809098812242506	7.062473718524829E-6	-4.706828109250143E-6	-5.255169360340734E-6
-4.081244662082278	6.715380176995773	7.150360599721473E-6	-4.475123353819542E-6	-5.567625728783617E-6
-3.557899482821399	7.6388476831782866	7.977276333443322E-6	-6.7841175990604985E-6	-4.171642928605778E-6
-3.5506928691402093	7.692857622749482	7.982731007899362E-6	-6.828029910656739E-6	-4.1064918049241145E-6
-3.535122007221198	7.8370201875805385	8.227274632877442E-6	-7.121182634938795E-6	-4.0439541428941666E-6
-3.5827478111781415	7.560437912809053	7.825412528329643E-6	-6.535191560124121E-6	-4.256688267454281E-6
-3.656557182300242	7.31345080673359	7.545421780221101E-6	-6.010195162806259E-6	-4.5391960700585715E-6
-3.741595319822733	7.091603710798701	7.373709338320856E-6	-5.591920032015446E-6	-4.797614643563255E-6
-12.48823622079036	29.318127189803445	1.1536308548607797	-0.24358021485247155	0.9924296932451862
-12.301573729696075	29.291730374054282	1.1014507936732805	-0.25373620719620027	0.9778089986488541
-12.904182385341631	29.37659805299116	1.2759422567315455	-0.22420974050346645	1.0108418816097502
-12.704310573905445	29.35687813300677	1.2155595024905073	-0.23353382906411568	1.003853466530121
-13.215739023882737	29.375039723105594	1.3658118281707574	-0.2113251121701229	1.0097526110381414
-13.289816212405814	29.38416912499247	1.3893445703818808	-0.20898212303687339	1.009904321362514
-13.628735756055638	29.408293625969595	1.4838378616689498	-0.19529066196510944	0.9985833289203718
-13.761313265189306	29.420327221129604	1.5216278366945506	-0.19042037971221815	0.9945006232179023
-13.789831291953012	29.42263826529943	1.5285505530141952	-0.1897176999550576	0.9929796492440378
-14.193507593470319	29.351006338599753	1.6202624887523582	-0.17181707876608554	0.962535963504036
-14.343065600888547	29.30623263263965	1.6488482525928179	-0.16188021770396607	0.9503259237187996
-15.169871121939503	28.7024294022831	1.8302979785867421	-0.0930540580041223	0.9126905598347039
-15.025976096323706	28.826575538617305	1.7976218304646427	-0.10323610550567133	0.9174523102277246
-14.704342841257393	29.099582909420015	1.7257351576504314	-0.12860565483010114	0.9294771500613488
-14.77814405518191	29.048154888872233	1.7409034582251077	-0.12135418657485637	0.9252190334148609
-15.194930389272562	28.670268692680192	1.8370353006643563	-0.09220150257049783	0.9119700439881531
-15.552436058935607	28.262388145106144	1.9279611048809047	-0.08268777500853547	0.8987502886836225
-15.65870487864321	28.128694460225432	1.9557244449795035	-0.08054303331408348	0.8944821712278195
-15.420870685895718	28.414489982476084	1.8946648069022427	-0.08354132331093161	0.9038612793620349
-16.14669845066415	27.534817692946177	2.0702937875683425	-0.09557713306902522	0.8590358272769666
-16.18902508127296	27.487365967844962	2.078938160004689	-0.09772776905726444	0.8547343499395375
-16.090879730623392	27.60512583812312	2.0571720384704006	-0.09362623203218035	0.8634690105321794
-15.906983759261689	27.83045491742547	2.015225813410147	-0.08677568473884716	0.8783604654543098
-15.78801336657089	27.974288039163056	1.9872284527941246	-0.0827078172324967	0.886459077998273
-16.4224657835804	27.241242221715776	2.118718164980568	-0.11290185983686751	0.8321345297394716
-16.636541644582238	27.015574682657572	2.1438241111218614	-0.1265504250896607	0.8055149170039662
-16.701862721366762	26.948993088668995	2.147298886554552	-0.13153348967567613	0.7971197589970939
-16.98192097775023	26.67928029930171	2.1507359832220896	-0.15172357797200015	0.7671223680084688
-17.086567607533095	26.586911131348927	2.145776668055108	-0.1610875825713975	0.7588539229076479
-16.810764952407226	26.84442366016748	2.1476759990657626	-0.1395920648525814	0.7858907014135363
-17.316197999609905	26.352544552541893	2.124092289286838	-0.18746791837628163	0.7517245300294562
-17.45518464052986	26.210110438215963	2.1097257114884167	-0.2021377621506594	0.7494485277139161
-17.722095738557805	25.895382301413925	2.0828437233342627	-0.2516615065753961	0.7613641840097296
-17.72264017583542	25.894744071275742	2.0827797268371477	-0.2517613508732008	0.7613867936595378
-17.932597821946576	25.11386146747848	2.020929600121611	-0.3929917305344898	0.7533384194973478
-17.907096306050956	25.00313633884308	2.010017085725671	-0.4175393883200754	0.7429537166789513
-17.75267320881764	24.32471147247125	1.94070083663942	-0.5693881462800198	0.6784044142193758
-17.92944471255859	25.1306830888716	2.022007815525519	-0.3901493101058675	0.7535140794745175
-17.722777975835573	25.894232143167198	2.0827283694752037	-0.25186949832488364	0.7613736713338553
-17.728945142955695	25.871483784810497	2.0809381050243543	-0.25597916149535344	0.7611484982219374
-17.700264955727473	24.192801294244298	1.9225902047917849	-0.6027643355368898	0.6510674550631341
-17.492893227235577	23.675149455238873	1.8521303596768712	-0.734783638915513	0.5443062798996187
-17.219818972655105	23.051350814888384	1.7754602557587555	-0.8873480065561622	0.40168299023755877
-17.213682929786287	23.036984749786797	1.7735802446488123	-0.8908040308957739	0.3984639550320755
-17.20651458505761	23.021889840621302	1.7719544434218784	-0.8945528595857145	0.3947367086522703
-16.72944438496599	22.0265670999435	1.6763499240564306	-1.129674135719481	0.14026400728504126
-16.772330573218266	22.113599037757318	1.6837394005079538	-1.110585262008348	0.16264732487902267
-16.97378539565523	22.529669064239176	1.7182635588109942	-1.0155564165818414	0.2693218719375944
-16.69878402350933	21.97001521221032	1.6737637043333429	-1.1410949997340119	0.12583683701706946
-16.44523432072541	21.481646309928003	1.6482570937757288	-1.242149317970966	0.0021635643801991176
-16.38784636008633	21.382208809377225	1.646993034146031	-1.2602137091300083	-0.023103033698554747
-16.10429654720809	20.90765006213037	1.6348024834556836	-1.347170539246973	-0.14929267724966533
-15.229590069694847	19.59839917871314	1.6549670564135197	-1.4951416672397597	-0.5006983230573081
-15.573303162172023	20.08692966262294	1.6417936563325615	-1.4527452669998335	-0.37110338265271536
-15.762739830454272	20.369577854236137	1.6377998827754723	-1.4213676991797013	-0.29449876888411985
-15.676053214728174	20.229671015614727	1.6383275780505016	-1.4406774417613522	-0.3323147489998221
-15.004965242227517	19.29705702264412	1.6567926929262313	-1.490857091333944	-0.5789816368437442
-14.347740685004595	18.43237628944785	1.5795534450389794	-1.3658639522051361	-0.7646559710181178
-14.71316053352021	18.903140185799252	1.6455295625689899	-1.4664939419744978	-0.6848419072417207
-14.112301424219844	18.14085757339455	1.5063192877273164	-1.27294174912867	-0.7956778901015836
-13.786968016309958	17.746840232171802	1.3711166681861995	-1.128352180607915	-0.7755388090321579
-12.572484095421888	16.31238607204104	0.7852484680936375	-0.6170504788041683	-0.4838339635472334
-12.73923093656964	16.50237005974189	0.8657665175315263	-0.684580849940718	-0.528619074927368
-13.149721100590622	16.985383718836303	1.0649648404809178	-0.8572506651418914	-0.6310215874115256
-13.560443943361147	17.474962802260926	1.2615180130008812	-1.0300871785241146	-0.7270830884571691
-12.433087863224218	16.142914163274668	0.7185199232739341	-0.5624689850575	-0.4453308658096164
-11.67886765718853	15.130655135953049	0.3699684177281204	-0.26800331676478545	-0.24895148606881004
-11.370603754574383	14.616160191779192	0.23270812871400182	-0.1428273860556429	-0.17669214137420813
-11.928279318244115	15.521235666230787	0.4810746946861772	-0.3644173245004321	-0.3094956015672231
-11.098102119973685	14.067276715400904	0.13863454447421353	-0.06711906682910565	-0.11421030238350813
-10.94829922258624	13.75778922441979	0.08783594970444937	-0.026215042818667843	-0.07900288092635616
-10.566136973193167	12.955069884045642	0.028084007393902342	0.008128880483605383	-0.02175584265947148
-10.528617101577506	12.869997651759531	0.02220192571106315	0.010647079707383387	-0.016069043926357995
-10.125844678960055	12.03212679724241	0.01677765763715312	0.011904325536990671	0.00272566839698049
-10.205786830641387	12.200371242765215	0.017738195296916386	0.011534314890223565	-0.001069206309535449
-10.11776374681346	12.014636087480781	0.01681440866583208	0.011776048944717009	0.0029558339757804384
-9.799033203597945	11.32040592221854	0.014246791123764185	0.009149545802066146	0.006439874881974115
-9.732454220074882	11.174895810343436	0.013364468045398856	0.008067388926512119	0.007811409501027363
-10.081694286405995	11.938670646469957	0.016395325048193053	0.011394876194516158	0.0033084237894563124
-9.419861471494833	10.505758447346915	0.008753613938125394	0.003072675893799552	0.005488568822393016
-9.39945834397536	10.463080013210769	0.00848879720602832	0.002737838719388971	0.005296929918868127
-9.362989365785312	10.388561145610026	0.007994874277951359	0.002511229254979465	0.00502221129248117
-9.15485933130238	9.94585479357356	0.005674628891075704	8.811797820443689E-4	0.0032138217002377952
-12.250739993292553	19.150604908283345	1.859815058897908	-1.6819360926324418	-0.6182790490933584
-12.385666050996104	19.229462944007324	1.9571899191269213	-1.7466130424555257	-0.6778957816591453
-12.018444755085756	18.995911937273455	1.6593035590067189	-1.5543454974664712	-0.5018559226793932
-11.827571680933026	18.805921238230237	1.570220802197245	-1.486975111215144	-0.44318506942469504
-11.71378598197753	18.69006222155872	1.5101728441815083	-1.4405263993101645	-0.4070245844356042
-11.489121580415649	18.312221504949157	1.3638023707948292	-1.31393354949122	-0.3310648547525668
-11.42092816915265	18.202424829191397	1.3211724579706214	-1.2763605097818849	-0.30980925375877577
-11.137081940903064	17.673975351763787	1.1176255123228709	-1.0891413340146001	-0.23079937533968345
-11.050577560623434	17.52903972488271	1.059600833440433	-1.0351899168186447	-0.20923134832541226
-10.900173758069224	17.228821915447778	0.9382224364064493	-0.9196962137878567	-0.17557632201584616
-10.59407257662658	16.86993613536655	0.7818597439220305	-0.7703170535200228	-0.12690884947409908
-10.4015251414116	16.663994998799538	0.694836889177123	-0.686254071065353	-0.1025006478469609
-9.980308680915373	16.24426542990552	0.5186093670486227	-0.5143385627575912	-0.06054067594591234
-10.52456597891735	16.788877057884427	0.7473034991163643	-0.7374013951961408	-0.11506373551930427
-9.215934750579713	15.702403997568886	0.2893740269619729	-0.28579024919953516	-0.038618425240751174
-9.506635524164235	15.916651407254937	0.37789219051936984	-0.3755666924621032	-0.0346747284042117
-9.713477904294042	16.0562870014233	0.43899747479920104	-0.4361393712160551	-0.0441161977084967
-8.987328542896977	15.535943891824608	0.22370521821506564	-0.21914959789274543	-0.039939577613022505
-7.038155536202357	2.4161328913912485	0.0010094399417164372	-8.01038619509218E-4	4.4196874371217685E-4
-7.218271698777633	2.47634434863711	9.723424410325672E-4	-7.874525473555825E-4	4.4761663154825875E-4
-7.402921517489648	2.596088343862585	9.326639459863879E-4	-7.76915323680552E-4	4.4251129780946484E-4
-5.610926604361966	2.56874897195521	0.0012691733325729444	-8.520015922855366E-4	3.686106318060632E-4
-5.791192046184306	2.4885541575675454	0.0012540492255809547	-8.5842158163643E-4	3.8682603646942454E-4
-6.090991914769232	2.367770791599311	0.0012071229170137862	-8.575921566741529E-4	4.0548360723031464E-4
-6.223300720670824	2.365865245728654	0.0011882602377451038	-8.536586622846038E-4	4.194574977354098E-4
-8.524776938151282	15.280293075065625	0.16732914327994253	-0.1599002836582678	-0.046805080037053574
-8.5390176621	15.301185889469425	0.1767935324375242	-0.16901158679652653	-0.04929614819465543
-8.574275941324595	15.320887483760043	0.1806320711698041	-0.17305001652553834	-0.04888402731064025
-5.2268760988311245	3.1984387632370352	0.0012222225257890037	-8.007971250247351E-4	3.5040145541133567E-4
-5.323022364028059	2.954304032548915	0.0012524643435199796	-8.217889380585836E-4	3.5328627688296753E-4
-5.411391041049513	2.8046470279535036	0.0012621950740633896	-8.316191543562911E-4	3.568106351950737E-4
-5.361270108912003	2.863813885716368	0.001262475737186356	-8.28002857847532E-4	3.547293693813668E-4
-5.176470922340737	3.3654332504811606	0.0011921772107076315	-7.842442566161566E-4	3.455184194969218E-4
-4.997438755280889	4.032636318053695	0.0010779102598035208	-7.300598929935693E-4	3.225008167430774E-4
-5.108994509801874	3.6116460899580636	0.0011520277830074407	-7.661290134010295E-4	3.396437968026438E-4
-4.991774580661376	4.054261353979088	0.001074359612569207	-7.286275913892396E-4	3.215909655450219E-4
-6.53602006808163	2.347293243898074	0.001123161264219877	-8.359330708036991E-4	4.356399159509678E-4
-6.871423256057571	2.3759082864320638	0.0010510991502778047	-8.13301679749574E-4	4.456123122905499E-4
-6.725008134174486	2.363972974785624	0.00108453072437296	-8.235153454195117E-4	4.432372282249633E-4
-7.498445287702315	2.6504749625169852	9.1138170264529E-4	-7.710144813438921E-4	4.3964190049370743E-4
-7.543394316053332	2.6908233254228815	9.036003655545403E-4	-7.705164472986737E-4	4.360719428318467E-4
-7.714537633122486	2.9137762658493207	8.828878539766309E-4	-7.644040119000543E-4	4.3591169273955857E-4
-7.7891268079090406	3.0564766598021276	8.844733468206065E-4	-7.693751001470167E-4	4.346953698854503E-4
-7.80527300412054	3.4063802626319237	9.031289887703621E-4	-7.727925851085717E-4	4.595715131623604E-4
-7.804324521600502	3.2269612996167556	8.893580679608841E-4	-7.677855207176524E-4	4.4619892060978976E-4
-7.758877336072651	3.698244931275473	9.155337457675094E-4	-7.667304342946117E-4	4.876948225036344E-4
-7.751964178591711	3.7286102673963915	9.179648172056267E-4	-7.669603249444877E-4	4.912051094094044E-4
-4.868412953288395	4.489722570165323	9.84841130079816E-4	-6.845177283948162E-4	2.7509070949539844E-4
-4.944274103721604	4.221530184777065	0.0010399670346326398	-7.117421261094237E-4	3.0366828476629967E-4
-4.861218645669248	4.514367912389247	9.781387624298384E-4	-6.804584623083675E-4	2.7140213666547447E-4
-4.761328567585714	4.872867994409656	8.856512383652246E-4	-6.284933236195816E-4	2.2085257856884814E-4
-7.7347878369548635	3.762505605967378	9.18116184974967E-4	-7.647033690271918E-4	4.962384612912066E-4
-7.441188952293851	4.488511996506501	8.901061328322334E-4	-6.781266723418716E-4	5.753759436771276E-4
-7.462522939780039	4.43043664258904	8.92474058429526E-4	-6.851139329276365E-4	5.69047640955102E-4
-7.583988224902736	4.103803156183615	9.116476628658226E-4	-7.314718422271097E-4	5.369059719299608E-4
-7.428705960551779	4.562167039268793	8.851789553538224E-4	-6.650105143230977E-4	5.825704915280133E-4
-7.367225146909923	5.0179675342064245	8.575843870454395E-4	-5.79136654903983E-4	6.310024020072389E-4
-7.395373926440531	5.510469499667041	8.223983376962745E-4	-4.5247008271898526E-4	6.765484346976326E-4
-7.396628687854849	5.543415335697084	8.200480544447989E-4	-4.448357659794841E-4	6.79082064128763E-4
-8.951906927477943	9.55517852325179	0.004247171013290941	5.657192057965908E-4	0.00216711493242658
-8.732770861641235	9.107630277300872	0.0030881018684528272	1.1899839085237208E-4	0.0016420936789660813
-8.477149435408428	8.592840803667324	0.0022264846762515165	-7.977528098998383E-5	0.0012654735521469077
-8.352048182285694	8.325615036227727	0.001863385607836682	-6.419778250472295E-5	9.799879031058406E-4
-8.222367325804308	8.079901469599669	0.0016265160900714051	-7.25457219166847E-5	8.569523149568744E-4
-4.558078678429407	5.6727023718291845	5.934556137141131E-4	-4.3236057405908034E-4	9.724188584323927E-5
-4.661854211303943	5.2307881209663405	7.650620659860907E-4	-5.4998080576465E-4	1.5789411715926157E-4
-4.6736829568741065	5.179041007331088	7.828138094289808E-4	-5.612955516915582E-4	1.654233885249855E-4
-4.664862639408369	5.2157017440172675	7.706552901271254E-4	-5.536918859552732E-4	1.5946141186606866E-4
-7.642518454416541	6.7438038314408955	8.781278398487156E-4	-1.8065366982596677E-4	7.238532401912064E-4
-7.72390205946121	6.960130553786359	9.653674688148027E-4	-1.596383121580549E-4	7.383250765335531E-4
-7.960824009101229	7.5515457825414485	0.0012345664962538738	-8.480047699090463E-5	7.602095575696685E-4
-7.398279738095727	5.568321714484634	8.18097493738808E-4	-4.394107117878436E-4	6.782648721255601E-4
-7.486554017062449	6.151026864151781	8.124706279080989E-4	-3.0200696525553436E-4	7.098444859861925E-4
-7.599533786520233	6.612688047526157	8.499416471118763E-4	-2.088857225083844E-4	7.031017803233563E-4
-4.559353287845783	5.783205763653101	5.481658261215421E-4	-4.024130410861757E-4	8.14749269157009E-5
-4.539973927898901	6.108340489734484	4.167703184062019E-4	-3.048733245142024E-4	2.1595191467362973E-5
-4.595870421128182	6.280367827388355	2.521832566184301E-4	-1.8588906932713164E-4	4.445889453301186E-6
-11.949523827617073	29.206895619841305	1.0073925753186257	-0.27288718516467525	0.9349603355026852
-11.807688642858182	29.154031813094953	0.9750237559363675	-0.28480915872663803	0.9094793528695131
-12.00330605669702	29.223330979102066	1.021748901202375	-0.2692539006304137	0.94241862242081
-11.58017196199464	29.065937130844834	0.9271429006282977	-0.30738577543756657	0.8721354014868508
-11.41683712235142	28.96940271662765	0.9057977382267549	-0.33237483360084374	0.8361845162819579
-11.219350371023808	28.853937987330728	0.8802166658220562	-0.36528136878777345	0.7923992015516146
-11.063811648377435	28.68153300927144	0.8884733351264487	-0.41699330807181423	0.751489720385301
-10.947486528223845	28.535037823889105	0.896978276405425	-0.45887374181488816	0.7199181686821321
-10.899230615467399	28.323819733732066	0.9533728774687353	-0.5244633434678392	0.7056636400300067
-10.868467577029437	28.194812621939796	0.9872066308156396	-0.5640553052613264	0.6964861788200154
-10.876511202290695	28.109887068149042	1.0281521232178918	-0.5942995959355892	0.6986135378904537
-10.899672074901286	27.854101802332053	1.1392894261091346	-0.677856946000465	0.700003832364871
-12.412266700730603	28.73183000599365	1.0667889061979623	-0.28519177779043114	0.9407887507227191
-12.004390987243811	28.644127827029816	0.9898179319615971	-0.36304425275775953	0.9049349724497725
-11.418956634563854	28.353076382645266	0.990264658544084	-0.509464733231359	0.8217704124493307
-11.624144095082618	28.483083006210283	0.9705703923022538	-0.45183106348056007	0.8553310187190993
-11.98757052088968	28.638168487186267	0.9881678665775119	-0.36667793702989476	0.9030064578502676
-11.999455430555999	28.643021141499133	0.98885470923054	-0.36397133276258953	0.9045149990877769
-11.11438165555979	28.077094826076056	1.0619625275143587	-0.6098382948638627	0.7547251514319893
-11.390783517603357	28.330385589064328	0.9952787509343707	-0.5185494791355177	0.8160854900382551
-11.018694723095315	27.985290635821798	1.0952392125540227	-0.6406191100075267	0.7307565461615244
-13.471803069018005	28.77445563984976	1.4186664018105526	-0.12801058707964055	0.9947423160012787
-13.48260549035852	28.773788416678933	1.4224651918986322	-0.12660709748767252	0.9950236423871104
-12.935354512904492	28.789110493383188	1.2260647503377695	-0.20058575597407913	0.9759620582026385
-12.730299209385468	28.768829272465172	1.1641256487672114	-0.23301101308940456	0.9638577321635973
-14.231290469589101	28.525879619960573	1.6785009815491119	-0.07442334431991951	0.9910722687033272
-14.010448775461906	28.63328583652027	1.6074228279090308	-0.08263802155723227	0.9951602477430428
-13.506471729136642	28.767317669153915	1.4307249119955274	-0.12463399845282941	0.9950071988620339
-14.460841527293365	28.39408003504012	1.7467357105733214	-0.06955420016778023	0.9829743629588326
-14.783683682753072	28.129965573228738	1.8242887484611112	-0.07602997299731516	0.9638750428523092
-14.975465100779633	27.963363652093868	1.8693113484070085	-0.0822745178415572	0.9521072343947127
-14.857377166814722	28.070482248494333	1.8422324707577138	-0.07770074331411742	0.9597372545721558
-15.247091508969765	27.723494694946858	1.9321921246653644	-0.09121245648975575	0.9342577348299272
-15.438921475279523	27.548521108541188	1.9758049840736593	-0.09845331077621475	0.9215860943296239
-15.777307067901031	27.23142152114181	2.048309256897268	-0.11247117687441563	0.8948213045301054
-15.505550048294694	27.4862002405047	1.9904103923501097	-0.101128178405086	0.916606348635594
-15.95882932927022	27.057658625283377	2.085437639018903	-0.12091748991377213	0.8779846850897663
-16.071627921968407	26.944874315391413	2.10646280107709	-0.1277177840874537	0.8665692350288123
-16.348879088595037	26.649360708813276	2.1513831293140697	-0.1489022052380586	0.8303813854788498
-16.427997019937784	26.555959712111072	2.1614760052378426	-0.1573046098533894	0.8186726642385855
-16.656844434007954	26.17623866269756	2.1659515333837307	-0.20731289604157105	0.7651035178056638
-16.696536478621557	26.09508062700545	2.1618732869508817	-0.2204696916805603	0.7530173922041176
-16.835749776418716	25.686852448177994	2.1256638902932057	-0.2930367154773505	0.6874823682107389
-16.845061757485475	25.628453285604436	2.116690810554979	-0.3058941051533944	0.6772807970119815
-16.850433340026893	25.176846057478727	2.038199683187332	-0.41324434362734974	0.592482009946051
-16.85038673364371	25.14105029551206	2.0317797952845154	-0.42193151929524847	0.5858448103735997
-16.822804208812027	24.752145786172367	1.969172297723207	-0.5112089401475507	0.5130726807864104
-16.814022621155868	24.619664448408173	1.9478067884183559	-0.5415836434820125	0.48834326368605147
-16.812945472733826	24.6090037446475	1.9462152751678459	-0.5440032968537696	0.48632391688262
-16.723937840816944	24.10943746964462	1.8675683544188886	-0.6620304893592184	0.38328410458725115
-16.711672631053567	24.055094941481215	1.8595629125726552	-0.674701077965381	0.3721456524082332
-16.289023552988983	22.907733919851253	1.693317518479789	-0.9418444744396438	0.10594596342518722
-16.541701583590093	23.45604246001041	1.7743284342390164	-0.8118363462134937	0.24053377779016674
-16.554803726644348	23.499372302025698	1.78014638726764	-0.8020206247511826	0.2500286697891704
-16.28488538521969	22.898119481008653	1.6920240360712018	-0.9440000994137303	0.10361176071761671
-16.26218103763534	22.856454352609262	1.687252403569359	-0.9534692991907189	0.09325402191246102
-15.969194038819062	22.31634337785984	1.625358840260662	-1.0764271266164325	-0.04161166931514551
-15.890230123807179	22.1925020649246	1.6178890928004526	-1.1045269679133365	-0.0723796983104858
-15.611918811164477	21.76175729997115	1.5915672493792052	-1.2008333760578154	-0.18190757999562895
-15.389654649869971	21.467446140267274	1.58626784841955	-1.2611620207946883	-0.25850925574210176
-15.211472875440649	21.22502075941048	1.5812021882995673	-1.3096037315989424	-0.32273554135460863
-14.852605830718518	20.76860561637889	1.5999283850700916	-1.3943288516422636	-0.43471860882358143
-14.818368111934701	20.727265125728813	1.6012479163184865	-1.4023140281879964	-0.4453762087596029
-14.010753868674147	19.956266747716498	1.6621447406218925	-1.5164906604379844	-0.6234696629309054
-14.087441807327457	20.012526511232718	1.6541777465087275	-1.507487291747079	-0.613457681647815
-14.468160486474938	20.371519812579944	1.6241414509449954	-1.458593336214702	-0.5381751285829658
-14.161164464278139	20.08381166702931	1.64713271714128	-1.4981164593874976	-0.5987966558170239
-14.781086333771103	20.690256417429	1.6034487529991919	-1.4083895411362894	-0.45532068885179006
-12.566775432145782	19.255877513320883	1.9128857145465572	-1.7148903992421634	-0.6932751174068744
-13.290339014836286	19.46305631769065	1.7472787619136443	-1.5985011293901965	-0.6979855892622049
-13.1729303124603	19.418787275288505	1.771947235914069	-1.6162721804027986	-0.7033661987019167
-12.843245224742368	19.28971157894774	1.8402600840092131	-1.664590687345188	-0.7167391919560877
-13.364979556612642	19.508469790386137	1.7389185476206217	-1.5910617299997103	-0.6931539472208438
-13.714991928392514	19.7215588672211	1.6935240051390594	-1.5519957406944405	-0.6680425857323993
-10.73275094914898	27.601566124654774	1.23094658489696	-0.7316652727771351	0.6492863728049577
-10.621312259153935	27.431657608134955	1.2847393954012871	-0.7651121262082888	0.6129379458446829
-10.494472622804425	27.139762728691487	1.369164929573745	-0.8174035868160872	0.5557225027169607
-10.440814811578786	26.97290839065918	1.403704948439451	-0.8426186981194578	0.5209171169595378
-10.340010025599554	26.46761329405222	1.5071798905364162	-0.9193433161038451	0.4091398762853621
-10.310942985096554	26.231506882359504	1.540413510563775	-0.9506997041343463	0.35857818470118386
-10.254915889396067	25.788604694922874	1.6428893114794691	-1.0274669472293125	0.2673014808760843
-10.226478276469011	25.49740684588262	1.71087080703392	-1.081972198905945	0.20021946891780684
-10.15297056364784	24.454238785309386	2.0299191033000965	-1.31635385775632	0.013636362861503933
-10.148816922605754	23.97207807587904	2.1656437326534865	-1.4186628568928477	-0.06528982242772553
-10.1572747910747	24.735583520367605	1.950266359745142	-1.2561016697447502	0.05887032113799024
-10.162097597121184	24.830116402868736	1.9220496957388336	-1.2343999376504187	0.07553490026308364
-10.162546766859359	23.84260305188515	2.1906981000664576	-1.4419847523957454	-0.08479031793530946
-10.199764060738538	23.17965757589045	2.34243194160784	-1.5704958145879195	-0.1918837325706133
-10.264133457042867	22.925685144978395	2.3666393111375736	-1.6066530275266309	-0.2273784465558487
-10.334836167150385	22.416165687077918	2.437296953980134	-1.6882449376910003	-0.30466758921799286
-10.491992980100063	22.018023813554393	2.4297876384399526	-1.7264995551521425	-0.3603797554717192
-11.549836964138185	20.072338696358347	2.2682888174103595	-1.8349150889665968	-0.6393742900478879
-11.554967867880773	20.064003427239495	2.267118771749814	-1.834892262898489	-0.6402330871320663
-10.551136967279964	21.796553611972193	2.4377692158263145	-1.7512104329500375	-0.3957595751102585
-10.861109989919282	21.2561808403101	2.3854835348673737	-1.787997234319839	-0.47149122267806487
-10.944210941660401	21.11696785294288	2.372283373724544	-1.7967454123361253	-0.4923405609062581
-11.133323225905555	20.800917117156818	2.340332308451103	-1.8140353646701308	-0.5387948850113468
-11.346534801731305	20.436488911990164	2.305497342345624	-1.8297132736406536	-0.591039619100847
-11.231518843805489	20.62710766906838	2.325878321249708	-1.8212442519966237	-0.5660951107201342
-11.741469854730147	19.77949816437784	2.2302141604048797	-1.8331977376090514	-0.6783315508423412
-11.841147224706019	19.661418434931374	2.2012097966458173	-1.8273905700839186	-0.6908223871975834
-11.973386913159729	19.52262481256701	2.163597937341365	-1.8207811907213287	-0.704735873665199
-12.17042537041236	19.353881967026794	2.0834865078245635	-1.7964409559996142	-0.7100207476116195
-12.254791953417843	19.298450378205736	2.033218850980133	-1.7776096501849563	-0.6982639929171401
-12.107678242949614	19.405561627556374	2.107824661687037	-1.8032553201691162	-0.7084498533920739
-4.288326386940742	5.8070230604936794	0.05321575349812893	0.04580842130271686	-0.018944249027478495
-4.307057605244767	5.526002436139832	0.07346345841941306	0.06437561484074478	-0.020620924516608033
-4.180171464701457	5.245978145694322	0.09453772878957027	0.0850932728571378	-0.01221303313616266
-4.162615861022818	5.199209053922773	0.09784855678191182	0.08820842284246373	-0.01106110309107015
-4.143652721141185	5.191949089536986	0.09852603219047038	0.0886898299033794	-0.009907001755457915
-4.014987066173259	6.398560350145364	0.010640516754971591	0.0063681101697967025	-0.007831728987939997
-4.102160277057983	6.226155071234556	0.022859404843708908	0.01816875498043642	-0.010454203993618084
-4.158587255864665	6.1200098173878565	0.03064696214436665	0.025750517416192283	-0.012474739861013204
-4.284793079351208	5.824858607178209	0.051860804710418894	0.04452271660309272	-0.018726437841521684
-3.6322745368198053	5.1479752237781815	0.10511751657278237	0.09295209025876622	0.026611020103417204
-3.7520724673596213	5.133869891353276	0.10529332057293257	0.09370226330129278	0.017127194513894134
-4.068810461062704	5.185234828589743	0.09977103596239437	0.08959873737337404	-0.004677478086728523
-3.4079134276844885	5.238028583704212	0.10225755219876534	0.0864098924644062	0.04356824475882261
-3.870611147185512	6.723331704642558	0.011261966955322307	-0.010035702868745455	-8.390018439661834E-4
-3.93550508782948	6.569124366309313	0.013242938693779426	-0.005663650245085739	-0.00282144462510965
-3.083077723553127	5.477621858005871	0.0969219375944437	0.06771458205977138	0.06881578664523809
-3.2016356353304536	5.395281637801698	0.0996976425892785	0.07502369057048229	0.059270418549968125
-2.9250367521464256	5.618751443255416	0.10247463145089193	0.05666967987014533	0.08203933624743258
-2.808073832376915	5.742408533499555	0.10523574810522199	0.04738185642430777	0.09087120742548493
-2.561109083068193	6.012828978318681	0.13036132396367564	0.026845312911958064	0.11260082225934127
-3.6562255957727294	7.214473650128381	0.031335118677180945	-0.02629809129812776	-6.681267764118537E-4
-3.592522873141893	7.34008329807876	0.05656006396541212	-0.04624665856166525	0.0029824385392651356
-3.54328167840365	7.470859406778205	0.06390321943934085	-0.0522510673175824	0.0033704094222631745
-2.1477862434435124	6.617732931249476	0.20768096173657827	-0.029531568916976295	0.15572554824781384
-2.178221292733067	6.571855578800015	0.20036874440491656	-0.024235392232645873	0.15297848441080356
-2.0648331524982755	6.7576354797203635	0.22839212235850964	-0.0454129104848342	0.1636564881147051
-1.8849213199230619	7.066868042911974	0.2738092231578216	-0.08033476549563982	0.1802997409765635
-2.4120263893614973	6.229400814325045	0.1566191777410884	0.007863827491939047	0.1282650474203265
-2.5361866250272955	6.047252036713077	0.13301505545902478	0.02475298096807717	0.11479595198335849
-3.935819787141531	17.984500048599497	1.2240742994508955	-0.6605733208164178	0.1287295939640415
-3.78336958602557	17.993315823553566	1.2141143543034354	-0.6632684227104114	0.12664756254331125
-3.427077741744119	7.766058137175304	0.14568579758346273	-0.11608010337220614	0.007795152544630411
-3.406569881135219	7.832445527304884	0.15658564196442357	-0.12378095352631083	0.008111303223481903
-3.395983191054093	7.883794864942119	0.16511681804253475	-0.12938077450037186	0.008718623314195699
-3.3371281060386737	8.150918617555703	0.2136377229129665	-0.15674016943018015	0.011250456344358669
-1.278169408830863	8.48437433428823	0.4827856076114482	-0.24437012043189676	0.23228426222152293
-1.4540629241815408	8.03470965362341	0.41725866688155416	-0.19196129625045738	0.22095441938942995
-1.8167261401452421	7.208011822579171	0.29357677889545275	-0.09625976193722086	0.1879373059902595
-1.5523830370140876	7.789776732269239	0.3799481131593915	-0.16185419836791115	0.21098728856108256
-0.9410764433027281	9.405038530050247	0.605919828429814	-0.3440316094623517	0.24690743241254004
-1.0329367331417418	9.151234284338832	0.5731166189818799	-0.3187363458533346	0.24371917673945526
-0.7679094447811552	9.95277965234512	0.6675270167922847	-0.3919416858153384	0.2506923953704551
-0.33002843814312044	12.134348277380695	0.8726778851124333	-0.553350713635544	0.24753940797158727
-0.3357764586920513	12.078843485378034	0.8682411702022013	-0.5498250240411588	0.2480176945631169
-3.417433509638533	17.827381727176302	1.1940649044130738	-0.6732462598087983	0.12960132982234052
-3.353382382951112	17.741842308688575	1.1911584676387026	-0.6757529917264331	0.13143012759801367
-3.674832941632539	17.93323560833925	1.2087478030814767	-0.6652427473374074	0.128911555149549
-3.5409307277999584	17.885907081965335	1.2014279916796406	-0.670154495213088	0.12866346792934255
-3.1860561960175433	17.549365365355296	1.1827787205552616	-0.6794669490329182	0.13421919997231954
-2.9981130641699174	17.395321314172424	1.1752317703762034	-0.6820612705621003	0.13695370371609805
-3.2165215628928006	17.57820816975883	1.1839164063212073	-0.6784349994880629	0.13405108064859222
-4.1137207324417435	17.95308223849858	1.239487427777525	-0.6561174364103577	0.12822421759252356
-4.160621080742889	17.795938972454014	1.2464766188085519	-0.6563709473704833	0.13083545310235853
-4.190763877417752	17.70804950350443	1.250371951612581	-0.6548207955911279	0.13172408023213206
-0.33050020850094985	12.145123827625998	0.8733637207614433	-0.5538637731511923	0.24737791622472316
-1.4343564303268679	16.31909273804294	1.0987062255229412	-0.6897733870808278	0.16471908467439067
-1.3066176526698219	16.0680303809159	1.0882257595241511	-0.688934921640816	0.16839155869121145
-1.1152979539279455	15.611202681804269	1.0692459020999554	-0.6834772686009374	0.17769014483849627
-2.4474803932797915	17.1585224792057	1.1558480300322607	-0.6871368907356589	0.14583242693499454
-2.055761384167546	17.041296048986602	1.13901550613077	-0.6906986188749422	0.15053013497708145
-1.9984998164489554	17.002629506016117	1.1359832959515304	-0.6904529504220962	0.15206671795677346
-1.5724149375605685	16.580962567434636	1.1106402870307157	-0.6924225654484204	0.15969695328432243
-2.9820955633715815	17.38344915169903	1.174618891996927	-0.6822256954712212	0.1372340194393197
-2.724789042326286	17.256116533629893	1.1654404510111083	-0.684720862239324	0.14152322299925363
-2.531457869203797	17.190304756335227	1.1587784434077564	-0.6869144923507977	0.1438271354596263
-4.183190145794866	17.56540290424019	1.2494513179273192	-0.6543587544265772	0.13332702620010883
-4.207099313692599	17.371866069837257	1.2523849540382115	-0.6559021123843978	0.1349765885153862
-4.17345519997633	17.089831976884682	1.2451744701658112	-0.658375089980129	0.1342695029995014
-3.3148310309893363	8.423923301546052	0.2629192067873134	-0.18926021253002706	0.011443303556600885
-3.3001926290874843	8.663118489326514	0.30246739043843085	-0.21761471788057757	0.010312078604532073
-3.2862287614074197	8.915212706658004	0.34305200888872317	-0.24538085451567487	0.011662122473447166
-3.2794829862540458	9.153166440048345	0.38427205646984036	-0.2741125291089753	0.01296276286701948
-0.3805651487088481	12.953841366376702	0.9263810176778741	-0.594489180650621	0.2340964905932204
-0.4307061904896281	13.36924122248353	0.9538694326059962	-0.6158988312229027	0.22657063971361147
-0.5075965103225141	13.744646939005303	0.9741098946957201	-0.6290204187187332	0.21954054477129473
-0.5977318219793605	14.096499370658435	0.994932707028294	-0.6438067227123373	0.21141360808929632
-3.2676731937878696	9.605726412719452	0.4563555553100034	-0.3210094557268189	0.019640461863224212
-3.256429234120413	10.042692132374542	0.5243736215310492	-0.36465811293343836	0.026485747276943365
-3.268410707882346	10.416945356274994	0.5758936976796529	-0.39502948299512836	0.03199516521689927
-0.6591870284780542	10.31262568099423	0.7092544565607257	-0.42489044751766225	0.2530439032108041
-0.42285288091859907	11.258976825610697	0.8026487823541903	-0.4976981784721016	0.2548854746525335
-0.42939644071267913	11.215805729165236	0.7985016445497404	-0.4942869627068179	0.25504239731124445
-0.6312573047807166	10.428088654680536	0.7219668089681686	-0.43529099667348015	0.25348699168091066
-3.2903234695987535	10.897386429199772	0.6459847187846617	-0.43789753756496375	0.03873472447791994
-2.987291544864133	17.386535233830127	1.1748351373600712	-0.6821921539882262	0.13713542506523566
-4.164359810315925	17.031866286091535	1.2433080865338715	-0.6584452998390735	0.13450125058546225
-0.7097934901376413	14.466809880080852	1.0158299417388093	-0.6578202264110949	0.20224693663847704
-0.8575672753041089	14.969271293498517	1.0389511145091623	-0.6696902188345577	0.19199982579017558
-0.9532329287786547	15.217415294466539	1.0522366575245772	-0.6773649938643133	0.18545733857906652
-4.1386892518049425	16.602845789463966	1.2268655022990775	-0.6581415698407437	0.1310787056654677
-4.159558946386909	16.976159925336383	1.2410366072460004	-0.6577906595377557	0.13455899623618417
-4.083322820670365	16.225441788462653	1.2064665345512775	-0.6562434843487559	0.12733700427741113
-4.075875945060494	16.183223288394085	1.2040099598071485	-0.6558066831533502	0.12716695204751133
-3.9528003255732322	15.292784673108926	1.1369087819876322	-0.6444222565285572	0.10949787869415302
-3.9992067929440043	15.73055462668215	1.1721634978114963	-0.6521068185855812	0.11917004712829195
-4.068371905853679	16.139351008679608	1.2007304905137166	-0.6550307606035052	0.12651691070676924
-3.903746688804401	14.691009127397303	1.0847116505940488	-0.6294698981100767	0.09660989673695622
-3.86987704440043	14.375574603567006	1.0547730990803021	-0.6193027315082743	0.09105214412381267
-3.9256796422272324	14.820378173973397	1.0964316979259197	-0.6324395075982401	0.09909978952707973
-3.9497350317267026	15.228464150498013	1.131394010250565	-0.6426993394449234	0.10816490987437202
-3.7268568443784513	13.894308007070336	1.0057769919019006	-0.6059080599121607	0.08340174123480464
-3.698215854277132	13.779058127098043	0.9937141147608487	-0.6021029212335707	0.08162311219496038
-3.6779639093146645	13.673870011895303	0.9819720604479186	-0.5972593558721518	0.0802569240654962
-3.571181750067259	13.33170586472178	0.9447672349840173	-0.5852822416557526	0.07493343566679694
-3.4835043026903465	12.977876322076302	0.9037730416925609	-0.567564036018293	0.07158866724383121
-3.404126025364066	12.339701968592273	0.8313746235622914	-0.5365882651976197	0.06017923333299571
-3.3488293333994186	11.895449310153229	0.7743570592082496	-0.5069398641389027	0.054552192619778714
-3.300315153385468	11.14083500028607	0.6798105555764122	-0.4577760654534577	0.042346741065565234
-3.9511621749674837	15.271050023970451	1.135105898281655	-0.6439252291610201	0.10915531689219105
-8.244373317370188	14.628658956740194	2.808848981804797E-5	-2.3466479828900705E-5	-1.51705281444948E-5
-8.208489142862772	14.204433859089825	2.7201821985542284E-5	-2.247993573767256E-5	-1.5101135783992192E-5
-8.193734077492797	13.966873422743047	2.6711401051546765E-5	-2.191914166394239E-5	-1.5080647270021862E-5
-8.232676222944097	14.462837941075223	2.7740735893324923E-5	-2.3086670941992064E-5	-1.5139336398442632E-5
-8.19035693955016	13.837323106092928	2.6448512015511686E-5	-2.159941144358624E-5	-1.5086404427727353E-5
-8.113167709168138	13.369167772280294	2.544597898624671E-5	-2.0488474074483328E-5	-1.4949186059543208E-5
-8.077142174814208	13.181783020574018	2.5037319073538584E-5	-2.0026465049348193E-5	-1.4888481032224853E-5
-7.967407351985131	12.816549861797377	2.42137413715499E-5	-1.916734031202785E-5	-1.4671861528025236E-5
-7.4202031915344335	11.241546128091116	2.0550636585837546E-5	-1.540145428140695E-5	-1.3504978186675431E-5
-7.380855782333087	11.139150568907128	2.0299955445267662E-5	-1.5139229057795608E-5	-1.341649486536842E-5
-7.603903539139292	11.751642921695533	2.174544245624573E-5	-1.6630033204579655E-5	-1.3905789951942567E-5
-7.696154479064555	11.994745340563997	2.2319366633934215E-5	-1.7205617176622006E-5	-1.411037643117825E-5
-7.744684776673163	12.145936214046198	2.2658788787701404E-5	-1.7556259333702224E-5	-1.4209548185728082E-5
-7.337783016568444	11.036160898112158	2.0040066660512882E-5	-1.4874240011703119E-5	-1.33155648790235E-5
-5.478513842259125	7.328297301269693	1.0807834583550803E-5	-5.859803236064699E-6	-8.99982225182637E-6
-5.496335515484936	7.350666297835906	1.0871329727437499E-5	-5.906202827501129E-6	-9.039897906658906E-6
-5.513292533723025	7.373441024034741	1.09342743425634E-5	-5.961964583072656E-6	-9.077948417880634E-6
-5.7782594324877365	7.704138241466704	1.1964163969834153E-5	-6.732619644797799E-6	-9.742292776670965E-6
-5.226288884072366	6.97442447090005	9.812344381271452E-6	-4.917860611355028E-6	-8.411285829888254E-6
-5.1320395346395955	6.880771446866525	9.497072571572125E-6	-4.709302350644653E-6	-8.187589862988908E-6
-4.981658732436152	6.746084424883188	8.993818152414239E-6	-4.34498278955715E-6	-7.806039044029414E-6
-4.872230788355059	6.663668971542325	8.622605123716099E-6	-4.129724450049237E-6	-7.518585294779085E-6
-5.95993806317256	8.088641025459268	1.286026163627599E-5	-7.784506855630855E-6	-1.0131168962469143E-5
-6.156106083074739	8.43849134717127	1.3716341167808677E-5	-8.569702883101042E-6	-1.0573528639175968E-5
-6.3622803987511345	8.893710900037291	1.479770026675655E-5	-9.74080010020352E-6	-1.1029980360426918E-5
-7.037730777065047	10.279206689455364	1.8210427826759283E-5	-1.3030390844124496E-5	-1.2614013061608969E-5
-6.511291309796823	9.166024915663732	1.5470787573936625E-5	-1.0314475400098299E-5	-1.1389411984360773E-5
-6.961309529005052	10.091919377967345	1.7766424511094018E-5	-1.2583472535514769E-5	-1.2442782185902454E-5
-6.976746835639336	10.11701394282087	1.7828088630694417E-5	-1.2635509014163628E-5	-1.2476656466099317E-5
-11.149672852779776	19.026028297048256	0.23479912822362464	-0.05559070372563466	-0.1313627533780857
-11.177286946315288	19.099277703541333	0.2361311683617308	-0.0577031519011199	-0.13195229048763935
-9.18227086019565	22.941744559833715	0.22399994964445574	-0.15172496998503138	-0.0834256147580745
-8.933979733519063	23.042297787756027	0.21874977300050805	-0.15413193550542953	-0.07622581379557429
-9.497726748011418	22.723004536194928	0.22862579606111005	-0.14602981311025848	-0.09164673338086406
-11.201816179455392	19.362671115833425	0.23805877450735102	-0.06434780420364176	-0.1319717533188576
-11.022193536741858	18.71762456011473	0.22926056131002306	-0.04734274784236099	-0.12881394528150625
-10.948655511422155	18.634752597804788	0.22598521431212923	-0.04465765316047343	-0.1269342545583298
-10.739200803101152	18.414265673982754	0.2171774857636034	-0.0381272616762141	-0.12184705357274903
-10.426129079411938	18.242868662510936	0.20306875431851706	-0.03189380942137895	-0.11333245537700008
-10.351495060601314	18.19934593348884	0.1997234063397676	-0.030480467108305296	-0.11129828964104778
-10.276659955502009	18.164399203559437	0.19638368509848467	-0.02925563952247179	-0.1093559546221146
-10.051706148564318	18.092298620546728	0.18575216943703377	-0.02625068032283727	-0.1027671765086332
-11.220597943108505	19.547650220008503	0.23941073710082386	-0.06894663265162568	-0.1319589999626933
-11.213232813518047	19.613678726955158	0.2395176715395601	-0.07032673351971976	-0.1317537594555539
-11.167862918473158	19.983763373685665	0.2402940767000541	-0.07945598711584742	-0.13003613449597773
-11.119734753615504	20.180895538942224	0.24037579486064942	-0.08374056844073423	-0.12903428654724522
-10.889962382093142	20.81510177874138	0.23924807805295448	-0.09859314049765747	-0.12347869651906042
-10.989883259185685	20.57314650704364	0.23981213641337332	-0.0932825685059932	-0.12557235393871632
-10.670647697607485	21.25443563231954	0.23811438396136633	-0.1091548747969113	-0.11842143730121216
-8.656589193032165	23.077778160673812	0.21100410686616305	-0.15438795665995594	-0.06879063210252226
-8.262164632393056	22.97490850022338	0.19642401101526455	-0.14973119348558833	-0.057034157641036365
-8.093510801985081	22.896766634500132	0.18958179090420693	-0.14683175661041536	-0.052541134147594204
-7.68989912608717	22.564207698669875	0.1701602428416191	-0.13457968707601073	-0.04075787132393502
-10.61906467426591	21.352055718189742	0.23785902574591164	-0.11130017766595335	-0.11745576610436469
-9.936768220586934	22.310409278173573	0.23394722855376832	-0.13540258824331436	-0.10246541789552771
-9.627937960973474	22.62487940796674	0.23072143592023112	-0.14363295187157998	-0.09482771882258617
-9.573169961095976	22.676544366109272	0.2300460304238798	-0.1449242729230618	-0.0935652637592183
-10.134279956953314	22.058148587414195	0.2349116775195425	-0.1286878987390661	-0.10717287650066593
-10.304582249602808	21.836678921374176	0.23629171996454015	-0.12327790553258826	-0.11077654574263512
-10.555587977067566	21.45179651669559	0.23740649252510346	-0.11354706058341081	-0.1162912116534566
-9.871150253323467	18.04329134881533	0.17739464698440177	-0.02420118004892157	-0.09785270725448889
-9.4491510421968	17.986087424675254	0.15584744714181664	-0.020121024864445548	-0.0850929333861628
-9.39405468440286	17.97674307009461	0.15307617032577076	-0.01963841737082968	-0.08351338652860255
-9.318824933668623	17.968766098777905	0.1489788385472028	-0.01897104568429216	-0.08120531418451617
-8.866655676614846	17.930756511797174	0.12451599625734171	-0.015352166659658805	-0.06698554519580457
-7.460370084706861	22.326890903804703	0.15863779213940682	-0.12682250192237182	-0.035252306693188094
-7.181921823170052	22.004421546653404	0.1432693266887871	-0.11501945147791014	-0.027914925097792385
-6.980050576019263	21.793148493492453	0.13332362222417254	-0.10820716015782167	-0.023396483201565857
-6.576542696581086	21.409318391621486	0.1142952655674898	-0.0944983494176642	-0.013632308533052664
-8.591810565175942	17.924390418426363	0.10831173834297023	-0.013089982115513894	-0.05802196430747258
-8.160987566235585	17.895824611247768	0.08006979137153085	-0.009275193692530645	-0.042490100734555517
-8.427526747689353	17.911776804777684	0.0977586308032955	-0.011686349901265606	-0.05224174810104795
-8.540982568507179	17.920050757602066	0.10534554535998404	-0.012701549176807998	-0.0563853151545279
-5.864615339578987	20.755750631962357	0.08496010315714582	-0.07258915184457425	0.002731102293993918
-5.543802938210256	20.38074487517408	0.0709513239780091	-0.05998694650370735	0.009463363813678427
-6.504364858334945	21.34437545298176	0.11124117315818399	-0.09248545723166704	-0.012145447551355605
-5.970918121132899	20.87023242852833	0.08946563725208327	-0.07593446653817937	7.773187701178613E-4
-5.171797381464162	19.89737251545445	0.05553752801553906	-0.04678538643014512	0.014353161931324146
-5.0245480447987125	19.683822661130662	0.04913106589572233	-0.04018528818619739	0.016551732714908434
-4.900152014728899	19.401774462066626	0.042451482483454296	-0.03363680042237683	0.016412436000877217
-8.045165203849148	17.895237150670994	0.06978057945413173	-0.007985090776682741	-0.03664343503757592
-7.828330068792466	17.887207984644846	0.049217826102002246	-0.005899944530325384	-0.025554273943430836
-7.588389628929521	17.819549385161938	0.011622051585804042	-8.81392640655857E-4	-0.006129937131722603
-4.683175416995011	18.92056128922509	0.03179596273575418	-0.023215422205331734	0.01736308606891798
-4.557131527726211	18.533459102138394	0.025421803509604924	-0.01803827196817065	0.01589861670111519
-4.377707594286538	17.57417867700677	0.01214885129438981	-0.006954660935851634	0.00988123361014991
-4.375950900357417	17.526057226949376	0.011397641319239458	-0.006398775520674232	0.009411214976047145
-4.484941864981501	18.19838652331461	0.01938744873027414	-0.01251597870940889	0.014044887374523845
-4.372825752777866	17.497105804998277	0.011082429762202781	-0.006236519270623956	0.009150949308508294
-4.260063754969469	16.957122878843833	0.007937009335396442	-0.0038244575974634306	0.006413754155306687
-4.2543796491463395	16.88173839584814	0.007410451101778979	-0.003556314492383233	0.00592940101146571
-4.172479120773178	16.325671413989923	0.005681457652499274	-0.0022012525771100003	0.004060568207550414
-4.151871519508384	16.155447405066244	0.005135746647475113	-0.0017482322942648993	0.0034537362444692936
-4.144035245207647	16.121454065378032	0.005109691692275333	-0.0017040708354517167	0.003398049213971964
-4.072421898747817	15.289956430567175	0.003241179285615451	-4.449196482662312E-4	0.0016666976488061123
-4.095328121705499	15.489697359268533	0.00359718675086583	-6.723604454024764E-4	0.001923842881341189
-4.118480058777639	15.68595857984359	0.004139459712479698	-9.770795422942798E-4	0.0023770747274056443
-4.140149876500907	16.06180723438685	0.004970803817386689	-0.0016180423895886253	0.0032753536041028796
-4.179593610389492	14.862900564725685	0.0022115043831544235	4.479573827538268E-5	9.600533482764203E-4
-4.129583690004605	15.034457843656845	0.0026114341926549165	-9.897588670967316E-5	0.0012193386903008659
-4.332504046130264	14.727261534199787	0.0011510389912616132	-4.64754802798731E-5	5.457897044458641E-4
-6.864381120883843	17.824925970386563	3.4351424429985905E-5	-3.0736619678634366E-5	-1.239055820576914E-5
-7.111456277637915	17.862901719600874	3.4584256474591435E-5	-3.084717649257614E-5	-1.3015554383031662E-5
-7.361730330183262	17.815658423143518	3.4604771392692455E-5	-3.072488608272785E-5	-1.3645313965466905E-5
-6.699631952192596	17.790187728061333	3.416892237722118E-5	-3.06414061416936E-5	-1.1976472396356621E-5
-6.471535900809904	17.65611081898578	3.3695926658616724E-5	-3.027962194307087E-5	-1.140584027179643E-5
-6.01856299486931	16.965651538393175	3.167757106756228E-5	-2.8562673126894256E-5	-1.0289023466278795E-5
-6.018217814642384	16.964954947243214	3.167560764382738E-5	-2.8560968348577784E-5	-1.028817028431047E-5
-6.192614293475787	17.31914560580889	3.266935508919541E-5	-2.9419319883424203E-5	-1.0715631901552471E-5
-6.358826975092747	17.562077889890872	3.3392868342076095E-5	-3.0039223531161064E-5	-1.1125217538990125E-5
-6.018066056155799	16.964687362149334	3.1674861414965104E-5	-2.8560336197861682E-5	-1.0287787266108095E-5
-4.908304538333134	14.969355025422521	2.6289907116217026E-5	-2.3976427227760644E-5	-7.574884407603058E-6
-4.894965705707698	14.956384548239772	2.6252061923685233E-5	-2.394550244310465E-5	-7.542825078347293E-6
-5.522668475480044	15.89108446419409	2.881927793894419E-5	-2.6093764321640032E-5	-9.089306820250644E-6
-5.590293973325887	16.02332329799043	2.916892760613199E-5	-2.6390671618793555E-5	-9.254947987256814E-6
-5.62503595550961	16.102423683804165	2.9374574207843065E-5	-2.6567675544009433E-5	-9.335484509571928E-6
-5.79838945170203	16.47567517825189	3.036462780715305E-5	-2.742252206048681E-5	-9.757985698469914E-6
-5.818300420163335	16.518599132988257	3.0476862096882753E-5	-2.7519676137257062E-5	-9.803332817718413E-6
-6.016563718580136	16.961325465432818	3.166583933771925E-5	-2.8552521224820317E-5	-1.0284126352289204E-5
-4.911331118979538	14.97328547513143	2.6301066141481355E-5	-2.398567213218361E-5	-7.582481099435274E-6
-5.0735700023776875	15.16993664121582	2.6857788060960297E-5	-2.4443211041477296E-5	-7.981776698814478E-6
-5.223708594183212	15.375437594116095	2.7429330823866736E-5	-2.492094534003482E-5	-8.348970842416115E-6
-5.2244114000787105	15.376332166246335	2.7431818625791617E-5	-2.4923000926206382E-5	-8.350669160697286E-6
-5.424504479191739	15.698092793846305	2.830569516815811E-5	-2.5654723052908707E-5	-8.844857353784425E-6
-5.22565127061393	15.37825402853767	2.7437011065453816E-5	-2.4927367023855593E-5	-8.353652571584988E-6
-4.7077301313837365	14.774519111724057	2.572217211118485E-5	-2.3511038362424944E-5	-7.094917110576182E-6
-4.675015183440867	14.74800878513003	2.564661896927714E-5	-2.344847254977679E-5	-7.0202403412480416E-6
-3.7658512309524754	7.028045440845924	7.251687302449997E-6	-5.389004245999227E-6	-4.841670016405208E-6
