# Supplementary material for: Thyroarytenoid muscle fiber orientation regulates the ability to modulate vocal fold vertical thickness
Source: PLoS One. 2025 Dec 4;20(12):e0337735. doi: 10.1371/journal.pone.0337735 (PMC12677544; doi:10.1371/journal.pone.0337735)
Supplement: S4 Data — (ZIP) [file pone.0337735.s004.zip › Male/contourA8TA11.csv]

% Model	Angle7.mph
% Version	COMSOL 6.1.0.357
% Date	Dec 14 2024, 03:24
% Dimension	2
% Nodes	720
% Expressions	3
% Description	Line
% cpl1x	cpl1y	Displacement magnitude	u	v
-11.968005616002486	39.650844643500406	1.6343656814458425	2.1151695214311926E-4	0.20099434312047548
-12.100925229184412	39.521184251215715	1.6324328097043213	2.1038950227680013E-4	0.20101012881126995
-11.810234379374002	39.74293127707726	1.6357358627649774	2.1232143540873767E-4	0.20098258349729434
-11.76596306338081	39.775513356632324	1.6362217322129762	2.1260513787726748E-4	0.20097852235794295
-11.47739948826791	39.862189693672036	1.6375133496790495	2.1336005499671237E-4	0.2009662363838523
-11.258980847445656	39.857881496438054	1.6374468759373975	2.1332160953151916E-4	0.2009648341146436
-11.716143543792246	39.796222579001906	1.636529890854212	2.1278649359842696E-4	0.20097575290914346
-11.163938214941039	39.85365079891891	1.6373844674043947	2.1328109984707725E-4	0.20096448930700386
-10.796207435616262	39.85090503287166	1.6373428433399648	2.13245716550735E-4	0.2009616201925566
-10.709496869932108	39.85039381204079	1.6373346268431634	2.1323749366786586E-4	0.2009609295868022
-10.37169574884199	39.850036177539195	1.6373286720453524	2.1322075653154742E-4	0.2009580544576384
-12.13512273325702	39.460672833157	1.6315311933555174	2.0986410899250765E-4	0.20101725370689136
-12.240660142730178	39.24849072022055	1.6283708546344728	2.0802010347161529E-4	0.201042110323024
-12.227325367848685	39.08705965880899	1.6259642162266186	2.066222278830469E-4	0.20106021257489448
-12.205740642978935	38.979124391808504	1.6243566311480353	2.0568713261217702E-4	0.20107220579709542
-9.681369688821853	39.850002288818345	1.6373220026382636	2.1319177251536586E-4	0.20095211156210882
-9.209886193231677	39.8500022888185	1.637323209825247	2.131672820653258E-4	0.20094805340432526
-6.503691158131879	38.96454001876737	1.6241146417709262	2.0550134984719182E-4	0.20102497159839255
-6.587351156296421	39.29642873129991	1.629062674361068	2.083513681312056E-4	0.2009881468424751
-6.771159512318912	39.57700815680421	1.6332429769114198	2.1076441996402919E-4	0.20095798644228174
-6.814129999907874	39.651652838586976	1.6343557756494669	2.114060018527046E-4	0.20094991163487308
-7.229593906641747	39.84203493583536	1.637193991910193	2.1304934244899043E-4	0.20093194767901582
-7.181795837296288	39.83706132882147	1.637119878429321	2.1300584880702607E-4	0.20093209945192586
-7.033567159296577	39.76166368437849	1.6359947363580731	2.1235593781098637E-4	0.20093935397991564
-7.6946177519140235	39.85300356006798	1.6373600172187228	2.1314732058221915E-4	0.200934697194801
-6.488283836647731	38.91091546805024	1.6233159193643618	2.0503918176345928E-4	0.20103090422543912
-10.243595360807257	39.850002288818345	1.637328204334562	2.132129200277248E-4	0.20095695390019597
-9.730298368089413	39.85000228881833	1.6373225549940822	2.1319363066093377E-4	0.20095253242244965
-9.743014193148053	39.85000228881833	1.6373225200918224	2.1319439829884683E-4	0.2009526418581287
-9.085341826788042	39.8500022888185	1.6373222942518055	2.1316291587419916E-4	0.20094698160808966
-7.779783738995952	39.851154726690396	1.6373343068106454	2.1313110075836167E-4	0.20093563788087404
-7.886706964608754	39.850916601280545	1.6373292816247231	2.1313341827658961E-4	0.20093658357199196
-8.209330570361047	39.849987794146756	1.637322481863656	2.1312765401148364E-4	0.20093945611696584
-8.699211804792647	39.85004545472901	1.6373259732457168	2.1314270083372074E-4	0.20094365758855687
-8.427966558711145	39.8500350871401	1.637321456484302	2.1313707919260155E-4	0.20094132777226745
-12.152615457473026	38.61822056218743	1.6189777270782786	2.0257117817427028E-4	0.20111247506147
-12.150457207342695	38.60568225439725	1.618791048994575	2.0246287959655752E-4	0.20111387124124358
-12.146591986235311	38.58859764700979	1.6185363933814239	2.0231584230300447E-4	0.20111576579411228
-12.074238696384148	38.24828133015453	1.6134683586820375	1.993811364054665E-4	0.20115354304300714
-6.441829287929373	38.514252064367554	1.617407385558699	2.016283118024233E-4	0.20107536863066625
-6.4796557750756225	38.830935381536946	1.6221232768199334	2.0435224281516173E-4	0.20103987643242988
-6.431316994593285	38.355730965701305	1.6150446285431697	2.0027120963552806E-4	0.20109320904626632
-6.415000660473024	38.12021737547059	1.6115371389379196	1.9824932510182112E-4	0.20111970416896569
-12.006552716049852	37.91928976266428	1.6085642112492584	1.9655580169406894E-4	0.20119008519050854
-11.966773292852782	37.7322909897182	1.6057797014004702	1.949497553133785E-4	0.20121084309083873
-11.899335717233097	37.41624344712912	1.6010697736110928	1.922464645613759E-4	0.2012459254799478
-11.86072968481382	37.23337054820751	1.5983470691977835	1.9067882909329316E-4	0.20126622818411283
-6.405495081109018	37.81045524455644	1.6069198928458819	1.9560029401135295E-4	0.2011546574335181
-6.3802834672144035	37.49850283645258	1.6022749488682235	1.929318090785153E-4	0.2011897252708028
-6.34327199449609	36.990127261889924	1.5946986508358612	1.8860376224911056E-4	0.20124690861636996
-6.3346776499635205	36.89181710192548	1.5932361640951436	1.8776544790446173E-4	0.2012579539282211
-6.327277488709939	36.80573234114482	1.59195504618897	1.8703633720592406E-4	0.20126762858544464
-11.839379859361392	37.12464213602315	1.5967259502175637	1.8975063735468043E-4	0.20127831410421296
-11.66031709327127	36.191536938073696	1.582827845278879	1.818170781682439E-4	0.20138206445429419
-11.619905720758748	35.962379473002436	1.5794188543854717	1.7987485388546018E-4	0.20140757367374884
-11.730360249335298	36.58305483766412	1.5886658298612817	1.8513204532767587E-4	0.20133848761329398
-6.248695444183289	35.88284413383002	1.5782198890057395	1.79201003150312E-4	0.20137133489353
-6.190644674951313	35.36621719878445	1.5705229614048761	1.7486558823887497E-4	0.20142928399083604
-6.146329446134891	34.860882297696094	1.5630010372214718	1.7060024775805488E-4	0.20148605785340745
-1.0600869276340483	18.316100001774196	1.3170424065318909	4.062233058515368E-5	0.2033181750902952
-1.0459016161732135	18.37692181363064	1.3179439009632632	4.107746029378059E-5	0.2033111960999449
-1.1744205707972624	18.153797557800345	1.3146345073674537	3.9408269267099394E-5	0.20333736900897992
-1.311326192584243	17.97535615877772	1.3119885339442658	3.8073351340420725E-5	0.2033585560372021
-1.386335587551091	17.922671465764726	1.3112066576659878	3.768012106635367E-5	0.20336506937043308
-1.650548821745367	17.757514160475903	1.308759440574379	3.644747874027291E-5	0.20338570448613125
-0.9718149006219283	18.630446296863695	1.3217062746636512	4.2976310311676464E-5	0.20328199314653725
-0.9542349860686515	18.852537320770427	1.3249997021047706	4.464013781403065E-5	0.20325676342781673
-0.9467123425971604	18.932059856972355	1.326180303995163	4.523664050830098E-5	0.2032477204000937
-0.9488912973033679	19.009058522305217	1.327322383942324	4.5814510803325655E-5	0.2032390346642036
-0.9602591937381534	19.185733594449147	1.3299449863751402	4.713923594165002E-5	0.20321915376326613
-1.0005126263859143	19.36574217623491	1.3326144595494593	4.8488997978472804E-5	0.20319911116249312
-6.05347281998843	34.07388368729615	1.5512983002558298	1.6403500173029834E-4	0.20157429157635354
-5.779746191862431	31.198536783186327	1.5084978287376958	1.4029265766265484E-4	0.20189720527399252
-5.81260308842713	31.6601371096856	1.5153533666332946	1.4405086046236011E-4	0.2018452658570577
-5.898916358898413	32.61341104261303	1.5295572901895267	1.5191537940856422E-4	0.20173817578391734
-5.976331308258205	33.33624786626052	1.5403019438853636	1.57879828661268E-4	0.20165706671967662
-11.555172919712001	35.57995576034233	1.573723800220081	1.7666154148091083E-4	0.2014501656571932
-11.427224513094306	34.824469013294944	1.562474765937461	1.7028045715337364E-4	0.20153430922936494
-11.302991741507174	34.01939293201957	1.5504848232056756	1.6355803971073135E-4	0.20162407130126256
-11.26269403333529	33.74326682230424	1.5463828291074968	1.612381251502044E-4	0.20165487626366196
-10.87492360433819	31.536162433666846	1.513532040003935	1.4299839108695988E-4	0.20190059178903097
-10.79808267178972	31.096982410679725	1.5069996007829334	1.394602937270317E-4	0.2019494862305022
-10.515617328365707	29.431210118152052	1.482229425916476	1.2586028699188064E-4	0.20213502561017194
-11.095255333576779	32.78560916869341	1.5321103182510027	1.5332113104355745E-4	0.20176150225070422
-10.374607869233792	28.677418549364212	1.4710048033222964	1.1984729608008283E-4	0.2022188830437511
-1.9007542873442729	17.670028077820447	1.3074617201907885	3.5796974933540346E-5	0.20339745723513902
-2.0779141835942943	17.606247817656115	1.3065167624078666	3.532321026574685E-5	0.20340598707939406
-2.421704394542373	17.610906476909	1.306586296367775	3.53646222964058E-5	0.20340802363812677
-2.5268901597962445	17.60827853304663	1.3065477813978663	3.534727098907603E-5	0.20340910528363035
-1.0157099330243569	19.441588102125813	1.3337405233313209	4.90586037620138E-5	0.20319065315756
-1.1062328150339649	19.65851365771074	1.3369590821496207	5.068531409764083E-5	0.20316681369202555
-1.0950141199455286	19.63861486947969	1.3366638184910002	5.0536061524840166E-5	0.20316897871296966
-1.0936631912571904	19.634142492606518	1.3365974088956813	5.0502413244777345E-5	0.20316947405821584
-1.2019485900933222	19.823967402584525	1.3394155860579828	5.1926072944342295E-5	0.20314883038259543
-1.2626663164006444	19.90610167368628	1.340633808084645	5.254025252070383E-5	0.20314000051285136
-1.3479656887537845	20.02184186709379	1.3423530315410803	5.340709535829637E-5	0.2031275564644357
-1.3818036936806772	20.069240413165744	1.3430563255575168	5.376321470384687E-5	0.20312245213966335
-1.490043238491493	20.21081153288452	1.3451589712808896	5.4822421815689045E-5	0.20310725951027733
-5.495158991359491	28.68268136418761	1.4710526105507236	1.1993528302446486E-4	0.20217946172130016
-5.507477156915547	28.790577524822243	1.4726527201432513	1.2079125381801904E-4	0.20216735390829124
-5.640376413522405	29.93509919763994	1.4896921041391435	1.3001928520164398E-4	0.202038967379501
-5.66674537726079	30.200894570944342	1.493638436247146	1.3215215678386415E-4	0.2020091163230432
-11.232964758328787	33.56280133293661	1.5436937628390428	1.597217182406465E-4	0.2016749854810424
-9.890707351552885	26.584105713780335	1.4398643213101128	1.0321482868062682E-4	0.20245108866322375
-9.499209611630052	25.463046361573806	1.423201288408291	9.449550152975191E-5	0.20257446687893846
-10.251371607480321	28.08873461337165	1.462247884202119	1.1509100482113568E-4	0.20228427623922846
-9.949856872037069	26.81141811544305	1.443246054620504	1.0502668942828667E-4	0.20242592157918357
-9.409620206466	25.28683176907262	1.4205744909080489	9.311938765896764E-5	0.20259365142521205
-8.975776833099328	24.413789608181347	1.4076271242831453	8.645120146896668E-5	0.2026888359617213
-8.450931047688341	23.67686534172989	1.3966492847947398	8.081438594752016E-5	0.20276800040734388
-8.315280225053407	23.486682331666373	1.3938314418448061	7.939058223964903E-5	0.2027884475047388
-8.109310669822081	23.245736403988893	1.3902463315740725	7.759100246957105E-5	0.2028141044528322
-5.04821833795282	26.35030357792787	1.4363757180380792	1.0145882148026209E-4	0.20243981505679168
-5.072511135861281	26.457154341834364	1.4379596341837053	1.0227880325863448E-4	0.20242790679154674
-5.319014801988768	27.6151602307035	1.455176669714284	1.1140927202091491E-4	0.2022988276677779
-5.298549699956672	27.508324942348306	1.4535911601522107	1.1057673272377129E-4	0.2023107567835644
-1.6547952866665352	20.435138707303928	1.3484871753413192	5.650147392573226E-5	0.20308313515486975
-1.7068462026965912	20.505043732104994	1.3495256828941196	5.702670288932071E-5	0.20307562332505338
-1.8328638043067826	20.675856534446993	1.352060563942504	5.830661873238709E-5	0.20305725787174395
-1.9146876228856835	20.78271581099791	1.353648107971455	5.9106324807890666E-5	0.20304579098821707
-1.9589596542270868	20.838178803681924	1.3544707688393525	5.951861756473378E-5	0.20303985190593207
-2.2267902915590323	21.173727916983232	1.3594604256909206	6.203834436999104E-5	0.20300392457994548
-2.4765836027203294	21.524027437877677	1.3646541666729846	6.465984597663374E-5	0.2029661902548166
-2.510632075597485	21.56945277354053	1.365330023914622	6.500334105090772E-5	0.20296131097666162
-3.4170539347823667	18.323036770820913	1.3171521384445375	4.069692610356316E-5	0.2033349694285835
-3.3613588547056894	18.26201824120377	1.316247008840427	4.024177331310092E-5	0.20334145157194122
-2.8302006677410443	17.7685842180935	1.3089248212986015	3.655034229438273E-5	0.2033932499974524
-3.0213186080937637	17.882690433716814	1.3106183005268481	3.740633729691466E-5	0.20338177858951703
-2.9853774190574067	17.85333337493745	1.3101833467529496	3.718682165092303E-5	0.203384829443214
-4.904236518511963	25.91960781073081	1.4299627113149156	9.813298056681235E-5	0.20248744184650275
-4.723668736196532	25.314951331292864	1.4209855220056458	9.343126303039616E-5	0.20255445845899223
-4.604679940346854	25.051089745874435	1.4170548661935078	9.137897623425362E-5	0.20258338728681138
-4.281370486848969	24.383328411417228	1.4071517966220277	8.628995913239596E-5	0.20265648282789311
-3.2125741016240386	22.611557155864187	1.3808071633091383	7.283995951127471E-5	0.20284875710950584
-3.272014261258436	22.70654698603269	1.382215555241928	7.355187604649621E-5	0.2028384616818348
-2.5518384799861815	21.63096481182497	1.3662429850818398	6.54693832374279E-5	0.20295466721016175
-2.8735384712196232	22.08009398368013	1.3729192625651745	6.884201086890677E-5	0.20290630480674302
-3.1756044296995665	22.556944434453374	1.379994598150132	7.243238119338321E-5	0.2028546552115999
-4.545571876999899	19.652622560032107	1.3368856693902247	5.061901129058437E-5	0.203193171897445
-4.424895516455141	19.524062222800467	1.3349779455832487	4.9665387606339345E-5	0.20320680632117094
-3.958958611653594	19.00470136406695	1.3272669655120841	4.5785956470377736E-5	0.20326199636750591
-3.8782730930382083	18.915322300283425	1.3259421808915808	4.512120086986529E-5	0.20327149850480686
-5.025563667731989	20.107549344377823	1.3436507786924543	5.403228486110872E-5	0.20314538596841497
-5.277731362781373	20.350988119887234	1.3472563946355283	5.583099699276982E-5	0.20311974439413855
-5.606549304112775	20.6598148798465	1.3518513129289422	5.815950782174598E-5	0.20308734484892882
-6.131048509468386	21.17349677678001	1.3594667285224715	6.197914168911561E-5	0.2030332136304623
-7.17416985769136	22.198608654304337	1.3746880804212824	6.965787643967053E-5	0.20292525300106368
-7.6413332318231895	22.67125431062098	1.381730145576391	7.323886738429528E-5	0.20287541782590574
-6.9150129554945305	21.927639425126234	1.3706765596451236	6.765025149590367E-5	0.2029539327904883
-6.31895859009996	21.343154735881807	1.3619969015036504	6.326853034520747E-5	0.20301548002266906
-6.618255579081206	21.642875823077	1.3664354802860845	6.552384182242117E-5	0.20298387765737624
-3.6680004015474728	23.30103040805593	1.3910597571022392	7.80316887110874E-5	0.20277422830302577
-3.83446762916781	23.580833568731567	1.3952130265029203	8.01798685780326E-5	0.20274385702901204
-4.071443328978513	23.987709649252928	1.4012643916041756	8.323353134326245E-5	0.20269961959427008
-7.640251545310057	17.586782544931808	3.444112303906941E-5	-3.048833796786055E-5	-1.4273392682051105E-5
-7.509356374993602	17.79911102953117	3.500521560247039E-5	-3.1050096319751135E-5	-1.408560526982748E-5
-7.6989388334005735	17.4903691638282	3.4205387639418315E-5	-3.0252081015654117E-5	-1.4361746721094521E-5
-7.762103216471637	17.30759444679789	3.375962919534513E-5	-2.979736911097266E-5	-1.444553249696925E-5
-7.821162534822876	17.152686250634986	3.3399688161602094E-5	-2.9421822666161445E-5	-1.4532817942175734E-5
-7.87221896818102	16.9473112831706	3.293746190941326E-5	-2.8935604359448405E-5	-1.4603670304165533E-5
-7.921170402924522	16.753942907049066	3.250536745145871E-5	-2.8477476063532212E-5	-1.4672400193560959E-5
-7.9783869673286425	16.470761822820492	3.190238743695943E-5	-2.7827805580212238E-5	-1.4753258337092394E-5
-8.003886469325913	16.357472230499454	3.1662057730423716E-5	-2.7564707318899854E-5	-1.4791909622955229E-5
-8.041803974825056	16.197407590250943	3.1349230792699975E-5	-2.7205199693455268E-5	-1.4863266487608534E-5
-8.11957094103931	15.808141817188318	3.0580551655949784E-5	-2.6333924943539864E-5	-1.4999242020770639E-5
-8.094241908274963	15.975737091845481	3.0906743249849245E-5	-2.6703520202169635E-5	-1.4953353853233665E-5
-8.149959289733443	15.594634263864748	3.0162644079741195E-5	-2.5857343030455258E-5	-1.5053669435546591E-5
-4.487015489615116	14.591722761896559	2.546776470959303E-5	-2.3366642975640767E-5	-6.5760458041690355E-6
-4.416731324563106	14.512870608922288	2.525522918343556E-5	-2.3182455730922078E-5	-6.4138127255526E-6
-4.329055028394281	14.412978776001905	2.4978256864741178E-5	-2.2941915775855026E-5	-6.205603269458196E-6
-4.19303203891211	14.248275933735142	2.4533864953000564E-5	-2.25539508411162E-5	-5.88596439146114E-6
-4.178965322518646	14.23024927967746	2.448411775716863E-5	-2.251039158678246E-5	-5.851878896101573E-6
-8.208595369810979	15.125877972768416	2.931605439617164E-5	-2.4862777135118207E-5	-1.5182892577490883E-5
-8.250106284083648	14.883579494882824	2.8920117689958447E-5	-2.4377815893968256E-5	-1.5268168559611503E-5
-8.184763342662869	15.304083214581624	2.963165887748234E-5	-2.5234460864254033E-5	-1.5133577807978144E-5
-8.194040568253598	15.203367992185502	2.944248602542887E-5	-2.501805012274912E-5	-1.5152511121162145E-5
-4.009503675450382	13.95499929048619	2.376500572824154E-5	-2.1869559826042135E-5	-5.450817003172706E-6
-3.967321215997023	13.879167246534847	2.3560870103087106E-5	-2.1687129441590494E-5	-5.345896290551515E-6
-3.8768075373306097	13.684183745503944	2.3050901778453774E-5	-2.1231290046877775E-5	-5.123088554353252E-6
-3.8285567068758617	13.577304042901428	2.2774917530205797E-5	-2.098211235704222E-5	-5.006430860576776E-6
-3.679175518096213	13.165512678706849	2.1708635375477935E-5	-2.0017454844349185E-5	-4.631052677020691E-6
-3.5952780276413945	12.848827743115857	2.0896395315633314E-5	-1.928384871449184E-5	-4.411225615059745E-6
-3.8035301168690907	13.511178334388502	2.2607933527384063E-5	-2.0832168491581025E-5	-4.946177295229311E-6
-3.5706258476984103	12.751547870197772	2.063950409812818E-5	-1.90487023120548E-5	-4.343169757605375E-6
-3.536337058362929	12.508568926206657	2.0003204098810536E-5	-1.8471283350297578E-5	-4.234235913350584E-6
-3.4943523373487664	12.217884679130231	1.925194732095462E-5	-1.7786624185638135E-5	-4.106136179813589E-6
-3.476217738039166	12.051206781698731	1.882578254348658E-5	-1.740240644762033E-5	-4.047952915299296E-6
-3.4381043775288846	11.707787309160882	1.790639322391861E-5	-1.6560080905298077E-5	-3.913282741263444E-6
-3.4175141432913065	11.442487558596586	1.7221628762111844E-5	-1.5936873805578788E-5	-3.840015044256397E-6
-3.390535492772293	10.959938069747185	1.5946837540748316E-5	-1.4766596909418414E-5	-3.7222395433491077E-6
-3.391605607580326	10.637069694303245	1.510036855426112E-5	-1.3983863893969125E-5	-3.69088491571922E-6
-3.3957072198915474	11.125983907025887	1.6372055158342796E-5	-1.5156729436680178E-5	-3.748850276978081E-6
-3.3933099091125833	10.454525891479044	1.461502525680374E-5	-1.3531304565721238E-5	-3.6721133862462706E-6
-3.392748642497309	10.363320317554606	1.437006542171711E-5	-1.330214001160496E-5	-3.6606627436594067E-6
-3.3881777990103163	10.052022617744685	1.3555278138749654E-5	-1.2540450999470139E-5	-3.62550371416807E-6
-3.379931059854188	9.65560915900371	1.2521335984488984E-5	-1.1568951456115085E-5	-3.5848948154035923E-6
-3.38003327420144	9.645525660619372	1.2495896605229678E-5	-1.1544967784351264E-5	-3.5847434299678063E-6
-3.380411775956053	9.63612711841371	1.2473181120500077E-5	-1.152323596697184E-5	-3.5856978124419766E-6
-3.4070943292007656	9.209820550583608	1.1398033188288447E-5	-1.0476548360902468E-5	-3.630485728847802E-6
-3.4177904844649305	8.97279793026408	1.0829743941256614E-5	-9.914092915206286E-6	-3.6669452629529685E-6
-4.670507470987797	6.528342318175511	8.082568357846198E-6	-3.904655004693326E-6	-7.024338643900329E-6
-4.472672713765167	6.53165408154053	7.595382714645507E-6	-3.938874774138292E-6	-6.468125648716478E-6
-4.296096768007061	6.564113874181485	7.339727011405999E-6	-4.0694505088550385E-6	-6.068948586808913E-6
-4.1907677441120486	6.6201318525786546	7.184807588855316E-6	-4.2505686221778484E-6	-5.780041899439923E-6
-3.42823364007561	8.77881073484247	1.0344845331900363E-5	-9.431730247697255E-6	-3.6853614179426134E-6
-3.440421539484517	8.631632878187974	1.0000077325324243E-5	-9.08198305335233E-6	-3.716877494496104E-6
-3.510174069952668	8.051882576425108	8.724317253239074E-6	-7.724362747086013E-6	-3.9040792065767996E-6
-3.4654247941708625	8.41479710425795	9.517864244617732E-6	-8.5855240062717E-6	-3.7829958192820283E-6
-3.519325274558982	7.974355231943207	8.571569521824596E-6	-7.55273251205982E-6	-3.939077633451346E-6
-3.8048036653298265	6.960169305120867	7.269060157170999E-6	-5.3158719074916705E-6	-4.92767893633989E-6
-3.942941641067294	6.809098812242506	7.132843869887536E-6	-4.828929438130084E-6	-5.2385209413111215E-6
-4.081244662082278	6.715380176995773	7.21620232953413E-6	-4.595159939234812E-6	-5.553843398747862E-6
-3.557899482821399	7.6388476831782866	8.083715081969218E-6	-6.926217150391835E-6	-4.144139833832781E-6
-3.5506928691402093	7.692857622749482	8.088946082005334E-6	-6.969760342355311E-6	-4.077904615114685E-6
-3.535122007221198	7.8370201875805385	8.336965034439895E-6	-7.265167825218414E-6	-4.01450087086454E-6
-3.5827478111781415	7.560437912809053	7.927296002013647E-6	-6.674249946429207E-6	-4.230099807602342E-6
-3.656557182300242	7.31345080673359	7.639495453503263E-6	-6.144716798253288E-6	-4.51606946743392E-6
-3.741595319822733	7.091603710798701	7.461630296243278E-6	-5.723555946275575E-6	-4.777015788667578E-6
-12.48823622079036	29.318127189803445	1.1537969051549708	-0.23939045396935738	0.9917392426176286
-12.301573729696075	29.291730374054282	1.1005466746414674	-0.2500794142699314	0.9767272867625247
-12.904182385341631	29.37659805299116	1.2786814850376533	-0.21889988561038082	1.010896203501996
-12.704310573905445	29.35687813300677	1.2170069975366986	-0.2287219361569341	1.0035855513971637
-13.215739023882737	29.375039723105594	1.3704878018922204	-0.20534304326988173	1.0102195414424828
-13.289816212405814	29.38416912499247	1.3945098121942725	-0.2028287767622865	1.010466175856136
-13.628735756055638	29.408293625969595	1.4911092058339208	-0.18841109992978605	0.9995911758513413
-13.761313265189306	29.420327221129604	1.5297336081108304	-0.1832533015885707	0.9956819664349028
-13.789831291953012	29.42263826529943	1.5368216055790809	-0.1824967992750442	0.9942040441457007
-14.193507593470319	29.351006338599753	1.6308892856520418	-0.16416625295693865	0.9643119797697624
-14.343065600888547	29.30623263263965	1.6602726806635575	-0.15410698294456956	0.9523322114519044
-15.169871121939503	28.7024294022831	1.8460778731447178	-0.08551164786908635	0.9162877923335829
-15.025976096323706	28.826575538617305	1.8126399185046194	-0.09558047499743051	0.920728656832696
-14.704342841257393	29.099582909420015	1.7390804518905278	-0.12073316779381367	0.9320645003442715
-14.77814405518191	29.048154888872233	1.75463276109517	-0.11349869921414313	0.9279465788237733
-15.194930389272562	28.670268692680192	1.852955799156824	-0.08470509804091216	0.9156194671288244
-15.552436058935607	28.262388145106144	1.9458761743356496	-0.07576474384003734	0.9031871798368172
-15.65870487864321	28.128694460225432	1.9742337656519975	-0.07381895928477655	0.8991552782795477
-15.420870685895718	28.414489982476084	1.9118392780689444	-0.07645678733414316	0.9080165105947116
-16.14669845066415	27.534817692946177	2.091520791117049	-0.08956104355555929	0.8650321321217171
-16.18902508127296	27.487365967844962	2.100379733611671	-0.09177994488714517	0.860851060875881
-16.090879730623392	27.60512583812312	2.078092337756357	-0.08752282687758176	0.8693122387098504
-15.906983759261689	27.83045491742547	2.0351413369180715	-0.08040786923244295	0.8836643742309193
-15.78801336657089	27.974288039163056	2.006428129649606	-0.07618155603100826	0.8914402675239398
-16.4224657835804	27.241242221715776	2.1414074880084586	-0.10732535672479307	0.8390477244972909
-16.636541644582238	27.015574682657572	2.16733845761407	-0.12135784327141408	0.8131701187809076
-16.701862721366762	26.948993088668995	2.171062060341244	-0.12647377357211187	0.8050402054145614
-16.98192097775023	26.67928029930171	2.1751037507973234	-0.14739400107304984	0.7761317556374077
-17.086567607533095	26.586911131348927	2.170240381647621	-0.1570853602435159	0.7682621929921372
-16.810764952407226	26.84442366016748	2.171635765998173	-0.13482506321618665	0.7942458070286269
-17.316197999609905	26.352544552541893	2.1486269991934095	-0.18438972446281449	0.7622015973189118
-17.45518464052986	26.210110438215963	2.134348083144864	-0.19964339202253356	0.7605204307319224
-17.722095738557805	25.895382301413925	2.1076125304845417	-0.25058383544558394	0.7738865919995085
-17.72264017583542	25.894744071275742	2.1075489917100123	-0.25068658690310264	0.7739123156787038
-17.932597821946576	25.11386146747848	2.045261026938626	-0.39610664909719195	0.7670919241724247
-17.907096306050956	25.00313633884308	2.0341218774379093	-0.4212481541405015	0.7565877504599271
-17.75267320881764	24.32471147247125	1.9633639723408585	-0.5768044396325521	0.6913237606132734
-17.92944471255859	25.1306830888716	2.0463416574702435	-0.39318170690085535	0.7672512560456867
-17.722777975835573	25.894232143167198	2.107496850181823	-0.2507978791486794	0.7739002960253126
-17.728945142955695	25.871483784810497	2.1056938368391367	-0.25502940256849155	0.7737109650510958
-17.700264955727473	24.192801294244298	1.944808737786917	-0.610900839378595	0.6636184267606958
-17.492893227235577	23.675149455238873	1.872893108450154	-0.7457318348938237	0.5554185505203897
-17.219818972655105	23.051350814888384	1.7951188343476665	-0.901202154013603	0.41068029387026106
-17.213682929786287	23.036984749786797	1.7932165475443929	-0.9047226278787981	0.40741484880783524
-17.20651458505761	23.021889840621302	1.7915874752332759	-0.9085346244853015	0.4036384905315823
-16.72944438496599	22.0265670999435	1.6960772455326116	-1.147647540522877	0.14586103429697772
-16.772330573218266	22.113599037757318	1.7034275194920223	-1.1282282838134607	0.16853956198529388
-16.97378539565523	22.529669064239176	1.737691348227593	-1.0316532738466948	0.2765497368640566
-16.69878402350933	21.97001521221032	1.6935561183432486	-1.1592535686093375	0.13124410023699715
-16.44523432072541	21.481646309928003	1.6686908973313803	-1.2619072744566737	0.005940770653019991
-16.38784636008633	21.382208809377225	1.6675627852071653	-1.2802222656985744	-0.01964843712016969
-16.10429654720809	20.90765006213037	1.6559904073331955	-1.368361413467572	-0.14738532135940308
-15.229590069694847	19.59839917871314	1.6773489810323001	-1.517951300547438	-0.5028362152670348
-15.573303162172023	20.08692966262294	1.6639129649490494	-1.4752193517422525	-0.3717276653668957
-15.762739830454272	20.369577854236137	1.6596850802060037	-1.4435253495869527	-0.29424061018156816
-15.676053214728174	20.229671015614727	1.6603966788199818	-1.463083721939063	-0.33250502635255164
-15.004965242227517	19.29705702264412	1.6790945900282175	-1.513618153063328	-0.5818603024192599
-14.347740685004595	18.43237628944785	1.6001223912419966	-1.3868048018372414	-0.769468247584179
-14.71316053352021	18.903140185799252	1.667447300101138	-1.4888842415843935	-0.6888208084188674
-14.112301424219844	18.14085757339455	1.5255015589320315	-1.2925413918346076	-0.8006896152183745
-13.786968016309958	17.746840232171802	1.3882667217743645	-1.146218051015632	-0.7799217072095301
-12.572484095421888	16.31238607204104	0.7952756265574479	-0.628535727498522	-0.4854587190291831
-12.73923093656964	16.50237005974189	0.8767344218553716	-0.696946271051612	-0.5305821513570759
-13.149721100590622	16.985383718836303	1.0783787359189398	-0.8718645061572845	-0.6338186169258755
-13.560443943361147	17.474962802260926	1.2772495936661992	-1.0467541168463574	-0.7308247142718546
-12.433087863224218	16.142914163274668	0.7277410006692395	-0.5731284797306087	-0.4467737041920826
-11.67886765718853	15.130655135953049	0.37456296669076217	-0.27365419750190595	-0.24965152120739686
-11.370603754574383	14.616160191779192	0.23504930547714958	-0.1460486251730584	-0.17702853228184692
-11.928279318244115	15.521235666230787	0.48734934180508593	-0.37184275014380164	-0.31044089110974527
-11.098102119973685	14.067276715400904	0.1393665736027681	-0.06885859507453912	-0.11403462347467916
-10.94829922258624	13.75778922441979	0.08771698794709576	-0.027144470549706715	-0.07849586281255486
-10.566136973193167	12.955069884045642	0.027376707095098162	0.008072399720861852	-0.02080241782756682
-10.528617101577506	12.869997651759531	0.02145580920770905	0.010660623731821015	-0.015076473125068275
-10.125844678960055	12.03212679724241	0.017082928615707454	0.012083680244818075	0.0037137242615313776
-10.205786830641387	12.200371242765215	0.017822280656849064	0.011677301989641477	-7.96108728758375E-5
-10.11776374681346	12.014636087480781	0.01712715703204516	0.011953393146503555	0.0039429651697654245
-9.799033203597945	11.32040592221854	0.014745241976915584	0.009299509695996033	0.007283207674261254
-9.732454220074882	11.174895810343436	0.013917798685276036	0.008194282508312918	0.008638487524114936
-10.081694286405995	11.938670646469957	0.01672726341011829	0.011566817909513267	0.0042792838117743145
-9.419861471494833	10.505758447346915	0.009166880697439582	0.0031094504815486696	0.006106434088243389
-9.39945834397536	10.463080013210769	0.008888380452649686	0.00276799720992756	0.005898539208040031
-9.362989365785312	10.388561145610026	0.0083752158255319	0.0025371935269964427	0.00560180903828644
-9.15485933130238	9.94585479357356	0.00593370661333158	8.789249827806118E-4	0.003657647406726302
-12.250739993292553	19.150604908283345	1.8900559805981487	-1.710809329437935	-0.6220816594972742
-12.385666050996104	19.229462944007324	1.98925479344601	-1.7770164700339706	-0.6818635852069059
-12.018444755085756	18.995911937273455	1.6856808116094175	-1.580109356488496	-0.5050543152572325
-11.827571680933026	18.805921238230237	1.595126133684124	-1.5115261370658672	-0.4455725175757731
-11.71378598197753	18.69006222155872	1.534025784311844	-1.464152197615527	-0.4090568494827863
-11.489121580415649	18.312221504949157	1.3853696661242607	-1.335365374967246	-0.33263330527067964
-11.42092816915265	18.202424829191397	1.342067768504339	-1.2971359620547964	-0.3112450493855474
-11.137081940903064	17.673975351763787	1.1356678910966325	-1.1071475124790269	-0.23181381768847883
-11.050577560623434	17.52903972488271	1.076807997834515	-1.052370719571779	-0.21015987020534863
-10.900173758069224	17.228821915447778	0.9536289389482462	-0.9351115328658475	-0.17637782979695293
-10.59407257662658	16.86993613536655	0.7950015942804327	-0.7834683612618873	-0.12752663379094184
-10.4015251414116	16.663994998799538	0.7066704102311637	-0.6980963982939571	-0.10297694916313506
-9.980308680915373	16.24426542990552	0.5277146457251047	-0.52344214334227	-0.060827383805181975
-10.52456597891735	16.788877057884427	0.7599508482101227	-0.7500576847168806	-0.11561523051227801
-9.215934750579713	15.702403997568886	0.2945257706601926	-0.29090521695613347	-0.03902462752441335
-9.506635524164235	15.916651407254937	0.38463239212368505	-0.3822903778602276	-0.034890204072292715
-9.713477904294042	16.0562870014233	0.4467849444265937	-0.4439209985282112	-0.04433796031426718
-8.987328542896977	15.535943891824608	0.22768486286997647	-0.2230735619421843	-0.04047681697563167
-7.038155536202357	2.4161328913912485	0.0011253249319546682	-9.006394755153008E-4	4.938398010483974E-4
-7.218271698777633	2.47634434863711	0.0010879224278993703	-8.856559633585144E-4	5.025241565369689E-4
-7.402921517489648	2.596088343862585	0.0010470663576597219	-8.729812592655987E-4	5.001801355143449E-4
-5.610926604361966	2.56874897195521	0.0013767432883460724	-9.497456529714988E-4	3.974781366932023E-4
-5.791192046184306	2.4885541575675454	0.0013639759070740286	-9.578707339786177E-4	4.186519586401807E-4
-6.090991914769232	2.367770791599311	0.001320059359148539	-9.592168200737144E-4	4.418260411914753E-4
-6.223300720670824	2.365865245728654	0.0013020063666127914	-9.553681987738609E-4	4.582897729837876E-4
-8.524776938151282	15.280293075065625	0.17026336744601375	-0.1626965523914753	-0.04765766374367666
-8.5390176621	15.301185889469425	0.17989451487705116	-0.1719677687371061	-0.050195127935625077
-8.574275941324595	15.320887483760043	0.18380346061398442	-0.1760831536828002	-0.04975975551553354
-5.2268760988311245	3.1984387632370352	0.0013182906775942454	-8.876966348997004E-4	3.754266013046067E-4
-5.323022364028059	2.954304032548915	0.0013528977294724738	-9.128129450230382E-4	3.790160693052662E-4
-5.411391041049513	2.8046470279535036	0.0013652143011460658	-9.251034920845864E-4	3.833827471455187E-4
-5.361270108912003	2.863813885716368	0.0013643918210812774	-9.204616167596629E-4	3.8075169678142105E-4
-5.176470922340737	3.3654332504811606	0.0012853200823563329	-8.684014979678368E-4	3.701164315036368E-4
-4.997438755280889	4.032636318053695	0.0011601616496896426	-8.040149764154446E-4	3.451917411291353E-4
-5.108994509801874	3.6116460899580636	0.0012410286544315202	-8.464098355571018E-4	3.636502909411041E-4
-4.991774580661376	4.054261353979088	0.0011562732728766527	-8.02267509481777E-4	3.4420623314096753E-4
-6.53602006808163	2.347293243898074	0.00123820014040653	-9.375510942729821E-4	4.795936370252069E-4
-6.871423256057571	2.3759082864320638	0.0011669307159400616	-9.138698895019048E-4	4.950536947344192E-4
-6.725008134174486	2.363972974785624	0.0012002112700756882	-9.246065948424695E-4	4.904084346485983E-4
-7.498445287702315	2.6504749625169852	0.0010251829845738946	-8.660169200527226E-4	4.986824254731826E-4
-7.543394316053332	2.6908233254228815	0.0010169149768300067	-8.649164273104793E-4	4.956842452903878E-4
-7.714537633122486	2.9137762658493207	9.93452861382477E-4	-8.552767071405588E-4	4.98257369128056E-4
-7.7891268079090406	3.0564766598021276	9.933416901910424E-4	-8.584508777728175E-4	4.982266184111282E-4
-7.80527300412054	3.4063802626319237	0.001008355103419695	-8.571989221010902E-4	5.246317164841325E-4
-7.804324521600502	3.2269612996167556	9.963734233180191E-4	-8.544407455775377E-4	5.105674489536925E-4
-7.758877336072651	3.698244931275473	0.0010180639850791416	-8.47032527895318E-4	5.535574179322657E-4
-7.751964178591711	3.7286102673963915	0.001020232638904111	-8.46865610480122E-4	5.5714203489983E-4
-4.868412953288395	4.489722570165323	0.001058939392397985	-7.514174148812741E-4	2.9422089454471124E-4
-4.944274103721604	4.221530184777065	0.0011188898191196897	-7.828003764658824E-4	3.249441460339963E-4
-4.861218645669248	4.514367912389247	0.0010516972166660545	-7.468955412432188E-4	2.902630360886679E-4
-4.761328567585714	4.872867994409656	9.514012998218613E-4	-6.882120185877506E-4	2.358860236471165E-4
-7.7347878369548635	3.762505605967378	0.0010201272192526354	-8.440906468978872E-4	5.622086439699804E-4
-7.441188952293851	4.488511996506501	9.844179683097525E-4	-7.450520425596765E-4	6.42232339142459E-4
-7.462522939780039	4.43043664258904	9.87356110718329E-4	-7.530335692036902E-4	6.357911901912575E-4
-7.583988224902736	4.103803156183615	0.0010098306429926923	-8.05063995087583E-4	6.029781892927867E-4
-7.428705960551779	4.562167039268793	9.789515046103351E-4	-7.305457539178777E-4	6.49934626732399E-4
-7.367225146909923	5.0179675342064245	9.479572069838204E-4	-6.358852836404261E-4	7.018406602448519E-4
-7.395373926440531	5.510469499667041	9.108845887155254E-4	-4.988047403274665E-4	7.533359374534105E-4
-7.396628687854849	5.543415335697084	9.08358435441019E-4	-4.904936445833455E-4	7.562076277934683E-4
-8.951906927477943	9.55517852325179	0.004450660973271146	5.544536479066638E-4	0.0025338799031297205
-8.732770861641235	9.107630277300872	0.0032537108039334493	9.921105779034942E-5	0.0019341643373140234
-8.477149435408428	8.592840803667324	0.0023634790351246605	-1.0474593557609381E-4	0.0014958783888239747
-8.352048182285694	8.325615036227727	0.0019736875086339644	-8.885720471446483E-5	0.0011762251451482254
-8.222367325804308	8.079901469599669	0.0017275668777091508	-9.681343339082432E-5	0.0010325339133506772
-4.558078678429407	5.6727023718291845	6.363742731200304E-4	-4.719815331391122E-4	1.0325591479631657E-4
-4.661854211303943	5.2307881209663405	8.212146197002562E-4	-6.014356557214889E-4	1.683738778672122E-4
-4.6736829568741065	5.179041007331088	8.403821456560171E-4	-6.139754027149704E-4	1.7645236845273418E-4
-4.664862639408369	5.2157017440172675	8.272455272876156E-4	-6.055338037455461E-4	1.7005530960275168E-4
-7.642518454416541	6.7438038314408955	9.658678105959949E-4	-2.0600402408470046E-4	8.235913178442646E-4
-7.72390205946121	6.960130553786359	0.0010555968945262153	-1.845130940894606E-4	8.477760567791072E-4
-7.960824009101229	7.5515457825414485	0.0013217607396662505	-1.0728903670065222E-4	8.944048430100136E-4
-7.398279738095727	5.568321714484634	9.061866773794559E-4	-4.8461501972720596E-4	7.556151461350465E-4
-7.486554017062449	6.151026864151781	8.993212617775886E-4	-3.360466842960694E-4	7.957408983444484E-4
-7.599533786520233	6.612688047526157	9.367554423674249E-4	-2.3634296344377857E-4	7.992306468132861E-4
-4.559353287845783	5.783205763653101	5.87675670202581E-4	-4.388462697661262E-4	8.64586593705319E-5
-4.539973927898901	6.108340489734484	4.464261082402195E-4	-3.3181557497956646E-4	2.249857264897088E-5
-4.595870421128182	6.280367827388355	2.6977725508391153E-4	-2.0192581132988984E-4	4.562931919591588E-6
-11.949523827617073	29.206895619841305	1.0048291882853577	-0.27042748228689456	0.932963294730882
-11.807688642858182	29.154031813094953	0.9721315197869611	-0.2829530582921867	0.907055256261169
-12.00330605669702	29.223330979102066	1.0194305774274584	-0.26659593376138907	0.940564552165945
-11.58017196199464	29.065937130844834	0.9238058876341262	-0.3065299864335288	0.8690764912939188
-11.41683712235142	28.96940271662765	0.9028302698780055	-0.33242045754676	0.8326452552350532
-11.219350371023808	28.853937987330728	0.8776910725819336	-0.36643662641825037	0.7882857608904774
-11.063811648377435	28.68153300927144	0.8874378569544302	-0.419471381127407	0.7469995565982832
-10.947486528223845	28.535037823889105	0.8971762146577826	-0.46242610384835964	0.7151408809677473
-10.899230615467399	28.323819733732066	0.9557039478556308	-0.5294009903902934	0.7010682642814423
-10.868467577029437	28.194812621939796	0.9908368690923768	-0.5698275252053644	0.6919929005947246
-10.876511202290695	28.109887068149042	1.0326793356756943	-0.6005836539254809	0.6943192204713448
-10.899672074901286	27.854101802332053	1.14642152578344	-0.6855561571992828	0.6963355712370767
-12.412266700730603	28.73183000599365	1.0661929435117112	-0.2831386951097398	0.9398210477028599
-12.004390987243811	28.644127827029816	0.9881706034286268	-0.36311980876401906	0.9032316276574472
-11.418956634563854	28.353076382645266	0.9912090782841104	-0.5132225113145132	0.8192135070589923
-11.624144095082618	28.483083006210283	0.9700464836694476	-0.4542401445808052	0.853129339015205
-11.98757052088968	28.638168487186267	0.9865405673560803	-0.36685174995071995	0.9012775699420926
-11.999455430555999	28.643021141499133	0.9871955673626919	-0.3640729032098378	0.9028034085328366
-11.11438165555979	28.077094826076056	1.0662515004646962	-0.6159604519355766	0.7514649298734384
-11.390783517603357	28.330385589064328	0.9964876048893297	-0.52251313619183	0.8134686110875117
-11.018694723095315	27.985290635821798	1.1007606527143725	-0.6474742248919964	0.7272695963146841
-13.471803069018005	28.77445563984976	1.4248391599089352	-0.12203715433319276	0.9955060262848665
-13.48260549035852	28.773788416678933	1.428710344309984	-0.12060297524354838	0.9958078643482097
-12.935354512904492	28.789110493383188	1.2285560544332168	-0.19639136648355385	0.9758755825913177
-12.730299209385468	28.768829272465172	1.1654784566867449	-0.2296531789615993	0.963451839468759
-14.231290469589101	28.525879619960573	1.6894516154352721	-0.06786116202883372	0.9931604879716374
-14.010448775461906	28.63328583652027	1.6171179766561887	-0.07608252690210056	0.9968907268222551
-13.506471729136642	28.767317669153915	1.437120159016176	-0.11860275186406742	0.9958342289256263
-14.460841527293365	28.39408003504012	1.7589385188035118	-0.06316922331087194	0.9855017865949742
-14.783683682753072	28.129965573228738	1.8381535247435214	-0.07015558521161348	0.967062739171006
-14.975465100779633	27.963363652093868	1.884183515872635	-0.07666825826513891	0.9557032607232558
-14.857377166814722	28.070482248494333	1.8564763297860987	-0.07194892029852057	0.9630898254116249
-15.247091508969765	27.723494694946858	1.9485099854825552	-0.08594301921494894	0.9384301308362584
-15.438921475279523	27.548521108541188	1.9932054665618733	-0.09331006798280472	0.9262279033138464
-15.777307067901031	27.23142152114181	2.067595758746803	-0.10764292365560722	0.900323853687693
-15.505550048294694	27.4862002405047	2.0081589924403445	-0.09605231616481719	0.9214070257373378
-15.95882932927022	27.057658625283377	2.1057070811622745	-0.11636513606626554	0.8839434111788007
-16.071627921968407	26.944874315391413	2.127357264793597	-0.1233925455221867	0.8729046901432669
-16.348879088595037	26.649360708813276	2.1734277780895046	-0.14512519271399021	0.8377964941448203
-16.427997019937784	26.555959712111072	2.1839227377999073	-0.15376377215718848	0.8264296282550435
-16.656844434007954	26.17623866269756	2.1886603047216817	-0.20530068018874384	0.7736961514399332
-16.696536478621557	26.09508062700545	2.1844592319303446	-0.21888123450604233	0.7617854133190152
-16.835749776418716	25.686852448177994	2.147551536681535	-0.29387874277805326	0.6968797204237474
-16.845061757485475	25.628453285604436	2.1383635842761874	-0.30714645380247907	0.6867429293891001
-16.850433340026893	25.176846057478727	2.057902804249466	-0.41777422339820497	0.6018300479202474
-16.85038673364371	25.14105029551206	2.0513257196330983	-0.4267244773333599	0.5952004537056153
-16.822804208812027	24.752145786172367	1.9878812688798848	-0.51822865945735	0.5221016255621999
-16.814022621155868	24.619664448408173	1.9662365603836987	-0.5493685572975877	0.4972702870132407
-16.812945472733826	24.6090037446475	1.9646279734416692	-0.5518451137451773	0.49523766862670693
-16.723937840816944	24.10943746964462	1.885211814658806	-0.6724081654518371	0.39149435158923424
-16.711672631053567	24.055094941481215	1.8771593704123943	-0.6853475182957774	0.38025633560144606
-16.289023552988983	22.907733919851253	1.71037022927468	-0.9576016294851432	0.11083103969777326
-16.541701583590093	23.45604246001041	1.7913252515899263	-0.8250631900726393	0.24714409482664548
-16.554803726644348	23.499372302025698	1.797151074188711	-0.8150539012765587	0.2567616230185011
-16.28488538521969	22.898119481008653	1.7090795689855645	-0.9597888520057515	0.10847093212491717
-16.26218103763534	22.856454352609262	1.7043465101385789	-0.9694047312111743	0.09800323306443784
-15.969194038819062	22.31634337785984	1.6428829767681954	-1.0942553883662338	-0.0383375714840143
-15.890230123807179	22.1925020649246	1.6356857004760834	-1.1228440002968831	-0.06940825089310163
-15.611918811164477	21.76175729997115	1.610402294179421	-1.2207634756532402	-0.1801802440744979
-15.389654649869971	21.467446140267274	1.605723977987758	-1.2818479982639306	-0.257762041731783
-15.211472875440649	21.22502075941048	1.6011224583026147	-1.330850188415807	-0.32275961452641216
-14.852605830718518	20.76860561637889	1.6211055068125089	-1.4168928342405633	-0.43549162563735866
-14.818368111934701	20.727265125728813	1.6225494806240053	-1.425000364155481	-0.4462368759183281
-14.010753868674147	19.956266747716498	1.6843783524427822	-1.5397934929362342	-0.6259205151043892
-14.087441807327457	20.012526511232718	1.6761665978129243	-1.5306077055511833	-0.6157453086026571
-14.468160486474938	20.371519812579944	1.6461989038517633	-1.481637097578537	-0.5405478508309405
-14.161164464278139	20.08381166702931	1.6690422189662413	-1.5211841590687978	-0.6010045546779211
-14.781086333771103	20.690256417429	1.6248381495338344	-1.4311225486117551	-0.4563368315661746
-12.566775432145782	19.255877513320883	1.9433275919213697	-1.7443250854116736	-0.6970745597264985
-13.290339014836286	19.46305631769065	1.7717165534684702	-1.623374744030771	-0.7015069409996882
-13.1729303124603	19.418787275288505	1.7972576889275031	-1.6419256499776698	-0.7068169257969512
-12.843245224742368	19.28971157894774	1.8679235501928644	-1.6922828869136142	-0.7199864443162709
-13.364979556612642	19.508469790386137	1.7630945196082008	-1.6157199768265194	-0.69664923414127
-13.714991928392514	19.7215588672211	1.7166369395353036	-1.575881248664276	-0.6713716214794476
-10.73275094914898	27.601566124654774	1.2405201036179554	-0.7408852855643662	0.6451520771944309
-10.621312259153935	27.431657608134955	1.2958811434240365	-0.7753455216304974	0.608418752943825
-10.494472622804425	27.139762728691487	1.3830969210700823	-0.8293014759427728	0.5510280396381415
-10.440814811578786	26.97290839065918	1.418881459237272	-0.8553639077102143	0.5159199734655685
-10.340010025599554	26.46761329405222	1.5258772972559302	-0.9345080514746433	0.40291675309516695
-10.310942985096554	26.231506882359504	1.5608838499934117	-0.9668489306040149	0.3524786576701153
-10.254915889396067	25.788604694922874	1.6668864550427456	-1.0457195101819348	0.26188014446430075
-10.226478276469011	25.49740684588262	1.7384774905555744	-1.1022906636881222	0.1943745776078649
-10.15297056364784	24.454238785309386	2.071452118740309	-1.3459843203495871	0.011227680436161631
-10.148816922605754	23.97207807587904	2.212147983356172	-1.4515737976468068	-0.06579034792599006
-10.1572747910747	24.735583520367605	1.9888704874826535	-1.28387430371043	0.05521414592325094
-10.162097597121184	24.830116402868736	1.9593031468801927	-1.2611697977514682	0.07150994883186416
-10.162546766859359	23.84260305188515	2.2377425374725854	-1.4753611005378895	-0.08507244815757323
-10.199764060738538	23.17965757589045	2.392690306582825	-1.60651224560292	-0.19098180634147097
-10.264133457042867	22.925685144978395	2.4167881079818665	-1.6428788475192104	-0.22600630587328635
-10.334836167150385	22.416165687077918	2.487034165586153	-1.7256054249671409	-0.30214644568461146
-10.491992980100063	22.018023813554393	2.4766929795409585	-1.762960929301885	-0.3573434467258913
-11.549836964138185	20.072338696358347	2.300056267218575	-1.8654482343033296	-0.6384554377230979
-11.554967867880773	20.064003427239495	2.2988496275014723	-1.8654086930856506	-0.6393169071462304
-10.551136967279964	21.796553611972193	2.483108277029678	-1.7872591492800982	-0.3925703276390041
-10.861109989919282	21.2561808403101	2.4259870779071164	-1.8222504376962705	-0.4682003720292522
-10.944210941660401	21.11696785294288	2.411352923960466	-1.8303376209928202	-0.4891019758235949
-11.133323225905555	20.800917117156818	2.376656411502745	-1.8466004166340364	-0.5358061440116043
-11.346534801731305	20.436488911990164	2.339576204458156	-1.861454316780991	-0.5892781716814499
-11.231518843805489	20.62710766906838	2.3608488959951544	-1.853179608314752	-0.5637540300649135
-11.741469854730147	19.77949816437784	2.2608725066316495	-1.8628655296385346	-0.6782484499376726
-11.841147224706019	19.661418434931374	2.2314172756641097	-1.8567552913516772	-0.6913496429199018
-11.973386913159729	19.52262481256701	2.193224254413457	-1.8497355948983403	-0.7059836634836043
-12.17042537041236	19.353881967026794	2.113282408428785	-1.8254549432991702	-0.7125359028645256
-12.254791953417843	19.298450378205736	2.0640430903273335	-1.8072343960412516	-0.7014609182529579
-12.107678242949614	19.405561627556374	2.137648055238373	-1.8323179353364611	-0.7105355508404977
-4.288326386940742	5.8070230604936794	0.053875201082167416	0.04643100647337222	-0.01907639764954501
-4.307057605244767	5.526002436139832	0.07440245236338612	0.06525694150062755	-0.020761809103928004
-4.180171464701457	5.245978145694322	0.095773527931919	0.08625684176066663	-0.012217007101289791
-4.162615861022818	5.199209053922773	0.09913008535788163	0.0894145135168027	-0.011045421040960231
-4.143652721141185	5.191949089536986	0.09981663834480152	0.08990171028580264	-0.009873890188304996
-4.014987066173259	6.398560350145364	0.010693539835442044	0.006456678406657092	-0.007826140476335912
-4.102160277057983	6.226155071234556	0.02308427587862471	0.01841093818441299	-0.01047620554901022
-4.158587255864665	6.1200098173878565	0.030991284980668193	0.02609316678812262	-0.012525211330177628
-4.284793079351208	5.824858607178209	0.05250087288577544	0.04512756317467486	-0.018856079390652238
-3.6322745368198053	5.1479752237781815	0.10651388794885991	0.09418755035218887	0.027172759942061364
-3.7520724673596213	5.133869891353276	0.10667826339591065	0.0949578137932382	0.01755690952673897
-4.068810461062704	5.185234828589743	0.10107983063568898	0.09081842980515169	-0.004568524457857993
-3.4079134276844885	5.238028583704212	0.10363227557575305	0.08753770403183694	0.04436277571938984
-3.870611147185512	6.723331704642558	0.011401748553217607	-0.010153716958585562	-7.857428297916894E-4
-3.93550508782948	6.569124366309313	0.013385464328029905	-0.00572274253285181	-0.0027654877669336265
-3.083077723553127	5.477621858005871	0.0982939814006889	0.06855568817160271	0.06993157246049406
-3.2016356353304536	5.395281637801698	0.1010755497718342	0.07597749193350933	0.06026485280616865
-2.9250367521464256	5.618751443255416	0.10396810674908018	0.05734516897146607	0.08331380251274248
-2.808073832376915	5.742408533499555	0.10679583702549009	0.04791981228031386	0.09225113436809056
-2.561109083068193	6.012828978318681	0.13229881363056212	0.027082793216814435	0.11423412093519554
-3.6562255957727294	7.214473650128381	0.03172730000991156	-0.026631200291884923	-6.251427495867548E-4
-3.592522873141893	7.34008329807876	0.05724158411782163	-0.046812346571405615	0.003061267872235306
-3.54328167840365	7.470859406778205	0.06467322545408852	-0.052890193426332416	0.0034594725078885484
-2.1477862434435124	6.617732931249476	0.2106572114664375	-0.030095727716447883	0.15783917390336313
-2.178221292733067	6.571855578800015	0.20325116356799644	-0.024727558794467787	0.15506595601594395
-2.0648331524982755	6.7576354797203635	0.231637427092245	-0.04619580971297868	0.16584564715980527
-1.8849213199230619	7.066868042911974	0.27764367323267636	-0.08159487521682629	0.18264467535537007
-2.4120263893614973	6.229400814325045	0.15891185821914317	0.007829433412591848	0.1300755327809588
-2.5361866250272955	6.047252036713077	0.1349905187640046	0.02496016887085956	0.11645478925503404
-3.935819787141531	17.984500048599497	1.2405185774966923	-0.6681628565830441	0.12998311750575578
-3.78336958602557	17.993315823553566	1.2304645186157372	-0.6709079378990419	0.12787752750252107
-3.427077741744119	7.766058137175304	0.1474343563760128	-0.11748736693747855	0.00787960285007218
-3.406569881135219	7.832445527304884	0.15847667310570215	-0.125285032853674	0.008188233459767607
-3.395983191054093	7.883794864942119	0.1671254417978184	-0.13095286621789484	0.008798872536837659
-3.3371281060386737	8.150918617555703	0.21633714155154607	-0.15865396377559068	0.011361501308019196
-1.278169408830863	8.48437433428823	0.48934714330960016	-0.24769105423450427	0.2350324674160089
-1.4540629241815408	8.03470965362341	0.4229597982036606	-0.19465024474096548	0.223630941712125
-1.8167261401452421	7.208011822579171	0.2976723561991762	-0.09773580667334954	0.19035690996659788
-1.5523830370140876	7.789776732269239	0.3851594422593021	-0.16416381166255897	0.21358359677592376
-0.9410764433027281	9.405038530050247	0.6141064514804425	-0.3485219364651193	0.24973169937137035
-1.0329367331417418	9.151234284338832	0.5808693610899872	-0.32293092149969355	0.24653054514376216
-0.7679094447811552	9.95277965234512	0.6765392240404027	-0.3969853875715733	0.25352739992069423
-0.33002843814312044	12.134348277380695	0.8844384729948976	-0.5602294223745551	0.2502325921382012
-0.3357764586920513	12.078843485378034	0.879942220842408	-0.5566644263248489	0.25071851679954005
-3.417433509638533	17.827381727176302	1.210198414015796	-0.6810618727370623	0.13087631014862933
-3.353382382951112	17.741842308688575	1.207245875936231	-0.6836071448920388	0.132730028343732
-3.674832941632539	17.93323560833925	1.2250438534173442	-0.6729204912666313	0.13017291446340407
-3.5409307277999584	17.885907081965335	1.2176476885554455	-0.6779123525804758	0.1299261674075696
-3.1860561960175433	17.549365365355296	1.1987437474190878	-0.6873876936495444	0.1355565150919564
-2.9981130641699174	17.395321314172424	1.191096813939168	-0.6900331133602883	0.13832350519129588
-3.2165215628928006	17.57820816975883	1.1998986987078544	-0.686340361424024	0.13538666160997231
-4.1137207324417435	17.95308223849858	1.2560871259284094	-0.6636280304516398	0.12947860217058
-4.160621080742889	17.795938972454014	1.2631411966806516	-0.6638788138509706	0.13213658258613192
-4.190763877417752	17.70804950350443	1.2670804050877793	-0.66230922162383	0.13304448373409333
-0.33050020850094985	12.145123827625998	0.8851336745090335	-0.5607479964749499	0.25006901803597753
-1.4343564303268679	16.31909273804294	1.1136186837576962	-0.6980015470919869	0.1664251792257377
-1.3066176526698219	16.0680303809159	1.102985269792057	-0.697172701997073	0.17013933654138336
-1.1152979539279455	15.611202681804269	1.083724096176826	-0.6916816893768796	0.17954150450348655
-2.4474803932797915	17.1585224792057	1.171486540821345	-0.6952221070175916	0.14730850347804297
-2.055761384167546	17.041296048986602	1.1544609885868762	-0.6988613237748413	0.1520629684471552
-1.9984998164489554	17.002629506016117	1.1513929160483722	-0.6986185851425534	0.15361897774320518
-1.5724149375605685	16.580962567434636	1.1257190671518311	-0.7006621841455611	0.16134105511723668
-2.9820955633715815	17.38344915169903	1.1904760826967533	-0.6902011465220815	0.13860724998471488
-2.724789042326286	17.256116533629893	1.1811888154909789	-0.6927524052909126	0.1429477024079471
-2.531457869203797	17.190304756335227	1.1744505259711013	-0.6949899772466807	0.14527942910756467
-4.183190145794866	17.56540290424019	1.2661485017386465	-0.6618485243115559	0.13467665102090529
-4.207099313692599	17.371866069837257	1.2691092321925408	-0.6634127686682871	0.136358269233658
-4.17345519997633	17.089831976884682	1.2617995719358381	-0.6659369576258891	0.13565538201750085
-3.3148310309893363	8.423923301546052	0.26630984001809266	-0.19156609725360452	0.011546131553337422
-3.3001926290874843	8.663118489326514	0.30638217886369223	-0.2202528125034056	0.010372638395664796
-3.2862287614074197	8.915212706658004	0.34751875785037123	-0.24835582451494387	0.011721195815074813
-3.2794829862540458	9.153166440048345	0.3893044095274878	-0.27743540695465163	0.013027977752469392
-0.3805651487088481	12.953841366376702	0.9388717921066785	-0.6018129918005161	0.23661590701287843
-0.4307061904896281	13.36924122248353	0.9667305341077967	-0.6234519380620434	0.2289947468288459
-0.5075965103225141	13.744646939005303	0.9872531831282656	-0.6367081831796744	0.221879107976373
-0.5977318219793605	14.096499370658435	1.0083604996677011	-0.65164792397485	0.21365299114165323
-3.2676731937878696	9.605726412719452	0.4623581402651605	-0.3248960156902355	0.019761023563128827
-3.256429234120413	10.042692132374542	0.5312940887422155	-0.3690703985295294	0.02666056048929189
-3.268410707882346	10.416945356274994	0.5835109636687956	-0.39980414202909603	0.03221814181956365
-0.6591870284780542	10.31262568099423	0.718825360595726	-0.4303166328081963	0.25588368472944373
-0.42285288091859907	11.258976825610697	0.8134701833734734	-0.5039568103143073	0.25769687709496825
-0.42939644071267913	11.215805729165236	0.8092682445695105	-0.5005069129285001	0.2578578414120738
-0.6312573047807166	10.428088654680536	0.7317066801683616	-0.44083707928401855	0.25632456513445734
-3.2903234695987535	10.897386429199772	0.6545542311297369	-0.4431901297030344	0.03901733487780416
-2.987291544864133	17.386535233830127	1.1906949770679573	-0.6901666660845763	0.13850744291673633
-4.164359810315925	17.031866286091535	1.2599095933392515	-0.6660127745204679	0.13589149108443413
-0.7097934901376413	14.466809880080852	1.0295451070663209	-0.6658010830571979	0.2043778752604276
-0.8575672753041089	14.969271293498517	1.052998716968515	-0.6777776881380484	0.19401465566948312
-0.9532329287786547	15.217415294466539	1.066467407275291	-0.6855249939030409	0.18739481625099053
-4.1386892518049425	16.602845789463966	1.2432430508217573	-0.6657444111758117	0.13243395307020578
-4.159558946386909	16.976159925336383	1.2576085252239335	-0.6653549625242893	0.13595175036353982
-4.083322820670365	16.225441788462653	1.2225695271687933	-0.6638618815627504	0.1286502163647155
-4.075875945060494	16.183223288394085	1.2200806524197525	-0.6634243243007361	0.128478200964125
-3.9528003255732322	15.292784673108926	1.1520753047342176	-0.6519894458008535	0.11059210463775704
-3.9992067929440043	15.73055462668215	1.1878050434619607	-0.6597260554881513	0.12038109821939455
-4.068371905853679	16.139351008679608	1.216757695605226	-0.662643448435541	0.12782039631994452
-3.903746688804401	14.691009127397303	1.0991817186015738	-0.636909350015527	0.09754280146476824
-3.86987704440043	14.375574603567006	1.0688437463117773	-0.6266417992244315	0.09191837800913825
-3.9256796422272324	14.820378173973397	1.1110585825158974	-0.639903924217015	0.10006394508170041
-3.9497350317267026	15.228464150498013	1.1464869925234686	-0.6502513758023405	0.10924274814456669
-3.7268568443784513	13.894308007070336	1.01919445086216	-0.613119598486298	0.08417633749619245
-3.698215854277132	13.779058127098043	1.0069720765569115	-0.6092767669100285	0.08237681300756836
-3.6779639093146645	13.673870011895303	0.9950745791581147	-0.6043807779618323	0.08099594012785898
-3.571181750067259	13.33170586472178	0.9573686282326301	-0.592277890090396	0.07560887323762774
-3.4835043026903465	12.977876322076302	0.9158292763815798	-0.5743655214767887	0.07222401390641282
-3.404126025364066	12.339701968592273	0.8424497213407476	-0.5430436210439407	0.06068152775258156
-3.3488293333994186	11.895449310153229	0.7846688146919303	-0.5130516374341427	0.05499539873847441
-3.300315153385468	11.14083500028607	0.6888339026706425	-0.4633053775952605	0.04266530888556905
-3.9511621749674837	15.271050023970451	1.150248315991559	-0.6514884755800336	0.1102453149486387
-8.244373317370188	14.628658956740194	2.8381402861848354E-5	-2.3772374543312355E-5	-1.5248934464430444E-5
-8.208489142862772	14.204433859089825	2.7485397277391074E-5	-2.2776431121174252E-5	-1.5178951588770014E-5
-8.193734077492797	13.966873422743047	2.6989654813889704E-5	-2.221022071242243E-5	-1.5158327716981793E-5
-8.232676222944097	14.462837941075223	2.8030137744955024E-5	-2.338904806033636E-5	-1.521744663535642E-5
-8.19035693955016	13.837323106092928	2.67236867061551E-5	-2.1887290888316732E-5	-1.5164210312635905E-5
-8.113167709168138	13.369167772280294	2.571004085300391E-5	-2.0765344447533045E-5	-1.5025958795159005E-5
-8.077142174814208	13.181783020574018	2.5296615019188195E-5	-2.0298630315140334E-5	-1.496481076904001E-5
-7.967407351985131	12.816549861797377	2.44639780994505E-5	-1.9430894495865695E-5	-1.4746402017952186E-5
-7.4202031915344335	11.241546128091116	2.0758987656093242E-5	-1.5627091799368957E-5	-1.3568801450845162E-5
-7.380855782333087	11.139150568907128	2.05052537831106E-5	-1.536216523083969E-5	-1.3479477797152076E-5
-7.603903539139292	11.751642921695533	2.1967625844014682E-5	-1.6868041074386302E-5	-1.3973352482994747E-5
-7.696154479064555	11.994745340563997	2.2548100480271352E-5	-1.7449377149177592E-5	-1.4179894278154735E-5
-7.744684776673163	12.145936214046198	2.2891307928412E-5	-1.7803513320230742E-5	-1.4279950177199844E-5
-7.337783016568444	11.036160898112158	2.0242161988569165E-5	-1.5094445826795616E-5	-1.3377551200751458E-5
-5.478513842259125	7.328297301269693	1.0895609682165125E-5	-5.992249987612616E-6	-9.018990111675863E-6
-5.496335515484936	7.350666297835906	1.0959757175861091E-5	-6.039025454361917E-6	-9.059433593592922E-6
-5.513292533723025	7.373441024034741	1.1023444534408098E-5	-6.09532031425025E-6	-9.09784028834027E-6
-5.7782594324877365	7.704138241466704	1.2065331782874045E-5	-6.872961928352266E-6	-9.76878579617488E-6
-5.226288884072366	6.97442447090005	9.886139845083374E-6	-5.0409073672109955E-6	-8.424899072874915E-6
-5.1320395346395955	6.880771446866525	9.567460767822483E-6	-4.830560001234633E-6	-8.199081149531994E-6
-4.981658732436152	6.746084424883188	9.058050604677985E-6	-4.462594145539208E-6	-7.813759429889989E-6
-4.872230788355059	6.663668971542325	8.68237738672848E-6	-4.245266795449529E-6	-7.523401302966854E-6
-5.95993806317256	8.088641025459268	1.2975000805993058E-5	-7.935569417103864E-6	-1.0161228456447185E-5
-6.156106083074739	8.43849134717127	1.384112067200686E-5	-8.727817987151842E-6	-1.0607895637351705E-5
-6.3622803987511345	8.893710900037291	1.4937185037078426E-5	-9.910552260511181E-6	-1.1068758053753881E-5
-7.037730777065047	10.279206689455364	1.8390557139419735E-5	-1.3232117879309381E-5	-1.2668912953639448E-5
-6.511291309796823	9.166024915663732	1.561752953142519E-5	-1.048929020785475E-5	-1.143193021071347E-5
-6.961309529005052	10.091919377967345	1.7941317082448314E-5	-1.2780752474799282E-5	-1.249598632469134E-5
-6.976746835639336	10.11701394282087	1.8003600788380007E-5	-1.283326938534931E-5	-1.2530198077100168E-5
-11.149672852779776	19.026028297048256	0.23750505046855874	-0.05619040104974547	-0.133529965721161
-11.177286946315288	19.099277703541333	0.23884369713339226	-0.05833523631040351	-0.1341312497479249
-9.18227086019565	22.941744559833715	0.22659367485190415	-0.1540188565228659	-0.08487321121984534
-8.933979733519063	23.042297787756027	0.22131345466434355	-0.15647470459298582	-0.07754954832151813
-9.497726748011418	22.723004536194928	0.23123644597801982	-0.14821580289062747	-0.09323530009213483
-11.201816179455392	19.362671115833425	0.24076788393013188	-0.06508731242007071	-0.13416188718596794
-11.022193536741858	18.71762456011473	0.23193923702705121	-0.04781606706923277	-0.13093079994038676
-10.948655511422155	18.634752597804788	0.22863689399296844	-0.04509203455414521	-0.12901923059549977
-10.739200803101152	18.414265673982754	0.21975515010490027	-0.03846613068847564	-0.12384654040163727
-10.426129079411938	18.242868662510936	0.20550276045848048	-0.032146661611243826	-0.11519328648297074
-10.351495060601314	18.19934593348884	0.20212371660363698	-0.03071314970990805	-0.11312662815154964
-10.276659955502009	18.164399203559437	0.19874891185999194	-0.02947168382765293	-0.11115251002448197
-10.051706148564318	18.092298620546728	0.18799977582219973	-0.026426971127737522	-0.10445875246156419
-11.220597943108505	19.547650220008503	0.24211729621511535	-0.06975989067083203	-0.13415744571358082
-11.213232813518047	19.613678726955158	0.24222011918189712	-0.07116403263161972	-0.13395088641041697
-11.167862918473158	19.983763373685665	0.242978342791768	-0.08044456064660971	-0.13222149330081273
-11.119734753615504	20.180895538942224	0.243049880707854	-0.08480468150921466	-0.13120857992648088
-10.889962382093142	20.81510177874138	0.24188778444890352	-0.09991777231671647	-0.1255814631748625
-10.989883259185685	20.57314650704364	0.2424651225831178	-0.09451192905053032	-0.12770373945668484
-10.670647697607485	21.25443563231954	0.24074029984970818	-0.11066718987581106	-0.12045095305536177
-8.656589193032165	23.077778160673812	0.21350860808674882	-0.15674362161247274	-0.06998363119223705
-8.262164632393056	22.97490850022338	0.1987905599793247	-0.1520192106879807	-0.05802080078017187
-8.093510801985081	22.896766634500132	0.19188123963948434	-0.1490746216368486	-0.053445993011541126
-7.68989912608717	22.564207698669875	0.17223197533534002	-0.13662182947432377	-0.04144912140444063
-10.61906467426591	21.352055718189742	0.24048184029348665	-0.11285158913529106	-0.11947067936409897
-9.936768220586934	22.310409278173573	0.2365700477714288	-0.13738930667483573	-0.10423892581626118
-9.627937960973474	22.62487940796674	0.23334167956839066	-0.145772595905887	-0.09647162687205092
-9.573169961095976	22.676544366109272	0.2326639668357788	-0.14708816482931472	-0.095187536024054
-10.134279956953314	22.058148587414195	0.23752968406394648	-0.13055479533915068	-0.10902228530849017
-10.304582249602808	21.836678921374176	0.2389115897993737	-0.1250446807729269	-0.1126865222826948
-10.555587977067566	21.45179651669559	0.24002682326047076	-0.11514011402121224	-0.11828701467659761
-9.871150253323467	18.04329134881533	0.17954866795328012	-0.0243505682522037	-0.09946529688656576
-9.4491510421968	17.986087424675254	0.15774601295270355	-0.02022433173306559	-0.0864984159402382
-9.39405468440286	17.97674307009461	0.15494220986099091	-0.01973587581074044	-0.08489338526782336
-9.318824933668623	17.968766098777905	0.1507952257915368	-0.019061845163248076	-0.08254693640305073
-8.866655676614846	17.930756511797174	0.12603258821404786	-0.015405114055807296	-0.06809233801747855
-7.460370084706861	22.326890903804703	0.1605767001394677	-0.12873165741717654	-0.03584100638612978
-7.181921823170052	22.004421546653404	0.14501410249116253	-0.11673136279539335	-0.02836502958358634
-6.980050576019263	21.793148493492453	0.13495602964088405	-0.10980325849059235	-0.023762596263047456
-6.576542696581086	21.409318391621486	0.11570476775140956	-0.0958642947276411	-0.013818952180473087
-8.591810565175942	17.924390418426363	0.10962637667622506	-0.013128075032022683	-0.058974514245899175
-8.160987566235585	17.895824611247768	0.08102683620158724	-0.009290223129649167	-0.043175815185576935
-8.427526747689353	17.911776804777684	0.09894040885201333	-0.011715423325809939	-0.053095402306098556
-8.540982568507179	17.920050757602066	0.10662333567077036	-0.012736391485596348	-0.05731032566320642
-5.864615339578987	20.755750631962357	0.08603646064523249	-0.07358805749777599	0.002802588550999626
-5.543802938210256	20.38074487517408	0.07185972860742196	-0.06078838192835661	0.009622753345315094
-6.504364858334945	21.34437545298176	0.11261734394625447	-0.09381586116597636	-0.012306499238619248
-5.970918121132899	20.87023242852833	0.09059166606805917	-0.07698920493304057	8.213013648021609E-4
-5.171797381464162	19.89737251545445	0.056272170560576235	-0.047389933541598483	0.014565891339742391
-5.0245480447987125	19.683822661130662	0.049788090697558664	-0.040695965870319914	0.016786707395943144
-4.900152014728899	19.401774462066626	0.04302288454399817	-0.03406310006001305	0.016634292124915878
-8.045165203849148	17.895237150670994	0.07060522888512205	-0.007998987364346467	-0.03723201355938552
-7.828330068792466	17.887207984644846	0.049779361476483	-0.005915203817933375	-0.02595641793420383
-7.588389628929521	17.819549385161938	0.011753124668863852	-8.806252510175019E-4	-0.006222448543609535
-4.683175416995011	18.92056128922509	0.032226623537722675	-0.023500323126673963	0.017574357638225364
-4.557131527726211	18.533459102138394	0.02576054364099608	-0.018258495234481215	0.016085400910022748
-4.377707594286538	17.57417867700677	0.012289468467596355	-0.007041220360872085	0.009991367617896032
-4.375950900357417	17.526057226949376	0.011528039974153458	-0.006479069817057338	0.009515935138600749
-4.484941864981501	18.19838652331461	0.01964259259319852	-0.012671778874312442	0.014204756188311383
-4.372825752777866	17.497105804998277	0.011208822651334388	-0.006315203057925997	0.009252946338282666
-4.260063754969469	16.957122878843833	0.008011411039660545	-0.003873546897036738	0.006483396767097774
-4.2543796491463395	16.88173839584814	0.007479357718542826	-0.0036029778566765438	0.005994443738296485
-4.172479120773178	16.325671413989923	0.005731749990795391	-0.00223145529681761	0.00410633212080753
-4.151871519508384	16.155447405066244	0.005179819108512699	-0.001773006531336227	0.0034932163786827388
-4.144035245207647	16.121454065378032	0.005153820421271637	-0.001728168038702502	0.003436878661465089
-4.072421898747817	15.289956430567175	0.003270714219705993	-4.530394112091731E-4	0.001686770828624365
-4.095328121705499	15.489697359268533	0.0036292553699826097	-6.833485727362423E-4	0.0019469040364937956
-4.118480058777639	15.68595857984359	0.004176166817099701	-9.91606665775544E-4	0.002405043283846589
-4.140149876500907	16.06180723438685	0.005013892532787212	-0.0016409820860447289	0.003312861998072837
-4.179593610389492	14.862900564725685	0.0022321411393899163	4.25808515656942E-5	9.72727499642233E-4
-4.129583690004605	15.034457843656845	0.002635442015787022	-1.0310547851176387E-4	0.0012349343279671732
-4.332504046130264	14.727261534199787	0.0011618824574317133	-4.836240093490613E-5	5.529022845594692E-4
-6.864381120883843	17.824925970386563	3.4701710297681436E-5	-3.110178997586655E-5	-1.244587238765754E-5
-7.111456277637915	17.862901719600874	3.4935757465813776E-5	-3.1213422656935716E-5	-1.3076596970106725E-5
-7.361730330183262	17.815658423143518	3.4955887687621014E-5	-3.1090379955066266E-5	-1.3712148005828449E-5
-6.699631952192596	17.790187728061333	3.451825756415727E-5	-3.100573279179894E-5	-1.2027989197527217E-5
-6.471535900809904	17.65611081898578	3.404224932126618E-5	-3.064094446522543E-5	-1.1452209544786602E-5
-6.01856299486931	16.965651538393175	3.200894952435586E-5	-2.8909747453691976E-5	-1.032469546819819E-5
-6.018217814642384	16.964954947243214	3.2006971120982476E-5	-2.8908028533695523E-5	-1.0323833881419142E-5
-6.192614293475787	17.31914560580889	3.300828267529632E-5	-2.977351113493257E-5	-1.0755532264665587E-5
-6.358826975092747	17.562077889890872	3.37371383117485E-5	-3.0398539526333077E-5	-1.1169012744195592E-5
-6.018066056155799	16.964687362149334	3.200621926592575E-5	-2.8907391085476706E-5	-1.0323447073064732E-5
-4.908304538333134	14.969355025422521	2.6578973843489917E-5	-2.428305836422028E-5	-7.582090439738934E-6
-4.894965705707698	14.956384548239772	2.65408478060028E-5	-2.4251835548917638E-5	-7.5497035999407876E-6
-5.522668475480044	15.89108446419409	2.912821512902782E-5	-2.6419758992209843E-5	-9.112400977093512E-6
-5.590293973325887	16.02332329799043	2.948064359216692E-5	-2.671929613240024E-5	-9.279805075969578E-6
-5.62503595550961	16.102423683804165	2.9687916347909555E-5	-2.689782921043592E-5	-9.361207958508255E-6
-5.79838945170203	16.47567517825189	3.0685795538909774E-5	-2.7760031021565245E-5	-9.78814939449162E-6
-5.818300420163335	16.518599132988257	3.0798897500130176E-5	-2.785800658241062E-5	-9.833968930287536E-6
-6.016563718580136	16.961325465432818	3.199712700150857E-5	-2.8899510490331595E-5	-1.0319748188181944E-5
-4.911331118979538	14.97328547513143	2.6590220510154473E-5	-2.429239058328313E-5	-7.589766533797115E-6
-5.0735700023776875	15.16993664121582	2.715121384447976E-5	-2.4754237349311833E-5	-7.993201676033017E-6
-5.223708594183212	15.375437594116095	2.7727238944324983E-5	-2.5236398805726206E-5	-8.364233066836989E-6
-5.2244114000787105	15.376332166246335	2.7729745879972337E-5	-2.5238473509322892E-5	-8.36594900335051E-6
-5.424504479191739	15.698092793846305	2.8610515475504592E-5	-2.597682994572277E-5	-8.86534881746055E-6
-5.22565127061393	15.37825402853767	2.7734978905460807E-5	-2.524287898538492E-5	-8.368963751403349E-6
-4.7077301313837365	14.774519111724057	2.6007021645547995E-5	-2.3813191034202272E-5	-7.097224050613764E-6
-4.675015183440867	14.74800878513003	2.593094899391331E-5	-2.375002385650527E-5	-7.021804312792739E-6
-3.7658512309524754	7.028045440845924	7.335751595293384E-6	-5.518425647704975E-6	-4.821200104288027E-6
