# Supplementary material for: Thyroarytenoid muscle fiber orientation regulates the ability to modulate vocal fold vertical thickness
Source: PLoS One. 2025 Dec 4;20(12):e0337735. doi: 10.1371/journal.pone.0337735 (PMC12677544; doi:10.1371/journal.pone.0337735)
Supplement: S4 Data — (ZIP) [file pone.0337735.s004.zip › Male/contourA8TA12.csv]

% Model	Angle7.mph
% Version	COMSOL 6.1.0.357
% Date	Dec 14 2024, 03:24
% Dimension	2
% Nodes	720
% Expressions	3
% Description	Line
% cpl1x	cpl1y	Displacement magnitude	u	v
-11.968005616002486	39.650844643500406	1.6508414081686302	2.1577625161905956E-4	0.20223232716053108
-12.100925229184412	39.521184251215715	1.6488963706781852	2.1462337365218905E-4	0.2022483220566086
-11.810234379374002	39.74293127707726	1.6522202214044053	2.1659881357471563E-4	0.20222040652444306
-11.76596306338081	39.775513356632324	1.6527091478163727	2.1688890412134294E-4	0.20221629067984442
-11.47739948826791	39.862189693672036	1.6540088927764882	2.176607011650707E-4	0.20220382554203326
-11.258980847445656	39.857881496438054	1.6539420056457173	2.176212128759411E-4	0.20220238656215353
-11.716143543792246	39.796222579001906	1.6530192473192242	2.1707432599510465E-4	0.2022134822008478
-11.163938214941039	39.85365079891891	1.6538792001246247	2.1757969549422224E-4	0.20220202906389892
-10.796207435616262	39.85090503287166	1.6538373108202062	2.1754312652749497E-4	0.20219909182627596
-10.709496869932108	39.85039381204079	1.6538290433424847	2.1753459913596802E-4	0.20219838497930906
-10.37169574884199	39.850036177539195	1.6538230482260763	2.1751707518295047E-4	0.20219544443786408
-12.13512273325702	39.460672833157	1.6479890781002902	2.1408613658220344E-4	0.2022555390762621
-12.240660142730178	39.24849072022055	1.6448088355623498	2.122004890521716E-4	0.20228071589745997
-12.227325367848685	39.08705965880899	1.642387047654866	2.1077105744675623E-4	0.20229904333677134
-12.205740642978935	38.979124391808504	1.6407693354472501	2.0981483226976995E-4	0.20231118460978764
-9.681369688821853	39.850002288818345	1.653816349686335	2.1748645284647096E-4	0.2021893672638753
-9.209886193231677	39.8500022888185	1.6538175533594284	2.1746075927326302E-4	0.2021852175901021
-6.503691158131879	38.96454001876737	1.6405258391721134	2.0962092971820058E-4	0.2022628673833791
-6.587351156296421	39.29642873129991	1.6455050217126848	2.1253476320386885E-4	0.20222558891564857
-6.771159512318912	39.57700815680421	1.6497116490040975	2.1500187111472477E-4	0.20219506668286172
-6.814129999907874	39.651652838586976	1.6508314541222593	2.1565782928676056E-4	0.2021868944744483
-7.229593906641747	39.84203493583536	1.65368753930535	2.1733807435164452E-4	0.20216874097004345
-7.181795837296288	39.83706132882147	1.6536129588721806	2.1729357885450157E-4	0.20216889058696996
-7.033567159296577	39.76166368437849	1.65248073758938	2.1662908526481802E-4	0.2021762233241852
-7.6946177519140235	39.85300356006798	1.6538546047370846	2.174385663757756E-4	0.20217156447507106
-6.488283836647731	38.91091546805024	1.6397220863415944	2.0914843643380176E-4	0.20226887294731474
-10.243595360807257	39.850002288818345	1.6538225753032387	2.1750887067024347E-4	0.202194318925502
-9.730298368089413	39.85000228881833	1.6538169041164839	2.174884227481179E-4	0.20218979761451697
-9.743014193148053	39.85000228881833	1.6538168693219966	2.174892266198103E-4	0.20218990952441313
-9.085341826788042	39.8500022888185	1.6538166339409552	2.1745612742998726E-4	0.2021841216901481
-7.779783738995952	39.851154726690396	1.6538287263703684	2.1742207212236973E-4	0.20217252416843376
-7.886706964608754	39.850916601280545	1.6538236762429652	2.174245430114794E-4	0.20217349081703587
-8.209330570361047	39.849987794146756	1.653816810558864	2.174189900955423E-4	0.20217642682638215
-8.699211804792647	39.85004545472901	1.6538203196682901	2.1743496519471654E-4	0.20218072284654864
-8.427966558711145	39.8500350871401	1.6538157878204833	2.1742886729233602E-4	0.20217834066716361
-12.152615457473026	38.61822056218743	1.6353565624069566	2.0662862545264333E-4	0.20235195275236814
-12.150457207342695	38.60568225439725	1.6351687079111028	2.065178832250275E-4	0.20235336619803254
-12.146591986235311	38.58859764700979	1.634912448624608	2.063675323179703E-4	0.20235528409674822
-12.074238696384148	38.24828133015453	1.6298124837488874	2.033667377400707E-4	0.20239352730759025
-6.441829287929373	38.514252064367554	1.6337763350813368	2.056612274640824E-4	0.2023138898543552
-6.4796557750756225	38.830935381536946	1.6385219368778683	2.0844612455694098E-4	0.20227795669426085
-6.431316994593285	38.355730965701305	1.6313986978357424	2.042736957365487E-4	0.2023319526357209
-6.415000660473024	38.12021737547059	1.6278691127639837	2.0220654423649248E-4	0.20235877794250723
-12.006552716049852	37.91928976266428	1.624877457320617	2.004778736567269E-4	0.20243052042505955
-11.966773292852782	37.7322909897182	1.622075399539227	1.9883568048533753E-4	0.202451534350647
-11.899335717233097	37.41624344712912	1.6173358047316118	1.960715724820813E-4	0.20248704943313134
-11.86072968481382	37.23337054820751	1.6145959414066122	1.9446868413246923E-4	0.2025076025968477
-6.405495081109018	37.81045524455644	1.6232227937293482	1.994981237053898E-4	0.20239416774695929
-6.3802834672144035	37.49850283645258	1.6185485764224534	1.9676978030609926E-4	0.2024296722804876
-6.34327199449609	36.990127261889924	1.6109245586687448	1.9234450954052116E-4	0.2024875679285753
-6.3346776499635205	36.89181710192548	1.6094528485471629	1.9148736283151928E-4	0.2024987507199233
-6.327277488709939	36.80573234114482	1.6081636496087957	1.9074183028272934E-4	0.20250854579489558
-11.839379859361392	37.12464213602315	1.612964616921728	1.9351965892107066E-4	0.2025198377875713
-11.66031709327127	36.191536938073696	1.5989789325915946	1.854079361802216E-4	0.2026248696356757
-11.619905720758748	35.962379473002436	1.5955484368664539	1.8342207874451024E-4	0.20265069422666923
-11.730360249335298	36.58305483766412	1.6048536790992907	1.8879737195238904E-4	0.20258075408725168
-6.248695444183289	35.88284413383002	1.594341902109699	1.8273024249316314E-4	0.20261354286281832
-6.190644674951313	35.36621719878445	1.5865964521680085	1.7829690478582768E-4	0.2026722117811696
-6.146329446134891	34.860882297696094	1.5790271112563938	1.7393531976501065E-4	0.20272969195458995
-1.0600869276340483	18.316100001774196	1.3315126972224838	4.10036384443347E-5	0.20458437138193233
-1.0459016161732135	18.37692181363064	1.3324199233571075	4.1468813375440314E-5	0.20457730401420793
-1.1744205707972624	18.153797557800345	1.3290895003643282	3.9762687271844046E-5	0.20460381377255832
-1.311326192584243	17.97535615877772	1.3264267105412983	3.8398199107075554E-5	0.20462527584581988
-1.386335587551091	17.922671465764726	1.32563986853398	3.7996227005752866E-5	0.20463187610101924
-1.650548821745367	17.757514160475903	1.3231770842965747	3.673618804102043E-5	0.20465278850800367
-0.9718149006219283	18.630446296863695	1.3362061883299976	4.3409643713971494E-5	0.20454773018077738
-0.9542349860686515	18.852537320770427	1.339520540426399	4.511012703125855E-5	0.20452218340264977
-0.9467123425971604	18.932059856972355	1.3407086349601796	4.5719785241212535E-5	0.2045130266359368
-0.9488912973033679	19.009058522305217	1.3418579675255942	4.631035909280236E-5	0.20450423233581552
-0.9602591937381534	19.185733594449147	1.3444972173392502	4.7664210012185054E-5	0.2044841034213537
-1.0005126263859143	19.36574217623491	1.34718364605375	4.904352827313563E-5	0.20446381284950854
-6.05347281998843	34.07388368729615	1.5672504929414872	1.6722099507481935E-4	0.2028190209397414
-5.779746191862431	31.198536783186327	1.5241799781435654	1.4293361598424135E-4	0.20314594754380721
-5.81260308842713	31.6601371096856	1.5310788730835379	1.467790079741368E-4	0.20309336196488587
-5.898916358898413	32.61341104261303	1.5453723355711793	1.5482442794600778E-4	0.20298494052556254
-5.976331308258205	33.33624786626052	1.5561848693808777	1.60925713244353E-4	0.20290282440876894
-11.555172919712001	35.57995576034233	1.5898174719232232	1.8013644202588382E-4	0.20269381300186218
-11.427224513094306	34.824469013294944	1.5784975266223407	1.7361174632998517E-4	0.20277899752878265
-11.302991741507174	34.01939293201957	1.5664319752339197	1.667372428697821E-4	0.20286987091334036
-11.26269403333529	33.74326682230424	1.5623040797248777	1.6436504879103223E-4	0.20290105751017756
-10.87492360433819	31.536162433666846	1.5292460152769636	1.4570874054785728E-4	0.20314981142487007
-10.79808267178972	31.096982410679725	1.5226722868875653	1.4208816292747008E-4	0.20319931008780875
-10.515617328365707	29.431210118152052	1.4977456711253572	1.2817287269538275E-4	0.20338714425112175
-11.095255333576779	32.78560916869341	1.5479416054837372	1.5626710819760322E-4	0.2030090021344944
-10.374607869233792	28.677418549364212	1.4864501442959082	1.2201580368541042E-4	0.20347203750199605
-1.9007542873442729	17.670028077820447	1.3218711147151672	3.607114970055214E-5	0.20466470635419418
-2.0779141835942943	17.606247817656115	1.320920145507174	3.5586797267209386E-5	0.20467335569592868
-2.421704394542373	17.610906476909	1.320990116446669	3.562887516125803E-5	0.20467544240475014
-2.5268901597962445	17.60827853304663	1.3209513534431927	3.561106414464493E-5	0.20467654513448985
-1.0157099330243569	19.441588102125813	1.3483168544700712	4.962561917929505E-5	0.20445525006835763
-1.1062328150339649	19.65851365771074	1.351555845269303	5.12878172603981E-5	0.20443111868706937
-1.0950141199455286	19.63861486947969	1.3512587075592772	5.1135319360850046E-5	0.20443331000466478
-1.0936631912571904	19.634142492606518	1.351191876751412	5.110093545272047E-5	0.20443381145376677
-1.2019485900933222	19.823967402584525	1.3540279340038204	5.2555569574663436E-5	0.20441291713777746
-1.2626663164006444	19.90610167368628	1.355253890912746	5.31830470276862E-5	0.2044039810962362
-1.3479656887537845	20.02184186709379	1.3569840163357243	5.4068696373823526E-5	0.20439138739492407
-1.3818036936806772	20.069240413165744	1.3576917727302358	5.443252034767393E-5	0.2043862215880618
-1.490043238491493	20.21081153288452	1.3598077536328508	5.5514645090174946E-5	0.2043708465711623
-5.495158991359491	28.68268136418761	1.4864983430784235	1.2209926120466496E-4	0.20343171121926562
-5.507477156915547	28.790577524822243	1.4881085931268203	1.2297563725008763E-4	0.20341945298539474
-5.640376413522405	29.93509919763994	1.505255541437972	1.3242065742817202E-4	0.2032894705814406
-5.66674537726079	30.200894570944342	1.5092268505884017	1.3460386668250358E-4	0.2032592488125348
-11.232964758328787	33.56280133293661	1.5595980788233583	1.6281437338954907E-4	0.20292141566173155
-9.890707351552885	26.584105713780335	1.455112877007336	1.0498841553795245E-4	0.20370710611287898
-9.499209611630052	25.463046361573806	1.4383444078146579	9.606029564954864E-5	0.2038319940199824
-10.251371607480321	28.08873461337165	1.4776379256048109	1.1714808218015021E-4	0.20353823809993069
-9.949856872037069	26.81141811544305	1.4585159686761533	1.0684269054420392E-4	0.20368162924351502
-9.409620206466	25.28683176907262	1.4357010341155108	9.465218175088091E-5	0.20385141132002524
-8.975776833099328	24.413789608181347	1.4226715739563625	8.782742173723678E-5	0.20394775246321273
-8.450931047688341	23.67686534172989	1.4116243710661147	8.206078076625106E-5	0.2040278653221767
-8.315280225053407	23.486682331666373	1.408788635224701	8.060436784899554E-5	0.20404855734815402
-8.109310669822081	23.245736403988893	1.4051808328693127	7.876439093174037E-5	0.20407451875093796
-5.04821833795282	26.35030357792787	1.4516022068906447	1.0318744738384406E-4	0.20369529143493276
-5.072511135861281	26.457154341834364	1.4531961736789798	1.0402704771931485E-4	0.20368323554866885
-5.319014801988768	27.6151602307035	1.4705220751082426	1.1337230387611657E-4	0.2035525579275754
-5.298549699956672	27.508324942348306	1.4689265169662777	1.1251961092211574E-4	0.2035646348049869
-1.6547952866665352	20.435138707303928	1.3631570806764262	5.722989189227556E-5	0.20434643204551264
-1.7068462026965912	20.505043732104994	1.364202170821665	5.776646854625002E-5	0.20433882990664687
-1.8328638043067826	20.675856534446993	1.3667531332177467	5.907393554721169E-5	0.20432024355716977
-1.9146876228856835	20.78271581099791	1.3683507408607567	5.9890869401532047E-5	0.2043086389942109
-1.9589596542270868	20.838178803681924	1.369178624525806	6.03119885834094E-5	0.20430262874154112
-2.2267902915590323	21.173727916983232	1.374199882320732	6.288584570397245E-5	0.2042662708312762
-2.4765836027203294	21.524027437877677	1.3794265911673782	6.556351358281211E-5	0.2042280818717923
-2.510632075597485	21.56945277354053	1.3801067251072634	6.591440569114079E-5	0.20422314393562185
-3.4170539347823667	18.323036770820913	1.3316230757349252	4.107717645187011E-5	0.20460154507733497
-3.3613588547056894	18.26201824120377	1.3307121929068644	4.0612153737038545E-5	0.20460810431939117
-2.8302006677410443	17.7685842180935	1.3233435000051013	3.6840335349217565E-5	0.2046605130702432
-3.0213186080937637	17.882690433716814	1.3250477360334705	3.7714982825312134E-5	0.20464891177204453
-2.9853774190574067	17.85333337493745	1.32461001471079	3.749068955521181E-5	0.20465199823266347
-4.904236518511963	25.91960781073081	1.44514867466033	9.978387289731215E-5	0.20374350519165976
-4.723668736196532	25.314951331292864	1.4361146481866625	9.49726422119386E-5	0.20381134938784357
-4.604679940346854	25.051089745874435	1.4321591731726606	9.287341463714851E-5	0.20384063243980002
-4.281370486848969	24.383328411417228	1.4221933126143713	8.766853584851094E-5	0.20391462222624349
-3.2125741016240386	22.611557155864187	1.3956819488597112	7.392046140149912E-5	0.2041092303817201
-3.272014261258436	22.70654698603269	1.3970992778403375	7.464794805750901E-5	0.20409881012862602
-2.5518384799861815	21.63096481182497	1.3810254735276002	6.639049356003992E-5	0.20421641989451694
-2.8735384712196232	22.08009398368013	1.3877440376526948	6.983581623540118E-5	0.20416747483127473
-3.1756044296995665	22.556944434453374	1.3948642400369682	7.350401995691258E-5	0.20411519970241054
-4.545571876999899	19.652622560032107	1.3514818828139357	5.121161495468568E-5	0.20445805515537532
-4.424895516455141	19.524062222800467	1.349562041372752	5.023779110787392E-5	0.20447185131472717
-3.958958611653594	19.00470136406695	1.3418021345535847	4.627573928661928E-5	0.20452769804215382
-3.8782730930382083	18.915322300283425	1.3404689256562758	4.559677490383364E-5	0.2045373132287041
-5.025563667731989	20.107549344377823	1.35828984900836	5.4697260740060695E-5	0.20440970687478577
-5.277731362781373	20.350988119887234	1.3619183949330012	5.653354347982848E-5	0.20438376312548562
-5.606549304112775	20.6598148798465	1.3665423984415526	5.891154147968141E-5	0.20435098293152018
-6.131048509468386	21.17349677678001	1.374206183981942	6.28114523886676E-5	0.20429621408043042
-7.17416985769136	22.198608654304337	1.3895240426077944	7.06548614821099E-5	0.2041869834701242
-7.6413332318231895	22.67125431062098	1.3966106173909534	7.431442289844777E-5	0.20413656158524246
-6.9150129554945305	21.927639425126234	1.3854870228801666	6.86039319659616E-5	0.20421600199746404
-6.31895859009996	21.343154735881807	1.3767523381489921	6.41284526717512E-5	0.20427827304441099
-6.618255579081206	21.642875823077	1.3812191115479393	6.643195717234296E-5	0.20424629847462247
-3.6680004015474728	23.30103040805593	1.4059994465578245	7.922608963515987E-5	0.2040338001163655
-3.83446762916781	23.580833568731567	1.4101790225925306	8.142167943639242E-5	0.20400305999800766
-4.071443328978513	23.987709649252928	1.4162686923131815	8.45432916429945E-5	0.20395828485137774
-7.640251545310057	17.586782544931808	3.4660640385578424E-5	-3.073170320595684E-5	-1.4298420587733273E-5
-7.509356374993602	17.79911102953117	3.522796476660239E-5	-3.1296216805738896E-5	-1.4110646678723436E-5
-7.6989388334005735	17.4903691638282	3.442363846079859E-5	-3.0494367075495935E-5	-1.4386850090664028E-5
-7.762103216471637	17.30759444679789	3.397533961071131E-5	-3.0037226007238664E-5	-1.4470721851068139E-5
-7.821162534822876	17.152686250634986	3.361332903639339E-5	-2.9659685815735855E-5	-1.4558186743915062E-5
-7.87221896818102	16.9473112831706	3.31485616760205E-5	-2.9170911751932363E-5	-1.46292492415988E-5
-7.921170402924522	16.753942907049066	3.2714041221413624E-5	-2.871035327509171E-5	-1.4698179680539321E-5
-7.9783869673286425	16.470761822820492	3.2107665909491756E-5	-2.8057195972991526E-5	-1.4779347413070268E-5
-8.003886469325913	16.357472230499454	3.1865949202536626E-5	-2.7792673440730004E-5	-1.4818160271734677E-5
-8.041803974825056	16.197407590250943	3.1551278670004386E-5	-2.743121077524314E-5	-1.4889895746134651E-5
-8.11957094103931	15.808141817188318	3.0778113989791E-5	-2.6555198605460683E-5	-1.5026594322933642E-5
-8.094241908274963	15.975737091845481	3.110620735589638E-5	-2.692680899322494E-5	-1.4980436658097917E-5
-8.149959289733443	15.594634263864748	3.0357712969823853E-5	-2.607599366993725E-5	-1.508135320726163E-5
-4.487015489615116	14.591722761896559	2.5647052914271774E-5	-2.356783411130538E-5	-6.552001332623662E-6
-4.416731324563106	14.512870608922288	2.543362283819298E-5	-2.3382503978145292E-5	-6.3887448424005815E-6
-4.329055028394281	14.412978776001905	2.5155433607997197E-5	-2.3140446807668936E-5	-6.179201958824263E-6
-4.19303203891211	14.248275933735142	2.4709127844094137E-5	-2.2750046876393352E-5	-5.857536801274918E-6
-4.178965322518646	14.23024927967746	2.465915593710727E-5	-2.270621103638281E-5	-5.823231864371766E-6
-8.208595369810979	15.125877972768416	2.9506197632402826E-5	-2.507613547247322E-5	-1.521153893672808E-5
-8.250106284083648	14.883579494882824	2.9108109409135783E-5	-2.4588852850166454E-5	-1.5297364801117712E-5
-8.184763342662869	15.304083214581624	2.9823597188673386E-5	-2.544974503327133E-5	-1.5161878152026835E-5
-8.194040568253598	15.203367992185502	2.963332454013026E-5	-2.5232166304222294E-5	-1.5180965739785606E-5
-4.009503675450382	13.95499929048619	2.393674295090816E-5	-2.2061403606841075E-5	-5.419610111473014E-6
-3.967321215997023	13.879167246534847	2.37316065410532E-5	-2.1877820545402418E-5	-5.314000491055891E-6
-3.8768075373306097	13.684183745503944	2.3219156131656654E-5	-2.1419139741872302E-5	-5.089750636247686E-6
-3.8285567068758617	13.577304042901428	2.29418162271047E-5	-2.116841512531626E-5	-4.97233641086613E-6
-3.679175518096213	13.165512678706849	2.1870096618510182E-5	-2.019775163194599E-5	-4.594480266636777E-6
-3.5952780276413945	12.848827743115857	2.10536105559692E-5	-1.94596011384942E-5	-4.37318832297989E-6
-3.8035301168690907	13.511178334388502	2.277402031320279E-5	-2.1017552908958305E-5	-4.9116971640271536E-6
-3.5706258476984103	12.751547870197772	2.0795293660585845E-5	-1.9222965224639863E-5	-4.304658143309114E-6
-3.536337058362929	12.508568926206657	2.0155366068934306E-5	-1.8641926591649515E-5	-4.194940638988505E-6
-3.4943523373487664	12.217884679130231	1.939984872132846E-5	-1.795299617303808E-5	-4.065915706938093E-6
-3.476217738039166	12.051206781698731	1.8971291479523398E-5	-1.7566412070719887E-5	-4.0073198507723504E-6
-3.4381043775288846	11.707787309160882	1.804636948288686E-5	-1.6718715529701978E-5	-3.871630194888162E-6
-3.4175141432913065	11.442487558596586	1.7357592217579823E-5	-1.609164615982738E-5	-3.7978299701102968E-6
-3.390535492772293	10.959938069747185	1.6074935350965804E-5	-1.491401211093508E-5	-3.6791612571384253E-6
-3.391605607580326	10.637069694303245	1.5222993419868534E-5	-1.412641113105513E-5	-3.647531210668474E-6
-3.3957072198915474	11.125983907025887	1.65027493924657E-5	-1.530655343913662E-5	-3.705978515839817E-6
-3.3933099091125833	10.454525891479044	1.4734411081943129E-5	-1.3670990251572266E-5	-3.628565046493568E-6
-3.392748642497309	10.363320317554606	1.4487784093257292E-5	-1.3440380805350472E-5	-3.617019158470518E-6
-3.3881777990103163	10.052022617744685	1.366758039055178E-5	-1.2673948656531313E-5	-3.5815949543521182E-6
-3.379931059854188	9.65560915900371	1.262666603196443E-5	-1.1696511814273198E-5	-3.5407558429362384E-6
-3.38003327420144	9.645525660619372	1.2601055147188836E-5	-1.1672383420139325E-5	-3.5406041978385977E-6
-3.380411775956053	9.63612711841371	1.2578181758403994E-5	-1.1650526438362363E-5	-3.5415681363822767E-6
-3.4070943292007656	9.209820550583608	1.149487144786641E-5	-1.0597476270065468E-5	-3.586626245622532E-6
-3.4177904844649305	8.97279793026408	1.0922201702916215E-5	-1.0031773336685816E-5	-3.6234475801302035E-6
-4.670507470987797	6.528342318175511	8.104452057006102E-6	-3.98799614827972E-6	-7.0023550575472155E-6
-4.472672713765167	6.53165408154053	7.617117965871867E-6	-4.0225237331219215E-6	-6.442438560863234E-6
-4.296096768007061	6.564113874181485	7.364650772696532E-6	-4.154166336172142E-6	-6.041242620552245E-6
-4.1907677441120486	6.6201318525786546	7.212458466357982E-6	-4.3365207955799135E-6	-5.750395162696216E-6
-3.42823364007561	8.77881073484247	1.043336553225207E-5	-9.546521787625007E-6	-3.6419738111623063E-6
-3.440421539484517	8.631632878187974	1.00856695162074E-5	-9.194829368440472E-6	-3.673715292312266E-6
-3.510174069952668	8.051882576425108	8.797814800253453E-6	-7.82965602807442E-6	-3.862174337390189E-6
-3.4654247941708625	8.41479710425795	9.599267149382373E-6	-8.695655821967009E-6	-3.7403005825414237E-6
-3.519325274558982	7.974355231943207	8.643531807390116E-6	-7.657143168045625E-6	-3.897489619627288E-6
-3.8048036653298265	6.960169305120867	7.3155355167440805E-6	-5.409288383732405E-6	-4.893572178597747E-6
-3.942941641067294	6.809098812242506	7.170990096587374E-6	-4.91879081909556E-6	-5.2060957518035475E-6
-4.081244662082278	6.715380176995773	7.250171627212039E-6	-4.683759664607448E-6	-5.5231694522424425E-6
-3.557899482821399	7.6388476831782866	8.151082947484724E-6	-7.028615640280036E-6	-4.104728273665383E-6
-3.5506928691402093	7.692857622749482	8.156046094626828E-6	-7.071674705202254E-6	-4.037692790671303E-6
-3.535122007221198	7.8370201875805385	8.406459272016685E-6	-7.368309742666636E-6	-3.973686982517387E-6
-3.5827478111781415	7.560437912809053	7.99103860118109E-6	-6.7745737439642696E-6	-4.191298715819277E-6
-3.656557182300242	7.31345080673359	7.69716749622258E-6	-6.24240578859815E-6	-4.479650373987005E-6
-3.741595319822733	7.091603710798701	7.514444898664067E-6	-5.819797124887965E-6	-4.742208330623749E-6
-12.48823622079036	29.318127189803445	1.153276107359448	-0.23726125364083184	0.9905461857963143
-12.301573729696075	29.291730374054282	1.099258722632782	-0.2483709801835955	0.9752379270894596
-12.904182385341631	29.37659805299116	1.280049784907056	-0.2158805375149428	1.0102794284959735
-12.704310573905445	29.35687813300677	1.2174184572008684	-0.22609986784685532	1.0027179505011088
-13.215739023882737	29.375039723105594	1.373306529389456	-0.2017859882358622	1.0099322952577008
-13.289816212405814	29.38416912499247	1.397697772964098	-0.1991336239688427	1.0102535803421713
-13.628735756055638	29.408293625969595	1.4959008579723179	-0.18413672796708916	0.9997330519080723
-13.761313265189306	29.420327221129604	1.5351605850540784	-0.17874917022608172	0.9959617584582542
-13.789831291953012	29.42263826529943	1.5423755275451745	-0.17794970394749662	0.9945182498672367
-14.193507593470319	29.351006338599753	1.6382627610541742	-0.15926614629799532	0.9650636537697921
-14.343065600888547	29.30623263263965	1.6682621655655752	-0.1491090099687103	0.9532664162303724
-15.169871121939503	28.7024294022831	1.857430788485671	-0.08063968847796882	0.9184542611762382
-15.025976096323706	28.826575538617305	1.8234010405916021	-0.0906319942524772	0.9226458989031097
-14.704342841257393	29.099582909420015	1.7485471694488148	-0.11564106458789986	0.9334486967345114
-14.77814405518191	29.048154888872233	1.7643950201052505	-0.10841595341201804	0.9294395722989043
-15.194930389272562	28.670268692680192	1.8644184889542936	-0.07986582758343794	0.9178258453850073
-15.552436058935607	28.262388145106144	1.958910397806573	-0.07132602522192097	0.9060026932549241
-15.65870487864321	28.128694460225432	1.9877373461125596	-0.06952217225791955	0.902154670146631
-15.420870685895718	28.414489982476084	1.9242884011619508	-0.0719153407465994	0.9106193551112485
-16.14669845066415	27.534817692946177	2.1071988454208044	-0.08569791315029417	0.8690835685236472
-16.18902508127296	27.487365967844962	2.1162307619067757	-0.0879620815326834	0.8650014593999004
-16.090879730623392	27.60512583812312	2.0935240897411886	-0.08360473283382247	0.8732401245406153
-15.906983759261689	27.83045491742547	2.0497667437612113	-0.07633017518287782	0.8871570121540647
-15.78801336657089	27.974288039163056	2.0204805997790456	-0.07201074736035623	0.894678717614056
-16.4224657835804	27.241242221715776	2.1582862159816316	-0.10378495587195505	0.8438554592498302
-16.636541644582238	27.015574682657572	2.1849106378206162	-0.11810031633822421	0.8185927950399408
-16.701862721366762	26.948993088668995	2.188852991212977	-0.1233133883374827	0.8106733320890129
-16.98192097775023	26.67928029930171	2.193484740402946	-0.14477051174044492	0.7826370082453628
-17.086567607533095	26.586911131348927	2.1887375334670325	-0.15470121615022295	0.7750924432770822
-16.810764952407226	26.84442366016748	2.189626814861986	-0.13187838308121777	0.800227931825091
-17.316197999609905	26.352544552541893	2.1672891646849384	-0.1826573685613228	0.7698995318452087
-17.45518464052986	26.210110438215963	2.1531325475801357	-0.19834314226688599	0.7687027882706979
-17.722095738557805	25.895382301413925	2.1266063118866976	-0.2503457048201993	0.7832626958793154
-17.72264017583542	25.894744071275742	2.1265433499604143	-0.25045059963433713	0.7832909809348527
-17.932597821946576	25.11386146747848	2.064030163627525	-0.3991116763025533	0.7775369518856189
-17.907096306050956	25.00313633884308	2.052716560748628	-0.42471537566986706	0.7669497053083119
-17.75267320881764	24.32471147247125	1.9808474215613967	-0.5831564959132765	0.7011931606052811
-17.92944471255859	25.1306830888716	2.065110323655913	-0.39612315380368335	0.7776822442231515
-17.722777975835573	25.894232143167198	2.1264906699391557	-0.2505643500506438	0.783279942623837
-17.728945142955695	25.871483784810497	2.124681094272651	-0.25489015696261247	0.7831217348659494
-17.700264955727473	24.192801294244298	1.9619349841276112	-0.617812415949645	0.6732112852549079
-17.492893227235577	23.675149455238873	1.8888577092402992	-0.7547848614140078	0.5639140167027219
-17.219818972655105	23.051350814888384	1.8101895681550229	-0.9124200218568059	0.4175290988621631
-17.213682929786287	23.036984749786797	1.808269848913371	-0.9159879536931826	0.4142278932513307
-17.20651458505761	23.021889840621302	1.806638764903431	-0.9198457692044797	0.41041386204219515
-16.72944438496599	22.0265670999435	1.711217734621005	-1.161830762814124	0.15011247763476787
-16.772330573218266	22.113599037757318	1.7185371458420244	-1.1421752393659657	0.1730163276287909
-16.97378539565523	22.529669064239176	1.7525924341424008	-1.044501263549573	0.2820431369677148
-16.69878402350933	21.97001521221032	1.7087450094516883	-1.1735669825468165	0.13535213807866925
-16.44523432072541	21.481646309928003	1.6843629293542786	-1.277332007380493	0.008817322863482017
-16.38784636008633	21.382208809377225	1.683333306572205	-1.29581730248454	-0.017013835631067835
-16.10429654720809	20.90765006213037	1.672202161108609	-1.3847469199161941	-0.1459006284150524
-15.229590069694847	19.59839917871314	1.6943318878559908	-1.535342650976312	-0.5042994168044611
-15.573303162172023	20.08692966262294	1.6807613344682957	-1.4924330972766662	-0.37208943083783275
-15.762739830454272	20.369577854236137	1.6763882395083944	-1.4605496475541366	-0.29396138686084
-15.676053214728174	20.229671015614727	1.677224643429986	-1.480267596101	-0.3325530782957786
-15.004965242227517	19.29705702264412	1.6959708231507153	-1.530929376422296	-0.5838551565469416
-14.347740685004595	18.43237628944785	1.6155290291799633	-1.4026220899038249	-0.7728108548979221
-14.71316053352021	18.903140185799252	1.683956034275857	-1.5058467578061019	-0.6915982688263759
-14.112301424219844	18.14085757339455	1.5398143527028076	-1.3073226929606032	-0.8041407369556741
-13.786968016309958	17.746840232171802	1.4010387901444337	-1.1597022283381293	-0.7828802652507172
-12.572484095421888	16.31238607204104	0.8027369558346178	-0.6371997687881498	-0.48645907994021936
-12.73923093656964	16.50237005974189	0.884896343383134	-0.7062780220048754	-0.5318180798997976
-13.149721100590622	16.985383718836303	1.0883634479655573	-0.8828953054769784	-0.635640615416375
-13.560443943361147	17.474962802260926	1.2889601378535562	-1.0593346233457939	-0.7333150281398482
-12.433087863224218	16.142914163274668	0.7346021627290643	-0.5811685575003341	-0.4476536941133813
-11.67886765718853	15.130655135953049	0.3779787669903193	-0.2779134190190906	-0.2500631787955118
-11.370603754574383	14.616160191779192	0.23678512959336062	-0.14848019365931925	-0.17720124290596964
-11.928279318244115	15.521235666230787	0.4920198795641868	-0.37744007437440524	-0.31100815337559423
-11.098102119973685	14.067276715400904	0.13990128985038278	-0.07017522618637773	-0.1138480089387248
-10.94829922258624	13.75778922441979	0.08761865506824329	-0.02785303107490156	-0.07807349762157459
-10.566136973193167	12.955069884045642	0.026859643185368987	0.008026793654679544	-0.02006616281234124
-10.528617101577506	12.869997651759531	0.020911756663627597	0.010668121227882826	-0.014312854844821112
-10.125844678960055	12.03212679724241	0.01736094904889105	0.012219215702773144	0.004465615495863283
-10.205786830641387	12.200371242765215	0.01792759553616195	0.01178481661241187	6.751637234931446E-4
-10.11776374681346	12.014636087480781	0.017410292354027464	0.012087433383855546	0.004694024308703775
-9.799033203597945	11.32040592221854	0.015146590249563859	0.009412669388959453	0.007922284486826999
-9.732454220074882	11.174895810343436	0.014358813473409318	0.008290058034884331	0.009264814994952807
-10.081694286405995	11.938670646469957	0.01702285885772065	0.011696780719646627	0.005017719788967477
-9.419861471494833	10.505758447346915	0.00949681680023091	0.0031378050740560955	0.006573438863392953
-9.39945834397536	10.463080013210769	0.009207478522457931	0.0027913773312153254	0.006353255621250857
-9.362989365785312	10.388561145610026	0.008679875674999052	0.0025574106851645	0.006039927138914023
-9.15485933130238	9.94585479357356	0.006144930066801514	8.779201822863514E-4	0.003993279938561835
-12.250739993292553	19.150604908283345	1.9126472922437592	-1.7325277159052814	-0.6245712401687628
-12.385666050996104	19.229462944007324	2.013198103225341	-1.7998963734342293	-0.6844390104263214
-12.018444755085756	18.995911937273455	1.7054314145129315	-1.5994966611078998	-0.5071704299209612
-11.827571680933026	18.805921238230237	1.613781963251574	-1.529997689546608	-0.44709364526190076
-11.71378598197753	18.69006222155872	1.5518950089599002	-1.48192352188711	-0.41031822607976765
-11.489121580415649	18.312221504949157	1.4015204028350572	-1.3514718357335087	-0.33358191239456536
-11.42092816915265	18.202424829191397	1.3577113542821468	-1.3127425950101264	-0.31210358667149307
-11.137081940903064	17.673975351763787	1.1491682784615802	-1.1206604116954184	-0.2323979641416708
-11.050577560623434	17.52903972488271	1.0896797778044796	-1.0652579542894316	-0.21069241599188399
-10.900173758069224	17.228821915447778	0.9651481835750055	-0.9466660829534616	-0.17683903013588936
-10.59407257662658	16.86993613536655	0.8048212459536929	-0.7933154047059394	-0.12788326892928542
-10.4015251414116	16.663994998799538	0.7155106644779416	-0.7069595491537762	-0.10324341779848195
-9.980308680915373	16.24426542990552	0.5345113813043683	-0.5302473954367323	-0.060983340895055305
-10.52456597891735	16.788877057884427	0.7693999385936043	-0.7595315695822155	-0.1159292912637097
-9.215934750579713	15.702403997568886	0.29836337072041086	-0.29472316201555876	-0.039298917310104986
-9.506635524164235	15.916651407254937	0.38965909130177623	-0.3873118780012119	-0.035013375534137914
-9.713477904294042	16.0562870014233	0.45259562230881734	-0.44973549814974184	-0.04445717508258254
-8.987328542896977	15.535943891824608	0.23064398655193674	-0.22599935526935017	-0.04085612793991385
-7.038155536202357	2.4161328913912485	0.001213384556878964	-9.76229582605392E-4	5.331833277294495E-4
-7.218271698777633	2.47634434863711	0.0011757154966065533	-9.601870156736682E-4	5.44178714211306E-4
-7.402921517489648	2.596088343862585	0.0011339270540988127	-9.458873576989186E-4	5.439398604051981E-4
-5.610926604361966	2.56874897195521	0.0014587618882164807	-0.001023900753757971	4.193199730199393E-4
-5.791192046184306	2.4885541575675454	0.0014477653055893895	-0.0010333224155426644	4.427415754129101E-4
-6.090991914769232	2.367770791599311	0.0014061098363872529	-0.0010363267184094146	4.693517259962182E-4
-6.223300720670824	2.365865245728654	0.001388649320934856	-0.0010325440109898477	4.8770682361553913E-4
-8.524776938151282	15.280293075065625	0.1724415660104401	-0.16477779242209706	-0.04828338263266649
-8.5390176621	15.301185889469425	0.18219658089216959	-0.17416800432183102	-0.050854875305754686
-8.574275941324595	15.320887483760043	0.18615808797798913	-0.17834101756050394	-0.05040133057874824
-5.2268760988311245	3.1984387632370352	0.0013914933529569338	-9.536023296149417E-4	3.943402458301454E-4
-5.323022364028059	2.954304032548915	0.0014294463840221266	-9.8185602541862E-4	3.984679815014997E-4
-5.411391041049513	2.8046470279535036	0.00144375127283604	-9.96019223675117E-4	4.0347704411378084E-4
-5.361270108912003	2.863813885716368	0.001442084484105622	-9.905969320945802E-4	4.004270296591189E-4
-5.176470922340737	3.3654332504811606	0.0013562764274459096	-9.322210639299293E-4	3.8870582071848296E-4
-4.997438755280889	4.032636318053695	0.001222741864960559	-8.600684427629509E-4	3.623366105381381E-4
-5.108994509801874	3.6116460899580636	0.0013087964511032842	-9.072778810096195E-4	3.8179038397765654E-4
-4.991774580661376	4.054261353979088	0.0012185932153354502	-8.580808951436822E-4	3.6129386630394714E-4
-6.53602006808163	2.347293243898074	0.0013257707156704643	-0.0010146645275031017	5.129073461466408E-4
-6.871423256057571	2.3759082864320638	0.0012550237571264328	-9.9019253575903E-4	5.325445506842469E-4
-6.725008134174486	2.363972974785624	0.0012882145679059577	-0.0010013231340551907	5.261701263093052E-4
-7.498445287702315	2.6504749625169852	0.0011115692385030474	-9.381153440850436E-4	5.43488604364792E-4
-7.543394316053332	2.6908233254228815	0.0011029332209013152	-9.365556300540705E-4	5.409275313461954E-4
-7.714537633122486	2.9137762658493207	0.0010774272045200998	-9.242300797884313E-4	5.455832618844791E-4
-7.7891268079090406	3.0564766598021276	0.0010760875541093468	-9.260311610329685E-4	5.464560919099915E-4
-7.80527300412054	3.4063802626319237	0.0010883652929774591	-9.212152676088558E-4	5.740151035968643E-4
-7.804324521600502	3.2269612996167556	0.0010777235468223544	-9.201754623523648E-4	5.594297585927123E-4
-7.758877336072651	3.698244931275473	0.0010959914433003504	-9.079190101137484E-4	6.035384761751871E-4
-7.751964178591711	3.7286102673963915	0.0010979582778172206	-9.074490824698179E-4	6.07178045489608E-4
-4.868412953288395	4.489722570165323	0.001115279994904846	-8.021043001417519E-4	3.0867505778194124E-4
-4.944274103721604	4.221530184777065	0.0011789210116505055	-8.366501399344293E-4	3.4101967957620816E-4
-4.861218645669248	4.514367912389247	0.0011076266902830373	-7.972312917253262E-4	3.0451376332811693E-4
-4.761328567585714	4.872867994409656	0.001001373713917644	-7.334457121800262E-4	2.4724536004409593E-4
-7.7347878369548635	3.762505605967378	0.001097639144828647	-9.042794777868812E-4	6.122670247875701E-4
-7.441188952293851	4.488511996506501	0.0010559327720406828	-7.957620897553596E-4	6.929159315384911E-4
-7.462522939780039	4.43043664258904	0.0010593163824359783	-8.045001228035592E-4	6.86393110158025E-4
-7.583988224902736	4.103803156183615	0.0010843587015221452	-8.608436423532526E-4	6.530918951419128E-4
-7.428705960551779	4.562167039268793	0.001050051333244219	-7.801996517621687E-4	7.00997982581566E-4
-7.367225146909923	5.0179675342064245	0.001016470362772987	-6.788674381407426E-4	7.555097186409167E-4
-7.395373926440531	5.510469499667041	9.780534877222983E-4	-5.338906052775089E-4	8.114877984690756E-4
-7.396628687854849	5.543415335697084	9.754016917067121E-4	-5.250661628782734E-4	8.146138451103891E-4
-8.951906927477943	9.55517852325179	0.004618937373095051	5.464940660920976E-4	0.0028112780759362386
-8.732770861641235	9.107630277300872	0.003390300971446935	8.458853110845425E-5	0.0021551395114883325
-8.477149435408428	8.592840803667324	0.002476969747288749	-1.233836751924104E-4	0.0016702297923561022
-8.352048182285694	8.325615036227727	0.002066169770657164	-1.0734371270688773E-4	0.0013246912145388665
-8.222367325804308	8.079901469599669	0.0018119750121545642	-1.1502910472653425E-4	0.0011653639642238462
-4.558078678429407	5.6727023718291845	6.689829892520694E-4	-5.019787608130836E-4	1.0780570348062724E-4
-4.661854211303943	5.2307881209663405	8.63886276692812E-4	-6.404012197179264E-4	1.762934891901344E-4
-4.6736829568741065	5.179041007331088	8.841310959226158E-4	-6.538701011492807E-4	1.8478660750613122E-4
-4.664862639408369	5.2157017440172675	8.702501703432218E-4	-6.447928077357193E-4	1.780609537192554E-4
-7.642518454416541	6.7438038314408955	0.0010341907679115372	-2.2517175981671094E-4	8.990653978154059E-4
-7.72390205946121	6.960130553786359	0.0011265047146626459	-2.0330909808877594E-4	9.306029864319984E-4
-7.960824009101229	7.5515457825414485	0.0013930747894834714	-1.2424737680961307E-4	9.9594680708524E-4
-7.398279738095727	5.568321714484634	9.730946046693112E-4	-5.188432313438624E-4	8.141901597880641E-4
-7.486554017062449	6.151026864151781	9.658275042298626E-4	-3.6180661060291626E-4	8.60765814490365E-4
-7.599533786520233	6.612688047526157	0.001004159452339151	-2.5710807203566067E-4	8.719770063351205E-4
-4.559353287845783	5.783205763653101	6.176866686465478E-4	-4.664284771130808E-4	9.023157184276166E-5
-4.539973927898901	6.108340489734484	4.6893917418473264E-4	-3.522107251601528E-4	2.319068505312317E-5
-4.595870421128182	6.280367827388355	2.8312101313141956E-4	-2.140641556996013E-4	4.666181795462694E-6
-11.949523827617073	29.206895619841305	1.002408032993387	-0.26966491504287965	0.930787841157041
-11.807688642858182	29.154031813094953	0.9695470962937127	-0.28266128224236514	0.9045676196020481
-12.00330605669702	29.223330979102066	1.0171727685064398	-0.2656778268875951	0.9384950377580016
-11.58017196199464	29.065937130844834	0.9210217623096421	-0.30701540700151364	0.86612316494897
-11.41683712235142	28.96940271662765	0.900466550493491	-0.33359400251617466	0.8293464572393585
-11.219350371023808	28.853937987330728	0.875837236115006	-0.3684541632162977	0.7845737964549903
-11.063811648377435	28.68153300927144	0.8868916148072516	-0.422477811573855	0.743019315547486
-10.947486528223845	28.535037823889105	0.8977001539826341	-0.46623579056435543	0.7109540811452411
-10.899230615467399	28.323819733732066	0.9579310110070988	-0.5342434562032151	0.6970146786380239
-10.868467577029437	28.194812621939796	0.9941037067885992	-0.5752924018535288	0.6880140565699289
-10.876511202290695	28.109887068149042	1.036629485283584	-0.606430030484383	0.690478962617907
-10.899672074901286	27.854101802332053	1.1523515156082167	-0.6924510777545152	0.6929294866266118
-12.412266700730603	28.73183000599365	1.0652331753864397	-0.28265372594993105	0.9384477653607441
-12.004390987243811	28.644127827029816	0.9866443877208426	-0.36426148676992937	0.9012980045369897
-11.418956634563854	28.353076382645266	0.9921167307384218	-0.5171436173021228	0.81666843760113
-11.624144095082618	28.483083006210283	0.96967310247152	-0.4571480955989497	0.8508421739345251
-11.98757052088968	28.638168487186267	0.9850413340656429	-0.3680680732915681	0.8993250753008764
-11.999455430555999	28.643021141499133	0.9856630695310638	-0.3652344534110158	0.900863471728703
-11.11438165555979	28.077094826076056	1.0699109091843502	-0.621658006569391	0.7483771673265602
-11.390783517603357	28.330385589064328	0.9976180919001614	-0.5265873637728289	0.8108784965715478
-11.018694723095315	27.985290635821798	1.1054123334755406	-0.6537323333425844	0.7240079013831024
-13.471803069018005	28.77445563984976	1.4287119474206706	-0.11853108174242832	0.9954546252658506
-13.48260549035852	28.773788416678933	1.432636015801727	-0.11707295604710916	0.9957723664534548
-12.935354512904492	28.789110493383188	1.2297488363264357	-0.19427335453215927	0.9751747970951457
-12.730299209385468	28.768829272465172	1.1658833168857374	-0.2281724633158988	0.962509415085699
-14.231290469589101	28.525879619960573	1.6969569033451524	-0.06382888564263937	0.9941331488906514
-14.010448775461906	28.63328583652027	1.6236571969084053	-0.07209062279284982	0.9975889279771686
-13.506471729136642	28.767317669153915	1.4411590869681383	-0.11505040641080126	0.9958318325599897
-14.460841527293365	28.39408003504012	1.7674187956866843	-0.05922991741941912	0.9868193072131475
-14.783683682753072	28.129965573228738	1.8479559929729343	-0.06656977430697766	0.968903421470376
-14.975465100779633	27.963363652093868	1.8947820192150617	-0.07326558326861106	0.9578615126368647
-14.857377166814722	28.070482248494333	1.8665790919419916	-0.06844974331796837	0.9650604986793642
-15.247091508969765	27.723494694946858	1.9602469006692742	-0.08277251736202923	0.9410350571257452
-15.438921475279523	27.548521108541188	2.005804723095563	-0.09017781568982113	0.9292027947234649
-15.777307067901031	27.23142152114181	2.0817173220196747	-0.10469777315927817	0.9039801846883362
-15.505550048294694	27.4862002405047	2.0210390629277777	-0.09295852648964785	0.9245080651964376
-15.95882932927022	27.057658625283377	2.120626111363144	-0.11362093376263022	0.8879675746036693
-16.071627921968407	26.944874315391413	2.1427867008051553	-0.12083515183643234	0.8772376154447591
-16.348879088595037	26.649360708813276	2.189786336210257	-0.14295634128084048	0.8430375494221456
-16.427997019937784	26.555959712111072	2.200624683313276	-0.1517621852180005	0.8319560983764492
-16.656844434007954	26.17623866269756	2.2056869001195905	-0.20443360518323667	0.7799490593664504
-16.696536478621557	26.09508062700545	2.2014213021459765	-0.21832119262188632	0.7681928723242346
-16.835749776418716	25.686852448177994	2.1640438951887164	-0.2952067564866391	0.7038682706946288
-16.845061757485475	25.628453285604436	2.1546983350514655	-0.308793409271785	0.6937958673710252
-16.850433340026893	25.176846057478727	2.0727110720247874	-0.421959848654769	0.6088720053499465
-16.85038673364371	25.14105029551206	2.0660083231026243	-0.4311190902579888	0.6022560066706313
-16.822804208812027	24.752145786172367	2.0019565572648164	-0.5243582106827647	0.5290028932227467
-16.814022621155868	24.619664448408173	1.9801113843254443	-0.5560943996868433	0.5041263624819724
-16.812945472733826	24.6090037446475	1.9784902496119607	-0.5586141729490115	0.5020846659557939
-16.723937840816944	24.10943746964462	1.8985314426566051	-0.6810915007864478	0.39786021260952903
-16.711672631053567	24.055094941481215	1.8904500266302122	-0.6942311832652724	0.38654848891310795
-16.289023552988983	22.907733919851253	1.723340580306246	-0.9702720417762719	0.11466696495272234
-16.541701583590093	23.45604246001041	1.8041780562717336	-0.8358466753872136	0.25230056798634065
-16.554803726644348	23.499372302025698	1.8100055821401368	-0.825693716359374	0.2620136496706921
-16.28488538521969	22.898119481008653	1.7220521546119127	-0.9724808914886636	0.1122877769647801
-16.26218103763534	22.856454352609262	1.717352853898902	-0.9822008741258319	0.10173869248157533
-15.969194038819062	22.31634337785984	1.656257213783587	-1.1083840686715183	-0.03569940630795902
-15.890230123807179	22.1925020649246	1.6492776203555668	-1.137320893795025	-0.06699375492071999
-15.611918811164477	21.76175729997115	1.6248037587108166	-1.2363689329400736	-0.17869094070624222
-15.389654649869971	21.467446140267274	1.6205937730002913	-1.2979539774835336	-0.2569996187823544
-15.211472875440649	21.22502075941048	1.6163358431473247	-1.3473095340059498	-0.32257143280338824
-14.852605830718518	20.76860561637889	1.637280560085779	-1.4342786173816062	-0.4358458199063322
-14.818368111934701	20.727265125728813	1.6388172643164274	-1.4424693212290898	-0.44665216105422795
-14.010753868674147	19.956266747716498	1.7012157502720757	-1.5575971390898142	-0.6274065393199142
-14.087441807327457	20.012526511232718	1.692822937135163	-1.5482809961254964	-0.6171111600914307
-14.468160486474938	20.371519812579944	1.662976288920276	-1.4992977000339747	-0.5420812345780797
-14.161164464278139	20.08381166702931	1.6856448591688162	-1.5388234204737155	-0.6023202192266084
-14.781086333771103	20.690256417429	1.6411696780559333	-1.4486220597473125	-0.45686770756395456
-12.566775432145782	19.255877513320883	1.966100753627233	-1.766526617566244	-0.699496745939222
-13.290339014836286	19.46305631769065	1.7901317827161773	-1.6422644479951722	-0.7037664786445803
-13.1729303124603	19.418787275288505	1.8163066316562224	-1.6613918917615647	-0.708997911658416
-12.843245224742368	19.28971157894774	1.8886953100023298	-1.7132558696870737	-0.7219750636344232
-13.364979556612642	19.508469790386137	1.781319405849486	-1.6344540490671216	-0.6988941644055067
-13.714991928392514	19.7215588672211	1.7341211471620062	-1.594085578303619	-0.6735372761402829
-10.73275094914898	27.601566124654774	1.248383260355364	-0.7489733271012511	0.6413766731101826
-10.621312259153935	27.431657608134955	1.305008117416624	-0.7842336295342256	0.6043616705817056
-10.494472622804425	27.139762728691487	1.3945098256079342	-0.839503504344433	0.5468764906746079
-10.440814811578786	26.97290839065918	1.431316179621838	-0.8662513495808335	0.5115331956350975
-10.340010025599554	26.46761329405222	1.5412046393328764	-0.9473674184684535	0.3975787834813954
-10.310942985096554	26.231506882359504	1.5777244443794936	-0.9805265370740758	0.347323051882369
-10.254915889396067	25.788604694922874	1.6867248654415876	-1.061090436367374	0.2575545064635303
-10.226478276469011	25.49740684588262	1.76144629962926	-1.1193987730318238	0.1898489764086603
-10.15297056364784	24.454238785309386	2.1056064417127778	-1.3705649035067993	0.009931261193533939
-10.148816922605754	23.97207807587904	2.2500152195407668	-1.4786346211415373	-0.0653491225351915
-10.1572747910747	24.735583520367605	2.020832206115695	-1.30706919444508	0.05281089900575822
-10.162097597121184	24.830116402868736	1.9901719621906757	-1.283539545101155	0.06876062885240854
-10.162546766859359	23.84260305188515	2.275949437137806	-1.5027075531411427	-0.08449396886821035
-10.199764060738538	23.17965757589045	2.4323499958577846	-1.6352397390951916	-0.18945914074325265
-10.264133457042867	22.925685144978395	2.45602395570111	-1.6715723149698414	-0.22411787857914017
-10.334836167150385	22.416165687077918	2.5252763312044504	-1.7546620167880804	-0.29944045349226667
-10.491992980100063	22.018023813554393	2.512579873194257	-1.7912135431645169	-0.35427993161186266
-11.549836964138185	20.072338696358347	2.323923435043195	-1.8887349041750408	-0.6370734951488769
-11.554967867880773	20.064003427239495	2.3226850000257855	-1.8886788784728563	-0.6379372977711023
-10.551136967279964	21.796553611972193	2.5176215081991895	-1.8150709575939388	-0.3894056873494407
-10.861109989919282	21.2561808403101	2.4566620090598086	-1.8486265777347324	-0.46497524440516225
-10.944210941660401	21.11696785294288	2.440925704629941	-1.8562039013655913	-0.485937719331589
-11.133323225905555	20.800917117156818	2.404135852363453	-1.8716518180441297	-0.5327919705652898
-11.346534801731305	20.436488911990164	2.3652715367302735	-1.885761209154713	-0.5872155356940466
-11.231518843805489	20.62710766906838	2.3873018984537473	-1.8777380888122963	-0.5612199288301607
-11.741469854730147	19.77949816437784	2.2838047880736623	-1.8853531264947812	-0.6775528113856998
-11.841147224706019	19.661418434931374	2.2539621703612944	-1.8789743618677317	-0.691118739894275
-11.973386913159729	19.52262481256701	2.2152590949520437	-1.871589096088298	-0.7062995909786187
-12.17042537041236	19.353881967026794	2.135322456002757	-1.8472439036346402	-0.7137866508807028
-12.254791953417843	19.298450378205736	2.086927356338301	-1.8294853259793837	-0.7033116114113525
-12.107678242949614	19.405561627556374	2.1597436121375626	-1.8541701308277356	-0.7114616568539711
-4.288326386940742	5.8070230604936794	0.05438788159827272	0.0469214596511751	-0.019169311304615473
-4.307057605244767	5.526002436139832	0.07513244367078542	0.06594914156687767	-0.02086028535993114
-4.180171464701457	5.245978145694322	0.09673511821877726	0.08716811448613412	-0.012207767697483052
-4.162615861022818	5.199209053922773	0.10012722256926983	0.09035878581790024	-0.011020651973193128
-4.143652721141185	5.191949089536986	0.10082085243528852	0.09085043730360809	-0.009835504052058037
-4.014987066173259	6.398560350145364	0.010730924027558684	0.006530613363758811	-0.007812353391762434
-4.102160277057983	6.226155071234556	0.023256413051909116	0.018604430613638073	-0.010483309404058727
-4.158587255864665	6.1200098173878565	0.031258376120600076	0.026364864613890107	-0.012554801699579454
-4.284793079351208	5.824858607178209	0.05299837081922617	0.045604169501774	-0.018947069944494705
-3.6322745368198053	5.1479752237781815	0.1076047811742118	0.09515340317675344	0.027624258280001514
-3.7520724673596213	5.133869891353276	0.10775818647393613	0.09593959404161291	0.0179053423833759
-4.068810461062704	5.185234828589743	0.10209871000220595	0.09177306930695267	-0.004470916926856347
-3.4079134276844885	5.238028583704212	0.10470921458165383	0.08841954961298829	0.04499577640692446
-3.870611147185512	6.723331704642558	0.011506041643481854	-0.010240831758844215	-7.386862319959172E-4
-3.93550508782948	6.569124366309313	0.013492322765297732	-0.005762865457127862	-0.0027140760382721035
-3.083077723553127	5.477621858005871	0.09937491230330428	0.06921404437495723	0.07081467005673878
-3.2016356353304536	5.395281637801698	0.10215825419896798	0.07672373658407225	0.06105341904175086
-2.9250367521464256	5.618751443255416	0.10514464256490857	0.057874493839480914	0.08432015731116682
-2.808073832376915	5.742408533499555	0.10802499855252404	0.04834206251662662	0.09333951168077731
-2.561109083068193	6.012828978318681	0.1338180039025821	0.02727134416580416	0.1155191638936329
-3.6562255957727294	7.214473650128381	0.0320277959115505	-0.026887121259698547	-5.847363279638429E-4
-3.592522873141893	7.34008329807876	0.05776288962650482	-0.04724593652563301	0.0031317917117447995
-3.54328167840365	7.470859406778205	0.06526221732260239	-0.05338007268960798	0.003539149495486185
-2.1477862434435124	6.617732931249476	0.21297089891642737	-0.03052946324102526	0.15949696445712558
-2.178221292733067	6.571855578800015	0.20549332617772473	-0.025105522159420943	0.1567035240468692
-2.0648331524982755	6.7576354797203635	0.2341567240479741	-0.046799033650700914	0.16756179088109793
-1.8849213199230619	7.066868042911974	0.28061291256899185	-0.08256788289957973	0.18448142681530844
-2.4120263893614973	6.229400814325045	0.16070294568205062	0.0078068720794165596	0.13149806168724537
-2.5361866250272955	6.047252036713077	0.13653889066791225	0.025125182460570016	0.11775966230864364
-3.935819787141531	17.984500048599497	1.2530719922768168	-0.673952460186403	0.13101229762623787
-3.78336958602557	17.993315823553566	1.2429464445917278	-0.6767362620073095	0.1288876625330264
-3.427077741744119	7.766058137175304	0.1487737663331839	-0.11856901426990757	0.007963691104094315
-3.406569881135219	7.832445527304884	0.15992552490604142	-0.12644151769830486	0.008267443727766248
-3.395983191054093	7.883794864942119	0.1686645311963283	-0.1321617552075825	0.008881177915750773
-3.3371281060386737	8.150918617555703	0.2184051421089988	-0.1601257942155786	0.011472111297897101
-1.278169408830863	8.48437433428823	0.494400309746692	-0.2502518766821435	0.23717824120822234
-1.4540629241815408	8.03470965362341	0.42735545491805393	-0.19672539729286653	0.2257217301399151
-1.8167261401452421	7.208011822579171	0.3008414575451101	-0.0988760462690126	0.19225109162038198
-1.5523830370140876	7.789776732269239	0.38918059446029396	-0.16594717872650588	0.2156131056464074
-0.9410764433027281	9.405038530050247	0.6204012355867657	-0.3519789319757381	0.2519366755065827
-1.0329367331417418	9.151234284338832	0.5868328561404128	-0.3261612147268563	0.24872542159532932
-0.7679094447811552	9.95277965234512	0.6834642005626892	-0.40086585793014534	0.2557413322190252
-0.33002843814312044	12.134348277380695	0.89345738763446	-0.5655114784456227	0.25234072934151947
-0.3357764586920513	12.078843485378034	0.8889158564561249	-0.5619165049654786	0.25283243244612763
-3.417433509638533	17.827381727176302	1.222518027707992	-0.6870278986281799	0.131918764985391
-3.353382382951112	17.741842308688575	1.2195312072456805	-0.6896035181909128	0.13379128803545526
-3.674832941632539	17.93323560833925	1.2374856825976455	-0.6787788739091014	0.13120653829210777
-3.5409307277999584	17.885907081965335	1.230032273302906	-0.6838331125859911	0.13096004311299783
-3.1860561960175433	17.549365365355296	1.210937461754765	-0.6934370227570491	0.1366454806817803
-2.9981130641699174	17.395321314172424	1.203215869139118	-0.6961232324016402	0.13943622341451092
-3.2165215628928006	17.57820816975883	1.2121053313032335	-0.6923776061421871	0.13647449782762178
-4.1137207324417435	17.95308223849858	1.268759095633721	-0.6693567717605493	0.13050984549681988
-4.160621080742889	17.795938972454014	1.27586459242796	-0.669606235736623	0.13320442771586577
-4.190763877417752	17.70804950350443	1.2798386196363036	-0.6680222843988773	0.1341275542539017
-0.33050020850094985	12.145123827625998	0.8941596961530692	-0.5660342449213461	0.25217557871497404
-1.4343564303268679	16.31909273804294	1.1250228472789705	-0.7042991276422244	0.16778777334063977
-1.3066176526698219	16.0680303809159	1.114274370984089	-0.7034792838069452	0.1715330235605346
-1.1152979539279455	15.611202681804269	1.094801038304749	-0.6979651597424495	0.18101301143573334
-2.4474803932797915	17.1585224792057	1.1834363012761078	-0.7014025884148107	0.1484998098687425
-2.055761384167546	17.041296048986602	1.1662654422356682	-0.7051031288092073	0.1532959406664077
-1.9984998164489554	17.002629506016117	1.1631705059444735	-0.704863006580028	0.15486659813471698
-1.5724149375605685	16.580962567434636	1.1372481807760688	-0.7069668671981684	0.16265687689954256
-2.9820955633715815	17.38344915169903	1.2025892844989223	-0.6962941609720067	0.1397225063792227
-2.724789042326286	17.256116533629893	1.1932208117929328	-0.6988901773449967	0.1441008448054525
-2.531457869203797	17.190304756335227	1.1864253747481894	-0.7011625429696726	0.1464529118572317
-4.183190145794866	17.56540290424019	1.2788999695315582	-0.6675635896498695	0.1357822777140022
-4.207099313692599	17.371866069837257	1.281883918783914	-0.6691450991036533	0.13748888984465596
-4.17345519997633	17.089831976884682	1.274501318531149	-0.6717106941666922	0.1367889394855708
-3.3148310309893363	8.423923301546052	0.2689083414973009	-0.1933396096115948	0.0116528700938529
-3.3001926290874843	8.663118489326514	0.3093823490672546	-0.22228148852440865	0.010448537253718235
-3.2862287614074197	8.915212706658004	0.35094236613483376	-0.25064317889070525	0.011797795105892232
-3.2794829862540458	9.153166440048345	0.39316223766208913	-0.2799897871818992	0.013111469560136087
-0.3805651487088481	12.953841366376702	0.9484447804398405	-0.6074335920811633	0.23859233517202505
-0.4307061904896281	13.36924122248353	0.9765845165095278	-0.6292467384013063	0.23089896505162077
-0.5075965103225141	13.744646939005303	0.9973208269442067	-0.6426048076520035	0.2237185865352972
-0.5977318219793605	14.096499370658435	1.0186436446810476	-0.6576606992139993	0.21541730510938162
-3.2676731937878696	9.605726412719452	0.4669593081624973	-0.3278823472115503	0.01988978557099739
-3.256429234120413	10.042692132374542	0.5365984344291646	-0.37245960744450324	0.026833359841861353
-3.268410707882346	10.416945356274994	0.5893484991667735	-0.4034706602886875	0.03242973817474816
-0.6591870284780542	10.31262568099423	0.7261767927792916	-0.4344898459555013	0.2581017616032905
-0.42285288091859907	11.258976825610697	0.8217747992378364	-0.5087659660592253	0.2598944259009181
-0.42939644071267913	11.215805729165236	0.8175311227479295	-0.5052865411988116	0.26005842641929056
-0.6312573047807166	10.428088654680536	0.7391870317121155	-0.44510196210230935	0.2585411065482096
-3.2903234695987535	10.897386429199772	0.6611207551200753	-0.44725319002974023	0.03927729929848804
-2.987291544864133	17.386535233830127	1.2028101627039478	-0.69625892421027	0.13962179804132197
-4.164359810315925	17.031866286091535	1.2725939658881904	-0.6717912583372913	0.13702829638417144
-0.7097934901376413	14.466809880080852	1.0400458031652666	-0.6719191459601417	0.20606012382487537
-0.8575672753041089	14.969271293498517	1.0637506633637175	-0.683975063331586	0.19560941327730588
-0.9532329287786547	15.217415294466539	1.077357742040262	-0.6917766464808972	0.18893101008742708
-4.1386892518049425	16.602845789463966	1.2557599817467673	-0.6715532222620664	0.13354300157716031
-4.159558946386909	16.976159925336383	1.270270803558038	-0.6711314049411593	0.1370904046933491
-4.083322820670365	16.225441788462653	1.2348793241532152	-0.6696853676915968	0.12972587649479989
-4.075875945060494	16.183223288394085	1.232366105900667	-0.6692475500361049	0.12955221519612334
-3.9528003255732322	15.292784673108926	1.163674439851186	-0.6577798571988202	0.11149584232210707
-3.9992067929440043	15.73055462668215	1.1997651699985616	-0.6655536824414191	0.12137623519897936
-4.068371905853679	16.139351008679608	1.2290101721514444	-0.6684631721088942	0.12888827793161628
-3.903746688804401	14.691009127397303	1.1102514691384018	-0.6426052760443602	0.0983202734983065
-3.86987704440043	14.375574603567006	1.0796096338275256	-0.6322623426292682	0.09264344582015423
-3.9256796422272324	14.820378173973397	1.122247591202508	-0.645618293374179	0.10086597519571888
-3.9497350317267026	15.228464150498013	1.158030229257389	-0.6560305433867074	0.11013366198512903
-3.7268568443784513	13.894308007070336	1.0294629977159868	-0.618644647332043	0.08482865833877049
-3.698215854277132	13.779058127098043	1.017119207930792	-0.6147734804558647	0.08301254646299944
-3.6779639093146645	13.673870011895303	1.0051032553128356	-0.6098377380662037	0.08161995324575515
-3.571181750067259	13.33170586472178	0.967015163482617	-0.597639836720881	0.07618217373735119
-3.4835043026903465	12.977876322076302	0.9250600394977362	-0.5795800021522468	0.0727646957037889
-3.404126025364066	12.339701968592273	0.8509313939804026	-0.5479948378830906	0.06111688637258543
-3.3488293333994186	11.895449310153229	0.7925674148778727	-0.5177407406146265	0.055383256741619605
-3.300315153385468	11.14083500028607	0.6957474967147966	-0.46754944021959505	0.042954046286101576
-3.9511621749674837	15.271050023970451	1.161829140387331	-0.657276001073352	0.11114572051516493
-8.244373317370188	14.628658956740194	2.8565661497443812E-5	-2.3979751873782183E-5	-1.527793306010758E-5
-8.208489142862772	14.204433859089825	2.7663308449661543E-5	-2.297762596860252E-5	-1.5207478996259506E-5
-8.193734077492797	13.966873422743047	2.7163920370064697E-5	-2.2407842749917466E-5	-1.5186722301069211E-5
-8.232676222944097	14.462837941075223	2.821202520569226E-5	-2.359411725946464E-5	-1.5246208205093834E-5
-8.19035693955016	13.837323106092928	2.689581286799456E-5	-2.208279594709712E-5	-1.5192672465945009E-5
-8.113167709168138	13.369167772280294	2.587456160321605E-5	-2.095360007769345E-5	-1.5053694804156863E-5
-8.077142174814208	13.181783020574018	2.5457845479409012E-5	-2.0483780273008464E-5	-1.4992248109751255E-5
-7.967407351985131	12.816549861797377	2.4619047120223985E-5	-1.961039721636939E-5	-1.4772642694095504E-5
-7.4202031915344335	11.241546128091116	2.0885519388956524E-5	-1.5781919236803552E-5	-1.3587889590968456E-5
-7.380855782333087	11.139150568907128	2.0629678072082775E-5	-1.5515225055506528E-5	-1.3498006308279755E-5
-7.603903539139292	11.751642921695533	2.2103600936334885E-5	-1.7030905511885368E-5	-1.399493944615717E-5
-7.696154479064555	11.994745340563997	2.2688520097259734E-5	-1.7615959634410937E-5	-1.420278845038822E-5
-7.744684776673163	12.145936214046198	2.3034294871913708E-5	-1.7972366952700238E-5	-1.4303436124907984E-5
-7.337783016568444	11.036160898112158	2.0364380152003992E-5	-1.5245728141185297E-5	-1.3395416725597604E-5
-5.478513842259125	7.328297301269693	1.0940100704814857E-5	-6.088240739560006E-6	-9.009074166555504E-6
-5.496335515484936	7.350666297835906	1.1004664121707397E-5	-6.135227525487419E-6	-9.049744321129455E-6
-5.513292533723025	7.373441024034741	1.1068844085058862E-5	-6.1918539332380235E-6	-9.088372687428936E-6
-5.7782594324877365	7.704138241466704	1.2118744928073312E-5	-6.973709592116185E-6	-9.763542372309836E-6
-5.226288884072366	6.97442447090005	9.920906916717887E-6	-5.130908407892018E-6	-8.41151685818801E-6
-5.1320395346395955	6.880771446866525	9.600005845927376E-6	-4.919514511000238E-6	-8.184372011542803E-6
-4.981658732436152	6.746084424883188	9.086449628424835E-6	-4.54921675071269E-6	-7.796642616994751E-6
-4.872230788355059	6.663668971542325	8.707738184241127E-6	-4.330586790430286E-6	-7.504409724213513E-6
-5.95993806317256	8.088641025459268	1.3037975532620166E-5	-8.043210698073029E-6	-1.0158177206713262E-5
-6.156106083074739	8.43849134717127	1.3910756575086211E-5	-8.839696341893487E-6	-1.0607582750825192E-5
-6.3622803987511345	8.893710900037291	1.5017000891758263E-5	-1.0029825924074114E-5	-1.1071251177330772E-5
-7.037730777065047	10.279206689455364	1.849777457616259E-5	-1.3371522391680397E-5	-1.2682032197412705E-5
-6.511291309796823	9.166024915663732	1.5702049328297143E-5	-1.061156373665108E-5	-1.1436881106839581E-5
-6.961309529005052	10.091919377967345	1.8044978038091326E-5	-1.2917306629897665E-5	-1.2507977691048035E-5
-6.976746835639336	10.11701394282087	1.8107656301229008E-5	-1.2970117130684312E-5	-1.2542409586538435E-5
-11.149672852779776	19.026028297048256	0.23957710905020282	-0.056657019953735586	-0.13526260911994362
-11.177286946315288	19.099277703541333	0.2409198678493171	-0.05882753177249657	-0.13587338896859688
-9.18227086019565	22.941744559833715	0.22858030070409524	-0.15584665038453685	-0.08603543108806469
-8.933979733519063	23.042297787756027	0.22328077755906922	-0.15834212137744044	-0.0786125174114804
-9.497726748011418	22.723004536194928	0.23323179562755547	-0.14995643378478946	-0.09451053507822241
-11.201816179455392	19.362671115833425	0.24283864723298354	-0.06566522859235893	-0.1359136986988537
-11.022193536741858	18.71762456011473	0.23399433813738263	-0.048182399386360236	-0.1326227360685071
-10.948655511422155	18.634752597804788	0.23067248933831552	-0.04542762941798087	-0.13068571102700913
-10.739200803101152	18.414265673982754	0.22173700703193355	-0.038726144183741935	-0.12544477163255427
-10.426129079411938	18.242868662510936	0.2073767410766097	-0.03233886714990537	-0.1166810815147247
-10.351495060601314	18.19934593348884	0.2039724347443703	-0.03088938657891461	-0.11458858872525512
-10.276659955502009	18.164399203559437	0.20057115202196427	-0.029634789823229125	-0.11258912547922052
-10.051706148564318	18.092298620546728	0.18973263724140954	-0.02655877005233887	-0.10581193274438519
-11.220597943108505	19.547650220008503	0.24418414055783716	-0.0703965573054986	-0.13591649308683007
-11.213232813518047	19.613678726955158	0.2442832219713826	-0.0718200128910028	-0.13570901718047165
-11.167862918473158	19.983763373685665	0.24502449287811112	-0.0812213631956758	-0.1339713995662506
-11.119734753615504	20.180895538942224	0.24508693707922377	-0.08564221556504431	-0.13294999830653687
-10.889962382093142	20.81510177874138	0.24389584146937282	-0.10096452993671821	-0.12726713009835458
-10.989883259185685	20.57314650704364	0.24448422715937357	-0.09548197197985517	-0.129411886894593
-10.670647697607485	21.25443563231954	0.24273741375701308	-0.1118648377798587	-0.12207878489743001
-8.656589193032165	23.077778160673812	0.21543438359828665	-0.15862193106224093	-0.07094156593454305
-8.262164632393056	22.97490850022338	0.20061478531642063	-0.15384411067442605	-0.05881312579247632
-8.093510801985081	22.896766634500132	0.19365567578477566	-0.15086363649718995	-0.054172396152809575
-7.68989912608717	22.564207698669875	0.17383217808778464	-0.13825068601717472	-0.042003498493164954
-10.61906467426591	21.352055718189742	0.24247650015781325	-0.11408077102054802	-0.1210869120424512
-9.936768220586934	22.310409278173573	0.23856911666274422	-0.1389690101973261	-0.1056624785400396
-9.627937960973474	22.62487940796674	0.23534266126256875	-0.14747569485525905	-0.09779131426949102
-9.573169961095976	22.676544366109272	0.2346638074031381	-0.14881085458410437	-0.09648986230598167
-10.134279956953314	22.058148587414195	0.2395234723596008	-0.13203816413875924	-0.11050638046675333
-10.304582249602808	21.836678921374176	0.24090531245389674	-0.12644722371325584	-0.11421917691868941
-10.555587977067566	21.45179651669559	0.24201983338434782	-0.1164029339378068	-0.11988794424206647
-9.871150253323467	18.04329134881533	0.18121028475797862	-0.024461137081623407	-0.10075560083455964
-9.4491510421968	17.986087424675254	0.1592117319502381	-0.020298911532034798	-0.08762378605545537
-9.39405468440286	17.97674307009461	0.1563830179539879	-0.01980583930340538	-0.08599846268902174
-9.318824933668623	17.968766098777905	0.15219784763473101	-0.019126629037134454	-0.08362136267416957
-8.866655676614846	17.930756511797174	0.12720438611568616	-0.015440250233507924	-0.06897939950488083
-7.460370084706861	22.326890903804703	0.16207538363459087	-0.13025388135441845	-0.03631243829827646
-7.181921823170052	22.004421546653404	0.14636258157623513	-0.11809600756978365	-0.02872412103074924
-6.980050576019263	21.793148493492453	0.13621890055024588	-0.11107501532624714	-0.024053622378562373
-6.576542696581086	21.409318391621486	0.11679714560077911	-0.09695184391461883	-0.013964316393488238
-8.591810565175942	17.924390418426363	0.1106423363168738	-0.013152216492932103	-0.059737921221690735
-8.160987566235585	17.895824611247768	0.08176662106124423	-0.009297583209009093	-0.04372556480148394
-8.427526747689353	17.911776804777684	0.09985381467574553	-0.011732903761729802	-0.053779639831611985
-8.540982568507179	17.920050757602066	0.10761088021673343	-0.012758030440600731	-0.05805170530835012
-5.864615339578987	20.755750631962357	0.08687541944420893	-0.07438115687134639	0.002864086069220964
-5.543802938210256	20.38074487517408	0.07256981790857492	-0.06142371288066828	0.009753650711837338
-6.504364858334945	21.34437545298176	0.11368450194543346	-0.09487477452443936	-0.012431220806356082
-5.970918121132899	20.87023242852833	0.09146823489136618	-0.07782717583510702	8.609357355447071E-4
-5.171797381464162	19.89737251545445	0.056850323462022526	-0.04786808025323165	0.014737980901883604
-5.0245480447987125	19.683822661130662	0.0503065727181302	-0.0410996176353062	0.016975773575078255
-4.900152014728899	19.401774462066626	0.043474994763751204	-0.034400310873870556	0.016812114046146423
-8.045165203849148	17.895237150670994	0.07124243000346525	-0.008006227374438126	-0.03770422331147027
-7.828330068792466	17.887207984644846	0.05021295725646395	-0.005924731713124264	-0.02627963312695183
-7.588389628929521	17.819549385161938	0.011854246113614629	-8.796016976562276E-4	-0.006296573093122944
-4.683175416995011	18.92056128922509	0.032569085093039594	-0.023725493151050603	0.017741775516500167
-4.557131527726211	18.533459102138394	0.02603045354380587	-0.018432539231742238	0.016232820018190274
-4.377707594286538	17.57417867700677	0.012400834246946118	-0.007110170784075928	0.010077879485604862
-4.375950900357417	17.526057226949376	0.011631283912889133	-0.006543140391453258	0.00959820754702519
-4.484941864981501	18.19838652331461	0.019846538668241584	-0.012795447447106305	0.0143305741713597
-4.372825752777866	17.497105804998277	0.011308896113190893	-0.006378050034936781	0.009333123164436567
-4.260063754969469	16.957122878843833	0.008068524983247807	-0.003913081355827174	0.0065380275673539295
-4.2543796491463395	16.88173839584814	0.0075322068837048615	-0.003640691966935395	0.006045591194851914
-4.172479120773178	16.325671413989923	0.005769586133626424	-0.002256105629271648	0.004142545423553274
-4.151871519508384	16.155447405066244	0.0052125848855993145	-0.001793361327401735	0.0035245609907168783
-4.144035245207647	16.121454065378032	0.0051866345394742195	-0.0017479631800083515	0.0034677029387160684
-4.072421898747817	15.289956430567175	0.0032925786682107675	-4.6008974591287536E-4	0.0017028824475114968
-4.095328121705499	15.489697359268533	0.003652953301103424	-6.926955510153225E-4	0.0019654004409502233
-4.118480058777639	15.68595857984359	0.004203339489957609	-0.0010037324958260226	0.002427383644471003
-4.140149876500907	16.06180723438685	0.005045935106409176	-0.001659844064530345	0.0033426494035510793
-4.179593610389492	14.862900564725685	0.0022474196809668524	4.022797485848345E-5	9.831409442470729E-4
-4.129583690004605	15.034457843656845	0.002653199286111142	-1.0702196903677913E-4	0.0012476499179553695
-4.332504046130264	14.727261534199787	0.001169925807809817	-5.012347103356752E-5	5.587221625382905E-4
-6.864381120883843	17.824925970386563	3.49239012998597E-5	-3.134766730337535E-5	-1.2460688762748976E-5
-7.111456277637915	17.862901719600874	3.515872890848529E-5	-3.146008109044634E-5	-1.3095330782198808E-5
-7.361730330183262	17.815658423143518	3.517861465485462E-5	-3.133659827564222E-5	-1.3734852021313231E-5
-6.699631952192596	17.790187728061333	3.473985454062544E-5	-3.1251012130040424E-5	-1.2040216322750023E-5
-6.471535900809904	17.65611081898578	3.42619232715711E-5	-3.088416598946848E-5	-1.1460942826019837E-5
-6.01856299486931	16.965651538393175	3.2219043434168274E-5	-2.914339488657447E-5	-1.0326170269644498E-5
-6.018217814642384	16.964954947243214	3.2217055408412884E-5	-2.9141666496228773E-5	-1.0325302972777251E-5
-6.192614293475787	17.31914560580889	3.322320057476327E-5	-3.0011909937651718E-5	-1.0759873813646604E-5
-6.358826975092747	17.562077889890872	3.395550629992857E-5	-3.06403992187888E-5	-1.117600355917725E-5
-6.018066056155799	16.964687362149334	3.2216299987145996E-5	-2.9141025522019036E-5	-1.03249135968603E-5
-4.908304538333134	14.969355025422521	2.6762891132436064E-5	-2.449006605750102E-5	-7.5646161689281895E-6
-4.894965705707698	14.956384548239772	2.672460082674748E-5	-2.4458646091688293E-5	-7.532014978435049E-6
-5.522668475480044	15.89108446419409	2.9324224212408994E-5	-2.6639504067406627E-5	-9.105438672779862E-6
-5.590293973325887	16.02332329799043	2.9678365048870756E-5	-2.6940764980259225E-5	-9.274014818108285E-6
-5.62503595550961	16.102423683804165	2.988664580497256E-5	-2.7120299852536797E-5	-9.355993714303466E-6
-5.79838945170203	16.47567517825189	3.088943560151377E-5	-2.798735260012167E-5	-9.785912154121246E-6
-5.818300420163335	16.518599132988257	3.100307909857372E-5	-2.808586859571795E-5	-9.832046852150603E-6
-6.016563718580136	16.961325465432818	3.2207163377947556E-5	-2.9133101544100714E-5	-1.0321189099377099E-5
-4.911331118979538	14.97328547513143	2.6774190578004412E-5	-2.4499455844293065E-5	-7.572344637502646E-6
-5.0735700023776875	15.16993664121582	2.7337726879803095E-5	-2.4964137790650045E-5	-7.978502417460853E-6
-5.223708594183212	15.375437594116095	2.7916469804140376E-5	-2.5449216730408437E-5	-8.352067211407088E-6
-5.2244114000787105	15.376332166246335	2.791898819494961E-5	-2.5451304005892645E-5	-8.353794739998918E-6
-5.424504479191739	15.698092793846305	2.880396634526335E-5	-2.6194018405255375E-5	-8.856649021127658E-6
-5.22565127061393	15.37825402853767	2.7924245956671495E-5	-2.5455735358030615E-5	-8.356830223096764E-6
-4.7077301313837365	14.774519111724057	2.6188467286310033E-5	-2.4017234516362222E-5	-7.076543514709868E-6
-4.675015183440867	14.74800878513003	2.6112101129428487E-5	-2.3953669583319288E-5	-7.000641409270746E-6
-3.7658512309524754	7.028045440845924	7.385477147141716E-6	-5.613176701132995E-6	-4.786408965010832E-6
