# Supplementary material for: Thyroarytenoid muscle fiber orientation regulates the ability to modulate vocal fold vertical thickness
Source: PLoS One. 2025 Dec 4;20(12):e0337735. doi: 10.1371/journal.pone.0337735 (PMC12677544; doi:10.1371/journal.pone.0337735)
Supplement: S4 Data — (ZIP) [file pone.0337735.s004.zip › Male/contourA8TA13.csv]

% Model	Angle7.mph
% Version	COMSOL 6.1.0.357
% Date	Dec 14 2024, 03:24
% Dimension	2
% Nodes	720
% Expressions	3
% Description	Line
% cpl1x	cpl1y	Displacement magnitude	u	v
-11.968005616002486	39.650844643500406	1.6643491629988811	2.194502133148157E-4	0.20339758739049307
-12.100925229184412	39.521184251215715	1.6623927082593064	2.1827528402280889E-4	0.20341377838902525
-11.810234379374002	39.74293127707726	1.665736075006061	2.2028844976636338E-4	0.20338551669330868
-11.76596306338081	39.775513356632324	1.6662278707613833	2.2058407939655155E-4	0.20338134971890365
-11.47739948826791	39.862189693672036	1.6675352451172065	2.2137050316837294E-4	0.2033687193779572
-11.258980847445656	39.857881496438054	1.6674679698004096	2.2133009593841276E-4	0.20336724903481945
-11.716143543792246	39.796222579001906	1.6665397915181441	2.2077302608484387E-4	0.20337850504650037
-11.163938214941039	39.85365079891891	1.6674047936251477	2.2128769543111363E-4	0.20336688100066994
-10.796207435616262	39.85090503287166	1.6673626586563945	2.212500622040588E-4	0.20336388497495808
-10.709496869932108	39.85039381204079	1.6673543435970446	2.2124125968626482E-4	0.20336316409575023
-10.37169574884199	39.850036177539195	1.667348313591488	2.2122301498705643E-4	0.2033601668598655
-12.13512273325702	39.460672833157	1.6614800892445878	2.1772777655940033E-4	0.2034210821449912
-12.240660142730178	39.24849072022055	1.658281172092729	2.1580601268255902E-4	0.20344656065593875
-12.227325367848685	39.08705965880899	1.6558451683859574	2.1434921554176414E-4	0.203465101629407
-12.205740642978935	38.979124391808504	1.654217955764874	2.133746645779367E-4	0.20347738349293143
-9.681369688821853	39.850002288818345	1.6673415877890791	2.2119088244143976E-4	0.20335397323945859
-9.209886193231677	39.8500022888185	1.6673427946426718	2.2116408393336458E-4	0.20334974421327193
-6.503691158131879	38.96454001876737	1.6539730768092789	2.1317338942598054E-4	0.20342812881915373
-6.587351156296421	39.29642873129991	1.6589814880836244	2.1614251199984834E-4	0.2033904193583217
-6.771159512318912	39.57700815680421	1.663212813241949	2.1865645780861232E-4	0.20335955159701635
-6.814129999907874	39.651652838586976	1.6643391921557036	2.1932487264176567E-4	0.20335128647729386
-7.229593906641747	39.84203493583536	1.6672120412568492	2.210371036986192E-4	0.20333294701574
-7.181795837296288	39.83706132882147	1.6671370231163394	2.209917377194388E-4	0.20333309533169602
-7.033567159296577	39.76166368437849	1.6659981588424362	2.2031460641699688E-4	0.20334050443667473
-7.6946177519140235	39.85300356006798	1.6673800810648203	2.211397995370899E-4	0.20333583339343758
-6.488283836647731	38.91091546805024	1.6531646044848016	2.126919513979294E-4	0.2034342036994629
-10.243595360807257	39.850002288818345	1.6673478372367567	2.2121447299031536E-4	0.2033590197050147
-9.730298368089413	39.85000228881833	1.6673421443080487	2.2119295548672622E-4	0.2033544118188431
-9.743014193148053	39.85000228881833	1.6673421094347094	2.21193792597479E-4	0.2033545258745685
-9.085341826788042	39.8500022888185	1.6673418718123352	2.2115920687296013E-4	0.20334862741835985
-7.779783738995952	39.851154726690396	1.6673540464508734	2.211230740399857E-4	0.20333680976845253
-7.886706964608754	39.850916601280545	1.667348970055878	2.2112568761891842E-4	0.2033377946079098
-8.209330570361047	39.849987794146756	1.6673420476975376	2.2112034459715788E-4	0.20334078572778325
-8.699211804792647	39.85004545472901	1.6673455715607606	2.2113717605456963E-4	0.20334516369949832
-8.427966558711145	39.8500350871401	1.6673410230965824	2.2113063610550762E-4	0.20334273613372322
-12.152615457473026	38.61822056218743	1.6487734045265534	2.1012754629188668E-4	0.20351862506465526
-12.150457207342695	38.60568225439725	1.6485844465602493	2.1001468516171335E-4	0.20352005490060465
-12.146591986235311	38.58859764700979	1.6483266826798282	2.0986146160676991E-4	0.20352199497586135
-12.074238696384148	38.24828133015453	1.643196764953379	2.0680337386432741E-4	0.20356068073693656
-6.441829287929373	38.514252064367554	1.647183937480741	2.0913860386070866E-4	0.20347974459350693
-6.4796557750756225	38.830935381536946	1.651957410599739	2.1197632121346422E-4	0.20344339321759977
-6.431316994593285	38.355730965701305	1.6447923394781139	2.0772470747352711E-4	0.20349801813542917
-6.415000660473024	38.12021737547059	1.641242025988153	2.0561833823804466E-4	0.20352515641028926
-12.006552716049852	37.91928976266428	1.638232765752675	2.0385944901920645E-4	0.2035981021257348
-11.966773292852782	37.7322909897182	1.6354142483204814	2.0218592491552472E-4	0.20361935921308666
-11.899335717233097	37.41624344712912	1.6306468216173393	1.9936911012042273E-4	0.20365528525052323
-11.86072968481382	37.23337054820751	1.62789086367235	1.977356695230316E-4	0.2036760762844897
-6.405495081109018	37.81045524455644	1.6365684284278175	2.028584638530257E-4	0.20356095980296846
-6.3802834672144035	37.49850283645258	1.6318667532263542	2.000782578037178E-4	0.20359687831402673
-6.34327199449609	36.990127261889924	1.6241979662536752	1.9556874957282988E-4	0.20365544914404693
-6.3346776499635205	36.89181710192548	1.622717606881659	1.946952853625477E-4	0.20366676227345332
-6.327277488709939	36.80573234114482	1.621420830513012	1.9393552327640163E-4	0.20367667150681493
-11.839379859361392	37.12464213602315	1.6262499630717828	1.967685937547395E-4	0.20368845321544682
-11.66031709327127	36.191536938073696	1.612182129011759	1.88502516605656E-4	0.20379470185633178
-11.619905720758748	35.962379473002436	1.6087314692205783	1.8647885904312582E-4	0.2038208258397488
-11.730360249335298	36.58305483766412	1.6180913668070616	1.9195646422408692E-4	0.20375007488360297
-6.248695444183289	35.88284413383002	1.6075178720385184	1.8577121651331956E-4	0.20378289225169094
-6.190644674951313	35.36621719878445	1.5997269147912074	1.8125302735459177E-4	0.20384224378162497
-6.146329446134891	34.860882297696094	1.5921131016986543	1.7680803743686264E-4	0.2039003935777435
-1.0600869276340483	18.316100001774196	1.3431413640264063	4.131938139341134E-5	0.2057765139574084
-1.0459016161732135	18.37692181363064	1.344053949625077	4.179321785622639E-5	0.20576936307826915
-1.1744205707972624	18.153797557800345	1.340703858404717	4.005523753368705E-5	0.20579619009926023
-1.311326192584243	17.97535615877772	1.3380253411368908	3.866524442285882E-5	0.20581791077708636
-1.386335587551091	17.922671465764726	1.3372338534964623	3.82557306917089E-5	0.20582459231538933
-1.650548821745367	17.757514160475903	1.334756513300302	3.697205724932304E-5	0.20584576367635926
-0.9718149006219283	18.630446296863695	1.3478625640794486	4.3770252930728915E-5	0.20573943898908886
-0.9542349860686515	18.852537320770427	1.3511964864228996	4.5502339757837125E-5	0.20571359214418106
-0.9467123425971604	18.932059856972355	1.3523915912950188	4.612334202398844E-5	0.205704327751339
-0.9488912973033679	19.009058522305217	1.3535477081175264	4.672486733835782E-5	0.20569543059130596
-0.9602591937381534	19.185733594449147	1.3562025323849844	4.810382620294518E-5	0.20567506660396234
-1.0005126263859143	19.36574217623491	1.3589048202081657	4.9508614517402135E-5	0.20565454059665225
-6.05347281998843	34.07388368729615	1.580267227199481	1.6996448971816705E-4	0.20399076128308039
-5.779746191862431	31.198536783186327	1.536943521411039	1.4520430504205755E-4	0.20432149261033128
-5.81260308842713	31.6601371096856	1.5438830336568066	1.4912537662804695E-4	0.20426829457022383
-5.898916358898413	32.61341104261303	1.5582604731294216	1.5732775150865437E-4	0.20415861089942522
-5.976331308258205	33.33624786626052	1.5691366218115599	1.6354772710220272E-4	0.20407553984409896
-11.555172919712001	35.57995576034233	1.602966827660723	1.8313057077780224E-4	0.20386444467468726
-11.427224513094306	34.824469013294944	1.5915803755469082	1.7648145259532302E-4	0.20395061732840644
-11.302991741507174	34.01939293201957	1.5794439208779254	1.6947516044733067E-4	0.204042545447838
-11.26269403333529	33.74326682230424	1.5752917466842453	1.6705767275107669E-4	0.20407409421484432
-10.87492360433819	31.536162433666846	1.542039345118507	1.4804016866830727E-4	0.20432573252812175
-10.79808267178972	31.096982410679725	1.535426928997713	1.4434798848764126E-4	0.20437580479082834
-10.515617328365707	29.431210118152052	1.5103536867191076	1.3015902644637468E-4	0.2045658172742908
-11.095255333576779	32.78560916869341	1.5608448952765586	1.5880282701858273E-4	0.20418329062617988
-10.374607869233792	28.677418549364212	1.4989917094708203	1.238765882461529E-4	0.204651693970666
-1.9007542873442729	17.670028077820447	1.3334428274230565	3.629447664435579E-5	0.20585783440462313
-2.0779141835942943	17.606247817656115	1.332486236630658	3.5800987933961834E-5	0.2058665944570227
-2.421704394542373	17.610906476909	1.3325566144112733	3.5843627103640116E-5	0.20586872386708197
-2.5268901597962445	17.60827853304663	1.3325176194610493	3.5825415954710715E-5	0.20586984509847392
-1.0157099330243569	19.441588102125813	1.3600447137584757	5.01014661977927E-5	0.20564587836133874
-1.1062328150339649	19.65851365771074	1.3633028184947122	5.179423602419824E-5	0.20562146921929053
-1.0950141199455286	19.63861486947969	1.3630039275437174	5.1638943134910694E-5	0.2056236856012349
-1.0936631912571904	19.634142492606518	1.3629367025707648	5.160392528906389E-5	0.2056241928506432
-1.2019485900933222	19.823967402584525	1.3657894894945022	5.308523708255418E-5	0.20560305962039402
-1.2626663164006444	19.90610167368628	1.3670226816296969	5.372416137271593E-5	0.20559402216793343
-1.3479656887537845	20.02184186709379	1.368763009254357	5.462600352909757E-5	0.20558128552773752
-1.3818036936806772	20.069240413165744	1.3694749407832902	5.499646047169913E-5	0.20557606101427173
-1.490043238491493	20.21081153288452	1.3716034002867574	5.609831216372801E-5	0.2055605117326732
-5.495158991359491	28.68268136418761	1.4990402787307129	1.23955611894394E-4	0.2046105821347315
-5.507477156915547	28.790577524822243	1.500660021543001	1.2484973205513042E-4	0.20459818126094376
-5.640376413522405	29.93509919763994	1.5179078014509502	1.3448328748064594E-4	0.20446668547479732
-5.66674537726079	30.200894570944342	1.5219025030106188	1.3671024171561813E-4	0.20443611222090888
-11.232964758328787	33.56280133293661	1.5725698573521436	1.6547729916168178E-4	0.2040946886501558
-9.890707351552885	26.584105713780335	1.467470043298647	1.0650588218749589E-4	0.20488948213003014
-9.499209611630052	25.463046361573806	1.450602821648044	9.73962489751925E-5	0.2050158060047918
-10.251371607480321	28.08873461337165	1.4901276588411132	1.1891207130814135E-4	0.20471866133299949
-9.949856872037069	26.81141811544305	1.4708931529121192	1.083969839801704E-4	0.2048637109031747
-9.409620206466	25.28683176907262	1.4479439083493255	9.59603879024704E-5	0.2050354451005349
-8.975776833099328	24.413789608181347	1.4348376150531177	8.899983877629425E-5	0.20513288818732817
-8.450931047688341	23.67686534172989	1.4237254174092524	8.312080639848994E-5	0.20521390697344022
-8.315280225053407	23.486682331666373	1.420872944338967	8.163620613802945E-5	0.20523483293913497
-8.109310669822081	23.245736403988893	1.4172438927349542	7.976136677140448E-5	0.20526108564219822
-5.04821833795282	26.35030357792787	1.4639387359242837	1.0466566064388712E-4	0.20487722489794452
-5.072511135861281	26.457154341834364	1.465542106952891	1.0552230800600888E-4	0.20486502886324298
-5.319014801988768	27.6151602307035	1.4829699990016094	1.1505406874633408E-4	0.20473283379928386
-5.298549699956672	27.508324942348306	1.481365034495254	1.1418383630980846E-4	0.20474505091230458
-1.6547952866665352	20.435138707303928	1.3749724887307382	5.7844704732891025E-5	0.20553582006522192
-1.7068462026965912	20.505043732104994	1.376023739883056	5.839104972119624E-5	0.20552813166099157
-1.8328638043067826	20.675856534446993	1.3785897492377874	5.972222266132469E-5	0.20550933432582835
-1.9146876228856835	20.78271581099791	1.3801967756406124	6.0553980551282715E-5	0.20549759821425911
-1.9589596542270868	20.838178803681924	1.3810295448893193	6.098268840651108E-5	0.20549151993356551
-2.2267902915590323	21.173727916983232	1.3860803880475379	6.360311782089813E-5	0.20545475044841682
-2.4765836027203294	21.524027437877677	1.3913379384630047	6.632908945171678E-5	0.2054161273936201
-2.510632075597485	21.56945277354053	1.3920220775690069	6.668634870422965E-5	0.20541113342219625
-3.4170539347823667	18.323036770820913	1.3432523407635373	4.139183424441004E-5	0.2057940140588929
-3.3613588547056894	18.26201824120377	1.342336078476919	4.0918314116368296E-5	0.2058006471037118
-2.8302006677410443	17.7685842180935	1.3349238904951122	3.707725636527646E-5	0.2058536413607161
-3.0213186080937637	17.882690433716814	1.3366381859769314	3.796797213798543E-5	0.2058419143660648
-2.9853774190574067	17.85333337493745	1.3361978779261217	3.77395641207363E-5	0.2058450350535376
-4.904236518511963	25.91960781073081	1.4574472306912596	1.0119467611477538E-4	0.20492599659238275
-4.723668736196532	25.314951331292864	1.4483599810563381	9.628848201899865E-5	0.2049946271402493
-4.604679940346854	25.051089745874435	1.4443812437492909	9.414861163335272E-5	0.20502424736367766
-4.281370486848969	24.383328411417228	1.434356616428977	8.884352895692572E-5	0.2050990886158059
-3.2125741016240386	22.611557155864187	1.4076891115441281	7.483826325881833E-5	0.2052959222321643
-3.272014261258436	22.70654698603269	1.409114802270811	7.557916331245651E-5	0.2052853829232283
-2.5518384799861815	21.63096481182497	1.3929462426048511	6.717108431953818E-5	0.20540433277139453
-2.8735384712196232	22.08009398368013	1.399704395646417	7.067896816028197E-5	0.2053548313413769
-3.1756044296995665	22.556944434453374	1.406866586221103	7.441418997573578E-5	0.20530195952346722
-4.545571876999899	19.652622560032107	1.3632283377288985	5.170890054342282E-5	0.205648905327378
-4.424895516455141	19.524062222800467	1.3612971631132857	5.071772264248357E-5	0.20566285636038495
-3.958958611653594	19.00470136406695	1.3534914793866801	4.668464189692354E-5	0.20571933162234166
-3.8782730930382083	18.915322300283425	1.352150394592915	4.599346060159802E-5	0.20572905501125774
-5.025563667731989	20.107549344377823	1.3700764233883242	5.5256754760367596E-5	0.2056000176385114
-5.277731362781373	20.350988119887234	1.3737264060821675	5.712526778207339E-5	0.20557378416438174
-5.606549304112775	20.6598148798465	1.3783776449543002	5.954581681069349E-5	0.20554063877409245
-6.131048509468386	21.17349677678001	1.3860866704333503	6.351463245606975E-5	0.2054852586259969
-7.17416985769136	22.198608654304337	1.4014948471431405	7.14996327305064E-5	0.2053748103938385
-7.6413332318231895	22.67125431062098	1.408623122198121	7.52269115826592E-5	0.20532382612368705
-6.9150129554945305	21.927639425126234	1.3974339846161263	6.941148409016217E-5	0.20540415340436435
-6.31895859009996	21.343154735881807	1.388647800514674	6.485539558375808E-5	0.20546711844046453
-6.618255579081206	21.642875823077	1.3931409437851325	6.720032966405058E-5	0.2054347870970304
-3.6680004015474728	23.30103040805593	1.4180673846644642	8.024206250968393E-5	0.20521963178465957
-3.83446762916781	23.580833568731567	1.4222715900562295	8.247855828864001E-5	0.2051885399769935
-4.071443328978513	23.987709649252928	1.4283971291846387	8.565879379622183E-5	0.20514325224926205
-7.640251545310057	17.586782544931808	3.4808659174006946E-5	-3.0907727897548016E-5	-1.4298842225218855E-5
-7.509356374993602	17.79911102953117	3.5378263105982584E-5	-3.147418123177409E-5	-1.4111302958205983E-5
-7.6989388334005735	17.4903691638282	3.4570786772266304E-5	-3.066965339033912E-5	-1.4387233689756192E-5
-7.762103216471637	17.30759444679789	3.412069061595989E-5	-3.0210780362084885E-5	-1.4471062584634328E-5
-7.821162534822876	17.152686250634986	3.3757220579956036E-5	-2.9831830396621494E-5	-1.455856830881581E-5
-7.87221896818102	16.9473112831706	3.329067485616841E-5	-2.9341261441593962E-5	-1.4629700283952977E-5
-7.921170402924522	16.753942907049066	3.2854446887624075E-5	-2.887899558548589E-5	-1.4698693465298762E-5
-7.9783869673286425	16.470761822820492	3.224568775388305E-5	-2.8223400944958197E-5	-1.4779984257200296E-5
-8.003886469325913	16.357472230499454	3.200298935208922E-5	-2.795788142929643E-5	-1.481887070567453E-5
-8.041803974825056	16.197407590250943	3.1687019167299255E-5	-2.759506511552072E-5	-1.4890828059957478E-5
-8.11957094103931	15.808141817188318	3.091069358750119E-5	-2.671577021166792E-5	-1.5027928254821574E-5
-8.094241908274963	15.975737091845481	3.124012334151655E-5	-2.7088771225950885E-5	-1.4981619821919246E-5
-8.149959289733443	15.594634263864748	3.048852606051973E-5	-2.62347525943942E-5	-1.5082869037567534E-5
-4.487015489615116	14.591722761896559	2.5769215072521875E-5	-2.3713931381534683E-5	-6.517654257778359E-6
-4.416731324563106	14.512870608922288	2.555526460609344E-5	-2.3527807954063178E-5	-6.3537036080154975E-6
-4.329055028394281	14.412978776001905	2.5276352069453045E-5	-2.328469329001193E-5	-6.143251389846313E-6
-4.19303203891211	14.248275933735142	2.482892490801076E-5	-2.289260228284011E-5	-5.820211231247054E-6
-4.178965322518646	14.23024927967746	2.4778818220682196E-5	-2.2848573876975456E-5	-5.785756654083726E-6
-8.208595369810979	15.125877972768416	2.9633559709246513E-5	-2.5231304252159538E-5	-1.5213652990683845E-5
-8.250106284083648	14.883579494882824	2.923398821360717E-5	-2.4742500906161724E-5	-1.529981373391849E-5
-8.184763342662869	15.304083214581624	2.9952210090077856E-5	-2.560621084145532E-5	-1.5163782134878185E-5
-8.194040568253598	15.203367992185502	2.9761165013893603E-5	-2.5387833934844082E-5	-1.5182960575539642E-5
-4.009503675450382	13.95499929048619	2.4054415543813054E-5	-2.2201020612390473E-5	-5.380403688074737E-6
-3.967321215997023	13.879167246534847	2.3848657713601E-5	-2.2016638028783686E-5	-5.274323843748991E-6
-3.8768075373306097	13.684183745503944	2.33346833651956E-5	-2.155600415072037E-5	-5.049101403170391E-6
-3.8285567068758617	13.577304042901428	2.3056504582008487E-5	-2.130421474696013E-5	-4.931176712579922E-6
-3.679175518096213	13.165512678706849	2.1981384533699077E-5	-2.0329430656938477E-5	-4.551651110158715E-6
-3.5952780276413945	12.848827743115857	2.1162234216328486E-5	-1.958818470282121E-5	-4.329381438389548E-6
-3.8035301168690907	13.511178334388502	2.288821291608472E-5	-2.1152726365070705E-5	-4.870280778679679E-6
-3.5706258476984103	12.751547870197772	2.0902996903737526E-5	-1.9350524769161034E-5	-4.2605287321758616E-6
-3.536337058362929	12.508568926206657	2.026072166434841E-5	-1.876702275158297E-5	-4.1502850864400076E-6
-3.4943523373487664	12.217884679130231	1.9502446917441623E-5	-1.8075184010772008E-5	-4.020637747598947E-6
-3.476217738039166	12.051206781698731	1.907235687427843E-5	-1.768700383024196E-5	-3.961771083783947E-6
-3.4381043775288846	11.707787309160882	1.814378511303595E-5	-1.68356394241984E-5	-3.8253873051707905E-6
-3.4175141432913065	11.442487558596586	1.7452397925907786E-5	-1.620596670559661E-5	-3.7512391566987487E-6
-3.390535492772293	10.959938069747185	1.61645333588889E-5	-1.502336188494728E-5	-3.631979615241865E-6
-3.391605607580326	10.637069694303245	1.530891927549457E-5	-1.4232497592132461E-5	-3.600175186329203E-6
-3.3957072198915474	11.125983907025887	1.6594059102422714E-5	-1.541752046909698E-5	-3.6589288815177204E-6
-3.3933099091125833	10.454525891479044	1.4818135726448988E-5	-1.377514356670524E-5	-3.5810752824027233E-6
-3.392748642497309	10.363320317554606	1.4570371617937114E-5	-1.3543562689904115E-5	-3.5694668341512856E-6
-3.3881777990103163	10.052022617744685	1.3746499790847384E-5	-1.2773952381474412E-5	-3.533878561346715E-6
-3.379931059854188	9.65560915900371	1.2700855837250995E-5	-1.1792579703597888E-5	-3.492920293196072E-6
-3.38003327420144	9.645525660619372	1.2675128539389868E-5	-1.1768355738138049E-5	-3.492769381618096E-6
-3.380411775956053	9.63612711841371	1.265214732032568E-5	-1.1746418023984908E-5	-3.4937412615531063E-6
-3.4070943292007656	9.209820550583608	1.1563092678946864E-5	-1.0689161834640572E-5	-3.5390016349219205E-6
-3.4177904844649305	8.97279793026408	1.098733727106653E-5	-1.0121365181329298E-5	-3.57611183818232E-6
-4.670507470987797	6.528342318175511	8.109892932094369E-6	-4.055500703008835E-6	-6.96955623653716E-6
-4.472672713765167	6.53165408154053	7.623127252918086E-6	-4.090264618980094E-6	-6.407091031615989E-6
-4.296096768007061	6.564113874181485	7.373951178453457E-6	-4.222697387768649E-6	-6.004660629599797E-6
-4.1907677441120486	6.6201318525786546	7.2244710373181565E-6	-4.40591559369808E-6	-5.712479231328311E-6
-3.42823364007561	8.77881073484247	1.0495683342646959E-5	-9.634219733316177E-6	-3.5947178334703424E-6
-3.440421539484517	8.631632878187974	1.0145874912044606E-5	-9.281296161909837E-6	-3.6266196023675296E-6
-3.510174069952668	8.051882576425108	8.849073901530314E-6	-7.911353441275863E-6	-3.815947480620648E-6
-3.4654247941708625	8.41479710425795	9.656434733603568E-6	-8.780419520176528E-6	-3.6935363351136096E-6
-3.519325274558982	7.974355231943207	8.69364117400193E-6	-7.738304750996719E-6	-3.851498959155661E-6
-3.8048036653298265	6.960169305120867	7.344596359316095E-6	-5.483934334108688E-6	-4.852889450875581E-6
-3.942941641067294	6.809098812242506	7.192657388820389E-6	-4.99090526672803E-6	-5.16647685425416E-6
-4.081244662082278	6.715380176995773	7.267897498443099E-6	-4.755073527368017E-6	-5.48466305346519E-6
-3.557899482821399	7.6388476831782866	8.197826125866967E-6	-7.108950898518296E-6	-4.0603848301468284E-6
-3.5506928691402093	7.692857622749482	8.20252430238824E-6	-7.15148483480885E-6	-3.992727362949374E-6
-3.535122007221198	7.8370201875805385	8.45470813913053E-6	-7.448771121820668E-6	-3.92828042733337E-6
-3.5827478111781415	7.560437912809053	8.034729915955375E-6	-6.853411254915445E-6	-4.147384955111464E-6
-3.656557182300242	7.31345080673359	7.735811183606665E-6	-6.319688229926728E-6	-4.437467863522702E-6
-3.741595319822733	7.091603710798701	7.548982650265741E-6	-5.896426352501313E-6	-4.701100931682001E-6
-12.48823622079036	29.318127189803445	1.152263532429298	-0.23568051031334503	0.9890357630536661
-12.301573729696075	29.291730374054282	1.0976387034765174	-0.2471337641922931	0.9734842782238061
-12.904182385341631	29.37659805299116	1.2805491934706188	-0.21356944441560255	1.0092513677202462
-12.704310573905445	29.35687813300677	1.217148884019541	-0.22411538497071107	1.0014782265945392
-13.215739023882737	29.375039723105594	1.3749791697758729	-0.1990328750151738	1.0091892465222723
-13.289816212405814	29.38416912499247	1.3996692566494318	-0.19626603475225296	1.0095745147567614
-13.628735756055638	29.408293625969595	1.499177336074199	-0.1807934530655565	0.9993595412866605
-13.761313265189306	29.420327221129604	1.5389539101379315	-0.17521677043707373	0.9957073095414919
-13.789831291953012	29.42263826529943	1.5462726325943246	-0.17438203802980784	0.9942934480370608
-14.193507593470319	29.351006338599753	1.6436515977573267	-0.15540665358643713	0.9652109310883418
-14.343065600888547	29.30623263263965	1.6741575633797072	-0.14517075898701232	0.9535683912478528
-15.169871121939503	28.7024294022831	1.8660927509523304	-0.07678819735078768	0.9197846433491836
-15.025976096323706	28.826575538617305	1.8315745890460766	-0.08672126297449514	0.9237673542889349
-14.704342841257393	29.099582909420015	1.7556537877953908	-0.11162068102068103	0.934124966271622
-14.77814405518191	29.048154888872233	1.7717449293061833	-0.10440184882336792	0.9302064358347091
-15.194930389272562	28.670268692680192	1.8731717609029706	-0.0760412033925319	0.9191891635559866
-15.552436058935607	28.262388145106144	1.9689788386403637	-0.06782237352774301	0.9078697521165131
-15.65870487864321	28.128694460225432	1.9982004561515638	-0.06613333385154391	0.9041745954222815
-15.420870685895718	28.414489982476084	1.9338657326884507	-0.06833485272201664	0.9123166407734211
-16.14669845066415	27.534817692946177	2.1195209385960303	-0.0825932462115008	0.871983071766394
-16.18902508127296	27.487365967844962	2.1287017051193264	-0.08488969232906105	0.8679866758913697
-16.090879730623392	27.60512583812312	2.105634548432129	-0.08046305130439346	0.876034846219723
-15.906983759261689	27.83045491742547	2.061183617057611	-0.07308714653123947	0.8895833414218143
-15.78801336657089	27.974288039163056	2.0314093093892964	-0.06871249514373819	0.8968958344539045
-16.4224657835804	27.241242221715776	2.171650419468171	-0.10091994671749742	0.8474096807725179
-16.636541644582238	27.015574682657572	2.1988876367818486	-0.11545251970456144	0.8226850411657783
-16.701862721366762	26.948993088668995	2.2030264719775214	-0.12074058469726644	0.8149437822340888
-16.98192097775023	26.67928029930171	2.2082229045108908	-0.1426189711525948	0.787649577512183
-17.086567607533095	26.586911131348927	2.203599126534762	-0.15273703506380018	0.7803855566803113
-16.810764952407226	26.84442366016748	2.203996315713277	-0.12947291761015794	0.8047962262210588
-17.316197999609905	26.352544552541893	2.1823564648620373	-0.18119023235873233	0.7759353841083505
-17.45518464052986	26.210110438215963	2.1683355202712344	-0.19721806453082963	0.7751558049139993
-17.722095738557805	25.895382301413925	2.142039911932464	-0.25007243263367196	0.7907498862682378
-17.72264017583542	25.894744071275742	2.141977557466055	-0.25017902165571243	0.7907803808864065
-17.932597821946576	25.11386146747848	2.0793454667395985	-0.40149518277973395	0.786001918798136
-17.907096306050956	25.00313633884308	2.0678872594660036	-0.42748289896509883	0.7753569391374291
-17.75267320881764	24.32471147247125	1.9950963488642572	-0.5883175593686467	0.7092629603039246
-17.92944471255859	25.1306830888716	2.0804240227744515	-0.39845448693624513	0.7861342375426347
-17.722777975835573	25.894232143167198	2.1419244795312866	-0.2502947933477632	0.7907702434593148
-17.728945142955695	25.871483784810497	2.140111439172171	-0.2546978521631443	0.7906405157044877
-17.700264955727473	24.192801294244298	1.9758775496512264	-0.6234420992998287	0.6810651933329763
-17.492893227235577	23.675149455238873	1.9018036224007933	-0.7621750823889033	0.5708949890843842
-17.219818972655105	23.051350814888384	1.8223464793367996	-0.9215733397163365	0.42316402238158274
-17.213682929786287	23.036984749786797	1.8204116838700215	-0.9251794894153438	0.4198338193169423
-17.20651458505761	23.021889840621302	1.8187785950646476	-0.9290738769899742	0.41598918317591865
-16.72944438496599	22.0265670999435	1.7233974722297527	-1.1733383993914326	0.15364057278777082
-16.772330573218266	22.113599037757318	1.730694631892021	-1.1534959611461324	0.176727453154721
-16.97378539565523	22.529669064239176	1.7645905482492874	-1.05495714795686	0.28657831885374047
-16.69878402350933	21.97001521221032	1.7209620119906321	-1.1851767972765774	0.13876408063064796
-16.44523432072541	21.481646309928003	1.6969569960091235	-1.2898023315353908	0.011233653081229701
-16.38784636008633	21.382208809377225	1.6960037730211037	-1.3084185467948217	-0.014793266946062528
-16.10429654720809	20.90765006213037	1.6852100767093388	-1.3979466213951035	-0.1446018747788186
-15.229590069694847	19.59839917871314	1.7079253562097079	-1.5493019777785282	-0.5053415047285047
-15.573303162172023	20.08692966262294	1.6942608993435617	-1.5062614550602393	-0.3722541738510372
-15.762739830454272	20.369577854236137	1.6897804881531264	-1.4742379029805333	-0.29361890735879487
-15.676053214728174	20.229671015614727	1.6907114493613937	-1.4940750063396944	-0.3324695225331433
-15.004965242227517	19.29705702264412	1.7094692257058013	-1.5448161197552186	-0.5853232738880061
-14.347740685004595	18.43237628944785	1.6278025089298596	-1.4152791203771775	-0.7753411959402339
-14.71316053352021	18.903140185799252	1.6971354173230324	-1.5194335080382149	-0.6936858037738329
-14.112301424219844	18.14085757339455	1.551197179232794	-1.3191431473287845	-0.8067477835134346
-13.786968016309958	17.746840232171802	1.4111921833748442	-1.170489068246471	-0.7851004311536703
-12.572484095421888	16.31238607204104	0.8086757196081371	-0.6441146349847401	-0.4871930426263347
-12.73923093656964	16.50237005974189	0.8913920380768807	-0.7137309816931172	-0.5327303298635915
-13.149721100590622	16.985383718836303	1.0963058188471355	-0.8917124806633548	-0.6369972187600135
-13.560443943361147	17.474962802260926	1.2982708842817061	-1.0693968646416785	-0.7351756859941562
-12.433087863224218	16.142914163274668	0.7400638222261711	-0.5875834640547898	-0.448297951139625
-11.67886765718853	15.130655135953049	0.3807056444006101	-0.2813074080724719	-0.2503667440660122
-11.370603754574383	14.616160191779192	0.23818175288782556	-0.15042014126041592	-0.1773277453003569
-11.928279318244115	15.521235666230787	0.4957441930619306	-0.38190238209576965	-0.31142658572241133
-11.098102119973685	14.067276715400904	0.1403445138474045	-0.07122736195437804	-0.11369642530593312
-10.94829922258624	13.75778922441979	0.08756089494220548	-0.028422327279764556	-0.07773926924015705
-10.566136973193167	12.955069884045642	0.02647408711067181	0.007988790379425455	-0.01948812410689109
-10.528617101577506	12.869997651759531	0.020505167471029463	0.01067253919279638	-0.013713688369257257
-10.125844678960055	12.03212679724241	0.017607783849378496	0.01232745410803441	0.005056144714231959
-10.205786830641387	12.200371242765215	0.01803726257782558	0.011870375105884576	0.00126786242203245
-10.11776374681346	12.014636087480781	0.0176608289343885	0.012194491095200525	0.005283910940691759
-9.799033203597945	11.32040592221854	0.015475927017599804	0.009502817739626855	0.00842403388993805
-9.732454220074882	11.174895810343436	0.01471776683043657	0.008366406849905689	0.009756659329593947
-10.081694286405995	11.938670646469957	0.0172818224585522	0.011800579431827411	0.005597681999141716
-9.419861471494833	10.505758447346915	0.009765046085832608	0.0031608239133465083	0.006939654212863793
-9.39945834397536	10.463080013210769	0.009466900269697789	0.002810448802179697	0.006709802790347031
-9.362989365785312	10.388561145610026	0.008927980531385406	0.002573966800704492	0.0063834546890212404
-9.15485933130238	9.94585479357356	0.006318676962748079	8.77608177848307E-4	0.00425635432643545
-12.250739993292553	19.150604908283345	1.9304895422218196	-1.749781276531805	-0.6264341456588978
-12.385666050996104	19.229462944007324	2.032092686511285	-1.8180699061850092	-0.6863568847073831
-12.018444755085756	18.995911937273455	1.7210870778567977	-1.614919480440606	-0.5087580970125333
-11.827571680933026	18.805921238230237	1.6285792897481906	-1.544693390823514	-0.4482138343871491
-11.71378598197753	18.69006222155872	1.5660750711776064	-1.4960634889211266	-0.4112340382444407
-11.489121580415649	18.312221504949157	1.414339529129074	-1.3642850949302414	-0.33426257602271725
-11.42092816915265	18.202424829191397	1.3701275569046167	-1.3251563009268725	-0.3127168078919674
-11.137081940903064	17.673975351763787	1.1598823062448043	-1.1314037308495721	-0.23280916840610988
-11.050577560623434	17.52903972488271	1.0998937089934726	-1.0755010144240635	-0.21106760885377995
-10.900173758069224	17.228821915447778	0.9742879354191085	-0.9558466827207569	-0.17716649408326446
-10.59407257662658	16.86993613536655	0.8126091329346277	-0.8011340934715531	-0.12813857178539043
-10.4015251414116	16.663994998799538	0.7225208848177854	-0.7139952243483021	-0.10343242647788058
-9.980308680915373	16.24426542990552	0.5398970956096758	-0.5356445917708583	-0.06109348302070164
-10.52456597891735	16.788877057884427	0.7768934321040857	-0.7670527273492055	-0.1161534239206277
-9.215934750579713	15.702403997568886	0.30139955506076976	-0.29774827809265836	-0.039508976751225805
-9.506635524164235	15.916651407254937	0.39363889845695105	-0.39129177829966466	-0.03510208191029757
-9.713477904294042	16.0562870014233	0.45719794750712517	-0.4543452884504471	-0.0445406448044456
-8.987328542896977	15.535943891824608	0.23298183996363703	-0.22831557170372038	-0.04115072030990398
-7.038155536202357	2.4161328913912485	0.0012823493513018007	-0.0010353933346115343	5.639656777580292E-4
-7.218271698777633	2.47634434863711	0.0012444585639324961	-0.001018522786481009	5.767746513043702E-4
-7.402921517489648	2.596088343862585	0.0012019262154995417	-0.0010029494872372674	5.781903789981257E-4
-5.610926604361966	2.56874897195521	0.00152309707842185	-0.0010819213861304054	4.3637517175187295E-4
-5.791192046184306	2.4885541575675454	0.00151348140535947	-0.0010923599943596775	4.6155713508006337E-4
-6.090991914769232	2.367770791599311	0.0014735903953761401	-0.0010966677291462806	4.908613666038865E-4
-6.223300720670824	2.365865245728654	0.0014565858033880655	-0.001092937962935658	5.10698042430204E-4
-8.524776938151282	15.280293075065625	0.17416000620582378	-0.166422962995903	-0.048775437512042226
-8.5390176621	15.301185889469425	0.18401276656193066	-0.17590718828243043	-0.051373649186065753
-8.574275941324595	15.320887483760043	0.18801595892269696	-0.1801259875335368	-0.05090554737638529
-5.2268760988311245	3.1984387632370352	0.0014488829007631649	-0.0010051546131285712	4.0910035659791984E-4
-5.323022364028059	2.954304032548915	0.001489470793149044	-0.0010358679699756404	4.1365001323947386E-4
-5.411391041049513	2.8046470279535036	0.0015053452731901358	-0.001051500175121118	4.1916280095007877E-4
-5.361270108912003	2.863813885716368	0.0015030134623724325	-0.0010454656357863333	4.1578420811214973E-4
-5.176470922340737	3.3654332504811606	0.0014118961891649365	-9.821383639760694E-4	4.032130240301678E-4
-4.997438755280889	4.032636318053695	0.0012717567137389687	-9.038960878226401E-4	3.757178506280891E-4
-5.108994509801874	3.6116460899580636	0.0013618997894812436	-9.5487997447058E-4	3.9594684715640286E-4
-4.991774580661376	4.054261353979088	0.0012674025510948496	-9.017201688176839E-4	3.746304941825862E-4
-6.53602006808163	2.347293243898074	0.0013944138338490351	-0.0010750149148267534	5.389550929344421E-4
-6.871423256057571	2.3759082864320638	0.001324044981196701	-0.0010499283535148627	5.618706075251308E-4
-6.725008134174486	2.363972974785624	0.0013571750204571936	-0.001061365223715196	5.541384123184412E-4
-7.498445287702315	2.6504749625169852	0.0011791902697974679	-9.9454477095227E-4	5.785619461134856E-4
-7.543394316053332	2.6908233254228815	0.0011702676075267164	-9.926243076129593E-4	5.763451753354186E-4
-7.714537633122486	2.9137762658493207	0.0011431831666441521	-9.78190501949825E-4	5.826364612357082E-4
-7.7891268079090406	3.0564766598021276	0.0011409093018595559	-9.789108969572213E-4	5.842190399557259E-4
-7.80527300412054	3.4063802626319237	0.0011510573564275702	-9.71293084159929E-4	6.126766933348075E-4
-7.804324521600502	3.2269612996167556	0.0011414571932426513	-9.716054027406179E-4	5.976861912504723E-4
-7.758877336072651	3.698244931275473	0.0011570347739834144	-9.555384345864179E-4	6.426605912118523E-4
-7.751964178591711	3.7286102673963915	0.0011588421027382801	-9.548302384350929E-4	6.463422416428023E-4
-4.868412953288395	4.489722570165323	0.0011593900339715523	-8.417266013659778E-4	3.199586967036783E-4
-4.944274103721604	4.221530184777065	0.0012259313233347186	-8.787507582294811E-4	3.535673103345127E-4
-4.861218645669248	4.514367912389247	0.001151414571023178	-8.365788856128453E-4	3.156388075692563E-4
-4.761328567585714	4.872867994409656	0.0010404876245058928	-7.687992361907437E-4	2.561161057482886E-4
-7.7347878369548635	3.762505605967378	0.0011583468368992998	-9.513510040439764E-4	6.514470594250665E-4
-7.441188952293851	4.488511996506501	0.0011118735708402414	-8.354070495463851E-4	7.325595239304367E-4
-7.462522939780039	4.43043664258904	0.0011156118759315567	-8.447379751550392E-4	7.259748461268202E-4
-7.583988224902736	4.103803156183615	0.0011426922451582633	-9.044589711507368E-4	6.923022539343119E-4
-7.428705960551779	4.562167039268793	0.0011056651536744757	-8.190178507491896E-4	7.409364722677265E-4
-7.367225146909923	5.0179675342064245	0.001070060254143437	-7.124654923963434E-4	7.974754379761683E-4
-7.395373926440531	5.510469499667041	0.0010306385304991715	-5.613162473139403E-4	8.569518210849409E-4
-7.396628687854849	5.543415335697084	0.001027892193083527	-5.52090290694023E-4	8.60276136893802E-4
-8.951906927477943	9.55517852325179	0.0047583553676525964	5.40561037589552E-4	0.0030286461276066955
-8.732770861641235	9.107630277300872	0.003503207460416628	7.321664077585718E-5	0.0023282758275649414
-8.477149435408428	8.592840803667324	0.0025708364572891917	-1.3798206025560105E-4	0.0018067615760105086
-8.352048182285694	8.325615036227727	0.0021431592709155066	-1.2185302741389583E-4	0.0014408801972351257
-8.222367325804308	8.079901469599669	0.0018820682116159225	-1.2931852072127405E-4	0.0012692943018506537
-4.558078678429407	5.6727023718291845	6.94501227711044E-4	-5.254196983342979E-4	1.1136653615188952E-4
-4.661854211303943	5.2307881209663405	8.972830383221621E-4	-6.708528837493597E-4	1.8248251129695007E-4
-4.6736829568741065	5.179041007331088	9.183716537386958E-4	-6.850484543744123E-4	1.9129884987752752E-4
-4.664862639408369	5.2157017440172675	9.039077190496673E-4	-6.75473917066407E-4	1.8431703272928307E-4
-7.642518454416541	6.7438038314408955	0.0010885252194455383	-2.4017055713421078E-4	9.58079886925644E-4
-7.72390205946121	6.960130553786359	0.0011832216964739956	-2.180248126749371E-4	9.95373965462847E-4
-7.960824009101229	7.5515457825414485	0.0014515505698443672	-1.375376659205967E-4	0.0010753686077113955
-7.398279738095727	5.568321714484634	0.0010254942230264184	-5.455983546569753E-4	8.599841431868132E-4
-7.486554017062449	6.151026864151781	0.0010181708977801312	-3.819472059766259E-4	9.116029613205441E-4
-7.599533786520233	6.612688047526157	0.0010576663219578064	-2.7335244629504837E-4	9.288557592841372E-4
-4.559353287845783	5.783205763653101	6.41167720989867E-4	-4.8798101516329056E-4	9.318689700398299E-5
-4.539973927898901	6.108340489734484	4.865451497403978E-4	-3.681458488691977E-4	2.3743531215267554E-5
-4.595870421128182	6.280367827388355	2.935485544900051E-4	-2.23548338110765E-4	4.761023590665517E-6
-11.949523827617073	29.206895619841305	0.9999122090952912	-0.2692029850704499	0.9284787296521813
-11.807688642858182	29.154031813094953	0.9669503264610741	-0.2825823391546554	0.90201185125015
-12.00330605669702	29.223330979102066	1.0148014859918792	-0.2650890573047207	0.9362708474213756
-11.58017196199464	29.065937130844834	0.9183117867881799	-0.3075669918930961	0.8631976047812531
-11.41683712235142	28.96940271662765	0.8981480991199655	-0.33469736044573395	0.8261524916222465
-11.219350371023808	28.853937987330728	0.8739937551841793	-0.37023213825890167	0.7810579147969867
-11.063811648377435	28.68153300927144	0.8861630283343627	-0.42503745935781245	0.7392949720283913
-10.947486528223845	28.535037823889105	0.8978796732915002	-0.46943006610195526	0.7070680125137427
-10.899230615467399	28.323819733732066	0.9595005465942825	-0.5382525445000438	0.6932312984779506
-10.868467577029437	28.194812621939796	0.9965231475582441	-0.5797931250632227	0.6842879727302427
-10.876511202290695	28.109887068149042	1.039591646443928	-0.6112311676965094	0.6868550613753358
-10.899672074901286	27.854101802332053	1.156873859245015	-0.6980703924737067	0.689613924431643
-12.412266700730603	28.73183000599365	1.0639279915135968	-0.28240936769581926	0.936810400527252
-12.004390987243811	28.644127827029816	0.9849388633433256	-0.3653158505897279	0.8991970138884102
-11.418956634563854	28.353076382645266	0.9925111509701021	-0.5204029378707983	0.8140813687000742
-11.624144095082618	28.483083006210283	0.9689815629090932	-0.45960261378293893	0.8484593510613265
-11.98757052088968	28.638168487186267	0.9833607259645335	-0.3691818005054272	0.8972086788423794
-11.999455430555999	28.643021141499133	0.9839531018946563	-0.3663046783820178	0.8987572228194769
-11.11438165555979	28.077094826076056	1.0725830674728234	-0.6263234022268881	0.7453375285573112
-11.390783517603357	28.330385589064328	0.9981985978928497	-0.5299669238302901	0.8082547359968438
-11.018694723095315	27.985290635821798	1.1089013769579068	-0.6588493481895142	0.7208245674737705
-13.471803069018005	28.77445563984976	1.4312343552130278	-0.11586918451639724	0.9949159661986905
-13.48260549035852	28.773788416678933	1.4352006251499103	-0.11439175606998186	0.9952469959658878
-12.935354512904492	28.789110493383188	1.230138081269762	-0.19273139469965386	0.9740977125891539
-12.730299209385468	28.768829272465172	1.1656547820223313	-0.22713596864709792	0.9612316915878019
-14.231290469589101	28.525879619960573	1.702437911698158	-0.0607037249465758	0.9944517843263202
-14.010448775461906	28.63328583652027	1.6283485789280265	-0.06901630323312875	0.9976791545334673
-13.506471729136642	28.767317669153915	1.4438156143547909	-0.1123504796870624	0.9953341687878012
-14.460841527293365	28.39408003504012	1.7737060622386567	-0.056156744770383626	0.9874292481281741
-14.783683682753072	28.129965573228738	1.855349088916148	-0.0637745472725195	0.9699588502381584
-14.975465100779633	27.963363652093868	1.902832173174758	-0.07061663791269782	0.9591810082320658
-14.857377166814722	28.070482248494333	1.8742210871497096	-0.06572468391825903	0.9662248707216623
-15.247091508969765	27.723494694946858	1.9692330566802243	-0.08031358241383574	0.9427241701138847
-15.438921475279523	27.548521108541188	2.0155171198855917	-0.08771291810681381	0.931204339629307
-15.777307067901031	27.23142152114181	2.092728855368457	-0.10235393229617158	0.9065512523672921
-15.505550048294694	27.4862002405047	2.0309899998716805	-0.09051821110692224	0.9266165808496112
-15.95882932927022	27.057658625283377	2.1323206025026855	-0.11143415583451954	0.8908537041161753
-16.071627921968407	26.944874315391413	2.154924566035417	-0.11879759396647473	0.8803884489751346
-16.348879088595037	26.649360708813276	2.202729703738622	-0.14119630002667105	0.8469866871347154
-16.427997019937784	26.555959712111072	2.2138699778805813	-0.150127600400581	0.8361543322520179
-16.656844434007954	26.17623866269756	2.219279387695423	-0.20370558078026135	0.7848055316588171
-16.696536478621557	26.09508062700545	2.214980051841346	-0.21783426448425247	0.7731914817104313
-16.835749776418716	25.686852448177994	2.1772619503286648	-0.29627892077567897	0.7094147158848317
-16.845061757485475	25.628453285604436	2.1677929408178347	-0.31012990983715905	0.6994056289119744
-16.850433340026893	25.176846057478727	2.0845452248648244	-0.4253866140502611	0.6145352727314308
-16.85038673364371	25.14105029551206	2.077736852295234	-0.43472070228131243	0.6079352897213296
-16.822804208812027	24.752145786172367	2.0132043037156975	-0.5294009480529966	0.5346270922750678
-16.814022621155868	24.619664448408173	1.9912020620906377	-0.5616322911684395	0.5097375411980011
-16.812945472733826	24.6090037446475	1.9895706371444863	-0.5641873729909966	0.5076893570939409
-16.723937840816944	24.10943746964462	1.9091820800194603	-0.6882258939852659	0.4031249632739322
-16.711672631053567	24.055094941481215	1.9010796538998307	-0.7015274649897054	0.3917565196020918
-16.289023552988983	22.907733919851253	1.7337198708539596	-0.9806356076013255	0.11790434403963707
-16.541701583590093	23.45604246001041	1.8144366341146347	-0.8446696081023997	0.25660661266114926
-16.554803726644348	23.499372302025698	1.8202642064327075	-0.8344002277577363	0.2663980340276349
-16.28488538521969	22.898119481008653	1.7324328502862985	-0.9828610073628171	0.1155101635151631
-16.26218103763534	22.856454352609262	1.7277621557172638	-0.9926628795967932	0.1048960741213555
-15.969194038819062	22.31634337785984	1.6669688646811465	-1.1198869952419488	-0.03342059709589208
-15.890230123807179	22.1925020649246	1.6601689903516175	-1.1490968739587748	-0.06489555490684626
-15.611918811164477	21.76175729997115	1.636351277382981	-1.2490132422855718	-0.17733504948648743
-15.389654649869971	21.467446140267274	1.632518455570564	-1.3109718856392694	-0.25622815749650407
-15.211472875440649	21.22502075941048	1.6285333654585767	-1.3605826154378198	-0.32226230299433456
-14.852605830718518	20.76860561637889	1.6502677985094933	-1.4482764155562817	-0.4359820114971308
-14.818368111934701	20.727265125728813	1.6518783962450774	-1.4565295482099703	-0.44683641899673526
-14.010753868674147	19.956266747716498	1.71469146675292	-1.5719073729639728	-0.6284072420639367
-14.087441807327457	20.012526511232718	1.7061566696598365	-1.5624915598186309	-0.6180132572233837
-14.468160486474938	20.371519812579944	1.6764242482655116	-1.513494269677302	-0.543158022605463
-14.161164464278139	20.08381166702931	1.6989333202153174	-1.5530039526885941	-0.6031820061169988
-14.781086333771103	20.690256417429	1.6542827379170582	-1.4627075829775316	-0.4571450638223535
-12.566775432145782	19.255877513320883	1.9841199646182455	-1.7842079123006163	-0.7012740886690992
-13.290339014836286	19.46305631769065	1.8048228095475376	-1.6573979783441577	-0.705400273825941
-13.1729303124603	19.418787275288505	1.8314869563066034	-1.676979091665313	-0.7105616336385739
-12.843245224742368	19.28971157894774	1.9052174320042408	-1.7300321553719575	-0.723382389700942
-13.364979556612642	19.508469790386137	1.7958628110438521	-1.649465978647348	-0.7005169922332242
-13.714991928392514	19.7215588672211	1.748110673541519	-1.6086990630799733	-0.6751147844338024
-10.73275094914898	27.601566124654774	1.254489683077916	-0.7555740123532511	0.6377445974437554
-10.621312259153935	27.431657608134955	1.3121692949941133	-0.7915000168210002	0.6005063830048172
-10.494472622804425	27.139762728691487	1.4036309289917945	-0.8478724934726143	0.5429831839047546
-10.440814811578786	26.97290839065918	1.4413313072393297	-0.8752140249932584	0.5074669291052472
-10.340010025599554	26.46761329405222	1.5536292111699035	-0.9579845808469774	0.3927204580970526
-10.310942985096554	26.231506882359504	1.591422033948378	-0.9918205950393677	0.3426627908839554
-10.254915889396067	25.788604694922874	1.7029610997132605	-1.0737927497362696	0.2537066483463278
-10.226478276469011	25.49740684588262	1.7803811564201315	-1.13359439028508	0.18587064600600806
-10.15297056364784	24.454238785309386	2.133982605464522	-1.3911255156994933	0.008951171874683455
-10.148816922605754	23.97207807587904	2.2814324348024164	-1.5012422799726632	-0.06475223274431147
-10.1572747910747	24.735583520367605	2.0474068774091894	-1.326498048088686	0.050838291070656856
-10.162097597121184	24.830116402868736	2.015824936389982	-1.302257215483869	0.06646798738094861
-10.162546766859359	23.84260305188515	2.307622780436442	-1.525513267711649	-0.08380444745204908
-10.199764060738538	23.17965757589045	2.464757664594538	-1.658913997550742	-0.18795345048750406
-10.264133457042867	22.925685144978395	2.487882834731937	-1.695113476908991	-0.22230384992647764
-10.334836167150385	22.416165687077918	2.5559020080953316	-1.7781668454179391	-0.29700469204128427
-10.491992980100063	22.018023813554393	2.541151680585504	-1.8139753956562594	-0.3515835611633298
-11.549836964138185	20.072338696358347	2.3428050288437334	-1.9073849190031777	-0.6357906585970405
-11.554967867880773	20.064003427239495	2.341540122738789	-1.90731438946391	-0.6366559248074826
-10.551136967279964	21.796553611972193	2.5449618577280955	-1.8374021953052275	-0.38666749523299965
-10.861109989919282	21.2561808403101	2.480864047867204	-1.8697707408561905	-0.4622566373001009
-10.944210941660401	21.11696785294288	2.46426528786726	-1.876934131829357	-0.48330478706302854
-11.133323225905555	20.800917117156818	2.425864426977431	-1.8917427321563514	-0.5302473396834337
-11.346534801731305	20.436488911990164	2.3855852148465733	-1.9052304341936386	-0.5853987922965302
-11.231518843805489	20.62710766906838	2.4082431523312033	-1.8974522164961551	-0.5590139156454003
-11.741469854730147	19.77949816437784	2.301921043923641	-1.903303448988821	-0.6768341397772941
-11.841147224706019	19.661418434931374	2.2717491566891113	-1.8966977280560178	-0.6907256174072549
-11.973386913159729	19.52262481256701	2.2325964340489453	-1.8889894575247939	-0.7062949008585733
-12.17042537041236	19.353881967026794	2.1526233563865627	-1.8645389923705329	-0.7146024058136239
-12.254791953417843	19.298450378205736	2.1049257625363116	-1.8471442247793748	-0.7046351689879912
-12.107678242949614	19.405561627556374	2.1771009052837984	-1.8715316430716298	-0.7119999653038311
-4.288326386940742	5.8070230604936794	0.054806244432398565	0.0473263149850809	-0.019238054897266793
-4.307057605244767	5.526002436139832	0.075728071743703	0.06651901656795642	-0.020932680834565755
-4.180171464701457	5.245978145694322	0.0975203022098816	0.08791645749360587	-0.012191378848590163
-4.162615861022818	5.199209053922773	0.1009414018844122	0.09113400760985585	-0.010991416616170152
-4.143652721141185	5.191949089536986	0.10164082008766805	0.09162926049998296	-0.009795113112272385
-4.014987066173259	6.398560350145364	0.010758788620534643	0.0065946469620932376	-0.007794303625547049
-4.102160277057983	6.226155071234556	0.023395024186764875	0.018766111293785224	-0.01048190676645822
-4.158587255864665	6.1200098173878565	0.03147595841683086	0.026590427929644778	-0.012572004138123486
-4.284793079351208	5.824858607178209	0.053404263489921625	0.04599768657337039	-0.0190142631161228
-3.6322745368198053	5.1479752237781815	0.108498739269802	0.09594536919429794	0.028003219771877346
-3.7520724673596213	5.133869891353276	0.10864167466014353	0.09674476465938373	0.01819990552910734
-4.068810461062704	5.185234828589743	0.10293102915555033	0.092556605678693	-0.004382026031610129
-3.4079134276844885	5.238028583704212	0.10559389047455298	0.08914277876242792	0.045523203940637705
-3.870611147185512	6.723331704642558	0.0115879732884817	-0.010308539305941753	-6.962183269572106E-4
-3.93550508782948	6.569124366309313	0.013576717845308752	-0.005791368368689972	-0.002666432410767753
-3.083077723553127	5.477621858005871	0.10026722507732819	0.06975455988290422	0.07154644509543019
-3.2016356353304536	5.395281637801698	0.1030500087094136	0.07733613573115283	0.061707911142138513
-2.9250367521464256	5.618751443255416	0.10611577191067892	0.05830956253812697	0.08515245897593626
-2.808073832376915	5.742408533499555	0.10903964104695599	0.048689681743210846	0.0942387893189138
-2.561109083068193	6.012828978318681	0.13506674267543098	0.027428261801765587	0.11657874743797729
-3.6562255957727294	7.214473650128381	0.032269824185690174	-0.027093747228497167	-5.466777156199027E-4
-3.592522873141893	7.34008329807876	0.058182129121036597	-0.04759527899255074	0.0031961337740167577
-3.54328167840365	7.470859406778205	0.065735892175684	-0.05377476723374683	0.003611841021178409
-2.1477862434435124	6.617732931249476	0.21485822690101183	-0.03087948506512428	0.16086037393940195
-2.178221292733067	6.571855578800015	0.20732334172970365	-0.025410187346700853	0.15805049396850002
-2.0648331524982755	6.7576354797203635	0.23620918213086384	-0.04728690482559196	0.16897260086368115
-1.8849213199230619	7.066868042911974	0.28302652810041645	-0.08335653790197761	0.18599041227240598
-2.4120263893614973	6.229400814325045	0.16217039466573335	0.007791765032410148	0.13266969123498384
-2.5361866250272955	6.047252036713077	0.1378111852995729	0.025262909542378625	0.11883541555743167
-3.935819787141531	17.984500048599497	1.2631410720415197	-0.6785961668026735	0.13189400224573378
-3.78336958602557	17.993315823553566	1.2529583765165384	-0.6814114408113425	0.1297532664691113
-3.427077741744119	7.766058137175304	0.14985231847895214	-0.11944276387098071	0.008046043233308244
-3.406569881135219	7.832445527304884	0.1610923961269926	-0.1273760230052024	0.008346558225058394
-3.395983191054093	7.883794864942119	0.16990413584009803	-0.13313867848599376	0.008963216410545228
-3.3371281060386737	8.150918617555703	0.22007014703327615	-0.16131525692268378	0.011580523493853783
-1.278169408830863	8.48437433428823	0.4984873326682434	-0.2523256426729652	0.23893663919772412
-1.4540629241815408	8.03470965362341	0.43091450963977607	-0.198406969614298	0.22743565250557984
-1.8167261401452421	7.208011822579171	0.3034158064853034	-0.09980065710301443	0.19380653192610256
-1.5523830370140876	7.789776732269239	0.39243876568024183	-0.16739295530430928	0.2172777196690639
-0.9410764433027281	9.405038530050247	0.6254850032901657	-0.35477457941426427	0.2537436654285616
-1.0329367331417418	9.151234284338832	0.5916508331542951	-0.3287742119579127	0.2505240570337883
-0.7679094447811552	9.95277965234512	0.6890533864967505	-0.40400216660659505	0.2575561622431233
-0.33002843814312044	12.134348277380695	0.9007228743320179	-0.569773314883586	0.25407278255156573
-0.3357764586920513	12.078843485378034	0.8961451578556376	-0.566154301075692	0.2545690780929322
-3.417433509638533	17.827381727176302	1.2324020133697267	-0.6918159489403044	0.13280872145884853
-3.353382382951112	17.741842308688575	1.2293884090489895	-0.6944166069539994	0.13469616225798733
-3.674832941632539	17.93323560833925	1.2474663436226323	-0.6834788087529943	0.132090618829768
-3.5409307277999584	17.885907081965335	1.2399677682017556	-0.6885839891649534	0.1318437253391616
-3.1860561960175433	17.549365365355296	1.2207225865217748	-0.698294165307132	0.1375719253004305
-2.9981130641699174	17.395321314172424	1.2129423852390542	-0.7010144128045177	0.14038092850052755
-3.2165215628928006	17.57820816975883	1.221900611859155	-0.6972247987060272	0.13740018388923264
-4.1137207324417435	17.95308223849858	1.2789233182960422	-0.6739512252242703	0.13139426896051054
-4.160621080742889	17.795938972454014	1.2860715862100174	-0.674200220981813	0.13411889480484138
-4.190763877417752	17.70804950350443	1.2900745753853384	-0.6726051101897332	0.13505461222159607
-0.33050020850094985	12.145123827625998	0.9014308498352881	-0.5702994336561568	0.2539063772785076
-1.4343564303268679	16.31909273804294	1.134185184969932	-0.7093653737497595	0.1689277130143442
-1.3066176526698219	16.0680303809159	1.1233457463791572	-0.7085539695650939	0.17269735635207994
-1.1152979539279455	15.611202681804269	1.103704298582531	-0.7030230209667165	0.18223884381034108
-2.4474803932797915	17.1585224792057	1.1930297372051393	-0.7063690532140647	0.1495056308526383
-2.055761384167546	17.041296048986602	1.1757438131542413	-0.7101203728044034	0.15433391727673051
-1.9984998164489554	17.002629506016117	1.1726277099063043	-0.7098826253015301	0.15591618657745424
-1.5724149375605685	16.580962567434636	1.1465091805303482	-0.7120376069820692	0.16375971748124246
-2.9820955633715815	17.38344915169903	1.212311213161164	-0.701187767876833	0.14066918720527752
-2.724789042326286	17.256116533629893	1.2028790078590816	-0.7038211095514231	0.14507698033239308
-2.531457869203797	17.190304756335227	1.1960385341696311	-0.7061223029608702	0.1474446840973323
-4.183190145794866	17.56540290424019	1.2891319363187288	-0.6721487504989391	0.136727604234886
-4.207099313692599	17.371866069837257	1.292136486009289	-0.6737451165826188	0.1384546471030519
-4.17345519997633	17.089831976884682	1.2846975180503934	-0.6763456549086608	0.13775681890539426
-3.3148310309893363	8.423923301546052	0.2710009560229705	-0.19477295230016944	0.011760054172456218
-3.3001926290874843	8.663118489326514	0.311798328434416	-0.2239208092839221	0.010532122189982415
-3.2862287614074197	8.915212706658004	0.3536995503604572	-0.25249123363268233	0.01188338233561194
-3.2794829862540458	9.153166440048345	0.39626953932981307	-0.2820532217630657	0.013204286870959432
-0.3805651487088481	12.953841366376702	0.9561520796417797	-0.6119662531771433	0.24021945255537777
-0.4307061904896281	13.36924122248353	0.9845158744079376	-0.6339186078676091	0.23246857085119188
-0.5075965103225141	13.744646939005303	1.0054221799631546	-0.6473576934639056	0.22523668127938587
-0.5977318219793605	14.096499370658435	1.0269165373243554	-0.6625060962328236	0.21687551138591898
-3.2676731937878696	9.605726412719452	0.4706648740774112	-0.3302936729086535	0.020021296296576695
-3.256429234120413	10.042692132374542	0.5408698965947973	-0.37519541526330885	0.027002284359150183
-3.268410707882346	10.416945356274994	0.5940485743520965	-0.40642952243681285	0.03263139608839548
-0.6591870284780542	10.31262568099423	0.7321079920414687	-0.4378616805436493	0.2599203463509618
-0.42285288091859907	11.258976825610697	0.8284694195709399	-0.5126485657144442	0.261697518840025
-0.42939644071267913	11.215805729165236	0.8241923389841185	-0.5091454420787508	0.26186391351480637
-0.6312573047807166	10.428088654680536	0.7452215836535115	-0.44854747815901924	0.2603585898666152
-3.2903234695987535	10.897386429199772	0.6664070840427138	-0.45053114271794614	0.03952000188842605
-2.987291544864133	17.386535233830127	1.2125336537568663	-0.7011518954298194	0.14056777448135419
-4.164359810315925	17.031866286091535	1.282776716354856	-0.6764303740237047	0.13799871636722416
-0.7097934901376413	14.466809880080852	1.0484917687014843	-0.6768480883440252	0.20745302837669022
-0.8575672753041089	14.969271293498517	1.07239615570119	-0.6889661510153757	0.19693297863572218
-0.9532329287786547	15.217415294466539	1.0861131291264012	-0.6968105028643867	0.1902079535680813
-4.1386892518049425	16.602845789463966	1.265811147820446	-0.6762191276762725	0.13449033570711516
-4.159558946386909	16.976159925336383	1.2804362096857034	-0.6757691615659788	0.13806225079788387
-4.083322820670365	16.225441788462653	1.2447662460368583	-0.6743650993462714	0.13064541642065156
-4.075875945060494	16.183223288394085	1.2422337417833864	-0.6739273041593815	0.1304703214926125
-3.9528003255732322	15.292784673108926	1.17299460662032	-0.6624374382357544	0.11227379146778453
-3.9992067929440043	15.73055462668215	1.2093736216378264	-0.6702392945842808	0.12222922694228514
-4.068371905853679	16.139351008679608	1.23885152624713	-0.6731403191858403	0.12980130498353043
-3.903746688804401	14.691009127397303	1.119148765277762	-0.6471892352059645	0.09899452954928742
-3.86987704440043	14.375574603567006	1.0882640072531349	-0.6367867196371572	0.09327449140586305
-3.9256796422272324	14.820378173973397	1.131240194654906	-0.6502166058162809	0.10156047314797086
-3.9497350317267026	15.228464150498013	1.1673057450461333	-0.6606793367209998	0.11090108133722683
-3.7268568443784513	13.894308007070336	1.0377194495874429	-0.623093745268019	0.08539918263055243
-3.698215854277132	13.779058127098043	1.0252785318807338	-0.6192001587615249	0.08356927049537571
-3.6779639093146645	13.673870011895303	1.0131677239266919	-0.6142327075186421	0.0821668765061241
-3.571181750067259	13.33170586472178	0.9747734488029609	-0.6019592915389622	0.076686729413948
-3.4835043026903465	12.977876322076302	0.9324851371196022	-0.5837816600994916	0.07324153281193885
-3.404126025364066	12.339701968592273	0.8577556147888763	-0.5519859272890929	0.06150632149775851
-3.3488293333994186	11.895449310153229	0.7989237000881728	-0.5215216031643689	0.055732721338189406
-3.300315153385468	11.14083500028607	0.7013126753407999	-0.47097286762929425	0.04322086915439062
-3.9511621749674837	15.271050023970451	1.1711346897981865	-0.6619313564240531	0.11192091599147673
-8.244373317370188	14.628658956740194	2.868883585778699E-5	-2.413085402721316E-5	-1.528018656096881E-5
-8.208489142862772	14.204433859089825	2.7781880069467345E-5	-2.3124420802241506E-5	-1.5209330105731009E-5
-8.193734077492797	13.966873422743047	2.727982640197559E-5	-2.255214126977117E-5	-1.518844130295919E-5
-8.232676222944097	14.462837941075223	2.833349183800219E-5	-2.3743614697654173E-5	-1.5248259494483956E-5
-8.19035693955016	13.837323106092928	2.7010131667620553E-5	-2.222561219711017E-5	-1.5194424112848792E-5
-8.113167709168138	13.369167772280294	2.5983328674572278E-5	-2.1091365323919545E-5	-1.5054895447509895E-5
-8.077142174814208	13.181783020574018	2.5564189104960987E-5	-2.0619377924896337E-5	-1.4993232084247694E-5
-7.967407351985131	12.816549861797377	2.4720925709029377E-5	-1.9742080525114278E-5	-1.4772772258813213E-5
-7.4202031915344335	11.241546128091116	2.096668834161667E-5	-1.5896666584847925E-5	-1.3582948877010486E-5
-7.380855782333087	11.139150568907128	2.0709295626768353E-5	-1.562875255562746E-5	-1.349267044479289E-5
-7.603903539139292	11.751642921695533	2.2191638630905403E-5	-1.7151157399305455E-5	-1.3991771593940707E-5
-7.696154479064555	11.994745340563997	2.2779768125701083E-5	-1.773874294710898E-5	-1.4200547818956835E-5
-7.744684776673163	12.145936214046198	2.3127397275750224E-5	-1.8096707682191853E-5	-1.4301616905704638E-5
-7.337783016568444	11.036160898112158	2.0442377713698723E-5	-1.5358036391406318E-5	-1.3389613812074104E-5
-5.478513842259125	7.328297301269693	1.0961729885439828E-5	-6.164083140020397E-6	-8.984268236190433E-6
-5.496335515484936	7.350666297835906	1.1026571751697364E-5	-6.2111885446539474E-6	-9.025083849188654E-6
-5.513292533723025	7.373441024034741	1.1091099433322937E-5	-6.268030074831126E-6	-9.063856248711333E-6
-5.7782594324877365	7.704138241466704	1.2146678478520977E-5	-7.052511406163175E-6	-9.741865214969196E-6
-5.226288884072366	6.97442447090005	9.935285866343806E-6	-5.202744811093306E-6	-8.384451209654031E-6
-5.1320395346395955	6.880771446866525	9.612856025629752E-6	-4.990726172284362E-6	-8.156438882778315E-6
-4.981658732436152	6.746084424883188	9.096322038177708E-6	-4.61886163965801E-6	-7.767094959806483E-6
-4.872230788355059	6.663668971542325	8.715413434630244E-6	-4.3993725628843566E-6	-7.473588155817437E-6
-5.95993806317256	8.088641025459268	1.3073147574328673E-5	-8.126670899741676E-6	-1.0137901726751554E-5
-6.156106083074739	8.43849134717127	1.3950627810312131E-5	-8.925782418477167E-6	-1.058913477840318E-5
-6.3622803987511345	8.893710900037291	1.5064415922967413E-5	-1.0120839110776771E-5	-1.105467780355199E-5
-7.037730777065047	10.279206689455364	1.856485834155622E-5	-1.3475801654082894E-5	-1.2672861256272614E-5
-6.511291309796823	9.166024915663732	1.5752684940653377E-5	-1.0704401025808773E-5	-1.1422012935482863E-5
-6.961309529005052	10.091919377967345	1.8109489293492905E-5	-1.3019665379499247E-5	-1.2498012177017357E-5
-6.976746835639336	10.11701394282087	1.8172431814591498E-5	-1.3072662300927469E-5	-1.253259569370263E-5
-11.149672852779776	19.026028297048256	0.24126427866817446	-0.05704114210186856	-0.13671297879881944
-11.177286946315288	19.099277703541333	0.24260987122592376	-0.059233045500994466	-0.13733176258192908
-9.18227086019565	22.941744559833715	0.23019583059757992	-0.1573739567272306	-0.08701086502774683
-8.933979733519063	23.042297787756027	0.22488254233649602	-0.15990292699744996	-0.07950477042066167
-9.497726748011418	22.723004536194928	0.23485229094887194	-0.1514102562025914	-0.09558071243369903
-11.201816179455392	19.362671115833425	0.24452267130366578	-0.06614230006525051	-0.13738054505269795
-11.022193536741858	18.71762456011473	0.23566983498806976	-0.0484829297956985	-0.13403879402925448
-10.948655511422155	18.634752597804788	0.2323327072838492	-0.04570261695188783	-0.1320804681426745
-10.739200803101152	18.414265673982754	0.2233550060763058	-0.03893823985724028	-0.12678243280016102
-10.426129079411938	18.242868662510936	0.20890790756396724	-0.0324946619293836	-0.11792646925254742
-10.351495060601314	18.19934593348884	0.20548329549647076	-0.03103188969875695	-0.11581241660667524
-10.276659955502009	18.164399203559437	0.20206063252121564	-0.029766384367381854	-0.11379176254907715
-10.051706148564318	18.092298620546728	0.1911496096060424	-0.026664395145551665	-0.10694495098531528
-11.220597943108505	19.547650220008503	0.24586386795842027	-0.0709227147850524	-0.13738969964854425
-11.213232813518047	19.613678726955158	0.2459595523855359	-0.0723623871692159	-0.1371815260900288
-11.167862918473158	19.983763373685665	0.24668524317410023	-0.08186484287166468	-0.13543762809779228
-11.119734753615504	20.180895538942224	0.24673947608597327	-0.08633671263817022	-0.13440930423940287
-10.889962382093142	20.81510177874138	0.2455229439621746	-0.10183468022314426	-0.1286804982956691
-10.989883259185685	20.57314650704364	0.24612095509842827	-0.09628761242362832	-0.13084386796599107
-10.670647697607485	21.25443563231954	0.24435508995790978	-0.11286174834877988	-0.12344411416370607
-8.656589193032165	23.077778160673812	0.21700433072602104	-0.16019222934356595	-0.07174563386459247
-8.262164632393056	22.97490850022338	0.20210430084581993	-0.15537016964762618	-0.05947824079949417
-8.093510801985081	22.896766634500132	0.1951055287835068	-0.15235981947182892	-0.054782037135299874
-7.68989912608717	22.564207698669875	0.1751403019699182	-0.13961312039786286	-0.042468429014050554
-10.61906467426591	21.352055718189742	0.2440920686236231	-0.11510422800091061	-0.12244257140498996
-9.936768220586934	22.310409278173573	0.2401899206547995	-0.14028723851019426	-0.10685702796129931
-9.627937960973474	22.62487940796674	0.23696688611955571	-0.1488978304664698	-0.09889880446262364
-9.573169961095976	22.676544366109272	0.23628740482291602	-0.15024950331091916	-0.09758278997571902
-10.134279956953314	22.058148587414195	0.24113930836360736	-0.13327545535358598	-0.11175152714354755
-10.304582249602808	21.836678921374176	0.2425204614205071	-0.12761643857953303	-0.11550504280569793
-10.555587977067566	21.45179651669559	0.24363411754374453	-0.11745473426258389	-0.1212307797254452
-9.871150253323467	18.04329134881533	0.1825693999350663	-0.024549131597466273	-0.10183610867484541
-9.4491510421968	17.986087424675254	0.16041098817173294	-0.020357201445013667	-0.08856650850216753
-9.39405468440286	17.97674307009461	0.1575619690627948	-0.01986029544194459	-0.08692423576794107
-9.318824933668623	17.968766098777905	0.15334559225808375	-0.019176822499978284	-0.08452148533501225
-8.866655676614846	17.930756511797174	0.12816334892073972	-0.015465937481098788	-0.06972282404635942
-7.460370084706861	22.326890903804703	0.16330097005894229	-0.13152697257540882	-0.036707379986839275
-7.181921823170052	22.004421546653404	0.1474650483210552	-0.11923733825716246	-0.02902408336253579
-6.980050576019263	21.793148493492453	0.13725195228803005	-0.1121384841299855	-0.02429604796074665
-6.576542696581086	21.409318391621486	0.11769161229698193	-0.09786107658495888	-0.01408339512383092
-8.591810565175942	17.924390418426363	0.11147368720469827	-0.013169143248102163	-0.06037761986724912
-8.160987566235585	17.895824611247768	0.08237182173738508	-0.009301342992570391	-0.04418621687738107
-8.427526747689353	17.911776804777684	0.10060121490387511	-0.011744545944470922	-0.05435300357771986
-8.540982568507179	17.920050757602066	0.10841897869276834	-0.012772913435836402	-0.05867295662918521
-5.864615339578987	20.755750631962357	0.08756496674806821	-0.07504340191258967	0.0029188550723334584
-5.543802938210256	20.38074487517408	0.07315462213395763	-0.06195386591863323	0.009866266821272967
-6.504364858334945	21.34437545298176	0.11455863447493347	-0.09575993022446486	-0.012532891717617248
-5.970918121132899	20.87023242852833	0.09218807401316645	-0.07852711300586915	8.974137367710135E-4
-5.171797381464162	19.89737251545445	0.057328874151604745	-0.048266610452228714	0.014884435050196886
-5.0245480447987125	19.683822661130662	0.050736618227070915	-0.041435996710037254	0.017136071212812583
-4.900152014728899	19.401774462066626	0.04385083290527283	-0.03468149327000729	0.01696259652836736
-8.045165203849148	17.895237150670994	0.07176350793444031	-0.00801029170781158	-0.03810005070011957
-7.828330068792466	17.887207984644846	0.050567256031302715	-0.0059313349275105665	-0.026550827957859586
-7.588389628929521	17.819549385161938	0.011936810031346804	-8.785260798792281E-4	-0.006358623253045864
-4.683175416995011	18.92056128922509	0.032855067755248366	-0.023913268669573728	0.01788248550567645
-4.557131527726211	18.533459102138394	0.026256557115394215	-0.01857771454635593	0.01635641115424924
-4.377707594286538	17.57417867700677	0.012494369596182076	-0.00716804900321563	0.010150214947869775
-4.375950900357417	17.526057226949376	0.011718038260453251	-0.006596986093097082	0.00966701252790102
-4.484941864981501	18.19838652331461	0.02001803888112516	-0.012898914193065252	0.014435903661998196
-4.372825752777866	17.497105804998277	0.011393004811324919	-0.006430902044714194	0.00940020437547338
-4.260063754969469	16.957122878843833	0.00811577570891624	-0.00394656532110463	0.006583687529502813
-4.2543796491463395	16.88173839584814	0.007575926687946705	-0.0036727048030639024	0.006088415559622272
-4.172479120773178	16.325671413989923	0.005800429071629468	-0.0022771701664196418	0.004172989566103361
-4.151871519508384	16.155447405066244	0.005239053492503275	-0.0018108331547837975	0.003550968981591925
-4.144035245207647	16.121454065378032	0.005213130522972372	-0.0017649531841705361	0.003493668965233142
-4.072421898747817	15.289956430567175	0.0033100730181747566	-4.6636891076175073E-4	0.0017165426299873554
-4.095328121705499	15.489697359268533	0.003671917170359513	-7.009116620816039E-4	0.0019810792310245686
-4.118480058777639	15.68595857984359	0.004225127919739294	-0.0010142588792656413	0.0024462689509256695
-4.140149876500907	16.06180723438685	0.005071800956712133	-0.001676044307128059	0.00336774686422999
-4.179593610389492	14.862900564725685	0.0022596233334415653	3.7896510237529044E-5	9.921110492676004E-4
-4.129583690004605	15.034457843656845	0.0026673866192548513	-1.1069177027940897E-4	0.0012585475140850777
-4.332504046130264	14.727261534199787	0.001176359197501727	-5.175785253748467E-5	5.637200209903587E-4
-6.864381120883843	17.824925970386563	3.50738267299215E-5	-3.1525337799322796E-5	-1.2453860137785576E-5
-7.111456277637915	17.862901719600874	3.530918643698614E-5	-3.163835851137496E-5	-1.3091366470352212E-5
-7.361730330183262	17.815658423143518	3.532890366299254E-5	-3.1514606502912505E-5	-1.3733798131103048E-5
-6.699631952192596	17.790187728061333	3.488938929996847E-5	-3.142822846806746E-5	-1.2031501900062195E-5
-6.471535900809904	17.65611081898578	3.441015438158534E-5	-3.105986958879205E-5	-1.1449695383041407E-5
-6.01856299486931	16.965651538393175	3.236076947138774E-5	-2.9312215834868837E-5	-1.0309680621969033E-5
-6.018217814642384	16.964954947243214	3.2358774900587827E-5	-2.9310480665484102E-5	-1.0308809201020985E-5
-6.192614293475787	17.31914560580889	3.33681864052439E-5	-3.018412030197933E-5	-1.0745448950398658E-5
-6.358826975092747	17.562077889890872	3.410285847776446E-5	-3.081511339438527E-5	-1.1163498389915985E-5
-6.018066056155799	16.964687362149334	3.235801709885075E-5	-2.930983718935021E-5	-1.0308417977664428E-5
-4.908304538333134	14.969355025422521	2.68877438298935E-5	-2.4640245600587056E-5	-7.53479097732275E-6
-4.894965705707698	14.956384548239772	2.684935650540979E-5	-2.460868749299311E-5	-7.50204179119635E-6
-5.522668475480044	15.89108446419409	2.9456677593297447E-5	-2.6798567353257816E-5	-9.08295902019124E-6
-5.590293973325887	16.02332329799043	2.9811915871163133E-5	-2.7101027179204505E-5	-9.252358322080316E-6
-5.62503595550961	16.102423683804165	3.002084899238584E-5	-2.728125956261963E-5	-9.334741468425946E-6
-5.79838945170203	16.47567517825189	3.102686860887101E-5	-2.8151714821249324E-5	-9.76677200248525E-6
-5.818300420163335	16.518599132988257	3.114086640066998E-5	-2.825060945227895E-5	-9.81312902964628E-6
-6.016563718580136	16.961325465432818	3.234885101067999E-5	-2.930188264968946E-5	-1.0304675172148414E-5
-4.911331118979538	14.97328547513143	2.689907590022846E-5	-2.4649675590516992E-5	-7.542555920113759E-6
-5.0735700023776875	15.16993664121582	2.7464157901388372E-5	-2.511633396217862E-5	-7.95060381998164E-6
-5.223708594183212	15.375437594116095	2.804459930244384E-5	-2.5603451184395172E-5	-8.325934668178357E-6
-5.2244114000787105	15.376332166246335	2.804712471983322E-5	-2.5605547221211764E-5	-8.327670247148901E-6
-5.424504479191739	15.698092793846305	2.8934761839412076E-5	-2.635129709739199E-5	-8.832943143847454E-6
-5.22565127061393	15.37825402853767	2.805239807506918E-5	-2.5609996611794686E-5	-8.330720218206208E-6
-4.7077301313837365	14.774519111724057	2.6311855525133066E-5	-2.4165335599393734E-5	-7.044504676621958E-6
-4.675015183440867	14.74800878513003	2.623532567636691E-5	-2.4101491948060205E-5	-6.968272460786185E-6
-3.7658512309524754	7.028045440845924	7.417399720122462E-6	-5.688744885162587E-6	-4.745259886489746E-6
