# Supplementary material for: Thyroarytenoid muscle fiber orientation regulates the ability to modulate vocal fold vertical thickness
Source: PLoS One. 2025 Dec 4;20(12):e0337735. doi: 10.1371/journal.pone.0337735 (PMC12677544; doi:10.1371/journal.pone.0337735)
Supplement: S4 Data — (ZIP) [file pone.0337735.s004.zip › Male/contourA8TA14.csv]

% Model	Angle7.mph
% Version	COMSOL 6.1.0.357
% Date	Dec 14 2024, 03:24
% Dimension	2
% Nodes	720
% Expressions	3
% Description	Line
% cpl1x	cpl1y	Displacement magnitude	u	v
-11.968005616002486	39.650844643500406	1.6757458462019312	2.227221433013351E-4	0.20446478907018256
-12.100925229184412	39.521184251215715	1.673778950842989	2.2152749746061096E-4	0.20448116010729994
-11.810234379374002	39.74293127707726	1.6771401632402325	2.2357439239050034E-4	0.20445258085857043
-11.76596306338081	39.775513356632324	1.6776345831241473	2.2387497417767217E-4	0.20444836698654173
-11.47739948826791	39.862189693672036	1.678948935295657	2.2467446817329002E-4	0.20443558577686552
-11.258980847445656	39.857881496438054	1.6788813049888682	2.2463322919014122E-4	0.2044340875342372
-11.716143543792246	39.796222579001906	1.6779481692648943	2.24067071585043E-4	0.2044454892007294
-11.163938214941039	39.85365079891891	1.6788177908330117	2.2459003252199008E-4	0.20443371022527188
-10.796207435616262	39.85090503287166	1.678775432959096	2.2455142227767406E-4	0.20443066171610813
-10.709496869932108	39.85039381204079	1.6787670745517143	2.245423659038706E-4	0.20442992830401824
-10.37169574884199	39.850036177539195	1.6787610142258056	2.245234495464916E-4	0.2044268803799505
-12.13512273325702	39.460672833157	1.6728614612985406	2.20970807544058E-4	0.2044885436056203
-12.240660142730178	39.24849072022055	1.669645469247953	2.1901674845620084E-4	0.20451429954242817
-12.227325367848685	39.08705965880899	1.6671964666248038	2.175354835747307E-4	0.20453303727245042
-12.205740642978935	38.979124391808504	1.6655605680776286	2.1654454605050678E-4	0.20454544873786823
-9.681369688821853	39.850002288818345	1.6787542638480206	2.2448990306920364E-4	0.20442058263541757
-9.209886193231677	39.8500022888185	1.6787554769803197	2.244620726863463E-4	0.20441628266258063
-6.503691158131879	38.96454001876737	1.6653144428843962	2.1633644656486988E-4	0.20449535643887196
-6.587351156296421	39.29642873129991	1.6703495801938626	2.1935496608642345E-4	0.2044572496205051
-6.771159512318912	39.57700815680421	1.6746034868172792	2.2191076122724364E-4	0.20442606276144112
-6.814129999907874	39.651652838586976	1.6757358764119026	2.2259030605060334E-4	0.2044177118671523
-7.229593906641747	39.84203493583536	1.678624052386928	2.2433112320564128E-4	0.2043991992215957
-7.181795837296288	39.83706132882147	1.6785486342616631	2.2428497772709636E-4	0.20439934655832886
-7.033567159296577	39.76166368437849	1.6774036956862988	2.2359655301844696E-4	0.20440682668292653
-7.6946177519140235	39.85300356006798	1.6787929820970493	2.244358065394383E-4	0.20440214138512278
-6.488283836647731	38.91091546805024	1.6645016554986736	2.1584701770056115E-4	0.2045014952355809
-10.243595360807257	39.850002288818345	1.6787605354947917	2.245145927044982E-4	0.20442571387035982
-9.730298368089413	39.85000228881833	1.6787548223222823	2.244920727712313E-4	0.20442102857174857
-9.743014193148053	39.85000228881833	1.6787547872838275	2.2449294090080434E-4	0.2044211445463419
-9.085341826788042	39.8500022888185	1.6787545511899802	2.244569658247728E-4	0.20441514718982695
-7.779783738995952	39.851154726690396	1.678766805221128	2.2441887908696733E-4	0.20440313273528657
-7.886706964608754	39.850916601280545	1.678761703357997	2.2442162719891863E-4	0.20440413384134223
-8.209330570361047	39.849987794146756	1.6787547315119355	2.2441649080643986E-4	0.2044071742500826
-8.699211804792647	39.85004545472901	1.6787582676910566	2.2443412463756524E-4	0.20441162547268119
-8.427966558711145	39.8500350871401	1.6787537029858033	2.2442716878497544E-4	0.20440915734027454
-12.152615457473026	38.61822056218743	1.66008696051525	2.13242974913648E-4	0.20458712664728057
-12.150457207342695	38.60568225439725	1.659896993748697	2.1312821942877431E-4	0.20458857159081878
-12.146591986235311	38.58859764700979	1.6596378541866585	2.129724280965065E-4	0.20459053211127126
-12.074238696384148	38.24828133015453	1.6544805521753394	2.0986312806675264E-4	0.204629625852201
-6.441829287929373	38.514252064367554	1.6584890654028976	2.1223458067628814E-4	0.20454751897518503
-6.4796557750756225	38.830935381536946	1.6632880201166964	2.1511948905402278E-4	0.2045107822162378
-6.431316994593285	38.355730965701305	1.6560847028347827	2.107971288216185E-4	0.2045659866912555
-6.415000660473024	38.12021737547059	1.652515437834981	2.0865572218996611E-4	0.20459341330965436
-12.006552716049852	37.91928976266428	1.6494900618020667	2.0686999647574582E-4	0.20466744204642287
-11.966773292852782	37.7322909897182	1.6466564969648247	2.0516847060574457E-4	0.20468892330026728
-11.899335717233097	37.41624344712912	1.6418636240444757	2.0230455539870738E-4	0.20472522819003294
-11.86072968481382	37.23337054820751	1.639092952472599	2.006438118943991E-4	0.20474623851128343
-6.405495081109018	37.81045524455644	1.6478168980409285	2.0584987810025817E-4	0.2046295976906136
-6.3802834672144035	37.49850283645258	1.6430901208003577	2.0302333518894207E-4	0.20466589762140394
-6.34327199449609	36.990127261889924	1.6353804014202673	1.9843856479507835E-4	0.20472509050964044
-6.3346776499635205	36.89181710192548	1.6338921359243526	1.9755052115153808E-4	0.2047365237294208
-6.327277488709939	36.80573234114482	1.6325884334403578	1.9677804477535122E-4	0.20474653814380925
-11.839379859361392	37.12464213602315	1.6374432956771339	1.996606090146655E-4	0.20475874610224756
-11.66031709327127	36.191536938073696	1.6233003594619837	1.912566328234132E-4	0.20486611639173533
-11.619905720758748	35.962379473002436	1.6198312691134538	1.8919920641559786E-4	0.20489251634046324
-11.730360249335298	36.58305483766412	1.629241133686175	1.9476821079586286E-4	0.20482101800852942
-6.248695444183289	35.88284413383002	1.6186112362894454	1.8847728582635606E-4	0.2048538863384496
-6.190644674951313	35.36621719878445	1.6107786790022356	1.8388328076079832E-4	0.2049138668515555
-6.146329446134891	34.860882297696094	1.6031242112678248	1.7936376232343217E-4	0.20497263361252172
-1.0600869276340483	18.316100001774196	1.3528211390215596	4.159295290218274E-5	0.20686852620650859
-1.0459016161732135	18.37692181363064	1.353738616214531	4.2074493477671436E-5	0.20686129846603674
-1.1744205707972624	18.153797557800345	1.350370571453434	4.030817520273278E-5	0.2068884171528485
-1.311326192584243	17.97535615877772	1.347677698062832	3.889549079772194E-5	0.20691037542747173
-1.386335587551091	17.922671465764726	1.34688196910583	3.847926636156775E-5	0.2069171315033398
-1.650548821745367	17.757514160475903	1.3443913434794705	3.7174563080084465E-5	0.206938540215224
-0.9718149006219283	18.630446296863695	1.3575676338539058	4.408373659542572E-5	0.2068310520769605
-0.9542349860686515	18.852537320770427	1.3609194201425403	4.584393166319979E-5	0.2068049289113369
-0.9467123425971604	18.932059856972355	1.3621209254308602	4.6475024736935595E-5	0.20679556541467278
-0.9488912973033679	19.009058522305217	1.3632832355131526	4.708628962872323E-5	0.20678657349806262
-0.9602591937381534	19.185733594449147	1.3659522785302471	4.848757731480955E-5	0.20676599292863546
-1.0005126263859143	19.36574217623491	1.3686690431715498	4.991501013468581E-5	0.20674524987640214
-6.05347281998843	34.07388368729615	1.5912150435949122	1.7240472193308146E-4	0.20506395844469827
-5.779746191862431	31.198536783186327	1.547659920729495	1.4722172705427383E-4	0.20539819529999898
-5.81260308842713	31.6601371096856	1.5546365408343772	1.5121050608389008E-4	0.20534443302110567
-5.898916358898413	32.61341104261303	1.5690907479606575	1.5955325649631125E-4	0.20523358639165773
-5.976331308258205	33.33624786626052	1.580025026645743	1.6587936516493265E-4	0.2051496354596548
-11.555172919712001	35.57995576034233	1.6140358437701783	1.857949518980465E-4	0.20493659609316542
-11.427224513094306	34.824469013294944	1.6025885942132754	1.7903467510114223E-4	0.2050236795339951
-11.302991741507174	34.01939293201957	1.5903873275235096	1.7191062849516588E-4	0.20511657977556086
-11.26269403333529	33.74326682230424	1.5862129656695974	1.6945267650573452E-4	0.20514846233726736
-10.87492360433819	31.536162433666846	1.5527829410678848	1.5011229994399088E-4	0.20540275932965313
-10.79808267178972	31.096982410679725	1.5461351761709723	1.463560561074372E-4	0.20545336028959138
-10.515617328365707	29.431210118152052	1.520927941779859	1.319222585973413E-4	0.20564538056492554
-11.095255333576779	32.78560916869341	1.5716889797782805	1.6105756456415615E-4	0.20525881257240708
-10.374607869233792	28.677418549364212	1.5095052424756912	1.255274536571045E-4	0.20573216376223827
-1.9007542873442729	17.670028077820447	1.343070613276802	3.648582015417639E-5	0.2069507506513299
-2.0779141835942943	17.606247817656115	1.3421088911891128	3.5984200575998884E-5	0.20695961189203338
-2.421704394542373	17.610906476909	1.342179639052443	3.602733075193034E-5	0.20696177910148947
-2.5268901597962445	17.60827853304663	1.3421404322756145	3.600876135550595E-5	0.20696291690600366
-1.0157099330243569	19.441588102125813	1.369815040392894	5.0517430179681635E-5	0.20673649596357202
-1.1062328150339649	19.65851365771074	1.3730905945776604	5.2237373355246975E-5	0.20671183056489068
-1.0950141199455286	19.63861486947969	1.3727901030259093	5.2079596711773635E-5	0.20671407008434287
-1.0936631912571904	19.634142492606518	1.3727225181519214	5.204401523247644E-5	0.20671458268259768
-1.2019485900933222	19.823967402584525	1.3755905793098893	5.3549035023034296E-5	0.2066932288988019
-1.2626663164006444	19.90610167368628	1.3768303762450205	5.419812720753391E-5	0.20668409776325003
-1.3479656887537845	20.02184186709379	1.3785800192967348	5.51143560873907E-5	0.20667122907757826
-1.3818036936806772	20.069240413165744	1.3792957626590758	5.54907056382803E-5	0.2066659503366856
-1.490043238491493	20.21081153288452	1.3814356158131509	5.66100798855703E-5	0.20665024005267546
-5.495158991359491	28.68268136418761	1.5095541548003457	1.2560214013819293E-4	0.2056903494266018
-5.507477156915547	28.790577524822243	1.511182566836875	1.2651215648165796E-4	0.20567781711768718
-5.640376413522405	29.93509919763994	1.5285224974553406	1.3631450470150355E-4	0.20554492678511443
-5.66674537726079	30.200894570944342	1.5325385672152045	1.3858063053521878E-4	0.20551402968854954
-11.232964758328787	33.56280133293661	1.5834765491597145	1.6784576552673894E-4	0.20516927455950654
-9.890707351552885	26.584105713780335	1.4778150861243824	1.0784928675158526E-4	0.20597245918519413
-9.499209611630052	25.463046361573806	1.4608576546138679	9.857711419622621E-5	0.20610010750757246
-10.251371607480321	28.08873461337165	1.5005938253228954	1.2047629768806629E-4	0.2057998379815315
-9.949856872037069	26.81141811544305	1.4812564885695387	1.0977333611683252E-4	0.20594641654757198
-9.409620206466	25.28683176907262	1.458184539133861	9.711645899303738E-5	0.2061199513071536
-8.975776833099328	24.413789608181347	1.4450080865875166	9.003456396816989E-5	0.20621841140626226
-8.450931047688341	23.67686534172989	1.4338365030035152	8.40552406852317E-5	0.2063002669695887
-8.315280225053407	23.486682331666373	1.430968750982057	8.254552216352091E-5	0.2063214090155552
-8.109310669822081	23.245736403988893	1.427320290490387	8.063965562299765E-5	0.20634793092400203
-5.04821833795282	26.35030357792787	1.4742649446833676	1.0597378093025377E-4	0.2059598151679837
-5.072511135861281	26.457154341834364	1.475876901939484	1.068456865483749E-4	0.20594748992222484
-5.319014801988768	27.6151602307035	1.4933979743295993	1.1654431115111395E-4	0.20581389599101063
-5.298549699956672	27.508324942348306	1.4917844196865588	1.1565835825086906E-4	0.20582624236816383
-1.6547952866665352	20.435138707303928	1.384822745193889	5.838413093675498E-5	0.2066252923673871
-1.7068462026965912	20.505043732104994	1.3858796222849517	5.8939153301972454E-5	0.20661752426937147
-1.8328638043067826	20.675856534446993	1.3884593696480236	6.029137660864127E-5	0.20659853202650824
-1.9146876228856835	20.78271581099791	1.3900749966571104	6.11362984091985E-5	0.2065866743766849
-1.9589596542270868	20.838178803681924	1.3909122258706244	6.157174041714109E-5	0.20658053323596484
-2.2267902915590323	21.173727916983232	1.3959900889882957	6.42335233915872E-5	0.20654338344188308
-2.4765836027203294	21.524027437877677	1.4012757952454717	6.700237018729097E-5	0.20650435941227244
-2.510632075597485	21.56945277354053	1.4019635928244776	6.736528536616495E-5	0.20649931367252786
-3.4170539347823667	18.323036770820913	1.352932656068163	4.166432342174686E-5	0.20688631645524308
-3.3613588547056894	18.26201824120377	1.3520114840643427	4.11832541715141E-5	0.20689301772889274
-2.8302006677410443	17.7685842180935	1.3445595938498598	3.728066176856373E-5	0.2069465536812662
-3.0213186080937637	17.882690433716814	1.346283070995119	3.8185659796350606E-5	0.2069347100518314
-2.9853774190574067	17.85333337493745	1.3458404026001938	3.795359516010231E-5	0.20693786242661774
-4.904236518511963	25.91960781073081	1.467738743392213	1.024425564670803E-4	0.20600910146600088
-4.723668736196532	25.314951331292864	1.4586028801275768	9.745150063057871E-5	0.2060784571973113
-4.604679940346854	25.051089745874435	1.454602884953635	9.527535492764555E-5	0.20610838854901736
-4.281370486848969	24.383328411417228	1.4445245959382496	8.988092677577408E-5	0.20618401561791766
-3.2125741016240386	22.611557155864187	1.4177144672538766	7.564676836685624E-5	0.2063829040346448
-3.272014261258436	22.70654698603269	1.4191477921102544	7.639959018830865E-5	0.20637225478983456
-2.5518384799861815	21.63096481182497	1.4028927040569892	6.785770316835732E-5	0.20649244226852145
-2.8735384712196232	22.08009398368013	1.4096870129183483	7.142114863904363E-5	0.2064424269088373
-3.1756044296995665	22.556944434453374	1.41688754263097	7.521591434252231E-5	0.2063890041014039
-4.545571876999899	19.652622560032107	1.3730156351603473	5.2143502423343386E-5	0.20673971159091778
-4.424895516455141	19.524062222800467	1.3710741156571487	5.1136933221224974E-5	0.2067538058124957
-3.958958611653594	19.00470136406695	1.3632266384306329	4.704082021838522E-5	0.20681086210149385
-3.8782730930382083	18.915322300283425	1.3618783660019522	4.6338796657619744E-5	0.2068206855153931
-5.025563667731989	20.107549344377823	1.3799003596003068	5.574655650900662E-5	0.20669032491867503
-5.277731362781373	20.350988119887234	1.3835699054104726	5.764362058146232E-5	0.20666382346894513
-5.606549304112775	20.6598148798465	1.3882460205946057	6.010193675805581E-5	0.20663034023781524
-6.131048509468386	21.17349677678001	1.3959963414897048	6.413181763500914E-5	0.20657439472585426
-7.17416985769136	22.198608654304337	1.4114869885605756	7.224247004887942E-5	0.20646282039138508
-7.6413332318231895	22.67125431062098	1.4186533623230602	7.602995991558033E-5	0.20641131605760615
-6.9150129554945305	21.927639425126234	1.4074043651189583	7.012130843970679E-5	0.2064924634084705
-6.31895859009996	21.343154735881807	1.398571155708179	6.549368748190317E-5	0.20655607027142536
-6.618255579081206	21.642875823077	1.4030883694610274	6.787538226417353E-5	0.2065234089981482
-3.6680004015474728	23.30103040805593	1.42814825132549	8.113785969645253E-5	0.2063058191851009
-3.83446762916781	23.580833568731567	1.4323749507077403	8.341076087000471E-5	0.20627440266351665
-4.071443328978513	23.987709649252928	1.4385332528288286	8.664316118487414E-5	0.2062286417072917
-7.640251545310057	17.586782544931808	3.491749084662034E-5	-3.10436169085559E-5	-1.4289981308098025E-5
-7.509356374993602	17.79911102953117	3.548886687646526E-5	-3.1611580785487356E-5	-1.4102755352538306E-5
-7.6989388334005735	17.4903691638282	3.467895543260384E-5	-3.080498108069736E-5	-1.43782888346151E-5
-7.762103216471637	17.30759444679789	3.422745857022491E-5	-3.034475067731782E-5	-1.4462019338116195E-5
-7.821162534822876	17.152686250634986	3.3862856666257146E-5	-2.996470534340875E-5	-1.4549501728231495E-5
-7.87221896818102	16.9473112831706	3.3394938256538726E-5	-2.9472749335011106E-5	-1.4620632685377805E-5
-7.921170402924522	16.753942907049066	3.295738896897494E-5	-2.9009165915980512E-5	-1.468961983322586E-5
-7.9783869673286425	16.470761822820492	3.234679019945817E-5	-2.8351700635596768E-5	-1.4770935496405218E-5
-8.003886469325913	16.357472230499454	3.210333112310925E-5	-2.8085416401813095E-5	-1.4809849212416613E-5
-8.041803974825056	16.197407590250943	3.178635911481717E-5	-2.7721572609224828E-5	-1.4881942153168931E-5
-8.11957094103931	15.808141817188318	3.1007595808038075E-5	-2.6839783193512023E-5	-1.5019266841793348E-5
-8.094241908274963	15.975737091845481	3.1338053370375994E-5	-2.7213836620574994E-5	-1.497287459199027E-5
-8.149959289733443	15.594634263864748	3.05840636695518E-5	-2.6357394272138577E-5	-1.50743053950915E-5
-4.487015489615116	14.591722761896559	2.585936200341616E-5	-2.382671486325036E-5	-6.482068574182243E-6
-4.416731324563106	14.512870608922288	2.564507429076326E-5	-2.363999449572013E-5	-6.31760712883266E-6
-4.329055028394281	14.412978776001905	2.5365683763697936E-5	-2.3396082208566368E-5	-6.106482948208957E-6
-4.19303203891211	14.248275933735142	2.491752516912805E-5	-2.3002718645179282E-5	-5.782430513498706E-6
-4.178965322518646	14.23024927967746	2.4867328688951705E-5	-2.295854515179022E-5	-5.747865371073389E-6
-8.208595369810979	15.125877972768416	2.972645143010391E-5	-2.5351268244436966E-5	-1.5205473221928981E-5
-8.250106284083648	14.883579494882824	2.9325752765013166E-5	-2.4861357244798893E-5	-1.5291848263432965E-5
-8.184763342662869	15.304083214581624	3.0046058026830143E-5	-2.5727138046233766E-5	-1.5155470995032977E-5
-8.194040568253598	15.203367992185502	2.985441950359205E-5	-2.5508162376780784E-5	-1.5174702551340867E-5
-4.009503675450382	13.95499929048619	2.414159415210819E-5	-2.2308934617341785E-5	-5.341242021181754E-6
-3.967321215997023	13.879167246534847	2.3935409572949737E-5	-2.2123951564354068E-5	-5.234814640258133E-6
-3.8768075373306097	13.684183745503944	2.342039973813695E-5	-2.166186110150764E-5	-5.008880541371724E-6
-3.8285567068758617	13.577304042901428	2.3141646716522143E-5	-2.1409276456463327E-5	-4.890582330586933E-6
-3.679175518096213	13.165512678706849	2.2064180070988327E-5	-2.0431424427725602E-5	-4.509837730129292E-6
-3.5952780276413945	12.848827743115857	2.1243187689563266E-5	-1.9687887714971305E-5	-4.286860461922507E-6
-3.8035301168690907	13.511178334388502	2.2973020020036872E-5	-2.1257323916877546E-5	-4.8295008127248375E-6
-3.5706258476984103	12.751547870197772	2.0983298602630312E-5	-1.944946480248989E-5	-4.217770747148304E-6
-3.536337058362929	12.508568926206657	2.0339359356923927E-5	-1.886414269340195E-5	-4.1071452996E-6
-3.4943523373487664	12.217884679130231	1.9579129601424566E-5	-1.8170153646063493E-5	-3.977045813344735E-6
-3.476217738039166	12.051206781698731	1.9147962693814916E-5	-1.7780802569435036E-5	-3.917986855273091E-6
-3.4381043775288846	11.707787309160882	1.8216765118063046E-5	-1.692672219797702E-5	-3.7810937093508402E-6
-3.4175141432913065	11.442487558596586	1.7523522644833466E-5	-1.6295141654984284E-5	-3.7066998846018114E-6
-3.390535492772293	10.959938069747185	1.6231904769988393E-5	-1.5108889150671103E-5	-3.5870183646501976E-6
-3.391605607580326	10.637069694303245	1.5373618533563716E-5	-1.4315646343079828E-5	-3.555095439200492E-6
-3.3957072198915474	11.125983907025887	1.6662659838733522E-5	-1.5504228715922435E-5	-3.6140584459029445E-6
-3.3933099091125833	10.454525891479044	1.4881216943790344E-5	-1.3856874431892278E-5	-3.5358974374477177E-6
-3.392748642497309	10.363320317554606	1.4632615286753254E-5	-1.3624584073819219E-5	-3.5242446602134543E-6
-3.3881777990103163	10.052022617744685	1.3806056331638521E-5	-1.2852658650645663E-5	-3.488547207611189E-6
-3.379931059854188	9.65560915900371	1.2756947521299045E-5	-1.1868445822378362E-5	-3.4475256515007337E-6
-3.38003327420144	9.645525660619372	1.2731134889493623E-5	-1.1844153096952818E-5	-3.447375896296123E-6
-3.380411775956053	9.63612711841371	1.2708074404074382E-5	-1.1822158511032736E-5	-3.448354563008833E-6
-3.4070943292007656	9.209820550583608	1.1614697039746922E-5	-1.0761874816049663E-5	-3.49377742942545E-6
-3.4177904844649305	8.97279793026408	1.1036622228931903E-5	-1.0192604262122669E-5	-3.5311278583953323E-6
-4.670507470987797	6.528342318175511	8.108710447304066E-6	-4.111217312629963E-6	-6.935254991349799E-6
-4.472672713765167	6.53165408154053	7.622757261140492E-6	-4.146172111365438E-6	-6.3708879852272075E-6
-4.296096768007061	6.564113874181485	7.376663898226045E-6	-4.279227948742826E-6	-5.967629980818471E-6
-4.1907677441120486	6.6201318525786546	7.229681806727453E-6	-4.463098087395353E-6	-5.67445377277531E-6
-3.42823364007561	8.77881073484247	1.0542825360954837E-5	-9.70410615621266E-6	-3.5497962127807853E-6
-3.440421539484517	8.631632878187974	1.0191404658166396E-5	-9.35033140612267E-6	-3.581820501716583E-6
-3.510174069952668	8.051882576425108	8.887659666783619E-6	-7.977096777607876E-6	-3.771797926933707E-6
-3.4654247941708625	8.41479710425795	9.69963761381534E-6	-8.848286464385135E-6	-3.648990768169623E-6
-3.519325274558982	7.974355231943207	8.73132865570696E-6	-7.803692315289904E-6	-3.8075366746757394E-6
-3.8048036653298265	6.960169305120867	7.364800145566626E-6	-5.54510316199846E-6	-4.812978601162259E-6
-3.942941641067294	6.809098812242506	7.206430180277064E-6	-5.0501341947946095E-6	-5.127305400567363E-6
-4.081244662082278	6.715380176995773	7.278136504939426E-6	-4.8137460774739915E-6	-5.4462665465541E-6
-3.557899482821399	7.6388476831782866	8.232957950953349E-6	-7.174064844309288E-6	-4.017740458045487E-6
-3.5506928691402093	7.692857622749482	8.237397635384752E-6	-7.216089442348314E-6	-3.949576236950901E-6
-3.535122007221198	7.8370201875805385	8.490943149879706E-6	-7.513742470242964E-6	-3.884784612892476E-6
-3.5827478111781415	7.560437912809053	8.067282018611276E-6	-6.917365090635979E-6	-4.105066559457175E-6
-3.656557182300242	7.31345080673359	7.764156626794771E-6	-6.382639865255204E-6	-4.396495691287865E-6
-3.741595319822733	7.091603710798701	7.5738813800930705E-6	-5.959098796923892E-6	-4.660908004720296E-6
-12.48823622079036	29.318127189803445	1.1514112559932346	-0.2351862711696437	0.9877432646925552
-12.301573729696075	29.291730374054282	1.0963257922106953	-0.24693554164435824	0.9719996213027269
-12.904182385341631	29.37659805299116	1.280876499941002	-0.21244304586304202	1.0083420622310777
-12.704310573905445	29.35687813300677	1.2168691296568657	-0.22327314384060606	1.0004004696357538
-13.215739023882737	29.375039723105594	1.3762423422218606	-0.19751867149795907	1.0085073208044775
-13.289816212405814	29.38416912499247	1.4011739488005484	-0.1946517576177092	1.0089432790909258
-13.628735756055638	29.408293625969595	1.5017457131118048	-0.17876552984710256	0.9989719585775214
-13.761313265189306	29.420327221129604	1.5419436205538013	-0.17302425293907556	0.9954147039338042
-13.789831291953012	29.42263826529943	1.5493475028768686	-0.1721588218249677	0.9940246293863452
-14.193507593470319	29.351006338599753	1.6479590978060707	-0.15291786010643302	0.9652367463428733
-14.343065600888547	29.30623263263965	1.6788826340022607	-0.14260867103549107	0.9537175084883529
-15.169871121939503	28.7024294022831	1.8731034178833337	-0.07423314338223952	0.9207628943136672
-15.025976096323706	28.826575538617305	1.8381794961926157	-0.0841282701235804	0.9245749686855003
-14.704342841257393	29.099582909420015	1.7613759141426337	-0.10896320521567603	0.9345714171289925
-14.77814405518191	29.048154888872233	1.7776672702495364	-0.10174347471268927	0.9307255741827508
-15.194930389272562	28.670268692680192	1.8802585508664782	-0.07350689791705287	0.9201936640076704
-15.552436058935607	28.262388145106144	1.9771703986833726	-0.0655274311545796	0.9092787654569836
-15.65870487864321	28.128694460225432	2.006724058677968	-0.06392575877621604	0.9057067371881531
-15.420870685895718	28.414489982476084	1.9416436305779934	-0.06598921371253111	0.9135941600508004
-16.14669845066415	27.534817692946177	2.1296337474027442	-0.0805458655322131	0.8742344784957203
-16.18902508127296	27.487365967844962	2.1389427316395757	-0.08286391809376494	0.8703103947716659
-16.090879730623392	27.60512583812312	2.1155655462850467	-0.078393610363807	0.8781992898972866
-15.906983759261689	27.83045491742547	2.0705185960840384	-0.07096376097369352	0.8914418890280758
-15.78801336657089	27.974288039163056	2.040327094351708	-0.06656306766630828	0.8985850244425724
-16.4224657835804	27.241242221715776	2.182677468460864	-0.09904846530697416	0.8502166122459962
-16.636541644582238	27.015574682657572	2.2104564780942186	-0.1137446051111112	0.8259547124196857
-16.701862721366762	26.948993088668995	2.2147737706427773	-0.11908735840438983	0.8183631261717832
-16.98192097775023	26.67928029930171	2.2204976227685584	-0.14129407186477103	0.7916934318048766
-17.086567607533095	26.586911131348927	2.2159943160801054	-0.1515606037587722	0.7846673739828675
-16.810764952407226	26.84442366016748	2.215928421104108	-0.1279503278064683	0.808467132846209
-17.316197999609905	26.352544552541893	2.19496864253751	-0.18040101226702143	0.7808487079153952
-17.45518464052986	26.210110438215963	2.1810847126665274	-0.19670456413345905	0.780423995823047
-17.722095738557805	25.895382301413925	2.1550248601597914	-0.2502554259165696	0.7969026931537804
-17.72264017583542	25.894744071275742	2.154963110009377	-0.25036337847112855	0.7969350712478989
-17.932597821946576	25.11386146747848	2.0922930726024522	-0.4038784448869772	0.7930254725223481
-17.907096306050956	25.00313633884308	2.0807148270798392	-0.4301883034900158	0.7823385772111953
-17.75267320881764	24.32471147247125	2.0071586838800846	-0.5930289850138492	0.7160034394093228
-17.92944471255859	25.1306830888716	2.0933691622722743	-0.4007946486155432	0.793146283336771
-17.722777975835573	25.894232143167198	2.1549097405900306	-0.2504808374562973	0.7969257410055847
-17.728945142955695	25.871483784810497	2.1530955960965215	-0.25494789046953875	0.7968213868689632
-17.700264955727473	24.192801294244298	1.987674455006745	-0.6285496384578659	0.6876285949877421
-17.492893227235577	23.675149455238873	1.912738719237851	-0.7687364060121165	0.5767320340251532
-17.219818972655105	23.051350814888384	1.8325789714986742	-0.9295528444374358	0.42786174569534774
-17.213682929786287	23.036984749786797	1.8306310632053502	-0.9331893390929047	0.4245071173323037
-17.20651458505761	23.021889840621302	1.8289960638969682	-0.9371122918404466	0.420636931481719
-16.72944438496599	22.0265670999435	1.733621336479823	-1.18314936438709	0.15658280849250328
-16.772330573218266	22.113599037757318	1.7409030963636296	-1.1631625309358995	0.1798223908233382
-16.97378539565523	22.529669064239176	1.7746778591517898	-1.063958709694	0.2903582793237574
-16.69878402350933	21.97001521221032	1.731213615049337	-1.1950652710328262	0.14161019499623267
-16.44523432072541	21.481646309928003	1.707499634378619	-1.3003372876680033	0.013258064768642254
-16.38784636008633	21.382208809377225	1.7066034277419335	-1.319049967034459	-0.012929309815269123
-16.10429654720809	20.90765006213037	1.6960551883386876	-1.4090086789725338	-0.14348920429024203
-15.229590069694847	19.59839917871314	1.7191385684755556	-1.5608530107105523	-0.5061051363307932
-15.573303162172023	20.08692966262294	1.7054449938008038	-1.517752115216269	-0.3723141436175155
-15.762739830454272	20.369577854236137	1.7009030137946903	-1.4856447524799075	-0.29327388995495995
-15.676053214728174	20.229671015614727	1.7018984674208573	-1.5055616516789683	-0.33233210665533564
-15.004965242227517	19.29705702264412	1.720574296423863	-1.5562806042266408	-0.5864264245677882
-14.347740685004595	18.43237628944785	1.6378015972553852	-1.4256573260071073	-0.7772660775812945
-14.71316053352021	18.903140185799252	1.7079295569095954	-1.5306092480311868	-0.6952771498642771
-14.112301424219844	18.14085757339455	1.560435535745272	-1.3288178753150521	-0.8087126677252457
-13.786968016309958	17.746840232171802	1.4194096248340897	-1.1793137184778533	-0.7867364427717096
-12.572484095421888	16.31238607204104	0.8134600646847641	-0.6497610673401799	-0.48765943089221137
-12.73923093656964	16.50237005974189	0.8966288304314558	-0.7198198242979263	-0.5333342575368947
-13.149721100590622	16.985383718836303	1.1027169125380634	-0.8989189741041658	-0.6379455427162364
-13.560443943361147	17.474962802260926	1.3057986070018517	-1.0776267965664392	-0.7365213365854452
-12.433087863224218	16.142914163274668	0.7444615122870528	-0.592820110424649	-0.44869929605954345
-11.67886765718853	15.130655135953049	0.3828908385000084	-0.28407417072166385	-0.2505362899184977
-11.370603754574383	14.616160191779192	0.2392921428100103	-0.15200289869010603	-0.17737268259336836
-11.928279318244115	15.521235666230787	0.4987378827081391	-0.3855418355735428	-0.3116742172493556
-11.098102119973685	14.067276715400904	0.14068388236034188	-0.07208662437847281	-0.1135301851132528
-10.94829922258624	13.75778922441979	0.08749711873319146	-0.0288890979945967	-0.07743278771163431
-10.566136973193167	12.955069884045642	0.02616207876029348	0.00795753207940194	-0.01899721131376516
-10.528617101577506	12.869997651759531	0.02017771874288387	0.010675972274279124	-0.013206958188061054
-10.125844678960055	12.03212679724241	0.01783088499481483	0.012416386815844003	0.005548788345179036
-10.205786830641387	12.200371242765215	0.01814490142616883	0.011940642500658962	0.0017637130265702751
-10.11776374681346	12.014636087480781	0.017886782960144	0.012282465456213103	0.005775918052698519
-9.799033203597945	11.32040592221854	0.015757280531286205	0.009576630490283051	0.008840464329277225
-9.732454220074882	11.174895810343436	0.01502273778331689	0.008428896120015204	0.010164383714241327
-10.081694286405995	11.938670646469957	0.0175138337259603	0.011885862644113471	0.006081207341091804
-9.419861471494833	10.505758447346915	0.00999294354885672	0.0031798849477410133	0.007242831331174256
-9.39945834397536	10.463080013210769	0.009687349784212304	0.0028262847210707587	0.007004988411687955
-9.362989365785312	10.388561145610026	0.009139101582433954	0.002587741631393566	0.006667891623802614
-9.15485933130238	9.94585479357356	0.006467774662463286	8.776026212744451E-4	0.004474338033344322
-12.250739993292553	19.150604908283345	1.9449320694304286	-1.7638437320356453	-0.6277615832344094
-12.385666050996104	19.229462944007324	2.0473691914457013	-1.8328747275356234	-0.6877120414742914
-12.018444755085756	18.995911937273455	1.7338073538090726	-1.6275132116244397	-0.5098882618929207
-11.827571680933026	18.805921238230237	1.6406065387536302	-1.556692120627357	-0.4489663196146281
-11.71378598197753	18.69006222155872	1.5776044942613985	-1.5076092104177565	-0.41182042079083375
-11.489121580415649	18.312221504949157	1.4247564818622511	-1.3747369097163558	-0.33467329472439267
-11.42092816915265	18.202424829191397	1.3802150165724438	-1.335278684156163	-0.3130773916436924
-11.137081940903064	17.673975351763787	1.1685803391644107	-1.1401532119386673	-0.23302853158535078
-11.050577560623434	17.52903972488271	1.108183960626534	-1.0838396534531585	-0.21126502955978776
-10.900173758069224	17.228821915447778	0.9817018014673339	-0.9633139427832444	-0.1773387901975814
-10.59407257662658	16.86993613536655	0.8189216554683382	-0.8074860633667664	-0.12827175015535816
-10.4015251414116	16.663994998799538	0.7282017234837194	-0.7197084037261152	-0.10352159948848921
-9.980308680915373	16.24426542990552	0.5442572385790679	-0.540021111559188	-0.061138610312929886
-10.52456597891735	16.788877057884427	0.7829666633201797	-0.7731613918269749	-0.11626546386177769
-9.215934750579713	15.702403997568886	0.30385229631877997	-0.3001973772133113	-0.03965648961364004
-9.506635524164235	15.916651407254937	0.39685777871310235	-0.39451565404676525	-0.03514436101678052
-9.713477904294042	16.0562870014233	0.4609221061052005	-0.4580812400164255	-0.04457237647044522
-8.987328542896977	15.535943891824608	0.23486690356543677	-0.2301886764743266	-0.04137226028911447
-7.038155536202357	2.4161328913912485	0.001339674964153826	-0.0010845505126507293	5.895340845912716E-4
-7.218271698777633	2.47634434863711	0.0013015926913338164	-0.0010669926775335316	6.038536184029529E-4
-7.402921517489648	2.596088343862585	0.0012584345122494834	-0.001050359679319672	6.066494700580737E-4
-5.610926604361966	2.56874897195521	0.0015766350975875108	-0.001130115265267131	4.505143648672331E-4
-5.791192046184306	2.4885541575675454	0.0015681630237041157	-0.0011414002196608567	4.7716035689262767E-4
-6.090991914769232	2.367770791599311	0.001529733800201623	-0.00114679469266624	5.087073063847074E-4
-6.223300720670824	2.365865245728654	0.0015131030269316423	-0.0011431097483675828	5.297760926351958E-4
-8.524776938151282	15.280293075065625	0.17554393231773818	-0.16775168069332105	-0.04916538390984326
-8.5390176621	15.301185889469425	0.18547545356573542	-0.1773118152204751	-0.05178475232958225
-8.574275941324595	15.320887483760043	0.18951233502162412	-0.1815677393363019	-0.05130423647000607
-5.2268760988311245	3.1984387632370352	0.0014966229701225608	-0.001047964892578456	4.213271851774642E-4
-5.323022364028059	2.954304032548915	0.0015394100934544557	-0.0010807252886318734	4.2622893361116013E-4
-5.411391041049513	2.8046470279535036	0.0015565966526940348	-0.0010975806370428526	4.3216163754770346E-4
-5.361270108912003	2.863813885716368	0.0015537099402143705	-0.0010910363513274325	4.28509246136216E-4
-5.176470922340737	3.3654332504811606	0.0014581582785429055	-0.001023588055184802	4.1522968509601847E-4
-4.997438755280889	4.032636318053695	0.0013124989518111705	-9.402759930039228E-4	3.8680008366381E-4
-5.108994509801874	3.6116460899580636	0.001406057820626617	-9.944017975026284E-4	4.076719033480799E-4
-4.991774580661376	4.054261353979088	0.0013079728734984018	-9.379431818074273E-4	3.856757304228294E-4
-6.53602006808163	2.347293243898074	0.0014515062840264686	-0.0011251541213975309	5.605780300589917E-4
-6.871423256057571	2.3759082864320638	0.0013814339280805192	-0.0010995599702315153	5.86224271991754E-4
-6.725008134174486	2.363972974785624	0.0014145190172982314	-0.001111249849719433	5.773605952184807E-4
-7.498445287702315	2.6504749625169852	0.0012353807291198367	-0.0010414288595947138	6.077076182765974E-4
-7.543394316053332	2.6908233254228815	0.0012262205797608841	-0.001039207652959249	6.057786305679521E-4
-7.714537633122486	2.9137762658493207	0.0011978354663055879	-0.0010230174091567928	6.134333765297228E-4
-7.7891268079090406	3.0564766598021276	0.0011947992853252967	-0.0010228352445083135	6.156078272521407E-4
-7.80527300412054	3.4063802626319237	0.0012031809912934539	-0.0010128794381355898	6.448090527534828E-4
-7.804324521600502	3.2269612996167556	0.0011944441166265585	-0.0010143208833261383	6.294837920605536E-4
-7.758877336072651	3.698244931275473	0.0012077755256539077	-9.950749903383865E-4	6.75170165437428E-4
-7.751964178591711	3.7286102673963915	0.0012094491127989978	-9.94167933394858E-4	6.788860672089794E-4
-4.868412953288395	4.489722570165323	0.0011960428156139547	-8.746074712542469E-4	3.2930306382076863E-4
-4.944274103721604	4.221530184777065	0.0012650017553331124	-9.136935831591533E-4	3.6395888101925955E-4
-4.861218645669248	4.514367912389247	0.001187799398304651	-8.692315086050821E-4	3.248518117894106E-4
-4.761328567585714	4.872867994409656	0.001072981599785077	-7.981320307724196E-4	2.634617519768378E-4
-7.7347878369548635	3.762505605967378	0.0012088022760358527	-9.904307744899308E-4	6.840027080109252E-4
-7.441188952293851	4.488511996506501	0.001158320588308041	-8.683078424267223E-4	7.654783414259895E-4
-7.462522939780039	4.43043664258904	0.001162357488103154	-8.781321224434527E-4	7.588440671259823E-4
-7.583988224902736	4.103803156183615	0.0011911500765798657	-9.406621715320116E-4	7.24872444574349E-4
-7.428705960551779	4.562167039268793	0.0011518387517796002	-8.512314622101791E-4	7.740981341191966E-4
-7.367225146909923	5.0179675342064245	0.0011145487551803073	-7.403416226630618E-4	8.323089943490635E-4
-7.395373926440531	5.510469499667041	0.0010743159427067327	-5.840687170930965E-4	8.946807558707604E-4
-7.396628687854849	5.543415335697084	0.0010714930405099766	-5.745093702720854E-4	8.981690515332711E-4
-8.951906927477943	9.55517852325179	0.0048786285769317	5.358758555725206E-4	0.0032088340039182406
-8.732770861641235	9.107630277300872	0.0036004889829887934	6.397035268192663E-5	0.0024718380226885365
-8.477149435408428	8.592840803667324	0.0026517067982619732	-1.4993039963230443E-4	0.0019200148726271561
-8.352048182285694	8.325615036227727	0.00220979771593285	-1.3377401503929413E-4	0.001537271868053852
-8.222367325804308	8.079901469599669	0.0019426414982600694	-1.4107651399874219E-4	0.0013555196821457424
-4.558078678429407	5.6727023718291845	7.156960276544266E-4	-5.448626554404204E-4	1.143158143226067E-4
-4.661854211303943	5.2307881209663405	9.250248393792903E-4	-6.96114848586701E-4	1.8760708941868798E-4
-4.6736829568741065	5.179041007331088	9.468149320729187E-4	-7.109139152990657E-4	1.9669104742775072E-4
-4.664862639408369	5.2157017440172675	9.318662930381756E-4	-7.009263695554944E-4	1.8949708088347313E-4
-7.642518454416541	6.7438038314408955	0.0011341149476556452	-2.5260465181305885E-4	0.0010070377336672842
-7.72390205946121	6.960130553786359	0.0012310005572470444	-2.302164227568031E-4	0.0010491129917175918
-7.960824009101229	7.5515457825414485	0.0015016628029625207	-1.4852849072508688E-4	0.0011412732033972079
-7.398279738095727	5.568321714484634	0.0010690275024106142	-5.677939732559096E-4	8.979860127049459E-4
-7.486554017062449	6.151026864151781	0.0010617921741976478	-3.986493358094393E-4	9.53783460152523E-4
-7.599533786520233	6.612688047526157	0.0011025105330150155	-2.8682049258310486E-4	9.760435438469134E-4
-4.559353287845783	5.783205763653101	6.60668052077664E-4	-5.058568645476892E-4	9.563529158595868E-5
-4.539973927898901	6.108340489734484	5.011624681515057E-4	-3.813617204995657E-4	2.420303855301922E-5
-4.595870421128182	6.280367827388355	3.022019966780553E-4	-2.3141347513320752E-4	4.843431393363508E-6
-11.949523827617073	29.206895619841305	0.9979787882454036	-0.26966919914818555	0.9265549647642208
-11.807688642858182	29.154031813094953	0.9649947329225497	-0.28337277309367725	0.8998955795653094
-12.00330605669702	29.223330979102066	1.0129533717657584	-0.2654472304005509	0.9344137144272668
-11.58017196199464	29.065937130844834	0.9163611052103074	-0.30888993715399604	0.8607924214205522
-11.41683712235142	28.96940271662765	0.8966106234258683	-0.3364789187227317	0.8235410060092181
-11.219350371023808	28.853937987330728	0.8729603030223517	-0.3725731828041794	0.7781982078549622
-11.063811648377435	28.68153300927144	0.8861514589082881	-0.428017095844622	0.7362754627985129
-10.947486528223845	28.535037823889105	0.8986941587022992	-0.4729272895751193	0.7039235371857372
-10.899230615467399	28.323819733732066	0.9615057602380732	-0.5424139144749545	0.6901722727056778
-10.868467577029437	28.194812621939796	0.9992577181462099	-0.5843556783878161	0.6812767693688272
-10.876511202290695	28.109887068149042	1.0427742019577657	-0.6160397019497592	0.6839226157207641
-10.899672074901286	27.854101802332053	1.161332777895094	-0.7035430502719977	0.686905885887543
-12.412266700730603	28.73183000599365	1.0629229707139938	-0.28301128318601565	0.9354318304850137
-12.004390987243811	28.644127827029816	0.9837823908016916	-0.3670107691289712	0.897452341864544
-11.418956634563854	28.353076382645266	0.9933946878657752	-0.5239274516085372	0.8119771377241586
-11.624144095082618	28.483083006210283	0.9688635097101436	-0.4624608084674616	0.8465088282286298
-11.98757052088968	28.638168487186267	0.9822330995035559	-0.37092627467302497	0.8954522243853146
-11.999455430555999	28.643021141499133	0.9827950488854241	-0.3680129343520874	0.8970083984983841
-11.11438165555979	28.077094826076056	1.0754674242386528	-0.6310054723713612	0.742863004435127
-11.390783517603357	28.330385589064328	0.9992488267327737	-0.5335897722062424	0.8061215028476537
-11.018694723095315	27.985290635821798	1.112489316388279	-0.6639096044966908	0.7182335847254147
-13.471803069018005	28.77445563984976	1.4331319652130463	-0.11441853198839855	0.9944026583432369
-13.48260549035852	28.773788416678933	1.4371311855761806	-0.11292447011562697	0.9947442915413766
-12.935354512904492	28.789110493383188	1.2303728967182557	-0.1922402881604794	0.9731621959821459
-12.730299209385468	28.768829272465172	1.165442590057982	-0.2270699972876794	0.9601398341993306
-14.231290469589101	28.525879619960573	1.7067540689073906	-0.05879664388035747	0.9946208656105485
-14.010448775461906	28.63328583652027	1.6320114081596602	-0.06717658261001373	0.9976681040315274
-13.506471729136642	28.767317669153915	1.445820737147424	-0.11086567908301746	0.9948534854972171
-14.460841527293365	28.39408003504012	1.778694718078385	-0.05426235726266758	0.9878326686884848
-14.783683682753072	28.129965573228738	1.8612705324714174	-0.06208641564652387	0.9707248421582919
-14.975465100779633	27.963363652093868	1.909302201273905	-0.06903904734141472	0.9601574001459521
-14.857377166814722	28.070482248494333	1.8803518216816806	-0.06409075735208183	0.9670788732167555
-15.247091508969765	27.723494694946858	1.9764810647064524	-0.07888156373961208	0.9439928520586481
-15.438921475279523	27.548521108541188	2.0233816820215775	-0.08623740421095183	0.932729408496791
-15.777307067901031	27.23142152114181	2.101711244389066	-0.10094371652251682	0.9085393242157991
-15.505550048294694	27.4862002405047	2.0390587799273083	-0.08905474402411867	0.9282292547145443
-15.95882932927022	27.057658625283377	2.1418924219827957	-0.11014492159448479	0.8931022790414045
-16.071627921968407	26.944874315391413	2.164884323130231	-0.11763072064526765	0.8828614180339887
-16.348879088595037	26.649360708813276	2.2133823967186084	-0.14022501931220843	0.8501568149785138
-16.427997019937784	26.555959712111072	2.224793380416218	-0.1492475085879696	0.8395400963852655
-16.656844434007954	26.17623866269756	2.2305472034298472	-0.20355922634765497	0.7887686153515793
-16.696536478621557	26.09508062700545	2.2262287721094993	-0.21788088666571986	0.7772804928552063
-16.835749776418716	25.686852448177994	2.1882526656017354	-0.2976337504822881	0.7139975822134859
-16.845061757485475	25.628453285604436	2.178684683996073	-0.31170773708698885	0.7040472129020428
-16.850433340026893	25.176846057478727	2.0943844900354143	-0.42871006687741664	0.619255437942396
-16.85038673364371	25.14105029551206	2.087487502406458	-0.43819183946999823	0.6126711793705392
-16.822804208812027	24.752145786172367	2.0225708915725926	-0.5340802359572507	0.5393525691031547
-16.814022621155868	24.619664448408173	2.000444767229752	-0.5667264532379951	0.5144640175878279
-16.812945472733826	24.6090037446475	1.998804871377064	-0.5693104809601838	0.5124106659258161
-16.723937840816944	24.10943746964462	1.9180779978587368	-0.694634024468396	0.4075954584796547
-16.711672631053567	24.055094941481215	1.909961268310003	-0.7080658115538846	0.39618186208710954
-16.289023552988983	22.907733919851253	1.7424198619761035	-0.9896153510462343	0.12068452602516373
-16.541701583590093	23.45604246001041	1.8230114070901187	-0.8524231354017766	0.26028773998487237
-16.554803726644348	23.499372302025698	1.8288372540917055	-0.842061512195311	0.2701463408597967
-16.28488538521969	22.898119481008653	1.7411337291510145	-0.9918528724868855	0.11827814533112715
-16.26218103763534	22.856454352609262	1.736487369276405	-1.0017171191854586	0.10761083041291436
-15.969194038819062	22.31634337785984	1.6759451851686098	-1.1297273040363314	-0.0314268486965171
-15.890230123807179	22.1925020649246	1.6692930845364455	-1.1591458967159922	-0.06305201390330775
-15.611918811164477	21.76175729997115	1.6460047829100346	-1.2597133031406393	-0.17609862083985617
-15.389654649869971	21.467446140267274	1.6424687776720948	-1.3219397845019292	-0.25546119166539744
-15.211472875440649	21.22502075941048	1.6386934528295694	-1.3717233680117087	-0.3218681447605667
-14.852605830718518	20.76860561637889	1.6610641566672895	-1.4599684332361287	-0.4359468927234818
-14.818368111934701	20.727265125728813	1.662732183183147	-1.4682661570578712	-0.44683872343800835
-14.010753868674147	19.956266747716498	1.725792241006865	-1.583773421020824	-0.6290242242807529
-14.087441807327457	20.012526511232718	1.7171487245357346	-1.5742854127745278	-0.6185484639666134
-14.468160486474938	20.371519812579944	1.6875528111137614	-1.5253015414455477	-0.5438813351327794
-14.161164464278139	20.08381166702931	1.7098915021441707	-1.5647760850821504	-0.603686008434948
-14.781086333771103	20.690256417429	1.6651772286255162	-1.4744628322094617	-0.4572230832937816
-12.566775432145782	19.255877513320883	1.9987286750029487	-1.7986550389432705	-0.7025031844087641
-13.290339014836286	19.46305631769065	1.8168404574811312	-1.669857541899724	-0.7065284706861343
-13.1729303124603	19.418787275288505	1.8438879364155065	-1.6898005864859478	-0.7116215417067517
-12.843245224742368	19.28971157894774	1.9186810198763875	-1.7438076762673171	-0.7242938234560838
-13.364979556612642	19.508469790386137	1.8077681240965184	-1.66183321125791	-0.7016398708378383
-13.714991928392514	19.7215588672211	1.7596102512423504	-1.620779750374405	-0.6762257266792862
-10.73275094914898	27.601566124654774	1.2602942962960282	-0.7618814915609045	0.6347843947472307
-10.621312259153935	27.431657608134955	1.3188772529269217	-0.798377581344494	0.5973647789306308
-10.494472622804425	27.139762728691487	1.4120370888679707	-0.8556996696202341	0.5398632766295567
-10.440814811578786	26.97290839065918	1.4505264888231422	-0.8835454212873448	0.504246177405906
-10.340010025599554	26.46761329405222	1.5647909022928967	-0.9675997282706912	0.3888350783190079
-10.310942985096554	26.231506882359504	1.6036818692053374	-1.0020070268599452	0.33895449776082265
-10.254915889396067	25.788604694922874	1.7175127850890446	-1.0852727097041073	0.25072261649390754
-10.226478276469011	25.49740684588262	1.7973089468504266	-1.1464038847210793	0.18284798830457635
-10.15297056364784	24.454238785309386	2.1587933944170103	-1.4093177664306693	0.008674970446254999
-10.148816922605754	23.97207807587904	2.3087172087964083	-1.5210954771078256	-0.06362009691450235
-10.1572747910747	24.735583520367605	2.07075375041035	-1.343779610047855	0.049686595808243826
-10.162097597121184	24.830116402868736	2.0384031089266834	-1.3189329501212685	0.06503292231729307
-10.162546766859359	23.84260305188515	2.3350818326545033	-1.5454889706233932	-0.08260648093855455
-10.199764060738538	23.17965757589045	2.492395934886969	-1.6793345450270383	-0.18601898954460838
-10.264133457042867	22.925685144978395	2.51488231468677	-1.7153274006701547	-0.22011199572071571
-10.334836167150385	22.416165687077918	2.5814906626177088	-1.7980408046449536	-0.2943075015192852
-10.491992980100063	22.018023813554393	2.5648422148101875	-1.8330895881358478	-0.34870546801460883
-11.549836964138185	20.072338696358347	2.3581409081769436	-1.9227679108076798	-0.634346994226062
-11.554967867880773	20.064003427239495	2.3568525769373467	-1.9226835798977042	-0.6352142035136745
-10.551136967279964	21.796553611972193	2.567495947273212	-1.8560771596972387	-0.38380347365764944
-10.861109989919282	21.2561808403101	2.500674638648995	-1.887380062450147	-0.4595242591174646
-10.944210941660401	21.11696785294288	2.4833557590081834	-1.8941808816850092	-0.4806792483775001
-11.133323225905555	20.800917117156818	2.4436241972524066	-1.9084319522725273	-0.5277217488875212
-11.346534801731305	20.436488911990164	2.402140947305738	-1.9213443877716387	-0.5834990948004495
-11.231518843805489	20.62710766906838	2.4253546810812283	-1.9138170163626442	-0.5567655732942531
-11.741469854730147	19.77949816437784	2.316550494855718	-1.918008784692863	-0.6759041717102603
-11.841147224706019	19.661418434931374	2.2861052871990473	-1.9112102327532372	-0.6900600049579397
-11.973386913159729	19.52262481256701	2.2465972770907747	-1.9032486704452523	-0.7059410039435412
-12.17042537041236	19.353881967026794	2.1665943324220307	-1.8786819084789776	-0.7149679316369852
-12.254791953417843	19.298450378205736	2.1194708033805885	-1.8615611970375636	-0.7054553037893045
-12.107678242949614	19.405561627556374	2.1911229638834135	-1.8857387395749314	-0.7121253356975695
-4.288326386940742	5.8070230604936794	0.05515802483285417	0.047669428792433084	-0.019291644067402053
-4.307057605244767	5.526002436139832	0.07622888279936768	0.06700112645251378	-0.020988810246906887
-4.180171464701457	5.245978145694322	0.09818084753411356	0.08854846398286305	-0.012172309007618481
-4.162615861022818	5.199209053922773	0.10162632407737314	0.09178858761284549	-0.010961438755145386
-4.143652721141185	5.191949089536986	0.10233061744330145	0.09228684822762998	-0.009755727095613247
-4.014987066173259	6.398560350145364	0.010780722306869396	0.006650629388504286	-0.007775095208054198
-4.102160277057983	6.226155071234556	0.02351049878635683	0.018904246304468346	-0.010476452098497176
-4.158587255864665	6.1200098173878565	0.03165869750572345	0.02678231718478038	-0.012582340405947218
-4.284793079351208	5.824858607178209	0.053745510965333795	0.04633124344517953	-0.019066560307467954
-3.6322745368198053	5.1479752237781815	0.10925265939104616	0.09661347568093484	0.028328180493725277
-3.7520724673596213	5.133869891353276	0.1093858991376644	0.09742410900229155	0.018453726039652472
-4.068810461062704	5.185234828589743	0.10363143624434903	0.09321808516050636	-0.0043017516028447875
-3.4079134276844885	5.238028583704212	0.10634123828178416	0.08975295148139385	0.04597321174310542
-3.870611147185512	6.723331704642558	0.011655086844280902	-0.010363500542200298	-6.581056848414781E-4
-3.93550508782948	6.569124366309313	0.01364614334423148	-0.005812866682271285	-0.0026230025289574683
-3.083077723553127	5.477621858005871	0.10102357909534751	0.07021085076456395	0.07216840397225144
-3.2016356353304536	5.395281637801698	0.103804707813273	0.07785298476627339	0.062264813966614874
-2.9250367521464256	5.618751443255416	0.106938890450795	0.05867707645573147	0.08585889100141302
-2.808073832376915	5.742408533499555	0.10989969864879602	0.04898360419796087	0.09500154534518225
-2.561109083068193	6.012828978318681	0.1361222081413959	0.027561802661104223	0.1174761543636413
-3.6562255957727294	7.214473650128381	0.032471513048003914	-0.027266202037395652	-5.117155329485989E-4
-3.592522873141893	7.34008329807876	0.0585310521586346	-0.047886382306178664	0.00325414701720313
-3.54328167840365	7.470859406778205	0.06613012104019418	-0.05410366199189981	0.0036773819785990416
-2.1477862434435124	6.617732931249476	0.21644511388891266	-0.031171786204118514	0.1620129700892557
-2.178221292733067	6.571855578800015	0.20886264252355355	-0.025664436996658296	0.15918931371061873
-2.0648331524982755	6.7576354797203635	0.23793340340891928	-0.04769487122835547	0.1701648987392172
-1.8849213199230619	7.066868042911974	0.2850509948648952	-0.08401689023891744	0.1872650551167594
-2.4120263893614973	6.229400814325045	0.16340796707792893	0.0077807727852153355	0.13366120046914484
-2.5361866250272955	6.047252036713077	0.1388863137798395	0.02538032116831576	0.11974640800098102
-3.935819787141531	17.984500048599497	1.2715096575073646	-0.6824535071548263	0.13265906367449515
-3.78336958602557	17.993315823553566	1.2612796230791987	-0.6852951855096802	0.1305044802718742
-3.427077741744119	7.766058137175304	0.15075076937899173	-0.12017214223055996	0.008123090490134158
-3.406569881135219	7.832445527304884	0.16206454723452385	-0.1281563002316995	0.00842129559798939
-3.395983191054093	7.883794864942119	0.17093694021571454	-0.1339544228544544	0.009040632620960803
-3.3371281060386737	8.150918617555703	0.22145719278131892	-0.16230856795576132	0.011681985994901074
-1.278169408830863	8.48437433428823	0.5019034645267992	-0.2540604138531369	0.24041913572372617
-1.4540629241815408	8.03470965362341	0.4338915493285142	-0.19981439260319916	0.22888104334514658
-1.8167261401452421	7.208011822579171	0.3055740877142422	-0.1005750541723178	0.19511997356519417
-1.5523830370140876	7.789776732269239	0.39516548488723235	-0.1686034517388515	0.21868210124180193
-0.9410764433027281	9.405038530050247	0.6297299915973481	-0.35711079814908175	0.2552671085311024
-1.0329367331417418	9.151234284338832	0.595674892262874	-0.33095822811140063	0.2520404299558915
-0.7679094447811552	9.95277965234512	0.6937184115062074	-0.4066219543777282	0.25908648779166765
-0.33002843814312044	12.134348277380695	0.9067792598921202	-0.573328827916695	0.2555355044551465
-0.3357764586920513	12.078843485378034	0.9021715448401975	-0.569689847607072	0.25603559137366544
-3.417433509638533	17.827381727176302	1.2406182723463015	-0.6957949416816549	0.13357926791534833
-3.353382382951112	17.741842308688575	1.2375828037182584	-0.6984168172370258	0.13547900692144982
-3.674832941632539	17.93323560833925	1.2557621346919343	-0.6873835133394304	0.13285697672368402
-3.5409307277999584	17.885907081965335	1.2482264782835328	-0.6925315678643931	0.1326094114850166
-3.1860561960175433	17.549365365355296	1.228857862650494	-0.7023319274432964	0.13837231297207508
-2.9981130641699174	17.395321314172424	1.2210296762607926	-0.7050812535955037	0.14119602446079552
-3.2165215628928006	17.57820816975883	1.2300442155364264	-0.7012541406296242	0.13820002800262224
-4.1137207324417435	17.95308223849858	1.2873709372159567	-0.6777673699907615	0.1321622121347579
-4.160621080742889	17.795938972454014	1.2945555851770352	-0.6780163114005724	0.13491221185975247
-4.190763877417752	17.70804950350443	1.2985832295991624	-0.6764121396185337	0.13585862069602825
-0.33050020850094985	12.145123827625998	0.9074919265025783	-0.5738577250151876	0.25536806262536416
-1.4343564303268679	16.31909273804294	1.1418089473014321	-0.7135829353533935	0.1699020019987777
-1.3066176526698219	16.0680303809159	1.13089464834859	-0.7127792790925791	0.17369159097658698
-1.1152979539279455	15.611202681804269	1.1111146060594472	-0.7072353902393463	0.1832836219332859
-2.4474803932797915	17.1585224792057	1.2010080059054578	-0.7105001535821184	0.15037038524135368
-2.055761384167546	17.041296048986602	1.1836273427175086	-0.7142946368310383	0.15522465333532512
-1.9984998164489554	17.002629506016117	1.1804938724765035	-0.7140590313816603	0.15681649134061162
-1.5724149375605685	16.580962567434636	1.15421405927521	-0.7162581747694037	0.1647034237383619
-2.9820955633715815	17.38344915169903	1.2203947531093693	-0.7052566878051455	0.14148588964974196
-2.724789042326286	17.256116533629893	1.21091039319426	-0.7079219097129017	0.1459176103006319
-2.531457869203797	17.190304756335227	1.2040329600634818	-0.7102476153006854	0.1482979113133874
-4.183190145794866	17.56540290424019	1.2976380915204806	-0.6759581510979006	0.1375469057127563
-4.207099313692599	17.371866069837257	1.3006608727196507	-0.6775674449401886	0.13929115927862176
-4.17345519997633	17.089831976884682	1.2931762678666598	-0.6801980438864279	0.13859497484701377
-3.3148310309893363	8.423923301546052	0.27274462656879805	-0.19596999417677846	0.011861578328466942
-3.3001926290874843	8.663118489326514	0.313811416446789	-0.22528972135481037	0.010614685379130335
-3.2862287614074197	8.915212706658004	0.3559971215209976	-0.25403428140696993	0.01196843639975671
-3.2794829862540458	9.153166440048345	0.39885916372649155	-0.28377589372664624	0.013296340846200995
-0.3805651487088481	12.953841366376702	0.9625741922688109	-0.6157462927324923	0.2415954089414199
-0.4307061904896281	13.36924122248353	0.9911234538513807	-0.6378139674567496	0.23379698734949356
-0.5075965103225141	13.744646939005303	1.0121702750507335	-0.6513199542371857	0.2265225476685862
-0.5977318219793605	14.096499370658435	1.0338064619544802	-0.6665448068569322	0.21811185932643445
-3.2676731937878696	9.605726412719452	0.47375288555851336	-0.3323061846870007	0.020146867916633233
-3.256429234120413	10.042692132374542	0.5444293042746142	-0.37747826832817455	0.02716013247639985
-3.268410707882346	10.416945356274994	0.597964755497618	-0.40889804456850143	0.032817364222357905
-0.6591870284780542	10.31262568099423	0.7370572471549408	-0.44067754075792787	0.2614540333516985
-0.42285288091859907	11.258976825610697	0.8340525275232115	-0.5158891097657221	0.2632188773287714
-0.42939644071267913	11.215805729165236	0.8297477273120271	-0.512366291649833	0.2633872379799574
-0.6312573047807166	10.428088654680536	0.7502567060323544	-0.4514246348007094	0.2618914345526972
-3.2903234695987535	10.897386429199772	0.6708114021900533	-0.4532653568349747	0.03974136368394769
-2.987291544864133	17.386535233830127	1.2206184754929315	-0.70522026951347	0.14138390245093194
-4.164359810315925	17.031866286091535	1.2912445681031675	-0.6802864222195221	0.13883894693526372
-0.7097934901376413	14.466809880080852	1.055524736873024	-0.6809556453920176	0.20863543560716136
-0.8575672753041089	14.969271293498517	1.0795938493961923	-0.69312443613331	0.19805828033720685
-0.9532329287786547	15.217415294466539	1.0934015343088097	-0.701003848417141	0.19129473154570956
-4.1386892518049425	16.602845789463966	1.2741711777575258	-0.680098910595601	0.13531091213604296
-4.159558946386909	16.976159925336383	1.2888898626789824	-0.6796242481551525	0.13890363495415664
-4.083322820670365	16.225441788462653	1.2529908432228514	-0.6782576118537442	0.13144231171268797
-4.075875945060494	16.183223288394085	1.2504424474668094	-0.6778199755675007	0.13126595924359322
-3.9528003255732322	15.292784673108926	1.1807500055308708	-0.6663142043944589	0.1129508854655437
-3.9992067929440043	15.73055462668215	1.2173679070906873	-0.674138242882368	0.12296968090684691
-4.068371905853679	16.139351008679608	1.2470384852400036	-0.6770309475954776	0.13059262901664298
-3.903746688804401	14.691009127397303	1.1265537047178986	-0.6510061563755875	0.09958404799457377
-3.86987704440043	14.375574603567006	1.095467508037233	-0.6405546766216759	0.0938274196287671
-3.9256796422272324	14.820378173973397	1.1387241480194552	-0.6540451834635788	0.10216712907775785
-3.9497350317267026	15.228464150498013	1.175024139296637	-0.6645489429334801	0.11156928328035882
-3.7268568443784513	13.894308007070336	1.0445927950913534	-0.626799964246047	0.08590055834268258
-3.698215854277132	13.779058127098043	1.0320713024068455	-0.622887939973739	0.08405889096206311
-3.6779639093146645	13.673870011895303	1.0198817500787274	-0.6178942543786672	0.08264812160929039
-3.571181750067259	13.33170586472178	0.9812331775576095	-0.6055585236086938	0.07713178547164137
-3.4835043026903465	12.977876322076302	0.9386681213590795	-0.5872833306409103	0.07366264490543378
-3.404126025364066	12.339701968592273	0.8634391527573355	-0.5553130304577292	0.06185310451200213
-3.3488293333994186	11.895449310153229	0.8042181792276916	-0.5246740716725364	0.056045203559521764
-3.300315153385468	11.14083500028607	0.7059490183037107	-0.4738281089455132	0.04346287496363681
-3.9511621749674837	15.271050023970451	1.178877979592238	-0.6658063277537819	0.11259567443263406
-8.244373317370188	14.628658956740194	2.877849924422047E-5	-2.4247791324635732E-5	-1.527203248536276E-5
-8.208489142862772	14.204433859089825	2.786796634753305E-5	-2.323810951848989E-5	-1.5200815627213992E-5
-8.193734077492797	13.966873422743047	2.7363830599026297E-5	-2.2663944524224905E-5	-1.5179796197648918E-5
-8.232676222944097	14.462837941075223	2.8421832258208453E-5	-2.3859341675464322E-5	-1.5239925946376329E-5
-8.19035693955016	13.837323106092928	2.7092886614684872E-5	-2.2336296341056716E-5	-1.5185791352923418E-5
-8.113167709168138	13.369167772280294	2.606175859858987E-5	-2.119824757361358E-5	-1.5045807556496166E-5
-8.077142174814208	13.181783020574018	2.5640722354061717E-5	-2.072462846233525E-5	-1.4983971572346374E-5
-7.967407351985131	12.816549861797377	2.479399999041907E-5	-1.9844397736907918E-5	-1.4762846575447778E-5
-7.4202031915344335	11.241546128091116	2.10237341204262E-5	-1.598639754411033E-5	-1.356913632132151E-5
-7.380855782333087	11.139150568907128	2.076513040366367E-5	-1.571757353926737E-5	-1.3478557285921823E-5
-7.603903539139292	11.751642921695533	2.2254006531325737E-5	-1.7244971879678623E-5	-1.3979316689253737E-5
-7.696154479064555	11.994745340563997	2.284461119504284E-5	-1.7834426507107778E-5	-1.4188802381418012E-5
-7.744684776673163	12.145936214046198	2.3193672142445583E-5	-1.8193548388586027E-5	-1.4290196821056239E-5
-7.337783016568444	11.036160898112158	2.0496950823749916E-5	-1.5445952259102394E-5	-1.3375146549362987E-5
-5.478513842259125	7.328297301269693	1.0972878899253909E-5	-6.225796779000054E-6	-8.955733615085236E-6
-5.496335515484936	7.350666297835906	1.103792130942196E-5	-6.272974471929754E-6	-8.99665109865543E-6
-5.513292533723025	7.373441024034741	1.1102710993141465E-5	-6.329968432852706E-6	-9.03552546589364E-6
-5.7782594324877365	7.704138241466704	1.2162583507945629E-5	-7.1162411605663304E-6	-9.715605573736075E-6
-5.226288884072366	6.97442447090005	9.940749426991074E-6	-5.261541195529002E-6	-8.354311292340461E-6
-5.1320395346395955	6.880771446866525	9.61719214172813E-6	-5.049114155540562E-6	-8.12568035021048E-6
-4.981658732436152	6.746084424883188	9.098383077678452E-6	-4.676104148662398E-6	-7.735159093982105E-6
-4.872230788355059	6.663668971542325	8.715786371978314E-6	-4.455996422329208E-6	-7.440712135342349E-6
-5.95993806317256	8.088641025459268	1.3094788341258393E-5	-8.193819175082958E-6	-1.0112617352594268E-5
-6.156106083074739	8.43849134717127	1.397580759937853E-5	-8.994711758531906E-6	-1.0565174835209823E-5
-6.3622803987511345	8.893710900037291	1.5095490874082254E-5	-1.0193338983345836E-5	-1.103207576683459E-5
-7.037730777065047	10.279206689455364	1.8610985500790464E-5	-1.3557825948511874E-5	-1.265582336549733E-5
-6.511291309796823	9.166024915663732	1.5786134162190517E-5	-1.0778115039878562E-5	-1.1400688482381606E-5
-6.961309529005052	10.091919377967345	1.8153633694699576E-5	-1.3100284073580819E-5	-1.248037084911376E-5
-6.976746835639336	10.11701394282087	1.821676823975871E-5	-1.3153410588272011E-5	-1.2515067481563048E-5
-11.149672852779776	19.026028297048256	0.24270508696228685	-0.05737117795922931	-0.13797049810965803
-11.177286946315288	19.099277703541333	0.2440529904753714	-0.05958163534760667	-0.13859627713374081
-9.18227086019565	22.941744559833715	0.23157843695299157	-0.15869816678368015	-0.08785683392745702
-8.933979733519063	23.042297787756027	0.22625420472275842	-0.161256299349754	-0.08027857024209079
-9.497726748011418	22.723004536194928	0.2362381097411756	-0.15267055797499554	-0.09650894272350415
-11.201816179455392	19.362671115833425	0.2459603347649782	-0.06655305834963493	-0.1386525966385938
-11.022193536741858	18.71762456011473	0.23710119892460738	-0.04874044574702223	-0.13526632869742458
-10.948655511422155	18.634752597804788	0.23375113551110788	-0.04593801882112984	-0.13328946850377163
-10.739200803101152	18.414265673982754	0.22473771908079648	-0.03911917217202573	-0.12794175857199064
-10.426129079411938	18.242868662510936	0.21021655614852996	-0.03262695215670157	-0.11900563809791076
-10.351495060601314	18.19934593348884	0.20677463931508827	-0.03115268427494332	-0.11687286323604473
-10.276659955502009	18.164399203559437	0.20333373677520897	-0.029877758216586437	-0.11483380040095079
-10.051706148564318	18.092298620546728	0.19236072517446534	-0.026753390928915648	-0.10792657929715208
-11.220597943108505	19.547650220008503	0.24729760758524955	-0.07137611797069934	-0.1386674106151799
-11.213232813518047	19.613678726955158	0.2473903076742436	-0.07282990907312238	-0.13845865947944966
-11.167862918473158	19.983763373685665	0.24810236614156062	-0.08242025643354396	-0.1367095291756956
-11.119734753615504	20.180895538942224	0.2481494477921617	-0.08693653691675811	-0.13567524846108298
-10.889962382093142	20.81510177874138	0.24691107486476982	-0.10258733357131233	-0.12990674721523185
-10.989883259185685	20.57314650704364	0.2475173386819981	-0.09698410394807458	-0.13208624121679047
-10.670647697607485	21.25443563231954	0.2457353861509538	-0.11372467398493363	-0.12462871966900013
-8.656589193032165	23.077778160673812	0.21834955954066085	-0.1615539732789801	-0.07244285031122308
-8.262164632393056	22.97490850022338	0.20338141622383435	-0.15669375343960965	-0.060054861786952546
-8.093510801985081	22.896766634500132	0.1963489440783224	-0.15365757246795791	-0.055310438470347896
-7.68989912608717	22.564207698669875	0.17626212552467357	-0.14079513000867871	-0.04287108562880801
-10.61906467426591	21.352055718189742	0.24547061184501073	-0.11599026732478207	-0.12361877399058846
-9.936768220586934	22.310409278173573	0.24157452499097953	-0.1414296265238909	-0.107893280153214
-9.627937960973474	22.62487940796674	0.23835546372247274	-0.15013055683546372	-0.09985945274137585
-9.573169961095976	22.676544366109272	0.23767561610051857	-0.1514965949820316	-0.09853078324715506
-10.134279956953314	22.058148587414195	0.24251915688725323	-0.1343474944205106	-0.11283170764442318
-10.304582249602808	21.836678921374176	0.24389925004445862	-0.12862925437920658	-0.11662062404628178
-10.555587977067566	21.45179651669559	0.24501168278869243	-0.11836544704152109	-0.12239582546792316
-9.871150253323467	18.04329134881533	0.18373106120965607	-0.024622940548603804	-0.10277215992152622
-9.4491510421968	17.986087424675254	0.16143578243088963	-0.020405562507635363	-0.08938306178136327
-9.39405468440286	17.97674307009461	0.158569393448295	-0.019905362902858083	-0.0877260875408095
-9.318824933668623	17.968766098777905	0.15432630604036263	-0.01921825099179467	-0.0853010889115617
-8.866655676614846	17.930756511797174	0.1289823939084108	-0.015486427706500413	-0.07036653242080099
-7.460370084706861	22.326890903804703	0.16435193122580183	-0.13263154208361652	-0.03704909054308434
-7.181921823170052	22.004421546653404	0.14841004740593738	-0.12022781954776746	-0.02928306944617714
-6.980050576019263	21.793148493492453	0.13813748566917433	-0.11306146313617979	-0.024504874394556675
-6.576542696581086	21.409318391621486	0.11845844659253468	-0.09865039759496604	-0.01418467798104775
-8.591810565175942	17.924390418426363	0.11218346758122211	-0.013182307246452953	-0.06093132675536916
-8.160987566235585	17.895824611247768	0.0828881078051486	-0.009303624599110653	-0.04458470728414332
-8.427526747689353	17.911776804777684	0.10123917203404195	-0.01175331032437654	-0.05484920246037485
-8.540982568507179	17.920050757602066	0.10910885782136177	-0.012784345173084495	-0.05921066580668258
-5.864615339578987	20.755750631962357	0.08815704156519434	-0.07561853202407376	0.0029687877998338195
-5.543802938210256	20.38074487517408	0.07365728106878577	-0.06241449662864285	0.009966434981373246
-6.504364858334945	21.34437545298176	0.11530812477205082	-0.09652835012591324	-0.012619006946794027
-5.970918121132899	20.87023242852833	0.09280592360385972	-0.07913497136001559	9.31435148958891E-4
-5.171797381464162	19.89737251545445	0.05774143378147299	-0.048613006603701145	0.01501387150032995
-5.0245480447987125	19.683822661130662	0.05110784798788269	-0.041728565966747386	0.017277450282813078
-4.900152014728899	19.401774462066626	0.044175847838118454	-0.03492625344289378	0.017095386170134334
-8.045165203849148	17.895237150670994	0.07220786183333863	-0.008013025606592636	-0.03844250885171312
-7.828330068792466	17.887207984644846	0.050869103321244925	-0.0059365620869344	-0.026785503763218817
-7.588389628929521	17.819549385161938	0.012007118663429003	-8.775143313828825E-4	-0.006412254952804428
-4.683175416995011	18.92056128922509	0.033103365044711036	-0.024077054565737464	0.018006498350234518
-4.557131527726211	18.533459102138394	0.02645369762699059	-0.018704441904636895	0.016465306686257848
-4.377707594286538	17.57417867700677	0.012577041725851335	-0.007218977226975666	0.010214086361708886
-4.375950900357417	17.526057226949376	0.011794836802289956	-0.006644414579375552	0.00972779933524013
-4.484941864981501	18.19838652331461	0.020168297785736453	-0.012989477082151805	0.014528795499043672
-4.372825752777866	17.497105804998277	0.011467501778391991	-0.0064774702257933935	0.009459490414505008
-4.260063754969469	16.957122878843833	0.008157777529478273	-0.003976291588899948	0.00662413020467071
-4.2543796491463395	16.88173839584814	0.007614830571997354	-0.0037011506539066917	0.006126389043714746
-4.172479120773178	16.325671413989923	0.005827641161901726	-0.0022959888225148675	0.004200059555743683
-4.151871519508384	16.155447405066244	0.005262289308827378	-0.0018264964983474685	0.0035744863409722712
-4.144035245207647	16.121454065378032	0.005236359957499683	-0.001780187121364746	0.0035167907272140456
-4.072421898747817	15.289956430567175	0.0033251411995488538	-4.7215227814684533E-4	0.0017287466661132151
-4.095328121705499	15.489697359268533	0.0036883036566288177	-7.084109495196652E-4	0.0019950879592068264
-4.118480058777639	15.68595857984359	0.0042440148455044025	-0.0010237876985635798	0.0024631172612869824
-4.140149876500907	16.06180723438685	0.005094459441094783	-0.0016905788333352908	0.003390096642142101
-4.179593610389492	14.862900564725685	0.0022700756056497876	3.5606888762858554E-5	0.0010002074970615453
-4.129583690004605	15.034457843656845	0.002679568032358595	-1.1418150897480673E-4	0.0012683526727231588
-4.332504046130264	14.727261534199787	0.0011818763744886915	-5.3300732454395985E-5	5.68217667509706E-4
-6.864381120883843	17.824925970386563	3.518408627430074E-5	-3.166244354533308E-5	-1.2439351820450727E-5
-7.111456277637915	17.862901719600874	3.541987562548434E-5	-3.1775967449599266E-5	-1.3079136947399706E-5
-7.361730330183262	17.815658423143518	3.5439488636291894E-5	-3.1652026772534345E-5	-1.3723889831031979E-5
-6.699631952192596	17.790187728061333	3.4999343873018346E-5	-3.1564963311562115E-5	-1.2015499793391468E-5
-6.471535900809904	17.65611081898578	3.4519099570888534E-5	-3.119539245519492E-5	-1.143169382147744E-5
-6.01856299486931	16.965651538393175	3.2464769470329284E-5	-2.944232436809009E-5	-1.0287578818251894E-5
-6.018217814642384	16.964954947243214	3.2462769936192495E-5	-2.9440583887167914E-5	-1.0286704179448606E-5
-6.192614293475787	17.31914560580889	3.347464537782609E-5	-3.031687708726115E-5	-1.0724953292422538E-5
-6.358826975092747	17.562077889890872	3.4211134231546426E-5	-3.094985227866566E-5	-1.1144510269812884E-5
-6.018066056155799	16.964687362149334	3.246201036149864E-5	-2.9439938471136906E-5	-1.0286311521388405E-5
-4.908304538333134	14.969355025422521	2.697963530943144E-5	-2.475612775994285E-5	-7.502573978866385E-6
-4.894965705707698	14.956384548239772	2.6941184111595478E-5	-2.4724464909758924E-5	-7.469714298522502E-6
-5.522668475480044	15.89108446419409	2.9553883083422552E-5	-2.6921185496601232E-5	-9.056276939030796E-6
-5.590293973325887	16.02332329799043	2.990990335371457E-5	-2.7224555004474188E-5	-9.226298795193174E-6
-5.62503595550961	16.102423683804165	3.0119306711678984E-5	-2.7405318862644634E-5	-9.308987192901611E-6
-5.79838945170203	16.47567517825189	3.112768800845973E-5	-2.8278381992181185E-5	-9.742631142891257E-6
-5.818300420163335	16.518599132988257	3.124194471243127E-5	-2.837756744191539E-5	-9.78915729704241E-6
-6.016563718580136	16.961325465432818	3.245282244867719E-5	-2.943196035877643E-5	-1.0282554617744926E-5
-4.911331118979538	14.97328547513143	2.6990989784000038E-5	-2.476558818191633E-5	-7.510366327903127E-6
-5.0735700023776875	15.16993664121582	2.75571180915058E-5	-2.52337411111236E-5	-7.919831317531569E-6
-5.223708594183212	15.375437594116095	2.813873987285084E-5	-2.572240449420774E-5	-8.296490254389102E-6
-5.2244114000787105	15.376332166246335	2.814127009391394E-5	-2.572450716280937E-5	-8.298231870647285E-6
-5.424504479191739	15.698092793846305	2.9030775263269914E-5	-2.6472557679798334E-5	-8.80532972005858E-6
-5.22565127061393	15.37825402853767	2.8146554392810733E-5	-2.5728970243549486E-5	-8.301292755098496E-6
-4.7077301313837365	14.774519111724057	2.640277968058661E-5	-2.427964076293401E-5	-7.010635012000207E-6
-4.675015183440867	14.74800878513003	2.632614793724243E-5	-2.4215585686309446E-5	-6.934157876244459E-6
-3.7658512309524754	7.028045440845924	7.440081452679542E-6	-5.750604034807719E-6	-4.705003736418007E-6
