# Supplementary material for: Thyroarytenoid muscle fiber orientation regulates the ability to modulate vocal fold vertical thickness
Source: PLoS One. 2025 Dec 4;20(12):e0337735. doi: 10.1371/journal.pone.0337735 (PMC12677544; doi:10.1371/journal.pone.0337735)
Supplement: S4 Data — (ZIP) [file pone.0337735.s004.zip › Male/contourA8TA15.csv]

% Model	Angle7.mph
% Version	COMSOL 6.1.0.357
% Date	Dec 14 2024, 03:24
% Dimension	2
% Nodes	720
% Expressions	3
% Description	Line
% cpl1x	cpl1y	Displacement magnitude	u	v
-11.968005616002486	39.650844643500406	1.6856266047754453	2.256956645759869E-4	0.2054797098190979
-12.100925229184412	39.521184251215715	1.6836497956102874	2.2448303394411378E-4	0.20549625211955203
-11.810234379374002	39.74293127707726	1.6870279522236293	2.2656069351484858E-4	0.20546737116974467
-11.76596306338081	39.775513356632324	1.6875248640443128	2.2686579210695365E-4	0.2054631127502984
-11.47739948826791	39.862189693672036	1.688845842866189	2.2767720181934446E-4	0.20545018920677174
-11.258980847445656	39.857881496438054	1.688777875376053	2.276351959446022E-4	0.20544866573937218
-11.716143543792246	39.796222579001906	1.6878400314440456	2.270607626990245E-4	0.20546020363430584
-11.163938214941039	39.85365079891891	1.6887140411968913	2.2759126792336527E-4	0.20544828019407232
-10.796207435616262	39.85090503287166	1.688671473209954	2.275517464214818E-4	0.20544518394615252
-10.709496869932108	39.85039381204079	1.6886630737662958	2.2754245232423542E-4	0.20544443912610744
-10.37169574884199	39.850036177539195	1.688656986049142	2.2752290193364007E-4	0.2054413449787421
-12.13512273325702	39.460672833157	1.682727681561093	2.239179684309912E-4	0.20550371163820264
-12.240660142730178	39.24849072022055	1.6794954783611729	2.2193444831777797E-4	0.2055297321427446
-12.227325367848685	39.08705965880899	1.6770341334920933	2.2043086465075353E-4	0.20554865809551554
-12.205740642978935	38.979124391808504	1.675389989013286	2.194249787313684E-4	0.20556119362707254
-9.681369688821853	39.850002288818345	1.6886502123822031	2.2748801575101418E-4	0.20543495225234776
-9.209886193231677	39.8500022888185	1.6886514345482233	2.274592098556253E-4	0.20543058756820787
-6.503691158131879	38.96454001876737	1.6751426954904929	2.192104690678308E-4	0.2055103380960868
-6.587351156296421	39.29642873129991	1.6802032080658835	2.2227401813614526E-4	0.20547185083273106
-6.771159512318912	39.57700815680421	1.6844785532991384	2.2486796465604305E-4	0.20544035768713997
-6.814129999907874	39.651652838586976	1.68561664957056	2.2555765604202513E-4	0.2054319245045282
-7.229593906641747	39.84203493583536	1.6885193763757078	2.273245385782826E-4	0.20541324354049217
-7.181795837296288	39.83706132882147	1.6884435786944585	2.2727768112716E-4	0.20541339025694194
-7.033567159296577	39.76166368437849	1.687292872641431	2.265789596188285E-4	0.20542093925951943
-7.6946177519140235	39.85300356006798	1.6886891502385108	2.2743104833072614E-4	0.20541623596888978
-6.488283836647731	38.91091546805024	1.6743258114521666	2.1871375646316836E-4	0.20551653810227485
-10.243595360807257	39.850002288818345	1.6886565057524954	2.2751374769693563E-4	0.2054401608126184
-9.730298368089413	39.85000228881833	1.6886507727793967	2.2749027710546938E-4	0.20543540489894288
-9.743014193148053	39.85000228881833	1.6886507374989257	2.2749117454023892E-4	0.20543552262402803
-9.085341826788042	39.8500022888185	1.6886505060435906	2.2745388507886517E-4	0.20542943506208047
-7.779783738995952	39.851154726690396	1.688662838927227	2.2741394050781986E-4	0.20541724107343473
-7.886706964608754	39.850916601280545	1.6886577115247703	2.2741681672537126E-4	0.20541825702477454
-8.209330570361047	39.849987794146756	1.688650695133039	2.2741188392139705E-4	0.20542134242746482
-8.699211804792647	39.85004545472901	1.6886542421023376	2.2743027846186702E-4	0.2054258604464868
-8.427966558711145	39.8500350871401	1.68864966082134	2.2742292688774024E-4	0.2054233553223309
-12.152615457473026	38.61822056218743	1.6698887945467642	2.1607374361578687E-4	0.20560328910524497
-12.150457207342695	38.60568225439725	1.6696978701473246	2.1595726027999812E-4	0.20560474850870908
-12.146591986235311	38.58859764700979	1.6694374245121057	2.1579912719310595E-4	0.20560672860406498
-12.074238696384148	38.24828133015453	1.6642541260188748	2.1264312328953653E-4	0.20564621292748536
-6.441829287929373	38.514252064367554	1.6682829146569182	2.1504745496578047E-4	0.20556302377615876
-6.4796557750756225	38.830935381536946	1.673106059897199	2.179753817396449E-4	0.20552591831926775
-6.431316994593285	38.355730965701305	1.6658664334579116	2.1358852969833003E-4	0.20558167720208806
-6.415000660473024	38.12021737547059	1.6622791767990843	2.1141518412418406E-4	0.20560937960191628
-12.006552716049852	37.91928976266428	1.6592384841705488	2.0960512427627013E-4	0.20568440707458902
-11.966773292852782	37.7322909897182	1.6563906352577402	2.0787806448390318E-4	0.2057061029358712
-11.899335717233097	37.41624344712912	1.6515736047107068	2.0497120403806544E-4	0.20574277052326198
-11.86072968481382	37.23337054820751	1.6487889659747974	2.032855660346904E-4	0.2057639907785928
-6.405495081109018	37.81045524455644	1.657556955981717	2.0856743472808155E-4	0.20564592829143796
-6.3802834672144035	37.49850283645258	1.6528063500658314	2.0569865033572763E-4	0.20568259304631736
-6.34327199449609	36.990127261889924	1.6450577704560714	2.0104526886971703E-4	0.20574238089921926
-6.3346776499635205	36.89181710192548	1.6435620008955567	2.0014393385945064E-4	0.20575392898882064
-6.327277488709939	36.80573234114482	1.6422517247815718	1.993598659448542E-4	0.20576404400990933
-11.839379859361392	37.12464213602315	1.647130995505354	2.0228766138846754E-4	0.20577662344507522
-11.66031709327127	36.191536938073696	1.6329167660357329	1.9375797857682233E-4	0.2058850674181819
-11.619905720758748	35.962379473002436	1.6294301834001237	1.9166976994283412E-4	0.20591173150753062
-11.730360249335298	36.58305483766412	1.6388874812970786	1.9732208889556375E-4	0.20583951781854987
-6.248695444183289	35.88284413383002	1.6282040592538327	1.9093470855186738E-4	0.20587247062681732
-6.190644674951313	35.36621719878445	1.6203320148390041	1.862715810306557E-4	0.20593305285540348
-6.146329446134891	34.860882297696094	1.612638956586292	1.8168411079942296E-4	0.20599240976010336
-1.0600869276340483	18.316100001774196	1.3610730004344707	4.183405807703527E-5	0.20790723691490026
-1.0459016161732135	18.37692181363064	1.3619951133108448	4.232259890142801E-5	0.20789993577140314
-1.1744205707972624	18.153797557800345	1.358610052106097	4.053052787038897E-5	0.20792733255406295
-1.311326192584243	17.97535615877772	1.3559035721450616	3.9097220870209467E-5	0.20794951717808396
-1.386335587551091	17.922671465764726	1.3551038226206893	3.8674896629495276E-5	0.20795634407141425
-1.650548821745367	17.757514160475903	1.3526006066581737	3.7351078407767484E-5	0.20797797813634158
-0.9718149006219283	18.630446296863695	1.365843471328747	4.436111146855751E-5	0.20786938167158386
-0.9542349860686515	18.852537320770427	1.3692121890915052	4.614684505551611E-5	0.20784299441867585
-0.9467123425971604	18.932059856972355	1.3704197619653296	4.678710743351558E-5	0.20783353621305928
-0.9488912973033679	19.009058522305217	1.371587942532172	4.740722086237629E-5	0.20782445368607086
-0.9602591937381534	19.185733594449147	1.374270464275323	4.8828794140222265E-5	0.20780366597261962
-1.0005126263859143	19.36574217623491	1.3770009505439904	5.0276794320820725E-5	0.20778271516136146
-6.05347281998843	34.07388368729615	1.600669726663734	1.7461974881800689E-4	0.20608465025675246
-5.779746191862431	31.198536783186327	1.556894974521443	1.4905097743968287E-4	0.2064222403472317
-5.81260308842713	31.6601371096856	1.563906796354935	1.5310155951114125E-4	0.20636793841904652
-5.898916358898413	32.61341104261303	1.5784338729442484	1.61572404388264E-4	0.20625597938089857
-5.976331308258205	33.33624786626052	1.5894233069318697	1.679953445203974E-4	0.20617118674301832
-11.555172919712001	35.57995576034233	1.6236055391327628	1.8821450071175501E-4	0.20595625241094034
-11.427224513094306	34.824469013294944	1.6121005792480267	1.8135289114322081E-4	0.20604420757769581
-11.302991741507174	34.01939293201957	1.5998377958171865	1.7412148394265974E-4	0.20613803817263004
-11.26269403333529	33.74326682230424	1.5956423795319021	1.716266446572024E-4	0.20617024017253407
-10.87492360433819	31.536162433666846	1.5620437810309789	1.5199177372360594E-4	0.2064270819035518
-10.79808267178972	31.096982410679725	1.5553624794580767	1.481770468406605E-4	0.20647818890070727
-10.515617328365707	29.431210118152052	1.530028102299545	1.3351976642989472E-4	0.20667213085021857
-11.095255333576779	32.78560916869341	1.581045174995595	1.6310358788314006E-4	0.20628169477498465
-10.374607869233792	28.677418549364212	1.5185477872740585	1.2702222456818611E-4	0.2067597817473691
-1.9007542873442729	17.670028077820447	1.3512731992830553	3.665218758316009E-5	0.20799032065210032
-2.0779141835942943	17.606247817656115	1.3503066140581916	3.614317619551687E-5	0.20799927758018305
-2.421704394542373	17.610906476909	1.3503777117638915	3.618674553956893E-5	0.20800147887482667
-2.5268901597962445	17.60827853304663	1.3503383042172898	3.6167848604701206E-5	0.20800263189612883
-1.0157099330243569	19.441588102125813	1.3781527342170588	5.088790603137383E-5	0.20777387350408844
-1.1062328150339649	19.65851365771074	1.3814448290823438	5.263252450416723E-5	0.2077489625552216
-1.0950141199455286	19.63861486947969	1.3811428202514329	5.247249287100708E-5	0.2077512242637165
-1.0936631912571904	19.634142492606518	1.3810748941615223	5.243639945146163E-5	0.20775174198411978
-1.2019485900933222	19.823967402584525	1.3839574354815622	5.396294443559077E-5	0.20773017667964855
-1.2626663164006444	19.90610167368628	1.385203492906666	5.462126475104043E-5	0.2077209556102267
-1.3479656887537845	20.02184186709379	1.386961967882978	5.555055302495315E-5	0.20770796016499882
-1.3818036936806772	20.069240413165744	1.3876813248413131	5.5932251019825645E-5	0.2077026293746879
-1.490043238491493	20.21081153288452	1.3898319799774494	5.706752799259386E-5	0.20768676450809762
-5.495158991359491	28.68268136418761	1.5185970269528588	1.2709267070377836E-4	0.20671732620334163
-5.507477156915547	28.790577524822243	1.5202336596685717	1.2801721488301851E-4	0.20670466815858085
-5.640376413522405	29.93509919763994	1.5376610378992435	1.3797373649500108E-4	0.20657044372193967
-5.66674537726079	30.200894570944342	1.5416973752910181	1.4027564687281547E-4	0.20653923684983413
-11.232964758328787	33.56280133293661	1.5928921708643675	1.6999553759481143E-4	0.2061912608343455
-9.890707351552885	26.584105713780335	1.486697772233149	1.0906313208316863E-4	0.20700247768791422
-9.499209611630052	25.463046361573806	1.4696547742299297	9.964245093761015E-5	0.20713139488243443
-10.251371607480321	28.08873461337165	1.509591424041433	1.2189194826145597E-4	0.20682813265116295
-9.949856872037069	26.81141811544305	1.490156532241897	1.11017259745845E-4	0.2069761751546163
-9.409620206466	25.28683176907262	1.4669681809142001	9.815918217653266E-5	0.20715143497110172
-8.975776833099328	24.413789608181347	1.4537252069088011	9.096660042245922E-5	0.20725087019552085
-8.450931047688341	23.67686534172989	1.442497280639173	8.489590666403928E-5	0.2073335290559728
-8.315280225053407	23.486682331666373	1.4396150461541164	8.33633289094217E-5	0.20735487853016998
-8.109310669822081	23.245736403988893	1.4359481777636396	8.142925580028733E-5	0.20738165907582254
-5.04821833795282	26.35030357792787	1.4831297808715758	1.0715529225591261E-4	0.20698949364580904
-5.072511135861281	26.457154341834364	1.4847498780375048	1.0804113447099302E-4	0.20697704471880463
-5.319014801988768	27.6151602307035	1.5023593465692084	1.1789209986200479E-4	0.20684211186435614
-5.298549699956672	27.508324942348306	1.5007376464064541	1.169917725486097E-4	0.20685458195196627
-1.6547952866665352	20.435138707303928	1.3932362111760777	5.886667517776411E-5	0.20766157105791577
-1.7068462026965912	20.505043732104994	1.3942984226320272	5.942957306415344E-5	0.20765372645295632
-1.8328638043067826	20.675856534446993	1.3968911939044197	6.080089541566119E-5	0.2076345471046156
-1.9146876228856835	20.78271581099791	1.3985149756273128	6.165776128880964E-5	0.20762257276227858
-1.9589596542270868	20.838178803681924	1.3993564323813488	6.209930990697293E-5	0.20761637125636667
-2.2267902915590323	21.173727916983232	1.404459919012741	6.47986112836848E-5	0.20757885624652084
-2.4765836027203294	21.524027437877677	1.4097723148424912	6.760634508077448E-5	0.20753944735258523
-2.510632075597485	21.56945277354053	1.4104635823988647	6.797439326589156E-5	0.20753435191296263
-3.4170539347823667	18.323036770820913	1.3611850261920349	4.190435043317526E-5	0.20792529048355918
-3.3613588547056894	18.26201824120377	1.3602592013906434	4.141642885472392E-5	0.20793205732372005
-2.8302006677410443	17.7685842180935	1.3527696813873842	3.74579645161757E-5	0.20798611437199432
-3.0213186080937637	17.882690433716814	1.3545018604154033	3.83759318947043E-5	0.20797415808510522
-2.9853774190574067	17.85333337493745	1.3540569556738866	3.81405473270629E-5	0.20797734097079168
-4.904236518511963	25.91960781073081	1.47657066164177	1.0356912112703814E-4	0.20703927281327836
-4.723668736196532	25.314951331292864	1.4673886922659705	9.850066322031288E-5	0.20710932297196732
-4.604679940346854	25.051089745874435	1.463368525697713	9.629146491466859E-5	0.20713955250962562
-4.281370486848969	24.383328411417228	1.4532393577095188	9.081569292395234E-5	0.20721593282697548
-3.2125741016240386	22.611557155864187	1.4262939555564698	7.63734699728961E-5	0.20741679224006737
-3.272014261258436	22.70654698603269	1.4277345174864775	7.713711698014277E-5	0.20740603753076578
-2.5518384799861815	21.63096481182497	1.4113973834717124	6.847378327821322E-5	0.20752741261456012
-2.8735384712196232	22.08009398368013	1.4182259792322371	7.208764592557648E-5	0.20747690396073065
-3.1756044296995665	22.556944434453374	1.4254628585715465	7.593646070377283E-5	0.20742295254724408
-4.545571876999899	19.652622560032107	1.3813694136152654	5.253057147772919E-5	0.20777724838819128
-4.424895516455141	19.524062222800467	1.3794180892710284	5.151005203162399E-5	0.20779148023261507
-3.958958611653594	19.00470136406695	1.3715309921446845	4.7356781035568806E-5	0.2078490948447816
-3.8782730930382083	18.915322300283425	1.3701759087235568	4.6644924791228225E-5	0.2078590143746471
-5.025563667731989	20.107549344377823	1.3882888814849497	5.618367600666764E-5	0.20772738174272876
-5.277731362781373	20.350988119887234	1.3919769649439444	5.810659154941427E-5	0.2077006225779971
-5.606549304112775	20.6598148798465	1.3966766732680473	6.059915889415659E-5	0.20766681434512574
-6.131048509468386	21.17349677678001	1.4044661342431386	6.468435097387936E-5	0.20761032514564884
-7.17416985769136	22.198608654304337	1.4200349736963491	7.290894762888134E-5	0.20749766784941287
-7.6413332318231895	22.67125431062098	1.4272374910134864	7.675112731462131E-5	0.20744566343243975
-6.9150129554945305	21.927639425126234	1.415931728051151	7.075785976596082E-5	0.2075275992586333
-6.31895859009996	21.343154735881807	1.407053931983263	6.606537424776169E-5	0.2075918233659986
-6.618255579081206	21.642875823077	1.4115939596958245	6.848039977940586E-5	0.20755884483847178
-3.6680004015474728	23.30103040805593	1.4367803868240094	8.194385234783397E-5	0.20733894513524587
-3.83446762916781	23.580833568731567	1.4410284178249024	8.424984514559736E-5	0.2073072171517039
-4.071443328978513	23.987709649252928	1.4472177933404375	8.752965938032647E-5	0.2072610023321138
-7.640251545310057	17.586782544931808	3.499446816246421E-5	-3.114828422657749E-5	-1.4271701729644108E-5
-7.509356374993602	17.79911102953117	3.556718125699754E-5	-3.171737977145022E-5	-1.4084879024237205E-5
-7.6989388334005735	17.4903691638282	3.47554485211083E-5	-3.0909243441618276E-5	-1.4359878179231875E-5
-7.762103216471637	17.30759444679789	3.430288944937652E-5	-3.0447977726467295E-5	-1.4443457431256241E-5
-7.821162534822876	17.152686250634986	3.393743297505508E-5	-3.006710550290986E-5	-1.4530858242351093E-5
-7.87221896818102	16.9473112831706	3.346848898526552E-5	-2.9574112325357903E-5	-1.4601928701596428E-5
-7.921170402924522	16.753942907049066	3.302994582067616E-5	-2.9109543397958346E-5	-1.4670851549653437E-5
-7.9783869673286425	16.470761822820492	3.241796822177446E-5	-2.8450688533279877E-5	-1.4752112671548158E-5
-8.003886469325913	16.357472230499454	3.2173933744250084E-5	-2.818383547042119E-5	-1.4791015858278391E-5
-8.041803974825056	16.197407590250943	3.185620818172037E-5	-2.7819238767300703E-5	-1.4863175131733612E-5
-8.11957094103931	15.808141817188318	3.107561183528793E-5	-2.6935619224727333E-5	-1.5000583300455336E-5
-8.094241908274963	15.975737091845481	3.140683930354951E-5	-2.7310440302017103E-5	-1.4954159460260032E-5
-8.149959289733443	15.594634263864748	3.065104799879635E-5	-2.6452228544128836E-5	-1.5055654023829838E-5
-4.487015489615116	14.591722761896559	2.5924012861467202E-5	-2.3913925125561396E-5	-6.443641484225988E-6
-4.416731324563106	14.512870608922288	2.5709549525084756E-5	-2.3726768024908393E-5	-6.278818642219412E-6
-4.329055028394281	14.412978776001905	2.5429895357770293E-5	-2.348226918620313E-5	-6.067215353087052E-6
-4.19303203891211	14.248275933735142	2.4981347695611455E-5	-2.308797353957804E-5	-5.74244609905895E-6
-4.178965322518646	14.23024927967746	2.49311005107506E-5	-2.3043693459850764E-5	-5.7078021325148575E-6
-8.208595369810979	15.125877972768416	2.9791461861145598E-5	-2.5444195816971097E-5	-1.5187042043510992E-5
-8.250106284083648	14.883579494882824	2.9389938068494616E-5	-2.4953535340703875E-5	-1.5273535563852863E-5
-8.184763342662869	15.304083214581624	3.0111777348137716E-5	-2.582074478803479E-5	-1.5136969184244309E-5
-8.194040568253598	15.203367992185502	2.9919694761595076E-5	-2.5601338314778018E-5	-1.5156225586027699E-5
-4.009503675450382	13.95499929048619	2.420460443084578E-5	-2.239258730189709E-5	-5.300283444596227E-6
-3.967321215997023	13.879167246534847	2.399815950188291E-5	-2.220716536423885E-5	-5.193607866606005E-6
-3.8768075373306097	13.684183745503944	2.3482532998324394E-5	-2.1744023203200727E-5	-4.967174289778899E-6
-3.8285567068758617	13.577304042901428	2.3203432114170585E-5	-2.14908632107741E-5	-4.8486137625906625E-6
-3.679175518096213	13.165512678706849	2.212451398639779E-5	-2.0510801845612595E-5	-4.467015218840658E-6
-3.5952780276413945	12.848827743115857	2.1302375332399723E-5	-1.97656322318351E-5	-4.243549415345859E-6
-3.8035301168690907	13.511178334388502	2.303460831872577E-5	-2.1338579230161547E-5	-4.787404636387918E-6
-3.5706258476984103	12.751547870197772	2.1042058883973597E-5	-1.9526658526546518E-5	-4.174291430786801E-6
-3.536337058362929	12.508568926206657	2.0397024613871245E-5	-1.894004108929676E-5	-4.063400090443189E-6
-3.4943523373487664	12.217884679130231	1.9635507989390947E-5	-1.824452043727045E-5	-3.9329848132228435E-6
-3.476217738039166	12.051206781698731	1.920364504680054E-5	-1.7854346790616008E-5	-3.873796814092553E-6
-3.4381043775288846	11.707787309160882	1.8270664958916454E-5	-1.699832442829806E-5	-3.736541375082863E-6
-3.4175141432913065	11.442487558596586	1.7576192334915212E-5	-1.636540520006836E-5	-3.6619840054798486E-6
-3.390535492772293	10.959938069747185	1.628201431345349E-5	-1.5176584798252482E-5	-3.54201548512327E-6
-3.391605607580326	10.637069694303245	1.542186939077402E-5	-1.4381687388663303E-5	-3.5100182835314833E-6
-3.3957072198915474	11.125983907025887	1.6713602229656203E-5	-1.5572748043101165E-5	-3.56911355707913E-6
-3.3933099091125833	10.454525891479044	1.492832108036391E-5	-1.3921917653268056E-5	-3.4907495682446774E-6
-3.392748642497309	10.363320317554606	1.467912324746062E-5	-1.3689131623814245E-5	-3.479066922111877E-6
-3.3881777990103163	10.052022617744685	1.3850670673021416E-5	-1.2915596957162719E-5	-3.4433041994529757E-6
-3.379931059854188	9.65560915900371	1.279911714288152E-5	-1.192944332002884E-5	-3.4022659056104443E-6
-3.38003327420144	9.645525660619372	1.2773244238508225E-5	-1.1905103890779474E-5	-3.402117664525749E-6
-3.380411775956053	9.63612711841371	1.2750127367689744E-5	-1.188307222160177E-5	-3.4031022521731113E-6
-3.4070943292007656	9.209820550583608	1.1653547836925382E-5	-1.0820729067878478E-5	-3.4486543773314106E-6
-3.4177904844649305	8.97279793026408	1.107375513676536E-5	-1.0250498394171186E-5	-3.4862079926636905E-6
-4.670507470987797	6.528342318175511	8.101331644968126E-6	-4.159037659961777E-6	-6.897858979380052E-6
-4.472672713765167	6.53165408154053	7.616468569901924E-6	-4.194148779592275E-6	-6.3321151978481196E-6
-4.296096768007061	6.564113874181485	7.3734164713188144E-6	-4.327697290936735E-6	-5.928373354337828E-6
-4.1907677441120486	6.6201318525786546	7.228861578474078E-6	-4.512048886068642E-6	-5.634478089001901E-6
-3.42823364007561	8.77881073484247	1.0578339928974955E-5	-9.761093089491838E-6	-3.5049240377682224E-6
-3.440421539484517	8.631632878187974	1.0225691548504196E-5	-9.406783481430445E-6	-3.537040247809303E-6
-3.510174069952668	8.051882576425108	8.916511485250764E-6	-8.031489282806506E-6	-3.7274880731557454E-6
-3.4654247941708625	8.41479710425795	9.732142438699745E-6	-8.904017204417402E-6	-3.604400901315841E-6
-3.519325274558982	7.974355231943207	8.75946880596809E-6	-7.857881052063381E-6	-3.7633756021530466E-6
-3.8048036653298265	6.960169305120867	7.377814494645983E-6	-5.597024870828705E-6	-4.771861921316187E-6
-3.942941641067294	6.809098812242506	7.21358619748217E-6	-5.100588325316276E-6	-5.086655179727689E-6
-4.081244662082278	6.715380176995773	7.281956749451454E-6	-4.8638477431855265E-6	-5.406108559229827E-6
-3.557899482821399	7.6388476831782866	8.259130360394266E-6	-7.228473850502275E-6	-3.974641810592794E-6
-3.5506928691402093	7.692857622749482	8.263319319912374E-6	-7.269986370215367E-6	-3.9060584846890015E-6
-3.535122007221198	7.8370201875805385	8.517926524228952E-6	-7.5677596432699325E-6	-3.840998514454588E-6
-3.5827478111781415	7.560437912809053	8.09118750169366E-6	-6.97088266039562E-6	-4.062210490785583E-6
-3.656557182300242	7.31345080673359	7.784405480358495E-6	-6.435625527505984E-6	-4.354680523671972E-6
-3.741595319822733	7.091603710798701	7.591098715426015E-6	-6.012138414293738E-6	-4.6196298057676365E-6
-12.48823622079036	29.318127189803445	1.1505906024175276	-0.2352901618615823	0.9865653340313485
-12.301573729696075	29.291730374054282	1.0951444625112743	-0.24729895270970126	0.9706621740117505
-12.904182385341631	29.37659805299116	1.2810073235140045	-0.2119911179472222	1.0074848799043359
-12.704310573905445	29.35687813300677	1.216504464404693	-0.22307218670787635	0.9994017562047696
-13.215739023882737	29.375039723105594	1.3771453273202454	-0.1967226980318385	1.0078420204251994
-13.289816212405814	29.38416912499247	1.4022783978301463	-0.1937669809207558	1.0083204269702888
-13.628735756055638	29.408293625969595	1.5037446274111959	-0.17751535706499022	0.9985538259296246
-13.761313265189306	29.420327221129604	1.5442967750641208	-0.17162851006129953	0.9950764164841278
-13.789831291953012	29.42263826529943	1.5517726694269485	-0.17073595413117248	0.9937063877342752
-14.193507593470319	29.351006338599753	1.65143449707719	-0.15125240539337229	0.9651640481932382
-14.343065600888547	29.30623263263965	1.6827135826202018	-0.1408754507424127	0.9537480923071677
-15.169871121939503	28.7024294022831	1.8788933261411653	-0.07246188026897173	0.9214945467227245
-15.025976096323706	28.826575538617305	1.843619428272378	-0.08233226021550363	0.9251607525101826
-14.704342841257393	29.099582909420015	1.7660571647891037	-0.10713021958636174	0.9348500223092728
-14.77814405518191	29.048154888872233	1.7825194741117298	-0.09990557068015521	0.9310653677137252
-15.194930389272562	28.670268692680192	1.8861146013477288	-0.07175240623274572	0.9209474286349015
-15.552436058935607	28.262388145106144	1.9839911340731091	-0.06396030758637294	0.910375836331138
-15.65870487864321	28.128694460225432	2.0138351823649048	-0.06242876840302575	0.9069087604228138
-15.420870685895718	28.414489982476084	1.9481025550494562	-0.06438779171249205	0.914583063979086
-16.14669845066415	27.534817692946177	2.1381452873169864	-0.07913763270471767	0.8760641034169871
-16.18902508127296	27.487365967844962	2.1475668538316315	-0.08147163723518314	0.8722044713287663
-16.090879730623392	27.60512583812312	2.123916595250777	-0.07697151688238274	0.8799521957233847
-15.906983759261689	27.83045491742547	2.0783441351675114	-0.06951255559011166	0.8929242314743232
-15.78801336657089	27.974288039163056	2.0477838661530825	-0.06510396764122475	0.8999209052747773
-16.4224657835804	27.241242221715776	2.1920024333534083	-0.09778627529024063	0.8525434549853108
-16.636541644582238	27.015574682657572	2.2202651419196053	-0.11262241479268491	0.8286986008348329
-16.701862721366762	26.948993088668995	2.2247448362496605	-0.11801135299314035	0.8212391981266944
-16.98192097775023	26.67928029930171	2.2309557588119993	-0.14050146595258287	0.7951139628782413
-17.086567607533095	26.586911131348927	2.226567399251819	-0.15089359872122338	0.7882944146483066
-16.810764952407226	26.84442366016748	2.2260710773639043	-0.12698685670001714	0.8115629992031049
-17.316197999609905	26.352544552541893	2.205761705746759	-0.18005179201848664	0.7850229092947532
-17.45518464052986	26.210110438215963	2.192014037139276	-0.1965862576384788	0.7849062824219537
-17.722095738557805	25.895382301413925	2.166190986960013	-0.25072007684238806	0.8021565272239094
-17.72264017583542	25.894744071275742	2.1661298390651686	-0.25082915339512046	0.8021905467626266
-17.932597821946576	25.11386146747848	2.103477251287255	-0.4062155613604429	0.7990588689236878
-17.907096306050956	25.00313633884308	2.091797192168988	-0.432801013201939	0.7883389337902098
-17.75267320881764	24.32471147247125	2.017591742263189	-0.597356229032323	0.7218161076297658
-17.92944471255859	25.1306830888716	2.104550232766967	-0.40309523854936935	0.7991694469816816
-17.722777975835573	25.894232143167198	2.166076250183942	-0.25094805679779486	0.8021819464040358
-17.728945142955695	25.871483784810497	2.1642626115011625	-0.25546958503609085	0.8021003113300336
-17.700264955727473	24.192801294244298	1.9978733955819883	-0.6332167019118026	0.6932920499925552
-17.492893227235577	23.675149455238873	1.9221817416069857	-0.7746308511931232	0.5817773412090564
-17.219818972655105	23.051350814888384	1.8413937224184345	-0.9366314173492344	0.43192023299892357
-17.213682929786287	23.036984749786797	1.8394342509831298	-0.9402929217259131	0.4285445257175487
-17.20651458505761	23.021889840621302	1.8377974619361324	-0.9442391044939538	0.424652317873819
-16.72944438496599	22.0265670999435	1.7424082825110463	-1.1917096064668065	0.1591280588816798
-16.772330573218266	22.113599037757318	1.749679256101244	-1.1716069470267056	0.18249954427312637
-16.97378539565523	22.529669064239176	1.7833577338892799	-1.0718719275715938	0.29362475856974446
-16.69878402350933	21.97001521221032	1.740022353890666	-1.2036867164020195	0.14407318550861395
-16.44523432072541	21.481646309928003	1.7165440424848462	-1.309462827276357	0.01501999590157238
-16.38784636008633	21.382208809377225	1.715693207597325	-1.3282499606718625	-0.01130394924595551
-16.10429654720809	20.90765006213037	1.7053343475981408	-1.4185300812951498	-0.14249836676233388
-15.229590069694847	19.59839917871314	1.7286727759516116	-1.5707045852676922	-0.506684093106792
-15.573303162172023	20.08692966262294	1.7149807045363565	-1.5275825991472274	-0.37230424743947504
-15.762739830454272	20.369577854236137	1.7103999871600961	-1.495423316698643	-0.2929269464260795
-15.676053214728174	20.229671015614727	1.7114429840581793	-1.5153961949892516	-0.33215834926223065
-15.004965242227517	19.29705702264412	1.7300011026106394	-1.5660430854242078	-0.5872889901169225
-14.347740685004595	18.43237628944785	1.646234226286	-1.4344524630716948	-0.7787999850118081
-14.71316053352021	18.903140185799252	1.7170648404974969	-1.5401005606801312	-0.6965427746464558
-14.112301424219844	18.14085757339455	1.5682062664508003	-1.3370056346515313	-0.8102689041924169
-13.786968016309958	17.746840232171802	1.4263081754256532	-1.1867771393348192	-0.7880120305635829
-12.572484095421888	16.31238607204104	0.8174642093262425	-0.6545241274428037	-0.4879815583870103
-12.73923093656964	16.50237005974189	0.9010139148414156	-0.7249591737283492	-0.5337671028411257
-13.149721100590622	16.985383718836303	1.1080894367093044	-0.9050060458408746	-0.6386564469449808
-13.560443943361147	17.474962802260926	1.3121143590598052	-1.084585058799047	-0.7375562562525391
-12.433087863224218	16.142914163274668	0.7481408034551069	-0.5972358642237213	-0.4489716020726112
-11.67886765718853	15.130655135953049	0.3847148019798139	-0.28640371450659086	-0.2506392004602123
-11.370603754574383	14.616160191779192	0.24021705771833535	-0.15333660666689564	-0.17738190324732966
-11.928279318244115	15.521235666230787	0.5012406179742352	-0.38860804509487484	-0.31183415447013163
-11.098102119973685	14.067276715400904	0.14096305245945231	-0.07281116188000979	-0.11337026171224293
-10.94829922258624	13.75778922441979	0.08744003829598838	-0.029284121329800752	-0.07715964710746191
-10.566136973193167	12.955069884045642	0.025906610747757956	0.00793100717483059	-0.01857650580187786
-10.528617101577506	12.869997651759531	0.019910139570419746	0.010678693470412011	-0.01277368951029345
-10.125844678960055	12.03212679724241	0.018032848547946713	0.012491778661425855	0.005967319017188498
-10.205786830641387	12.200371242765215	0.018248449924645853	0.012000183759258716	0.0021855323289190903
-10.11776374681346	12.014636087480781	0.018091017482199948	0.012357053746356015	0.006193863319559987
-9.799033203597945	11.32040592221854	0.01600141736350543	0.009638952858427984	0.009193264432339017
-9.732454220074882	11.174895810343436	0.015286080001108199	0.008481660235992085	0.010509621163040512
-10.081694286405995	11.938670646469957	0.017722520966305704	0.01195815711628691	0.006491855619985036
-9.419861471494833	10.505758447346915	0.010189625980214646	0.0031961827666138302	0.007499317014034496
-9.39945834397536	10.463080013210769	0.009877625502841937	0.002839867143958439	0.007254725481501273
-9.362989365785312	10.388561145610026	0.009321504118846477	0.0025995838365205576	0.006908558608230694
-9.15485933130238	9.94585479357356	0.0065974070263014675	8.778256004814127E-4	0.00465890898419051
-12.250739993292553	19.150604908283345	1.9570046623862951	-1.7756643661579932	-0.6287825590899274
-12.385666050996104	19.229462944007324	2.0601209188705454	-1.8453082948808923	-0.6887498572437588
-12.018444755085756	18.995911937273455	1.7444881258442924	-1.6381288937442782	-0.5107489177966394
-11.827571680933026	18.805921238230237	1.6507095478701206	-1.5668060100211356	-0.44951089502722286
-11.71378598197753	18.69006222155872	1.5872943838966447	-1.5173440857340788	-0.41222364214921114
-11.489121580415649	18.312221504949157	1.4335088511335408	-1.3835437272836109	-0.3349379217051432
-11.42092816915265	18.202424829191397	1.3886897280852961	-1.3438061719531156	-0.31330263785299406
-11.137081940903064	17.673975351763787	1.1758838225143164	-1.1475171384548708	-0.23314918817063618
-11.050577560623434	17.52903972488271	1.1151442092302544	-1.0908558523863268	-0.21137159660919633
-10.900173758069224	17.228821915447778	0.98792385056006	-0.9695930778071409	-0.1774324261394116
-10.59407257662658	16.86993613536655	0.8242160857207212	-0.8128223586782679	-0.12834338062471476
-10.4015251414116	16.663994998799538	0.7329654269259828	-0.7245063435280572	-0.10356173287173073
-9.980308680915373	16.24426542990552	0.5479100706594588	-0.5436920489598354	-0.061152579546715616
-10.52456597891735	16.788877057884427	0.7880599388546649	-0.778292259133143	-0.11632168479477947
-9.215934750579713	15.702403997568886	0.3059034378361316	-0.302248977697527	-0.039767628352802835
-9.506635524164235	15.916651407254937	0.39955201803014656	-0.39721732537332943	-0.03516364301727298
-9.713477904294042	16.0562870014233	0.4640406245395018	-0.46121332182311736	-0.04457948770189548
-8.987328542896977	15.535943891824608	0.23644079687301128	-0.2317562408936194	-0.04154837826878504
-7.038155536202357	2.4161328913912485	0.0013884487243882692	-0.001126370322338519	6.112721469952833E-4
-7.218271698777633	2.47634434863711	0.001350202114180162	-0.0011082286935730054	6.268807640148345E-4
-7.402921517489648	2.596088343862585	0.001306509686990216	-0.001090692633078804	6.308566406220456E-4
-5.610926604361966	2.56874897195521	0.0016221985402013685	-0.0011711004701327582	4.625030771530876E-4
-5.791192046184306	2.4885541575675454	0.0016146991971551494	-0.0011831068824017725	4.903961435674285E-4
-6.090991914769232	2.367770791599311	0.0015775161438223507	-0.001189429973281347	5.238559620568059E-4
-6.223300720670824	2.365865245728654	0.0015612018690374038	-0.0011857840471286587	5.459740475411318E-4
-8.524776938151282	15.280293075065625	0.1766980772690196	-0.16886236780348385	-0.04948704586042684
-8.5390176621	15.301185889469425	0.186695298861258	-0.1784859252038183	-0.052123845475428435
-8.574275941324595	15.320887483760043	0.19076037872998244	-0.18277299497236096	-0.051632608170220605
-5.2268760988311245	3.1984387632370352	0.001537231803682925	-0.0010843594489610279	4.3168184530617895E-4
-5.323022364028059	2.954304032548915	0.001581897343181783	-0.0011188652925299045	4.368852018134632E-4
-5.411391041049513	2.8046470279535036	0.001600206465147979	-0.0011367642194578264	4.431769579390286E-4
-5.361270108912003	2.863813885716368	0.0015968453820547307	-0.0011297851056972766	4.3929063826947574E-4
-5.176470922340737	3.3654332504811606	0.001497504966579783	-0.0010588224592035502	4.2540535843086676E-4
-4.997438755280889	4.032636318053695	0.001347128978442466	-9.711847248185433E-4	3.9618172590502647E-4
-5.108994509801874	3.6116460899580636	0.0014436057567372416	-0.0010279909422870363	4.1759911058807705E-4
-4.991774580661376	4.054261353979088	0.0013424558899201384	-9.687179652965947E-4	3.9502597534825487E-4
-6.53602006808163	2.347293243898074	0.001500092781005039	-0.001167804822746441	5.789468328266344E-4
-6.871423256057571	2.3759082864320638	0.001430267968466104	-0.001141782375733808	6.069236563961179E-4
-6.725008134174486	2.363972974785624	0.0014633153526689875	-0.001153685737014004	5.970936760940113E-4
-7.498445287702315	2.6504749625169852	0.0012831850162429007	-0.0010813139019537172	6.325021606572471E-4
-7.543394316053332	2.6908233254228815	0.001273823744812846	-0.001078835711089617	6.308199429268802E-4
-7.714537633122486	2.9137762658493207	0.0012443390328013843	-0.0010611460383084508	6.396397667774833E-4
-7.7891268079090406	3.0564766598021276	0.0012406612980429858	-0.0010601906714097276	6.423202263484001E-4
-7.80527300412054	3.4063802626319237	0.0012475363077591374	-0.0010482343087876765	6.721505226512001E-4
-7.804324521600502	3.2269612996167556	0.0012395360770117532	-0.0010506429589011448	6.565426102730985E-4
-7.758877336072651	3.698244931275473	0.0012509411540483084	-0.0010286775917763191	7.028261586045282E-4
-7.751964178591711	3.7286102673963915	0.0012524995466879343	-0.0010276003178424236	7.065703660622003E-4
-4.868412953288395	4.489722570165323	0.0012271862336059528	-9.025329906452886E-4	3.3721235173529436E-4
-4.944274103721604	4.221530184777065	0.0012982060668050837	-9.433769450187585E-4	3.7275535229673205E-4
-4.861218645669248	4.514367912389247	0.0012187148966930801	-8.969628324267577E-4	3.326498524905187E-4
-4.761328567585714	4.872867994409656	0.0011005852104542435	-8.230374172730032E-4	2.6967831205379066E-4
-7.7347878369548635	3.762505605967378	0.0012517198981600716	-0.0010236429357416623	7.116954585072202E-4
-7.441188952293851	4.488511996506501	0.0011977870121074306	-8.962528183485607E-4	7.934531958798317E-4
-7.462522939780039	4.43043664258904	0.0012020813134156155	-9.064977484772458E-4	7.867789451198134E-4
-7.583988224902736	4.103803156183615	0.0012323472827691921	-9.714213228434221E-4	7.525649113869796E-4
-7.428705960551779	4.562167039268793	0.0011910701915119322	-8.785914172718024E-4	8.022765696890966E-4
-7.367225146909923	5.0179675342064245	0.0011523371623824176	-7.640105879394904E-4	8.61892466159188E-4
-7.395373926440531	5.510469499667041	0.0011114207698431505	-6.033836961882333E-4	9.267090366888272E-4
-7.396628687854849	5.543415335697084	0.0011085333831426345	-5.935409249873441E-4	9.30335630917603E-4
-8.951906927477943	9.55517852325179	0.004983577511635662	5.320881221968749E-4	0.003361450148379514
-8.732770861641235	9.107630277300872	0.0036853092126700043	5.624827810706172E-5	0.0025934873794403674
-8.477149435408428	8.592840803667324	0.002722180756868332	-1.5997263212291535E-4	0.0020160075256263625
-8.352048182285694	8.325615036227727	0.0022680634955464284	-1.4382626672260651E-4	0.0016189808084517868
-8.222367325804308	8.079901469599669	0.00199554482528415	-1.510014159919165E-4	0.0014286159153992818
-4.558078678429407	5.6727023718291845	7.336967100875011E-4	-5.613638719643866E-4	1.1681181431209795E-4
-4.661854211303943	5.2307881209663405	9.485888084680744E-4	-7.175592463637952E-4	1.9194288056101892E-4
-4.6736829568741065	5.179041007331088	9.709752576271347E-4	-7.328713890049233E-4	2.01253330239039E-4
-4.664862639408369	5.2157017440172675	9.5561451344729E-4	-7.225326396268383E-4	1.9387974109605021E-4
-7.642518454416541	6.7438038314408955	0.001173105625014951	-2.631558476266718E-4	0.0010485635840363472
-7.72390205946121	6.960130553786359	0.001271980210057132	-2.405568512730648E-4	0.0010946916986194417
-7.960824009101229	7.5515457825414485	0.0015451761696252265	-1.5783803090219073E-4	0.001197165161240615
-7.398279738095727	5.568321714484634	0.0011060147348750913	-5.866356065720621E-4	9.302444293771286E-4
-7.486554017062449	6.151026864151781	0.00109892587406917	-4.1282304631765873E-4	9.895750601677227E-4
-7.599533786520233	6.612688047526157	0.001140833917723031	-2.9824925630302025E-4	0.0010160709623015154
-4.559353287845783	5.783205763653101	6.772281141496102E-4	-5.210273139702941E-4	9.770799527580099E-5
-4.539973927898901	6.108340489734484	5.135736483402964E-4	-3.9257692173091973E-4	2.4592782627144312E-5
-4.595870421128182	6.280367827388355	3.0954550359288966E-4	-2.3808767928732788E-4	4.917005123661029E-6
-11.949523827617073	29.206895619841305	0.9963474521943789	-0.27061237357770423	0.9248535109538133
-11.807688642858182	29.154031813094953	0.963390351758531	-0.2845963231325131	0.8980363074170455
-12.00330605669702	29.223330979102066	1.0113811078211503	-0.2662965421656564	0.9327670050246772
-11.58017196199464	29.065937130844834	0.9148340294259362	-0.3105727681838677	0.858695907646747
-11.41683712235142	28.96940271662765	0.8955009740375988	-0.33855271350548244	0.8212776928571469
-11.219350371023808	28.853937987330728	0.8723619724354936	-0.37512283209755864	0.7757339569345354
-11.063811648377435	28.68153300927144	0.8864947726721599	-0.4311032739215824	0.7336819574921025
-10.947486528223845	28.535037823889105	0.8997941361937909	-0.4764474196597441	0.7012280151413209
-10.899230615467399	28.323819733732066	0.963645902670808	-0.5464900536717175	0.6875471644368987
-10.868467577029437	28.194812621939796	1.002036057556244	-0.5887681593049099	0.6786910545578512
-10.876511202290695	28.109887068149042	1.0459317631485754	-0.6206589768169981	0.6813986977763544
-10.899672074901286	27.854101802332053	1.1655620741666364	-0.7087183513007687	0.6845463697323984
-12.412266700730603	28.73183000599365	1.0620420190865478	-0.2840428796594258	0.9341926592984717
-12.004390987243811	28.644127827029816	0.9829037220762447	-0.3689834915024693	0.8959070616263562
-11.418956634563854	28.353076382645266	0.994473762285906	-0.5274559219237047	0.8101462735241115
-11.624144095082618	28.483083006210283	0.9690133027705311	-0.46542191227856455	0.8448006022925678
-11.98757052088968	28.638168487186267	0.9813849228668089	-0.37294129594480085	0.8938972824194348
-11.999455430555999	28.643021141499133	0.9819165501540352	-0.36999711559144416	0.8954596485666305
-11.11438165555979	28.077094826076056	1.0783290301372672	-0.635507255662344	0.7407107881500967
-11.390783517603357	28.330385589064328	1.0004790878195347	-0.5372008188861733	0.804266376631388
-11.018694723095315	27.985290635821798	1.1159682006672194	-0.6687351748643091	0.7159821482840503
-13.471803069018005	28.77445563984976	1.4345353660569733	-0.11367533826886375	0.9938849451422916
-13.48260549035852	28.773788416678933	1.4385612731881399	-0.11216674581489697	0.9942354688082315
-12.935354512904492	28.789110493383188	1.2304312034120233	-0.19233235832168	0.9722939173305817
-12.730299209385468	28.768829272465172	1.1651660357178208	-0.22752670362742067	0.9591421042592103
-14.231290469589101	28.525879619960573	1.710202730986627	-0.057614816262917284	0.994674564249344
-14.010448775461906	28.63328583652027	1.6349008602526862	-0.06606978307692737	0.9975718654217052
-13.506471729136642	28.767317669153915	1.447313434888663	-0.11009170735168053	0.994363075343341
-14.460841527293365	28.39408003504012	1.78272307956002	-0.05307027336576509	0.9880839509708266
-14.783683682753072	28.129965573228738	1.866112681015994	-0.06105629352512473	0.9712860658166838
-14.975465100779633	27.963363652093868	1.9146190821147377	-0.06809761784790831	0.9608945847143389
-14.857377166814722	28.070482248494333	1.8853758905635523	-0.06310495954486536	0.9677143635086424
-15.247091508969765	27.723494694946858	1.9824686370786067	-0.07805899164276914	0.9449733386979352
-15.438921475279523	27.548521108541188	2.029909794026007	-0.08534836759680427	0.9339345862319777
-15.777307067901031	27.23142152114181	2.1092278678795617	-0.1000950529277855	0.9101430426267875
-15.505550048294694	27.4862002405047	2.045767102483942	-0.08817076574822591	0.9295104105823184
-15.95882932927022	27.057658625283377	2.149928123525694	-0.10939871177675628	0.8949358440720014
-16.071627921968407	26.944874315391413	2.173265158159552	-0.11699445750352783	0.8848960313169292
-16.348879088595037	26.649360708813276	2.2223713364826407	-0.13974959907505946	0.8528241296744437
-16.427997019937784	26.555959712111072	2.2340247429924993	-0.1488471173018881	0.842403377906349
-16.656844434007954	26.17623866269756	2.2401065275840946	-0.20379099038609352	0.7921569903012076
-16.696536478621557	26.09508062700545	2.235778530769791	-0.21827512272810862	0.780783379702016
-16.835749776418716	25.686852448177994	2.1976008738653183	-0.29915899069326224	0.7179473465468164
-16.845061757485475	25.628453285604436	2.1879514695588025	-0.31342608256078314	0.7080511084599291
-16.850433340026893	25.176846057478727	2.1027509667729944	-0.43191962043869536	0.6233449292004314
-16.85038673364371	25.14105029551206	2.095777718841845	-0.4415284965810219	0.616774975369589
-16.822804208812027	24.752145786172367	2.0305544664962984	-0.5384437952477472	0.5434659152382006
-16.814022621155868	24.619664448408173	2.0083308894623912	-0.5714426464784794	0.5185843498652678
-16.812945472733826	24.6090037446475	2.006684010963221	-0.574050936495322	0.5165266267590625
-16.723937840816944	24.10943746964462	1.9256916100897412	-0.7004487165325958	0.41151647750167164
-16.711672631053567	24.055094941481215	1.9175652359101008	-0.7139882892668624	0.400065270268369
-16.289023552988983	22.907733919851253	1.749891537445174	-0.9975578562633379	0.12315051279604186
-16.541701583590093	23.45604246001041	1.8303556992450452	-0.8593443572646111	0.26353237012800124
-16.554803726644348	23.499372302025698	1.836178675205792	-0.8489066453721122	0.2734499391255829
-16.28488538521969	22.898119481008653	1.7486058834826554	-0.9998044901378635	0.120733883787161
-16.26218103763534	22.856454352609262	1.7439809784613753	-1.009718113199428	0.11002109445227228
-15.969194038819062	22.31634337785984	1.6836539890227262	-1.1383438696050567	-0.0296325489225978
-15.890230123807179	22.1925020649246	1.677128054112982	-1.1679275418398687	-0.0613881649323727
-15.611918811164477	21.76175729997115	1.6542844317394219	-1.2689977113344033	-0.17495236568623296
-15.389654649869971	21.467446140267274	1.6509946243683662	-1.331421410000289	-0.2547097362909998
-15.211472875440649	21.22502075941048	1.6473877798817205	-1.3813232207968213	-0.32142977484728386
-14.852605830718518	20.76860561637889	1.6703026222253028	-1.470010460532554	-0.43581862567582064
-14.818368111934701	20.727265125728813	1.6720180992976923	-1.4783417621799484	-0.4467413073470684
-14.010753868674147	19.956266747716498	1.7352333792240393	-1.593909843519168	-0.6294237962900442
-14.087441807327457	20.012526511232718	1.7265009787544994	-1.58436422257507	-0.6188793482443378
-14.468160486474938	20.371519812579944	1.6970443100037824	-1.5354075231220639	-0.5443915481198344
-14.161164464278139	20.08381166702931	1.7192160097517637	-1.574838233791723	-0.603989440377899
-14.781086333771103	20.690256417429	1.6744975525506332	-1.484553382715833	-0.4571903576301928
-12.566775432145782	19.255877513320883	2.0109619273789416	-1.8108284215617876	-0.7034238440360332
-13.290339014836286	19.46305631769065	1.8270087904346413	-1.6804452687950924	-0.7073631801313301
-13.1729303124603	19.418787275288505	1.8543642205285424	-1.700684374701605	-0.712392585139435
-12.843245224742368	19.28971157894774	1.9300213339424777	-1.755478006413457	-0.7249283049587975
-13.364979556612642	19.508469790386137	1.817846991374883	-1.672348133200532	-0.7024702038330001
-13.714991928392514	19.7215588672211	1.7693784197848985	-1.6310813885202127	-0.6770541311779316
-10.73275094914898	27.601566124654774	1.2656853133103048	-0.767774961831502	0.632204388661233
-10.621312259153935	27.431657608134955	1.3250741453874482	-0.8047699515679547	0.5946483439793638
-10.494472622804425	27.139762728691487	1.4197314298687864	-0.8629113762807625	0.5371759132313858
-10.440814811578786	26.97290839065918	1.458906064142637	-0.8911954075956856	0.5014592885028908
-10.340010025599554	26.46761329405222	1.5749122749024274	-0.9764018314108764	0.38547435601951974
-10.310942985096554	26.231506882359504	1.6147936221985106	-1.0113283900406134	0.3357884398832923
-10.254915889396067	25.788604694922874	1.7306970398704469	-1.09574267530639	0.24828447387424052
-10.226478276469011	25.49740684588262	1.8126640591668433	-1.158073385476296	0.18043429330438146
-10.15297056364784	24.454238785309386	2.180958783529913	-1.4256660711175755	0.008784866777268092
-10.148816922605754	23.97207807587904	2.33294465659663	-1.5388654589049993	-0.062217413688666054
-10.1572747910747	24.735583520367605	2.091698038458067	-1.3593563699780544	0.04899978427372917
-10.162097597121184	24.830116402868736	2.0586838121201625	-1.3339793438186027	0.06409138953023706
-10.162546766859359	23.84260305188515	2.359432012332516	-1.5633328563906863	-0.08116529458956567
-10.199764060738538	23.17965757589045	2.516497333474172	-1.6973101729376032	-0.18393904035795294
-10.264133457042867	22.925685144978395	2.5382939817151	-1.7330530238024084	-0.21780600455783433
-10.334836167150385	22.416165687077918	2.603418647003907	-1.8152397192350358	-0.2916002596457876
-10.491992980100063	22.018023813554393	2.585019885363649	-1.849546519200079	-0.345862030847645
-11.549836964138185	20.072338696358347	2.3710026185454725	-1.935839474825595	-0.6329360731939628
-11.554967867880773	20.064003427239495	2.3696940613341573	-1.9357425103748491	-0.6338052278828354
-10.551136967279964	21.796553611972193	2.5865973109792617	-1.872108296227911	-0.381006340570671
-10.861109989919282	21.2561808403101	2.5173695869908106	-1.9024473830966164	-0.4569200194579176
-10.944210941660401	21.11696785294288	2.4994256873054215	-1.9089203948745996	-0.4781894062081147
-11.133323225905555	20.800917117156818	2.458552056557687	-1.9226649700847154	-0.525338194798527
-11.346534801731305	20.436488911990164	2.4160332076751487	-1.935050125045524	-0.581678981639817
-11.231518843805489	20.62710766906838	2.4397383413491385	-1.9277657632289604	-0.5546229781695209
-11.741469854730147	19.77949816437784	2.3287883785444126	-1.930467117156657	-0.6749242492756069
-11.841147224706019	19.661418434931374	2.298093642942785	-1.9234890926943944	-0.6892955715159761
-11.973386913159729	19.52262481256701	2.2582923581537617	-1.9153054347758551	-0.7054415499795526
-12.17042537041236	19.353881967026794	2.178240073880866	-1.8906055951553773	-0.7150869206049424
-12.254791953417843	19.298450378205736	2.1316041769923815	-1.8736973719405499	-0.7059932398009141
-12.107678242949614	19.405561627556374	2.2028161551614627	-1.8977255408124376	-0.7120381172655752
-4.288326386940742	5.8070230604936794	0.05546188547302304	0.04796842535623405	-0.019333900979390587
-4.307057605244767	5.526002436139832	0.07666140014175005	0.0674203801313491	-0.021032754216442892
-4.180171464701457	5.245978145694322	0.09875162735793036	0.08909699141947248	-0.01215081431301612
-4.162615861022818	5.199209053922773	0.10221814775635123	0.09235658003998583	-0.01093042605192296
-4.143652721141185	5.191949089536986	0.10292665925810962	0.09285741910070247	-0.009716565723221026
-4.014987066173259	6.398560350145364	0.010798272178617887	0.006701112087235199	-0.007754634628918164
-4.102160277057983	6.226155071234556	0.023609249708543542	0.01902573017577055	-0.010467643862395086
-4.158587255864665	6.1200098173878565	0.03181637631161244	0.026950264392169236	-0.012587317397579574
-4.284793079351208	5.824858607178209	0.05404022991144664	0.046621964039404	-0.019107712182740714
-3.6322745368198053	5.1479752237781815	0.1099059717414298	0.0971926768446341	0.028614791737445355
-3.7520724673596213	5.133869891353276	0.11002996383572924	0.09801312699611474	0.01867872949458127
-4.068810461062704	5.185234828589743	0.10423686451883073	0.09379195617748036	-0.00422718142518764
-3.4079134276844885	5.238028583704212	0.10699009124983866	0.09028203175647727	0.04636802207198694
-3.870611147185512	6.723331704642558	0.011711254790060254	-0.010409025001321511	-6.228720332147774E-4
-3.93550508782948	6.569124366309313	0.013704567416186805	-0.005828997202185052	-0.00258225525811265
-3.083077723553127	5.477621858005871	0.10168270226802946	0.07060687162969174	0.07271189399825469
-3.2016356353304536	5.395281637801698	0.10446126204632389	0.0783013870893823	0.06275202675148124
-2.9250367521464256	5.618751443255416	0.10765609757147866	0.05899635381191633	0.08647532613434297
-2.808073832376915	5.742408533499555	0.11064911529677668	0.04923929516059762	0.09566666574695873
-2.561109083068193	6.012828978318681	0.13703886590327316	0.027679008598071278	0.11825750588429354
-3.6562255957727294	7.214473650128381	0.03264391197071693	-0.02741389433197379	-4.785945022619147E-4
-3.592522873141893	7.34008329807876	0.058828932815385516	-0.04813526757180236	0.0033081984389954854
-3.54328167840365	7.470859406778205	0.06646668057401035	-0.05438485784188536	0.0037384464651027322
-2.1477862434435124	6.617732931249476	0.21781507060131033	-0.031421804016210135	0.16301462882359244
-2.178221292733067	6.571855578800015	0.21019211219455236	-0.025881683335737305	0.1601790986541741
-2.0648331524982755	6.7576354797203635	0.2394204259623312	-0.0480445073834658	0.17120075499741572
-1.8849213199230619	7.066868042911974	0.28679383402873554	-0.08458392094693681	0.1883719659767219
-2.4120263893614973	6.229400814325045	0.16448005995431422	0.007773317310913141	0.13452377672508137
-2.5361866250272955	6.047252036713077	0.1398198028155039	0.02548360906752394	0.1205394903385644
-3.935819787141531	17.984500048599497	1.2786337714517066	-0.685738777897779	0.1333452242337255
-3.78336958602557	17.993315823553566	1.268363512546156	-0.6886031765428884	0.1311783419141816
-3.427077741744119	7.766058137175304	0.15151858206468324	-0.12079710067437308	0.00819771122346285
-3.406569881135219	7.832445527304884	0.16289543595162906	-0.12882504211911025	0.008494369861438918
-3.395983191054093	7.883794864942119	0.17181967602490367	-0.13465360018055259	0.009116263437160821
-3.3371281060386737	8.150918617555703	0.22264218338965142	-0.16315992427867132	0.011780330369061955
-1.278169408830863	8.48437433428823	0.5048323252735804	-0.2555493050441505	0.2417042965036487
-1.4540629241815408	8.03470965362341	0.436446230581957	-0.2010229124323477	0.23013429286172504
-1.8167261401452421	7.208011822579171	0.30743111569734227	-0.10124027544578501	0.19626018592642938
-1.5523830370140876	7.789776732269239	0.39750674834421357	-0.1696432237648862	0.21990027690016256
-0.9410764433027281	9.405038530050247	0.633364991636942	-0.359113781353102	0.25658793838220156
-1.0329367331417418	9.151234284338832	0.5991217718895571	-0.3328310922530395	0.2533550515021452
-0.7679094447811552	9.95277965234512	0.6977109387443469	-0.40886705094219616	0.26041362282676633
-0.33002843814312044	12.134348277380695	0.9119542204323419	-0.5763716969046803	0.2568064789123002
-0.3357764586920513	12.078843485378034	0.9073210501436881	-0.5727157127313462	0.25730976586199383
-3.417433509638533	17.827381727176302	1.2476140948990253	-0.6991854504269481	0.13426862327773315
-3.353382382951112	17.741842308688575	1.2445604578106113	-0.7018258072850214	0.13617873112178436
-3.674832941632539	17.93323560833925	1.2628248773905755	-0.6907097290379745	0.13354350888656735
-3.5409307277999584	17.885907081965335	1.255258085099832	-0.695894823580826	0.13329499947568002
-3.1860561960175433	17.549365365355296	1.2357860621530554	-0.7057738248006551	0.13908657314033412
-2.9981130641699174	17.395321314172424	1.2279178036125395	-0.7085486884764278	0.1419223265621286
-3.2165215628928006	17.57820816975883	1.2369793758880436	-0.7046887151542394	0.13891391477780216
-4.1137207324417435	17.95308223849858	1.2945624274730032	-0.6810173179531962	0.1328514696922831
-4.160621080742889	17.795938972454014	1.3017790127207713	-0.6812665767297594	0.13562347972229288
-4.190763877417752	17.70804950350443	1.305828288351652	-0.6796549044692806	0.13657921449078236
-0.33050020850094985	12.145123827625998	0.9126708596466069	-0.5769029543758892	0.2566381606765146
-1.4343564303268679	16.31909273804294	1.1483080104317849	-0.7171837726313663	0.17076067136981118
-1.3066176526698219	16.0680303809159	1.13733081068593	-0.7163874311671283	0.17456691060742005
-1.1152979539279455	15.611202681804269	1.117434077433248	-0.7108335250239755	0.18420142591671135
-2.4474803932797915	17.1585224792057	1.2078049360374452	-0.7140239439049725	0.15113779973693792
-2.055761384167546	17.041296048986602	1.1903444826449718	-0.7178561070157379	0.15601341552583717
-1.9984998164489554	17.002629506016117	1.1871964534589328	-0.7176224859146701	0.1576133158611867
-1.5724149375605685	16.580962567434636	1.1607812157347284	-0.7198608660569848	0.16553631111518324
-2.9820955633715815	17.38344915169903	1.2272797524371692	-0.7087259542197242	0.1422135229410915
-2.724789042326286	17.256116533629893	1.217751832309304	-0.7114191551810332	0.14666504845734202
-2.531457869203797	17.190304756335227	1.2108434082401631	-0.713766270227681	0.1490556609453351
-4.183190145794866	17.56540290424019	1.3048818923931897	-0.6792033695086079	0.1382806183070634
-4.207099313692599	17.371866069837257	1.3079214198682025	-0.6808242829876456	0.14003974810477823
-4.17345519997633	17.089831976884682	1.30039927793628	-0.6834815093218972	0.1393448047736926
-3.3148310309893363	8.423923301546052	0.2742344471346228	-0.1969959959130982	0.011961146756577794
-3.3001926290874843	8.663118489326514	0.31553132021252683	-0.22646289972179412	0.010698834447321651
-3.2862287614074197	8.915212706658004	0.3579601447421601	-0.25535651094350487	0.012055607605150372
-3.2794829862540458	9.153166440048345	0.4010719038385129	-0.28525182022896306	0.0133905208797113
-0.3805651487088481	12.953841366376702	0.9680588726390393	-0.6189799816125812	0.24279294983244598
-0.4307061904896281	13.36924122248353	0.9967652011651309	-0.6411455793999166	0.2349543032330006
-0.5075965103225141	13.744646939005303	1.0179307779820936	-0.6547081642324221	0.22764388931586396
-0.5977318219793605	14.096499370658435	1.0396868889039532	-0.669997751435265	0.21919128306804317
-3.2676731937878696	9.605726412719452	0.47639112922598936	-0.334029806883413	0.02027107917105134
-3.256429234120413	10.042692132374542	0.5474699789612829	-0.3794329256568519	0.02731314757811595
-3.268410707882346	10.416945356274994	0.6013097102031857	-0.4110111982676201	0.03299533992339937
-0.6591870284780542	10.31262568099423	0.7412917036832799	-0.4430900630232765	0.2627843225574865
-0.42285288091859907	11.258976825610697	0.8388258730187366	-0.5186637472546031	0.2645393290411749
-0.42939644071267913	11.215805729165236	0.8344975200806204	-0.5151241457363824	0.264709335934227
-0.6312573047807166	10.428088654680536	0.7545642274798309	-0.45388945596593483	0.26322109543889766
-3.2903234695987535	10.897386429199772	0.6745728175299665	-0.4556053908488087	0.03995088632310859
-2.987291544864133	17.386535233830127	1.2275045487050957	-0.7086890541725162	0.14211105791576525
-4.164359810315925	17.031866286091535	1.2984585967703193	-0.6835732092581144	0.13959050236291662
-0.7097934901376413	14.466809880080852	1.0615260515817333	-0.684466702694819	0.20966924637339146
-0.8575672753041089	14.969271293498517	1.0857341373661478	-0.696677841765588	0.1990439704565281
-0.9532329287786547	15.217415294466539	1.0996183602152492	-0.7045866688227445	0.19224783246187455
-4.1386892518049425	16.602845789463966	1.2812950897995488	-0.683407363137972	0.13604522013775788
-4.159558946386909	16.976159925336383	1.2960920341808573	-0.6829103799633554	0.13965613557599493
-4.083322820670365	16.225441788462653	1.2600006282957017	-0.6815781096388092	0.13215582946758503
-4.075875945060494	16.183223288394085	1.2574388503707146	-0.6811407439713336	0.13197833657731825
-3.9528003255732322	15.292784673108926	1.187362372528917	-0.6696238507618476	0.11356012744797346
-3.9992067929440043	15.73055462668215	1.2241828572431277	-0.6774657185876629	0.12363393946120191
-4.068371905853679	16.139351008679608	1.2540164783296182	-0.6803500938762832	0.13130123467141067
-3.903746688804401	14.691009127397303	1.1328687952148933	-0.6542660978643304	0.10011724173282385
-3.86987704440043	14.375574603567006	1.1016116072839306	-0.6437734345796982	0.09432873120875099
-3.9256796422272324	14.820378173973397	1.1451062882904166	-0.6573147955654108	0.1027152485747094
-3.9497350317267026	15.228464150498013	1.181605117419116	-0.6678526261624999	0.11217080423939538
-3.7268568443784513	13.894308007070336	1.0504564435243255	-0.6299669130439545	0.08635663556834453
-3.698215854277132	13.779058127098043	1.0378665143558112	-0.6260393661534275	0.08450465279470215
-3.6779639093146645	13.673870011895303	1.025610022531501	-0.6210234417665502	0.08308650341371042
-3.571181750067259	13.33170586472178	0.9867451786780744	-0.608635050429689	0.0775383109815368
-3.4835043026903465	12.977876322076302	0.9439447163778855	-0.5902770511437577	0.07404782676722146
-3.404126025364066	12.339701968592273	0.8682905774057703	-0.5581584294671604	0.06217319312359819
-3.3488293333994186	11.895449310153229	0.8087382518898156	-0.527370751410465	0.05633492488070417
-3.300315153385468	11.14083500028607	0.7099082342027685	-0.47627138780216266	0.04369062546049145
-3.9511621749674837	15.271050023970451	1.1854800807461454	-0.6691144974974186	0.11320287808166032
-8.244373317370188	14.628658956740194	2.8841061984431535E-5	-2.4338560170635253E-5	-1.5253536220045405E-5
-8.208489142862772	14.204433859089825	2.792776489459861E-5	-2.3326488906074384E-5	-1.5181995627361262E-5
-8.193734077492797	13.966873422743047	2.7422005979407947E-5	-2.275093237845313E-5	-1.5160848605841793E-5
-8.232676222944097	14.462837941075223	2.848337980173625E-5	-2.3949222122230006E-5	-1.5221268830314477E-5
-8.19035693955016	13.837323106092928	2.715007375968503E-5	-2.242245663982383E-5	-1.516684096129543E-5
-8.113167709168138	13.369167772280294	2.611558253908233E-5	-2.128161333835229E-5	-1.5026485039345072E-5
-8.077142174814208	13.181783020574018	2.5693058095737405E-5	-2.080679271419841E-5	-1.4964514408121793E-5
-7.967407351985131	12.816549861797377	2.4843668903369772E-5	-1.9924420696863435E-5	-1.4742882237356985E-5
-7.4202031915344335	11.241546128091116	2.1061037269654618E-5	-1.605735689347323E-5	-1.3546245475987994E-5
-7.380855782333087	11.139150568907128	2.0801485098391855E-5	-1.578787280324131E-5	-1.3455441701215989E-5
-7.603903539139292	11.751642921695533	2.2295425005115298E-5	-1.7318863070545576E-5	-1.3957448300195249E-5
-7.696154479064555	11.994745340563997	2.2887928506263645E-5	-1.790964845734201E-5	-1.4167468065886038E-5
-7.744684776673163	12.145936214046198	2.3238088710985894E-5	-1.8269602758315707E-5	-1.426910921754455E-5
-7.337783016568444	11.036160898112158	2.053232029927551E-5	-1.55156004062584E-5	-1.3351767144249788E-5
-5.478513842259125	7.328297301269693	1.0974839468106674E-5	-6.277683060910171E-6	-8.922276213841064E-6
-5.496335515484936	7.350666297835906	1.1040019752409954E-5	-6.324893083371068E-6	-8.963259493523812E-6
-5.513292533723025	7.373441024034741	1.1105004387164724E-5	-6.381987566176518E-6	-9.002201188569862E-6
-5.7782594324877365	7.704138241466704	1.2168084708776041E-5	-7.169351564326971E-6	-9.683727531099298E-6
-5.226288884072366	6.97442447090005	9.938202194315243E-6	-5.3114032228213184E-6	-8.319787317340669E-6
-5.1320395346395955	6.880771446866525	9.613836363762129E-6	-5.098751768607053E-6	-8.090743005119973E-6
-4.981658732436152	6.746084424883188	9.093296261913438E-6	-4.724941172263797E-6	-7.699401796653398E-6
-4.872230788355059	6.663668971542325	8.709406142144612E-6	-4.504413346855989E-6	-7.40428662913025E-6
-5.95993806317256	8.088641025459268	1.3104909633106654E-5	-8.249337717752094E-6	-1.0081363278214225E-5
-6.156106083074739	8.43849134717127	1.3988558347628117E-5	-9.051302011092237E-6	-1.0534835250927861E-5
-6.3622803987511345	8.893710900037291	1.5112885966098154E-5	-1.0252389321836784E-5	-1.1002674261093631E-5
-7.037730777065047	10.279206689455364	1.8639826629580875E-5	-1.3623323534533343E-5	-1.2630509937004612E-5
-6.511291309796823	9.166024915663732	1.580522488320907E-5	-1.0837864322673083E-5	-1.1372220756389953E-5
-6.961309529005052	10.091919377967345	1.8180952262659573E-5	-1.3164796150514535E-5	-1.245460737083561E-5
-6.976746835639336	10.11701394282087	1.8244219864038065E-5	-1.3218004790642287E-5	-1.2489385915816952E-5
-11.149672852779776	19.026028297048256	0.24395117901183883	-0.05766037657425496	-0.13909009850725795
-11.177286946315288	19.099277703541333	0.24530075145553232	-0.05988730003489156	-0.13972216238535098
-9.18227086019565	22.941744559833715	0.2327759366689391	-0.15987587100383638	-0.08861133853963021
-8.933979733519063	23.042297787756027	0.22744377662506277	-0.16246016634071375	-0.08096874335551665
-9.497726748011418	22.723004536194928	0.23743658342459373	-0.15379102914559756	-0.09733683135897797
-11.201816179455392	19.362671115833425	0.24720238205834716	-0.06691407402727323	-0.13978548654408746
-11.022193536741858	18.71762456011473	0.2383405292811283	-0.048965248396734676	-0.1363589899898691
-10.948655511422155	18.634752597804788	0.2349796693912191	-0.046143252764111374	-0.13436560150193685
-10.739200803101152	18.414265673982754	0.22593638408795147	-0.03927614314866102	-0.12897359921959808
-10.426129079411938	18.242868662510936	0.21135180795588	-0.03274095595758708	-0.11996614124776332
-10.351495060601314	18.19934593348884	0.20789509572375064	-0.03125650834424605	-0.11781671946101531
-10.276659955502009	18.164399203559437	0.20443853704409592	-0.02997325797527929	-0.11576126453710804
-10.051706148564318	18.092298620546728	0.19341206434491293	-0.026829163478595996	-0.10880036631203238
-11.220597943108505	19.547650220008503	0.24853555462283752	-0.07177509460005392	-0.13980557077135197
-11.213232813518047	19.613678726955158	0.24862545499608807	-0.07324151319172517	-0.1395963551753762
-11.167862918473158	19.983763373685665	0.24932466555586874	-0.08291020897841217	-0.13784298543070012
-11.119734753615504	20.180895538942224	0.24936510503515552	-0.08746621704366711	-0.13680351465384596
-10.889962382093142	20.81510177874138	0.24810698598210984	-0.10325362074344349	-0.13100010267956003
-10.989883259185685	20.57314650704364	0.24872066886201322	-0.09760011763506025	-0.13319384792316222
-10.670647697607485	21.25443563231954	0.24692451438256324	-0.11448955860278248	-0.12568518083768868
-8.656589193032165	23.077778160673812	0.21951778703957198	-0.1627655230928126	-0.07306464200477802
-8.262164632393056	22.97490850022338	0.2044922701120326	-0.15787162138150898	-0.0605690744782289
-8.093510801985081	22.896766634500132	0.19743121943699027	-0.1548125440874905	-0.05578151656836154
-7.68989912608717	22.564207698669875	0.17723899953486577	-0.14184728847016653	-0.043229749840465834
-10.61906467426591	21.352055718189742	0.24665822301292273	-0.11677585744658013	-0.12466775958668098
-9.936768220586934	22.310409278173573	0.2427695054276143	-0.14244451647034595	-0.1088175730338174
-9.627937960973474	22.62487940796674	0.2395555887239511	-0.1512262982896211	-0.10071629622337352
-9.573169961095976	22.676544366109272	0.23887569923265786	-0.15260520501966793	-0.09937632583747487
-10.134279956953314	22.058148587414195	0.24370928335452213	-0.1352995202329764	-0.11379511343909123
-10.304582249602808	21.836678921374176	0.24508777179294156	-0.12952824140696162	-0.11761564403507976
-10.555587977067566	21.45179651669559	0.24619858281430643	-0.119173149756798	-0.12343484647814357
-9.871150253323467	18.04329134881533	0.1847397190765575	-0.0246853152834891	-0.10360541463600335
-9.4491510421968	17.986087424675254	0.16232579182846724	-0.020445655672105392	-0.09011009021742687
-9.39405468440286	17.97674307009461	0.15944436280134755	-0.019942553714308798	-0.08844004624556198
-9.318824933668623	17.968766098777905	0.15517809615295444	-0.019252265738392293	-0.08599524581494736
-8.866655676614846	17.930756511797174	0.1296937673432927	-0.015502103636352082	-0.07093979991093667
-7.460370084706861	22.326890903804703	0.1652673740128974	-0.13361470313709972	-0.037353095001338585
-7.181921823170052	22.004421546653404	0.1492329562879416	-0.12110955314589582	-0.029512808205797776
-6.980050576019263	21.793148493492453	0.13890899708709734	-0.11388303435933445	-0.02468955209160388
-6.576542696581086	21.409318391621486	0.1191271873085252	-0.09935297977412876	-0.014272663987207564
-8.591810565175942	17.924390418426363	0.11279986663525896	-0.013191814635651514	-0.06142434974445614
-8.160987566235585	17.895824611247768	0.08333636403029805	-0.009304136473808547	-0.04493950558710438
-8.427526747689353	17.911776804777684	0.10179317494577729	-0.01175913118848021	-0.05529101517207432
-8.540982568507179	17.920050757602066	0.10970796808674754	-0.012792353223011827	-0.05968944341310093
-5.864615339578987	20.755750631962357	0.08867531815914151	-0.07613012845830758	0.003015912343246721
-5.543802938210256	20.38074487517408	0.07409818659752448	-0.06282417457225435	0.010058156119459998
-6.504364858334945	21.34437545298176	0.11596197068072123	-0.09721225299475231	-0.012693393633125093
-5.970918121132899	20.87023242852833	0.09334630655049869	-0.07967579933496267	9.643820658630517E-4
-5.171797381464162	19.89737251545445	0.0581051358739718	-0.048920913521900686	0.015131270467010332
-5.0245480447987125	19.683822661130662	0.051435794349466345	-0.04198870188551641	0.01740525337025297
-4.900152014728899	19.401774462066626	0.04446364878759798	-0.03514408171472402	0.01721530543732102
-8.045165203849148	17.895237150670994	0.07259354073798929	-0.008014220951712081	-0.0387475709014673
-7.828330068792466	17.887207984644846	0.051130940516266925	-0.005940390728381773	-0.026994813708424055
-7.588389628929521	17.819549385161938	0.01206807630190778	-8.764992451677232E-4	-0.006460002772230925
-4.683175416995011	18.92056128922509	0.03332430349937997	-0.024223004050877656	0.018117930164351446
-4.557131527726211	18.533459102138394	0.026629781173251963	-0.01881743371744291	0.01656298993672681
-4.377707594286538	17.57417867700677	0.012651432530889097	-0.007264788926904472	0.010271366444460753
-4.375950900357417	17.526057226949376	0.011864011648902014	-0.00668713728044334	0.009782337426597605
-4.484941864981501	18.19838652331461	0.020303134653767797	-0.01307052170850716	0.014612091614177258
-4.372825752777866	17.497105804998277	0.011534630084344298	-0.006519443266752799	0.009512707515032862
-4.260063754969469	16.957122878843833	0.008195274468744521	-0.004003312304288032	0.006660459049263219
-4.2543796491463395	16.88173839584814	0.007649576788136823	-0.0037270571495109294	0.00616055943193426
-4.172479120773178	16.325671413989923	0.0058515962087562386	-0.0023132523416946795	0.0042245235162064135
-4.151871519508384	16.155447405066244	0.005282558475725182	-0.0018409330368301237	0.0035957887691772878
-4.144035245207647	16.121454065378032	0.005256604131067682	-0.0017942287230268584	0.003537732519497977
-4.072421898747817	15.289956430567175	0.0033380586901642197	-4.776741024740807E-4	0.0017398694084759208
-4.095328121705499	15.489697359268533	0.0037023770236638866	-7.154863736980439E-4	0.0020078532988790834
-4.118480058777639	15.68595857984359	0.004260291209116614	-0.00103267583363254	0.0024784314946685333
-4.140149876500907	16.06180723438685	0.005114193732362988	-0.0017039857585355142	0.0034103430559359925
-4.179593610389492	14.862900564725685	0.002278994192882924	3.323857855803584E-5	0.001007698646946697
-4.129583690004605	15.034457843656845	0.0026899791411499376	-1.1765346848198656E-4	0.0012773822649701234
-4.332504046130264	14.727261534199787	0.0011865965857189155	-5.482697057500443E-5	5.723638051743003E-4
-6.864381120883843	17.824925970386563	3.526213904400766E-5	-3.176793316308198E-5	-1.241678748169113E-5
-7.111456277637915	17.862901719600874	3.54982451569597E-5	-3.1881875515222687E-5	-1.3058362015715734E-5
-7.361730330183262	17.815658423143518	3.551778928403226E-5	-3.175782307283008E-5	-1.3704943867826201E-5
-6.699631952192596	17.790187728061333	3.5077182814452734E-5	-3.167015094711406E-5	-1.199176792619584E-5
-6.471535900809904	17.65611081898578	3.45962097649961E-5	-3.1299624891990874E-5	-1.1406408126081447E-5
-6.01856299486931	16.965651538393175	3.253832030448855E-5	-2.954239179620864E-5	-1.0259126678463339E-5
-6.018217814642384	16.964954947243214	3.2536317193382144E-5	-2.9540647249463005E-5	-1.0258249556935103E-5
-6.192614293475787	17.31914560580889	3.354995200096115E-5	-3.0418962982261897E-5	-1.0697736250950332E-5
-6.358826975092747	17.562077889890872	3.4287767150656706E-5	-3.105347449718528E-5	-1.1118462545121024E-5
-6.018066056155799	16.964687362149334	3.253555637646249E-5	-2.9540000365616434E-5	-1.02578557978055E-5
-4.908304538333134	14.969355025422521	2.7045195008456455E-5	-2.4845639450217125E-5	-7.466583027708049E-6
-4.894965705707698	14.956384548239772	2.7006709026260313E-5	-2.4813898959882816E-5	-7.433643107657282E-6
-5.522668475480044	15.89108446419409	2.9622783170561455E-5	-2.701566666480907E-5	-9.024370891131203E-6
-5.590293973325887	16.02332329799043	2.9979313759451453E-5	-2.7319705571781885E-5	-9.194855285342556E-6
-5.62503595550961	16.102423683804165	3.0189029788555976E-5	-2.7500861458417087E-5	-9.277770337032691E-6
-5.79838945170203	16.47567517825189	3.119902451218759E-5	-2.8375867654487966E-5	-9.712629560948117E-6
-5.818300420163335	16.518599132988257	3.1313456890671526E-5	-2.847526959376271E-5	-9.759282316917764E-6
-6.016563718580136	16.961325465432818	3.252635328518144E-5	-2.9532004581345002E-5	-1.0254088167412888E-5
-4.911331118979538	14.97328547513143	2.705656306941705E-5	-2.4855122340904187E-5	-7.474395507682897E-6
-5.0735700023776875	15.16993664121582	2.7623303320469425E-5	-2.5324376248630332E-5	-7.884897268608057E-6
-5.223708594183212	15.375437594116095	2.8205658153991246E-5	-2.581418236949242E-5	-8.262533277374567E-6
-5.2244114000787105	15.376332166246335	2.820819124561265E-5	-2.581628992346713E-5	-8.264279313499566E-6
-5.424504479191739	15.698092793846305	2.9098882544261567E-5	-2.656603524003006E-5	-8.77272741178973E-6
-5.22565127061393	15.37825402853767	2.821348246771075E-5	-2.5820763101622477E-5	-8.267348252848548E-6
-4.7077301313837365	14.774519111724057	2.6467808053187194E-5	-2.436798242116651E-5	-6.973443952149464E-6
-4.675015183440867	14.74800878513003	2.6391129912386294E-5	-2.4303770617300635E-5	-6.8967910453291055E-6
-3.7658512309524754	7.028045440845924	7.45534246256837E-6	-5.803028355020055E-6	-4.663640511109452E-6
