# Supplementary material for: Thyroarytenoid muscle fiber orientation regulates the ability to modulate vocal fold vertical thickness
Source: PLoS One. 2025 Dec 4;20(12):e0337735. doi: 10.1371/journal.pone.0337735 (PMC12677544; doi:10.1371/journal.pone.0337735)
Supplement: S4 Data — (ZIP) [file pone.0337735.s004.zip › Male/contourA8TA16.csv]

% Model	Angle7.mph
% Version	COMSOL 6.1.0.357
% Date	Dec 14 2024, 03:24
% Dimension	2
% Nodes	720
% Expressions	3
% Description	Line
% cpl1x	cpl1y	Displacement magnitude	u	v
-11.968005616002486	39.650844643500406	1.6943184769371733	2.2841470755040891E-4	0.2064423507735542
-12.100925229184412	39.521184251215715	1.6923322751018854	2.271855602157959E-4	0.20645905570584286
-11.810234379374002	39.74293127707726	1.6957264845665534	2.29291471362491E-4	0.20642988853240157
-11.76596306338081	39.775513356632324	1.6962257574894375	2.2960071771400357E-4	0.20642558785750725
-11.47739948826791	39.862189693672036	1.6975530153655654	2.3042306470068074E-4	0.2064125300123494
-11.258980847445656	39.857881496438054	1.6974847284452417	2.3038034724779465E-4	0.20641098354768533
-11.716143543792246	39.796222579001906	1.6965424229740131	2.2979832625759302E-4	0.20642264911343924
-11.163938214941039	39.85365079891891	1.6974205917507301	2.3033574298964954E-4	0.20641059060741399
-10.796207435616262	39.85090503287166	1.6973778259597725	2.302953666893856E-4	0.20640745061709587
-10.709496869932108	39.85039381204079	1.6973693877649176	2.3028584876507607E-4	0.2064066953379001
-10.37169574884199	39.850036177539195	1.6973632752419006	2.3026569698930563E-4	0.2064035587481528
-12.13512273325702	39.460672833157	1.691405779845593	2.2661280310550002E-4	0.20646658753305527
-12.240660142730178	39.24849072022055	1.688158219261405	2.2460222473696413E-4	0.2064928597536831
-12.227325367848685	39.08705965880899	1.6856851815667817	2.2307814409232955E-4	0.20651196521020926
-12.205740642978935	38.979124391808504	1.6840332258968185	2.2205852904996418E-4	0.20652461912244674
-9.681369688821853	39.850002288818345	1.6973564798574112	2.3022953584871434E-4	0.20639707878770594
-9.209886193231677	39.8500022888185	1.6973577129722943	2.301998034483997E-4	0.20639265467642307
-6.503691158131879	38.96454001876737	1.683784838725193	2.2183796637842895E-4	0.20647306326956674
-6.587351156296421	39.29642873129991	1.6888693908976824	2.2494284386072614E-4	0.2064342129514073
-6.771159512318912	39.57700815680421	1.6931650451279072	2.2757180801868723E-4	0.20640242696141944
-6.814129999907874	39.651652838586976	1.694308547531666	2.2827081256572535E-4	0.20639391513265
-7.229593906641747	39.84203493583536	1.6972250580967665	2.300616240791987E-4	0.20637507172837824
-7.181795837296288	39.83706132882147	1.6971489010102567	2.3001411193201678E-4	0.20637521808278353
-7.033567159296577	39.76166368437849	1.6959927309928546	2.2930593826532726E-4	0.2063828334534208
-7.6946177519140235	39.85300356006798	1.6973956309199913	2.301698231428561E-4	0.20637810984501706
-6.488283836647731	38.91091546805024	1.6829640738958898	2.2133456923569973E-4	0.20647932169720726
-10.243595360807257	39.850002288818345	1.6973627940092828	2.3025626050992496E-4	0.20640235836453677
-9.730298368089413	39.85000228881833	1.697357042101102	2.3023188448390993E-4	0.20639753759653973
-9.743014193148053	39.85000228881833	1.6973570065251935	2.3023280973499463E-4	0.20639765692941478
-9.085341826788042	39.8500022888185	1.6973567820209838	2.3019427113516575E-4	0.20639148653041975
-7.779783738995952	39.851154726690396	1.6973691926614067	2.3015255309274786E-4	0.2063791276525866
-7.886706964608754	39.850916601280545	1.6973640400530514	2.3015555176303376E-4	0.2063801572427115
-8.209330570361047	39.849987794146756	1.6973569830417545	2.3015081933298404E-4	0.20638328399168612
-8.699211804792647	39.85004545472901	1.6973605393701487	2.301699381542225E-4	0.20638786333844977
-8.427966558711145	39.8500350871401	1.6973559416909674	2.3016220859534354E-4	0.20638532425159106
-12.152615457473026	38.61822056218743	1.678505897209599	2.1866168964277145E-4	0.2065671129392613
-12.150457207342695	38.60568225439725	1.6783140657116742	2.1854361961263358E-4	0.20656858613829876
-12.146591986235311	38.58859764700979	1.6780523828066998	2.1838333637601667E-4	0.2065705849136676
-12.074238696384148	38.24828133015453	1.672844458858544	2.1518445041475637E-4	0.20661044194155023
-6.441829287929373	38.514252064367554	1.6768924677131658	2.1761883133544606E-4	0.20652624792979513
-6.4796557750756225	38.830935381536946	1.6817385279291184	2.2058624029637697E-4	0.2064887908322308
-6.431316994593285	38.355730965701305	1.6744645063165648	2.1614019724198303E-4	0.20654507843212633
-6.415000660473024	38.12021737547059	1.670860206427239	2.139375386090136E-4	0.20657304379791697
-12.006552716049852	37.91928976266428	1.6678049899820975	2.1210526221802545E-4	0.20664899672949594
-11.966773292852782	37.7322909897182	1.664943610847084	2.1035476046754603E-4	0.20667089737498093
-11.899335717233097	37.41624344712912	1.660103696015248	2.0740847689882356E-4	0.20670791105862762
-11.86072968481382	37.23337054820751	1.6573058272900936	2.0569998586325908E-4	0.20672933163722582
-6.405495081109018	37.81045524455644	1.666115551465872	2.110513285085227E-4	0.2066099398069804
-6.3802834672144035	37.49850283645258	1.6613423744174367	2.0814377367205035E-4	0.20664695244796483
-6.34327199449609	36.990127261889924	1.6535569824090306	2.0342741815246662E-4	0.20670730762126763
-6.3346776499635205	36.89181710192548	1.6520541055149365	2.0251388350102497E-4	0.20671896525076186
-6.327277488709939	36.80573234114482	1.6507376034963461	2.0171917571115786E-4	0.2067291762088656
-11.839379859361392	37.12464213602315	1.6556399807273683	2.0468858750362573E-4	0.2067420836451291
-11.66031709327127	36.191536938073696	1.641358219907115	1.9604353200700352E-4	0.20685155205911865
-11.619905720758748	35.962379473002436	1.637855070497136	1.9392707257815802E-4	0.20687846815752164
-11.730360249335298	36.58305483766412	1.6473572991668224	1.9965585394272938E-4	0.20680557196278368
-6.248695444183289	35.88284413383002	1.6366231915964442	1.9317983563929396E-4	0.20683863119621826
-6.190644674951313	35.36621719878445	1.62871374582773	1.884532588043562E-4	0.206899787271704
-6.146329446134891	34.860882297696094	1.620984134927102	1.8380341031270044E-4	0.20695970693404153
-1.0600869276340483	18.316100001774196	1.3682225902024634	4.2045793069503916E-5	0.20889260613668395
-1.0459016161732135	18.37692181363064	1.3691490886391913	4.254073923718747E-5	0.20888523508105242
-1.1744205707972624	18.153797557800345	1.3657479275605278	4.072510035884889E-5	0.20891289640673735
-1.311326192584243	17.97535615877772	1.363028574075307	3.927291911700246E-5	0.20893529620752357
-1.386335587551091	17.922671465764726	1.3622250200818429	3.8845011282991026E-5	0.20894219028208963
-1.650548821745367	17.757514160475903	1.3597098930416402	3.750369616216282E-5	0.20896403801713237
-0.9718149006219283	18.630446296863695	1.373015746778838	4.4606037463551175E-5	0.2088543879685917
-0.9542349860686515	18.852537320770427	1.3764004839344264	4.6415137438521097E-5	0.20882774904195026
-0.9467123425971604	18.932059856972355	1.3776137984324868	4.706379013708245E-5	0.2088182005844855
-0.9488912973033679	19.009058522305217	1.3787875335986748	4.7691998832871686E-5	0.20880903167049555
-0.9602591937381534	19.185733594449147	1.3814828095105445	4.9132130469089156E-5	0.20878804643979704
-1.0005126263859143	19.36574217623491	1.3842262785484887	5.0598942025784966E-5	0.20876689739881313
-6.05347281998843	34.07388368729615	1.608958026799797	1.7664234682059603E-4	0.20705282070510958
-5.779746191862431	31.198536783186327	1.5649752704314426	1.5071917794631543E-4	0.2073936084667405
-5.81260308842713	31.6601371096856	1.5720204194801415	1.548265604086275E-4	0.20733879198313854
-5.898916358898413	32.61341104261303	1.5866165171368758	1.634150950987624E-4	0.20722577216184712
-5.976331308258205	33.33624786626052	1.597658177336134	1.6992698425555562E-4	0.20714017682846275
-11.555172919712001	35.57995576034233	1.6320027516390059	1.9042498532938717E-4	0.2069234099376872
-11.427224513094306	34.824469013294944	1.620443129205694	1.8347037055112313E-4	0.20701219676922633
-11.302991741507174	34.01939293201957	1.608122080865508	1.7614041140865652E-4	0.20710691490522173
-11.26269403333529	33.74326682230424	1.6039067267402594	1.736117161688911E-4	0.20713942163350926
-10.87492360433819	31.536162433666846	1.570148478148351	1.537063955919442E-4	0.2073986912150162
-10.79808267178972	31.096982410679725	1.5634354231546002	1.498379135928598E-4	0.20745028100095655
-10.515617328365707	29.431210118152052	1.5379806500512587	1.3497523735127165E-4	0.2076460563002639
-11.095255333576779	32.78560916869341	1.5892401697462817	1.649711541446563E-4	0.20725192987052304
-10.374607869233792	28.677418549364212	1.5264457783155043	1.2838311325545228E-4	0.20773453507198555
-1.9007542873442729	17.670028077820447	1.3583761676887556	3.679551433144907E-5	0.20897650534818152
-2.0779141835942943	17.606247817656115	1.3574049814444016	3.627973538036318E-5	0.20898555271854935
-2.421704394542373	17.610906476909	1.3574764093472043	3.632369924512206E-5	0.20898778500248677
-2.5268901597962445	17.60827853304663	1.3574368118012985	3.6304500447685364E-5	0.20898895206958373
-1.0157099330243569	19.441588102125813	1.3853835379320436	5.121800419650571E-5	0.20875797202953592
-1.1062328150339649	19.65851365771074	1.3886912838615466	5.2985186049208925E-5	0.20873282660503722
-1.0950141199455286	19.63861486947969	1.3883878393307063	5.282309283979922E-5	0.2087351095151422
-1.0936631912571904	19.634142492606518	1.3883195903350365	5.278653118886508E-5	0.20873563212433024
-1.2019485900933222	19.823967402584525	1.3912158340092067	5.43327558733397E-5	0.20871386470611564
-1.2626663164006444	19.90610167368628	1.3924678149667455	5.4999509846095274E-5	0.20870455763861687
-1.3479656887537845	20.02184186709379	1.3942346480049093	5.5940735316270556E-5	0.20869144098219078
-1.3818036936806772	20.069240413165744	1.3949574244007896	5.6327321640320305E-5	0.2086860604258607
-1.490043238491493	20.21081153288452	1.3971183017427684	5.747713188336869E-5	0.20867004772472245
-5.495158991359491	28.68268136418761	1.5264953314926746	1.2844939826970117E-4	0.20769149024756645
-5.507477156915547	28.790577524822243	1.5281397448474006	1.2938731165997676E-4	0.20767871229225818
-5.640376413522405	29.93509919763994	1.5456499356052222	1.3948562819866305E-4	0.20754321552964625
-5.66674537726079	30.200894570944342	1.549705459288463	1.4182045424635073E-4	0.2075117132544246
-11.232964758328787	33.56280133293661	1.601143452443744	1.7195839674911568E-4	0.20716064115114677
-9.890707351552885	26.584105713780335	1.4944444006912856	1.1016555296626067E-4	0.20797952178158702
-9.499209611630052	25.463046361573806	1.4773203994993627	1.0060822419450051E-4	0.20810965041724408
-10.251371607480321	28.08873461337165	1.5174468534947998	1.2318008172030562E-4	0.2078035316676904
-9.949856872037069	26.81141811544305	1.4979195970498296	1.1214733154204642E-4	0.20795297120552556
-9.409620206466	25.28683176907262	1.4746210424165853	9.910418462719288E-5	0.20812987803920022
-8.975776833099328	24.413789608181347	1.4613151133949724	9.180991800853704E-5	0.208230244837957
-8.450931047688341	23.67686534172989	1.4500338397906374	8.5655384708151E-5	0.2083136718237814
-8.315280225053407	23.486682331666373	1.447137902335537	8.410185250640655E-5	0.20833521963873192
-8.109310669822081	23.245736403988893	1.4434536091923647	8.214195224215748E-5	0.20836224764079103
-5.04821833795282	26.35030357792787	1.4908595238870388	1.0822786378056656E-4	0.20796623509310416
-5.072511135861281	26.457154341834364	1.4924873237809546	1.0912652543964596E-4	0.2079536681580411
-5.319014801988768	27.6151602307035	1.5101804828632115	1.1911754806973396E-4	0.20781745786581599
-5.298549699956672	27.508324942348306	1.5085510733141392	1.1820398503294399E-4	0.2078300459709341
-1.6547952866665352	20.435138707303928	1.4005387152523094	5.929920883009672E-5	0.2086446192701977
-1.7068462026965912	20.505043732104994	1.4016059751706695	5.986930419609139E-5	0.20863670150450075
-1.8328638043067826	20.675856534446993	1.4042110708297915	6.125807576406829E-5	0.20861734324019032
-1.9146876228856835	20.78271581099791	1.4058425700965387	6.212585433973533E-5	0.20860525729882604
-1.9589596542270868	20.838178803681924	1.4066880269046529	6.257297907169985E-5	0.20859899805439996
-2.2267902915590323	21.173727916983232	1.4118157664861335	6.530655582868638E-5	0.20856113371904988
-2.4765836027203294	21.524027437877677	1.4171534164403028	6.814980494791828E-5	0.20852135684917608
-2.510632075597485	21.56945277354053	1.4178479687820955	6.852254390303595E-5	0.20851621388209743
-3.4170539347823667	18.323036770820913	1.3683350938722252	4.2115004456830256E-5	0.20891090041491933
-3.3613588547056894	18.26201824120377	1.3674048673892465	4.1620819764843096E-5	0.20891773000135117
-2.8302006677410443	17.7685842180935	1.359879744927846	3.761127191148053E-5	0.2089722861273945
-3.0213186080937637	17.882690433716814	1.3616201566366901	3.8541098317616644E-5	0.20896022161027583
-2.9853774190574067	17.85333337493745	1.3611731365926896	3.830267851537105E-5	0.20896343373831483
-4.904236518511963	25.91960781073081	1.4842692367220738	1.045912182320416E-4	0.2080164847354385
-4.723668736196532	25.314951331292864	1.475043623784412	9.94516628168003E-5	0.20808719767593237
-4.604679940346854	25.051089745874435	1.4710043561065342	9.721213582568226E-5	0.20811771199647006
-4.281370486848969	24.383328411417228	1.4608270371559882	9.166177910332243E-5	0.2081948117954467
-3.2125741016240386	22.611557155864187	1.4337535822947818	7.702909142028336E-5	0.208397554826258
-3.272014261258436	22.70654698603269	1.4352009924276565	7.78026371204214E-5	0.20838669931906165
-2.5518384799861815	21.63096481182497	1.4187862083298528	6.902830577446325E-5	0.20850920968001088
-2.8735384712196232	22.08009398368013	1.4256472568256284	7.268823623415734E-5	0.2084582293679489
-3.1756044296995665	22.556944434453374	1.4329185358158907	7.658645554134392E-5	0.20840377272104915
-4.545571876999899	19.652622560032107	1.3886154338125365	5.287551884303706E-5	0.20876148328956207
-4.424895516455141	19.524062222800467	1.3866548328974007	5.1842268286401154E-5	0.2087758468512022
-3.958958611653594	19.00470136406695	1.3787302447282714	4.763680929870538E-5	0.20883399574709965
-3.8782730930382083	18.915322300283425	1.377368718281883	4.691597432587787E-5	0.20884400725387464
-5.025563667731989	20.107549344377823	1.3955677854373005	5.6574315857895785E-5	0.20871115698664827
-5.277731362781373	20.350988119887234	1.3992734047790873	5.852079913618404E-5	0.2086841510541949
-5.606549304112775	20.6598148798465	1.4039954460102642	6.104464252901637E-5	0.20865003155473358
-6.131048509468386	21.17349677678001	1.4118219385314679	6.518028039283465E-5	0.20859302178793807
-7.17416985769136	22.198608654304337	1.4274647767008997	7.350893058308443E-5	0.20847932756544418
-7.6413332318231895	22.67125431062098	1.4347015140642552	7.740113692410095E-5	0.20842684436557282
-6.9150129554945305	21.927639425126234	1.4233420218933006	7.133052033164531E-5	0.208509535019729
-6.31895859009996	21.343154735881807	1.4144220299802854	6.657880455009172E-5	0.20857435013616282
-6.618255579081206	21.642875823077	1.4189836424743123	6.90242629439157E-5	0.20854106786638726
-3.6680004015474728	23.30103040805593	1.4442898484317122	8.267200347239148E-5	0.20831897907630417
-3.83446762916781	23.580833568731567	1.4485580701846295	8.500828713539432E-5	0.20828695344439074
-4.071443328978513	23.987709649252928	1.4547768596503703	8.833150289882532E-5	0.2082403049295733
-7.640251545310057	17.586782544931808	3.5046899843018745E-5	-3.122866914050351E-5	-1.4246484253095331E-5
-7.509356374993602	17.79911102953117	3.562060545341375E-5	-3.179860150540055E-5	-1.4060118101227758E-5
-7.6989388334005735	17.4903691638282	3.4807536035674216E-5	-3.098934296000267E-5	-1.4334500307898766E-5
-7.762103216471637	17.30759444679789	3.435418156387279E-5	-3.052729238852056E-5	-1.4417896800234374E-5
-7.821162534822876	17.152686250634986	3.398808772964446E-5	-3.0145800012362627E-5	-1.4505179273197328E-5
-7.87221896818102	16.9473112831706	3.351838892982923E-5	-2.965203818484551E-5	-1.4576152518708028E-5
-7.921170402924522	16.753942907049066	3.307910688939466E-5	-2.91867375686107E-5	-1.464497519013767E-5
-7.9783869673286425	16.470761822820492	3.246610795498646E-5	-2.8526859008231602E-5	-1.4726133150427615E-5
-8.003886469325913	16.357472230499454	3.222164164012584E-5	-2.8259585537843003E-5	-1.4765001960390738E-5
-8.041803974825056	16.197407590250943	3.190335380209413E-5	-2.789444228124477E-5	-1.4837181388807266E-5
-8.11957094103931	15.808141817188318	3.1121390538796014E-5	-2.700949265763826E-5	-1.4974581134163719E-5
-8.094241908274963	15.975737091845481	3.145318976898133E-5	-2.7384867695930922E-5	-1.4928159294119526E-5
-8.149959289733443	15.594634263864748	3.069605039868523E-5	-2.652537655368395E-5	-1.5029642094527987E-5
-4.487015489615116	14.591722761896559	2.596884473861515E-5	-2.3981123582107248E-5	-6.40322439778014E-6
-4.416731324563106	14.512870608922288	2.5754321658079855E-5	-2.3793647943295237E-5	-6.238149227634703E-6
-4.329055028394281	14.412978776001905	2.547455757761253E-5	-2.3548718056446645E-5	-6.026207674744004E-6
-4.19303203891211	14.248275933735142	2.5025866662347714E-5	-2.315374130141847E-5	-5.700937376280206E-6
-4.178965322518646	14.23024927967746	2.497559687396699E-5	-2.310938297810606E-5	-5.666237765163729E-6
-8.208595369810979	15.125877972768416	2.9835004264998566E-5	-2.5516010396232687E-5	-1.5161142055737176E-5
-8.250106284083648	14.883579494882824	2.9432886305306753E-5	-2.502486519344664E-5	-1.5247689419531063E-5
-8.184763342662869	15.304083214581624	3.015583943363385E-5	-2.589302735028535E-5	-1.5111038674185165E-5
-8.194040568253598	15.203367992185502	2.9963427112952957E-5	-2.567331529019772E-5	-1.513030190614685E-5
-4.009503675450382	13.95499929048619	2.4248751042775184E-5	-2.2457194765807227E-5	-5.258097368871286E-6
-3.967321215997023	13.879167246534847	2.4042166113630255E-5	-2.227145273643745E-5	-5.151246095453688E-6
-3.8768075373306097	13.684183745503944	2.3526226311059944E-5	-2.18075563475034E-5	-4.924467609807389E-6
-3.8285567068758617	13.577304042901428	2.3246941675622456E-5	-2.1553982680638195E-5	-4.805725749497798E-6
-3.679175518096213	13.165512678706849	2.2167222020847697E-5	-2.057234227143161E-5	-4.423538632359225E-6
-3.5952780276413945	12.848827743115857	2.1344443302923854E-5	-1.9826022066690658E-5	-4.199743046549135E-6
-3.8035301168690907	13.511178334388502	2.307802085937174E-5	-2.1401464751647513E-5	-4.744431138182594E-6
-3.5706258476984103	12.751547870197772	2.1083862924012944E-5	-1.958665307479568E-5	-4.1303667003776905E-6
-3.536337058362929	12.508568926206657	2.043814877203366E-5	-1.8999124250918127E-5	-4.019293100937251E-6
-3.4943523373487664	12.217884679130231	1.967583286634506E-5	-1.830252495537588E-5	-3.888660413925044E-6
-3.476217738039166	12.051206781698731	1.9243551791466887E-5	-1.7911783475906478E-5	-3.829388725782454E-6
-3.4381043775288846	11.707787309160882	1.830940503434698E-5	-1.7054384799456164E-5	-3.6918771393207637E-6
-3.4175141432913065	11.442487558596586	1.761415876201595E-5	-1.6420542533348005E-5	-3.6172148994610356E-6
-3.390535492772293	10.959938069747185	1.631829266919819E-5	-1.522994179282414E-5	-3.4970557754081053E-6
-3.391605607580326	10.637069694303245	1.5456884692163267E-5	-1.4433916792433196E-5	-3.4650150561574027E-6
-3.3957072198915474	11.125983907025887	1.675042346561121E-5	-1.5626668065631328E-5	-3.524188699707435E-6
-3.3933099091125833	10.454525891479044	1.4962535184691526E-5	-1.3973455230100847E-5	-3.445694976993588E-6
-3.392748642497309	10.363320317554606	1.4712918130628969E-5	-1.3740329011828516E-5	-3.433992655793898E-6
-3.3881777990103163	10.052022617744685	1.388315333303754E-5	-1.2965698625649356E-5	-3.3981952567127736E-6
-3.379931059854188	9.65560915900371	1.2829902322452605E-5	-1.197825667383894E-5	-3.3571720052261953E-6
-3.38003327420144	9.645525660619372	1.280398752421982E-5	-1.1953886553337401E-5	-3.357025482899717E-6
-3.380411775956053	9.63612711841371	1.2780831068174232E-5	-1.19318321098899E-5	-3.358015289291986E-6
-3.4070943292007656	9.209820550583608	1.1681875923136737E-5	-1.0868131223469341E-5	-3.403670682637906E-6
-3.4177904844649305	8.97279793026408	1.1100809387507441E-5	-1.0297311366779012E-5	-3.44139854344336E-6
-4.670507470987797	6.528342318175511	8.08880105488706E-6	-4.199702636817404E-6	-6.858269022952561E-6
-4.472672713765167	6.53165408154053	7.605185414208803E-6	-4.234944094590255E-6	-6.2915323758205454E-6
-4.296096768007061	6.564113874181485	7.365087409442054E-6	-4.368888098074887E-6	-5.887553017371747E-6
-4.1907677441120486	6.6201318525786546	7.222858811021352E-6	-4.55359629239505E-6	-5.593140380967394E-6
-3.42823364007561	8.77881073484247	1.0604164228445878E-5	-9.807320779192381E-6	-3.4601510010987703E-6
-3.440421539484517	8.631632878187974	1.0250574181466301E-5	-9.452703469032011E-6	-3.492336348413971E-6
-3.510174069952668	8.051882576425108	8.937092813417633E-6	-8.076235101871599E-6	-3.6831227231768714E-6
-3.4654247941708625	8.41479710425795	9.755649169178202E-6	-8.949537019204181E-6	-3.559840465591731E-6
-3.519325274558982	7.974355231943207	8.779479545707961E-6	-7.902531822523816E-6	-3.719130154232189E-6
-3.8048036653298265	6.960169305120867	7.3846025537413375E-6	-5.640796925494178E-6	-4.729918863413898E-6
-3.942941641067294	6.809098812242506	7.21500993464997E-6	-5.1432412467295224E-6	-5.044981264082489E-6
-4.081244662082278	6.715380176995773	7.280241402089792E-6	-4.906294815080417E-6	-5.364722851728618E-6
-3.557899482821399	7.6388476831782866	8.277622243806952E-6	-7.273685200248574E-6	-3.931266707044265E-6
-3.5506928691402093	7.692857622749482	8.281566546027898E-6	-7.314690846899632E-6	-3.862330836892301E-6
-3.535122007221198	7.8370201875805385	8.537006883719658E-6	-7.612411333254789E-6	-3.7970592672120185E-6
-3.5827478111781415	7.560437912809053	8.107665007366154E-6	-7.015401528948552E-6	-4.019016673203759E-6
-3.656557182300242	7.31345080673359	7.797670350204647E-6	-6.479946993360122E-6	-4.312301040921972E-6
-3.741595319822733	7.091603710798701	7.6016782494632616E-6	-6.056745150678726E-6	-4.577611512009516E-6
-12.48823622079036	29.318127189803445	1.1497334969325343	-0.23573120348557772	0.9854307141995202
-12.301573729696075	29.291730374054282	1.093998880292414	-0.24796959398519283	0.9693920431557217
-12.904182385341631	29.37659805299116	1.280935769586312	-0.21193823694450156	1.0066255233141859
-12.704310573905445	29.35687813300677	1.2160190357152056	-0.22324324500504758	0.9984206235474538
-13.215739023882737	29.375039723105594	1.377726437678148	-0.19636158298669254	1.007149267924522
-13.289816212405814	29.38416912499247	1.4030314172179106	-0.19332621851066717	1.007664044980127
-13.628735756055638	29.408293625969595	1.505266319747878	-0.17674739801320322	0.9980740000577931
-13.761313265189306	29.420327221129604	1.5461228468049342	-0.17073010327459373	0.9946654976008209
-13.789831291953012	29.42263826529943	1.553660927635213	-0.1698132594568037	0.9933128691570454
-14.193507593470319	29.351006338599753	1.654235444411052	-0.15010542572766683	0.9649813162757128
-14.343065600888547	29.30623263263965	1.685823332962125	-0.1396655908621406	0.9536546478770256
-15.169871121939503	28.7024294022831	1.8837151450680043	-0.07118431316376142	0.9220109969490566
-15.025976096323706	28.826575538617305	1.8481341766076778	-0.08103943866446157	0.9255495850508457
-14.704342841257393	29.099582909420015	1.7699076726189844	-0.10581944870107196	0.9349707382908754
-14.77814405518191	29.048154888872233	1.786519021517274	-0.09858739620866268	0.9312391408618654
-15.194930389272562	28.670268692680192	1.8909946084640206	-0.07048861653771708	0.9214834279224104
-15.552436058935607	28.262388145106144	1.9897227044900516	-0.06284700311296584	0.9112141723599165
-15.65870487864321	28.128694460225432	2.0198235080302136	-0.06137329613018341	0.9078397728887178
-15.420870685895718	28.414489982476084	1.953514940411793	-0.06324961250045055	0.915327703858386
-16.14669845066415	27.534817692946177	2.1453781985444103	-0.07812875320859154	0.877551161018673
-16.18902508127296	27.487365967844962	2.154900062250633	-0.08047475443862549	0.8737495050194893
-16.090879730623392	27.60512583812312	2.1310062083914763	-0.0759538628513972	0.8813705852193363
-15.906983759261689	27.83045491742547	2.0849656131385332	-0.06848190555091985	0.894100929353696
-15.78801336657089	27.974288039163056	2.054077847813681	-0.0640742077941615	0.9009688508480223
-16.4224657835804	27.241242221715776	2.199969483364399	-0.0969034855352521	0.8544781952615533
-16.636541644582238	27.015574682657572	2.2286722643777956	-0.11185835925378004	0.8310086119184988
-16.701862721366762	26.948993088668995	2.2333021349830853	-0.11728476718691715	0.8236645217790476
-16.98192097775023	26.67928029930171	2.239977558850422	-0.1400092874602519	0.7980169852868393
-17.086567607533095	26.586911131348927	2.2357022590051425	-0.15050562311296795	0.7913810625288848
-16.810764952407226	26.84442366016748	2.2347932365693306	-0.1263525989012758	0.8141817836766427
-17.316197999609905	26.352544552541893	2.215118935366353	-0.17991621301062388	0.7885976943547022
-17.45518464052986	26.210110438215963	2.2015054844255166	-0.19664468369252072	0.7887557816583969
-17.722095738557805	25.895382301413925	2.175912094044098	-0.25127740878831833	0.8066996242907162
-17.72264017583542	25.894744071275742	2.1758515243238152	-0.2513874314651961	0.8067351184164843
-17.932597821946576	25.11386146747848	2.1132385781635477	-0.40841187184487193	0.8043105723149293
-17.907096306050956	25.00313633884308	2.1014695469938465	-0.4352392958728466	0.7935634997046809
-17.75267320881764	24.32471147247125	2.0266966539808915	-0.601299416762787	0.7268878183202717
-17.92944471255859	25.1306830888716	2.1143082442831687	-0.40525975682270265	0.8044118457463876
-17.722777975835573	25.894232143167198	2.1757977529959596	-0.2515076119785132	0.8067271882538679
-17.728945142955695	25.871483784810497	2.1739852668560835	-0.25607683218424804	0.8066662048461319
-17.700264955727473	24.192801294244298	2.006770207208874	-0.6374582149125911	0.698235222594394
-17.492893227235577	23.675149455238873	1.930410026592472	-0.7799368682254064	0.5861831698263449
-17.219818972655105	23.051350814888384	1.8490636233534252	-0.94295534935991	0.4354601974469229
-17.213682929786287	23.036984749786797	1.8470939861542535	-0.9466381782980657	0.4320659988606915
-17.20651458505761	23.021889840621302	1.84545567910425	-0.9506038775158272	0.42815444174146694
-16.72944438496599	22.0265670999435	1.7500517943813902	-1.1992684342875588	0.16134021417623937
-16.772330573218266	22.113599037757318	1.7573141293443695	-1.179070704625094	0.18482740028128117
-16.97378539565523	22.529669064239176	1.7909105334140278	-1.078901155717482	0.29646792546331724
-16.69878402350933	21.97001521221032	1.7476840794939084	-1.211295092855585	0.14621443566811607
-16.44523432072541	21.481646309928003	1.7244063669777132	-1.3174752642848853	0.016556396818109723
-16.38784636008633	21.382208809377225	1.7235940589347836	-1.3363222137527822	-0.009884974082700723
-16.10429654720809	20.90765006213037	1.7133920591842835	-1.4268526589598625	-0.1416244309692516
-15.229590069694847	19.59839917871314	1.736925665782047	-1.5792590830788549	-0.5071507435271454
-15.573303162172023	20.08692966262294	1.72324766456579	-1.536138112317839	-0.37226800701658286
-15.762739830454272	20.369577854236137	1.7186400526469865	-1.5039464485837613	-0.29260397280059713
-15.676053214728174	20.229671015614727	1.7197207737174036	-1.5239602783977961	-0.3319831679787882
-15.004965242227517	19.29705702264412	1.7381522875249074	-1.5745092911922782	-0.5879970232103339
-14.347740685004595	18.43237628944785	1.6534907857159933	-1.442047744770674	-0.7800698835955888
-14.71316053352021	18.903140185799252	1.7249454862190685	-1.5483114806535312	-0.6975915192445643
-14.112301424219844	18.14085757339455	1.5748795054126439	-1.3440675629448626	-0.8115487020335485
-13.786968016309958	17.746840232171802	1.4322241976460244	-1.1932099026516856	-0.7890477612881854
-12.572484095421888	16.31238607204104	0.8208904259298794	-0.6586194383408395	-0.48821822620144273
-12.73923093656964	16.50237005974189	0.9047676861205696	-0.7293806036662847	-0.5340954713068918
-13.149721100590622	16.985383718836303	1.1126909065676882	-0.9102463561936613	-0.6392157456940216
-13.560443943361147	17.474962802260926	1.3175284478793248	-1.0905807634503377	-0.7383872854272827
-12.433087863224218	16.142914163274668	0.7512880678321207	-0.6010313030287906	-0.44916836455780984
-11.67886765718853	15.130655135953049	0.3862726167451207	-0.28840319263301245	-0.2507062085007773
-11.370603754574383	14.616160191779192	0.24100692046729327	-0.15448215263950638	-0.17737530266485124
-11.928279318244115	15.521235666230787	0.5033803126212048	-0.391241169232194	-0.3119450523953117
-11.098102119973685	14.067276715400904	0.14120088903381156	-0.07343398120940425	-0.11322363503436023
-10.94829922258624	13.75778922441979	0.0873915167904452	-0.02962487553213454	-0.07691883762354365
-10.566136973193167	12.955069884045642	0.025693955253105576	0.00790768451694208	-0.018213537592065593
-10.528617101577506	12.869997651759531	0.019687619292538747	0.010680480868725277	-0.012400379620681357
-10.125844678960055	12.03212679724241	0.01821460411362117	0.012556485723120247	0.0063266778652308845
-10.205786830641387	12.200371242765215	0.018345492438710954	0.012051179359025598	0.002547984869062096
-10.11776374681346	12.014636087480781	0.018274622703561384	0.012421076335583495	0.006552698125088308
-9.799033203597945	11.32040592221854	0.016214626493504507	0.009692326481082833	0.009495576419051148
-9.732454220074882	11.174895810343436	0.01551513814873888	0.008526857621705311	0.010805375429654934
-10.081694286405995	11.938670646469957	0.01790948481970316	0.012020205721555991	0.006844370314214335
-9.419861471494833	10.505758447346915	0.010360577402114306	0.0032102679654772855	0.007718795561541925
-9.39945834397536	10.463080013210769	0.010043028112387444	0.0028516301660046696	0.007468430137042229
-9.362989365785312	10.388561145610026	0.009480171827729075	0.002609856941781551	0.007114510023965048
-9.15485933130238	9.94585479357356	0.006710726805571221	8.78159507978336E-4	0.004816879103996748
-12.250739993292553	19.150604908283345	1.9673312590451584	-1.7858192188396291	-0.6296080194235549
-12.385666050996104	19.229462944007324	2.0710219283743108	-1.8559894425416406	-0.6895877197352587
-12.018444755085756	18.995911937273455	1.7536465760186608	-1.6472554912666473	-0.5114291511133477
-11.827571680933026	18.805921238230237	1.6593755844252618	-1.5755004698919544	-0.4499239363404207
-11.71378598197753	18.69006222155872	1.5956084319805663	-1.5257130220829378	-0.41251550266032133
-11.489121580415649	18.312221504949157	1.4410164298808665	-1.391111400797143	-0.3351145995543704
-11.42092816915265	18.202424829191397	1.395958306766141	-1.3511324178220459	-0.3134475302634133
-11.137081940903064	17.673975351763787	1.18214265898115	-1.1538369273069857	-0.23321348568380235
-11.050577560623434	17.52903972488271	1.1211076462831375	-1.0968753292284679	-0.21142672900223125
-10.900173758069224	17.228821915447778	0.9932524278988256	-0.9749770348897379	-0.17748227008761405
-10.59407257662658	16.86993613536655	0.8287472928793617	-0.8173940729763963	-0.12838115716536147
-10.4015251414116	16.663994998799538	0.737041501301653	-0.7286154670860276	-0.10357595157820561
-9.980308680915373	16.24426542990552	0.5510328036800168	-0.5468325405868462	-0.061151011446356145
-10.52456597891735	16.788877057884427	0.7924184870943651	-0.782687141535152	-0.11634778148335065
-9.215934750579713	15.702403997568886	0.3076543554405308	-0.30400220093906016	-0.039855547214293484
-9.506635524164235	15.916651407254937	0.40185342868308094	-0.39952680270399005	-0.035171061651759726
-9.713477904294042	16.0562870014233	0.46670542322902747	-0.46389166680053023	-0.0445745547837577
-8.987328542896977	15.535943891824608	0.23778266235929396	-0.2330947467622562	-0.04169344796414051
-7.038155536202357	2.4161328913912485	0.00143028722699169	-0.0011622417612110764	6.299088865363439E-4
-7.218271698777633	2.47634434863711	0.0013918983172359328	-0.0011435999245716923	6.466254155855858E-4
-7.402921517489648	2.596088343862585	0.0013477462311460484	-0.0011252883773113416	6.516166650662604E-4
-5.610926604361966	2.56874897195521	0.001661295127427111	-0.0012062470299918967	4.727629025270776E-4
-5.791192046184306	2.4885541575675454	0.0016546297524181615	-0.0012188731519790818	5.017264153769169E-4
-6.090991914769232	2.367770791599311	0.0016185164345166934	-0.0012259952407910662	5.368297131991543E-4
-6.223300720670824	2.365865245728654	0.0016024724152784006	-0.0012223833182971066	5.59848387697412E-4
-8.524776938151282	15.280293075065625	0.1776810175314348	-0.16980978030600943	-0.049758937207371824
-8.5390176621	15.301185889469425	0.1877341938521167	-0.1794874108446852	-0.05241045521230683
-8.574275941324595	15.320887483760043	0.19182337617664172	-0.18380113678077303	-0.051909879235934764
-5.2268760988311245	3.1984387632370352	0.001572064434192435	-0.0011155619830597115	4.4053637337468295E-4
-5.323022364028059	2.954304032548915	0.0016183460315988957	-0.0011515673637875214	4.4599946636234684E-4
-5.411391041049513	2.8046470279535036	0.0016376221039700362	-0.0011703632414194734	4.526001652601666E-4
-5.361270108912003	2.863813885716368	0.0016338527104023566	-0.0011630104509576353	4.4851265282526263E-4
-5.176470922340737	3.3654332504811606	0.0015312518317085748	-0.0010890282696888556	4.341064220338484E-4
-4.997438755280889	4.032636318053695	0.0013768165000882446	-9.976724773335993E-4	4.0420297747500506E-4
-5.108994509801874	3.6116460899580636	0.001475803932146534	-0.0010567823456831423	4.2608704608718974E-4
-4.991774580661376	4.054261353979088	0.0013720168130871631	-9.950905251933464E-4	4.03020366634656E-4
-6.53602006808163	2.347293243898074	0.001541779489874263	-0.001204386309119845	5.946864934374681E-4
-6.871423256057571	2.3759082864320638	0.0014721628731200163	-0.0011779985651388786	6.246665275382511E-4
-6.725008134174486	2.363972974785624	0.0015051787852044677	-0.0011900839848333496	6.140055908786982E-4
-7.498445287702315	2.6504749625169852	0.0013241887455309816	-0.0011155252808911333	6.537678406035028E-4
-7.543394316053332	2.6908233254228815	0.0013146556080448687	-0.0011128259960767905	6.52298364346756E-4
-7.714537633122486	2.9137762658493207	0.001284232725444372	-0.0010938472639707973	6.621202911609473E-4
-7.7891268079090406	3.0564766598021276	0.0012800098146502773	-0.0010922255545158515	6.652360722125479E-4
-7.80527300412054	3.4063802626319237	0.0012855912007324944	-0.0010785465243646755	6.956037901613599E-4
-7.804324521600502	3.2269612996167556	0.0012782235225310505	-0.0010817886643713394	6.797547245094339E-4
-7.758877336072651	3.698244931275473	0.0012879677975118978	-0.001057481851786661	7.265454234423144E-4
-7.751964178591711	3.7286102673963915	0.0012894265507147889	-0.0010562579568546553	7.303134225068273E-4
-4.868412953288395	4.489722570165323	0.001253878111242938	-9.264579407112012E-4	3.439748471419851E-4
-4.944274103721604	4.221530184777065	0.0013266683943934455	-9.68811920922684E-4	3.80276317177048E-4
-4.861218645669248	4.514367912389247	0.001245211290484399	-9.207212062906107E-4	3.3931725354332035E-4
-4.761328567585714	4.872867994409656	0.0011242393987289947	-8.443708054893806E-4	2.7499389787858107E-4
-7.7347878369548635	3.762505605967378	0.0012885304663852943	-0.0010521111888166742	7.354448015296839E-4
-7.441188952293851	4.488511996506501	0.0012316108333581093	-9.201966236942826E-4	8.174287183277068E-4
-7.462522939780039	4.43043664258904	0.0012361281408950538	-9.308029748183468E-4	8.107214992590782E-4
-7.583988224902736	4.103803156183615	0.0012676687579474977	-9.977819780482976E-4	7.763066412186826E-4
-7.428705960551779	4.562167039268793	0.001224690859039168	-9.020331093070566E-4	8.264248537668708E-4
-7.367225146909923	5.0179675342064245	0.00118471428314873	-7.842856920526572E-4	8.872357262310092E-4
-7.395373926440531	5.510469499667041	0.0011432164913785657	-6.199270684015584E-4	9.541385019010797E-4
-7.396628687854849	5.543415335697084	0.0011402742284630323	-6.098413039765349E-4	9.578829778243056E-4
-8.951906927477943	9.55517852325179	0.005075535893410259	5.289562334372022E-4	0.0034920654545401064
-8.732770861641235	9.107630277300872	0.0037595875014035172	4.96975876984997E-5	0.002697614255039257
-8.477149435408428	8.592840803667324	0.002783830943995329	-1.6852784275976784E-4	0.0020981769095916925
-8.352048182285694	8.325615036227727	0.0023191555323812084	-1.5240692412438526E-4	0.0016889105700577675
-8.222367325804308	8.079901469599669	0.0020418883044951612	-1.5947698564517407E-4	0.001491170732497285
-4.558078678429407	5.6727023718291845	7.491192652906173E-4	-5.754942747722109E-4	1.1894818255686108E-4
-4.661854211303943	5.2307881209663405	9.687797005502672E-4	-7.359253077209817E-4	1.9565089673228414E-4
-4.6736829568741065	5.179041007331088	9.916774567658802E-4	-7.516773402285715E-4	2.051548618889351E-4
-4.664862639408369	5.2157017440172675	9.759633568877995E-4	-7.410374381029784E-4	1.9762776203455235E-4
-7.642518454416541	6.7438038314408955	0.0012066952850696767	-2.7219020969528165E-4	0.0010841085354944512
-7.72390205946121	6.960130553786359	0.001307365003656033	-2.494092435156029E-4	0.0011337059811476194
-7.960824009101229	7.5515457825414485	0.0015831178350488554	-1.658030236191974E-4	0.0012450036997002645
-7.398279738095727	5.568321714484634	0.0011377128254776339	-6.0277314459058E-4	9.578699647398658E-4
-7.486554017062449	6.151026864151781	0.0011307985691925845	-4.249603402298229E-4	0.0010202192261163183
-7.599533786520233	6.612688047526157	0.001173827837296716	-3.0803496351206625E-4	0.0010503340155970744
-4.559353287845783	5.783205763653101	6.914152370397336E-4	-5.340175884856677E-4	9.948297814132374E-5
-4.539973927898901	6.108340489734484	5.242042564503498E-4	-4.021796995291168E-4	2.4929590974917323E-5
-4.595870421128182	6.280367827388355	3.158320360781815E-4	-2.438019682941466E-4	4.985227462356382E-6
-11.949523827617073	29.206895619841305	0.99487292251111	-0.27179420488686584	0.9232744688449414
-11.807688642858182	29.154031813094953	0.9619753679677588	-0.2860232915675399	0.8963248742448998
-12.00330605669702	29.223330979102066	1.0099471924610237	-0.2673960018121422	0.9312339925817545
-11.58017196199464	29.065937130844834	0.9135435432716006	-0.31240072979197264	0.8567849570718915
-11.41683712235142	28.96940271662765	0.8946238725486572	-0.34071867509807446	0.8192286797895301
-11.219350371023808	28.853937987330728	0.8719924263709384	-0.3776993808905688	0.7735181916836049
-11.063811648377435	28.68153300927144	0.8869971380414757	-0.43413753687341483	0.7313591338798165
-10.947486528223845	28.535037823889105	0.9009938703918288	-0.4798515657451359	0.6988197390514931
-10.899230615467399	28.323819733732066	0.9657684323537119	-0.5503680721684605	0.6851970175390037
-10.868467577029437	28.194812621939796	1.0047254062002164	-0.5929331013091491	0.6763732971209808
-10.876511202290695	28.109887068149042	1.0489504667961023	-0.6250018727009039	0.6791306832258776
-10.899672074901286	27.854101802332053	1.1695053024482287	-0.7135364694292903	0.6824017718249267
-12.412266700730603	28.73183000599365	1.0611849972144203	-0.28528189622307576	0.933013771996517
-12.004390987243811	28.644127827029816	0.9821498131527847	-0.37104161324273627	0.8944664515065581
-11.418956634563854	28.353076382645266	0.9955890221611274	-0.530855447207725	0.8084701134038454
-11.624144095082618	28.483083006210283	0.9692623969986445	-0.46833103604804416	0.8432259294070282
-11.98757052088968	28.638168487186267	0.9806620159963237	-0.3750360005676367	0.892448493534356
-11.999455430555999	28.643021141499133	0.9811639320853462	-0.37206520532838533	0.8940160499728403
-11.11438165555979	28.077094826076056	1.0810572054373857	-0.639741080566006	0.7387503340051075
-11.390783517603357	28.330385589064328	1.0017329882234167	-0.5406709399564602	0.8025693447569408
-11.018694723095315	27.985290635821798	1.1192488581559783	-0.6732515998823868	0.7139360154243305
-13.471803069018005	28.77445563984976	1.4355220429848536	-0.11336092766761206	0.9933233610015195
-13.48260549035852	28.773788416678933	1.439570122760787	-0.11183948016147743	0.9936815413483046
-12.935354512904492	28.789110493383188	1.2303028133552614	-0.19275427243709814	0.971434465182714
-12.730299209385468	28.768829272465172	1.164780779492526	-0.22826489867342148	0.9581720169978476
-14.231290469589101	28.525879619960573	1.7129588804902407	-0.056879635250517924	0.9946057998087064
-14.010448775461906	28.63328583652027	1.6371681218374796	-0.06541381991871595	0.9973746249787747
-13.506471729136642	28.767317669153915	1.4483761385640226	-0.10974925346549269	0.9938250494770079
-14.460841527293365	28.39408003504012	1.785988847818479	-0.05230972447899728	0.9881863573501148
-14.783683682753072	28.129965573228738	1.8701001020479606	-0.06042217503977489	0.9716606783603325
-14.975465100779633	27.963363652093868	1.9190229328880761	-0.06753589236289297	0.96142192802424
-14.857377166814722	28.070482248494333	1.8895241173512705	-0.0625067293009541	0.9681536490550231
-15.247091508969765	27.723494694946858	1.9874587437849955	-0.07759705488983318	0.9457115406793761
-15.438921475279523	27.548521108541188	2.035378003827909	-0.08481105474112013	0.9348743270225208
-15.777307067901031	27.23142152114181	2.11557961877961	-0.09958294659826981	0.9114336737658961
-15.505550048294694	27.4862002405047	2.051395677914225	-0.08763491925267278	0.9305177358055885
-15.95882932927022	27.057658625283377	2.1567441556347537	-0.10897432185630465	0.8964321151195895
-16.071627921968407	26.944874315391413	2.180391574774746	-0.11667007180996594	0.8865713614019651
-16.348879088595037	26.649360708813276	2.2300431016295215	-0.13954957760576747	0.8550741445154939
-16.427997019937784	26.555959712111072	2.24191892339031	-0.14870337961487912	0.8448313943111894
-16.656844434007954	26.17623866269756	2.248332765349347	-0.2041837218594437	0.7950652925449573
-16.696536478621557	26.09508062700545	2.244006058261406	-0.21880124359008943	0.7837958856268357
-16.835749776418716	25.686852448177994	2.2056639045180817	-0.3006770862151602	0.7213672526425704
-16.845061757485475	25.628453285604436	2.1959447141265263	-0.3151149023196259	0.7115214800434431
-16.850433340026893	25.176846057478727	2.109949098569738	-0.4349100772339709	0.6269068422451767
-16.85038673364371	25.14105029551206	2.1029076972773115	-0.44463115989649177	0.6203501514607933
-16.822804208812027	24.752145786172367	2.037428660953618	-0.5424444766362952	0.54706563741231
-16.814022621155868	24.619664448408173	2.015124920848659	-0.5757517270536006	0.5221954901567439
-16.812945472733826	24.6090037446475	2.0134720961069563	-0.5783809769959837	0.5201340092935475
-16.723937840816944	24.10943746964462	1.93226735997241	-0.7057089026160736	0.4149728265279522
-16.711672631053567	24.055094941481215	1.9241346080112853	-0.7193407872898359	0.4034896590821332
-16.289023552988983	22.907733919851253	1.7563691028072639	-1.0046415755630305	0.12533333939770822
-16.541701583590093	23.45604246001041	1.8367035970118633	-0.8655490752989753	0.2663957374329978
-16.554803726644348	23.499372302025698	1.8425227699126712	-0.8550463596367253	0.2763658376456931
-16.28488538521969	22.898119481008653	1.755083697751363	-1.0068952404157423	0.12290794934919566
-16.26218103763534	22.856454352609262	1.7504783461265174	-1.0168490797607572	0.11215607300960821
-15.969194038819062	22.31634337785984	1.6903453700339466	-1.1459714120270792	-0.028027226032270074
-15.890230123807179	22.1925020649246	1.68393074487617	-1.1756891010218053	-0.0598976365906093
-15.611918811164477	21.76175729997115	1.6614726027821183	-1.277157027624433	-0.17390863556942665
-15.389654649869971	21.467446140267274	1.6583952295438908	-1.3397309709675396	-0.2540026154700995
-15.211472875440649	21.22502075941048	1.654932727658701	-1.3897184574735397	-0.3209914899910774
-14.852605830718518	20.76860561637889	1.6783261450780953	-1.4787721519582129	-0.4356511871954482
-14.818368111934701	20.727265125728813	1.6800824590319279	-1.487129715509835	-0.44659977474680673
-14.010753868674147	19.956266747716498	1.743416132707732	-1.602729645793965	-0.6296894401550049
-14.087441807327457	20.012526511232718	1.7346092536593527	-1.5931377435813672	-0.6190866173893323
-14.468160486474938	20.371519812579944	1.7052796059798032	-1.5442114646285978	-0.5447658817273311
-14.161164464278139	20.08381166702931	1.7272987252654732	-1.5835975500903252	-0.6041718783171713
-14.781086333771103	20.690256417429	1.6825927267327745	-1.4933547576684085	-0.4571042536067151
-12.566775432145782	19.255877513320883	2.021444977978028	-1.8213093948454584	-0.7041495185905955
-13.290339014836286	19.46305631769065	1.8357875419918737	-1.6896112580523033	-0.7080060977639232
-13.1729303124603	19.418787275288505	1.8634002561351513	-1.7101017062009836	-0.7129757694560805
-12.843245224742368	19.28971157894774	1.9397811672798428	-1.7655623188427252	-0.7253827339364058
-13.364979556612642	19.508469790386137	1.8265525761270318	-1.6814561220955309	-0.7031098739056704
-13.714991928392514	19.7215588672211	1.7778356783714022	-1.6400271841781664	-0.6776991693439596
-10.73275094914898	27.601566124654774	1.270652401743015	-0.7732163872260607	0.6298633981329798
-10.621312259153935	27.431657608134955	1.3307616536077806	-0.8106481873585628	0.5921961603818675
-10.494472622804425	27.139762728691487	1.426756046284201	-0.8695063074024417	0.5347527056849916
-10.440814811578786	26.97290839065918	1.4665488334402705	-0.8981821393470107	0.4989518271441108
-10.340010025599554	26.46761329405222	1.5841297369136158	-0.9844311040544442	0.3824705247488005
-10.310942985096554	26.231506882359504	1.6249102592452787	-1.0198260639653087	0.33297801960932805
-10.254915889396067	25.788604694922874	1.7426926301179062	-1.1052692116053624	0.24616798897024617
-10.226478276469011	25.49740684588262	1.8266328834697942	-1.1686874008788186	0.17836963373053089
-10.15297056364784	24.454238785309386	2.2010122181733687	-1.4404787740722054	0.00907841286963474
-10.148816922605754	23.97207807587904	2.3547917786823023	-1.5549362876872388	-0.060722057870361744
-10.1572747910747	24.735583520367605	2.110685996873719	-1.373489235767345	0.048566426033140375
-10.162097597121184	24.830116402868736	2.0770779670787105	-1.3476346977616576	0.06341949946674294
-10.162546766859359	23.84260305188515	2.3813590357715206	-1.579436324962705	-0.07965817636778161
-10.199764060738538	23.17965757589045	2.537813570478298	-1.7132722558090965	-0.181877715913249
-10.264133457042867	22.925685144978395	2.5588747936126164	-1.7487296376142507	-0.21554641388601
-10.334836167150385	22.416165687077918	2.622442895965967	-1.8302390555070591	-0.28901586724389333
-10.491992980100063	22.018023813554393	2.602439998962857	-1.8638575184991666	-0.3431614876790561
-11.549836964138185	20.072338696358347	2.3820597603355003	-1.9471555889839591	-0.631591172178371
-11.554967867880773	20.064003427239495	2.380733078132882	-1.9470466727631728	-0.6324629038777451
-10.551136967279964	21.796553611972193	2.6030393121636903	-1.8860256359714758	-0.3783609247440502
-10.861109989919282	21.2561808403101	2.5317370403779185	-1.9155308362101178	-0.4545082998175088
-10.944210941660401	21.11696785294288	2.51327262940313	-1.9217361726050868	-0.475907420477094
-11.133323225905555	20.800917117156818	2.4714552511839427	-1.9350712229642921	-0.5231653053422214
-11.346534801731305	20.436488911990164	2.427999545603211	-1.9469433445889541	-0.5799696088868451
-11.231518843805489	20.62710766906838	2.452163683617451	-1.9399080350637503	-0.5526365505660429
-11.741469854730147	19.77949816437784	2.3392784358690606	-1.9412124038492367	-0.6739711769534418
-11.841147224706019	19.661418434931374	2.3083589914340683	-1.9340731948400491	-0.6885288524723971
-11.973386913159729	19.52262481256701	2.268294582684657	-1.925684907000118	-0.704903155823997
-12.17042537041236	19.353881967026794	2.1881764989658237	-1.9008171625399868	-0.715097799779648
-12.254791953417843	19.298450378205736	2.1419523436190584	-1.8840824704549173	-0.7063800062081299
-12.107678242949614	19.405561627556374	2.2127885076035723	-1.9079867918971622	-0.7118670167747789
-4.288326386940742	5.8070230604936794	0.05572830905249694	0.048232599681776345	-0.01936783218533187
-4.307057605244767	5.526002436139832	0.07704056473146398	0.06779013945234211	-0.02106777184655432
-4.180171464701457	5.245978145694322	0.09925223309089515	0.08957993169490079	-0.012128086341478848
-4.162615861022818	5.199209053922773	0.10273719382217882	0.09285655992548844	-0.010899279242116906
-4.143652721141185	5.191949089536986	0.1034494090773444	0.09335964449091812	-0.009678257701263146
-4.014987066173259	6.398560350145364	0.010812621597555177	0.006747018204024981	-0.007733705293188652
-4.102160277057983	6.226155071234556	0.023695088598049977	0.01913391708304184	-0.010456754561773814
-4.158587255864665	6.1200098173878565	0.0319545126498246	0.02709921281551699	-0.012588626705015399
-4.284793079351208	5.824858607178209	0.05429860519723412	0.046878866250435594	-0.019140683060545036
-3.6322745368198053	5.1479752237781815	0.11048039565944287	0.0977021183197862	0.02887064891384738
-3.7520724673596213	5.133869891353276	0.11059560379806654	0.09853125954555014	0.018880449657454938
-4.068810461062704	5.185234828589743	0.10476801632848108	0.09429702765949441	-0.004157759458999785
-3.4079134276844885	5.238028583704212	0.10756154963092507	0.09074747115428183	0.04671888648184294
-3.870611147185512	6.723331704642558	0.011759120327574004	-0.010447429503943848	-5.901932455740039E-4
-3.93550508782948	6.569124366309313	0.013754628545934823	-0.005841252202347852	-0.002544031170170426
-3.083077723553127	5.477621858005871	0.10226508752086673	0.07095554808823061	0.07319323469921045
-3.2016356353304536	5.395281637801698	0.1050405158148712	0.07869604330753374	0.06318396048281771
-2.9250367521464256	5.618751443255416	0.10828972072343321	0.05927770142146492	0.08702060866750481
-2.808073832376915	5.742408533499555	0.11131120854219563	0.04946488004993179	0.09625466179288865
-2.561109083068193	6.012828978318681	0.1378463862969607	0.027783218636311054	0.11894735522631417
-3.6562255957727294	7.214473650128381	0.032793671981724865	-0.027542406327772013	-4.472941504844422E-4
-3.592522873141893	7.34008329807876	0.05908740247920009	-0.04835150385364061	0.0033586447698696876
-3.54328167840365	7.470859406778205	0.06675871237010145	-0.0546291662679021	0.0037954376005992344
-2.1477862434435124	6.617732931249476	0.21901558527692422	-0.03163907884462058	0.16389756159522337
-2.178221292733067	6.571855578800015	0.21135760742684961	-0.026070300797982705	0.16105163906596004
-2.0648331524982755	6.7576354797203635	0.2407223692698518	-0.04834889632397858	0.1721136024578671
-1.8849213199230619	7.066868042911974	0.2883173318427954	-0.08507843601669224	0.18934706821107133
-2.4120263893614973	6.229400814325045	0.16542241472482824	0.007768374859748229	0.13528480165872575
-2.5361866250272955	6.047252036713077	0.14064196136005389	0.025575627729837153	0.1212396224171533
-3.935819787141531	17.984500048599497	1.2847986076353222	-0.6885831350289454	0.13396668769071104
-3.78336958602557	17.993315823553566	1.2744935929154178	-0.6914673844279795	0.13178875792472292
-3.427077741744119	7.766058137175304	0.1521854220529974	-0.12134114376300845	0.008269406924972734
-3.406569881135219	7.832445527304884	0.16361712510095075	-0.12940733256568168	0.008565060425018346
-3.395983191054093	7.883794864942119	0.1725863990127021	-0.13526242077840236	0.009189385727297718
-3.3371281060386737	8.150918617555703	0.22367100685851743	-0.1639012406300166	0.011874882481700696
-1.278169408830863	8.48437433428823	0.5073831981135292	-0.25684727336907526	0.24283474210668954
-1.4540629241815408	8.03470965362341	0.43867300121687347	-0.2020769044870721	0.23123685040734912
-1.8167261401452421	7.208011822579171	0.30905364504881494	-0.10182063175462258	0.19726432644532316
-1.5523830370140876	7.789776732269239	0.399548581567403	-0.17055031256738334	0.22097234269705662
-0.9410764433027281	9.405038530050247	0.6365273498211712	-0.360858295434037	0.25774991943598674
-1.0329367331417418	9.151234284338832	0.6021213043605058	-0.33446256552185244	0.2545115033357426
-0.7679094447811552	9.95277965234512	0.7011826429309308	-0.4108216566773557	0.2615814232160597
-0.33002843814312044	12.134348277380695	0.9164475340992058	-0.5790176566545024	0.25792680918842326
-0.3357764586920513	12.078843485378034	0.911792401482668	-0.5753469516881737	0.2584328430067554
-3.417433509638533	17.827381727176302	1.25366899053956	-0.7021221909129448	0.13489168333624835
-3.353382382951112	17.741842308688575	1.2505999836437303	-0.7047788706105663	0.13681068409864994
-3.674832941632539	17.93323560833925	1.2689370688580022	-0.6935900071796834	0.1341647141192736
-3.5409307277999584	17.885907081965335	1.2613436693553661	-0.6988075800780695	0.13391509235087776
-3.1860561960175433	17.549365365355296	1.2417834833573362	-0.7087561036758275	0.13973078923365645
-2.9981130641699174	17.395321314172424	1.233881161796831	-0.7115536818241558	0.1425765843249697
-3.2165215628928006	17.57820816975883	1.2429827190108054	-0.7076645352368318	0.13955787840053957
-4.1137207324417435	17.95308223849858	1.300785653503679	-0.6838309106312168	0.13347612144727056
-4.160621080742889	17.795938972454014	1.3080306458201265	-0.6840807318542562	0.13626750061814097
-4.190763877417752	17.70804950350443	1.312099149617382	-0.6824627367497558	0.13723148206176183
-0.33050020850094985	12.145123827625998	0.9171675944069163	-0.5795509531117083	0.25775773734371493
-1.4343564303268679	16.31909273804294	1.1539390462554757	-0.720308203923192	0.17152697760446547
-1.3066176526698219	16.0680303809159	1.1429080712761523	-0.719518756868044	0.17534736465919087
-1.1152979539279455	15.611202681804269	1.1229113870209813	-0.7139569645952966	0.18501821560255902
-2.4474803932797915	17.1585224792057	1.2136906431140357	-0.7170790009183393	0.1518267158556722
-2.055761384167546	17.041296048986602	1.1961618153610556	-0.7209445037099447	0.15672019495024542
-1.9984998164489554	17.002629506016117	1.1930013646636315	-0.7207127257407777	0.15832700590363655
-1.5724149375605685	16.580962567434636	1.1664704159860784	-0.722986348715106	0.16628050742189598
-2.9820955633715815	17.38344915169903	1.2332404552315839	-0.7117325808684658	0.14286890386830525
-2.724789042326286	17.256116533629893	1.2236754996188937	-0.7144506526479362	0.1473371213550457
-2.531457869203797	17.190304756335227	1.2167406276666524	-0.7168167202231841	0.1497363304929772
-4.183190145794866	17.56540290424019	1.311152352491002	-0.6820136672398738	0.1389443160494858
-4.207099313692599	17.371866069837257	1.3142073428023777	-0.6836451209884777	0.14071649535292632
-4.17345519997633	17.089831976884682	1.3066537568286836	-0.6863262058036295	0.14002249825880125
-3.3148310309893363	8.423923301546052	0.27552802513736263	-0.1978894063210888	0.01205769088729618
-3.3001926290874843	8.663118489326514	0.3170245769823199	-0.22748436230813202	0.01078261276632933
-3.2862287614074197	8.915212706658004	0.3596645245258049	-0.2565076022437213	0.012142719202684898
-3.2794829862540458	9.153166440048345	0.4029932354911384	-0.2865365399633976	0.013484531143059888
-0.3805651487088481	12.953841366376702	0.9728189158613252	-0.6217908340048343	0.24385007673614734
-0.4307061904896281	13.36924122248353	1.0016605124289926	-0.6440409833912656	0.23597681664776113
-0.5075965103225141	13.744646939005303	1.0229281679142883	-0.6576522720368716	0.22863546927183104
-0.5977318219793605	14.096499370658435	1.044787409193872	-0.6729976110237401	0.22014677682504297
-3.2676731937878696	9.605726412719452	0.47868163834552535	-0.3355296384665243	0.020392270836748702
-3.256429234120413	10.042692132374542	0.5501096240266208	-0.38113340206059626	0.02746032438687345
-3.268410707882346	10.416945356274994	0.6042131037955418	-0.41284918292765505	0.03316493243166437
-0.6591870284780542	10.31262568099423	0.7449727330784875	-0.4451899645126053	0.263955090583998
-0.42285288091859907	11.258976825610697	0.8429726674287744	-0.5210774920486809	0.2657021188289327
-0.42939644071267913	11.215805729165236	0.838623968614242	-0.5175233518450795	0.2658735280768112
-0.6312573047807166	10.428088654680536	0.7583084569462658	-0.45603471075615043	0.26439139206437834
-3.2903234695987535	10.897386429199772	0.677837311227089	-0.4576402682116032	0.04014890759187608
-2.987291544864133	17.386535233830127	1.2334661671794795	-0.711695250528293	0.14276603422888404
-4.164359810315925	17.031866286091535	1.3047055373360907	-0.6864209425047867	0.14026965662316088
-0.7097934901376413	14.466809880080852	1.0667304808713083	-0.6875164667381792	0.21058551076843446
-0.8575672753041089	14.969271293498517	1.091057828854432	-0.6997636001382358	0.1999189824439957
-0.9532329287786547	15.217415294466539	1.1050077417657769	-0.7076975452339763	0.1930948057221149
-4.1386892518049425	16.602845789463966	1.2874653697196132	-0.6862749921525324	0.1367090384859243
-4.159558946386909	16.976159925336383	1.3023288959493606	-0.6857576743632473	0.1403360782116732
-4.083322820670365	16.225441788462653	1.2660730706145416	-0.684457110464281	0.1328011556787318
-4.075875945060494	16.183223288394085	1.2634998278596092	-0.6840200850880982	0.13262262046448334
-3.9528003255732322	15.292784673108926	1.1930924965620942	-0.6724954617609205	0.1141133999318543
-3.9992067929440043	15.73055462668215	1.2300876700182721	-0.6803519333307	0.12423567810064243
-4.068371905853679	16.139351008679608	1.260061606231957	-0.6832281229058529	0.13194217573335373
-3.903746688804401	14.691009127397303	1.138342514280952	-0.6570956656250989	0.1006035179319915
-3.86987704440043	14.375574603567006	1.106937748046521	-0.6465677531950202	0.09478683501635717
-3.9256796422272324	14.820378173973397	1.1506378594881213	-0.6601525345826991	0.10321470822001441
-3.9497350317267026	15.228464150498013	1.1873081683267723	-0.670719180046875	0.1127172751311448
-3.7268568443784513	13.894308007070336	1.0555403769373184	-0.6327169818160645	0.08677452431048124
-3.698215854277132	13.779058127098043	1.0428913496339354	-0.6287761373092213	0.08491336999229437
-3.6779639093146645	13.673870011895303	1.0305770067958568	-0.6237410411699917	0.08348863510096799
-3.571181750067259	13.33170586472178	0.991525180066069	-0.6113073811278039	0.07791204234747545
-3.4835043026903465	12.977876322076302	0.9485211554490498	-0.5928779138215075	0.07440232555438708
-3.404126025364066	12.339701968592273	0.8724991037254703	-0.5606311578803211	0.06246991799163071
-3.3488293333994186	11.895449310153229	0.8126599270414884	-0.5297147342649993	0.05660444195997496
-3.300315153385468	11.14083500028607	0.7133441139503774	-0.47839578312185566	0.043904941303459746
-3.9511621749674837	15.271050023970451	1.191201354866137	-0.6719848707933191	0.11375434690944787
-8.244373317370188	14.628658956740194	2.88827491983304E-5	-2.4408857220618146E-5	-1.5227516080512272E-5
-8.208489142862772	14.204433859089825	2.796730177411229E-5	-2.3395031269158245E-5	-1.5155687718817184E-5
-8.193734077492797	13.966873422743047	2.7460266738778097E-5	-2.281844779599912E-5	-1.5134420332382513E-5
-8.232676222944097	14.462837941075223	2.852428442851085E-5	-2.4018869153630228E-5	-1.5195105450626468E-5
-8.19035693955016	13.837323106092928	2.718754380114458E-5	-2.248935881884142E-5	-1.5140400966480624E-5
-8.113167709168138	13.369167772280294	2.6150413564668716E-5	-2.1346462531456483E-5	-1.49997413373193E-5
-8.077142174814208	13.181783020574018	2.5726708481501E-5	-2.0870756237941096E-5	-1.4937666131087164E-5
-7.967407351985131	12.816549861797377	2.487524645102114E-5	-1.9986825041272675E-5	-1.4715647398858877E-5
-7.4202031915344335	11.241546128091116	2.1082990550804798E-5	-1.611327621104248E-5	-1.351679945565774E-5
-7.380855782333087	11.139150568907128	2.0822687149101645E-5	-1.5843314665884316E-5	-1.3425826841503232E-5
-7.603903539139292	11.751642921695533	2.2320589668892412E-5	-1.7376871911202E-5	-1.3928775892991254E-5
-7.696154479064555	11.994745340563997	2.2914561326098624E-5	-1.796859457696316E-5	-1.4139199712518268E-5
-7.744684776673163	12.145936214046198	2.3265571861826473E-5	-1.832914326787677E-5	-1.4241028471550589E-5
-7.337783016568444	11.036160898112158	2.0552744684525886E-5	-1.557057658726536E-5	-1.3321954756419692E-5
-5.478513842259125	7.328297301269693	1.0969396128222136E-5	-6.321016189932391E-6	-8.88529854789575E-6
-5.496335515484936	7.350666297835906	1.1034668465254217E-5	-6.368230202961162E-6	-8.926321579242331E-6
-5.513292533723025	7.373441024034741	1.1099797683469173E-5	-6.42538769745868E-6	-8.96530555548671E-6
-5.7782594324877365	7.704138241466704	1.216527947621847E-5	-7.213340534535726E-6	-9.647824184508572E-6
-5.226288884072366	6.97442447090005	9.929157738293433E-6	-5.353360301946259E-6	-8.282132499663755E-6
-5.1320395346395955	6.880771446866525	9.604217904972534E-6	-5.140615579113726E-6	-8.05282342761161E-6
-4.981658732436152	6.746084424883188	9.082358338164282E-6	-4.766254910150894E-6	-7.660922052341107E-6
-4.872230788355059	6.663668971542325	8.697468913524378E-6	-4.545450697002463E-6	-7.365337041055232E-6
-5.95993806317256	8.088641025459268	1.3105857033670425E-5	-8.29500046828839E-6	-1.0045831343844554E-5
-6.156106083074739	8.43849134717127	1.3991455278335982E-5	-9.097527185117854E-6	-1.049991982139252E-5
-6.3622803987511345	8.893710900037291	1.5119473446179219E-5	-1.0300269423947331E-5	-1.096839243163851E-5
-7.037730777065047	10.279206689455364	1.8655160062242642E-5	-1.36754184860403E-5	-1.2599232891695382E-5
-6.511291309796823	9.166024915663732	1.5813006784442053E-5	-1.088607321628205E-5	-1.1338620505980735E-5
-6.961309529005052	10.091919377967345	1.819510777959898E-5	-1.3216211882423413E-5	-1.2422993385530358E-5
-6.976746835639336	10.11701394282087	1.8258465099438228E-5	-1.3269468208314599E-5	-1.2457830915955044E-5
-11.149672852779776	19.026028297048256	0.24503084261313257	-0.05791410664373868	-0.14008766201054307
-11.177286946315288	19.099277703541333	0.24638154770611415	-0.060155641885808284	-0.14072536653539616
-9.18227086019565	22.941744559833715	0.23381458171171904	-0.16092376794301172	-0.08928499404128501
-8.933979733519063	23.042297787756027	0.22847691934964515	-0.16353154956101768	-0.08158501342811617
-9.497726748011418	22.723004536194928	0.2384744799496445	-0.1547876394736284	-0.09807598083028458
-11.201816179455392	19.362671115833425	0.24827729542397897	-0.06723168665021326	-0.14079517889640783
-11.022193536741858	18.71762456011473	0.23941564946074892	-0.049161801742268044	-0.1373323757981098
-10.948655511422155	18.634752597804788	0.23604581429991744	-0.046322487002106304	-0.13532425578117444
-10.739200803101152	18.414265673982754	0.22697762207129174	-0.03941260317257103	-0.1298927810458848
-10.426129079411938	18.242868662510936	0.21233876110960528	-0.03283943286462487	-0.12082184695984839
-10.351495060601314	18.19934593348884	0.20886940094848852	-0.031345963729128755	-0.11865762692251597
-10.276659955502009	18.164399203559437	0.2053993980382217	-0.030055350506398393	-0.11658757730658165
-10.051706148564318	18.092298620546728	0.19432679261923816	-0.02689383838027119	-0.1095789838420276
-11.220597943108505	19.547650220008503	0.24960625622334634	-0.07212649007917032	-0.1408201551372769
-11.213232813518047	19.613678726955158	0.2496935291283789	-0.07360419891848313	-0.14061056968561267
-11.167862918473158	19.983763373685665	0.2503806093251008	-0.08334271897982981	-0.1388537977859831
-11.119734753615504	20.180895538942224	0.25041486399043206	-0.08793425833184186	-0.13780981058734681
-10.889962382093142	20.81510177874138	0.24913879851058235	-0.10384375733310616	-0.13197571646403197
-10.989883259185685	20.57314650704364	0.24975918321453167	-0.09814525634084717	-0.13418204789849247
-10.670647697607485	21.25443563231954	0.24795039358123178	-0.11516785843014408	-0.12662812222899378
-8.656589193032165	23.077778160673812	0.22053380617531815	-0.16384394944426672	-0.0736198175603766
-8.262164632393056	22.97490850022338	0.20545999615348373	-0.1589202816881084	-0.061028208286593826
-8.093510801985081	22.896766634500132	0.19837471950853458	-0.15584088628670412	-0.056202041819157
-7.68989912608717	22.564207698669875	0.1780910518749368	-0.14278419141793114	-0.043549710535585734
-10.61906467426591	21.352055718189742	0.24768277786673498	-0.11747270542368911	-0.12560405553851026
-9.936768220586934	22.310409278173573	0.24380223679207744	-0.14334653235349964	-0.1096427879571686
-9.627937960973474	22.62487940796674	0.2405942666228244	-0.1522007184167743	-0.10148131697029801
-9.573169961095976	22.676544366109272	0.23991458193007525	-0.15359115860381403	-0.1001312530891308
-10.134279956953314	22.058148587414195	0.24473717982522028	-0.1361453389757403	-0.11465515341014527
-10.304582249602808	21.836678921374176	0.24611368541851417	-0.13032654157235884	-0.11850391488458206
-10.555587977067566	21.45179651669559	0.24722263302814987	-0.1198898190639565	-0.12436224670554798
-9.871150253323467	18.04329134881533	0.1856175808430047	-0.02473814832499599	-0.10434798498301531
-9.4491510421968	17.986087424675254	0.16310067823744762	-0.020478925690142025	-0.09075819733588854
-9.39405468440286	17.97674307009461	0.16020621003263383	-0.01997325893476589	-0.08907653076429317
-9.318824933668623	17.968766098777905	0.155919796643737	-0.019280189314609744	-0.08661409561517087
-8.866655676614846	17.930756511797174	0.1303133220465757	-0.015513902118600495	-0.07145105007860175
-7.460370084706861	22.326890903804703	0.16606613481034666	-0.13449006333256305	-0.03762402094982234
-7.181921823170052	22.004421546653404	0.14995082122509923	-0.12189463567055846	-0.02971703588408466
-6.980050576019263	21.793148493492453	0.1395823968443495	-0.11461443955255682	-0.02485329915042525
-6.576542696581086	21.409318391621486	0.11971148548542111	-0.09997834492978663	-0.014349468254786332
-8.591810565175942	17.924390418426363	0.11333671161943133	-0.013198401094925052	-0.061863999113381925
-8.160987566235585	17.895824611247768	0.08372677405024996	-0.009303258638851857	-0.045255939008646655
-8.427526747689353	17.911776804777684	0.10227569637275533	-0.011762614785604898	-0.055685018406543434
-8.540982568507179	17.920050757602066	0.11022976524400106	-0.012797635920462952	-0.06011639818573669
-5.864615339578987	20.755750631962357	0.08912982224511035	-0.07658503219903712	0.003059820452541152
-5.543802938210256	20.38074487517408	0.07448558742557451	-0.06318828434308005	0.010141622382893555
-6.504364858334945	21.34437545298176	0.11653345968873888	-0.09782090835417584	-0.012758006818169482
-5.970918121132899	20.87023242852833	0.09381980750559521	-0.08015682928849442	9.95667810032676E-4
-5.171797381464162	19.89737251545445	0.058426185328491476	-0.0491943294937283	0.015237226726125796
-5.0245480447987125	19.683822661130662	0.051725825136417825	-0.042219698904291295	0.017520254192573394
-4.900152014728899	19.401774462066626	0.04471869273176433	-0.035337646747666644	0.017323055552408373
-8.045165203849148	17.895237150670994	0.07292936402665072	-0.008014189791156695	-0.039019776696295874
-7.828330068792466	17.887207984644846	0.051358842998169514	-0.005943056263122171	-0.027181809548914516
-7.588389628929521	17.819549385161938	0.012121106191242025	-8.754897878874577E-4	-0.0065025874110109065
-4.683175416995011	18.92056128922509	0.03352087485995661	-0.02435275955703542	0.018217506544823615
-4.557131527726211	18.533459102138394	0.02678685065443858	-0.018917918621908524	0.01665011172886926
-4.377707594286538	17.57417867700677	0.012717976634196729	-0.0073058030242357675	0.010322380300039378
-4.375950900357417	17.526057226949376	0.011925921091522568	-0.006725430140365977	0.009830922509666115
-4.484941864981501	18.19838652331461	0.020423817532270634	-0.013142819049850662	0.014686311393639821
-4.372825752777866	17.497105804998277	0.011594721320019527	-0.006557085450739065	0.009560134684453894
-4.260063754969469	16.957122878843833	0.008228413083797535	-0.0040277003943677515	0.0066928282030296075
-4.2543796491463395	16.88173839584814	0.007680285606278086	-0.003750482575611249	0.006191053236649407
-4.172479120773178	16.325671413989923	0.005872475222242879	-0.00232895527864923	0.00424643954422037
-4.151871519508384	16.155447405066244	0.005300065276664485	-0.0018541147355678183	0.0036149112096550847
-4.144035245207647	16.121454065378032	0.0052740789128094415	-0.0018070496454807817	0.003556529535900457
-4.072421898747817	15.289956430567175	0.003349074605590393	-4.828572306444413E-4	0.0017499120783096987
-4.095328121705499	15.489697359268533	0.003714386978319619	-7.220667205818036E-4	0.002019376114956812
-4.118480058777639	15.68595857984359	0.004274219626867576	-0.0010408665205034393	0.0024922234585703735
-4.140149876500907	16.06180723438685	0.005131221710182962	-0.0017162342608054609	0.0034285194653742267
-4.179593610389492	14.862900564725685	0.0022865778681882844	3.0882451123959905E-5	0.001014550190646279
-4.129583690004605	15.034457843656845	0.002698838650864294	-1.210147126669556E-4	0.0012856077532413203
-4.332504046130264	14.727261534199787	0.001190620381128891	-5.6298873596900245E-5	5.761455453524532E-4
-6.864381120883843	17.824925970386563	3.5315374470730374E-5	-3.184883844815243E-5	-1.2388335790983409E-5
-7.111456277637915	17.862901719600874	3.5551706257999565E-5	-3.1963130791522434E-5	-1.3031316400782935E-5
-7.361730330183262	17.815658423143518	3.557120558581549E-5	-3.1839025029188816E-5	-1.3679340912822615E-5
-6.699631952192596	17.790187728061333	3.513027637245121E-5	-3.175080897714389E-5	-1.1962402681867314E-5
-6.471535900809904	17.65611081898578	3.4648794519356906E-5	-3.137953007814036E-5	-1.137583513118214E-5
-6.01856299486931	16.965651538393175	3.2588411892537696E-5	-2.9619101384109792E-5	-1.022610070723026E-5
-6.018217814642384	16.964954947243214	3.2586406266877605E-5	-2.9617353734272398E-5	-1.0225221661470547E-5
-6.192614293475787	17.31914560580889	3.360126172307339E-5	-3.049720519829639E-5	-1.0665664490863703E-5
-6.358826975092747	17.562077889890872	3.434002289310997E-5	-3.1132904684597905E-5	-1.1087300205401209E-5
-6.018066056155799	16.964687362149334	3.2585644608701554E-5	-2.96167057425592E-5	-1.0224827052865266E-5
-4.908304538333134	14.969355025422521	2.7090338319367726E-5	-2.4914549879233336E-5	-7.427918907670405E-6
-4.894965705707698	14.956384548239772	2.705183840619437E-5	-2.488275178976432E-5	-7.394920911389039E-6
-5.522668475480044	15.89108446419409	2.9669827422442194E-5	-2.708823205532371E-5	-8.9887268584555E-6
-5.590293973325887	16.02332329799043	3.0026668268497112E-5	-2.7392760620076385E-5	-9.159556149188429E-6
-5.62503595550961	16.102423683804165	3.0236579910860922E-5	-2.7574203403770932E-5	-9.242640175224484E-6
-5.79838945170203	16.47567517825189	3.124763001946019E-5	-2.845065055692179E-5	-9.678419691946836E-6
-5.818300420163335	16.518599132988257	3.136217563098037E-5	-2.8550212457510263E-5	-9.725167557871774E-6
-6.016563718580136	16.961325465432818	3.257643134567614E-5	-2.9608696779571634E-5	-1.0221051214336731E-5
-4.911331118979538	14.97328547513143	2.710171358838195E-5	-2.4924049344964377E-5	-7.435746183591506E-6
-5.0735700023776875	15.16993664121582	2.7668752037009543E-5	-2.5394112728010982E-5	-7.847005833841842E-6
-5.223708594183212	15.375437594116095	2.8251514755196938E-5	-2.588476178410845E-5	-8.225361363065066E-6
-5.2244114000787105	15.376332166246335	2.8254049315949495E-5	-2.5886872926521773E-5	-8.227110632684045E-6
-5.424504479191739	15.698092793846305	2.9145428305022297E-5	-2.663786180472344E-5	-8.736560315648184E-6
-5.22565127061393	15.37825402853767	2.8259344521418682E-5	-2.5891353521187123E-5	-8.230185528616805E-6
-4.7077301313837365	14.774519111724057	2.6512732699340324E-5	-2.4436023862628817E-5	-6.9339112525103725E-6
-4.675015183440867	14.74800878513003	2.6436047660330644E-5	-2.4371695814068467E-5	-6.857133227711651E-6
-3.7658512309524754	7.028045440845924	7.464178580378105E-6	-5.847165754227101E-6	-4.6215230823115965E-6
