# Supplementary material for: Thyroarytenoid muscle fiber orientation regulates the ability to modulate vocal fold vertical thickness
Source: PLoS One. 2025 Dec 4;20(12):e0337735. doi: 10.1371/journal.pone.0337735 (PMC12677544; doi:10.1371/journal.pone.0337735)
Supplement: S4 Data — (ZIP) [file pone.0337735.s004.zip › Male/contourA8TA2.csv]

% Model	Angle7.mph
% Version	COMSOL 6.1.0.357
% Date	Dec 14 2024, 03:23
% Dimension	2
% Nodes	720
% Expressions	3
% Description	Line
% cpl1x	cpl1y	Displacement magnitude	u	v
-11.968005616002486	39.650844643500406	0.8068259742798363	6.627392579082163E-5	0.13785953203213414
-12.100925229184412	39.521184251215715	0.8055145940281965	6.593107013866097E-5	0.13786671291691152
-11.810234379374002	39.74293127707726	0.8077551845594759	6.651891876903937E-5	0.1378542652212999
-11.76596306338081	39.775513356632324	0.8080849369811152	6.660524621642022E-5	0.13785243201050149
-11.47739948826791	39.862189693672036	0.8089616979967361	6.683548877727108E-5	0.13784710431007194
-11.258980847445656	39.857881496438054	0.808916560336497	6.682456722369875E-5	0.13784675665600457
-11.716143543792246	39.796222579001906	0.8082939835162097	6.66605250830033E-5	0.13785120953344152
-11.163938214941039	39.85365079891891	0.8088746260299485	6.681260655339079E-5	0.13784672945777265
-10.796207435616262	39.85090503287166	0.8088470893663379	6.680339322523421E-5	0.1378459066899562
-10.709496869932108	39.85039381204079	0.8088415756297205	6.680136443463889E-5	0.13784570598411183
-10.37169574884199	39.850036177539195	0.8088381723421226	6.679789502841838E-5	0.13784483716677665
-12.13512273325702	39.460672833157	0.8049029831799981	6.577128376759993E-5	0.1378699905732057
-12.240660142730178	39.24849072022055	0.802759812736213	6.521076704560102E-5	0.13788144485619086
-12.227325367848685	39.08705965880899	0.8011273562468213	6.478588980349485E-5	0.13788991367840037
-12.205740642978935	38.979124391808504	0.80003749102102	6.45017608792268E-5	0.137895542582534
-9.681369688821853	39.850002288818345	0.8088336957222091	6.679308262098724E-5	0.13784302798172668
-9.209886193231677	39.8500022888185	0.8088358971495669	6.678821598914977E-5	0.13784179152437945
-6.503691158131879	38.96454001876737	0.7998801671981753	6.446173364550378E-5	0.13788142471210604
-6.587351156296421	39.29642873129991	0.803236120289255	6.533015890858806E-5	0.13786413036363612
-6.771159512318912	39.57700815680421	0.8060707955609597	6.606546291428007E-5	0.13784980635161795
-6.814129999907874	39.651652838586976	0.8068254413916731	6.62609322749811E-5	0.1378459800319425
-7.229593906641747	39.84203493583536	0.808749915693069	6.676127438457087E-5	0.137837024572262
-7.181795837296288	39.83706132882147	0.8086997376621405	6.674814021920294E-5	0.13783716155643672
-7.033567159296577	39.76166368437849	0.8079364952989682	6.655022253017828E-5	0.1378407510178066
-7.6946177519140235	39.85300356006798	0.8088621850672353	6.678968687790209E-5	0.1378376635239231
-6.488283836647731	38.91091546805024	0.7993385653625616	6.432078458113562E-5	0.13788421367036421
-10.243595360807257	39.850002288818345	0.808838169460241	6.679625319388787E-5	0.13784450286688366
-9.730298368089413	39.85000228881833	0.8088340984402274	6.679335891793908E-5	0.13784315621242152
-9.743014193148053	39.85000228881833	0.8088340362635421	6.679351854913758E-5	0.1378431895283888
-9.085341826788042	39.8500022888185	0.8088353206148596	6.678758378069851E-5	0.13784146468304648
-7.779783738995952	39.851154726690396	0.8088450297434165	6.678433170626212E-5	0.13783798443709833
-7.886706964608754	39.850916601280545	0.8088410157897805	6.678462690384198E-5	0.13783827734552326
-8.209330570361047	39.849987794146756	0.8088374891692159	6.67813160435576E-5	0.1378391706373962
-8.699211804792647	39.85004545472901	0.8088394506895984	6.678339011886993E-5	0.1378404507942818
-8.427966558711145	39.8500350871401	0.8088358742888331	6.678320191114218E-5	0.13783974033349836
-12.152615457473026	38.61822056218743	0.7963897369378526	6.355447792864849E-5	0.13791441476036037
-12.150457207342695	38.60568225439725	0.7962632134412092	6.352156303319094E-5	0.1379150695502264
-12.146591986235311	38.58859764700979	0.7960905432006968	6.34768651043642E-5	0.13791595937612885
-12.074238696384148	38.24828133015453	0.7926550421929094	6.258443469375625E-5	0.13793369581642836
-6.441829287929373	38.514252064367554	0.7953325662105953	6.32813963686804E-5	0.13790502105491786
-6.4796557750756225	38.830935381536946	0.7985295638191982	6.411145717465505E-5	0.1378884112211861
-6.431316994593285	38.355730965701305	0.7937305416291597	6.286821088448763E-5	0.13791335815910388
-6.415000660473024	38.12021737547059	0.7913525948820074	6.225221403847343E-5	0.13792574116588333
-12.006552716049852	37.91928976266428	0.7893293906044541	6.172502908608343E-5	0.13795084867073953
-11.966773292852782	37.7322909897182	0.7874422927225968	6.123666954853689E-5	0.1379605945672199
-11.899335717233097	37.41624344712912	0.7842493464511502	6.041469300921705E-5	0.13797706593937145
-11.86072968481382	37.23337054820751	0.7824041658393498	5.9937910770251005E-5	0.13798659755871673
-6.405495081109018	37.81045524455644	0.7882214527368172	6.1445679221175E-5	0.13794206053272298
-6.3802834672144035	37.49850283645258	0.7850735358587694	6.0633435314051706E-5	0.13795845471429208
-6.34327199449609	36.990127261889924	0.7799371736593772	5.931683565449462E-5	0.13798518262384687
-6.3346776499635205	36.89181710192548	0.7789465387652814	5.9061826099482084E-5	0.13799034728282225
-6.327277488709939	36.80573234114482	0.7780789870730495	5.8840308202403064E-5	0.1379948706897884
-11.839379859361392	37.12464213602315	0.7813047230942239	5.9655474555732544E-5	0.13799226906482417
-11.66031709327127	36.191536938073696	0.7718860208381356	5.724248485264079E-5	0.13804095137349273
-11.619905720758748	35.962379473002436	0.7695775692242732	5.6651972120441366E-5	0.13805291611922188
-11.730360249335298	36.58305483766412	0.775844193049618	5.825049261339087E-5	0.1380205113882031
-6.248695444183289	35.88284413383002	0.768773063067208	5.645796972072341E-5	0.13804336018040197
-6.190644674951313	35.36621719878445	0.7635592731554093	5.514229000159425E-5	0.13807047365897723
-6.146329446134891	34.860882297696094	0.7584629387891222	5.384667069003015E-5	0.1380970214934092
-1.0600869276340483	18.316100001774196	0.5924182724331913	1.4597950216609684E-5	0.1389580215035671
-1.0459016161732135	18.37692181363064	0.5930237472859949	1.4735748155471827E-5	0.13895478254778157
-1.1744205707972624	18.153797557800345	0.5907999878376102	1.4230741525110355E-5	0.1389668373907358
-1.311326192584243	17.97535615877772	0.5890221091463471	1.382697476436117E-5	0.13897655554302007
-1.386335587551091	17.922671465764726	0.5884964054676594	1.3708170275809953E-5	0.1389795029006538
-1.650548821745367	17.757514160475903	0.586853045770703	1.3335713469418203E-5	0.13898880801042404
-0.9718149006219283	18.630446296863695	0.5955532700341853	1.531042672070215E-5	0.1389412475243318
-0.9542349860686515	18.852537320770427	0.5977666481121644	1.5814488319775442E-5	0.13892949728032428
-0.9467123425971604	18.932059856972355	0.5985607739345647	1.5995157664847478E-5	0.13892528718439603
-0.9488912973033679	19.009058522305217	0.5993286797122147	1.6170355969333406E-5	0.13892123195739842
-0.9602591937381534	19.185733594449147	0.6010924361946459	1.6571930330453806E-5	0.13891194189077366
-1.0005126263859143	19.36574217623491	0.6028869792437829	1.698156986692442E-5	0.13890254118558074
-6.05347281998843	34.07388368729615	0.7505438871516636	5.1857415474189505E-5	0.13813831231879897
-5.779746191862431	31.198536783186327	0.7215724929226098	4.468447590369022E-5	0.13828933941225718
-5.81260308842713	31.6601371096856	0.7262042200764331	4.581582620152553E-5	0.13826506247008308
-5.898916358898413	32.61341104261303	0.7358247908485834	4.819095270224019E-5	0.13821498262368817
-5.976331308258205	33.33624786626052	0.7430908246219223	4.999266464127301E-5	0.13817703579386417
-11.555172919712001	35.57995576034233	0.7657203916392894	5.567590190952758E-5	0.13807288965969822
-11.427224513094306	34.824469013294944	0.7580992463473254	5.373667021895683E-5	0.1381123476376021
-11.302991741507174	34.01939293201957	0.749979486369204	5.1697714767930854E-5	0.13815442482950857
-11.26269403333529	33.74326682230424	0.7472036932866027	5.099305447798096E-5	0.13816886182811997
-10.87492360433819	31.536162433666846	0.7249675310816768	4.547539945138278E-5	0.13828410412580275
-10.79808267178972	31.096982410679725	0.7205529944036535	4.4412182296642673E-5	0.1383070369408111
-10.515617328365707	29.431210118152052	0.7038003548809065	4.031470510991609E-5	0.13839404223958074
-11.095255333576779	32.78560916869341	0.7375360862265339	4.859830247068737E-5	0.1382188682449335
-10.374607869233792	28.677418549364212	0.6962129576017446	3.8520391204187565E-5	0.13843338331704919
-1.9007542873442729	17.670028077820447	0.5859809527842634	1.3139460107745224E-5	0.13899398597594825
-2.0779141835942943	17.606247817656115	0.5853462355022558	1.2996530495778766E-5	0.13899774937412024
-2.421704394542373	17.610906476909	0.5853925855675554	1.3009980737124291E-5	0.13899827996863462
-2.5268901597962445	17.60827853304663	0.5853667419370463	1.3005012385827042E-5	0.13899865621821922
-1.0157099330243569	19.441588102125813	0.6036446132797216	1.71544104389302E-5	0.1388985762596083
-1.1062328150339649	19.65851365771074	0.6058091910841157	1.7648615828935868E-5	0.13888734268110062
-1.0950141199455286	19.63861486947969	0.6056105866925294	1.7603229881797907E-5	0.13888836653938225
-1.0936631912571904	19.634142492606518	0.6055658907317886	1.7593010273695874E-5	0.13888859930723454
-1.2019485900933222	19.823967402584525	0.6074619990718393	1.8025845624808178E-5	0.13887883507405246
-1.2626663164006444	19.90610167368628	0.6082811777359364	1.8212776509163994E-5	0.1388746411832953
-1.3479656887537845	20.02184186709379	0.6094383528736474	1.8476487673370223E-5	0.13886873094188473
-1.3818036936806772	20.069240413165744	0.6099115824368446	1.8584952807397526E-5	0.138866308129687
-1.490043238491493	20.21081153288452	0.6113266892709925	1.890740710603203E-5	0.13885908745075642
-5.495158991359491	28.68268136418761	0.6962453404718754	3.857093882023058E-5	0.13842139104834525
-5.507477156915547	28.790577524822243	0.6973244093198703	3.882652371863255E-5	0.13841572665243657
-5.640376413522405	29.93509919763994	0.7088502086925439	4.1594859926951615E-5	0.13835566117236045
-5.66674537726079	30.200894570944342	0.711514448640999	4.2233717884024E-5	0.13834169897314538
-11.232964758328787	33.56280133293661	0.7453805498638248	5.053254513944542E-5	0.13817828991662234
-9.890707351552885	26.584105713780335	0.6751688188132341	3.3545442986872524E-5	0.1385424284258855
-9.499209611630052	25.463046361573806	0.6639222508698547	3.094752241774475E-5	0.13860053614878134
-10.251371607480321	28.08873461337165	0.6902908361665834	3.7091403623143684E-5	0.13846407621184945
-9.949856872037069	26.81141811544305	0.6774552452192658	3.408957652545159E-5	0.1385306016804961
-9.409620206466	25.28683176907262	0.6621458647925447	3.053429789177059E-5	0.13860960617257104
-8.975776833099328	24.413789608181347	0.6534217503086999	2.854090990734297E-5	0.13865458521439114
-8.450931047688341	23.67686534172989	0.6460072780865254	2.6847540787283317E-5	0.13869219727795903
-8.315280225053407	23.486682331666373	0.6441112688251538	2.6420400321053407E-5	0.13870191032068585
-8.109310669822081	23.245736403988893	0.6416938534648555	2.5877724555020667E-5	0.13871414146177435
-5.04821833795282	26.35030357792787	0.6728209111431784	3.3037138041848117E-5	0.1385433990075549
-5.072511135861281	26.457154341834364	0.6738875991679789	3.328110663902473E-5	0.13853781572101073
-5.319014801988768	27.6151602307035	0.6855160994294509	3.601597067995631E-5	0.1384772972615603
-5.298549699956672	27.508324942348306	0.6844472121513794	3.576868964601828E-5	0.1384828875351037
-1.6547952866665352	20.435138707303928	0.6135656204730513	1.9419125936895117E-5	0.1388476307241401
-1.7068462026965912	20.505043732104994	0.61426494219059	1.95791518253305E-5	0.13884406236938174
-1.8328638043067826	20.675856534446993	0.6159708832011019	1.9969435839558642E-5	0.13883534005338938
-1.9146876228856835	20.78271581099791	0.6170398314503857	2.0213194288780842E-5	0.13882989016569855
-1.9589596542270868	20.838178803681924	0.6175931235011014	2.033899402857749E-5	0.13882706531887687
-2.2267902915590323	21.173727916983232	0.620955353240598	2.110791845049096E-5	0.13880997650565363
-2.4765836027203294	21.524027437877677	0.6244497008883382	2.1908313340714325E-5	0.13879206810989222
-2.510632075597485	21.56945277354053	0.6249054926576788	2.2013156234954804E-5	0.13878975009928782
-3.4170539347823667	18.323036770820913	0.5924909404280401	1.4629720229837917E-5	0.13896298071750876
-3.3613588547056894	18.26201824120377	0.5918831327284356	1.4491361217110584E-5	0.1389660729320787
-2.8302006677410443	17.7685842180935	0.5869629100132545	1.3370399908086901E-5	0.1389908887423072
-3.0213186080937637	17.882690433716814	0.5881004894085833	1.3630342781645873E-5	0.13898530344344423
-2.9853774190574067	17.85333337493745	0.5878086806522084	1.356367120268759E-5	0.13898677061177217
-4.904236518511963	25.91960781073081	0.6684888910475657	3.2041006169228526E-5	0.1385657891132903
-4.723668736196532	25.314951331292864	0.6624321245462066	3.063076750236545E-5	0.138597268408926
-4.604679940346854	25.051089745874435	0.6597752489453611	3.0012096605779416E-5	0.13861090852360275
-4.281370486848969	24.383328411417228	0.6531028108811048	2.8479560652019073E-5	0.1386453932061682
-3.2125741016240386	22.611557155864187	0.6353323476156615	2.4401788633730235E-5	0.13873638750992065
-3.272014261258436	22.70654698603269	0.6362803946802652	2.4618065940781742E-5	0.13873151287358088
-2.5518384799861815	21.63096481182497	0.6255204826431909	2.2155417711870112E-5	0.1387866003342571
-2.8735384712196232	22.08009398368013	0.6300196657399202	2.3183919030781464E-5	0.13876364584717227
-3.1756044296995665	22.556944434453374	0.6347845246762784	2.427782559497544E-5	0.13873918403312085
-4.545571876999899	19.652622560032107	0.6057594807028817	1.7655281492694903E-5	0.1388954398464455
-4.424895516455141	19.524062222800467	0.604477401632009	1.7363835824210563E-5	0.13890194818956847
-3.958958611653594	19.00470136406695	0.5992900915273073	1.6179338228702182E-5	0.1389282699147743
-3.8782730930382083	18.915322300283425	0.5984006161681724	1.597659248872713E-5	0.1389328015039262
-5.025563667731989	20.107549344377823	0.6103164272655031	1.8699155525896684E-5	0.1388725522518874
-5.277731362781373	20.350988119887234	0.6127378953247563	1.9250647210201668E-5	0.13886028149994406
-5.606549304112775	20.6598148798465	0.6158354869688013	1.9962974330172312E-5	0.13884475650429545
-6.131048509468386	21.17349677678001	0.6209557990996764	2.1133127193519357E-5	0.1388188556447062
-7.17416985769136	22.198608654304337	0.6312059312414512	2.3475616910914176E-5	0.13876718589951242
-7.6413332318231895	22.67125431062098	0.6359595813135969	2.4563416442795905E-5	0.13874334494169227
-6.9150129554945305	21.927639425126234	0.6285095942752876	2.2864994631645177E-5	0.1387808881561256
-6.31895859009996	21.343154735881807	0.6226643870145884	2.152735189865475E-5	0.1388103461309142
-6.618255579081206	21.642875823077	0.6256495775652995	2.2216376032300287E-5	0.13879522823554336
-3.6680004015474728	23.30103040805593	0.6422457024593133	2.597859115036002E-5	0.13870106564915496
-3.83446762916781	23.580833568731567	0.6450461554547788	2.6631383767008057E-5	0.13868669444211795
-4.071443328978513	23.987709649252928	0.6491270988279032	2.7555185847792867E-5	0.13866577212804043
-7.640251545310057	17.586782544931808	9.42116555096915E-6	-8.631265978375288E-6	-3.4974806765284306E-6
-7.509356374993602	17.79911102953117	9.62360193104448E-6	-8.845856727177425E-6	-3.4333657812190934E-6
-7.6989388334005735	17.4903691638282	9.33743396644363E-6	-8.541704097417248E-6	-3.5274884297648275E-6
-7.762103216471637	17.30759444679789	9.177998492855763E-6	-8.37197512605221E-6	-3.552960253995075E-6
-7.821162534822876	17.152686250634986	9.049883118953377E-6	-8.232647992611307E-6	-3.5802376034416876E-6
-7.87221896818102	16.9473112831706	8.884789590683257E-6	-8.053813927217734E-6	-3.599486196107129E-6
-7.921170402924522	16.753942907049066	8.729759925522346E-6	-7.885212330017253E-6	-3.6176626262384316E-6
-7.9783869673286425	16.470761822820492	8.515525369470759E-6	-7.649771662586417E-6	-3.63713609322703E-6
-8.003886469325913	16.357472230499454	8.429410889540769E-6	-7.5541200770234096E-6	-3.64657759328985E-6
-8.041803974825056	16.197407590250943	8.319690254201804E-6	-7.4262179091014625E-6	-3.666673796600635E-6
-8.11957094103931	15.808141817188318	8.049250272116269E-6	-7.116114585183934E-6	-3.70168578510618E-6
-8.094241908274963	15.975737091845481	8.163376993675352E-6	-7.246587857412293E-6	-3.690765290066683E-6
-8.149959289733443	15.594634263864748	7.90173566847372E-6	-6.947533065699395E-6	-3.7132507084945724E-6
-4.487015489615116	14.591722761896559	6.302901779161249E-6	-6.081061760112789E-6	-8.650542767243228E-7
-4.416731324563106	14.512870608922288	6.23599476259119E-6	-6.019257925000569E-6	-8.141391023021464E-7
-4.329055028394281	14.412978776001905	6.148517436833003E-6	-5.938302182727281E-6	-7.484462631974452E-7
-4.19303203891211	14.248275933735142	6.009988565287149E-6	-5.80902760907601E-6	-6.484495683662415E-7
-4.178965322518646	14.23024927967746	5.994433757002044E-6	-5.794493165534783E-6	-6.377351525329506E-7
-8.208595369810979	15.125877972768416	7.605851748640431E-6	-6.60052050744067E-6	-3.7423849773331863E-6
-8.250106284083648	14.883579494882824	7.465935715133558E-6	-6.430004022156666E-6	-3.7638212818107946E-6
-8.184763342662869	15.304083214581624	7.716332751726511E-6	-6.730511788795613E-6	-3.731139017421798E-6
-8.194040568253598	15.203367992185502	7.649917623824113E-6	-6.654726491981537E-6	-3.7341476045784124E-6
-4.009503675450382	13.95499929048619	5.7712186987292545E-6	-5.582470307288314E-6	-5.14290682597649E-7
-3.967321215997023	13.879167246534847	5.707500755967523E-6	-5.521983368661643E-6	-4.817531112276922E-7
-3.8768075373306097	13.684183745503944	5.551393229103615E-6	-5.373291937131445E-6	-4.1443515506109696E-7
-3.8285567068758617	13.577304042901428	5.466172373717492E-6	-5.291542967255893E-6	-3.791749877069111E-7
-3.679175518096213	13.165512678706849	5.140020039188375E-6	-4.97811263544513E-6	-2.6770719141702336E-7
-3.5952780276413945	12.848827743115857	4.89538240438332E-6	-4.743468365108509E-6	-2.0483765852583445E-7
-3.8035301168690907	13.511178334388502	5.415685590194373E-6	-5.243178895149383E-6	-3.6152968080532175E-7
-3.5706258476984103	12.751547870197772	4.8165365187105345E-6	-4.667354842982589E-6	-1.84875631582857E-7
-3.536337058362929	12.508568926206657	4.6248439063568465E-6	-4.484281849401534E-6	-1.5517627314522838E-7
-3.4943523373487664	12.217884679130231	4.3974878982042465E-6	-4.266343482986109E-6	-1.2009415620013022E-7
-3.476217738039166	12.051206781698731	4.270915434525738E-6	-4.146127363757845E-6	-1.0530226979874975E-7
-3.4381043775288846	11.707787309160882	3.9923899634137885E-6	-3.879255378715732E-6	-6.842257731887474E-8
-3.4175141432913065	11.442487558596586	3.7886380045286856E-6	-3.685202462096236E-6	-5.061490833790941E-8
-3.390535492772293	10.959938069747185	3.40739967207441E-6	-3.3214911576541084E-6	-2.205819481679602E-8
-3.391605607580326	10.637069694303245	3.154637493688492E-6	-3.0812807069171407E-6	-1.7647268200667312E-8
-3.3957072198915474	11.125983907025887	3.534009471329814E-6	-3.4420460605376567E-6	-2.7410520361223195E-8
-3.3933099091125833	10.454525891479044	3.0077460310122377E-6	-2.941024580040484E-6	-1.4139692948507459E-8
-3.392748642497309	10.363320317554606	2.9340362611071644E-6	-2.8707140142283183E-6	-1.1876174425286004E-8
-3.3881777990103163	10.052022617744685	2.6895922071483483E-6	-2.6373550851673864E-6	-5.734574719659565E-9
-3.379931059854188	9.65560915900371	2.381565614610598E-6	-2.343506257321247E-6	-1.1051325500053135E-10
-3.38003327420144	9.645525660619372	2.3739771775047687E-6	-2.3362683458963593E-6	-2.2773172971740838E-10
-3.380411775956053	9.63612711841371	2.367249568215057E-6	-2.3298591627800185E-6	-7.089453680259679E-10
-3.4070943292007656	9.209820550583608	2.0385734065593134E-6	-2.0142248099388647E-6	-1.980865309748672E-8
-3.4177904844649305	8.97279793026408	1.8665074540995935E-6	-1.8485507243112255E-6	-3.5912629095184874E-8
-4.670507470987797	6.528342318175511	1.1817895858412391E-6	-7.023063159385193E-8	-1.0719161814512765E-6
-4.472672713765167	6.53165408154053	9.784530787348261E-7	-8.512855052203325E-8	-8.984598639827604E-7
-4.296096768007061	6.564113874181485	8.536442510454632E-7	-1.3206322491876044E-7	-7.826835658415848E-7
-4.1907677441120486	6.6201318525786546	7.648096029292622E-7	-1.9196258458387605E-7	-6.95294184735238E-7
-3.42823364007561	8.77881073484247	1.7169349686115648E-6	-1.7041230215090883E-6	-4.363081504986216E-8
-3.440421539484517	8.631632878187974	1.6115438410747543E-6	-1.6021351560165878E-6	-5.513076518169435E-8
-3.510174069952668	8.051882576425108	1.2184482114541504E-6	-1.2107694941186473E-6	-1.1840230903834924E-7
-3.4654247941708625	8.41479710425795	1.4639308983293592E-6	-1.4588308282180779E-6	-7.79490227052422E-8
-3.519325274558982	7.974355231943207	1.1709655391109227E-6	-1.162324845380344E-6	-1.3029745178142806E-7
-3.8048036653298265	6.960169305120867	7.720061457178381E-7	-5.397072841922119E-7	-4.563093228512371E-7
-3.942941641067294	6.809098812242506	7.011047725544282E-7	-3.7985203052967025E-7	-5.443017058466716E-7
-4.081244662082278	6.715380176995773	7.226610432617418E-7	-3.0901661074504503E-7	-6.337718371878236E-7
-3.557899482821399	7.6388476831782866	1.0448228364535463E-6	-1.001793426450812E-6	-1.9825046410262348E-7
-3.5506928691402093	7.692857622749482	1.0342213928970147E-6	-1.0038265029332323E-6	-1.7502621445910658E-7
-3.535122007221198	7.8370201875805385	1.1034295804968414E-6	-1.0840655235533763E-6	-1.5527951889667093E-7
-3.5827478111781415	7.560437912809053	9.8622069983538E-7	-9.246417070062019E-7	-2.277797471569987E-7
-3.656557182300242	7.31345080673359	8.934489024759238E-7	-7.825101302946735E-7	-3.2373277111195546E-7
-3.741595319822733	7.091603710798701	8.459814115852651E-7	-6.725763442369795E-7	-4.094359095446399E-7
-12.48823622079036	29.318127189803445	0.6297150001490466	-0.19354835014776836	0.5295647872455198
-12.301573729696075	29.291730374054282	0.6094016980702348	-0.1932025972808461	0.5250178821379696
-12.904182385341631	29.37659805299116	0.6772245669390844	-0.1952577939380828	0.5344555410496579
-12.704310573905445	29.35687813300677	0.6540812502751832	-0.19477901670205025	0.5327266995812368
-13.215739023882737	29.375039723105594	0.7118728563570513	-0.19616970525548383	0.5322331476592121
-13.289816212405814	29.38416912499247	0.7209363871767234	-0.19678516710089577	0.5319236237038414
-13.628735756055638	29.408293625969595	0.7564557620502135	-0.198163764487583	0.5240758581480132
-13.761313265189306	29.420327221129604	0.7707175736126918	-0.19897138213658636	0.5212072529609522
-13.789831291953012	29.42263826529943	0.7732634762941476	-0.19927090058493593	0.5202213641242144
-14.193507593470319	29.351006338599753	0.8045872024590541	-0.1964686594216752	0.5009238512099067
-14.343065600888547	29.30623263263965	0.8136567230206497	-0.19364690937964657	0.49271807601047085
-15.169871121939503	28.7024294022831	0.8729771706350217	-0.15713729432792642	0.45586582422452493
-15.025976096323706	28.826575538617305	0.8622336814100919	-0.16369392219115894	0.4618970613322948
-14.704342841257393	29.099582909420015	0.8384796522548336	-0.17903986577585762	0.47582850082389017
-14.77814405518191	29.048154888872233	0.8432935122310683	-0.17540928293700067	0.4720980652717976
-15.194930389272562	28.670268692680192	0.8753507155575436	-0.15599891490293202	0.4549878788801729
-15.552436058935607	28.262388145106144	0.9070749117978567	-0.14272715010753703	0.4409077092386303
-15.65870487864321	28.128694460225432	0.9168286835729323	-0.1387997252059665	0.43653170280969666
-15.420870685895718	28.414489982476084	0.8954938079522383	-0.14598323740897706	0.44596095535152064
-16.14669845066415	27.534817692946177	0.9549548956303806	-0.13436183628086396	0.409179063037424
-16.18902508127296	27.487365967844962	0.9577484966289727	-0.13451987074351912	0.40624625043116736
-16.090879730623392	27.60512583812312	0.9505350661941656	-0.13478894864899	0.4124321996348905
-15.906983759261689	27.83045491742547	0.9367665857797542	-0.13579352142277057	0.42354497618916087
-15.78801336657089	27.974288039163056	0.9278784576940259	-0.1365565554053751	0.43007500276874194
-16.4224657835804	27.241242221715776	0.9683045979159635	-0.1379565310604479	0.3899872384959085
-16.636541644582238	27.015574682657572	0.9741962597085142	-0.14025680713883895	0.3721348362972215
-16.701862721366762	26.948993088668995	0.9740035877118877	-0.14150855505294294	0.366325647989362
-16.98192097775023	26.67928029930171	0.9700818647509394	-0.14506061662534814	0.34488687493963566
-17.086567607533095	26.586911131348927	0.966365731709236	-0.1470637935662638	0.3384854805979808
-16.810764952407226	26.84442366016748	0.972233074965013	-0.14291764553193853	0.35815024008277707
-17.316197999609905	26.352544552541893	0.9540192670886727	-0.15346535331380906	0.32805474595240464
-17.45518464052986	26.210110438215963	0.9453082478871646	-0.1565931063300569	0.3228746005911766
-17.722095738557805	25.895382301413925	0.9300910151164433	-0.17149292325455862	0.3192106714322815
-17.72264017583542	25.894744071275742	0.9300549645296549	-0.17152341690509515	0.3192013778938631
-17.932597821946576	25.11386146747848	0.901446618023352	-0.2118426239876729	0.30392696518686174
-17.907096306050956	25.00313633884308	0.8974533870282875	-0.21907891472349422	0.29910749238011425
-17.75267320881764	24.32471147247125	0.8722169369767581	-0.26377832468031037	0.2689386371331376
-17.92944471255859	25.1306830888716	0.9019858915733269	-0.2110396436986678	0.3041896829918966
-17.722777975835573	25.894232143167198	0.9300352630568254	-0.17155496382568294	0.3191862227250033
-17.728945142955695	25.871483784810497	0.9292062495347421	-0.172728307164913	0.3187449659599538
-17.700264955727473	24.192801294244298	0.8655205233891172	-0.2736765815088664	0.25770298314824036
-17.492893227235577	23.675149455238873	0.8382495523908858	-0.31375450162808927	0.21387899288251605
-17.219818972655105	23.051350814888384	0.8016560098327807	-0.3619929644725826	0.15534812981956836
-17.213682929786287	23.036984749786797	0.8007419600301204	-0.3631022188613592	0.1540276850937156
-17.20651458505761	23.021889840621302	0.7997502405081277	-0.3643150728083192	0.15246486036919285
-16.72944438496599	22.0265670999435	0.7361710561737391	-0.43848322560489006	0.04659695826407857
-16.772330573218266	22.113599037757318	0.7415247406415938	-0.4326100148194113	0.055759510936917486
-16.97378539565523	22.529669064239176	0.7675323738536814	-0.402257298811257	0.10010755049328553
-16.69878402350933	21.97001521221032	0.7333832869108372	-0.4421199972883375	0.04070349381787749
-16.44523432072541	21.481646309928003	0.7067227920364109	-0.47482678192355665	-0.010052911810019202
-16.38784636008633	21.382208809377225	0.703064163694814	-0.4808310436210554	-0.020525899570702978
-16.10429654720809	20.90765006213037	0.6815890655131667	-0.509796222949064	-0.07258629810217146
-15.229590069694847	19.59839917871314	0.6553345967368062	-0.5618391460190815	-0.21899798675493756
-15.573303162172023	20.08692966262294	0.6601279305564056	-0.5460168717793786	-0.16466091535321437
-15.762739830454272	20.369577854236137	0.6660509578922474	-0.5347995833479804	-0.13274973415835975
-15.676053214728174	20.229671015614727	0.6617185880945263	-0.5413405851582782	-0.14832928464336934
-15.004965242227517	19.29705702264412	0.6529044965454007	-0.5586116364627226	-0.2527239169813298
-14.347740685004595	18.43237628944785	0.6220801834789045	-0.5102466491270359	-0.3319391412167043
-14.71316053352021	18.903140185799252	0.6455899170664132	-0.5483478957195751	-0.29743927313840934
-14.112301424219844	18.14085757339455	0.596800271252681	-0.4756208668137142	-0.3470929432016783
-13.786968016309958	17.746840232171802	0.5481834305491174	-0.4181647102147129	-0.34601335412304673
-12.572484095421888	16.31238607204104	0.3205472781011497	-0.20801598096254942	-0.237302268781025
-12.73923093656964	16.50237005974189	0.3524017516048352	-0.23576355799815119	-0.2554532304391701
-13.149721100590622	16.985383718836303	0.430057741435812	-0.30643284681355343	-0.2958667067841959
-13.560443943361147	17.474962802260926	0.5067034173446331	-0.37810178571122044	-0.33059799974790927
-12.433087863224218	16.142914163274668	0.2936685414722729	-0.186967305579071	-0.21958227370722677
-11.67886765718853	15.130655135953049	0.15787900173895997	-0.08104105532873473	-0.12714945914746387
-11.370603754574383	14.616160191779192	0.10945762069613887	-0.041160780970518576	-0.09395954714999363
-11.928279318244115	15.521235666230787	0.19867367499939415	-0.11314489018326856	-0.15574849227966833
-11.098102119973685	14.067276715400904	0.07679950860562536	-0.01735114087198946	-0.06751528312917526
-10.94829922258624	13.75778922441979	0.05873438764664238	-0.004584970144852471	-0.053071756465412845
-10.566136973193167	12.955069884045642	0.03186150277428654	0.004706922728556856	-0.027567564767847795
-10.528617101577506	12.869997651759531	0.029013028232937384	0.005376993027528167	-0.024947726413835497
-10.125844678960055	12.03212679724241	0.017775450054743173	0.0044628108502441175	-0.013971500413350962
-10.205786830641387	12.200371242765215	0.020044713691870424	0.0046202649542573405	-0.016191397301542888
-10.11776374681346	12.014636087480781	0.01761694417875591	0.004418784413917369	-0.013824983910176994
-9.799033203597945	11.32040592221854	0.012102443054382711	0.003334117073264299	-0.009525093156138906
-9.732454220074882	11.174895810343436	0.010894766963717583	0.0030202368027876228	-0.008435303033592979
-10.081694286405995	11.938670646469957	0.017025897171816785	0.004280258462559346	-0.013361054013133566
-9.419861471494833	10.505758447346915	0.008077060196463292	0.0014296201959391117	-0.006647718245274967
-9.39945834397536	10.463080013210769	0.007886559369446386	0.0013274990062327424	-0.00651584394762237
-9.362989365785312	10.388561145610026	0.007617466917742118	0.0012539302878474385	-0.0063303405767576575
-9.15485933130238	9.94585479357356	0.006070616447230148	7.046576342903108E-4	-0.005269235830305462
-12.250739993292553	19.150604908283345	0.6511763219417441	-0.582080338602523	-0.26226946546294455
-12.385666050996104	19.229462944007324	0.6843109164063511	-0.602488973963631	-0.28973370650524033
-12.018444755085756	18.995911937273455	0.5844708418125619	-0.5427722974307634	-0.2099395248657313
-11.827571680933026	18.805921238230237	0.5531293890484728	-0.5187520529521876	-0.18814552815387614
-11.71378598197753	18.69006222155872	0.5322258062611072	-0.5029496627014547	-0.1727647644680821
-11.489121580415649	18.312221504949157	0.47880146029245185	-0.45758687429046374	-0.14051849313529532
-11.42092816915265	18.202424829191397	0.46330676560275463	-0.44416966168355543	-0.1315998520314494
-11.137081940903064	17.673975351763787	0.3867465596478605	-0.37396982881525775	-0.09818318945008332
-11.050577560623434	17.52903972488271	0.3650022596065672	-0.3538701432052612	-0.08865671446525847
-10.900173758069224	17.228821915447778	0.3205142088340145	-0.31145377184481415	-0.0741013078931525
-10.59407257662658	16.86993613536655	0.26203833439384827	-0.2561118607809394	-0.05295229785674969
-10.4015251414116	16.663994998799538	0.23037504346796156	-0.22578223917928933	-0.04294152139463484
-9.980308680915373	16.24426542990552	0.16758720379733108	-0.16514480934288095	-0.025434844866487644
-10.52456597891735	16.788877057884427	0.24905078607417824	-0.24383371462282347	-0.04799445949363976
-9.215934750579713	15.702403997568886	0.09164774286429672	-0.09036523111601769	-0.013976804240493981
-9.506635524164235	15.916651407254937	0.12010187096177455	-0.11905019126774305	-0.013678580388346408
-9.713477904294042	16.0562870014233	0.14047938168701707	-0.13892569832143276	-0.018145264737252288
-8.987328542896977	15.535943891824608	0.07044905814616816	-0.06905287787228277	-0.01346289938131749
-7.038155536202357	2.4161328913912485	0.00137392753831181	0.0011955683225206607	-6.037760354778893E-4
-7.218271698777633	2.47634434863711	0.0013792908678000426	0.0011802754269287204	-6.514500995872687E-4
-7.402921517489648	2.596088343862585	0.0013738149834962585	0.0011507007357230486	-7.009970101626112E-4
-5.610926604361966	2.56874897195521	0.001203788393154915	0.0011340057074092776	-2.6073232650831454E-4
-5.791192046184306	2.4885541575675454	0.0012388317187934977	0.0011587598171984355	-2.99655817765534E-4
-6.090991914769232	2.367770791599311	0.0012920444868281073	0.0011957253852586836	-3.6454363305095166E-4
-6.223300720670824	2.365865245728654	0.001306612505136924	0.0011994775483882112	-3.9802951840004755E-4
-8.524776938151282	15.280293075065625	0.05264073135900121	-0.05085205458306253	-0.013591020342022494
-8.5390176621	15.301185889469425	0.055629122278713604	-0.05375172488210765	-0.01429741582742157
-8.574275941324595	15.320887483760043	0.056855225725436866	-0.054993554541316325	-0.014339058861087802
-5.2268760988311245	3.1984387632370352	0.0010363247232298817	9.823042831000285E-4	-2.0633463250938243E-4
-5.323022364028059	2.954304032548915	0.001096920914515007	0.0010391235087504423	-2.1669656799695264E-4
-5.411391041049513	2.8046470279535036	0.001136119484163527	0.0010746142132343622	-2.2890944408628872E-4
-5.361270108912003	2.863813885716368	0.0011189546772730225	0.0010595509518946415	-2.2084312686179171E-4
-5.176470922340737	3.3654332504811606	9.979643757406396E-4	9.460110004154178E-4	-2.019156699549967E-4
-4.997438755280889	4.032636318053695	8.511799388348891E-4	8.065013065668174E-4	-1.8308778815501992E-4
-5.108994509801874	3.6116460899580636	9.404403243091777E-4	8.91598322765177E-4	-1.9529278360505938E-4
-4.991774580661376	4.054261353979088	8.464782830134446E-4	8.020498899432872E-4	-1.823453450829363E-4
-6.53602006808163	2.347293243898074	0.0013388442700994266	0.0012085340079533448	-4.7445629081823207E-4
-6.871423256057571	2.3759082864320638	0.0013657092293981128	0.0012044634046170363	-5.607297210839732E-4
-6.725008134174486	2.363972974785624	0.0013555171324935295	0.0012071102926433223	-5.239807521202126E-4
-7.498445287702315	2.6504749625169852	0.0013712889165927297	0.0011364020058009967	-7.25812328579708E-4
-7.543394316053332	2.6908233254228815	0.001367741478242649	0.0011265835609637564	-7.376036028193185E-4
-7.714537633122486	2.9137762658493207	0.001341377408390519	0.0010710111332459854	-7.838299486768539E-4
-7.7891268079090406	3.0564766598021276	0.0013232902355570025	0.001037805307594374	-8.046228142397847E-4
-7.80527300412054	3.4063802626319237	0.0012619577447584114	9.571625663962021E-4	-8.15592480619797E-4
-7.804324521600502	3.2269612996167556	0.0012937796157387635	9.980261813521021E-4	-8.118944990483385E-4
-7.758877336072651	3.698244931275473	0.0012079261486914307	8.916932670387883E-4	-8.122725496658838E-4
-7.751964178591711	3.7286102673963915	0.0012020539709975474	8.848741404363926E-4	-8.114177810100552E-4
-4.868412953288395	4.489722570165323	7.513347300375858E-4	7.147966084194224E-4	-1.5145372313218815E-4
-4.944274103721604	4.221530184777065	8.100097576420314E-4	7.686216227058209E-4	-1.7050224542462518E-4
-4.861218645669248	4.514367912389247	7.4546520676596E-4	7.094303890275213E-4	-1.49132529973249E-4
-4.761328567585714	4.872867994409656	6.559800611772915E-4	6.274465075726089E-4	-1.1502949160381226E-4
-7.7347878369548635	3.762505605967378	0.001194916035298508	8.775022015415815E-4	-8.089327449174902E-4
-7.441188952293851	4.488511996506501	0.0010580085167355734	7.194947346321386E-4	-7.755987148377249E-4
-7.462522939780039	4.43043664258904	0.001068131356621901	7.320348855781365E-4	-7.775700314844455E-4
-7.583988224902736	4.103803156183615	0.001121701460443293	7.998711704774152E-4	-7.860361590153361E-4
-7.428705960551779	4.562167039268793	0.001051542856578574	7.039871244145267E-4	-7.796509088120592E-4
-7.367225146909923	5.0179675342064245	0.0010128880851520688	6.075756608337445E-4	-8.078147128610869E-4
-7.395373926440531	5.510469499667041	0.0010230723156255464	5.084483583265246E-4	-8.787023049969572E-4
-7.396628687854849	5.543415335697084	0.0010231174793521153	5.016677574225236E-4	-8.827820963459213E-4
-8.951906927477943	9.55517852325179	0.00526020813383015	6.196002374837936E-4	-0.004659915384464497
-8.732770861641235	9.107630277300872	0.004134466666582842	4.3595597727201345E-4	-0.0037707225734471238
-8.477149435408428	8.592840803667324	0.003260050936933776	3.750210519550219E-4	-0.003012957283197016
-8.352048182285694	8.325615036227727	0.0028374541854906407	3.702003550457991E-4	-0.0026439744651753513
-8.222367325804308	8.079901469599669	0.002550866484523271	3.599566643983623E-4	-0.002384526491852802
-4.558078678429407	5.6727023718291845	4.1947353929404634E-4	4.0676783103082016E-4	-3.799891952284387E-5
-4.661854211303943	5.2307881209663405	5.555508957654501E-4	5.353264899719971E-4	-7.61866456500883E-5
-4.6736829568741065	5.179041007331088	5.70515841119453E-4	5.49162304777931E-4	-8.089267212985057E-5
-4.664862639408369	5.2157017440172675	5.601211426902521E-4	5.396133278414242E-4	-7.715052958712629E-5
-7.642518454416541	6.7438038314408955	0.0013047373779598278	3.1847631199671334E-4	-0.0012269583437742157
-7.72390205946121	6.960130553786359	0.0014671926245089068	3.215571606380916E-4	-0.0013775948285284422
-7.960824009101229	7.5515457825414485	0.0018870615393652328	3.2509653252855346E-4	-0.0017710172483059567
-7.398279738095727	5.568321714484634	0.0010254347215120174	4.972743718019772E-4	-8.869865184678127E-4
-7.486554017062449	6.151026864151781	0.0011008528757179541	3.919483149106646E-4	-0.0010081281179960349
-7.599533786520233	6.612688047526157	0.001260775878397204	3.369364046470793E-4	-0.0011802240307877223
-4.559353287845783	5.783205763653101	3.8291338848714526E-4	3.7123793833753025E-4	-3.025251851718332E-5
-4.539973927898901	6.108340489734484	2.8112480016717465E-4	2.704475933975322E-4	2.152188298724795E-6
-4.595870421128182	6.280367827388355	1.6508718348435855E-4	1.5847060897686014E-4	4.601258604938792E-6
-11.949523827617073	29.206895619841305	0.5706855637767186	-0.19124906192297875	0.5106604248488222
-11.807688642858182	29.154031813094953	0.5557334437318329	-0.1913627069924569	0.5016892901466966
-12.00330605669702	29.223330979102066	0.576612990356424	-0.19136631515598485	0.5132471519900875
-11.58017196199464	29.065937130844834	0.5328187901345887	-0.19298070718502053	0.4883964169313567
-11.41683712235142	28.96940271662765	0.5179567176908724	-0.19632019460094008	0.4744822700604
-11.219350371023808	28.853937987330728	0.5001254491721111	-0.20140677783099992	0.4574555324102694
-11.063811648377435	28.68153300927144	0.4904735604175632	-0.21324796356898054	0.4397087043659639
-10.947486528223845	28.535037823889105	0.48325475319113165	-0.22309127861473133	0.4257961841408282
-10.899230615467399	28.323819733732066	0.48904965678106316	-0.24180432986067485	0.4142673302324089
-10.868467577029437	28.194812621939796	0.4924005771391247	-0.2531286393878261	0.40709284951104796
-10.876511202290695	28.109887068149042	0.502875095478817	-0.26342401120043946	0.4043476379081025
-10.899672074901286	27.854101802332053	0.5300739816976267	-0.2921319762793606	0.39403485498799773
-12.412266700730603	28.73183000599365	0.587786352261678	-0.19435576117464645	0.5039852761936711
-12.004390987243811	28.644127827029816	0.5493113053463629	-0.21135141629940127	0.4903413227664071
-11.418956634563854	28.353076382645266	0.5169949572288767	-0.24624455968790507	0.4533395415206499
-11.624144095082618	28.483083006210283	0.523634881177215	-0.2318279532164799	0.4685740772077241
-11.98757052088968	28.638168487186267	0.5479944683475533	-0.21215645972059036	0.4895266521120598
-11.999455430555999	28.643021141499133	0.5488269185810035	-0.21155073517387804	0.4901809390567773
-11.11438165555979	28.077094826076056	0.5184651629722674	-0.27256135156006733	0.4221155481625297
-11.390783517603357	28.330385589064328	0.5166982851861388	-0.2485372096324166	0.45075437118952066
-11.018694723095315	27.985290635821798	0.5230658737347649	-0.2810693766866307	0.4102005285493905
-13.471803069018005	28.77445563984976	0.725241053988268	-0.15779402949401264	0.5188399444438465
-13.48260549035852	28.773788416678933	0.7267127624438663	-0.15742753326089032	0.5188373329851848
-12.935354512904492	28.789110493383188	0.6516123914229548	-0.1757305906723457	0.5155433537537921
-12.730299209385468	28.768829272465172	0.6263455991143776	-0.1827332444157962	0.5116926621792476
-14.231290469589101	28.525879619960573	0.8264764894702421	-0.13654419935758724	0.5066335383324543
-14.010448775461906	28.63328583652027	0.7986317570129978	-0.141615577337263	0.5119426168470412
-13.506471729136642	28.767317669153915	0.7299365277179513	-0.156747898175692	0.5185061514450964
-14.460841527293365	28.39408003504012	0.8536898161150652	-0.13100039314924997	0.4990863326044246
-14.783683682753072	28.129965573228738	0.8835204160636883	-0.12718639501696444	0.4839105582585537
-14.975465100779633	27.963363652093868	0.8999379983975387	-0.1263079229770354	0.474517561207208
-14.857377166814722	28.070482248494333	0.8903661852627693	-0.12636179342886625	0.4804970709434406
-15.247091508969765	27.723494694946858	0.9223078637084273	-0.12561296126540317	0.46059372876201254
-15.438921475279523	27.548521108541188	0.936789809861957	-0.12630509491992328	0.45031817747843905
-15.777307067901031	27.23142152114181	0.9599904946211346	-0.12833537633544473	0.4300285117109738
-15.505550048294694	27.4862002405047	0.9417537954434423	-0.12651406854880815	0.4465173340741303
-15.95882932927022	27.057658625283377	0.9717441872298826	-0.12967482692903456	0.417995563579437
-16.071627921968407	26.944874315391413	0.9776672929989348	-0.13126448923432255	0.4096710952345505
-16.348879088595037	26.649360708813276	0.9907715200616694	-0.13620073957361947	0.3852110759294203
-16.427997019937784	26.555959712111072	0.9930248112898228	-0.13850111665188267	0.37735020178673984
-16.656844434007954	26.17623866269756	0.992817185710136	-0.15077224099206862	0.34572410572888734
-16.696536478621557	26.09508062700545	0.9911857399606183	-0.15423891659936062	0.3387802089247206
-16.835749776418716	25.686852448177994	0.9765562248278467	-0.17288908204054945	0.30382228048518517
-16.845061757485475	25.628453285604436	0.9734775897157047	-0.17623608193418228	0.2985830770803793
-16.850433340026893	25.176846057478727	0.9465543557313452	-0.20377388127378224	0.25839169414658447
-16.85038673364371	25.14105029551206	0.9443015513312485	-0.2060499376383842	0.2552066845901594
-16.822804208812027	24.752145786172367	0.9183325108158746	-0.23077150947714814	0.22233933909718173
-16.814022621155868	24.619664448408173	0.9094350725324657	-0.23917186807466878	0.21113792641967707
-16.812945472733826	24.6090037446475	0.9087051215515385	-0.23985701563190187	0.21024028015203552
-16.723937840816944	24.10943746964462	0.8718107217541133	-0.27414623805422556	0.16391592723913112
-16.711672631053567	24.055094941481215	0.8677456699560333	-0.27790483654289944	0.15902204984319834
-16.289023552988983	22.907733919851253	0.7716986010919253	-0.36152548354419556	0.046033921318568
-16.541701583590093	23.45604246001041	0.8209440431097126	-0.3209710213306276	0.10273065539585526
-16.554803726644348	23.499372302025698	0.8244476018284452	-0.3178098930721335	0.10676086225394131
-16.28488538521969	22.898119481008653	0.7708313712483953	-0.36223905419656427	0.045053345552526006
-16.26218103763534	22.856454352609262	0.7673569240376664	-0.36534347932476346	0.0406264877643569
-15.969194038819062	22.31634337785984	0.7225435413734667	-0.40537227838410655	-0.01678041219598965
-15.890230123807179	22.1925020649246	0.7141599073881373	-0.41421155108873636	-0.030039915873928805
-15.611918811164477	21.76175729997115	0.6833125084421355	-0.445205587508223	-0.07658299444963297
-15.389654649869971	21.467446140267274	0.6679037403937736	-0.4655141055042785	-0.10895807139535774
-15.211472875440649	21.22502075941048	0.654600684704635	-0.48189846486275956	-0.13586613286907145
-14.852605830718518	20.76860561637889	0.6427195801331029	-0.5109984733898046	-0.1858444442872188
-14.818368111934701	20.727265125728813	0.6412861703089957	-0.5136902044461154	-0.19051616033634447
-14.010753868674147	19.956266747716498	0.6419375928381759	-0.5592420335546704	-0.2686466215774339
-14.087441807327457	20.012526511232718	0.6406115645760206	-0.5562209178091071	-0.26439508378510707
-14.468160486474938	20.371519812579944	0.6367814494275725	-0.5359450751566295	-0.2288866046866864
-14.161164464278139	20.08381166702931	0.6393742079605902	-0.552404352288875	-0.2577273423295518
-14.781086333771103	20.690256417429	0.6406522046162506	-0.5161359786910267	-0.19465726194290991
-12.566775432145782	19.255877513320883	0.6800042278460703	-0.5993186370848984	-0.29593523407922784
-13.290339014836286	19.46305631769065	0.6564886081260517	-0.5833105805509273	-0.30083809069440437
-13.1729303124603	19.418787275288505	0.660733427821723	-0.5862058723130278	-0.3029567781137103
-12.843245224742368	19.28971157894774	0.673061276618159	-0.5943364461363759	-0.3086601546311088
-13.364979556612642	19.508469790386137	0.655364004000331	-0.5816477550917648	-0.2985304712132294
-13.714991928392514	19.7215588672211	0.6476758805088545	-0.5720196357459102	-0.28734817262279705
-10.73275094914898	27.601566124654774	0.5616474609562043	-0.3104381574617137	0.3690700961891639
-10.621312259153935	27.431657608134955	0.5794550082800362	-0.32154244500099444	0.3519469412660743
-10.494472622804425	27.139762728691487	0.6093759146046626	-0.3363656817845051	0.32456715595365015
-10.440814811578786	26.97290839065918	0.6211649536294668	-0.3438001144091661	0.30877107425682787
-10.340010025599554	26.46761329405222	0.6552759361140582	-0.3647322450223152	0.25967903650038665
-10.310942985096554	26.231506882359504	0.663196695463207	-0.37292366259238996	0.23610307890365456
-10.254915889396067	25.788604694922874	0.691944077184458	-0.3913384313081049	0.19228877849681142
-10.226478276469011	25.49740684588262	0.7048591025169331	-0.4020982365443607	0.16209159439814697
-10.15297056364784	24.454238785309386	0.7684527165098092	-0.44569467239137106	0.05622590048633
-10.148816922605754	23.97207807587904	0.7951441580914328	-0.46608397010036223	0.007572990127008392
-10.1572747910747	24.735583520367605	0.7528846507723261	-0.4336301628778029	0.08473252881720078
-10.162097597121184	24.830116402868736	0.7482966227950938	-0.4298287518619978	0.09451095067733933
-10.162546766859359	23.84260305188515	0.801237269883622	-0.47206460199809314	-0.004628791560174733
-10.199764060738538	23.17965757589045	0.836370365287805	-0.5026322956981463	-0.0702395470957688
-10.264133457042867	22.925685144978395	0.8423145981773329	-0.5143221747997597	-0.09281531946223114
-10.334836167150385	22.416165687077918	0.8659907064204042	-0.5385159919146671	-0.14207287152586073
-10.491992980100063	22.018023813554393	0.8706126895331588	-0.5590675542841393	-0.17536294838480684
-11.549836964138185	20.072338696358347	0.8508279923232895	-0.6388249598239097	-0.3061259939346437
-11.554967867880773	20.064003427239495	0.8503075181179005	-0.6388734787078747	-0.306488176923908
-10.551136967279964	21.796553611972193	0.8788911905618395	-0.5706979562971037	-0.19549555318905804
-10.861109989919282	21.2561808403101	0.8716670490297127	-0.5970324814628817	-0.23521248214712437
-10.944210941660401	21.11696785294288	0.8714664804330564	-0.6046276651084045	-0.24556397937012217
-11.133323225905555	20.800917117156818	0.8664055879284935	-0.6172721617797174	-0.26580585421791697
-11.346534801731305	20.436488911990164	0.8594042927243337	-0.6296514659626096	-0.286758972702278
-11.231518843805489	20.62710766906838	0.8663366137932835	-0.6246973385936256	-0.27648300386304575
-11.741469854730147	19.77949816437784	0.8348139492733022	-0.6424762722878617	-0.31993568316434917
-11.841147224706019	19.661418434931374	0.8204909613485121	-0.641479407971543	-0.3218325744209932
-11.973386913159729	19.52262481256701	0.8022596073065571	-0.6405469814208201	-0.3235466569762542
-12.17042537041236	19.353881967026794	0.756446035405684	-0.6275153925745918	-0.316350589208804
-12.254791953417843	19.298450378205736	0.7265827771865507	-0.6176630911461363	-0.3052724567997769
-12.107678242949614	19.405561627556374	0.7700259362771376	-0.6308542190195933	-0.3184368924485609
-4.288326386940742	5.8070230604936794	0.027168712568826615	0.022877041794913677	-0.01077144604801119
-4.307057605244767	5.526002436139832	0.03688054038776287	0.031781613097649854	-0.011746342445479015
-4.180171464701457	5.245978145694322	0.04694924219610263	0.0417353371166664	-0.008012085333283542
-4.162615861022818	5.199209053922773	0.04853682933241685	0.04323116799495678	-0.0075111799550982095
-4.143652721141185	5.191949089536986	0.04886945638768505	0.043473695677159335	-0.006981582921005562
-4.014987066173259	6.398560350145364	0.0067591365674481	0.003656728744079021	-0.005183685387569345
-4.102160277057983	6.226155071234556	0.01267012203571777	0.009513240954467133	-0.006544469327667209
-4.158587255864665	6.1200098173878565	0.016378418773190587	0.013235919089436752	-0.007533764944290121
-4.284793079351208	5.824858607178209	0.026521365933770382	0.022256332832431513	-0.010659664738122122
-3.6322745368198053	5.1479752237781815	0.05216940316013118	0.04607885261028369	0.010171474135169913
-3.7520724673596213	5.133869891353276	0.0523289005055267	0.046278341377373654	0.005630203728022209
-4.068810461062704	5.185234828589743	0.04949694739626067	0.043984000915267274	-0.004531340855273593
-3.4079134276844885	5.238028583704212	0.05071420474999521	0.0432520013330338	0.018339433205027348
-3.870611147185512	6.723331704642558	0.005206101295121902	-0.004657045342151512	-0.0012106178984889213
-3.93550508782948	6.569124366309313	0.006778388973401423	-0.0023825106229368176	-0.002566601577029327
-3.083077723553127	5.477621858005871	0.047264390197959735	0.0348065555182195	0.030944569282148345
-3.2016356353304536	5.395281637801698	0.04898883015744988	0.03809755864228884	0.026170248091270353
-2.9250367521464256	5.618751443255416	0.049047995852391585	0.029760427410968918	0.037707728179059305
-2.808073832376915	5.742408533499555	0.04981847074541233	0.025489750550721387	0.042239130106097277
-2.561109083068193	6.012828978318681	0.06074800063966079	0.016009585193182064	0.05350144771990588
-3.6562255957727294	7.214473650128381	0.015210812260983019	-0.012743961458900171	-7.589474622731967E-4
-3.592522873141893	7.34008329807876	0.027938746003179322	-0.022736958929986645	0.001420974220280116
-3.54328167840365	7.470859406778205	0.03156635529342937	-0.025689204311726072	0.0016055657301737136
-2.1477862434435124	6.617732931249476	0.09695003061170945	-0.010419700803031956	0.07633515710537941
-2.178221292733067	6.571855578800015	0.09344390510738054	-0.007882260204443764	0.07480021752013045
-2.0648331524982755	6.7576354797203635	0.10688713864270018	-0.017996549404144434	0.0807632217078075
-1.8849213199230619	7.066868042911974	0.1286522388125737	-0.03471224256179424	0.09012961668505327
-2.4120263893614973	6.229400814325045	0.07300670675467175	0.007143813075833788	0.061738984995449026
-2.5361866250272955	6.047252036713077	0.061945771490677495	0.015041432934567554	0.054639533899546906
-3.935819787141531	17.984500048599497	0.5819142402857469	-0.3376668287103364	0.07577338771782363
-3.78336958602557	17.993315823553566	0.5763866396843915	-0.3386547505022901	0.07464645780826362
-3.427077741744119	7.766058137175304	0.07242604268820897	-0.05762734079598166	0.0056629703813788875
-3.406569881135219	7.832445527304884	0.07768085006734793	-0.06145262507649107	0.006124048677118855
-3.395983191054093	7.883794864942119	0.08169893710078976	-0.06429486849547357	0.006535344937969945
-3.3371281060386737	8.150918617555703	0.10393109160855814	-0.0780496470428316	0.008093716398670823
-1.278169408830863	8.48437433428823	0.22926668937395994	-0.11600717624544692	0.12080092311585697
-1.4540629241815408	8.03470965362341	0.19772672645932887	-0.08960802495155375	0.11374626842311292
-1.8167261401452421	7.208011822579171	0.13810261580009586	-0.04238287778715048	0.09433402753145302
-1.5523830370140876	7.789776732269239	0.1797817862965461	-0.07475605716896985	0.10794068760344366
-0.9410764433027281	9.405038530050247	0.2885163079548518	-0.1667067126953624	0.1304040931152454
-1.0329367331417418	9.151234284338832	0.2727675983955362	-0.15379939624989758	0.12823660668627196
-0.7679094447811552	9.95277965234512	0.31794497786186626	-0.19128127548598028	0.13314032484045107
-0.33002843814312044	12.134348277380695	0.4157403218526194	-0.27452515982675263	0.13401962182333066
-0.3357764586920513	12.078843485378034	0.41363095545529555	-0.27269281354259345	0.13421505955054447
-3.417433509638533	17.827381727176302	0.5659654593847919	-0.3427105854135976	0.07578880885557937
-3.353382382951112	17.741842308688575	0.5647565936196253	-0.34386474029519337	0.07661813851107634
-3.674832941632539	17.93323560833925	0.573539402501829	-0.3394040309372958	0.07565350892829353
-3.5409307277999584	17.885907081965335	0.5696835872686197	-0.3414990209002148	0.0753960353769372
-3.1860561960175433	17.549365365355296	0.5610361999701678	-0.3454620835447406	0.07787113904487826
-2.9981130641699174	17.395321314172424	0.5574940171142488	-0.34651434499016115	0.07917843513136864
-3.2165215628928006	17.57820816975883	0.5615315511752499	-0.344978152454988	0.07779663752390079
-4.1137207324417435	17.95308223849858	0.5902233369679062	-0.33598538618412527	0.07545485592159668
-4.160621080742889	17.795938972454014	0.5941830056701771	-0.336305961170842	0.07648316209547062
-4.190763877417752	17.70804950350443	0.596271270065911	-0.33560875172685756	0.07678142746725704
-0.33050020850094985	12.145123827625998	0.4160627186243944	-0.2747953654164056	0.13394242003611403
-1.4343564303268679	16.31909273804294	0.5203213628013149	-0.34796735310155275	0.09271356887244733
-1.3066176526698219	16.0680303809159	0.5156517371421049	-0.34726863680399067	0.09457992798847922
-1.1152979539279455	15.611202681804269	0.5072290507302242	-0.34403838222497096	0.0993496455190958
-2.4474803932797915	17.1585224792057	0.5477909563573963	-0.34831714963277605	0.08348632592694724
-2.055761384167546	17.041296048986602	0.5392813463315212	-0.3495611618277728	0.08574887480503375
-1.9984998164489554	17.002629506016117	0.5377784055215612	-0.34934723728184247	0.0864924337186166
-1.5724149375605685	16.580962567434636	0.5257773335237483	-0.34959103998263064	0.09024019341881048
-2.9820955633715815	17.38344915169903	0.5572016312655812	-0.3465760417744512	0.07931257136438241
-2.724789042326286	17.256116533629893	0.5526405551835849	-0.3474623820596496	0.08139333067035212
-2.531457869203797	17.190304756335227	0.5492673598672658	-0.34830814484511247	0.08249430181522774
-4.183190145794866	17.56540290424019	0.5958948552453793	-0.33530800916207626	0.07739541615943084
-4.207099313692599	17.371866069837257	0.59762275353436	-0.3361253668013564	0.07799554897764008
-4.17345519997633	17.089831976884682	0.5943310579367114	-0.33707494785755193	0.07736526169648583
-3.3148310309893363	8.423923301546052	0.12702658765926061	-0.0945737830666346	0.008489674919126985
-3.3001926290874843	8.663118489326514	0.14604814863949472	-0.10902948891925893	0.00863604849618971
-3.2862287614074197	8.915212706658004	0.1653588153836567	-0.12296940348246305	0.0098211490159745
-3.2794829862540458	9.153166440048345	0.18492149145052644	-0.13739226072464228	0.010862026675739735
-0.3805651487088481	12.953841366376702	0.44103550939841624	-0.2961339561502122	0.12759656619136248
-0.4307061904896281	13.36924122248353	0.4540455226341784	-0.3074051084046313	0.12396002472798616
-0.5075965103225141	13.744646939005303	0.4634264567312468	-0.31441357291762784	0.12047780740343003
-0.5977318219793605	14.096499370658435	0.47318555317343536	-0.3222738697751867	0.11645970652908337
-3.2676731937878696	9.605726412719452	0.21933320545631912	-0.16098530862479152	0.014955071054927844
-3.256429234120413	10.042692132374542	0.25174059101332463	-0.1829200716226876	0.019139418696440706
-3.268410707882346	10.416945356274994	0.2762518753536478	-0.19825739002139955	0.0224025525812649
-0.6591870284780542	10.31262568099423	0.3378757374504489	-0.2081364179650119	0.13488851377351366
-0.42285288091859907	11.258976825610697	0.3824326277014071	-0.24559462669338186	0.13699995139503918
-0.42939644071267913	11.215805729165236	0.38044263960877955	-0.24383561247040092	0.13702731971633458
-0.6312573047807166	10.428088654680536	0.34397127881736067	-0.21346725263026486	0.13529070681148894
-3.2903234695987535	10.897386429199772	0.309528188586659	-0.21978066687356257	0.02641232557555872
-2.987291544864133	17.386535233830127	0.5573075639421545	-0.3465668145920792	0.07926516009272143
-4.164359810315925	17.031866286091535	0.5934418488501486	-0.33704390236823645	0.07744128764710166
-0.7097934901376413	14.466809880080852	0.48293477112268957	-0.32980520062244956	0.11186226495187984
-0.8575672753041089	14.969271293498517	0.49342673920169106	-0.3363532687983638	0.1066298120714815
-0.9532329287786547	15.217415294466539	0.4995949327513339	-0.3405294784980479	0.10334443546349849
-4.1386892518049425	16.602845789463966	0.5858055418661547	-0.3363103784597521	0.07552412441053913
-4.159558946386909	16.976159925336383	0.5923634695722423	-0.3366454275871651	0.07742775417739477
-4.083322820670365	16.225441788462653	0.576184964494213	-0.3347601363169792	0.07349732576518732
-4.075875945060494	16.183223288394085	0.5750152117285388	-0.3344707084805452	0.07339975490219254
-3.9528003255732322	15.292784673108926	0.5432741280271771	-0.3273533069076209	0.06433710194822316
-3.9992067929440043	15.73055462668215	0.5599642870822277	-0.33187783799049175	0.06931455596295824
-4.068371905853679	16.139351008679608	0.57345232572266	-0.3340105809048259	0.07305895482183394
-3.903746688804401	14.691009127397303	0.5184369425297112	-0.3189671379301027	0.05778588198746856
-3.86987704440043	14.375574603567006	0.504173068619792	-0.31347929468153685	0.0548993653854523
-3.9256796422272324	14.820378173973397	0.5240118067133169	-0.3206428991794502	0.0590528684868792
-3.9497350317267026	15.228464150498013	0.5406493658536418	-0.326394767193899	0.06365334861808686
-3.7268568443784513	13.894308007070336	0.48079818256600804	-0.30616399225832547	0.05088879125765058
-3.698215854277132	13.779058127098043	0.47502256240540536	-0.30411263359271745	0.04994819999054577
-3.6779639093146645	13.673870011895303	0.4693954030421285	-0.30157372500443813	0.04919469338938755
-3.571181750067259	13.33170586472178	0.45170472655685123	-0.295224421373261	0.0463838462947414
-3.4835043026903465	12.977876322076302	0.4320841205480665	-0.28597864471177836	0.044560246172566625
-3.404126025364066	12.339701968592273	0.3977248713321082	-0.2699176977253868	0.038487568405855176
-3.3488293333994186	11.895449310153229	0.37048739285925397	-0.2547627106672343	0.03531235023466403
-3.300315153385468	11.14083500028607	0.3256850954381	-0.22982742189861516	0.02847527278139185
-3.9511621749674837	15.271050023970451	0.5424178993796607	-0.3270702245565983	0.06416002481291554
-8.244373317370188	14.628658956740194	7.281171256115064E-6	-6.222883713891402E-6	-3.7522977566169474E-6
-8.208489142862772	14.204433859089825	6.978264331583414E-6	-5.887575822023754E-6	-3.72073674864468E-6
-8.193734077492797	13.966873422743047	6.810640628517093E-6	-5.697252735989205E-6	-3.7091057565382766E-6
-8.232676222944097	14.462837941075223	7.161005217613997E-6	-6.092204886150099E-6	-3.7380596469489443E-6
-8.19035693955016	13.837323106092928	6.721885379442406E-6	-5.590145100953905E-6	-3.7086265045184163E-6
-8.113167709168138	13.369167772280294	6.385247642593585E-6	-5.221020304701103E-6	-3.6529419801666093E-6
-8.077142174814208	13.181783020574018	6.249592315955054E-6	-5.069010750474302E-6	-3.629165104726073E-6
-7.967407351985131	12.816549861797377	5.976383008081841E-6	-4.788595453411121E-6	-3.5481301769568285E-6
-7.4202031915344335	11.241546128091116	4.79096416743617E-6	-3.5831578018984787E-6	-3.131750865262872E-6
-7.380855782333087	11.139150568907128	4.711102980626915E-6	-3.4990971869459967E-6	-3.100677487638476E-6
-7.603903539139292	11.751642921695533	5.175480019552332E-6	-3.97502948739527E-6	-3.2743939748380306E-6
-7.696154479064555	11.994745340563997	5.359207001223029E-6	-4.157145509931578E-6	-3.3462529093127913E-6
-7.744684776673163	12.145936214046198	5.469698848942003E-6	-4.269665219214143E-6	-3.3822290777835698E-6
-7.337783016568444	11.036160898112158	4.6299204276596074E-6	-3.415293498996713E-6	-3.0661411676766808E-6
-5.478513842259125	7.328297301269693	1.9592931963767983E-6	-6.870937636425535E-7	-1.6795656715597216E-6
-5.496335515484936	7.350666297835906	1.979309268783105E-6	-6.997012138129515E-7	-1.691714961591369E-6
-5.513292533723025	7.373441024034741	1.9964321929355046E-6	-7.161914990192475E-7	-1.7033360765560334E-6
-5.7782594324877365	7.704138241466704	2.3098222045716286E-6	-9.375161320785902E-7	-1.9107774542847904E-6
-5.226288884072366	6.97442447090005	1.7092940752307069E-6	-4.021195124103812E-7	-1.5000236331122316E-6
-5.1320395346395955	6.880771446866525	1.6088290402109062E-6	-3.4414433313176477E-7	-1.4319227190021935E-6
-4.981658732436152	6.746084424883188	1.4758871166498697E-6	-2.33407708842381E-7	-1.3134524879213477E-6
-4.872230788355059	6.663668971542325	1.3618071021160602E-6	-1.6884096821959524E-7	-1.2236207317181962E-6
-5.95993806317256	8.088641025459268	2.5173170149214767E-6	-1.2613913388460242E-6	-2.027445079236224E-6
-6.156106083074739	8.43849134717127	2.760004084753783E-6	-1.4876632659972142E-6	-2.164558786759695E-6
-6.3622803987511345	8.893710900037291	3.05069173862651E-6	-1.8449432023144234E-6	-2.306771336846783E-6
-7.037730777065047	10.279206689455364	4.060573660125541E-6	-2.8403862848929444E-6	-2.825833698162436E-6
-6.511291309796823	9.166024915663732	3.248699576620889E-6	-2.0074987285606463E-6	-2.4215950440100543E-6
-6.961309529005052	10.091919377967345	3.923050889100539E-6	-2.701456803224804E-6	-2.767524351764876E-6
-6.976746835639336	10.11701394282087	3.941461279328915E-6	-2.7166251154364614E-6	-2.77846014608013E-6
-11.149672852779776	19.026028297048256	0.1034653583119598	-0.025967483588823816	-0.05362932644739509
-11.177286946315288	19.099277703541333	0.1040759164640562	-0.02681870665297998	-0.05384292700457238
-9.18227086019565	22.941744559833715	0.09960836522907132	-0.06386038843844767	-0.03392504658710832
-8.933979733519063	23.042297787756027	0.09725384085863675	-0.06475293380434473	-0.031024749744734292
-9.497726748011418	22.723004536194928	0.10167816030005294	-0.061650582942314486	-0.03723242477953679
-11.201816179455392	19.362671115833425	0.10504556938464704	-0.02946585238218117	-0.05377858845149333
-11.022193536741858	18.71762456011473	0.10088729455794339	-0.02262471321318391	-0.05269901713068782
-10.948655511422155	18.634752597804788	0.09944120468014142	-0.021520029719322813	-0.05197438982912122
-10.739200803101152	18.414265673982754	0.09551921505271291	-0.01880975341176891	-0.049999331211903
-10.426129079411938	18.242868662510936	0.08940281488792065	-0.01615494862450102	-0.04664431614251966
-10.351495060601314	18.19934593348884	0.08794487441207839	-0.01555254378693384	-0.04583827878685524
-10.276659955502009	18.164399203559437	0.08649379728257793	-0.015021043562345422	-0.04506882552163538
-10.051706148564318	18.092298620546728	0.08192950531669829	-0.013693865876278515	-0.04244882367722941
-11.220597943108505	19.547650220008503	0.10572751242585862	-0.03130101014671862	-0.05371898631737417
-11.213232813518047	19.613678726955158	0.1058110543444121	-0.03184517653865776	-0.053624062093211064
-11.167862918473158	19.983763373685665	0.10630415746962259	-0.035455216343490886	-0.05284819102484395
-11.119734753615504	20.180895538942224	0.10642606372964639	-0.03714136399101492	-0.052417204168155526
-10.889962382093142	20.81510177874138	0.1061496348307745	-0.04298026728262038	-0.050100152582892285
-10.989883259185685	20.57314650704364	0.10630807334601022	-0.040895868810359455	-0.05096534975354438
-10.670647697607485	21.25443563231954	0.10575659821150496	-0.04713463351092913	-0.04803107306672008
-8.656589193032165	23.077778160673812	0.09382887910745619	-0.06476088179725695	-0.028046873772001935
-8.262164632393056	22.97490850022338	0.08743106323027461	-0.06272679132298892	-0.023338904107743495
-8.093510801985081	22.896766634500132	0.08443727223781741	-0.061491720408121786	-0.02155720405111967
-7.68989912608717	22.564207698669875	0.07604317017612161	-0.05636693478493804	-0.0168962099973365
-10.61906467426591	21.352055718189742	0.10567069949246556	-0.04797609402672024	-0.0476389463987868
-9.936768220586934	22.310409278173573	0.10403883648488609	-0.0574797717308838	-0.041586439633232615
-9.627937960973474	22.62487940796674	0.10260295674244085	-0.060720591582989085	-0.03850863697591316
-9.573169961095976	22.676544366109272	0.10230626636682762	-0.061225828686130614	-0.038001529209373774
-10.134279956953314	22.058148587414195	0.10446390877455503	-0.05482817050412401	-0.04348903467958161
-10.304582249602808	21.836678921374176	0.10504731255655776	-0.05269613552750656	-0.044935850409570544
-10.555587977067566	21.45179651669559	0.10549474863591596	-0.048859214996543936	-0.04717141028562217
-9.871150253323467	18.04329134881533	0.0783327244653507	-0.01277264283216479	-0.04048732613687425
-9.4491510421968	17.986087424675254	0.06913990830636334	-0.010857010840548166	-0.035386233288872554
-9.39405468440286	17.97674307009461	0.06795040102653942	-0.010628881377046888	-0.03475224419840222
-9.318824933668623	17.968766098777905	0.06619144864907997	-0.01030041090134938	-0.033826249754751146
-8.866655676614846	17.930756511797174	0.055734909729321755	-0.008510405387565824	-0.028129595604126287
-7.460370084706861	22.326890903804703	0.07104434151911078	-0.05315423523652322	-0.014745329279121755
-7.181921823170052	22.004421546653404	0.06444879429771079	-0.048284027970368015	-0.011894270072170511
-6.980050576019263	21.793148493492453	0.06008347856782302	-0.04545799399435736	-0.010140260974529343
-6.576542696581086	21.409318391621486	0.051747544719805534	-0.03980223746693091	-0.0063342179735919905
-8.591810565175942	17.924390418426363	0.04877247557936619	-0.007334875997713461	-0.02453780149789382
-8.160987566235585	17.895824611247768	0.036575523379295656	-0.0052981990093228775	-0.018286505647200864
-8.427526747689353	17.911776804777684	0.04421283170249102	-0.006587308922015269	-0.022209255443637835
-8.540982568507179	17.920050757602066	0.047495021345129604	-0.007132899934666513	-0.02387813709695302
-5.864615339578987	20.755750631962357	0.03858159188807615	-0.030713379920476944	2.454669606027491E-4
-5.543802938210256	20.38074487517408	0.03224589317635704	-0.02544537944293382	0.003030630916694553
-6.504364858334945	21.34437545298176	0.05038436605607906	-0.03897223760243238	-0.005747990658041299
-5.970918121132899	20.87023242852833	0.04062758280530287	-0.03210107060560468	-5.520670791406856E-4
-5.171797381464162	19.89737251545445	0.025060984232147004	-0.0198917428842306	0.005116331999628681
-5.0245480447987125	19.683822661130662	0.022112558936176065	-0.01709401463458214	0.006058261699114569
-4.900152014728899	19.401774462066626	0.018995506055687887	-0.014293994664997766	0.006045666421794254
-8.045165203849148	17.895237150670994	0.03206629265285167	-0.004556696826539905	-0.01585500519322792
-7.828330068792466	17.887207984644846	0.023034800819640627	-0.0032947093370318528	-0.011254751641205561
-7.588389628929521	17.819549385161938	0.0054575631701197355	-5.385047630251265E-4	-0.0027387759070369986
-4.683175416995011	18.92056128922509	0.014014502754515878	-0.009828642356618546	0.00657512484788301
-4.557131527726211	18.533459102138394	0.010912803277950316	-0.007602307669066138	0.006071312335210768
-4.377707594286538	17.57417867700677	0.004785560080775535	-0.002824360626705528	0.003778293549416306
-4.375950900357417	17.526057226949376	0.004453134271630802	-0.0025868204171610215	0.0035905919650156843
-4.484941864981501	18.19838652331461	0.008114105826764945	-0.005224360775159729	0.00536727597269969
-4.372825752777866	17.497105804998277	0.0043172718295147305	-0.0025177738991979635	0.003484788043002445
-4.260063754969469	16.957122878843833	0.002982596369550993	-0.0014748287361457384	0.0024319635252230587
-4.2543796491463395	16.88173839584814	0.002767879890916392	-0.0013649533550059766	0.0022352671964850305
-4.172479120773178	16.325671413989923	0.002170776326124004	-8.175487537591302E-4	0.0015145878871531918
-4.151871519508384	16.155447405066244	0.001984191786381139	-6.337865565121725E-4	0.0012800639108218855
-4.144035245207647	16.121454065378032	0.001983619141350088	-6.17160024806907E-4	0.0012607082658546386
-4.072421898747817	15.289956430567175	0.0013350600995724988	-1.1917111513289637E-4	6.156219778768826E-4
-4.095328121705499	15.489697359268533	0.001461909665477057	-2.0758241780921563E-4	7.078687754055739E-4
-4.118480058777639	15.68595857984359	0.0016679394386785195	-3.3069656181514037E-4	8.808240835902175E-4
-4.140149876500907	16.06180723438685	0.001935209728333369	-5.837092614624635E-4	0.0012156831749820865
-4.179593610389492	14.862900564725685	9.324166249107314E-4	7.133208888429615E-5	3.363658578992059E-4
-4.129583690004605	15.034457843656845	0.0010887904582283139	1.8792523401596545E-5	4.3441496678721435E-4
-4.332504046130264	14.727261534199787	4.8103350209884857E-4	8.363812878112611E-6	1.9655896232023253E-4
-6.864381120883843	17.824925970386563	9.493209185837559E-6	-8.860199231382578E-6	-2.8386304210560977E-6
-7.111456277637915	17.862901719600874	9.586943998602574E-6	-8.90506251929695E-6	-3.0676393957025583E-6
-7.361730330183262	17.815658423143518	9.601505562926594E-6	-8.86005386440295E-6	-3.298163076476328E-6
-6.699631952192596	17.790187728061333	9.420393236942115E-6	-8.82146707975493E-6	-2.6871956232881252E-6
-6.471535900809904	17.65611081898578	9.237142648123673E-6	-8.679709624450021E-6	-2.4775959938830564E-6
-6.01856299486931	16.965651538393175	8.490910309739638E-6	-8.028607179022943E-6	-2.076018495514419E-6
-6.018217814642384	16.964954947243214	8.490190423099704E-6	-8.027964083768692E-6	-2.075714054376633E-6
-6.192614293475787	17.31914560580889	8.851921750417374E-6	-8.349860146379504E-6	-2.2270634190583485E-6
-6.358826975092747	17.562077889890872	9.122260674489256E-6	-8.586949937560122E-6	-2.3752445990936677E-6
-6.018066056155799	16.964687362149334	8.489919863734724E-6	-8.027727866821798E-6	-2.075577974595138E-6
-4.908304538333134	14.969355025422521	6.656040779900361E-6	-6.392581423394401E-6	-1.184280470647536E-6
-4.894965705707698	14.956384548239772	6.643926107805045E-6	-6.381984928901101E-6	-1.1739987960628259E-6
-5.522668475480044	15.89108446419409	7.492769901740648E-6	-7.131529463413417E-6	-1.674297758852554E-6
-5.590293973325887	16.02332329799043	7.610237600151046E-6	-7.236170501872267E-6	-1.728007602264916E-6
-5.62503595550961	16.102423683804165	7.680197490991225E-6	-7.299211433880985E-6	-1.7538579040237358E-6
-5.79838945170203	16.47567517825189	8.024600293127525E-6	-7.608708407049873E-6	-1.8951028204981794E-6
-5.818300420163335	16.518599132988257	8.063674030358548E-6	-7.643923193682123E-6	-1.910070942414534E-6
-6.016563718580136	16.961325465432818	8.48671778432724E-6	-8.024851712545112E-6	-2.074327047482555E-6
-4.911331118979538	14.97328547513143	6.659662348511429E-6	-6.395766172727396E-6	-1.1867292718043408E-6
-5.0735700023776875	15.16993664121582	6.839469600352836E-6	-6.552979156156293E-6	-1.3150418681955146E-6
-5.223708594183212	15.375437594116095	7.027504458707297E-6	-6.719069590091557E-6	-1.433480754817797E-6
-5.2244114000787105	15.376332166246335	7.02831463560716E-6	-6.719779169837616E-6	-1.434026039256303E-6
-5.424504479191739	15.698092793846305	7.318393493218603E-6	-6.975597543033776E-6	-1.594095534428189E-6
-5.22565127061393	15.37825402853767	7.0300425812909675E-6	-6.72131000558221E-6	-1.4349891658711166E-6
-4.7077301313837365	14.774519111724057	6.473768231128854E-6	-6.232771915015309E-6	-1.0302818521397782E-6
-4.675015183440867	14.74800878513003	6.449635864929597E-6	-6.211312750292019E-6	-1.0064109519717855E-6
-3.7658512309524754	7.028045440845924	7.978070162831551E-7	-6.05100703556502E-7	-4.234729683058705E-7
