# Supplementary material for: Thyroarytenoid muscle fiber orientation regulates the ability to modulate vocal fold vertical thickness
Source: PLoS One. 2025 Dec 4;20(12):e0337735. doi: 10.1371/journal.pone.0337735 (PMC12677544; doi:10.1371/journal.pone.0337735)
Supplement: S4 Data — (ZIP) [file pone.0337735.s004.zip › Male/contourA8TA3.csv]

% Model	Angle7.mph
% Version	COMSOL 6.1.0.357
% Date	Dec 14 2024, 03:24
% Dimension	2
% Nodes	720
% Expressions	3
% Description	Line
% cpl1x	cpl1y	Displacement magnitude	u	v
-11.968005616002486	39.650844643500406	1.121421235746097	1.0888379224798498E-4	0.1749503168724147
-12.100925229184412	39.521184251215715	1.1197491685672782	1.083194747307666E-4	0.17496194761367573
-11.810234379374002	39.74293127707726	1.1226061675039571	1.0928691513996168E-4	0.17494178224245216
-11.76596306338081	39.775513356632324	1.1230265709362726	1.0942898432315647E-4	0.17493881233030073
-11.47739948826791	39.862189693672036	1.1241442931958967	1.0980769262097219E-4	0.1749301702483661
-11.258980847445656	39.857881496438054	1.1240867491983215	1.0978943082267636E-4	0.17492959284798548
-11.716143543792246	39.796222579001906	1.1232931206215198	1.0951992360457466E-4	0.17493683047349418
-11.163938214941039	39.85365079891891	1.1240331210929162	1.0976960784540855E-4	0.1749295423696597
-10.796207435616262	39.85090503287166	1.1239977288017236	1.0975386405274264E-4	0.1749281859969183
-10.709496869932108	39.85039381204079	1.1239906726891142	1.0975035055411911E-4	0.17492785531696708
-10.37169574884199	39.850036177539195	1.1239860778587407	1.097440330648386E-4	0.1749264266103705
-12.13512273325702	39.460672833157	1.1189693027396148	1.0805647885887005E-4	0.1749672545451392
-12.240660142730178	39.24849072022055	1.1162362704515467	1.0713381190104018E-4	0.17498579952989132
-12.227325367848685	39.08705965880899	1.114154672398755	1.0643441652038982E-4	0.17499950465251066
-12.205740642978935	38.979124391808504	1.112764712734538	1.059666754747796E-4	0.17500861304156237
-9.681369688821853	39.850002288818345	1.1239803319483852	1.0973462792063391E-4	0.17492345266326495
-9.209886193231677	39.8500022888185	1.1239825907030503	1.0972564067659302E-4	0.17492142039788147
-6.503691158131879	38.96454001876737	1.1125612896597845	1.058949381387425E-4	0.17498538806317576
-6.587351156296421	39.29642873129991	1.1168407385198558	1.0732354876798589E-4	0.17495740394804365
-6.771159512318912	39.57700815680421	1.1204556573312912	1.0853313691429308E-4	0.17493423349850787
-6.814129999907874	39.651652838586976	1.1214180069031925	1.0885470167076947E-4	0.1749280436752721
-7.229593906641747	39.84203493583536	1.123872245415189	1.096779682330793E-4	0.1749135766576031
-7.181795837296288	39.83706132882147	1.1238082249019379	1.096563170975004E-4	0.17491379528681844
-7.033567159296577	39.76166368437849	1.1228350088136754	1.0933067796049616E-4	0.1749195950311621
-7.6946177519140235	39.85300356006798	1.1240155527811178	1.0972523563134668E-4	0.1749146407563138
-6.488283836647731	38.91091546805024	1.1118706059984802	1.0566310314428881E-4	0.17498990078258206
-10.243595360807257	39.850002288818345	1.1239859492759499	1.0974105330926003E-4	0.17492587697390982
-9.730298368089413	39.85000228881833	1.123980836065466	1.0973518967342503E-4	0.17492366342340987
-9.743014193148053	39.85000228881833	1.1239807720126185	1.0973548028055169E-4	0.17492371819045746
-9.085341826788042	39.8500022888185	1.1239818346181163	1.0972434115918308E-4	0.17492088328108168
-7.779783738995952	39.851154726690396	1.1239935705809536	1.0971657076974443E-4	0.17491516560590809
-7.886706964608754	39.850916601280545	1.1239886899482208	1.0971721780791152E-4	0.1749156465874451
-8.209330570361047	39.849987794146756	1.1239837838750595	1.0971233596865376E-4	0.17491711320618292
-8.699211804792647	39.85004545472901	1.1239864573855545	1.097166840750958E-4	0.17491921699928148
-8.427966558711145	39.8500350871401	1.1239820869007362	1.0971581733208748E-4	0.174918049518778
-12.152615457473026	38.61822056218743	1.1081129849718838	1.0440742427825853E-4	0.17503915237044387
-12.150457207342695	38.60568225439725	1.1079516079306613	1.043532420205648E-4	0.1750402119401286
-12.146591986235311	38.58859764700979	1.1077314005109842	1.0427966794384179E-4	0.17504165177758213
-12.074238696384148	38.24828133015453	1.1033497547484405	1.0281079402414912E-4	0.17507035167187462
-6.441829287929373	38.514252064367554	1.1067616650052086	1.0395320244598113E-4	0.17502357290155998
-6.4796557750756225	38.830935381536946	1.1108390219819588	1.0531874010929875E-4	0.17499669362590298
-6.431316994593285	38.355730965701305	1.104718567358518	1.032733560594623E-4	0.1750370651690542
-6.415000660473024	38.12021737547059	1.1016858576223998	1.0225994002208046E-4	0.1750571050494555
-12.006552716049852	37.91928976266428	1.0991086864374175	1.0139639014334042E-4	0.17509810746684878
-11.966773292852782	37.7322909897182	1.0967016680462158	1.0059258883690213E-4	0.17511387761012961
-11.899335717233097	37.41624344712912	1.092629385878787	9.923971792880006E-5	0.17514053048143707
-11.86072968481382	37.23337054820751	1.0902758195647255	9.845502484237081E-5	0.17515595395372843
-6.405495081109018	37.81045524455644	1.0976928536032755	1.0093290142568189E-4	0.17508351603069722
-6.3802834672144035	37.49850283645258	1.0936776298073967	9.959636787163231E-5	0.17511004711451955
-6.34327199449609	36.990127261889924	1.087126807136327	9.7429767328002E-5	0.17515330173478896
-6.3346776499635205	36.89181710192548	1.0858630234055644	9.701010814172692E-5	0.1751616597847468
-6.327277488709939	36.80573234114482	1.084756141163799	9.664548329871875E-5	0.1751689800948919
-11.839379859361392	37.12464213602315	1.088873782219752	9.799025210153606E-5	0.17516513138128764
-11.66031709327127	36.191536938073696	1.0768598353279941	9.401912552449832E-5	0.17524390741373955
-11.619905720758748	35.962379473002436	1.0739145460209907	9.304722783143867E-5	0.17526326856988853
-11.730360249335298	36.58305483766412	1.0819079589174252	9.567804450183252E-5	0.17521083175864643
-6.248695444183289	35.88284413383002	1.0728851303108136	9.272484270364223E-5	0.17524745153134352
-6.190644674951313	35.36621719878445	1.0662335283622522	9.055892202329883E-5	0.17529132878946418
-6.146329446134891	34.860882297696094	1.0597323864534087	8.84265049741825E-5	0.17533429153828012
-1.0600869276340483	18.316100001774196	0.8476211539097375	2.3757011570501504E-5	0.17672745720234678
-1.0459016161732135	18.37692181363064	0.8483961636054161	2.3984169488908727E-5	0.1767222141419583
-1.1744205707972624	18.153797557800345	0.8455501872092048	2.31515813772627E-5	0.1767417329098557
-1.311326192584243	17.97535615877772	0.8432748204816535	2.2485884306851997E-5	0.17675747038608977
-1.386335587551091	17.922671465764726	0.8426021624707247	2.2289979433898368E-5	0.17676224550929753
-1.650548821745367	17.757514160475903	0.8404984952636334	2.1675838454084196E-5	0.17677732288924833
-0.9718149006219283	18.630446296863695	0.8516328005432476	2.4931582280537998E-5	0.17670030335830084
-0.9542349860686515	18.852537320770427	0.8544652521797572	2.5762443637270158E-5	0.1766812849041894
-0.9467123425971604	18.932059856972355	0.855481185417714	2.6060263633062895E-5	0.17667447054070531
-0.9488912973033679	19.009058522305217	0.8564636911797548	2.6349017041469528E-5	0.17666790746875774
-0.9602591937381534	19.185733594449147	0.85872022156376	2.7010891144146672E-5	0.17665287264220086
-1.0005126263859143	19.36574217623491	0.861016414003269	2.7685931621020735E-5	0.1766376606411728
-6.05347281998843	34.07388368729615	1.0496260251454332	8.515112072164294E-5	0.1754011113849947
-5.779746191862431	31.198536783186327	1.0126552661567936	7.333730536684404E-5	0.17564551863491235
-5.81260308842713	31.6601371096856	1.0185697102656508	7.52016005059377E-5	0.17560623066257136
-5.898916358898413	32.61341104261303	1.030844159775766	7.911341400200671E-5	0.17552518597094335
-5.976331308258205	33.33624786626052	1.0401193542808214	8.208107243061927E-5	0.1754637772722474
-11.555172919712001	35.57995576034233	1.0689934518633806	9.144058596561212E-5	0.1752955896579919
-11.427224513094306	34.824469013294944	1.0592712964943263	8.824890594924143E-5	0.17535944061410094
-11.302991741507174	34.01939293201957	1.0489113852050438	8.489217588178471E-5	0.17542753080837473
-11.26269403333529	33.74326682230424	1.045368992522752	8.373235464159654E-5	0.1754508932483979
-10.87492360433819	31.536162433666846	1.0169931049752066	7.464637783973586E-5	0.17563737857657347
-10.79808267178972	31.096982410679725	1.0113562809607939	7.289402988419329E-5	0.1756744884847125
-10.515617328365707	29.431210118152052	0.98997156079205	6.614372288200657E-5	0.175815281753782
-11.095255333576779	32.78560916869341	1.0330348089343155	7.978893814240712E-5	0.17553181387410138
-10.374607869233792	28.677418549364212	0.9802838412664002	6.31840544092162E-5	0.175878943460135
-1.9007542873442729	17.670028077820447	0.8393823955418016	2.1352189185757116E-5	0.17678571969678253
-2.0779141835942943	17.606247817656115	0.8385699683352923	2.1116486554556172E-5	0.17679182226114398
-2.421704394542373	17.610906476909	0.8386294622493927	2.113854303922082E-5	0.17679270358042162
-2.5268901597962445	17.60827853304663	0.8385963746737743	2.1130318249226755E-5	0.17679331942139995
-1.0157099330243569	19.441588102125813	0.8619855550152761	2.797076428854285E-5	0.17663124458091148
-1.1062328150339649	19.65851365771074	0.864754796227708	2.8785032216083977E-5	0.17661306945332833
-1.0950141199455286	19.63861486947969	0.8645007285942969	2.8710263324924587E-5	0.17661472578885776
-1.0936631912571904	19.634142492606518	0.8644435622943419	2.8693424566086194E-5	0.17661510242472703
-1.2019485900933222	19.823967402584525	0.8668689798633871	2.9406505131601457E-5	0.17659930653439398
-1.2626663164006444	19.90610167368628	0.8679170261833368	2.9714418660659546E-5	0.17659252287901744
-1.3479656887537845	20.02184186709379	0.8693970248185459	3.0148840341643998E-5	0.17658296300524384
-1.3818036936806772	20.069240413165744	0.8700023200855229	3.032747607293422E-5	0.17657904399857505
-1.490043238491493	20.21081153288452	0.8718122635832436	3.085860714962994E-5	0.17656736472772824
-5.495158991359491	28.68268136418761	0.9803252051148699	6.326098023908905E-5	0.17585921649788927
-5.507477156915547	28.790577524822243	0.9817040454294605	6.368258198790212E-5	0.17585004991328132
-5.640376413522405	29.93509919763994	0.9964165489404541	6.824595642018937E-5	0.17575284637897895
-5.66674537726079	30.200894570944342	0.999819581479883	6.929933827782551E-5	0.1757302515074898
-11.232964758328787	33.56280133293661	1.043043785340795	8.297447768549764E-5	0.17546614998768162
-9.890707351552885	26.584105713780335	0.9534119845903257	5.498083061454775E-5	0.1760553952053805
-9.499209611630052	25.463046361573806	0.939044280480826	5.0694358812698405E-5	0.17614941381633858
-10.251371607480321	28.08873461337165	0.9727238772386371	6.082921395793208E-5	0.1759286100824365
-9.949856872037069	26.81141811544305	0.9563310804078209	5.587754953430055E-5	0.17603625814920337
-9.409620206466	25.28683176907262	0.9367763747229441	5.0013231893486696E-5	0.1761640874782078
-8.975776833099328	24.413789608181347	0.925624655209857	4.672470585103039E-5	0.1762368561710526
-8.450931047688341	23.67686534172989	0.9161541409155936	4.393287602884221E-5	0.1762976963397681
-8.315280225053407	23.486682331666373	0.9137292601051201	4.322823558626643E-5	0.17631340776326998
-8.109310669822081	23.245736403988893	0.910639610665329	4.2333546067085073E-5	0.17633319027684072
-5.04821833795282	26.35030357792787	0.9504096475674073	5.4136477533800614E-5	0.17605665182758978
-5.072511135861281	26.457154341834364	0.9517733942324409	5.453920706953353E-5	0.17604761699942567
-5.319014801988768	27.6151602307035	0.9666251579867255	5.904873020264141E-5	0.17594968619968895
-5.298549699956672	27.508324942348306	0.9652591201039145	5.8640516823191774E-5	0.17595873238469684
-1.6547952866665352	20.435138707303928	0.8746762675294214	3.170132764989519E-5	0.17654883321506915
-1.7068462026965912	20.505043732104994	0.8755705178837951	3.1964874742352216E-5	0.17654306138638332
-1.8328638043067826	20.675856534446993	0.8777523920846129	3.2607547412208764E-5	0.17652895282290967
-1.9146876228856835	20.78271581099791	0.8791193381613509	3.3008980957315425E-5	0.17652013770970387
-1.9589596542270868	20.838178803681924	0.8798271489783769	3.321613738959196E-5	0.17651556864053186
-2.2267902915590323	21.173727916983232	0.8841255422311542	3.448216135575062E-5	0.17648792834844343
-2.4765836027203294	21.524027437877677	0.8885950527966511	3.579986620195866E-5	0.17645896000815187
-2.510632075597485	21.56945277354053	0.8891775748346922	3.597246121649614E-5	0.17645521056197136
-3.4170539347823667	18.323036770820913	0.8477147083463674	2.3808170653063048E-5	0.17673563741384873
-3.3613588547056894	18.26201824120377	0.8469366385144999	2.3580161287447534E-5	0.17674063849855293
-2.8302006677410443	17.7685842180935	0.8406396762663821	2.1732558032256398E-5	0.17678076778321472
-3.0213186080937637	17.882690433716814	0.8420957637033235	2.2161001554655012E-5	0.17677174061808604
-2.9853774190574067	17.85333337493745	0.8417220895885213	2.205111727745821E-5	0.17677411285232228
-4.904236518511963	25.91960781073081	0.9448768348564119	5.2493667388308124E-5	0.17609288069318202
-4.723668736196532	25.314951331292864	0.9371382903483492	5.0168382195640246E-5	0.1761438180383979
-4.604679940346854	25.051089745874435	0.933745709816044	4.914898173964807E-5	0.17616588710038072
-4.281370486848969	24.383328411417228	0.9252163339510224	4.662253390568059E-5	0.17622168053907444
-3.2125741016240386	22.611557155864187	0.9025079708044889	3.990535393840585E-5	0.17636888812991783
-3.272014261258436	22.70654698603269	0.9037203187582552	4.026161171190412E-5	0.1763610022145485
-2.5518384799861815	21.63096481182497	0.8899638375505979	3.6206629331572226E-5	0.17645011530799207
-2.8735384712196232	22.08009398368013	0.8957153886439628	3.7900098984346395E-5	0.17641298429029434
-3.1756044296995665	22.556944434453374	0.901807756427526	3.970117158578048E-5	0.1763734119272649
-4.545571876999899	19.652622560032107	0.8646914805596229	2.8792803596925465E-5	0.17662639490308338
-4.424895516455141	19.524062222800467	0.8630507954494832	2.8312772170849244E-5	0.1766369209646753
-3.958958611653594	19.00470136406695	0.8564150089357588	2.6361592015793583E-5	0.1766794931310344
-3.8782730930382083	18.915322300283425	0.8552763493164949	2.6027586950698975E-5	0.17668682231152325
-5.025563667731989	20.107549344377823	0.870518153062508	3.051189867806086E-5	0.17658938137304064
-5.277731362781373	20.350988119887234	0.8736175038787906	3.141986548277329E-5	0.17656953701810452
-5.606549304112775	20.6598148798465	0.8775769790975887	3.259265532087764E-5	0.17654443018467286
-6.131048509468386	21.17349677678001	0.8841278565024108	3.4518948960157576E-5	0.17650254272212137
-7.17416985769136	22.198608654304337	0.8972343732260664	3.8376138423403816E-5	0.17641898150988064
-7.6413332318231895	22.67125431062098	0.903307645131712	4.016769522687158E-5	0.17638042506551993
-6.9150129554945305	21.927639425126234	0.8937845250189569	3.73702523314722E-5	0.1764411418811416
-6.31895859009996	21.343154735881807	0.8863105460577088	3.516783489325409E-5	0.17648878179524632
-6.618255579081206	21.642875823077	0.8901291451105298	3.630205142841768E-5	0.17646433244042853
-3.6680004015474728	23.30103040805593	0.9113436196452961	4.2502636219638856E-5	0.17631174829605073
-3.83446762916781	23.580833568731567	0.9149225726616352	4.357739939699518E-5	0.17628849862310858
-4.071443328978513	23.987709649252928	0.9201379751569452	4.509974932483791E-5	0.17625465078406344
-7.640251545310057	17.586782544931808	1.7534583038684286E-5	-1.5646089164107923E-5	-7.123619167065242E-6
-7.509356374993602	17.79911102953117	1.7865220978385393E-5	-1.5989376561253752E-5	-7.013267409563824E-6
-7.6989388334005735	17.4903691638282	1.7396989963198E-5	-1.5502128643916122E-5	-7.175182869440276E-6
-7.762103216471637	17.30759444679789	1.71360685403238E-5	-1.5228246024044569E-5	-7.221235578736544E-6
-7.821162534822876	17.152686250634986	1.6926201028824663E-5	-1.5002870546306798E-5	-7.26967280333254E-6
-7.87221896818102	16.9473112831706	1.665581366400873E-5	-1.4712444175514924E-5	-7.3060193814916805E-6
-7.921170402924522	16.753942907049066	1.6402655550871125E-5	-1.4438833427457982E-5	-7.340860941884732E-6
-7.9783869673286425	16.470761822820492	1.6051400927519993E-5	-1.4054291364314136E-5	-7.379741041319834E-6
-8.003886469325913	16.357472230499454	1.5910909438626686E-5	-1.3898371671746522E-5	-7.398452717651304E-6
-8.041803974825056	16.197407590250943	1.573051194021584E-5	-1.3687938148472182E-5	-7.435173176109941E-6
-8.11957094103931	15.808141817188318	1.528616246940266E-5	-1.3177790092921737E-5	-7.502023385929744E-6
-8.094241908274963	15.975737091845481	1.5474137475547145E-5	-1.3393176308958334E-5	-7.480429133955891E-6
-8.149959289733443	15.594634263864748	1.5044384181543795E-5	-1.289990084749758E-5	-7.526340960294836E-6
-4.487015489615116	14.591722761896559	1.2293516498404402E-5	-1.1474078828434281E-5	-2.7365846476312336E-6
-4.416731324563106	14.512870608922288	1.217542704009056E-5	-1.1370203175819957E-5	-2.6483207331287823E-6
-4.329055028394281	14.412978776001905	1.202144787590652E-5	-1.1234438778339743E-5	-2.5348195238786676E-6
-4.19303203891211	14.248275933735142	1.177580001250406E-5	-1.101651687573434E-5	-2.3612261840319857E-6
-4.178965322518646	14.23024927967746	1.1748297256944323E-5	-1.0992046342152638E-5	-2.3426853425760324E-6
-8.208595369810979	15.125877972768416	1.4557334401034393E-5	-1.2324058889370698E-5	-7.584996380028367E-6
-8.250106284083648	14.883579494882824	1.4328018404054956E-5	-1.2041514960687437E-5	-7.626066345150974E-6
-8.184763342662869	15.304083214581624	1.4739168413730236E-5	-1.2539688818518437E-5	-7.562436593975524E-6
-8.194040568253598	15.203367992185502	1.4629984456300857E-5	-1.2414158000017178E-5	-7.5697938432340874E-6
-4.009503675450382	13.95499929048619	1.1352900734656133E-5	-1.0633260511571326E-5	-2.1267106623982866E-6
-3.967321215997023	13.879167246534847	1.1240584469285926E-5	-1.0531100978700072E-5	-2.0700748380037632E-6
-3.8768075373306097	13.684183745503944	1.0962779818855507E-5	-1.0277861679519014E-5	-1.951282080553784E-6
-3.8285567068758617	13.577304042901428	1.0811892138018556E-5	-1.013898262745524E-5	-1.889084561031145E-6
-3.679175518096213	13.165512678706849	1.0232485166964922E-5	-9.604145863601303E-6	-1.6908885327150958E-6
-3.5952780276413945	12.848827743115857	9.79502755510345E-6	-9.20064150365214E-6	-1.5769953737931368E-6
-3.8035301168690907	13.511178334388502	1.0721545887090559E-5	-1.0056099481827378E-5	-1.8574375586487348E-6
-3.5706258476984103	12.751547870197772	9.655658384792224E-6	-9.070640463841246E-6	-1.5413872476166806E-6
-3.536337058362929	12.508568926206657	9.314092624225942E-6	-8.754680091705938E-6	-1.4864585765971575E-6
-3.4943523373487664	12.217884679130231	8.909915096961039E-6	-8.379168993561197E-6	-1.421757530233085E-6
-3.476217738039166	12.051206781698731	8.68259046421183E-6	-8.170173251039764E-6	-1.3933373742206566E-6
-3.4381043775288846	11.707787309160882	8.188351393954695E-6	-7.709813570094101E-6	-1.3254864126804467E-6
-3.4175141432913065	11.442487558596586	7.823195662018586E-6	-7.371773392829331E-6	-1.2904717746127132E-6
-3.390535492772293	10.959938069747185	7.142625562830247E-6	-6.738073597163674E-6	-1.2343561546173928E-6
-3.391605607580326	10.637069694303245	6.6919747254323774E-6	-6.316763065888438E-6	-1.2223254837449224E-6
-3.3957072198915474	11.125983907025887	7.369097398638588E-6	-6.948898970534446E-6	-1.2460414436856864E-6
-3.3933099091125833	10.454525891479044	6.432218434625785E-6	-6.072143135573441E-6	-1.2144858325033862E-6
-3.392748642497309	10.363320317554606	6.301393898723816E-6	-5.9488946710008925E-6	-1.2094870160687013E-6
-3.3881777990103163	10.052022617744685	5.866663105619824E-6	-5.5392903482561535E-6	-1.1947889329654076E-6
-3.379931059854188	9.65560915900371	5.3166655928965666E-6	-5.019857572417573E-6	-1.1787380325757763E-6
-3.38003327420144	9.645525660619372	5.303143674630881E-6	-5.007040454163859E-6	-1.1787967679421915E-6
-3.380411775956053	9.63612711841371	5.291146486077337E-6	-4.9955368496998085E-6	-1.1794598695133506E-6
-3.4070943292007656	9.209820550583608	4.716733831875374E-6	-4.436617307301741E-6	-1.2081452256005211E-6
-3.4177904844649305	8.97279793026408	4.415469404775048E-6	-4.1391134667139796E-6	-1.2314730669340731E-6
-4.670507470987797	6.528342318175511	3.2545612317698985E-6	-9.516615718329952E-7	-3.040642238541875E-6
-4.472672713765167	6.53165408154053	2.9473226510595276E-6	-9.733014404794113E-7	-2.7392251421606532E-6
-4.296096768007061	6.564113874181485	2.7748811990580603E-6	-1.0485150564623178E-6	-2.5284087036554774E-6
-4.1907677441120486	6.6201318525786546	2.6540605347514426E-6	-1.1492519181966739E-6	-2.37392940048609E-6
-3.42823364007561	8.77881073484247	4.156173043995037E-6	-3.882342346731389E-6	-1.2430803793723579E-6
-3.440421539484517	8.631632878187974	3.9734402453383305E-6	-3.6980342772235084E-6	-1.2613351278893767E-6
-3.510174069952668	8.051882576425108	3.3023247787346363E-6	-2.9862587483076855E-6	-1.3660878571539957E-6
-3.4654247941708625	8.41479710425795	3.7189109478959327E-6	-3.437476320109476E-6	-1.298763999199429E-6
-3.519325274558982	7.974355231943207	3.222750999576881E-6	-2.89692725614044E-6	-1.385551474485059E-6
-3.8048036653298265	6.960169305120867	2.624830306843324E-6	-1.738003791214551E-6	-1.9298330977779284E-6
-3.942941641067294	6.809098812242506	2.568905685479594E-6	-1.4684931067017193E-6	-2.0924648096130223E-6
-4.081244662082278	6.715380176995773	2.632340979910109E-6	-1.3428135931049276E-6	-2.2571665625549483E-6
-3.557899482821399	7.6388476831782866	2.9871006956844037E-6	-2.5811282398218606E-6	-1.4967471712831709E-6
-3.5506928691402093	7.692857622749482	2.9801225425761555E-6	-2.597309626836777E-6	-1.4600742927392196E-6
-3.535122007221198	7.8370201875805385	3.105069700380437E-6	-2.7491704140218394E-6	-1.4265789261087675E-6
-3.5827478111781415	7.560437912809053	2.9090314535897497E-6	-2.4471040371702832E-6	-1.5450917562545683E-6
-3.656557182300242	7.31345080673359	2.779007281923823E-6	-2.177050077868024E-6	-1.7031091575142883E-6
-3.741595319822733	7.091603710798701	2.7119871046692613E-6	-1.963234053602801E-6	-1.8473791712840388E-6
-12.48823622079036	29.318127189803445	0.8809425667960612	-0.24769745597258713	0.7510058231057462
-12.301573729696075	29.291730374054282	0.8501639768272568	-0.2491139286223364	0.7433904675034084
-12.904182385341631	29.37659805299116	0.9529414918421613	-0.24607411197393061	0.7595210599784615
-12.704310573905445	29.35687813300677	0.9176995613714658	-0.2472608220475383	0.7564412741886086
-13.215739023882737	29.375039723105594	1.0056822113453772	-0.24460851072991469	0.7567094879712035
-13.289816212405814	29.38416912499247	1.0195096947801467	-0.2448409609105293	0.7563340402827936
-13.628735756055638	29.408293625969595	1.0739143610758062	-0.24359019416296324	0.7452787628656912
-13.761313265189306	29.420327221129604	1.0957448197845245	-0.24349753940468258	0.7412435924982763
-13.789831291953012	29.42263826529943	1.0996588254065514	-0.2436686860827635	0.7398417834462356
-14.193507593470319	29.351006338599753	1.1490215583421495	-0.23660296376565154	0.7126612700357564
-14.343065600888547	29.30623263263965	1.1637169541304533	-0.23133872439864794	0.7013775913772513
-15.169871121939503	28.7024294022831	1.2606233776433822	-0.17734637307861514	0.6550796233471163
-15.025976096323706	28.826575538617305	1.243028106152336	-0.1865260477659043	0.6623194999256803
-14.704342841257393	29.099582909420015	1.204219765485208	-0.20837370104158703	0.6792817196871637
-14.77814405518191	29.048154888872233	1.2121545690137225	-0.20289775968191728	0.6744891187284333
-15.194930389272562	28.670268692680192	1.2644274138505327	-0.17598740368433535	0.6540091762655966
-15.552436058935607	28.262388145106144	1.3153015693862642	-0.16015725953588358	0.6364255754398417
-15.65870487864321	28.128694460225432	1.33095213839701	-0.15565689481791586	0.6309544099828324
-15.420870685895718	28.414489982476084	1.2967505200916976	-0.16363501474747535	0.642874435041325
-16.14669845066415	27.534817692946177	1.392979367348556	-0.154580731846385	0.5937844698359356
-16.18902508127296	27.487365967844962	1.3975814722370572	-0.15520810799407878	0.5896862405998378
-16.090879730623392	27.60512583812312	1.3858102047936047	-0.15458344015201925	0.5982577291922183
-15.906983759261689	27.83045491742547	1.3632721766995646	-0.15410686428930678	0.6135347178195443
-15.78801336657089	27.974288039163056	1.348618486500785	-0.15394262227358585	0.6223150713458142
-16.4224657835804	27.241242221715776	1.41622408994131	-0.1619326703308001	0.5671159254043303
-16.636541644582238	27.015574682657572	1.42728445190975	-0.1670608681009902	0.5419869842039826
-16.701862721366762	26.948993088668995	1.4276608961242212	-0.1693089971450415	0.5337957922618227
-16.98192097775023	26.67928029930171	1.4242822770143604	-0.17664690463222213	0.5037038330443186
-17.086567607533095	26.586911131348927	1.4194447549082994	-0.18041224396388594	0.49478581808539357
-16.810764952407226	26.84442366016748	1.4259222325634169	-0.17221743594030542	0.522342811790576
-17.316197999609905	26.352544552541893	1.4021732870220185	-0.19169325593052872	0.4813110277649212
-17.45518464052986	26.210110438215963	1.3901922275636909	-0.19746363843212916	0.4748677801490103
-17.722095738557805	25.895382301413925	1.3687285769537623	-0.22220762051538545	0.47229347059149984
-17.72264017583542	25.894744071275742	1.3686772926120658	-0.22225785815889962	0.47228575416538426
-17.932597821946576	25.11386146747848	1.326671735527611	-0.2907241972502878	0.4539395353819069
-17.907096306050956	25.00313633884308	1.3204897838363254	-0.3031041877676199	0.4468750858010588
-17.75267320881764	24.32471147247125	1.2813666605156797	-0.3795847812917861	0.40271685915073624
-17.92944471255859	25.1306830888716	1.3274501930927585	-0.28935016741809777	0.45425793649137813
-17.722777975835573	25.894232143167198	1.3686469091281104	-0.22231109679691446	0.47226630202765385
-17.728945142955695	25.871483784810497	1.3674303868232616	-0.22430347022047306	0.47173781746654775
-17.700264955727473	24.192801294244298	1.2711986868663194	-0.39664516039799935	0.3855697718448666
-17.492893227235577	23.675149455238873	1.2298567759279173	-0.46504253002784723	0.3185557137566609
-17.219818972655105	23.051350814888384	1.1778175857124467	-0.5467703399250148	0.22956656495072653
-17.213682929786287	23.036984749786797	1.1765118210046575	-0.5486356969324395	0.2275546545608659
-17.20651458505761	23.021889840621302	1.175174165624512	-0.5506829055692667	0.22518019282290924
-16.72944438496599	22.0265670999435	1.09168970967799	-0.6771543056736335	0.0636586213920845
-16.772330573218266	22.113599037757318	1.0985888057509707	-0.667063658958765	0.07771094840466966
-16.97378539565523	22.529669064239176	1.131836831595936	-0.6155514080902034	0.14544026592580922
-16.69878402350933	21.97001521221032	1.0884076121245245	-0.6833426695614668	0.054634256478961675
-16.44523432072541	21.481646309928003	1.0565685981374062	-0.7385260386731481	-0.02296409139241566
-16.38784636008633	21.382208809377225	1.0528623802116535	-0.7486387450594266	-0.038943789814453136
-16.10429654720809	20.90765006213037	1.0297877276174752	-0.7972313493814663	-0.11859863628744435
-15.229590069694847	19.59839917871314	1.0143525838417582	-0.8846009286167242	-0.34194159610067415
-15.573303162172023	20.08692966262294	1.0133285463892265	-0.8581196457611426	-0.2592411155387665
-15.762739830454272	20.369577854236137	1.0169301109264235	-0.8393752680658266	-0.21058742074994016
-15.676053214728174	20.229671015614727	1.013210512103233	-0.8503439882121814	-0.23440090071823538
-15.004965242227517	19.29705702264412	1.0139848521942088	-0.8807970981516461	-0.39337595593244046
-14.347740685004595	18.43237628944785	0.9700362056647771	-0.8054458898782919	-0.513750917520596
-14.71316053352021	18.903140185799252	1.0063288164981146	-0.8655037941742092	-0.461680546756441
-14.112301424219844	18.14085757339455	0.9296904800952952	-0.750394631562865	-0.5357191462452183
-13.786968016309958	17.746840232171802	0.8516946402477253	-0.6606420880173176	-0.5303423012503192
-12.572484095421888	16.31238607204104	0.4917193449496341	-0.33738308560286356	-0.35257226430229494
-12.73923093656964	16.50237005974189	0.5419093448000886	-0.3799870983480027	-0.3814267487668357
-13.149721100590622	16.985383718836303	0.664595605051421	-0.4886299473619339	-0.44628877476438156
-13.560443943361147	17.474962802260926	0.785752712557225	-0.5987580767320699	-0.503715971425131
-12.433087863224218	16.142914163274668	0.4498566613327682	-0.30460534165207054	-0.32557345348328337
-11.67886765718853	15.130655135953049	0.23690236725021702	-0.13622386735704337	-0.18563683860933244
-11.370603754574383	14.616160191779192	0.15914491381150872	-0.07003350060864982	-0.13530405763385758
-11.928279318244115	15.521235666230787	0.3018775344548391	-0.18874298514146343	-0.22874914638984545
-11.098102119973685	14.067276715400904	0.10660696867295164	-0.030330641414151663	-0.0943260557680726
-10.94829922258624	13.75778922441979	0.07786237879186945	-0.009007612789956912	-0.07178731990548433
-10.566136973193167	12.955069884045642	0.03810394065109357	0.006922216793796619	-0.03319822742039352
-10.528617101577506	12.869997651759531	0.033947944082111964	0.008053205373275816	-0.02927186288570023
-10.125844678960055	12.03212679724241	0.019804449927675813	0.0070571508835483845	-0.013988041986698578
-10.205786830641387	12.200371242765215	0.022651725054799628	0.007207465480820441	-0.017078986893609163
-10.11776374681346	12.014636087480781	0.01961906634169547	0.006984743196011972	-0.013788208101363067
-9.799033203597945	11.32040592221854	0.013027043849252701	0.0052850229402040105	-0.008619487119276546
-9.732454220074882	11.174895810343436	0.011532854257538368	0.00474480333564389	-0.007210554737774356
-10.081694286405995	11.938670646469957	0.01889987501725061	0.0067597014103809305	-0.01323531754558373
-9.419861471494833	10.505758447346915	0.008341389968270878	0.0020744231367105528	-0.005797547122603582
-9.39945834397536	10.463080013210769	0.008139957532348323	0.0019014520512710032	-0.005695486155493047
-9.362989365785312	10.388561145610026	0.00785090352826645	0.0017797029105137948	-0.0055576707975569855
-9.15485933130238	9.94585479357356	0.006240214362399551	8.803520047670979E-4	-0.004815228687654684
-12.250739993292553	19.150604908283345	1.0538812677030918	-0.9418120998256008	-0.4112016712316096
-12.385666050996104	19.229462944007324	1.1071062267086735	-0.9746236790653556	-0.4533650527512144
-12.018444755085756	18.995911937273455	0.9459352147950582	-0.8782737113277705	-0.3308715721823423
-11.827571680933026	18.805921238230237	0.8955078262324059	-0.840297390845304	-0.2961384233753646
-11.71378598197753	18.69006222155872	0.8617986129647491	-0.8150194029437033	-0.27236423555256867
-11.489121580415649	18.312221504949157	0.7767092423428101	-0.7430892377305987	-0.22173178570388954
-11.42092816915265	18.202424829191397	0.751969116965788	-0.7217466339506374	-0.20767698894868317
-11.137081940903064	17.673975351763787	0.6303847255976438	-0.6107795845922015	-0.15485715586011725
-11.050577560623434	17.52903972488271	0.5958562000279098	-0.578988390539089	-0.13999121862407188
-10.900173758069224	17.228821915447778	0.5246902037934806	-0.5114567968831648	-0.1170278045359306
-10.59407257662658	16.86993613536655	0.431821744975084	-0.42354825014766306	-0.08375386362949705
-10.4015251414116	16.663994998799538	0.38106705260893153	-0.374873420257838	-0.06777037752030741
-9.980308680915373	16.24426542990552	0.2796671675688874	-0.27666643981477	-0.03989942144939862
-10.52456597891735	16.788877057884427	0.4112263015554868	-0.40409347192178136	-0.07589625272833846
-9.215934750579713	15.702403997568886	0.15416304559577548	-0.15231862556842946	-0.022784051347383993
-9.506635524164235	15.916651407254937	0.20167711618244316	-0.20042418363620065	-0.021824321735032064
-9.713477904294042	16.0562870014233	0.23526297029049859	-0.23342981423140732	-0.028624331393673118
-8.987328542896977	15.535943891824608	0.11880867995271546	-0.11656634967599341	-0.02239097817236843
-7.038155536202357	2.4161328913912485	0.0012000673104904773	0.001055007986782858	-5.263790830847593E-4
-7.218271698777633	2.47634434863711	0.0012107322328506155	0.0010421843116151484	-5.740261046676999E-4
-7.402921517489648	2.596088343862585	0.0012119319562970872	0.0010141109901682715	-6.258548947661134E-4
-5.610926604361966	2.56874897195521	0.0010082361741573296	9.811581434903982E-4	-1.906163889609385E-4
-5.791192046184306	2.4885541575675454	0.001041869079938598	0.0010051785509394178	-2.2659918812528414E-4
-6.090991914769232	2.367770791599311	0.001096767351334463	0.0010432381283775644	-2.890445672132735E-4
-6.223300720670824	2.365865245728654	0.0011123716634325355	0.001047926040036529	-3.204029385353906E-4
-8.524776938151282	15.280293075065625	0.08907716723584251	-0.08570390297740153	-0.02377368389131119
-8.5390176621	15.301185889469425	0.09412025478131854	-0.09058536049066312	-0.0250214328731348
-8.574275941324595	15.320887483760043	0.09615741947142478	-0.09268957173958757	-0.02499398216382792
-5.2268760988311245	3.1984387632370352	8.522987023598041E-4	8.367386129932346E-4	-1.3909854743482343E-4
-5.323022364028059	2.954304032548915	9.079140920794965E-4	8.90427835674561E-4	-1.4898385190272376E-4
-5.411391041049513	2.8046470279535036	9.448773309735732E-4	9.246596307507512E-4	-1.6066247421449244E-4
-5.361270108912003	2.863813885716368	9.284324178702386E-4	9.099994772815657E-4	-1.528777489032984E-4
-5.176470922340737	3.3654332504811606	8.180424234704848E-4	8.031545916577155E-4	-1.3566115165929903E-4
-4.997438755280889	4.032636318053695	6.849366726712547E-4	6.721196024945242E-4	-1.2138711428716638E-4
-5.108994509801874	3.6116460899580636	7.652912893414E-4	7.51379473680223E-4	-1.301883561835831E-4
-4.991774580661376	4.054261353979088	6.806176083131612E-4	6.678765982582476E-4	-1.2082146990525162E-4
-6.53602006808163	2.347293243898074	0.0011506835930406964	0.0010609382175688154	-3.9524943300306935E-4
-6.871423256057571	2.3759082864320638	0.001186086911244599	0.0010615316114343607	-4.815223046632529E-4
-6.725008134174486	2.363972974785624	0.0011718532543862263	0.001062109896006979	-4.443917152519602E-4
-7.498445287702315	2.6504749625169852	0.0012128895462581151	0.0010006897304612296	-6.518647727988624E-4
-7.543394316053332	2.6908233254228815	0.001210934109370319	9.907431835860518E-4	-6.64683731164333E-4
-7.714537633122486	2.9137762658493207	0.0011897747082901303	9.351055575539584E-4	-7.120220746562815E-4
-7.7891268079090406	3.0564766598021276	0.0011728945186506422	9.000941335333144E-4	-7.335460218916778E-4
-7.80527300412054	3.4063802626319237	0.00110875893938145	8.169026418856064E-4	-7.395188270715465E-4
-7.804324521600502	3.2269612996167556	0.001142815033976119	8.597355410779829E-4	-7.385581550068663E-4
-7.758877336072651	3.698244931275473	0.001051356600684697	7.512585600329618E-4	-7.302367412864502E-4
-7.751964178591711	3.7286102673963915	0.001044877239755585	7.442406652526227E-4	-7.286280276747319E-4
-4.868412953288395	4.489722570165323	5.976956604916122E-4	5.880896880598271E-4	-9.894146751276223E-5
-4.944274103721604	4.221530184777065	6.488269807544821E-4	6.373076107472069E-4	-1.1245394675799293E-4
-4.861218645669248	4.514367912389247	5.928504269578192E-4	5.834604167336886E-4	-9.733595427491483E-5
-4.761328567585714	4.872867994409656	5.168368979424769E-4	5.105702511387528E-4	-7.295875972933917E-5
-7.7347878369548635	3.762505605967378	0.0010371725670356967	7.371876924408954E-4	-7.25050877931522E-4
-7.441188952293851	4.488511996506501	8.991075241722864E-4	5.940738081530175E-4	-6.748479727194569E-4
-7.462522939780039	4.43043664258904	9.092623974511987E-4	6.054060212179644E-4	-6.781415647653669E-4
-7.583988224902736	4.103803156183615	9.613410092119076E-4	6.648502051456388E-4	-6.932278894624632E-4
-7.428705960551779	4.562167039268793	8.936706141767618E-4	5.809996492867552E-4	-6.776228649074803E-4
-7.367225146909923	5.0179675342064245	8.616044412307073E-4	5.006204907198695E-4	-6.970804672489085E-4
-7.395373926440531	5.510469499667041	8.856879977811223E-4	4.259975868558273E-4	-7.61305362657696E-4
-7.396628687854849	5.543415335697084	8.86614700823492E-4	4.20668938939965E-4	-7.650229673299877E-4
-8.951906927477943	9.55517852325179	0.005447468112409263	7.383711105452461E-4	-0.004396178009618851
-8.732770861641235	9.107630277300872	0.0042193997718940725	4.688110923630539E-4	-0.003577550041258996
-8.477149435408428	8.592840803667324	0.003298653707815121	3.709333876863763E-4	-0.002861900590879711
-8.352048182285694	8.325615036227727	0.002878711607654844	3.711359799638055E-4	-0.002533847885581518
-8.222367325804308	8.079901469599669	0.0025814997247361002	3.5819254531914153E-4	-0.0022891302641406463
-4.558078678429407	5.6727023718291845	3.268663224407631E-4	3.2598731121583345E-4	-1.9658842505090267E-5
-4.661854211303943	5.2307881209663405	4.359095133014301E-4	4.3288619515573565E-4	-4.632894655289648E-5
-4.6736829568741065	5.179041007331088	4.4806400111630597E-4	4.446616620908292E-4	-4.9586307289569464E-5
-4.664862639408369	5.2157017440172675	4.395946662122584E-4	4.364941234809698E-4	-4.69970193754314E-5
-7.642518454416541	6.7438038314408955	0.0012231280338379717	2.893067050386047E-4	-0.0011135475336462612
-7.72390205946121	6.960130553786359	0.001403946092688862	2.9755572494040406E-4	-0.0012667691645319942
-7.960824009101229	7.5515457825414485	0.001870596268245312	3.1796735710937766E-4	-0.0016705176734958917
-7.398279738095727	5.568321714484634	8.900947464016047E-4	4.1733211967523177E-4	-7.695776067175831E-4
-7.486554017062449	6.151026864151781	9.871549914827384E-4	3.3861436656394586E-4	-8.890280613995652E-4
-7.599533786520233	6.612688047526157	0.0011740603857693902	3.0222852987996026E-4	-0.0010693713271045578
-4.559353287845783	5.783205763653101	2.965720111133055E-4	2.958371616919113E-4	-1.4968237965588047E-5
-4.539973927898901	6.108340489734484	2.138735198767584E-4	2.1295581963693772E-4	5.792752874992404E-6
-4.595870421128182	6.280367827388355	1.2543320734931823E-4	1.2320537823651745E-4	4.901921144417351E-6
-11.949523827617073	29.206895619841305	0.7922528529718706	-0.2502223075670623	0.7198024887384844
-11.807688642858182	29.154031813094953	0.7704427035688104	-0.2524157195800461	0.7052570216861249
-12.00330605669702	29.223330979102066	0.8011159385792832	-0.24972572134068252	0.7240039751464244
-11.58017196199464	29.065937130844834	0.7374219292871506	-0.2581720652818888	0.683805559393286
-11.41683712235142	28.96940271662765	0.7174726847419639	-0.26636491549305596	0.6619630430924428
-11.219350371023808	28.853937987330728	0.6935326725526668	-0.277912608985366	0.6352472695369124
-11.063811648377435	28.68153300927144	0.6843372540028286	-0.3004520101889831	0.6082276634093087
-10.947486528223845	28.535037823889105	0.6779102188106608	-0.3189150384568089	0.5871907890271171
-10.899230615467399	28.323819733732066	0.695264273560167	-0.35159429201576603	0.5722532731926216
-10.868467577029437	28.194812621939796	0.7055311403297597	-0.3713579053397247	0.5629012297634653
-10.876511202290695	28.109887068149042	0.7251975221650624	-0.3881992106953241	0.5606061842617701
-10.899672074901286	27.854101802332053	0.777119102710562	-0.4349654565354472	0.5502505739487051
-12.412266700730603	28.73183000599365	0.8209672603707774	-0.2561326478798066	0.7141999241471462
-12.004390987243811	28.644127827029816	0.7669516979499175	-0.28887000543120755	0.6926374043016178
-11.418956634563854	28.353076382645266	0.7335748645129306	-0.35380209739666646	0.6367857626998101
-11.624144095082618	28.483083006210283	0.7366036890783472	-0.32741233025329386	0.659561264558816
-11.98757052088968	28.638168487186267	0.765274542275714	-0.29041254372893854	0.6913859983834829
-11.999455430555999	28.643021141499133	0.766268828739637	-0.28925584778302704	0.6923824354707733
-11.11438165555979	28.077094826076056	0.7493444181258208	-0.401100286831553	0.5905567302424043
-11.390783517603357	28.330385589064328	0.734249557664862	-0.3579962060899831	0.6329222575102815
-11.018694723095315	27.985290635821798	0.7609107660475289	-0.41608884986358585	0.5733616882547188
-13.471803069018005	28.77445563984976	1.0300772971118504	-0.18661405804250414	0.7405071374337832
-13.48260549035852	28.773788416678933	1.0323301252285517	-0.18594230207444049	0.7405531948837417
-12.935354512904492	28.789110493383188	0.9169629548441929	-0.21992178565187243	0.7334526000136395
-12.730299209385468	28.768829272465172	0.8791042536763694	-0.2336416763452862	0.7269577618607455
-14.231290469589101	28.525879619960573	1.1857897746570187	-0.15254630832437754	0.7262750750868123
-14.010448775461906	28.63328583652027	1.1429167128896984	-0.15971600450524942	0.7328295949895268
-13.506471729136642	28.767317669153915	1.037286289200599	-0.18480216447622813	0.7401802449422916
-14.460841527293365	28.39408003504012	1.2273955873671987	-0.14538503283426174	0.7164519051827873
-14.783683682753072	28.129965573228738	1.273188956271196	-0.1426418192247771	0.6962574123874634
-14.975465100779633	27.963363652093868	1.2987941283160138	-0.14312780950878323	0.683747805610766
-14.857377166814722	28.070482248494333	1.2837267818505698	-0.14209470060071677	0.6917188614136442
-15.247091508969765	27.723494694946858	1.3339317109923559	-0.14457692120539184	0.6651610390067064
-15.438921475279523	27.548521108541188	1.357279175040615	-0.14697213656960362	0.6514537416732165
-15.777307067901031	27.23142152114181	1.3953019080760125	-0.15213413537123888	0.6239336920313505
-15.505550048294694	27.4862002405047	1.3652555791323553	-0.14781034268062251	0.6463338232790953
-15.95882932927022	27.057658625283377	1.4147146076512418	-0.1552408737556129	0.6073950805362671
-16.071627921968407	26.944874315391413	1.4249649321137534	-0.15815827067992666	0.5959103674154398
-16.348879088595037	26.649360708813276	1.447563259445853	-0.16726147070693548	0.5615568461986683
-16.427997019937784	26.555959712111072	1.4518276142890962	-0.17117120529529703	0.5504496656062488
-16.656844434007954	26.17623866269756	1.4528735822155738	-0.19326474106363298	0.5048214087032212
-16.696536478621557	26.09508062700545	1.450504046816397	-0.19930913920577412	0.49474326975810107
-16.835749776418716	25.686852448177994	1.4287689987989758	-0.23217117731382836	0.4431386957734969
-16.845061757485475	25.628453285604436	1.423929173210151	-0.23807079426351166	0.43534854531511596
-16.850433340026893	25.176846057478727	1.3814808432669645	-0.28704066551990914	0.3748120738889607
-16.85038673364371	25.14105029551206	1.3779799430000115	-0.2910544212756261	0.3700234536829913
-16.822804208812027	24.752145786172367	1.3389413225268814	-0.3344622537958753	0.32033110225809125
-16.814022621155868	24.619664448408173	1.3255836856096377	-0.34921060182745334	0.3034016159337269
-16.812945472733826	24.6090037446475	1.3245119356128714	-0.35040490425681287	0.30204007720628584
-16.723937840816944	24.10943746964462	1.2710481021481579	-0.409983732917884	0.2322774954644407
-16.711672631053567	24.055094941481215	1.2652341429361678	-0.4164692285828007	0.22487509000985337
-16.289023552988983	22.907733919851253	1.1337368485733685	-0.5588002634389496	0.053721191572895274
-16.541701583590093	23.45604246001041	1.2004373111735476	-0.48960102441228265	0.13972286534332837
-16.554803726644348	23.499372302025698	1.2051950802342437	-0.4843153296926086	0.14582438349961274
-16.28488538521969	22.898119481008653	1.1325872154419343	-0.559995702704298	0.05222830921951285
-16.26218103763534	22.856454352609262	1.1280942017436022	-0.5652290551856733	0.0455160196446454
-15.969194038819062	22.31634337785984	1.0700465638307568	-0.6328364753542605	-0.041610027947433625
-15.890230123807179	22.1925020649246	1.0600860681530335	-0.647867897101726	-0.06169172450951796
-15.611918811164477	21.76175729997115	1.023511614006757	-0.7000347109354326	-0.1323013509200113
-15.389654649869971	21.467446140267274	1.0077789672841484	-0.7340896328568616	-0.18124402329373251
-15.211472875440649	21.22502075941048	0.9940641928922913	-0.7614062224477225	-0.22211995808869564
-14.852605830718518	20.76860561637889	0.9881703988216423	-0.8093967562706719	-0.29746421871451345
-14.818368111934701	20.727265125728813	0.9871678049964514	-0.8138564254897148	-0.30450643986864884
-14.010753868674147	19.956266747716498	1.0074833238608605	-0.888101432070441	-0.4219598296088699
-14.087441807327457	20.012526511232718	1.0041852098054842	-0.8830775307770719	-0.4155820811784431
-14.468160486474938	20.371519812579944	0.9899230064701388	-0.8499795116737674	-0.3623384046751682
-14.161164464278139	20.08381166702931	1.000786438187507	-0.8768653897537333	-0.4055459754282757
-14.781086333771103	20.690256417429	0.987272825800456	-0.817798433373832	-0.3107373475519617
-12.566775432145782	19.255877513320883	1.0954293161214903	-0.96578558594633	-0.46350996888102575
-13.290339014836286	19.46305631769065	1.0426074727709866	-0.9303427797174393	-0.47045642876263705
-13.1729303124603	19.418787275288505	1.051397166467074	-0.9360856641369592	-0.47390752709127415
-12.843245224742368	19.28971157894774	1.0765347812351247	-0.9522126118840203	-0.4831014184998126
-13.364979556612642	19.508469790386137	1.0395974737893243	-0.9271929508326041	-0.46699662992094004
-13.714991928392514	19.7215588672211	1.021353879702184	-0.9090884161628299	-0.45006046397458727
-10.73275094914898	27.601566124654774	0.8280564060070863	-0.4640282601216875	0.5146072955009456
-10.621312259153935	27.431657608134955	0.8574627752555966	-0.4818652921924046	0.48993746433024754
-10.494472622804425	27.139762728691487	0.9042761616410588	-0.5073581654308306	0.4496118559132838
-10.440814811578786	26.97290839065918	0.9231028758779573	-0.5200167249222744	0.4262305152847218
-10.340010025599554	26.46761329405222	0.9773016178729682	-0.5568293707850399	0.3534429362513357
-10.310942985096554	26.231506882359504	0.9913602526112406	-0.5715691643816376	0.3184103105724463
-10.254915889396067	25.788604694922874	1.0383045118984844	-0.6050569608883085	0.25334623982049403
-10.226478276469011	25.49740684588262	1.0615611205485043	-0.6254704304139933	0.20846328062510527
-10.15297056364784	24.454238785309386	1.172281776837765	-0.7082636530204887	0.05392024485014936
-10.148816922605754	23.97207807587904	1.2193041136953682	-0.7467778069555215	-0.01645407012701396
-10.1572747910747	24.735583520367605	1.1446833438507948	-0.6855233963435807	0.09514134905524799
-10.162097597121184	24.830116402868736	1.1361349343159564	-0.6781986659228194	0.10936815814921524
-10.162546766859359	23.84260305188515	1.2301388007295584	-0.7576142180739703	-0.03391756140164365
-10.199764060738538	23.17965757589045	1.2910963708726046	-0.8129595369567326	-0.12764886531578534
-10.264133457042867	22.925685144978395	1.3030145014638816	-0.8332453481077577	-0.1599510765010539
-10.334836167150385	22.416165687077918	1.3436493081621055	-0.8752067237434882	-0.23054322033363792
-10.491992980100063	22.018023813554393	1.3559489333110368	-0.9096970626027869	-0.27838499472026995
-11.549836964138185	20.072338696358347	1.3475576156777496	-1.0358509867644603	-0.46925851795779366
-11.554967867880773	20.064003427239495	1.346872820073495	-1.0359235543398295	-0.46981179200600076
-10.551136967279964	21.796553611972193	1.3706148441416401	-0.9291334870612828	-0.3072815833941723
-10.861109989919282	21.2561808403101	1.3671153545363293	-0.9713435354446149	-0.3645851501447019
-10.944210941660401	21.11696785294288	1.3686836999017657	-0.9833866004758136	-0.3795719769376025
-11.133323225905555	20.800917117156818	1.3650397847314788	-1.0034813300306276	-0.4094141135411956
-11.346534801731305	20.436488911990164	1.3575242367323246	-1.0222083861454525	-0.44024258997711063
-11.231518843805489	20.62710766906838	1.366070697569541	-1.0146787130440469	-0.425111810447014
-11.741469854730147	19.77949816437784	1.3260569696194078	-1.0403509375169087	-0.4907207163816346
-11.841147224706019	19.661418434931374	1.3061610167642863	-1.038499856709877	-0.494341268146966
-11.973386913159729	19.52262481256701	1.2806009788044315	-1.0365785021056249	-0.4978114189574875
-12.17042537041236	19.353881967026794	1.2145426049531398	-1.015565531226023	-0.4889113624315661
-12.254791953417843	19.298450378205736	1.1704917714891778	-0.9993729346087238	-0.4743872615358848
-12.107678242949614	19.405561627556374	1.234100310758385	-1.0209637469086983	-0.491754853691791
-4.288326386940742	5.8070230604936794	0.03743131477045976	0.03183377954638818	-0.014230808814334306
-4.307057605244767	5.526002436139832	0.051150255983432404	0.04442052398164384	-0.015508878990324064
-4.180171464701457	5.245978145694322	0.06540111667305176	0.05848065520405443	-0.010063497073938332
-4.162615861022818	5.199209053922773	0.0676437500212791	0.0605935235754205	-0.00932640484104435
-4.143652721141185	5.191949089536986	0.0681093889583216	0.06093001740270386	-0.008564729920196915
-4.014987066173259	6.398560350145364	0.00855672609345074	0.004824903505482148	-0.00647098087453832
-4.102160277057983	6.226155071234556	0.016892184333982044	0.012993884024623438	-0.008340530068764257
-4.158587255864665	6.1200098173878565	0.02215421128621713	0.018209083748708943	-0.00972997164555893
-4.284793079351208	5.824858607178209	0.03651458308078686	0.03095824940005371	-0.01407688209815371
-3.6322745368198053	5.1479752237781815	0.07271265524504684	0.06431246248503569	0.015905694121245522
-3.7520724673596213	5.133869891353276	0.07288812902793727	0.06468057168111174	0.009473717919322076
-4.068810461062704	5.185234828589743	0.0689816656144438	0.06161183259501334	-0.00506654855887945
-3.4079134276844885	5.238028583704212	0.07071669496680769	0.06015127782732155	0.02744484262194955
-3.870611147185512	6.723331704642558	0.007451536559150164	-0.0066812175430253865	-0.0012179193733432604
-3.93550508782948	6.569124366309313	0.009297734462765085	-0.0035697900604465247	-0.0028927787451057552
-3.083077723553127	5.477621858005871	0.06637970920262956	0.04793312584616637	0.045016888654248396
-3.2016356353304536	5.395281637801698	0.0685836026646966	0.052701728797033096	0.038365967466518686
-2.9250367521464256	5.618751443255416	0.06942612295589742	0.04066112072663392	0.05435979559443262
-2.808073832376915	5.742408533499555	0.07084623032445618	0.03452279401515779	0.06061530398512802
-2.561109083068193	6.012828978318681	0.0869502663905166	0.020913132930742918	0.07608908043353675
-3.6562255957727294	7.214473650128381	0.021433747903528748	-0.017975706657515373	-7.685994308944451E-4
-3.592522873141893	7.34008329807876	0.03911197320663976	-0.031894957073083874	0.0021173183075685444
-3.54328167840365	7.470859406778205	0.04419012479864725	-0.03603621172282004	0.0023925337048032245
-2.1477862434435124	6.617732931249476	0.1385678396406017	-0.01676746325556769	0.1071977388563454
-2.178221292733067	6.571855578800015	0.1336205480572087	-0.013180464787756814	0.10514606726103765
-2.0648331524982755	6.7576354797203635	0.1525780554442013	-0.027486979677176726	0.11311660607386545
-1.8849213199230619	7.066868042911974	0.1832838493022375	-0.05111551567422993	0.1256064488426537
-2.4120263893614973	6.229400814325045	0.10445246152382337	0.008254554067917176	0.0873399524978781
-2.5361866250272955	6.047252036713077	0.08868720847101706	0.019523871724550796	0.07765320066305634
-3.935819787141531	17.984500048599497	0.820537182797935	-0.46469155696889464	0.10017186360762517
-3.78336958602557	17.993315823553566	0.8131646741698009	-0.46626676740809603	0.09863100265865225
-3.427077741744119	7.766058137175304	0.10112361672531578	-0.08056169367231517	0.007182013204934596
-3.406569881135219	7.832445527304884	0.10852817048732584	-0.08589651100868909	0.007679980467443871
-3.395983191054093	7.883794864942119	0.11422285561782806	-0.08981632445523623	0.008209314418192754
-3.3371281060386737	8.150918617555703	0.14607826872519075	-0.10881283041628764	0.010304447779879804
-1.278169408830863	8.48437433428823	0.32471589060645967	-0.16447362601494597	0.16580142902149392
-1.4540629241815408	8.03470965362341	0.28041420726023825	-0.1278932617826448	0.1567303621458746
-1.8167261401452421	7.208011822579171	0.1966168306129953	-0.06192350001069382	0.13125063910959306
-1.5523830370140876	7.789776732269239	0.25518727534539964	-0.10715044100826109	0.14909246081848282
-0.9410764433027281	9.405038530050247	0.4078808360471753	-0.23443154068614108	0.17791438439384424
-1.0329367331417418	9.151234284338832	0.3857592893332778	-0.216645490858404	0.17520759387972099
-0.7679094447811552	9.95277965234512	0.4492606765878975	-0.26820627608227054	0.18126035028796433
-0.33002843814312044	12.134348277380695	0.5868025100426796	-0.382340773035261	0.18119747674316522
-0.3357764586920513	12.078843485378034	0.5838347799546423	-0.37983636631130074	0.1814909685657569
-3.417433509638533	17.827381727176302	0.7989893965052888	-0.4724097294971831	0.10035930989346101
-3.353382382951112	17.741842308688575	0.7972220350426527	-0.47406970698897893	0.1015549526043775
-3.674832941632539	17.93323560833925	0.809326493452946	-0.46743790133690316	0.10008846836426163
-3.5409307277999584	17.885907081965335	0.8041004625453305	-0.4705479665111264	0.09978515974231428
-3.1860561960175433	17.549365365355296	0.7918894212433543	-0.4764267546015889	0.10335653163949575
-2.9981130641699174	17.395321314172424	0.7869106110822545	-0.4780171305462013	0.10518711860878467
-3.2165215628928006	17.57820816975883	0.7926024216706126	-0.4757367909821262	0.10324968596680854
-4.1137207324417435	17.95308223849858	0.8317650236451304	-0.46204714506491984	0.09978742321910147
-4.160621080742889	17.795938972454014	0.8370768298260718	-0.46239478156184266	0.10137525929647638
-4.190763877417752	17.70804950350443	0.8399259362283501	-0.46138229752725735	0.10187066369657807
-0.33050020850094985	12.145123827625998	0.5872574898609785	-0.38270809908497416	0.18108875344022324
-1.4343564303268679	16.31909273804294	0.7351231856717577	-0.48134158964300666	0.12400250939448551
-1.3066176526698219	16.0680303809159	0.7284196962698722	-0.4805293281789431	0.12655804314558255
-1.1152979539279455	15.611202681804269	0.716311470219317	-0.47632880210293155	0.13308850378821235
-2.4474803932797915	17.1585224792057	0.7735541618614782	-0.4809092386122707	0.1111893793545401
-2.055761384167546	17.041296048986602	0.7618394166643362	-0.48292516843339717	0.11434125833910544
-1.9984998164489554	17.002629506016117	0.7597583751349041	-0.48267775668864343	0.11538093128294911
-1.5724149375605685	16.580962567434636	0.7428847657356386	-0.48342590116245776	0.12056953888069254
-2.9820955633715815	17.38344915169903	0.7865020399767737	-0.4781136210501832	0.10537511865029915
-2.724789042326286	17.256116533629893	0.7802126495617954	-0.4795349308527949	0.10827476657276146
-2.531457869203797	17.190304756335227	0.77558394666337	-0.4808423585470004	0.10981312641666
-4.183190145794866	17.56540290424019	0.8394059557401436	-0.46101071512703184	0.10282022307002091
-4.207099313692599	17.371866069837257	0.8417405615180182	-0.4621380547267999	0.10377633240181883
-4.17345519997633	17.089831976884682	0.8371072609535014	-0.4636321878792292	0.1030362946468924
-3.3148310309893363	8.423923301546052	0.17882199623728234	-0.13159064604660667	0.01076470046142328
-3.3001926290874843	8.663118489326514	0.2055630062727323	-0.1515374636876662	0.01061956222824569
-3.2862287614074197	8.915212706658004	0.23280578496669546	-0.1708671669448391	0.012021906797526415
-3.2794829862540458	9.153166440048345	0.2604219680979294	-0.19086786543154755	0.013278347244068232
-0.3805651487088481	12.953841366376702	0.6224797109020856	-0.4117481776336632	0.17214664652258294
-0.4307061904896281	13.36924122248353	0.6408002187047624	-0.4270760832413233	0.16704448792043503
-0.5075965103225141	13.744646939005303	0.6540952277240467	-0.4365494250830483	0.1622110100800332
-0.5977318219793605	14.096499370658435	0.667877854933014	-0.44719666245265	0.1566254770556319
-3.2676731937878696	9.605726412719452	0.3089060803470022	-0.22354621849450199	0.018598404668294825
-3.256429234120413	10.042692132374542	0.3546037764345549	-0.25394143888654974	0.024048847423920137
-3.268410707882346	10.416945356274994	0.3891624508188728	-0.27513976146278485	0.028344443410999016
-0.6591870284780542	10.31262568099423	0.4772902658087925	-0.291397976254021	0.18337889285837952
-0.42285288091859907	11.258976825610697	0.5399473761649912	-0.34280278260909225	0.18568641792072874
-0.42939644071267913	11.215805729165236	0.5371549102929478	-0.3403907554202682	0.18575124160763676
-0.6312573047807166	10.428088654680536	0.48584914586798533	-0.29872637406994507	0.18384061207353147
-3.2903234695987535	10.897386429199772	0.43612240574904737	-0.3049544922351467	0.03361592981375194
-2.987291544864133	17.386535233830127	0.7866490205985023	-0.4780967870536619	0.1053087955974814
-4.164359810315925	17.031866286091535	0.835869564880859	-0.46362862189755877	0.10316170994457972
-0.7097934901376413	14.466809880080852	0.6816672902597686	-0.45735839632222863	0.15026982977472506
-0.8575672753041089	14.969271293498517	0.6966412176448789	-0.4661056206081845	0.14309141327020805
-0.9532329287786547	15.217415294466539	0.7053786981681186	-0.47171355624082073	0.13855178510483432
-4.1386892518049425	16.602845789463966	0.8251064155574832	-0.46294920889506475	0.10059541091936117
-4.159558946386909	16.976159925336383	0.8343603585194728	-0.4631165465316341	0.10316359747587317
-4.083322820670365	16.225441788462653	0.8115759457140452	-0.46113774508077526	0.0978485958046678
-4.075875945060494	16.183223288394085	0.8099355681682993	-0.460776042153303	0.0977181512542264
-3.9528003255732322	15.292784673108926	0.765218036896204	-0.45170380218933653	0.08520365893511113
-3.9992067929440043	15.73055462668215	0.7887370152109753	-0.4575978945534799	0.09206633874524983
-4.068371905853679	16.139351008679608	0.8077398316074005	-0.4601778888916221	0.09725093870358589
-3.903746688804401	14.691009127397303	0.7302733417562922	-0.44058029754688244	0.07613991341974702
-3.86987704440043	14.375574603567006	0.7102108437974626	-0.4331997667392552	0.07217182406587172
-3.9256796422272324	14.820378173973397	0.7381174041281513	-0.4427972352025205	0.07789474689693579
-3.9497350317267026	15.228464150498013	0.7615253752526505	-0.45042841700162645	0.08426111160087936
-3.7268568443784513	13.894308007070336	0.6773394651246831	-0.42340438288681986	0.06666199462495519
-3.698215854277132	13.779058127098043	0.6692267006831081	-0.42064327011556724	0.06537426411366812
-3.6779639093146645	13.673870011895303	0.661323454996206	-0.4171884156583237	0.06435823459072479
-3.571181750067259	13.33170586472178	0.6364104002005224	-0.40859316708085014	0.06050387741517019
-3.4835043026903465	12.977876322076302	0.6088373803057523	-0.39598630708490634	0.058031707200075874
-3.404126025364066	12.339701968592273	0.5604008576097721	-0.3740361999509577	0.049758063384751514
-3.3488293333994186	11.895449310153229	0.5220807605962903	-0.3532039487059311	0.04551687085264112
-3.300315153385468	11.14083500028607	0.45886414804162096	-0.3188307297341312	0.03635845878067709
-3.9511621749674837	15.271050023970451	0.7640127726695339	-0.4513304282413618	0.08495996758745675
-8.244373317370188	14.628658956740194	1.4022765216984637E-5	-1.1695931041603193E-5	-7.610441405490068E-6
-8.208489142862772	14.204433859089825	1.351945628121636E-5	-1.113291146417851E-5	-7.5632330581150924E-6
-8.193734077492797	13.966873422743047	1.3241490737683157E-5	-1.081335302404329E-5	-7.547081830311832E-6
-8.232676222944097	14.462837941075223	1.382373178182202E-5	-1.1477486713872729E-5	-7.58924407091782E-6
-8.19035693955016	13.837323106092928	1.3094067391230912E-5	-1.0632744234145644E-5	-7.547926044192501E-6
-8.113167709168138	13.369167772280294	1.2531326855703752E-5	-1.0007415062485576E-5	-7.460623151123819E-6
-8.077142174814208	13.181783020574018	1.2303804337717911E-5	-9.749093508405948E-6	-7.422776493575526E-6
-7.967407351985131	12.816549861797377	1.1843704872121894E-5	-9.270219843773758E-6	-7.291810327515512E-6
-7.4202031915344335	11.241546128091116	9.82498696404845E-6	-7.192884073292144E-6	-6.607443913753417E-6
-7.380855782333087	11.139150568907128	9.688086065845061E-6	-7.048339783859328E-6	-6.556094591570887E-6
-7.603903539139292	11.751642921695533	1.0481632898644393E-5	-7.869349906793626E-6	-6.84196589907325E-6
-7.696154479064555	11.994745340563997	1.0796364266124596E-5	-8.185126957392247E-6	-6.960721390306597E-6
-7.744684776673163	12.145936214046198	1.0984122119973266E-5	-8.378922991111312E-6	-7.019494857182072E-6
-7.337783016568444	11.036160898112158	9.547531344027722E-6	-6.9032626428409346E-6	-6.498418072715074E-6
-5.478513842259125	7.328297301269693	4.705197752316934E-6	-2.057604879720544E-6	-4.111479652282241E-6
-5.496335515484936	7.350666297835906	4.7394906470668645E-6	-2.0815546561302546E-6	-4.133091357108078E-6
-5.513292533723025	7.373441024034741	4.771910898841708E-6	-2.111244255735698E-6	-4.1536609184487306E-6
-5.7782594324877365	7.704138241466704	5.322812135704318E-6	-2.517014648869292E-6	-4.515693108975017E-6
-5.226288884072366	6.97442447090005	4.2075561419907094E-6	-1.551320067121705E-6	-3.7935462754427166E-6
-5.1320395346395955	6.880771446866525	4.036504738064128E-6	-1.4427184986957357E-6	-3.6728014760936773E-6
-4.981658732436152	6.746084424883188	3.7774335892789557E-6	-1.2463937726123276E-6	-3.4652678031819434E-6
-4.872230788355059	6.663668971542325	3.575321754479045E-6	-1.130802989439374E-6	-3.308492392413023E-6
-5.95993806317256	8.088641025459268	5.755953357444571E-6	-3.0859802432580687E-6	-4.724367411231065E-6
-6.156106083074739	8.43849134717127	6.201450566541502E-6	-3.5000091622700938E-6	-4.964879683627444E-6
-6.3622803987511345	8.893710900037291	6.751387206368599E-6	-4.131227865719593E-6	-5.213811794278738E-6
-7.037730777065047	10.279206689455364	8.55894602678122E-6	-5.899289937467256E-6	-6.097716326231898E-6
-6.511291309796823	9.166024915663732	7.107530006622899E-6	-4.431553369606548E-6	-5.411622834720029E-6
-6.961309529005052	10.091919377967345	8.31929026943918E-6	-5.656198735343798E-6	-6.000111161247783E-6
-6.976746835639336	10.11701394282087	8.352250597557503E-6	-5.6837493214706886E-6	-6.018896919555796E-6
-11.149672852779776	19.026028297048256	0.1538890129363784	-0.03785690381467839	-0.0814213532369866
-11.177286946315288	19.099277703541333	0.15479752503396016	-0.039162100812655275	-0.08176035746164674
-9.18227086019565	22.941744559833715	0.1472858256050701	-0.09612056965427206	-0.05144991466811196
-8.933979733519063	23.042297787756027	0.14374484763091872	-0.09752105130492399	-0.04703176870832436
-9.497726748011418	22.723004536194928	0.15043163949058283	-0.09271225085203437	-0.05649355481861394
-11.201816179455392	19.362671115833425	0.15620141582201963	-0.04323166280891253	-0.08169096698088371
-11.022193536741858	18.71762456011473	0.15007924116177448	-0.03274437893949848	-0.07994909396506551
-10.948655511422155	18.634752597804788	0.1479082494421113	-0.0310620381344459	-0.07882102240959372
-10.739200803101152	18.414265673982754	0.1420464162608726	-0.02695226949999838	-0.07575488994329113
-10.426129079411938	18.242868662510936	0.13283706956879313	-0.022962305482377997	-0.0705729925949339
-10.351495060601314	18.19934593348884	0.13064669236908574	-0.02205867139768598	-0.06933008978989251
-10.276659955502009	18.164399203559437	0.12846632154824275	-0.021265869960438416	-0.06814482509547148
-10.051706148564318	18.092298620546728	0.12158213995760503	-0.019300104581538198	-0.06411108765604928
-11.220597943108505	19.547650220008503	0.15718809310690737	-0.04605217876789324	-0.0816211533298709
-11.213232813518047	19.613678726955158	0.1572953986952483	-0.04688946049119017	-0.08148049284824671
-11.167862918473158	19.983763373685665	0.15796564529193075	-0.05245132426399019	-0.08032085768096744
-11.119734753615504	20.180895538942224	0.1581005666804289	-0.05504610489945201	-0.07967032590482706
-10.889962382093142	20.81510177874138	0.1575461347947487	-0.06403773460592586	-0.07614486940983477
-10.989883259185685	20.57314650704364	0.1578443301634797	-0.06082916696419203	-0.07746377153742015
-10.670647697607485	21.25443563231954	0.15686199959239497	-0.07042812655474295	-0.07298521849060641
-8.656589193032165	23.077778160673812	0.138594901467958	-0.09758651484636911	-0.04248723151366611
-8.262164632393056	22.97490850022338	0.12900538806291345	-0.09458027442453318	-0.03530341171450166
-8.093510801985081	22.896766634500132	0.12451696085545891	-0.09273934535476418	-0.03257645099141929
-7.68989912608717	22.564207698669875	0.11193939978936396	-0.08505549913251777	-0.02543295989222072
-10.61906467426591	21.352055718189742	0.15670992133915884	-0.07172273775786539	-0.07238530316007301
-9.936768220586934	22.310409278173573	0.1540606035952709	-0.0863108847463454	-0.06313459967592004
-9.627937960973474	22.62487940796674	0.15184264888645357	-0.09127942955074657	-0.0584411064692481
-9.573169961095976	22.676544366109272	0.15138600729837062	-0.09205610631052426	-0.057666951663199566
-10.134279956953314	22.058148587414195	0.15474293405989553	-0.08224126253421432	-0.06604019479683249
-10.304582249602808	21.836678921374176	0.15567213162580018	-0.07897224130962498	-0.06825270887995182
-10.555587977067566	21.45179651669559	0.156419466928373	-0.0730786822880011	-0.07166914147621826
-9.871150253323467	18.04329134881533	0.1161656783637263	-0.017945518633797015	-0.061097515428063534
-9.4491510421968	17.986087424675254	0.10229592943759605	-0.015164004837336643	-0.05327158655710352
-9.39405468440286	17.97674307009461	0.10050579111039167	-0.014834576192526108	-0.05230040686315624
-9.318824933668623	17.968766098777905	0.09786253315485632	-0.0143649031465156	-0.05088386564862475
-8.866655676614846	17.930756511797174	0.08212521271091532	-0.011814773864259562	-0.04216080442223352
-7.460370084706861	22.326890903804703	0.10445858614878777	-0.08022713512738877	-0.02211891849701382
-7.181921823170052	22.004421546653404	0.09457313794302867	-0.07288605103136996	-0.017715025606907315
-6.980050576019263	21.793148493492453	0.08807314300994248	-0.06863827587945037	-0.015000390159812676
-6.576542696581086	21.409318391621486	0.07566750616603948	-0.06011071308709758	-0.009108914111181417
-8.591810565175942	17.924390418426363	0.07168089637802585	-0.010154581682681364	-0.036672434865240404
-8.160987566235585	17.895824611247768	0.05345101497942342	-0.007311113249083942	-0.027144754067106383
-8.427526747689353	17.911776804777684	0.06486531127334459	-0.009110555898690836	-0.03312399406244422
-8.540982568507179	17.920050757602066	0.06976670728648807	-0.009871061149564285	-0.035666152979461394
-5.864615339578987	20.755750631962357	0.05628298488137881	-0.0464282217510344	0.001014751189296518
-5.543802938210256	20.38074487517408	0.047008693908166	-0.03848865191050095	0.0052875736661375464
-6.504364858334945	21.34437545298176	0.0736519674388031	-0.05886187833183635	-0.008203389702085385
-5.970918121132899	20.87023242852833	0.0592813377074952	-0.04851957020941996	-2.1186081063057929E-4
-5.171797381464162	19.89737251545445	0.036618274688318686	-0.030109684784166316	0.00846145937833909
-5.0245480447987125	19.683822661130662	0.032339929656916525	-0.025895444039058964	0.009895333229403246
-4.900152014728899	19.401774462066626	0.027859284226063655	-0.021672789720134096	0.009868371070596493
-8.045165203849148	17.895237150670994	0.04676160407113981	-0.006289381472316193	-0.023490936797555075
-7.828330068792466	17.887207984644846	0.03337714443084574	-0.004578100709838992	-0.016575075179923984
-7.588389628929521	17.819549385161938	0.007900318901107192	-7.300076977713072E-4	-0.00401518676166269
-4.683175416995011	18.92056128922509	0.020708439507534294	-0.014960514486445045	0.010624862066127045
-4.557131527726211	18.533459102138394	0.01636012315263609	-0.011601871962793914	0.00978076234019353
-4.377707594286538	17.57417867700677	0.007565116836532272	-0.004394123839860104	0.006096379473446205
-4.375950900357417	17.526057226949376	0.007074851323340291	-0.004033351305393041	0.005801135770587053
-4.484941864981501	18.19838652331461	0.012336072348680283	-0.008008697475244896	0.008656022149474758
-4.372825752777866	17.497105804998277	0.006871140719571307	-0.003928027745175902	0.005635904145679252
-4.260063754969469	16.957122878843833	0.004880212172337351	-0.002359397133926112	0.003946551583430117
-4.2543796491463395	16.88173839584814	0.004545679810302008	-0.0021878727603153207	0.003638371205654578
-4.172479120773178	16.325671413989923	0.0035207021009197766	-0.0013329796171161808	0.002478515223765681
-4.151871519508384	16.155447405066244	0.0031987651661355386	-0.0010465506466580564	0.0021015755122599992
-4.144035245207647	16.121454065378032	0.0031885214909050342	-0.001019719389647468	0.002068616425264383
-4.072421898747817	15.289956430567175	0.0020712092994794803	-2.3525450892577986E-4	0.001011589241491514
-4.095328121705499	15.489697359268533	0.002286339773179956	-3.760116954954803E-4	0.0011658224610611354
-4.118480058777639	15.68595857984359	0.002621939450996381	-5.681953960148642E-4	0.0014454030614188765
-4.140149876500907	16.06180723438685	0.003105320134615553	-9.666236944417726E-4	0.001994172953420411
-4.179593610389492	14.862900564725685	0.001426718739139323	6.84197580910403E-5	5.691393188514925E-4
-4.129583690004605	15.034457843656845	0.0016769752010202964	-1.8200010330373986E-5	7.282125062550568E-4
-4.332504046130264	14.727261534199787	7.391536298637377E-4	-8.485996644416563E-6	3.27449576334944E-4
-6.864381120883843	17.824925970386563	1.7656386358651284E-5	-1.601757235286135E-5	-6.045176200977004E-6
-7.111456277637915	17.862901719600874	1.780716296847179E-5	-1.608711355076508E-5	-6.417782457401319E-6
-7.361730330183262	17.815658423143518	1.7829691514653294E-5	-1.601322770647383E-5	-6.793047937342284E-6
-6.699631952192596	17.790187728061333	1.7539033593283665E-5	-1.595744004945723E-5	-5.798649376062272E-6
-6.471535900809904	17.65611081898578	1.7243218515710915E-5	-1.57331154281317E-5	-5.457993406809141E-6
-6.01856299486931	16.965651538393175	1.6023314291318823E-5	-1.468768509984525E-5	-4.801075637156203E-6
-6.018217814642384	16.964954947243214	1.6022135211591364E-5	-1.4686650083273452E-5	-4.8005766855759005E-6
-6.192614293475787	17.31914560580889	1.6616670393311825E-5	-1.5206045456748049E-5	-5.049457918033899E-6
-6.358826975092747	17.562077889890872	1.705656590365714E-5	-1.5585387055508044E-5	-5.291307823611882E-6
-6.018066056155799	16.964687362149334	1.6021689465504245E-5	-1.4686268622036222E-5	-4.800353352551067E-6
-4.908304538333134	14.969355025422521	1.2914924620897867E-5	-1.1994128469125958E-5	-3.2864418169496633E-6
-4.894965705707698	14.956384548239772	1.2893640393587289E-5	-1.1976421221238892E-5	-3.268747472183543E-6
-5.522668475480044	15.89108446419409	1.4353731037467417E-5	-1.322122606836216E-5	-4.124922731069185E-6
-5.590293973325887	16.02332329799043	1.4553870665983452E-5	-1.3394445056468837E-5	-4.216665513862104E-6
-5.62503595550961	16.102423683804165	1.4672311953180313E-5	-1.3498415442549996E-5	-4.261025187363014E-6
-5.79838945170203	16.47567517825189	1.5249304060378712E-5	-1.4005013011081227E-5	-4.498886127338235E-6
-5.818300420163335	16.518599132988257	1.5314797937386297E-5	-1.4062676418127446E-5	-4.524272804572917E-6
-6.016563718580136	16.961325465432818	1.601637253619649E-5	-1.468159139979108E-5	-4.79826691581525E-6
-4.911331118979538	14.97328547513143	1.2921217710994003E-5	-1.1999441620210891E-5	-3.290640139198605E-6
-5.0735700023776875	15.16993664121582	1.3234819849397693E-5	-1.2262088184423016E-5	-3.5110847623088754E-6
-5.223708594183212	15.375437594116095	1.3559168170167685E-5	-1.2538237515676852E-5	-3.7141080932275043E-6
-5.2244114000787105	15.376332166246335	1.3560574465444597E-5	-1.2539421121513224E-5	-3.715045358599032E-6
-5.424504479191739	15.698092793846305	1.4058284940202506E-5	-1.2964047898795404E-5	-3.988732433819167E-6
-5.22565127061393	15.37825402853767	1.3563536703732564E-5	-1.2541959456177462E-5	-3.7166953221327158E-6
-4.7077301313837365	14.774519111724057	1.2595201301910071E-5	-1.1727331536447846E-5	-3.0214651316730215E-6
-4.675015183440867	14.74800878513003	1.2552590420327325E-5	-1.169148345653393E-5	-2.9802560198169835E-6
-3.7658512309524754	7.028045440845924	2.649332852915149E-6	-1.8496073902755828E-6	-1.8723047530816299E-6
