# Supplementary material for: Thyroarytenoid muscle fiber orientation regulates the ability to modulate vocal fold vertical thickness
Source: PLoS One. 2025 Dec 4;20(12):e0337735. doi: 10.1371/journal.pone.0337735 (PMC12677544; doi:10.1371/journal.pone.0337735)
Supplement: S4 Data — (ZIP) [file pone.0337735.s004.zip › Male/contourA8TA4.csv]

% Model	Angle7.mph
% Version	COMSOL 6.1.0.357
% Date	Dec 14 2024, 03:24
% Dimension	2
% Nodes	720
% Expressions	3
% Description	Line
% cpl1x	cpl1y	Displacement magnitude	u	v
-11.968005616002486	39.650844643500406	1.304431232760829	1.4079406536686808E-4	0.18817226942030055
-12.100925229184412	39.521184251215715	1.3026281529740438	1.400613720245209E-4	0.18818582685791688
-11.810234379374002	39.74293127707726	1.3057091421425249	1.4131733780293682E-4	0.18816228465396148
-11.76596306338081	39.775513356632324	1.3061624481166951	1.4150177635574265E-4	0.1881588165114506
-11.47739948826791	39.862189693672036	1.3073675903246094	1.419932421444251E-4	0.18814862799592585
-11.258980847445656	39.857881496438054	1.307305544905766	1.4196926431695107E-4	0.18814782731593568
-11.716143543792246	39.796222579001906	1.3064498906458337	1.4161980134514045E-4	0.1881564899178453
-11.163938214941039	39.85365079891891	1.307247574950099	1.41943409572476E-4	0.18814771149603615
-10.796207435616262	39.85090503287166	1.3072091632059404	1.419224509866409E-4	0.18814591826265842
-10.709496869932108	39.85039381204079	1.3072015316750203	1.4191773172400677E-4	0.18814548292542035
-10.37169574884199	39.850036177539195	1.307196353741352	1.4190898837284678E-4	0.18814362430300513
-12.13512273325702	39.460672833157	1.3017871480362004	1.3971991016847803E-4	0.18819199686089574
-12.240660142730178	39.24849072022055	1.298839631161807	1.3852186187423787E-4	0.18821354928394654
-12.227325367848685	39.08705965880899	1.2965948078065281	1.3761370211756534E-4	0.18822942190519548
-12.205740642978935	38.979124391808504	1.295095656882836	1.3700631309883672E-4	0.1882399630854099
-9.681369688821853	39.850002288818345	1.30719012486184	1.4189542318013767E-4	0.188139764022
-9.209886193231677	39.8500022888185	1.30719208231484	1.4188288893276282E-4	0.18813712655916273
-6.503691158131879	38.96454001876737	1.2948738352046103	1.3690754805329193E-4	0.18820964652269906
-6.587351156296421	39.29642873129991	1.299488980724665	1.387618351481678E-4	0.1881772644866082
-6.771159512318912	39.57700815680421	1.3033876577738064	1.403318069759866E-4	0.1881505209159659
-6.814129999907874	39.651652838586976	1.3044255321316405	1.4074919268725267E-4	0.1881433729008565
-7.229593906641747	39.84203493583536	1.3070724698479101	1.4181789480278046E-4	0.1881268544495344
-7.181795837296288	39.83706132882147	1.307003396418852	1.41789751338462E-4	0.1881270793074563
-7.033567159296577	39.76166368437849	1.3059538789756302	1.413670440948076E-4	0.1881337124014622
-7.6946177519140235	39.85300356006798	1.3072271441771273	1.418797566315171E-4	0.18812836481452466
-6.488283836647731	38.91091546805024	1.2941289309826236	1.366066790540272E-4	0.18821486724657885
-10.243595360807257	39.850002288818345	1.3071961059820265	1.4190487418638687E-4	0.18814291044873638
-9.730298368089413	39.85000228881833	1.3071906602316128	1.4189625106888858E-4	0.1881400375449946
-9.743014193148053	39.85000228881833	1.307190604456526	1.4189665293774903E-4	0.18814010863083885
-9.085341826788042	39.8500022888185	1.3071912487926856	1.4188096358001202E-4	0.18813642958842872
-7.779783738995952	39.851154726690396	1.3072033445425575	1.4186865714589731E-4	0.18812902387700886
-7.886706964608754	39.850916601280545	1.3071982884607791	1.41869636816771E-4	0.18812964512684693
-8.209330570361047	39.849987794146756	1.3071926394477829	1.418638525976002E-4	0.18813153711337155
-8.699211804792647	39.85004545472901	1.3071956724224196	1.4187036364437605E-4	0.18813426771382458
-8.427966558711145	39.8500350871401	1.3071911254580808	1.4186870764607007E-4	0.18813275271390928
-12.152615457473026	38.61822056218743	1.2900788819001714	1.3498168115417424E-4	0.18827531820928067
-12.150457207342695	38.60568225439725	1.2899048152799901	1.349113241523028E-4	0.1882765446647718
-12.146591986235311	38.58859764700979	1.2896673172920308	1.3481578840196864E-4	0.18827821072683273
-12.074238696384148	38.24828133015453	1.2849413272020493	1.3290858017694885E-4	0.18831142266238637
-6.441829287929373	38.514252064367554	1.288618747665451	1.3438729017887255E-4	0.18825386309973038
-6.4796557750756225	38.830935381536946	1.293016460974623	1.3615970662630902E-4	0.18822273453927027
-6.431316994593285	38.355730965701305	1.2864152087825795	1.3350473236966483E-4	0.1882694934989927
-6.415000660473024	38.12021737547059	1.2831442708548266	1.3218930181353375E-4	0.18829270844084128
-12.006552716049852	37.91928976266428	1.2803673830015927	1.3107215289943244E-4	0.1883435436398848
-11.966773292852782	37.7322909897182	1.2777710412778471	1.3002845634514003E-4	0.18836179307002685
-11.899335717233097	37.41624344712912	1.2733787809868415	1.282717942250141E-4	0.18839263611216261
-11.86072968481382	37.23337054820751	1.2708400855204665	1.2725294214018E-4	0.18841048458629214
-6.405495081109018	37.81045524455644	1.2788378781382195	1.3046657595706072E-4	0.18832331120726076
-6.3802834672144035	37.49850283645258	1.2745068309948944	1.287314358761494E-4	0.18835404392009045
-6.34327199449609	36.990127261889924	1.2674413665338173	1.2591838160098652E-4	0.18840415103180574
-6.3346776499635205	36.89181710192548	1.2660780044158189	1.2537350314066476E-4	0.18841383229594783
-6.327277488709939	36.80573234114482	1.2648838223425396	1.2489997405502757E-4	0.1884223117191078
-11.839379859361392	37.12464213602315	1.2693280417637667	1.266495204040283E-4	0.18842110601958775
-11.66031709327127	36.191536938073696	1.2563690379795251	1.214932681189787E-4	0.18851227891647726
-11.619905720758748	35.962379473002436	1.253191437302256	1.2023122589187353E-4	0.1885346889865659
-11.730360249335298	36.58305483766412	1.2618136583023183	1.2364736225779392E-4	0.18847399504308832
-6.248695444183289	35.88284413383002	1.2520782086878586	1.1980910832601591E-4	0.18851320774114472
-6.190644674951313	35.36621719878445	1.2449025073406457	1.1699574131969676E-4	0.18856402473672115
-6.146329446134891	34.860882297696094	1.2378895354290491	1.1422643745932542E-4	0.18861378911045984
-1.0600869276340483	18.316100001774196	1.0088659038378265	3.013972106067663E-5	0.1902256367546348
-1.0459016161732135	18.37692181363064	1.0097038105530656	3.0435138719696048E-5	0.19021955328355927
-1.1744205707972624	18.153797557800345	1.0066272331598551	2.9352243219833318E-5	0.19024224058745137
-1.311326192584243	17.97535615877772	1.0041674706742196	2.848638178040842E-5	0.1902605503584105
-1.386335587551091	17.922671465764726	1.0034404217823116	2.8231526632951672E-5	0.19026612359017053
-1.650548821745367	17.757514160475903	1.0011659359025606	2.7432603868474638E-5	0.19028373541973606
-0.9718149006219283	18.630446296863695	1.0132022187186192	3.1667311449985E-5	0.19019412258467716
-0.9542349860686515	18.852537320770427	1.016264049204263	3.2747733829311136E-5	0.19017207343956433
-0.9467123425971604	18.932059856972355	1.0173620141001374	3.313502126300684E-5	0.19016417252606443
-0.9488912973033679	19.009058522305217	1.0184239577352603	3.3510460076163984E-5	0.19015656791756194
-0.9602591937381534	19.185733594449147	1.0208628063183152	3.43710574937882E-5	0.19013915055397398
-1.0005126263859143	19.36574217623491	1.0233447720425544	3.524861887869587E-5	0.19012154304160317
-6.05347281998843	34.07388368729615	1.2269840359002395	1.0997098213878811E-4	0.18869117442068395
-5.779746191862431	31.198536783186327	1.1870928662457452	9.46160793999318E-5	0.18897426541200074
-5.81260308842713	31.6601371096856	1.1934775516837361	9.704055486852863E-5	0.1889287522361537
-5.898916358898413	32.61341104261303	1.2067195178880512	1.0212506334665957E-4	0.1888348776846552
-5.976331308258205	33.33624786626052	1.2167297882077632	1.0598244755938288E-4	0.1887637543721768
-11.555172919712001	35.57995576034233	1.2478824033645721	1.1814460125332493E-4	0.18857210141122352
-11.427224513094306	34.824469013294944	1.2373946675225582	1.1399986480583785E-4	0.18864601067455666
-11.302991741507174	34.01939293201957	1.2262177503975935	1.0963937251374018E-4	0.1887248337320339
-11.26269403333529	33.74326682230424	1.2223952829075002	1.0813309079518153E-4	0.18875188003917182
-10.87492360433819	31.536162433666846	1.1917778107019972	9.632574921888128E-5	0.1889677350666814
-10.79808267178972	31.096982410679725	1.185693166506666	9.404621862783755E-5	0.18901068948264116
-10.515617328365707	29.431210118152052	1.1626142756332003	8.52691985557573E-5	0.18917366289349968
-11.095255333576779	32.78560916869341	1.2090890735433935	1.0300857102843878E-4	0.18884554567413747
-10.374607869233792	28.677418549364212	1.1521575348324307	8.14156086107956E-5	0.1892473465177844
-1.9007542873442729	17.670028077820447	0.9999594341853288	2.7011480534296974E-5	0.19029359793591763
-2.0779141835942943	17.606247817656115	0.9990810954505109	2.6704792522900896E-5	0.1903007633153488
-2.421704394542373	17.610906476909	0.9991455501871898	2.6733209161863444E-5	0.19030196554842455
-2.5268901597962445	17.60827853304663	0.9991097720321801	2.6722428981886166E-5	0.19030273459790195
-1.0157099330243569	19.441588102125813	1.0243920977201837	3.5618911955164464E-5	0.1901141156795971
-1.1062328150339649	19.65851365771074	1.0273850650859135	3.66773061085541E-5	0.19009310076727556
-1.0950141199455286	19.63861486947969	1.0271104822636057	3.658013422058252E-5	0.19009501433237627
-1.0936631912571904	19.634142492606518	1.0270487092624336	3.655824660302851E-5	0.190095450092128
-1.2019485900933222	19.823967402584525	1.0296697979899048	3.7485016718686864E-5	0.1900772017898381
-1.2626663164006444	19.90610167368628	1.030802553999285	3.788514666890686E-5	0.1900693723396421
-1.3479656887537845	20.02184186709379	1.0324017925781146	3.844970721066914E-5	0.19005833858091256
-1.3818036936806772	20.069240413165744	1.033055902660453	3.868180719320036E-5	0.190053814763062
-1.490043238491493	20.21081153288452	1.0350117183927683	3.937197953785229E-5	0.1900403369361915
-5.495158991359491	28.68268136418761	1.1522020754762305	8.150808379709508E-5	0.18922176669191604
-5.507477156915547	28.790577524822243	1.1536912457370527	8.205702003890405E-5	0.18921114996376123
-5.640376413522405	29.93509919763994	1.1695688361884022	8.79942971216272E-5	0.1890985716579921
-5.66674537726079	30.200894570944342	1.173243134906449	8.936518761055895E-5	0.18907240059592972
-11.232964758328787	33.56280133293661	1.2198874323623483	1.0714885284687764E-4	0.1887695408694122
-9.890707351552885	26.584105713780335	1.1231506834704932	7.073812003925326E-5	0.18945152862744918
-9.499209611630052	25.463046361573806	1.1076365166901128	6.515496643292993E-5	0.18956025291820994
-10.251371607480321	28.08873461337165	1.1439984844745872	7.835259886347991E-5	0.18930482512602959
-9.949856872037069	26.81141811544305	1.1263013090140601	7.190463680809109E-5	0.18942938751225527
-9.409620206466	25.28683176907262	1.105188838702	6.426872747382012E-5	0.18957720684382673
-8.975776833099328	24.413789608181347	1.093142193553959	5.9986482714482865E-5	0.18966129285121192
-8.450931047688341	23.67686534172989	1.0829176659153323	5.63533471407573E-5	0.18973151054240994
-8.315280225053407	23.486682331666373	1.0802972371829855	5.543593752355482E-5	0.1897496446188753
-8.109310669822081	23.245736403988893	1.076960196308398	5.427188123836934E-5	0.18977245961573974
-5.04821833795282	26.35030357792787	1.1199063702446268	6.96326464248872E-5	0.18945034037624942
-5.072511135861281	26.457154341834364	1.121379759282111	7.015739504212347E-5	0.18943988203042214
-5.319014801988768	27.6151602307035	1.1374137746502444	7.60266148606379E-5	0.18932651904413517
-5.298549699956672	27.508324942348306	1.1359383051957408	7.549467477587262E-5	0.18933699210849753
-1.6547952866665352	20.435138707303928	1.038106883765521	4.046685182432136E-5	0.19001894789998602
-1.7068462026965912	20.505043732104994	1.0390730666872623	4.080926118983082E-5	0.19001228649581214
-1.8328638043067826	20.675856534446993	1.0414308017623806	4.16441504716816E-5	0.18999600267298314
-1.9146876228856835	20.78271581099791	1.0429077356319598	4.216568898221596E-5	0.18998583008536335
-1.9589596542270868	20.838178803681924	1.0436727188538601	4.243479935397507E-5	0.1899805583070194
-2.2267902915590323	21.173727916983232	1.0483160910874945	4.4079260849792134E-5	0.18994866734346644
-2.4765836027203294	21.524027437877677	1.053146170419413	4.579073496406753E-5	0.18991522728046506
-2.510632075597485	21.56945277354053	1.0537753129376812	4.601489602443348E-5	0.1899109000613599
-3.4170539347823667	18.323036770820913	1.0089674807073246	3.0203689097345627E-5	0.19023635666711505
-3.3613588547056894	18.26201824120377	1.0081262226365266	2.990731006557443E-5	0.1902421231308974
-2.8302006677410443	17.7685842180935	1.0013190292136325	2.7505341424050533E-5	0.19028834835854846
-3.0213186080937637	17.882690433716814	1.0028932361666343	2.8062326352848883E-5	0.19027798748395722
-2.9853774190574067	17.85333337493745	1.0024891213257099	2.791947646762079E-5	0.19028071777470995
-4.904236518511963	25.91960781073081	1.1139333021173647	6.749410346787602E-5	0.18949225135922038
-4.723668736196532	25.314951331292864	1.1055764820592568	6.446788446165404E-5	0.1895511887539505
-4.604679940346854	25.051089745874435	1.1019145432811408	6.314213302162547E-5	0.1895767016697206
-4.281370486848969	24.383328411417228	1.0927005390560658	5.9855231423149946E-5	0.18964119297020218
-3.2125741016240386	22.611557155864187	1.068176280882679	5.1123899390651254E-5	0.1898112299730193
-3.272014261258436	22.70654698603269	1.0694862591297223	5.1586917343362565E-5	0.1898021220363892
-2.5518384799861815	21.63096481182497	1.0546247418302022	4.631900744138858E-5	0.18990501693423895
-2.8735384712196232	22.08009398368013	1.0608377267193143	4.851883035948625E-5	0.18986215523934163
-3.1756044296995665	22.556944434453374	1.0674199689171286	5.0858558220657226E-5	0.18981645322105944
-4.545571876999899	19.652622560032107	1.0273168502860024	3.6680387753615615E-5	0.19011035297299872
-4.424895516455141	19.524062222800467	1.025543284010823	3.605684289645064E-5	0.1901224884324942
-3.958958611653594	19.00470136406695	1.018371888189552	3.352207682022801E-5	0.190171578243819
-3.8782730930382083	18.915322300283425	1.0171407127624659	3.3088102107774444E-5	0.1901800296929912
-5.025563667731989	20.107549344377823	1.033611748582332	3.891303170050637E-5	0.1900677131943082
-5.277731362781373	20.350988119887234	1.0369626845852409	4.009194209769084E-5	0.19004484749624045
-5.606549304112775	20.6598148798465	1.0412394636673268	4.161486424621517E-5	0.1900159269572836
-6.131048509468386	21.17349677678001	1.048320005113847	4.4116038859200596E-5	0.18996765997146375
-7.17416985769136	22.198608654304337	1.062480659806958	4.912674655445316E-5	0.18987137645758406
-7.6413332318231895	22.67125431062098	1.06903840119687	5.1455053289309896E-5	0.189826945419308
-6.9150129554945305	21.927639425126234	1.0587516012111988	4.781934052648048E-5	0.1898969209691754
-6.31895859009996	21.343154735881807	1.05067659756681	4.4958583899128604E-5	0.18995181355749116
-6.618255579081206	21.642875823077	1.0548036117392008	4.6431596276130484E-5	0.1899236389473369
-3.6680004015474728	23.30103040805593	1.0777193486112715	5.449947795550593E-5	0.18974525005447884
-3.83446762916781	23.580833568731567	1.0815848495145017	5.589587443755586E-5	0.18971839402975602
-4.071443328978513	23.987709649252928	1.0872176464104863	5.7875509995319356E-5	0.1896792912190395
-7.640251545310057	17.586782544931808	2.3943510222920823E-5	-2.112417813270744E-5	-1.0034820061211582E-5
-7.509356374993602	17.79911102953117	2.4365439071376765E-5	-2.155574586793197E-5	-9.89093414508373E-6
-7.6989388334005735	17.4903691638282	2.3767358579241405E-5	-2.094273877086339E-5	-1.0102052682738955E-5
-7.762103216471637	17.30759444679789	2.343394088742364E-5	-2.0596566369372832E-5	-1.016377138386945E-5
-7.821162534822876	17.152686250634986	2.3165411464222082E-5	-2.0311243508084298E-5	-1.022814907877482E-5
-7.87221896818102	16.9473112831706	2.2819559703209987E-5	-1.994270892741679E-5	-1.0278096537503901E-5
-7.921170402924522	16.753942907049066	2.2496177580450652E-5	-1.9595596651537873E-5	-1.0326287665369167E-5
-7.9783869673286425	16.470761822820492	2.204627522993806E-5	-1.9105852308759537E-5	-1.0381228624935916E-5
-8.003886469325913	16.357472230499454	2.1866756578421536E-5	-1.8907455870904496E-5	-1.0407564768408522E-5
-8.041803974825056	16.197407590250943	2.1634920016986378E-5	-1.8638202946472697E-5	-1.0457427942341436E-5
-8.11957094103931	15.808141817188318	2.106430922746461E-5	-1.7985527416182503E-5	-1.0550222534399283E-5
-8.094241908274963	15.975737091845481	2.1306057996817576E-5	-1.8261663512375174E-5	-1.0519688490370144E-5
-8.149959289733443	15.594634263864748	2.075414567196132E-5	-1.762947352027179E-5	-1.0585518602085433E-5
-4.487015489615116	14.591722761896559	1.7197607232616676E-5	-1.57991704144714E-5	-4.373362528251705E-6
-4.416731324563106	14.512870608922288	1.7041810695356906E-5	-1.5664428872631047E-5	-4.256945343577622E-6
-4.329055028394281	14.412978776001905	1.6838905043299663E-5	-1.5488486195298043E-5	-4.107461900664245E-6
-4.19303203891211	14.248275933735142	1.651411325114449E-5	-1.5205337006466296E-5	-3.8783283391904505E-6
-4.178965322518646	14.23024927967746	1.6477790256688587E-5	-1.5173556912603488E-5	-3.8538883708989015E-6
-8.208595369810979	15.125877972768416	2.0127391329403688E-5	-1.6888802223585787E-5	-1.0669384257789795E-5
-8.250106284083648	14.883579494882824	1.9832856424109272E-5	-1.6525762978886666E-5	-1.0726664262448895E-5
-8.184763342662869	15.304083214581624	2.0361345019865593E-5	-1.716605062390656E-5	-1.0637196775339045E-5
-8.194040568253598	15.203367992185502	2.0221031803157186E-5	-1.7004761542434987E-5	-1.064856777170925E-5
-4.009503675450382	13.95499929048619	1.5954445463034078E-5	-1.470649169399573E-5	-3.567671742427975E-6
-3.967321215997023	13.879167246534847	1.580606478508183E-5	-1.4573596208900586E-5	-3.4927771933645253E-6
-3.8768075373306097	13.684183745503944	1.543720768217847E-5	-1.4242762474745419E-5	-3.334646476702789E-6
-3.8285567068758617	13.577304042901428	1.5237278335690831E-5	-1.4061586298646581E-5	-3.2518594472024656E-6
-3.679175518096213	13.165512678706849	1.4467978262847294E-5	-1.3362170979391427E-5	-2.986943406868808E-6
-3.5952780276413945	12.848827743115857	1.3884992396370407E-5	-1.2832388777542174E-5	-2.833316208633203E-6
-3.8035301168690907	13.511178334388502	1.5116923054561584E-5	-1.3952982141898941E-5	-3.2094022791966692E-6
-3.5706258476984103	12.751547870197772	1.3700232155826256E-5	-1.266225071239026E-5	-2.7856012920530608E-6
-3.536337058362929	12.508568926206657	1.324541059874554E-5	-1.2246541950102026E-5	-2.7107014427239414E-6
-3.4943523373487664	12.217884679130231	1.2707743507069431E-5	-1.175295155767458E-5	-2.6225690286355885E-6
-3.476217738039166	12.051206781698731	1.2403953730956423E-5	-1.1477019095536527E-5	-2.583157772259394E-6
-3.4381043775288846	11.707787309160882	1.1747349713750107E-5	-1.0871316619413227E-5	-2.4907835083971846E-6
-3.4175141432913065	11.442487558596586	1.1259910371820348E-5	-1.0424497476536437E-5	-2.441722846098377E-6
-3.390535492772293	10.959938069747185	1.0353388832793643E-5	-9.586596867011288E-6	-2.3630945294600865E-6
-3.391605607580326	10.637069694303245	9.753272459101212E-6	-9.027714260225787E-6	-2.34423217700439E-6
-3.3957072198915474	11.125983907025887	1.0655488621815103E-5	-9.865804393620707E-6	-2.3801727624828136E-6
-3.3933099091125833	10.454525891479044	9.40864909855176E-6	-8.704059439251862E-6	-2.332623220410044E-6
-3.392748642497309	10.363320317554606	9.23501524288781E-6	-8.540578230330465E-6	-2.3253033521888133E-6
-3.3881777990103163	10.052022617744685	8.657292958673246E-6	-7.997003494443146E-6	-2.3031860844597146E-6
-3.379931059854188	9.65560915900371	7.925736170696136E-6	-7.305366947093395E-6	-2.2779518832488105E-6
-3.38003327420144	9.645525660619372	7.90774479912194E-6	-7.28828909132194E-6	-2.2779349384723193E-6
-3.380411775956053	9.63612711841371	7.891753903020879E-6	-7.27286816746382E-6	-2.27870249321478E-6
-3.4070943292007656	9.209820550583608	7.133117700894295E-6	-6.528062048085466E-6	-2.3136994842343967E-6
-3.4177904844649305	8.97279793026408	6.734099254751221E-6	-6.129139702095087E-6	-2.3416781172206433E-6
-4.670507470987797	6.528342318175511	5.144694797089232E-6	-1.859587632953834E-6	-4.73757923659941E-6
-4.472672713765167	6.53165408154053	4.76287558761056E-6	-1.8856868464718617E-6	-4.339706455942523E-6
-4.296096768007061	6.564113874181485	4.546786632038264E-6	-1.981241177679543E-6	-4.055701897022094E-6
-4.1907677441120486	6.6201318525786546	4.40391903021468E-6	-2.112269390108344E-6	-3.850327690602717E-6
-3.42823364007561	8.77881073484247	6.392897695362604E-6	-5.786319822494963E-6	-2.3559059368703112E-6
-3.440421539484517	8.631632878187974	6.151928093069309E-6	-5.53848980840394E-6	-2.3790576534505866E-6
-3.510174069952668	8.051882576425108	5.268320936834674E-6	-4.5787640545588736E-6	-2.5146491682443183E-6
-3.4654247941708625	8.41479710425795	5.815982430066943E-6	-5.1872165661878594E-6	-2.42720985700383E-6
-3.519325274558982	7.974355231943207	5.1634322392598995E-6	-4.457624093942193E-6	-2.539695604811759E-6
-3.8048036653298265	6.960169305120867	4.361003452638281E-6	-2.880248022517033E-6	-3.2476413641921542E-6
-3.942941641067294	6.809098812242506	4.29999088557571E-6	-2.529382114737042E-6	-3.467760968612154E-6
-4.081244662082278	6.715380176995773	4.3861394554026124E-6	-2.3619334030523898E-6	-3.690569409155757E-6
-3.557899482821399	7.6388476831782866	4.838718120366334E-6	-4.018274664012588E-6	-2.6833255482807988E-6
-3.5506928691402093	7.692857622749482	4.8373362864298785E-6	-4.0470995329109934E-6	-2.636764593156964E-6
-3.535122007221198	7.8370201875805385	5.005486031239041E-6	-4.255259026469745E-6	-2.592725692781065E-6
-3.5827478111781415	7.560437912809053	4.7403779652543165E-6	-3.840994582465648E-6	-2.745641511770077E-6
-3.656557182300242	7.31345080673359	4.566424943509126E-6	-3.4703823273145014E-6	-2.9500341250173004E-6
-3.741595319822733	7.091603710798701	4.4707594391561475E-6	-3.1742363179963568E-6	-3.138357574498296E-6
-12.48823622079036	29.318127189803445	1.0187719331652858	-0.2713003991343271	0.8744271876647274
-12.301573729696075	29.291730374054282	0.9812076407095827	-0.2749482990089665	0.8646595732560789
-12.904182385341631	29.37659805299116	1.1067772604694217	-0.2652232842232535	0.8854924547761648
-12.704310573905445	29.35687813300677	1.0635419646422617	-0.2685212964526488	0.8814744805978652
-13.215739023882737	29.375039723105594	1.1713967386401463	-0.2607111301541467	0.8823563932306071
-13.289816212405814	29.38416912499247	1.1883839902986777	-0.26032071125120504	0.8819527604641749
-13.628735756055638	29.408293625969595	1.2555636155784602	-0.25572822026280784	0.8692649806623323
-13.761313265189306	29.420327221129604	1.2824994544889081	-0.25439116527649425	0.8646304137356086
-13.789831291953012	29.42263826529943	1.2873527543030732	-0.25434370362669356	0.8630179973017447
-14.193507593470319	29.351006338599753	1.3496442801978974	-0.2434678847301589	0.8320007314150646
-14.343065600888547	29.30623263263965	1.3684759857064452	-0.23633348983886782	0.8193180822950841
-15.169871121939503	28.7024294022831	1.4922723998525118	-0.17286153390338937	0.7708669599601001
-15.025976096323706	28.826575538617305	1.4698015745618722	-0.18321807525532519	0.7781413535206916
-14.704342841257393	29.099582909420015	1.4203218953346561	-0.20819557057925397	0.7954112125899693
-14.77814405518191	29.048154888872233	1.430511191403432	-0.20166729088687502	0.7903023388005047
-15.194930389272562	28.670268692680192	1.497060754329135	-0.1715277276759308	0.7697676795201553
-15.552436058935607	28.262388145106144	1.561224544301581	-0.15601799702392205	0.7513779513965091
-15.65870487864321	28.128694460225432	1.5809413769325056	-0.15176945872426084	0.7456295748937268
-15.420870685895718	28.414489982476084	1.537795871435363	-0.15904073037823213	0.7582444010465548
-16.14669845066415	27.534817692946177	1.6601961319120628	-0.15498529264696775	0.7043059779887116
-16.18902508127296	27.487365967844962	1.6661271053865827	-0.15605105925552232	0.6996603346188616
-16.090879730623392	27.60512583812312	1.6510556983014184	-0.15447182836229958	0.7093248197395311
-15.906983759261689	27.83045491742547	1.6221316416716196	-0.152270748284267	0.7264260857499469
-15.78801336657089	27.974288039163056	1.603222525159903	-0.15101887209584847	0.7361059262032232
-16.4224657835804	27.241242221715776	1.691340946728643	-0.16536746339245362	0.6742275192683792
-16.636541644582238	27.015574682657572	1.7067987068166144	-0.17294706477457272	0.6456665669535993
-16.701862721366762	26.948993088668995	1.7079501497991212	-0.1759627651301947	0.6363773149204188
-16.98192097775023	26.67928029930171	1.70626677441188	-0.18659393657529177	0.6023630132920796
-17.086567607533095	26.586911131348927	1.7011358074558522	-0.19183369673054557	0.5923713372291834
-16.810764952407226	26.84442366016748	1.706727799015227	-0.18018909753750667	0.6234619561006789
-17.316197999609905	26.352544552541893	1.6816151270893016	-0.20703315688778334	0.5783484469716087
-17.45518464052986	26.210110438215963	1.668206109634105	-0.2150339381596078	0.5719027454305752
-17.722095738557805	25.895382301413925	1.6437640422229112	-0.24707977640588827	0.5716700524418162
-17.72264017583542	25.894744071275742	1.6437053245720719	-0.24714441184578362	0.5716668988716852
-17.932597821946576	25.11386146747848	1.5937901547642839	-0.3370912889617896	0.554022573162718
-17.907096306050956	25.00313633884308	1.5860664650726635	-0.353385082837558	0.545676924166618
-17.75267320881764	24.32471147247125	1.5371052584334357	-0.45402949428584627	0.4935788093190079
-17.92944471255859	25.1306830888716	1.5947015741444963	-0.3352798837811503	0.5543325415656892
-17.722777975835573	25.894232143167198	1.643667727120411	-0.24721406956187844	0.5716468294437465
-17.728945142955695	25.871483784810497	1.6422227958063342	-0.2498316278594413	0.5711402786366248
-17.700264955727473	24.192801294244298	1.5244816123611984	-0.4765569510883264	0.47263064163672674
-17.492893227235577	23.675149455238873	1.4735360193321982	-0.5662095358885646	0.39069147010859484
-17.219818972655105	23.051350814888384	1.4124572460296778	-0.6724502507930221	0.2819913372109676
-17.213682929786287	23.036984749786797	1.4109287394180594	-0.6748652505708191	0.2795324461706011
-17.20651458505761	23.021889840621302	1.4094396024521878	-0.6775160760581251	0.276641817717052
-16.72944438496599	22.0265670999435	1.31824377148137	-0.8422640152387548	0.07949695403608355
-16.772330573218266	22.113599037757318	1.3256585891418173	-0.8290464881961752	0.09672478096154251
-16.97378539565523	22.529669064239176	1.361061166501973	-0.7621289354308454	0.1794773830184888
-16.69878402350933	21.97001521221032	1.314987696053041	-0.8502994537096978	0.06843306450656299
-16.44523432072541	21.481646309928003	1.283170544226731	-0.9217035102152937	-0.02657385268124972
-16.38784636008633	21.382208809377225	1.2800391204378898	-0.9347252867989458	-0.04609343854124105
-16.10429654720809	20.90765006213037	1.2592324426433894	-0.9973068365678183	-0.1435932753086302
-15.229590069694847	19.59839917871314	1.2560883612262057	-1.1083680625015089	-0.4165113430679481
-15.573303162172023	20.08692966262294	1.2501181873254694	-1.0751413406808539	-0.31565421216350126
-15.762739830454272	20.369577854236137	1.2510548425499706	-1.0513922623521457	-0.2561967394703052
-15.676053214728174	20.229671015614727	1.2485535657356912	-1.0654484493831735	-0.2853744585521559
-15.004965242227517	19.29705702264412	1.2570762870853556	-1.1042702090751653	-0.47896843690426744
-14.347740685004595	18.43237628944785	1.202637675009155	-1.0101081689885647	-0.6251647261209095
-14.71316053352021	18.903140185799252	1.2488978942194353	-1.0854597092327603	-0.562242802011087
-14.112301424219844	18.14085757339455	1.1509098937810314	-0.9408299341847168	-0.6509187563760855
-13.786968016309958	17.746840232171802	1.0518915495443681	-0.8296720568977186	-0.6409033304796339
-12.572484095421888	16.31238607204104	0.6035603640064072	-0.43339320268626114	-0.41638743900371983
-12.73923093656964	16.50237005974189	0.665768261930799	-0.48557174276616316	-0.45209215064118746
-13.149721100590622	16.985383718836303	0.8183522380152448	-0.618786109039487	-0.5328659283446135
-13.560443943361147	17.474962802260926	0.9692006500026182	-0.7535904890630271	-0.6059661294915695
-12.433087863224218	16.142914163274668	0.5519763852755022	-0.39264938908608554	-0.38401226359233803
-11.67886765718853	15.130655135953049	0.28751701065432833	-0.17977308334213796	-0.21702196150406977
-11.370603754574383	14.616160191779192	0.18861647226390565	-0.09351701159319227	-0.15664205830302008
-11.928279318244115	15.521235666230787	0.3693543508896264	-0.2474653936852011	-0.26840526609073545
-11.098102119973685	14.067276715400904	0.12154830966186465	-0.04160335681005658	-0.10658221551070829
-10.94829922258624	13.75778922441979	0.08507643824334145	-0.013670741343725585	-0.07885200418178885
-10.566136973193167	12.955069884045642	0.03739608801581741	0.007919863607911502	-0.03233229711958761
-10.528617101577506	12.869997651759531	0.03248705290603451	0.009457116144540192	-0.027636712641337862
-10.125844678960055	12.03212679724241	0.01838106467109828	0.008839766789155297	-0.010347947721688658
-10.205786830641387	12.200371242765215	0.021200801317646237	0.008892916561669854	-0.013843403856305232
-10.11776374681346	12.014636087480781	0.01823867293264504	0.008747099727386702	-0.010125940410158353
-9.799033203597945	11.32040592221854	0.012003626109680721	0.00666652937121272	-0.005078497871775481
-9.732454220074882	11.174895810343436	0.010508741850492966	0.005946943663895805	-0.0035879058735186634
-10.081694286405995	11.938670646469957	0.01751653048239793	0.008463150087883039	-0.00959159284282379
-9.419861471494833	10.505758447346915	0.007211963800607279	0.0024630428075095075	-0.003085518836788871
-9.39945834397536	10.463080013210769	0.007025546857750629	0.0022350508836929336	-0.0030547878582348896
-9.362989365785312	10.388561145610026	0.0067414087115659025	0.0020769465663799847	-0.0030204253698318615
-9.15485933130238	9.94585479357356	0.005250438807942964	9.194329323324659E-4	-0.002923736307436299
-12.250739993292553	19.150604908283345	1.3423416875028704	-1.2024844489850768	-0.503023198355962
-12.385666050996104	19.229462944007324	1.4103358975559295	-1.2451069048423375	-0.5537322739933599
-12.018444755085756	18.995911937273455	1.2038158456196695	-1.1196771944562842	-0.40615941220497764
-11.827571680933026	18.805921238230237	1.1397253642625964	-1.0716313630725953	-0.36251712503297673
-11.71378598197753	18.69006222155872	1.096857937330758	-1.0393430925314613	-0.33359770324005056
-11.489121580415649	18.312221504949157	0.9896040307933762	-0.9483368044693068	-0.2716341142613013
-11.42092816915265	18.202424829191397	0.9583811009889126	-0.9213097507286467	-0.2543781918492431
-11.137081940903064	17.673975351763787	0.8060161263487595	-0.782190165910163	-0.18963472852840793
-11.050577560623434	17.52903972488271	0.7627225492563681	-0.7422862638657801	-0.17160345715189243
-10.900173758069224	17.228821915447778	0.67300244881375	-0.6572032879844973	-0.1436015962105486
-10.59407257662658	16.86993613536655	0.5565291817482151	-0.5467302072079309	-0.10306294888362373
-10.4015251414116	16.663994998799538	0.49243262930021964	-0.4851548469519121	-0.08332968877579978
-9.980308680915373	16.24426542990552	0.36371410309190055	-0.3602204548322214	-0.049021458718374336
-10.52456597891735	16.788877057884427	0.5307270600556534	-0.5223229767503356	-0.09341273596212707
-9.215934750579713	15.702403997568886	0.20152156270810256	-0.19907846503056897	-0.028953140587073357
-9.506635524164235	15.916651407254937	0.26337481377843847	-0.2617808896242713	-0.027227369007035644
-9.713477904294042	16.0562870014233	0.306710145863924	-0.30452166747175535	-0.03535932775759119
-8.987328542896977	15.535943891824608	0.15554575631524276	-0.15248980979244925	-0.02890902356357651
-7.038155536202357	2.4161328913912485	6.702456636277806E-4	6.013401338486144E-4	-2.889840158148624E-4
-7.218271698777633	2.47634434863711	6.823689332674447E-4	5.950958166904151E-4	-3.247501238508648E-4
-7.402921517489648	2.596088343862585	6.910024393525532E-4	5.760474148617577E-4	-3.668154507675739E-4
-5.610926604361966	2.56874897195521	5.503217757345723E-4	5.290797424997005E-4	-4.6463194778587606E-5
-5.791192046184306	2.4885541575675454	5.631882880893055E-4	5.461150341392316E-4	-6.952508086999998E-5
-6.090991914769232	2.367770791599311	5.921801159260585E-4	5.761997016325676E-4	-1.1319208854274579E-4
-6.223300720670824	2.365865245728654	5.995622184495695E-4	5.8098873074486E-4	-1.3384666317689753E-4
-8.524776938151282	15.280293075065625	0.11664039977856178	-0.11188240907064699	-0.0317683559289842
-8.5390176621	15.301185889469425	0.12323762582852614	-0.118253809206081	-0.03344513446488243
-8.574275941324595	15.320887483760043	0.1258962804601323	-0.12102150867043034	-0.033320345438595536
-5.2268760988311245	3.1984387632370352	4.663758223748259E-4	4.3033500819078996E-4	-1.1374054708124564E-5
-5.323022364028059	2.954304032548915	4.977715938268654E-4	4.664841445099882E-4	-1.8253293167041055E-5
-5.411391041049513	2.8046470279535036	5.188451534537258E-4	4.905355136693738E-4	-2.637513784521371E-5
-5.361270108912003	2.863813885716368	5.100165058277662E-4	4.8006163017092407E-4	-2.087621677975129E-5
-5.176470922340737	3.3654332504811606	4.458828255239007E-4	4.08708640763764E-4	-1.0084495683582217E-5
-4.997438755280889	4.032636318053695	3.614154777559974E-4	3.21422192159478E-4	-5.4601052053687505E-6
-5.108994509801874	3.6116460899580636	4.124279529357326E-4	3.732749037536425E-4	-7.484870286908485E-6
-4.991774580661376	4.054261353979088	3.585780607861018E-4	3.1850507186398895E-4	-5.2746073422566375E-6
-6.53602006808163	2.347293243898074	6.25417446456731E-4	5.961774209086181E-4	-1.8796098614156265E-4
-6.871423256057571	2.3759082864320638	6.547710998979135E-4	6.03004913644701E-4	-2.527942122633254E-4
-6.725008134174486	2.363972974785624	6.422509441193361E-4	6.005944336393105E-4	-2.2435709643012767E-4
-7.498445287702315	2.6504749625169852	6.95682263888676E-4	5.671751137849398E-4	-3.880064528605483E-4
-7.543394316053332	2.6908233254228815	6.963940956296471E-4	5.595184739057681E-4	-3.990539293366768E-4
-7.714537633122486	2.9137762658493207	6.887508779465227E-4	5.176126410062817E-4	-4.361822362822742E-4
-7.7891268079090406	3.0564766598021276	6.789239599775307E-4	4.887844024631938E-4	-4.533786481812995E-4
-7.80527300412054	3.4063802626319237	6.290599626637755E-4	4.226559220173053E-4	-4.510410057675807E-4
-7.804324521600502	3.2269612996167556	6.566427906516963E-4	4.5761219633303466E-4	-4.5406024322131565E-4
-7.758877336072651	3.698244931275473	5.821147533962439E-4	3.7295662220136066E-4	-4.358628742434029E-4
-7.751964178591711	3.7286102673963915	5.764596360679827E-4	3.673966244112816E-4	-4.3361634543588026E-4
-4.868412953288395	4.489722570165323	3.094977200668526E-4	2.684978355516133E-4	-1.197943849648132E-6
-4.944274103721604	4.221530184777065	3.396872055574491E-4	2.9934236717816544E-4	-3.7551729180172865E-6
-4.861218645669248	4.514367912389247	3.069238885257286E-4	2.660165915971529E-4	-9.752180434490843E-7
-4.761328567585714	4.872867994409656	2.645152608685113E-4	2.2355600033070869E-4	3.950146646836416E-6
-7.7347878369548635	3.762505605967378	5.696326372654242E-4	3.6251212275154146E-4	-4.2940844617795986E-4
-7.441188952293851	4.488511996506501	4.594082800882855E-4	2.7488817208878147E-4	-3.68066012079006E-4
-7.462522939780039	4.43043664258904	4.6745631472055966E-4	2.817899618231935E-4	-3.724014397490999E-4
-7.583988224902736	4.103803156183615	5.066415984485843E-4	3.15228719484904E-4	-3.931069682863112E-4
-7.428705960551779	4.562167039268793	4.5659513391700744E-4	2.6834618048972574E-4	-3.682800179641203E-4
-7.367225146909923	5.0179675342064245	4.416988966971557E-4	2.2960567555117646E-4	-3.702828408315837E-4
-7.395373926440531	5.510469499667041	4.820464720137927E-4	2.068201614412137E-4	-4.08367430244122E-4
-7.396628687854849	5.543415335697084	4.8412435928469455E-4	2.0479190300434544E-4	-4.1060051004319665E-4
-8.951906927477943	9.55517852325179	0.004530264086178383	7.269606649062446E-4	-0.0028800187278382136
-8.732770861641235	9.107630277300872	0.003405043439248294	3.9854753764974717E-4	-0.0023758248579113074
-8.477149435408428	8.592840803667324	0.0026139799994892546	2.702963164792581E-4	-0.001909913228723057
-8.352048182285694	8.325615036227727	0.0022878298325018608	2.7603735251691467E-4	-0.0017269783965321154
-8.222367325804308	8.079901469599669	0.0020367364277052106	2.6307273631037925E-4	-0.0015670170800332506
-4.558078678429407	5.6727023718291845	1.6889003074444897E-4	1.3410083323232044E-4	1.1167048165468799E-5
-4.661854211303943	5.2307881209663405	2.242606121414407E-4	1.8480851246816573E-4	7.158134583404993E-6
-4.6736829568741065	5.179041007331088	2.3047750522905175E-4	1.9085063964456643E-4	6.712366127932763E-6
-4.664862639408369	5.2157017440172675	2.261489954442689E-4	1.8659231332240683E-4	7.06999878259942E-6
-7.642518454416541	6.7438038314408955	8.33751735200882E-4	1.764746003275645E-4	-6.738277202029474E-4
-7.72390205946121	6.960130553786359	9.998625510871358E-4	1.892450603204046E-4	-7.908097307735389E-4
-7.960824009101229	7.5515457825414485	0.0014300295163903365	2.2685957776366289E-4	-0.0011037399791840982
-7.398279738095727	5.568321714484634	4.884667932236483E-4	2.0371390812765433E-4	-4.144331883114061E-4
-7.486554017062449	6.151026864151781	6.010348341818453E-4	1.8077898986773488E-4	-5.001588989233297E-4
-7.599533786520233	6.612688047526157	7.84009664397997E-4	1.786425243849979E-4	-6.446859550453953E-4
-4.559353287845783	5.783205763653101	1.5127911616192197E-4	1.1885719775826337E-4	1.0446029226075093E-5
-4.539973927898901	6.108340489734484	1.057386623218995E-4	8.123148268440809E-5	9.96510011671234E-6
-4.595870421128182	6.280367827388355	6.260484874541366E-5	4.429599439140395E-5	4.5563837676811655E-6
-11.949523827617073	29.206895619841305	0.9114231911963182	-0.2803579012763069	0.8346759150401051
-11.807688642858182	29.154031813094953	0.8857963884312972	-0.28500918027631983	0.8162799098024947
-12.00330605669702	29.223330979102066	0.9220929447214843	-0.2790842379187332	0.8399872829262796
-11.58017196199464	29.065937130844834	0.8473646057562546	-0.2952038504585523	0.7892437991012964
-11.41683712235142	28.96940271662765	0.8258222490771865	-0.30811756870990903	0.7621546079409268
-11.219350371023808	28.853937987330728	0.8000061573729036	-0.3257853804477897	0.729051820109109
-11.063811648377435	28.68153300927144	0.7945185120549559	-0.3574066077034615	0.6963403206548509
-10.947486528223845	28.535037823889105	0.7913599566339689	-0.3831328134381131	0.6709638093376515
-10.899230615467399	28.323819733732066	0.8202916408887416	-0.4266791048611213	0.6551473544675859
-10.868467577029437	28.194812621939796	0.8375249490833372	-0.4529958482063814	0.6451795599452045
-10.876511202290695	28.109887068149042	0.8644703227209054	-0.4745530981931285	0.6439884008726975
-10.899672074901286	27.854101802332053	0.936236599458632	-0.5342424265727492	0.6360404284228298
-12.412266700730603	28.73183000599365	0.9484341107602864	-0.2879809938355994	0.8311539876648355
-12.004390987243811	28.644127827029816	0.8869393466892929	-0.33456186675378274	0.8046659223486384
-11.418956634563854	28.353076382645266	0.8617671682345295	-0.42501930574269126	0.737737316700014
-11.624144095082618	28.483083006210283	0.8585826801765089	-0.3886536167844167	0.7648817248557306
-11.98757052088968	28.638168487186267	0.8852170531363087	-0.3367474200190937	0.8031524946398626
-11.999455430555999	28.643021141499133	0.8861601543905447	-0.33511222873351293	0.8043523659818735
-11.11438165555979	28.077094826076056	0.8935836720780841	-0.4893240712761645	0.6828648684904821
-11.390783517603357	28.330385589064328	0.8636704100479228	-0.4307881868520054	0.7331266285993637
-11.018694723095315	27.985290635821798	0.9116992854863057	-0.5094092276636629	0.6627909764929085
-13.471803069018005	28.77445563984976	1.2039548941714058	-0.1903106618300302	0.8655216019735299
-13.48260549035852	28.773788416678933	1.2067198211207886	-0.1893902273269044	0.8656154108578696
-12.935354512904492	28.789110493383188	1.0646439101580984	-0.2364261065724953	0.8555197604936002
-12.730299209385468	28.768829272465172	1.0189628815669542	-0.2560397344534857	0.8472677313444104
-14.231290469589101	28.525879619960573	1.395459497057744	-0.14777685142844854	0.8517124966875571
-14.010448775461906	28.63328583652027	1.3427105311952514	-0.15590969771346672	0.8584359595130608
-13.506471729136642	28.767317669153915	1.2128125759737416	-0.18792049004108638	0.8652664580639658
-14.460841527293365	28.39408003504012	1.4463409394277522	-0.14042094237388636	0.8411302948622911
-14.783683682753072	28.129965573228738	1.5026701302817818	-0.13979911713444915	0.8189781048695466
-14.975465100779633	27.963363652093868	1.5345850239957195	-0.14190407067057859	0.8052685416036913
-14.857377166814722	28.070482248494333	1.5156653147702102	-0.1397710416878491	0.8140171817468566
-15.247091508969765	27.723494694946858	1.5786394270553445	-0.14561597031939308	0.7848395515169015
-15.438921475279523	27.548521108541188	1.6084324522656204	-0.14955825029936742	0.7698347200791541
-15.777307067901031	27.23142152114181	1.6574242335006693	-0.15745899088326978	0.7393468840221477
-15.505550048294694	27.4862002405047	1.6185657144195733	-0.15097190509753855	0.76417786855105
-15.95882932927022	27.057658625283377	1.682515725252248	-0.16209690412390917	0.7208454325372143
-16.071627921968407	26.944874315391413	1.6961666694239788	-0.16607240419492153	0.7079977751571462
-16.348879088595037	26.649360708813276	1.7261608972907	-0.1785169636370536	0.6690583802999378
-16.427997019937784	26.555959712111072	1.7321770112151935	-0.18363965855335485	0.656432109414085
-16.656844434007954	26.17623866269756	1.7346130522728795	-0.21362138419881388	0.6036770602860458
-16.696536478621557	26.09508062700545	1.7318301748267462	-0.2216511995775562	0.5919741204491786
-16.835749776418716	25.686852448177994	1.7055602335901172	-0.2657635092107955	0.5313195438513926
-16.845061757485475	25.628453285604436	1.699458575942728	-0.27368797468341644	0.5221114042207171
-16.850433340026893	25.176846057478727	1.6458546889274768	-0.3399295111173477	0.44971773198798143
-16.85038673364371	25.14105029551206	1.6414553675412282	-0.34533873057427045	0.44399331239946116
-16.822804208812027	24.752145786172367	1.5938876750929531	-0.40340559914896174	0.3841406551846686
-16.814022621155868	24.619664448408173	1.5776281670089851	-0.42313056452728237	0.36375530311993254
-16.812945472733826	24.6090037446475	1.5763527348749269	-0.4247194447604513	0.3621107394324838
-16.723937840816944	24.10943746964462	1.5130329290452205	-0.5036840380034531	0.2781180279446748
-16.711672631053567	24.055094941481215	1.5062641359876552	-0.5122347809724006	0.2691680240554109
-16.289023552988983	22.907733919851253	1.3579422372535315	-0.6976660655379381	0.061259755748757666
-16.541701583590093	23.45604246001041	1.4324336500281059	-0.6074818964162498	0.16583290515385632
-16.554803726644348	23.499372302025698	1.4377505278126375	-0.6006546537971456	0.1732422613745999
-16.28488538521969	22.898119481008653	1.3566871322334662	-0.6992066226950504	0.059438875276350764
-16.26218103763534	22.856454352609262	1.3518663314499824	-0.7059651880367139	0.051280869295760215
-15.969194038819062	22.31634337785984	1.2895079324507073	-0.7934248814528867	-0.05469318798939622
-15.890230123807179	22.1925020649246	1.2796330719480509	-0.8129848749729303	-0.07906858029529813
-15.611918811164477	21.76175729997115	1.2435849893642261	-0.8805302272292106	-0.1649451921133052
-15.389654649869971	21.467446140267274	1.2302392614647462	-0.9243165473408683	-0.22441067447283897
-15.211472875440649	21.22502075941048	1.21853424510934	-0.9594310467108941	-0.27426678177908004
-14.852605830718518	20.76860561637889	1.219958485728387	-1.0205572925329676	-0.36531368022531163
-14.818368111934701	20.727265125728813	1.219595861037588	-1.026264127138963	-0.37384239163488453
-14.010753868674147	19.956266747716498	1.256023950756754	-1.1185090420746668	-0.5157336186886319
-14.087441807327457	20.012526511232718	1.2512247817086062	-1.112138408711412	-0.5080398135960447
-14.468160486474938	20.371519812579944	1.2292549864935363	-1.0711879021004678	-0.44416837535059395
-14.161164464278139	20.08381166702931	1.2462495087493604	-1.1044522529285303	-0.4959603965163703
-14.781086333771103	20.690256417429	1.2204212209072902	-1.0311440458871117	-0.38141269801537586
-12.566775432145782	19.255877513320883	1.390174100324388	-1.2298908460167985	-0.5666474482529699
-13.290339014836286	19.46305631769065	1.3077299960788764	-1.1742691364931193	-0.5741563018681727
-13.1729303124603	19.418787275288505	1.320727672814884	-1.182808662949288	-0.5785424600588258
-12.843245224742368	19.28971157894774	1.357579541579713	-1.2066799335272738	-0.5900501347244308
-13.364979556612642	19.508469790386137	1.3030868331257586	-1.1698652640724805	-0.5700536718856524
-13.714991928392514	19.7215588672211	1.2759060313311972	-1.1448302084398492	-0.5496902295928552
-10.73275094914898	27.601566124654774	1.0003646700971773	-0.5707553920514715	0.5942638879442719
-10.621312259153935	27.431657608134955	1.0376577484218839	-0.5932336976211292	0.5651062614706966
-10.494472622804425	27.139762728691487	1.0956315316049303	-0.6266412845876136	0.5169604068650602
-10.440814811578786	26.97290839065918	1.1190289086346685	-0.6430084006234266	0.4888266078041039
-10.340010025599554	26.46761329405222	1.1879829619575735	-0.6922677397324859	0.401111824965916
-10.310942985096554	26.231506882359504	1.2071941083785895	-0.7123079401446354	0.3589560201577055
-10.254915889396067	25.788604694922874	1.2700698884571606	-0.7590678601476946	0.2808975667568708
-10.226478276469011	25.49740684588262	1.30415869664394	-0.7888263692525708	0.22704175564696447
-10.15297056364784	24.454238785309386	1.4640668097425256	-0.9103714145803067	0.04706653355175411
-10.148816922605754	23.97207807587904	1.5325706122129594	-0.9662597329542602	-0.03385334716858189
-10.1572747910747	24.735583520367605	1.4238498391458947	-0.8773896531807257	0.0943974871184286
-10.162097597121184	24.830116402868736	1.4108190393636577	-0.8665212174168362	0.11088385690278525
-10.162546766859359	23.84260305188515	1.5475863531422935	-0.9810516039618827	-0.05371654517625479
-10.199764060738538	23.17965757589045	1.6321214336747256	-1.0575227976894417	-0.16049972798762324
-10.264133457042867	22.925685144978395	1.6484182227766424	-1.0837732713268595	-0.19719231948178118
-10.334836167150385	22.416165687077918	1.7009287606261365	-1.1387890342959923	-0.27773548968480255
-10.491992980100063	22.018023813554393	1.7150305405843855	-1.1802444282843179	-0.3328277095978659
-11.549836964138185	20.072338696358347	1.6925826020461117	-1.323208722571315	-0.5608554650635323
-11.554967867880773	20.064003427239495	1.6917665459098796	-1.3232716070623456	-0.5615424178630631
-10.551136967279964	21.796553611972193	1.732028607859159	-1.2039653502151406	-0.3661938902597016
-10.861109989919282	21.2561808403101	1.7244750591101052	-1.252263392973851	-0.4333346843371604
-10.944210941660401	21.11696785294288	1.7251401475475332	-1.265846025437627	-0.4511338202705646
-11.133323225905555	20.800917117156818	1.7186151109694778	-1.2886783524095375	-0.48749766248918197
-11.346534801731305	20.436488911990164	1.7068413509046838	-1.3091173490306915	-0.5251235820120975
-11.231518843805489	20.62710766906838	1.7179012674966692	-1.3007410363874354	-0.5067205759375677
-11.741469854730147	19.77949816437784	1.6663541191564466	-1.3268269933731975	-0.5880554775474525
-11.841147224706019	19.661418434931374	1.6429589009489478	-1.3239184448277115	-0.5937085154077248
-11.973386913159729	19.52262481256701	1.6127303902556842	-1.3207541020607594	-0.5994468795666827
-12.17042537041236	19.353881967026794	1.5363258002074422	-1.2955129277551383	-0.592067331120768
-12.254791953417843	19.298450378205736	1.4849874944875001	-1.2755814576672941	-0.5767277178331902
-12.107678242949614	19.405561627556374	1.5589685127066513	-1.3020305891531123	-0.594613961104959
-4.288326386940742	5.8070230604936794	0.04334465942028347	0.03700374569418554	-0.016139954885116468
-4.307057605244767	5.526002436139832	0.059460970298949894	0.05178644400802312	-0.017584132739606944
-4.180171464701457	5.245978145694322	0.07621200943139578	0.06829947032014548	-0.011081193468832039
-4.162615861022818	5.199209053922773	0.07884682926304391	0.07078129169994642	-0.010197187728194657
-4.143652721141185	5.191949089536986	0.07939081446252008	0.07117242554612424	-0.009293679840744891
-4.014987066173259	6.398560350145364	0.009449758367183524	0.005400344932350623	-0.00712054743220897
-4.102160277057983	6.226155071234556	0.019212464879086264	0.014920424148458997	-0.009281063782815058
-4.158587255864665	6.1200098173878565	0.025390152421583878	0.02101347796978717	-0.010903205339741477
-4.284793079351208	5.824858607178209	0.0422675721465192	0.03597711444501928	-0.015961776343083926
-3.6322745368198053	5.1479752237781815	0.08471839514159903	0.07493810159701167	0.019576856074802508
-3.7520724673596213	5.133869891353276	0.0849088286510017	0.07543018168757581	0.01202102494436396
-4.068810461062704	5.185234828589743	0.0804006923659092	0.0719458401342474	-0.005163756526572985
-3.4079134276844885	5.238028583704212	0.08238744788989635	0.06993226023579131	0.03311532913196444
-3.870611147185512	6.723331704642558	0.008866721739067156	-0.007941297464901964	-0.0011605867263944781
-3.93550508782948	6.569124366309313	0.010796545866635051	-0.004362679893476468	-0.0029886220355130177
-3.083077723553127	5.477621858005871	0.07759324327142286	0.05538253501248688	0.05356557697574712
-3.2016356353304536	5.395281637801698	0.08004997786819035	0.061065154274888386	0.04582885920763534
-2.9250367521464256	5.618751443255416	0.08149789413555451	0.04674521362883087	0.06438068725312983
-2.808073832376915	5.742408533499555	0.08337131492740187	0.03946460932881988	0.07161591604093724
-2.561109083068193	6.012828978318681	0.10273894166725736	0.02333604326972093	0.08947514176016619
-3.6562255957727294	7.214473650128381	0.02514278070220727	-0.021090190575510842	-7.834065756265475E-4
-3.592522873141893	7.34008329807876	0.045694135123697195	-0.037299068807534703	0.0024284780264464674
-3.54328167840365	7.470859406778205	0.051626730157812786	-0.042141910217488664	0.002744279256353532
-2.1477862434435124	6.617732931249476	0.1638058304068851	-0.021170955957754506	0.12520623583118823
-2.178221292733067	6.571855578800015	0.15798343467045206	-0.016954511756274687	0.12287806220427093
-2.0648331524982755	6.7576354797203635	0.18028886181091058	-0.03378374417793985	0.1319244780351207
-1.8849213199230619	7.066868042911974	0.2164256252850304	-0.06156404788078267	0.14607341463586507
-2.4120263893614973	6.229400814325045	0.12345744731052825	0.008372044643653816	0.10241804833141052
-2.5361866250272955	6.047252036713077	0.10481029968319049	0.02169043210681815	0.09128018196115159
-3.935819787141531	17.984500048599497	0.9675478970150942	-0.5387106257512905	0.11202857401215006
-3.78336958602557	17.993315823553566	0.9591612617545714	-0.5406779601673286	0.11027112966645394
-3.427077741744119	7.766058137175304	0.11794596827268246	-0.09397861845365117	0.007570693075284641
-3.406569881135219	7.832445527304884	0.12664278840170554	-0.10019912703190442	0.008029898125677408
-3.395983191054093	7.883794864942119	0.13336975208798574	-0.10474826914036123	0.008602702341496167
-3.3371281060386737	8.150918617555703	0.17125178825412132	-0.12684716035864668	0.010903551504125128
-1.278169408830863	8.48437433428823	0.3826912767441655	-0.19383435377718522	0.19114594207154734
-1.4540629241815408	8.03470965362341	0.33060689456830283	-0.15130298412585394	0.18109893370465108
-1.8167261401452421	7.208011822579171	0.23212337642399522	-0.07425307686094823	0.1525027848263305
-1.5523830370140876	7.789776732269239	0.30094404324579843	-0.12707003789614546	0.17250714190733174
-0.9410764433027281	9.405038530050247	0.48047495626591236	-0.27500343995510634	0.20439532630441265
-1.0329367331417418	9.151234284338832	0.45444981673711593	-0.2543820875791931	0.20145756110203797
-0.7679094447811552	9.95277965234512	0.5292155925457548	-0.3141192980778217	0.20797475805184495
-0.33002843814312044	12.134348277380695	0.6913258620851135	-0.4461515611861725	0.20697086609811627
-0.3357764586920513	12.078843485378034	0.6878253439264523	-0.4432593705580542	0.20732943691625424
-3.417433509638533	17.827381727176302	0.9427727377588586	-0.5481695376459581	0.1124216372364777
-3.353382382951112	17.741842308688575	0.9406146036229099	-0.5501360836726856	0.11384770011314255
-3.674832941632539	17.93323560833925	0.9547429191350474	-0.5421274292064324	0.11201881211499362
-3.5409307277999584	17.885907081965335	0.9487203446517329	-0.5458805003811399	0.11171986510705473
-3.1860561960175433	17.549365365355296	0.9342112983159583	-0.5529689436255869	0.11600444255564224
-2.9981130641699174	17.395321314172424	0.9283116353086891	-0.5549046763398153	0.11816530904914707
-3.2165215628928006	17.57820816975883	0.9350717630870752	-0.5521547681993818	0.11587543024611263
-4.1137207324417435	17.95308223849858	0.9804050712293739	-0.5354276196871182	0.11159849920229625
-4.160621080742889	17.795938972454014	0.9864071152051883	-0.5357558515539749	0.11354848425800138
-4.190763877417752	17.70804950350443	0.9896665252194765	-0.5345445313186622	0.1141782625873976
-0.33050020850094985	12.145123827625998	0.6918640577796291	-0.4465745215891235	0.20684279624935858
-1.4343564303268679	16.31909273804294	0.867474466239192	-0.5596179428913219	0.1402524415370084
-1.3066176526698219	16.0680303809159	0.8594368581912408	-0.5587679066916795	0.14322228341768445
-1.1152979539279455	15.611202681804269	0.8449080864942585	-0.554049801819563	0.1507922564699387
-2.4474803932797915	17.1585224792057	0.9127286293207608	-0.5585300541779673	0.12522125643594412
-2.055761384167546	17.041296048986602	0.899099403904389	-0.5610688237357989	0.12893412381544236
-1.9984998164489554	17.002629506016117	0.8966662262630727	-0.5608127102458682	0.13015567095073496
-1.5724149375605685	16.580962567434636	0.876724389064234	-0.5619428392909291	0.13623566268970616
-2.9820955633715815	17.38344915169903	0.9278293373188603	-0.5550240647540805	0.11838703630649657
-2.724789042326286	17.256116533629893	0.9204779440490598	-0.5568054529308358	0.12179597978484785
-2.531457869203797	17.190304756335227	0.915093097867439	-0.5584164206813337	0.12361205500846703
-4.183190145794866	17.56540290424019	0.9890176582288175	-0.5341324961949232	0.11535416206987206
-4.207099313692599	17.371866069837257	0.9916237035270673	-0.5354216702678333	0.11655025763984621
-4.17345519997633	17.089831976884682	0.9860886345429581	-0.537258067680606	0.11579388380106903
-3.3148310309893363	8.423923301546052	0.20997877068398946	-0.1532775757565733	0.011314446497438839
-3.3001926290874843	8.663118489326514	0.24141424674198592	-0.17640552832018067	0.010867991682755868
-3.2862287614074197	8.915212706658004	0.2735192568200372	-0.19890000985278988	0.012300098475120142
-3.2794829862540458	9.153166440048345	0.30608285037935284	-0.2221770761432823	0.013605884871710787
-0.3805651487088481	12.953841366376702	0.7335084547079578	-0.480033075198782	0.19630892107324405
-0.4307061904896281	13.36924122248353	0.7551447117074332	-0.49768490580239355	0.19031426149604186
-0.5075965103225141	13.744646939005303	0.7709270497962678	-0.5085599391714604	0.18466748161617372
-0.5977318219793605	14.096499370658435	0.7872442808494582	-0.5207957736697818	0.17813981566677134
-3.2676731937878696	9.605726412719452	0.36318161370852065	-0.26019243469620607	0.019506823419830042
-3.256429234120413	10.042692132374542	0.4170236296164194	-0.29556062048812726	0.025558470129270875
-3.268410707882346	10.416945356274994	0.45775916388401283	-0.3202011762526705	0.03036286387473658
-0.6591870284780542	10.31262568099423	0.5622318810255423	-0.3409950999487317	0.2102267232288579
-0.42285288091859907	11.258976825610697	0.6360644511902812	-0.4004941022801292	0.21246440312010823
-0.42939644071267913	11.215805729165236	0.63277821313495	-0.39770361430830065	0.21255928453013198
-0.6312573047807166	10.428088654680536	0.5723045447562506	-0.3494844298986726	0.2106964416911803
-3.2903234695987535	10.897386429199772	0.513138005039297	-0.3549032216954797	0.036251083427634445
-2.987291544864133	17.386535233830127	0.9280016797565906	-0.555001827919979	0.11830892366231978
-4.164359810315925	17.031866286091535	0.9846257580128208	-0.5372762721819822	0.11595541973888862
-0.7097934901376413	14.466809880080852	0.8035880489263574	-0.5324461066788198	0.17073630588637007
-0.8575672753041089	14.969271293498517	0.8214559011510065	-0.5424185707694648	0.1624076051943207
-0.9532329287786547	15.217415294466539	0.8318254075914191	-0.5488313616402385	0.15712119769378802
-4.1386892518049425	16.602845789463966	0.9718405165423531	-0.5366860025330279	0.1130479489046192
-4.159558946386909	16.976159925336383	0.9828424098855774	-0.5367043650567224	0.1159739369210266
-4.083322820670365	16.225441788462653	0.9558392844606255	-0.5347869723832732	0.10991232738532056
-4.075875945060494	16.183223288394085	0.9539036752225405	-0.534390568575703	0.10976574964830275
-3.9528003255732322	15.292784673108926	0.9010857241366879	-0.524326295153123	0.0952925149088322
-3.9992067929440043	15.73055462668215	0.9288567777001792	-0.5309502886237668	0.10322476397597694
-4.068371905853679	16.139351008679608	0.9513145853631175	-0.5337193001184919	0.10922830228052301
-3.903746688804401	14.691009127397303	0.8598736824921678	-0.5116919930647079	0.08478636315487408
-3.86987704440043	14.375574603567006	0.8362213828213949	-0.5032375379113156	0.08021020659814918
-3.9256796422272324	14.820378173973397	0.8691250578797438	-0.5142064906775518	0.08681951505594221
-3.9497350317267026	15.228464150498013	0.8967310447122369	-0.5228750696807107	0.09420222789833378
-3.7268568443784513	13.894308007070336	0.7974838904993966	-0.4920466421263839	0.07387337864150091
-3.698215854277132	13.779058127098043	0.7879312661608447	-0.4888829913093095	0.07239525495523862
-3.6779639093146645	13.673870011895303	0.7786281621597967	-0.4848999485104665	0.07124024497455318
-3.571181750067259	13.33170586472178	0.7492494895521311	-0.4750147326346268	0.06681576305760933
-3.4835043026903465	12.977876322076302	0.7167847622934993	-0.4604662640583942	0.06400109813128455
-3.404126025364066	12.339701968592273	0.6596464940588551	-0.43510005206279667	0.054516365469310976
-3.3488293333994186	11.895449310153229	0.6145132982717336	-0.41094885445874924	0.049721176477398356
-3.300315153385468	11.14083500028607	0.5399211000174873	-0.37103053492769833	0.03934414487484883
-3.9511621749674837	15.271050023970451	0.8996635662458751	-0.523903595440308	0.09501124651588876
-8.244373317370188	14.628658956740194	1.9438994232778523E-5	-1.6079613200778664E-5	-1.0709316710605021E-5
-8.208489142862772	14.204433859089825	1.8787310989705838E-5	-1.5349935769571475E-5	-1.0652591594416739E-5
-8.193734077492797	13.966873422743047	1.8427529200189663E-5	-1.4935677081146577E-5	-1.0634244001374298E-5
-8.232676222944097	14.462837941075223	1.9181961854910435E-5	-1.5797328730039566E-5	-1.0683909894652041E-5
-8.19035693955016	13.837323106092928	1.8236242871595088E-5	-1.4700836291458408E-5	-1.0636659986073626E-5
-8.113167709168138	13.369167772280294	1.7504814127718542E-5	-1.3885944545230191E-5	-1.0528405633957364E-5
-8.077142174814208	13.181783020574018	1.720842329040917E-5	-1.3548549300552384E-5	-1.0481020480456085E-5
-7.967407351985131	12.816549861797377	1.6608721206372747E-5	-1.2921706745326701E-5	-1.0315238563202818E-5
-7.4202031915344335	11.241546128091116	1.3962873511070498E-5	-1.0188964353337414E-5	-9.439065382584953E-6
-7.380855782333087	11.139150568907128	1.378298827640715E-5	-9.998931152174495E-6	-9.373070156275129E-6
-7.603903539139292	11.751642921695533	1.4824405591269414E-5	-1.107965999067157E-5	-9.739480853150313E-6
-7.696154479064555	11.994745340563997	1.5237983382678158E-5	-1.1496323615579182E-5	-9.892084179084679E-6
-7.744684776673163	12.145936214046198	1.5483819475463677E-5	-1.1751125738956617E-5	-9.967028780926179E-6
-7.337783016568444	11.036160898112158	1.35974591953018E-5	-9.807541020651117E-6	-9.298473344238066E-6
-5.478513842259125	7.328297301269693	7.098892327715308E-6	-3.340412860134836E-6	-6.161015499913929E-6
-5.496335515484936	7.350666297835906	7.144340009734099E-6	-3.373276251725702E-6	-6.189864656518786E-6
-5.513292533723025	7.373441024034741	7.188382696417299E-6	-3.413131991721898E-6	-6.217268134462239E-6
-5.7782594324877365	7.704138241466704	7.920334172369515E-6	-3.9620477358568005E-6	-6.696594919266238E-6
-5.226288884072366	6.97442447090005	6.415539818504035E-6	-2.664963037596369E-6	-5.737383402487639E-6
-5.1320395346395955	6.880771446866525	6.189791779000467E-6	-2.516848264708681E-6	-5.576432881146221E-6
-4.981658732436152	6.746084424883188	5.83769631013083E-6	-2.2552645051730477E-6	-5.301277977638972E-6
-4.872230788355059	6.663668971542325	5.571899435142284E-6	-2.1007017372231787E-6	-5.093828055276125E-6
-5.95993806317256	8.088641025459268	8.524869695357013E-6	-4.717740447529204E-6	-6.975889062902691E-6
-6.156106083074739	8.43849134717127	9.126215244902192E-6	-5.277460586202298E-6	-7.2949807617450405E-6
-6.3622803987511345	8.893710900037291	9.874520520640048E-6	-6.118046927190191E-6	-7.6248410269783914E-6
-7.037730777065047	10.279206689455364	1.22907102520073E-5	-8.47792991106394E-6	-8.78048790227894E-6
-6.511291309796823	9.166024915663732	1.0352176334210263E-5	-6.525802262732304E-6	-7.885077317398543E-6
-6.961309529005052	10.091919377967345	1.1973510780347977E-5	-8.155724953207637E-6	-8.65409487133934E-6
-6.976746835639336	10.11701394282087	1.2017600225221832E-5	-8.192857818871978E-6	-8.678754818464921E-6
-11.149672852779776	19.026028297048256	0.18557322328638715	-0.04497758736447993	-0.09964274446008793
-11.177286946315288	19.099277703541333	0.18666611060640195	-0.046583082612856014	-0.10006942469043807
-9.18227086019565	22.941744559833715	0.17716702364840925	-0.11686916800883079	-0.06295991960938872
-8.933979733519063	23.042297787756027	0.17288901615979962	-0.11862012253346077	-0.057538115377183466
-9.497726748011418	22.723004536194928	0.18097897246854533	-0.11265267632199263	-0.06915211673647992
-11.201816179455392	19.362671115833425	0.1883259518150975	-0.05159922636484693	-0.10001070941163234
-11.022193536741858	18.71762456011473	0.18100953657261906	-0.03869853529058201	-0.09779291985208446
-10.948655511422155	18.634752597804788	0.1783818389550081	-0.03663859543826202	-0.09639143859988393
-10.739200803101152	18.414265673982754	0.17130507008971058	-0.03161918724244599	-0.09258870936251104
-10.426129079411938	18.242868662510936	0.16013008640926768	-0.026775264738516144	-0.0861834326771219
-10.351495060601314	18.19934593348884	0.1574757033350414	-0.025679104884184286	-0.0846488655653699
-10.276659955502009	18.164399203559437	0.15483271682836344	-0.024721287151215222	-0.0831860563238932
-10.051706148564318	18.092298620546728	0.1464662754502843	-0.022356774975134035	-0.07821023119760351
-11.220597943108505	19.547650220008503	0.1894918166686128	-0.05507480162979767	-0.09994468835487914
-11.213232813518047	19.613678726955158	0.18960870808914626	-0.05610812448284733	-0.09977617790120905
-11.167862918473158	19.983763373685665	0.1903703772691115	-0.06297403038368268	-0.0983787897565937
-11.119734753615504	20.180895538942224	0.1905021687786187	-0.0661771351151329	-0.09758840472435709
-10.889962382093142	20.81510177874138	0.18974726963677868	-0.0772810453900558	-0.09327885192559981
-10.989883259185685	20.57314650704364	0.19014410494415124	-0.0733189680976617	-0.09489354668821814
-10.670647697607485	21.25443563231954	0.1888712724881706	-0.0851691539634954	-0.08940405848566625
-8.656589193032165	23.077778160673812	0.16665677978371565	-0.1187410728878053	-0.05195507705836644
-8.262164632393056	22.97490850022338	0.15505262054030367	-0.11512075773043545	-0.043129138269788266
-8.093510801985081	22.896766634500132	0.14961889263660155	-0.11289132445679885	-0.03977252620196019
-7.68989912608717	22.564207698669875	0.13437632768148866	-0.10354883041489504	-0.030972764537114544
-10.61906467426591	21.352055718189742	0.18867513754114154	-0.08676753888687311	-0.08866742585900583
-9.936768220586934	22.310409278173573	0.1853932688606032	-0.10475610948472056	-0.07730542694587186
-9.627937960973474	22.62487940796674	0.18269336951130918	-0.11088096181507345	-0.07154424454262961
-9.573169961095976	22.676544366109272	0.18213716512158123	-0.11183983847072587	-0.07059335782428441
-10.134279956953314	22.058148587414195	0.18623097836728883	-0.09973859595982489	-0.0808730081918608
-10.304582249602808	21.836678921374176	0.18737672241568565	-0.09570926836061971	-0.08359227409279445
-10.555587977067566	21.45179651669559	0.188310891145764	-0.08844003968848031	-0.08778674421441118
-9.871150253323467	18.04329134881533	0.13988924610921322	-0.02073506400426443	-0.07449726127786145
-9.4491510421968	17.986087424675254	0.1230213982221248	-0.017437047728570878	-0.06486139751092132
-9.39405468440286	17.97674307009461	0.12084763114372404	-0.01704758831781225	-0.06366676349845225
-9.318824933668623	17.968766098777905	0.11763958675993565	-0.01649701617386779	-0.061925178773638796
-8.866655676614846	17.930756511797174	0.09852013493425751	-0.013513418229930595	-0.051194739437133846
-7.460370084706861	22.326890903804703	0.12531665652223428	-0.09766775653218221	-0.026878924702640222
-7.181921823170052	22.004421546653404	0.11332594817110454	-0.0887120075618892	-0.021432340071779184
-6.980050576019263	21.793148493492453	0.1054770978398464	-0.08353932751691108	-0.01807280431047851
-6.576542696581086	21.409318391621486	0.09049849495357717	-0.07313627857981025	-0.010787767388698175
-8.591810565175942	17.924390418426363	0.08585269364883771	-0.011587912827334642	-0.044449704007835156
-8.160987566235585	17.895824611247768	0.06377943321711362	-0.008312898657961781	-0.03275436025725363
-8.427526747689353	17.911776804777684	0.07760044753795768	-0.010385164097799528	-0.04009463991165203
-8.540982568507179	17.920050757602066	0.08353245237127119	-0.011259894703151653	-0.0432144130582044
-5.864615339578987	20.755750631962357	0.06724134607159529	-0.056468183863738405	0.00166497734031943
-5.543802938210256	20.38074487517408	0.05614648847213495	-0.04680312499246311	0.0068973601989941275
-6.504364858334945	21.34437545298176	0.08807505385674408	-0.07161416681806415	-0.009669920350574563
-5.970918121132899	20.87023242852833	0.07082851162607116	-0.05901617678345525	1.592505198796195E-4
-5.171797381464162	19.89737251545445	0.04381134813949652	-0.036611052361192685	0.01076169333323385
-5.0245480447987125	19.683822661130662	0.038718619754483444	-0.03149130824459584	0.012506970496257722
-4.900152014728899	19.401774462066626	0.03340937201110933	-0.026364929696043322	0.01246130245763212
-8.045165203849148	17.895237150670994	0.05571468841741364	-0.007152204939339623	-0.028306277485882405
-7.828330068792466	17.887207984644846	0.0395867473246624	-0.005231596786344582	-0.019883300811858205
-7.588389628929521	17.819549385161938	0.00936285015603796	-8.172906698101079E-4	-0.004801430030429623
-4.683175416995011	18.92056128922509	0.02494577460734361	-0.018227673615388226	0.013339409828382094
-4.557131527726211	18.533459102138394	0.019862893746337536	-0.014154290482839366	0.01225834175673232
-4.377707594286538	17.57417867700677	0.009419385053556427	-0.0054138325863208195	0.0076432693895239845
-4.375950900357417	17.526057226949376	0.008829490639276542	-0.004974870476635658	0.007277515886260445
-4.484941864981501	18.19838652331461	0.015088732737548294	-0.009793816247672959	0.01085102299203584
-4.372825752777866	17.497105804998277	0.008582293780000257	-0.004846367117417454	0.007073544891443308
-4.260063754969469	16.957122878843833	0.006160815381062009	-0.0029460626660225233	0.004960451781690573
-4.2543796491463395	16.88173839584814	0.00574782090196759	-0.0027344295976405144	0.004579488153589435
-4.172479120773178	16.325671413989923	0.004427054137522989	-0.001679346625099065	0.0031272341521108088
-4.151871519508384	16.155447405066244	0.004011502154437472	-0.0013261699689565557	0.0026555612926780388
-4.144035245207647	16.121454065378032	0.003993364756921785	-0.0012925539245650034	0.002613237603003748
-4.072421898747817	15.289956430567175	0.002552212024733818	-3.194305101590734E-4	0.0012785587690892775
-4.095328121705499	15.489697359268533	0.002828170015263462	-4.948610886696045E-4	0.0014750516134394254
-4.118480058777639	15.68595857984359	0.0032508961558059667	-7.321995225830403E-4	0.0018258927236187556
-4.140149876500907	16.06180723438685	0.0038861007437692263	-0.0012264469118842428	0.0025188634150293448
-4.179593610389492	14.862900564725685	0.0017467125659238476	5.9203341114877185E-5	7.282549563588758E-4
-4.129583690004605	15.034457843656845	0.002059647889175797	-5.043359232828591E-5	9.282480242937146E-4
-4.332504046130264	14.727261534199787	9.070166175381116E-4	-2.339718965455147E-5	4.161348254770753E-4
-6.864381120883843	17.824925970386563	2.4110777055765664E-5	-2.159455817006702E-5	-8.659870847333774E-6
-7.111456277637915	17.862901719600874	2.4297972755754285E-5	-2.168056466243619E-5	-9.13356597039292E-6
-7.361730330183262	17.815658423143518	2.4322563460437964E-5	-2.158646064273953E-5	-9.610769073831926E-6
-6.699631952192596	17.790187728061333	2.3964710691682167E-5	-2.1520166439163776E-5	-8.346303112864713E-6
-6.471535900809904	17.65611081898578	2.3593624511578433E-5	-2.1239715670516655E-5	-7.913447835292898E-6
-6.01856299486931	16.965651538393175	2.2044862534091538E-5	-1.9921341338574848E-5	-7.07458125765842E-6
-6.018217814642384	16.964954947243214	2.2043362380619055E-5	-1.9920034277179117E-5	-7.073943016594099E-6
-6.192614293475787	17.31914560580889	2.2801220763429016E-5	-2.0576960269264097E-5	-7.39292946554643E-6
-6.358826975092747	17.562077889890872	2.3358180864122685E-5	-2.1054279511038554E-5	-7.701290652796622E-6
-6.018066056155799	16.964687362149334	2.204279364574417E-5	-1.9919551377841232E-5	-7.073657016598844E-6
-4.908304538333134	14.969355025422521	1.801520307223539E-5	-1.647138323873213E-5	-5.096375047143374E-6
-4.894965705707698	14.956384548239772	1.79871977331855E-5	-1.6448484300427875E-5	-5.073114746454248E-6
-5.522668475480044	15.89108446419409	1.9893812438461244E-5	-1.805153594555279E-5	-6.1957951010769775E-6
-5.590293973325887	16.02332329799043	2.01541888657392E-5	-1.827409233425891E-5	-6.31600373674912E-6
-5.62503595550961	16.102423683804165	2.0307819700370068E-5	-1.84073402107225E-5	-6.374272439398516E-6
-5.79838945170203	16.47567517825189	2.105189685117105E-5	-1.9053841690810767E-5	-6.683541713592106E-6
-5.818300420163335	16.518599132988257	2.1136358963528253E-5	-1.912741879215308E-5	-6.716660771349741E-6
-6.016563718580136	16.961325465432818	2.2035971559665285E-5	-1.991360680760744E-5	-7.070959216322456E-6
-4.911331118979538	14.97328547513143	1.802345663182128E-5	-1.647824609399241E-5	-5.101885452006308E-6
-5.0735700023776875	15.16993664121582	1.8435285890612977E-5	-1.6817734219084384E-5	-5.391477836583038E-6
-5.223708594183212	15.375437594116095	1.8859321875953635E-5	-1.7173643475761454E-5	-5.657909753098116E-6
-5.2244114000787105	15.376332166246335	1.8861165166158438E-5	-1.7175171711527796E-5	-5.659141273164159E-6
-5.424504479191739	15.698092793846305	1.9510505632267085E-5	-1.7721768196710245E-5	-6.017884777180935E-6
-5.22565127061393	15.37825402853767	1.8865027681233807E-5	-1.7178436850932324E-5	-5.661305967184692E-6
-4.7077301313837365	14.774519111724057	1.7594819110662593E-5	-1.6126549484536927E-5	-4.748082680860756E-6
-4.675015183440867	14.74800878513003	1.7538712394451227E-5	-1.6080201442953215E-5	-4.693850681274546E-6
-3.7658512309524754	7.028045440845924	4.392167144111997E-6	-3.026340299334545E-6	-3.1714772942870837E-6
