# Supplementary material for: Thyroarytenoid muscle fiber orientation regulates the ability to modulate vocal fold vertical thickness
Source: PLoS One. 2025 Dec 4;20(12):e0337735. doi: 10.1371/journal.pone.0337735 (PMC12677544; doi:10.1371/journal.pone.0337735)
Supplement: S4 Data — (ZIP) [file pone.0337735.s004.zip › Male/contourA8TA5.csv]

% Model	Angle7.mph
% Version	COMSOL 6.1.0.357
% Date	Dec 14 2024, 03:24
% Dimension	2
% Nodes	720
% Expressions	3
% Description	Line
% cpl1x	cpl1y	Displacement magnitude	u	v
-11.968005616002486	39.650844643500406	1.3887306501883896	1.573601791715206E-4	0.19196851786670105
-12.100925229184412	39.521184251215715	1.3868892098971377	1.5653857124484053E-4	0.1919826936457244
-11.810234379374002	39.74293127707726	1.3900358196612645	1.5794686442136544E-4	0.19195805071857025
-11.76596306338081	39.775513356632324	1.3904987506226938	1.5815367226744274E-4	0.19195441975667074
-11.47739948826791	39.862189693672036	1.3917294507498015	1.5870462792306832E-4	0.19194368126019076
-11.258980847445656	39.857881496438054	1.391666089098959	1.5867756994284192E-4	0.19194274925088795
-11.716143543792246	39.796222579001906	1.3907923134664606	1.5828598833040762E-4	0.19195197484459828
-11.163938214941039	39.85365079891891	1.3916068117723088	1.5864850526409204E-4	0.19194258582082918
-10.796207435616262	39.85090503287166	1.3915674523331796	1.5862467877489963E-4	0.1919405531880309
-10.709496869932108	39.85039381204079	1.3915596464839637	1.5861928748134386E-4	0.19194006094087387
-10.37169574884199	39.850036177539195	1.3915542403191337	1.58609144334931E-4	0.1919379739935745
-12.13512273325702	39.460672833157	1.386030293464163	1.5615567542874115E-4	0.19198913313433913
-12.240660142730178	39.24849072022055	1.3830198892400145	1.5481218705585344E-4	0.19201162053419543
-12.227325367848685	39.08705965880899	1.3807272417817562	1.537937615764228E-4	0.1920281407053368
-12.205740642978935	38.979124391808504	1.3791960501204972	1.5311260600662743E-4	0.19203910615732353
-9.681369688821853	39.850002288818345	1.3915478614798846	1.585930782285039E-4	0.19193364517896236
-9.209886193231677	39.8500022888185	1.391549607717005	1.5857848401872423E-4	0.19193068792298773
-6.503691158131879	38.96454001876737	1.3789682111971595	1.529982182292332E-4	0.19200499638091356
-6.587351156296421	39.29642873129991	1.3836817420505039	1.55077200277757E-4	0.1919713142228287
-6.771159512318912	39.57700815680421	1.3876636391316968	1.568373977770036E-4	0.19194354802090938
-6.814129999907874	39.651652838586976	1.3887236568275958	1.5730536489518376E-4	0.19193612393274664
-7.229593906641747	39.84203493583536	1.39142712311848	1.5850364150181632E-4	0.1919191085361761
-7.181795837296288	39.83706132882147	1.3913565605294527	1.5847206188981204E-4	0.19191932137020637
-7.033567159296577	39.76166368437849	1.3902846886049758	1.5799811124889038E-4	0.1919261623140992
-7.6946177519140235	39.85300356006798	1.3915851610515628	1.5857332730536344E-4	0.1919208883804319
-6.488283836647731	38.91091546805024	1.3782074044413815	1.5266092334067984E-4	0.192010425815148
-10.243595360807257	39.850002288818345	1.391553929528885	1.586043776379934E-4	0.19193717322417791
-9.730298368089413	39.85000228881833	1.39154840387082	1.58594068939909E-4	0.1919339518670649
-9.743014193148053	39.85000228881833	1.3915483539448483	1.5859453485153957E-4	0.19193403157862635
-9.085341826788042	39.8500022888185	1.3915487468653784	1.5857617457793973E-4	0.1919299065106452
-7.779783738995952	39.851154726690396	1.3915608046785817	1.5856097949814316E-4	0.19192161261757895
-7.886706964608754	39.850916601280545	1.391555750343382	1.5856216338481865E-4	0.1919223072145853
-8.209330570361047	39.849987794146756	1.391549791267728	1.5855603440852528E-4	0.1919244210181762
-8.699211804792647	39.85004545472901	1.3915529678856684	1.5856388281555907E-4	0.19192748291763162
-8.427966558711145	39.8500350871401	1.3915484120458037	1.5856168615070227E-4	0.19192578432283822
-12.152615457473026	38.61822056218743	1.3740722531568872	1.508421724387556E-4	0.19207589312807563
-12.150457207342695	38.60568225439725	1.3738944602227208	1.5076327166549052E-4	0.1920771691047318
-12.146591986235311	38.58859764700979	1.3736518912911642	1.506561353197592E-4	0.19207890202285477
-12.074238696384148	38.24828133015453	1.368824830999685	1.4851742662642034E-4	0.1921134487679534
-6.441829287929373	38.514252064367554	1.372579509186334	1.5017261903206106E-4	0.1920510112189563
-6.4796557750756225	38.830935381536946	1.3770712378013483	1.5215979066875182E-4	0.1920186141414147
-6.431316994593285	38.355730965701305	1.3703289133745002	1.491830258633264E-4	0.19206728243080562
-6.415000660473024	38.12021737547059	1.3669880762881346	1.4770817097756617E-4	0.19209144863843247
-12.006552716049852	37.91928976266428	1.3641532922754687	1.4645811424616247E-4	0.19214686187452037
-11.966773292852782	37.7322909897182	1.361501348487466	1.4528770686143342E-4	0.19216584475193005
-11.899335717233097	37.41624344712912	1.357015200634752	1.4331774212667965E-4	0.19219792735001895
-11.86072968481382	37.23337054820751	1.354422132665524	1.4217521176863228E-4	0.1922164933176267
-6.405495081109018	37.81045524455644	1.362589808113428	1.4577651008389618E-4	0.19212331084259354
-6.3802834672144035	37.49850283645258	1.3581660073211443	1.438308782888564E-4	0.19215530145389928
-6.34327199449609	36.990127261889924	1.3509495615087435	1.4067634170795474E-4	0.1922074612502406
-6.3346776499635205	36.89181710192548	1.3495569139113837	1.4006531994512067E-4	0.19221753845653813
-6.327277488709939	36.80573234114482	1.3483370435196984	1.395342333046801E-4	0.1922263648042787
-11.839379859361392	37.12464213602315	1.352877847696948	1.4149856331089404E-4	0.19222754251286425
-11.66031709327127	36.191536938073696	1.3396413099230955	1.3571625222903218E-4	0.19232238874051644
-11.619905720758748	35.962379473002436	1.3363953421399182	1.343009103721076E-4	0.19234570326143088
-11.730360249335298	36.58305483766412	1.3452022134459098	1.3813197695485926E-4	0.19228256006671657
-6.248695444183289	35.88284413383002	1.3352567659172605	1.338250567526685E-4	0.192320979193644
-6.190644674951313	35.36621719878445	1.3279270001227244	1.3066928918177686E-4	0.1923738693573018
-6.146329446134891	34.860882297696094	1.3207636271260756	1.2756330252864103E-4	0.19242566887172458
-1.0600869276340483	18.316100001774196	1.0867313109996668	3.3182287701101625E-5	0.19410203472484414
-1.0459016161732135	18.37692181363064	1.0875880424459705	3.35138449308932E-5	0.19409569473328034
-1.1744205707972624	18.153797557800345	1.0844425326410532	3.229838679553458E-5	0.19411936837006533
-1.311326192584243	17.97535615877772	1.0819276409542433	3.1326506166473926E-5	0.19413848722764004
-1.386335587551091	17.922671465764726	1.081184358071157	3.104041141494834E-5	0.19414431981163668
-1.650548821745367	17.757514160475903	1.078858737858508	3.0143568596648652E-5	0.19416276189328804
-0.9718149006219283	18.630446296863695	1.0911646075907753	3.4896801861355967E-5	0.19406918586835187
-0.9542349860686515	18.852537320770427	1.094294998344956	3.6109316140967784E-5	0.19404622021868542
-0.9467123425971604	18.932059856972355	1.0954174304924347	3.654396081395757E-5	0.19403799040943215
-0.9488912973033679	19.009058522305217	1.096503095183383	3.696526644357168E-5	0.19403007292486626
-0.9602591937381534	19.185733594449147	1.0989963486886938	3.793101878504069E-5	0.19401194152280488
-1.0005126263859143	19.36574217623491	1.1015338163229857	3.8915695454017395E-5	0.19399362343802537
-6.05347281998843	34.07388368729615	1.3096225585757666	1.2278915439563337E-4	0.19250620901164106
-5.779746191862431	31.198536783186327	1.2688714421187373	1.0555754197548084E-4	0.19280086960904935
-5.81260308842713	31.6601371096856	1.275395260972822	1.0827938388378146E-4	0.192753491262512
-5.898916358898413	32.61341104261303	1.2889216321548944	1.1398551836111537E-4	0.19265577830805222
-5.976331308258205	33.33624786626052	1.299148911907038	1.1831445513614975E-4	0.19258175195886512
-11.555172919712001	35.57995576034233	1.330972219101791	1.3196054931459186E-4	0.19238462676778165
-11.427224513094306	34.824469013294944	1.3202594948110202	1.2731211309581372E-4	0.19246152142453393
-11.302991741507174	34.01939293201957	1.3088422650632812	1.2242061384595221E-4	0.19254353337993357
-11.26269403333529	33.74326682230424	1.3049372244072184	1.207311688872683E-4	0.1925716748738986
-10.87492360433819	31.536162433666846	1.2736596420020874	1.0748229859877693E-4	0.19279624340318563
-10.79808267178972	31.096982410679725	1.2674426228290971	1.0492265681020233E-4	0.19284093172443767
-10.515617328365707	29.431210118152052	1.2438638414430576	9.507007158680831E-5	0.19301048862774417
-11.095255333576779	32.78560916869341	1.2913453227204732	1.1498098285182037E-4	0.19266912211721388
-10.374607869233792	28.677418549364212	1.233180008022371	9.074010959464666E-5	0.1930871433038438
-1.9007542873442729	17.670028077820447	1.0776252278553222	2.967075170800408E-5	0.1941731294571034
-2.0779141835942943	17.606247817656115	1.0767271702559966	2.9326415667969273E-5	0.1941806599843275
-2.421704394542373	17.610906476909	1.0767931385675396	2.9358076367143216E-5	0.19418204665512775
-2.5268901597962445	17.60827853304663	1.076756554090635	2.9345904106835612E-5	0.19418288870390465
-1.0157099330243569	19.441588102125813	1.1026044523346947	3.93311905948261E-5	0.1939858956382264
-1.1062328150339649	19.65851365771074	1.1056641971367014	4.0518650546202364E-5	0.1939640493121101
-1.0950141199455286	19.63861486947969	1.1053834927617938	4.0409639058890054E-5	0.19396603741422525
-1.0936631912571904	19.634142492606518	1.1053203471898085	4.038508201655491E-5	0.19396649062040278
-1.2019485900933222	19.823967402584525	1.1079997811449043	4.1424791198789145E-5	0.19394753203276224
-1.2626663164006444	19.90610167368628	1.1091578330957754	4.1873640134255076E-5	0.19393940337906582
-1.3479656887537845	20.02184186709379	1.1107925937861063	4.250696431706934E-5	0.19392794788661274
-1.3818036936806772	20.069240413165744	1.1114612603291183	4.276730123974096E-5	0.19392325070632652
-1.490043238491493	20.21081153288452	1.11346054409242	4.354148771587207E-5	0.19390925929879205
-5.495158991359491	28.68268136418761	1.2332254138397043	9.083846794022082E-5	0.19305847151648936
-5.507477156915547	28.790577524822243	1.234747367735015	9.145524297545102E-5	0.19304742141414985
-5.640376413522405	29.93509919763994	1.250968490357354	9.812297361441543E-5	0.1929302495328198
-5.66674537726079	30.200894570944342	1.254723182172247	9.966279045614998E-5	0.19290300894753673
-11.232964758328787	33.56280133293661	1.3023758068125988	1.1962723931268085E-4	0.19259004960752654
-9.890707351552885	26.584105713780335	1.2035422436761725	7.87452760275484E-5	0.1932995229596699
-9.499209611630052	25.463046361573806	1.187688324126904	7.24705593420446E-5	0.19341255966621868
-10.251371607480321	28.08873461337165	1.22484420325011	8.730080697215671E-5	0.1931469345819339
-9.949856872037069	26.81141811544305	1.2067612071066798	8.005519810971954E-5	0.19327649549166165
-9.409620206466	25.28683176907262	1.185187643263657	7.14752812679304E-5	0.1934301749223365
-8.975776833099328	24.413789608181347	1.1728746979870066	6.666378410719853E-5	0.19351754778907845
-8.450931047688341	23.67686534172989	1.162427226047205	6.258347354685911E-5	0.19359044656726396
-8.315280225053407	23.486682331666373	1.1597484247762213	6.155291001230608E-5	0.19360927375276105
-8.109310669822081	23.245736403988893	1.1563379603594148	6.024591990264935E-5	0.1936329472717881
-5.04821833795282	26.35030357792787	1.2002256366332325	7.74992809093606E-5	0.19329630473222228
-5.072511135861281	26.457154341834364	1.2017316980936268	7.808914085826821E-5	0.19328542374469412
-5.319014801988768	27.6151602307035	1.2181155341186178	8.468183333787204E-5	0.19316747801671658
-5.298549699956672	27.508324942348306	1.216607534823111	8.408382701440238E-5	0.193178375453103
-1.6547952866665352	20.435138707303928	1.1166246796357426	4.476950196978255E-5	0.19388705241398746
-1.7068462026965912	20.505043732104994	1.1176122719435546	4.515355486774578E-5	0.19388013661369569
-1.8328638043067826	20.675856534446993	1.120022432516881	4.608991678666918E-5	0.1938632303415438
-1.9146876228856835	20.78271581099791	1.121532108978988	4.6674867633708376E-5	0.19385267013576518
-1.9589596542270868	20.838178803681924	1.1223141609430658	4.697667538710161E-5	0.19384719816449858
-2.2267902915590323	21.173727916983232	1.1270600487154103	4.8820846443794745E-5	0.19381409635370955
-2.4765836027203294	21.524027437877677	1.1319977177134157	5.0740095379369576E-5	0.19377937408207305
-2.510632075597485	21.56945277354053	1.1326406890057266	5.099146730974538E-5	0.19377488169493598
-3.4170539347823667	18.323036770820913	1.0868353803881392	3.3251852247576564E-5	0.19411412138666898
-3.3613588547056894	18.26201824120377	1.0859752068039175	3.291934404572885E-5	0.19412010398673615
-2.8302006677410443	17.7685842180935	1.0790154991208598	3.0224315368696405E-5	0.19416802785701642
-3.0213186080937637	17.882690433716814	1.0806250351109996	3.084924910002176E-5	0.19415731443555806
-2.9853774190574067	17.85333337493745	1.0802117882436333	3.068897290602233E-5	0.19416014332433115
-4.904236518511963	25.91960781073081	1.1941224067694964	7.509692612344741E-5	0.19333988996295415
-4.723668736196532	25.314951331292864	1.1855821658560652	7.16979482924048E-5	0.19340119005181922
-4.604679940346854	25.051089745874435	1.1818407180308361	7.02096195560518E-5	0.19342770909890009
-4.281370486848969	24.383328411417228	1.1724229763068483	6.651900421483424E-5	0.19349473722714194
-3.2125741016240386	22.611557155864187	1.1473600970509816	5.67215200788513E-5	0.1936713731862744
-3.272014261258436	22.70654698603269	1.1486991825625221	5.724099700170439E-5	0.19366191250117565
-2.5518384799861815	21.63096481182497	1.1335089138818508	5.133248863141995E-5	0.19376877198460224
-2.8735384712196232	22.08009398368013	1.1398590215504993	5.3799616216902786E-5	0.19372426764872025
-3.1756044296995665	22.556944434453374	1.1465871329475112	5.6423853741938105E-5	0.19367679754974756
-4.545571876999899	19.652622560032107	1.1055945617389396	4.051584125155528E-5	0.1939833633233776
-4.424895516455141	19.524062222800467	1.1037812750036347	3.981664104307478E-5	0.19399595240197864
-3.958958611653594	19.00470136406695	1.0964501312231671	3.697413025309565E-5	0.1940468837412926
-3.8782730930382083	18.915322300283425	1.095191242438569	3.6487406335278404E-5	0.19405565237953615
-5.025563667731989	20.107549344377823	1.1120286877135208	4.3019093596644916E-5	0.19393915444923981
-5.277731362781373	20.350988119887234	1.1154549849496949	4.434064833050449E-5	0.19391544370131705
-5.606549304112775	20.6598148798465	1.1198259534820956	4.6048073926617476E-5	0.19388546100474222
-6.131048509468386	21.17349677678001	1.1270647567948047	4.8852074096025E-5	0.1938354087639925
-7.17416985769136	22.198608654304337	1.1415392743711896	5.447166549244036E-5	0.19373556732266622
-7.6413332318231895	22.67125431062098	1.148240399543313	5.708386222967911E-5	0.19368949118499185
-6.9150129554945305	21.927639425126234	1.1377266837783289	5.30048540571669E-5	0.19376206343438054
-6.31895859009996	21.343154735881807	1.1294727552200523	4.979671723381813E-5	0.19381898400635053
-6.618255579081206	21.642875823077	1.1336919082706964	5.144845922357772E-5	0.1937897661504367
-3.6680004015474728	23.30103040805593	1.1571131353244934	6.050872955271241E-5	0.19360284867051564
-3.83446762916781	23.580833568731567	1.1610637416578187	6.207522218789802E-5	0.19357494986869545
-4.071443328978513	23.987709649252928	1.1668204000825113	6.429715316421339E-5	0.19353432521538722
-7.640251545310057	17.586782544931808	2.7132928579076533E-5	-2.386488106697112E-5	-1.1458745540866865E-5
-7.509356374993602	17.79911102953117	2.7598515958098805E-5	-2.4337602773085654E-5	-1.1299226943490455E-5
-7.6989388334005735	17.4903691638282	2.6938327919009233E-5	-2.3665968314339855E-5	-1.1533320511787917E-5
-7.762103216471637	17.30759444679789	2.6570267279692185E-5	-2.328585935887021E-5	-1.1602555708394128E-5
-7.821162534822876	17.152686250634986	2.6273624387668607E-5	-2.2972338135212423E-5	-1.1674578322376443E-5
-7.87221896818102	16.9473112831706	2.589170546524562E-5	-2.25669912623437E-5	-1.17312506686635E-5
-7.921170402924522	16.753942907049066	2.5534749438491784E-5	-2.2185217997442714E-5	-1.1786055114674962E-5
-7.9783869673286425	16.470761822820492	2.5037576343554656E-5	-2.164566229233232E-5	-1.1849109259683642E-5
-8.003886469325913	16.357472230499454	2.4839358177268864E-5	-2.142715092149486E-5	-1.1879287861831884E-5
-8.041803974825056	16.197407590250943	2.4582709887134207E-5	-2.1129893850155324E-5	-1.1935717048097227E-5
-8.11957094103931	15.808141817188318	2.395129808649855E-5	-2.040937591727973E-5	-1.2041640538901737E-5
-8.094241908274963	15.975737091845481	2.421896995789355E-5	-2.0714488558674313E-5	-1.2006514879343738E-5
-8.149959289733443	15.594634263864748	2.360818534734071E-5	-2.001602415614419E-5	-1.2082632121217395E-5
-4.487015489615116	14.591722761896559	1.9676929280765442E-5	-1.7989690170033906E-5	-5.181803606176571E-6
-4.416731324563106	14.512870608922288	1.9503041277922506E-5	-1.7839976539192795E-5	-5.051568530343132E-6
-4.329055028394281	14.412978776001905	1.9276639791303984E-5	-1.76445335405156E-5	-4.884421146464666E-6
-4.19303203891211	14.248275933735142	1.8913810260411016E-5	-1.732969769250163E-5	-4.62801157319871E-6
-4.178965322518646	14.23024927967746	1.887324252565935E-5	-1.7294364630863468E-5	-4.600673229549112E-6
-8.208595369810979	15.125877972768416	2.2913967359222588E-5	-1.9196499046887237E-5	-1.2179643596065734E-5
-8.250106284083648	14.883579494882824	2.2588019095329282E-5	-1.8795089563767737E-5	-1.2245226504646372E-5
-8.184763342662869	15.304083214581624	2.3173064596311078E-5	-1.9503186791459253E-5	-1.2142451264938879E-5
-8.194040568253598	15.203367992185502	2.3017748468232972E-5	-1.9324802901188907E-5	-1.2155979351961622E-5
-4.009503675450382	13.95499929048619	1.828812800316468E-5	-1.6774669546469576E-5	-4.279877451104502E-6
-3.967321215997023	13.879167246534847	1.812230357543637E-5	-1.6626821760148027E-5	-4.195987731548102E-6
-3.8768075373306097	13.684183745503944	1.7709274846342214E-5	-1.6258170608027037E-5	-4.018430429639645E-6
-3.8285567068758617	13.577304042901428	1.7485562850351704E-5	-1.6056405061745674E-5	-3.9254734887925276E-6
-3.679175518096213	13.165512678706849	1.6623888234232117E-5	-1.527673447119876E-5	-3.6274942212119345E-6
-3.5952780276413945	12.848827743115857	1.596985861639554E-5	-1.4685240322251875E-5	-3.454081916553463E-6
-3.8035301168690907	13.511178334388502	1.7350613816430567E-5	-1.5935256769955276E-5	-3.877660708093868E-6
-3.5706258476984103	12.751547870197772	1.5762934276927614E-5	-1.449549597285904E-5	-3.4003376525899153E-6
-3.536337058362929	12.508568926206657	1.5252584474346494E-5	-1.4030937639349623E-5	-3.315398734020424E-6
-3.4943523373487664	12.217884679130231	1.4649507935593464E-5	-1.3479574201470401E-5	-3.2154866304211354E-6
-3.476217738039166	12.051206781698731	1.4308191390667616E-5	-1.317083337129391E-5	-3.1705201709701484E-6
-3.4381043775288846	11.707787309160882	1.3571866150006572E-5	-1.2493870579349533E-5	-3.065785111464724E-6
-3.4175141432913065	11.442487558596586	1.3024316379602263E-5	-1.1993674659653715E-5	-3.009588640781368E-6
-3.390535492772293	10.959938069747185	1.2006545155812967E-5	-1.1055455982797183E-5	-2.919501093716075E-6
-3.391605607580326	10.637069694303245	1.1332604034112634E-5	-1.0428904975762438E-5	-2.8970447507959135E-6
-3.3957072198915474	11.125983907025887	1.2345902918875634E-5	-1.1368247664310149E-5	-2.9393637966543903E-6
-3.3933099091125833	10.454525891479044	1.094604732821509E-5	-1.006638996266169E-5	-2.8834486592810297E-6
-3.392748642497309	10.363320317554606	1.0751240001043137E-5	-9.883102062966248E-6	-2.8749318145367294E-6
-3.3881777990103163	10.052022617744685	1.0102841135142036E-5	-9.273610121182149E-6	-2.848976092002605E-6
-3.379931059854188	9.65560915900371	9.281407043254347E-6	-8.497169100439785E-6	-2.8190280078121353E-6
-3.38003327420144	9.645525660619372	9.261201264429964E-6	-8.47799399485699E-6	-2.818968810882753E-6
-3.380411775956053	9.63612711841371	9.243222470286165E-6	-8.46064350861644E-6	-2.8197842902027882E-6
-3.4070943292007656	9.209820550583608	8.392624008766158E-6	-7.624285940577365E-6	-2.857731227573914E-6
-3.4177904844649305	8.97279793026408	7.944569935267906E-6	-7.175391362858751E-6	-2.8879475232722606E-6
-4.670507470987797	6.528342318175511	6.108165984428899E-6	-2.373342946310663E-6	-5.572829398936475E-6
-4.472672713765167	6.53165408154053	5.690378347652766E-6	-2.401611547126246E-6	-5.127566440391845E-6
-4.296096768007061	6.564113874181485	5.454157807839654E-6	-2.5071381536899955E-6	-4.807691788233772E-6
-4.1907677441120486	6.6201318525786546	5.30166356308067E-6	-2.6530167247702464E-6	-4.577283742989554E-6
-3.42823364007561	8.77881073484247	7.562228453037264E-6	-6.790172078762068E-6	-2.903423146463743E-6
-3.440421539484517	8.631632878187974	7.291805432244471E-6	-6.511046844134545E-6	-2.9289914976533836E-6
-3.510174069952668	8.051882576425108	6.2994288485449054E-6	-5.429080573254269E-6	-3.0798042126740622E-6
-3.4654247941708625	8.41479710425795	6.91452920669325E-6	-6.115073828883553E-6	-2.9824119100832073E-6
-3.519325274558982	7.974355231943207	6.181425235578008E-6	-5.2922705376563695E-6	-3.107631753121654E-6
-3.8048036653298265	6.960169305120867	5.262507915838724E-6	-3.508944849853738E-6	-3.896859162754299E-6
-3.942941641067294	6.809098812242506	5.193653531090395E-6	-3.1181174530728833E-6	-4.145134138724063E-6
-4.081244662082278	6.715380176995773	5.287929461763799E-6	-2.9302184459275835E-6	-4.396490962932008E-6
-3.557899482821399	7.6388476831782866	5.810641184279635E-6	-4.792234422233779E-6	-3.2677443092233276E-6
-3.5506928691402093	7.692857622749482	5.812103848075721E-6	-4.827171653293663E-6	-3.216126135691983E-6
-3.535122007221198	7.8370201875805385	6.0025039742029295E-6	-5.063019312057497E-6	-3.16673171451919E-6
-3.5827478111781415	7.560437912809053	5.700185153984511E-6	-4.593417524981455E-6	-3.3369650024435216E-6
-3.656557182300242	7.31345080673359	5.500390504885086E-6	-4.173199766444451E-6	-3.564502692835336E-6
-3.741595319822733	7.091603710798701	5.387148669038365E-6	-3.836657064882158E-6	-3.774555686129149E-6
-12.48823622079036	29.318127189803445	1.0739265617142335	-0.275468189647125	0.9240382907149719
-12.301573729696075	29.291730374054282	1.0329120713345539	-0.2805669054255327	0.913142036528745
-12.904182385341631	29.37659805299116	1.170070590618969	-0.2664629406995216	0.9365407256180149
-12.704310573905445	29.35687813300677	1.1227544898926411	-0.2711189329078689	0.931978264668599
-13.215739023882737	29.375039723105594	1.2407123261479613	-0.26001497004722846	0.9334213857236371
-13.289816212405814	29.38416912499247	1.259296866987027	-0.25920122968013715	0.933047221427854
-13.628735756055638	29.408293625969595	1.3330326737940488	-0.2525009868508694	0.9199462882755252
-13.761313265189306	29.420327221129604	1.3625815260365832	-0.25035929459514344	0.915161713382438
-13.789831291953012	29.42263826529943	1.3679228688043628	-0.2501649543907553	0.913490759440848
-14.193507593470319	29.351006338599753	1.4370979417595398	-0.23728463399208088	0.8813776743696883
-14.343065600888547	29.30623263263965	1.4581691504315768	-0.22924842347933655	0.8683328290489072
-15.169871121939503	28.7024294022831	1.5960121045704339	-0.16244141148698493	0.8205150760601819
-15.025976096323706	28.826575538617305	1.5710185470300773	-0.17310033084500026	0.8275089599305634
-14.704342841257393	29.099582909420015	1.5160163010412273	-0.19899763262444933	0.8442587497160626
-14.77814405518191	29.048154888872233	1.5273967986196506	-0.1920787086722521	0.8391585367629977
-15.194930389272562	28.670268692680192	1.6012960806636625	-0.16117953008190813	0.8194474847718614
-15.552436058935607	28.262388145106144	1.6721935692903565	-0.14655376679319176	0.8013635781026021
-15.65870487864321	28.128694460225432	1.6939542343995848	-0.1426487953147943	0.7956862724614693
-15.420870685895718	28.414489982476084	1.6462865813333563	-0.14915491561739783	0.8081755780936808
-16.14669845066415	27.534817692946177	1.782045870768077	-0.1486338262722959	0.7536892427127121
-16.18902508127296	27.487365967844962	1.7886576390151738	-0.1499606639839719	0.7489102017234173
-16.090879730623392	27.60512583812312	1.7719011340943362	-0.14778626395220176	0.75881706967761
-15.906983759261689	27.83045491742547	1.7397021436010096	-0.1444834921038925	0.7762548892574601
-15.78801336657089	27.974288039163056	1.7185683734844628	-0.1425512942712021	0.7860456552318911
-16.4224657835804	27.241242221715776	1.8174033037948383	-0.16073178368490773	0.7228630671819976
-16.636541644582238	27.015574682657572	1.8352412165056962	-0.16976749900966698	0.6934394476159774
-16.701862721366762	26.948993088668995	1.8368907285285254	-0.17323071695711847	0.6838993566540575
-16.98192097775023	26.67928029930171	1.8363669117624335	-0.18590931782107917	0.6490532758886136
-17.086567607533095	26.586911131348927	1.831212490871426	-0.1920357968232498	0.6388917849223119
-16.810764952407226	26.84442366016748	1.8360385416610434	-0.1782778927591378	0.670692440808035
-17.316197999609905	26.352544552541893	1.810912101652191	-0.20956651072450916	0.6253833505701353
-17.45518464052986	26.210110438215963	1.797047585184067	-0.21892923157240796	0.6193611732538141
-17.722095738557805	25.895382301413925	1.7715621522442317	-0.25495723382181246	0.6210624128479688
-17.72264017583542	25.894744071275742	1.771500852216807	-0.2550297152667341	0.6210632294024081
-17.932597821946576	25.11386146747848	1.7180583528891806	-0.3567361121496775	0.6048003103893207
-17.907096306050956	25.00313633884308	1.709537844783206	-0.37510086924269426	0.5958870478744447
-17.75267320881764	24.32471147247125	1.655480182027981	-0.48853982545870267	0.5402938609405782
-17.92944471255859	25.1306830888716	1.7190253033651854	-0.35468558508393877	0.6050903179285277
-17.722777975835573	25.894232143167198	1.7714596620106406	-0.255108278473092	0.6210437890979034
-17.728945142955695	25.871483784810497	1.7699129067609436	-0.25806810540306097	0.6205781488620336
-17.700264955727473	24.192801294244298	1.641551779309141	-0.5139186952717779	0.5175430543288662
-17.492893227235577	23.675149455238873	1.585696702917394	-0.6145864989105982	0.42854146321796405
-17.219818972655105	23.051350814888384	1.520409499322327	-0.7332102276120472	0.31041154148863975
-17.213682929786287	23.036984749786797	1.5187815898727275	-0.7359027522771617	0.30773985289688494
-17.20651458505761	23.021889840621302	1.5172400273180833	-0.7388549381274788	0.30460867632131927
-16.72944438496599	22.0265670999435	1.423751221431988	-0.9228650388770255	0.09085883509520508
-16.772330573218266	22.113599037757318	1.4312756042464043	-0.9080542686123465	0.10957958794948994
-16.97378539565523	22.529669064239176	1.4670113628422257	-0.8333955373165398	0.1993373463338533
-16.69878402350933	21.97001521221032	1.4205998429722992	-0.9318274552690669	0.07882837940490174
-16.44523432072541	21.481646309928003	1.3897203986732742	-1.0113657889100007	-0.02440431773668898
-16.38784636008633	21.382208809377225	1.3870068835502747	-1.0258179394974503	-0.04558246732423092
-16.10429654720809	20.90765006213037	1.368081665353614	-1.0953199315233477	-0.15145096474447983
-15.229590069694847	19.59839917871314	1.37144809635863	-1.2174168370189913	-0.4475176835051373
-15.573303162172023	20.08692966262294	1.3631812795437424	-1.18124784097518	-0.33821846322760263
-15.762739830454272	20.369577854236137	1.3627149012962865	-1.15518799877507	-0.2737100429609153
-15.676053214728174	20.229671015614727	1.3609644821913807	-1.1707450894156024	-0.30541711667786664
-15.004965242227517	19.29705702264412	1.3728978006972983	-1.2132002116940406	-0.5148994120972842
-14.347740685004595	18.43237628944785	1.3126523577024476	-1.1099825619585335	-0.6728858106429066
-14.71316053352021	18.903140185799252	1.3641680743774913	-1.1926988575652722	-0.6050077133718897
-14.112301424219844	18.14085757339455	1.255081374830454	-1.0338490999914156	-0.700259139411335
-13.786968016309958	17.746840232171802	1.1457267826051227	-0.9127004127602099	-0.6875730346706505
-12.572484095421888	16.31238607204104	0.6562129846429274	-0.48261653753988376	-0.44161798867131613
-12.73923093656964	16.50237005974189	0.7239480757752372	-0.53924643144836	-0.4803377730452454
-13.149721100590622	16.985383718836303	0.8904359579734735	-0.6839068198166135	-0.5682009072511154
-13.560443943361147	17.474962802260926	1.0550860666213273	-0.8300432164374871	-0.6485813153960122
-12.433087863224218	16.142914163274668	0.6001355882820208	-0.4380065858698533	-0.40704687191791483
-11.67886765718853	15.130655135953049	0.3112957717247145	-0.20287038024044596	-0.22919786391030902
-11.370603754574383	14.616160191779192	0.2018055469673957	-0.10621763347149463	-0.16464126117403283
-11.928279318244115	15.521235666230787	0.40137672938604774	-0.27831310193758596	-0.2839222290861498
-11.098102119973685	14.067276715400904	0.12736702807929343	-0.047953241072573566	-0.11057214849870213
-10.94829922258624	13.75778922441979	0.08698500362799141	-0.016570086951923274	-0.0804955072217549
-10.566136973193167	12.955069884045642	0.03568714545971895	0.00819395451902312	-0.03051193484193402
-10.528617101577506	12.869997651759531	0.030457587476545256	0.009966750293163016	-0.025488250926757935
-10.125844678960055	12.03212679724241	0.017309508633384176	0.009704238061882373	-0.007512125249279142
-10.205786830641387	12.200371242765215	0.01991708616834783	0.009674287405889295	-0.011145720390755343
-10.11776374681346	12.014636087480781	0.017214070112315096	0.009601560589283391	-0.007283756569256528
-9.799033203597945	11.32040592221854	0.011655456861271887	0.007352381851432219	-0.00250340433536982
-9.732454220074882	11.174895810343436	0.01023889097682569	0.006537751058132803	-0.0010132647824824819
-10.081694286405995	11.938670646469957	0.016531380395532883	0.009289556894092648	-0.0067815190862072685
-9.419861471494833	10.505758447346915	0.00675864233404222	0.0026398568217516753	-0.0011475978631654443
-9.39945834397536	10.463080013210769	0.006573866910652146	0.0023832346722374165	-0.0011669401579931088
-9.362989365785312	10.388561145610026	0.006269929059367417	0.0022065219168310494	-0.001203550523098893
-9.15485933130238	9.94585479357356	0.004779176539021875	9.187934474816313E-4	-0.0015457630908258392
-12.250739993292553	19.150604908283345	1.4859348085129145	-1.3337123292774582	-0.5423842403907015
-12.385666050996104	19.229462944007324	1.56162975961233	-1.3817749023275907	-0.5965498878166879
-12.018444755085756	18.995911937273455	1.3312888656985122	-1.2400216114179514	-0.4386607922090433
-11.827571680933026	18.805921238230237	1.2603499769258393	-1.1868265481532836	-0.3907286082584513
-11.71378598197753	18.69006222155872	1.2128577358547548	-1.15086677709605	-0.3595636783400924
-11.489121580415649	18.312221504949157	1.0947015080446745	-1.0502328370799274	-0.29276599335745257
-11.42092816915265	18.202424829191397	1.0602954621826228	-1.0203484613140088	-0.27413346085344303
-11.137081940903064	17.673975351763787	0.8931738458438526	-0.8675712650233692	-0.20435080273272235
-11.050577560623434	17.52903972488271	0.8456625381321373	-0.8237119995314692	-0.18502219666984618
-10.900173758069224	17.228821915447778	0.7469345183153868	-0.7300523276290987	-0.15494544290522938
-10.59407257662658	16.86993613536655	0.619080397533861	-0.6086037926823223	-0.11141494707075002
-10.4015251414116	16.663994998799538	0.5484854557062283	-0.5407083242074527	-0.09006578481951392
-9.980308680915373	16.24426542990552	0.40636759360514674	-0.4026072137724966	-0.05302227634346007
-10.52456597891735	16.788877057884427	0.5907740632078332	-0.5817935267784007	-0.10100104087967275
-9.215934750579713	15.702403997568886	0.22567214340300099	-0.22288891783215503	-0.03191090302094112
-9.506635524164235	15.916651407254937	0.29482690201458417	-0.2930146915920586	-0.029701234357496855
-9.713477904294042	16.0562870014233	0.34307158633016166	-0.34066791309297195	-0.038362084056750026
-8.987328542896977	15.535943891824608	0.17429697741178898	-0.17079660928311768	-0.03213246969989052
-7.038155536202357	2.4161328913912485	3.155054499541444E-4	2.802802986707892E-4	-1.2153474739834888E-4
-7.218271698777633	2.47634434863711	3.1659375293290645E-4	2.7861097057200806E-4	-1.481585492670628E-4
-7.402921517489648	2.596088343862585	3.2567241069634466E-4	2.6621187845638573E-4	-1.8225068791574885E-4
-5.610926604361966	2.56874897195521	3.8703068478444585E-4	2.1170639519230941E-4	5.066886268321303E-5
-5.791192046184306	2.4885541575675454	3.6490153180192416E-4	2.235083998254975E-4	3.6961647158936345E-5
-6.090991914769232	2.367770791599311	3.44082091730151E-4	2.4723143114655215E-4	7.254809766097206E-6
-6.223300720670824	2.365865245728654	3.280826214235967E-4	2.519095769919365E-4	-5.583717646092897E-6
-8.524776938151282	15.280293075065625	0.13065122603929866	-0.12515066786337373	-0.03590851562094389
-8.5390176621	15.301185889469425	0.13803931699479188	-0.1322781078348859	-0.03780861263341317
-8.574275941324595	15.320887483760043	0.14101856399936097	-0.1353889921218452	-0.03762013446339865
-5.2268760988311245	3.1984387632370352	3.815984360105789E-4	1.4665248098288082E-4	7.372602239366451E-5
-5.323022364028059	2.954304032548915	3.891816639090809E-4	1.6993247559367693E-4	6.905236938033783E-5
-5.411391041049513	2.8046470279535036	3.927132992823573E-4	1.8640273443694616E-4	6.355225067140531E-5
-5.361270108912003	2.863813885716368	3.938678235717585E-4	1.7907072557091024E-4	6.735192769492605E-5
-5.176470922340737	3.3654332504811606	3.697563305412857E-4	1.336790991436272E-4	7.356521384375826E-5
-4.997438755280889	4.032636318053695	3.1959993486833287E-4	7.833040854564565E-5	7.169025895218782E-5
-5.108994509801874	3.6116460899580636	3.515385898645621E-4	1.1028385775519627E-4	7.419113622723248E-5
-4.991774580661376	4.054261353979088	3.1787091414372143E-4	7.63907908495349E-5	7.161882640360259E-5
-6.53602006808163	2.347293243898074	3.1516241455938716E-4	2.679828656291341E-4	-4.405445614144542E-5
-6.871423256057571	2.3759082864320638	3.0858641493563415E-4	2.7867846610080864E-4	-9.237985378651718E-5
-6.725008134174486	2.363972974785624	3.0773633533416687E-4	2.743781836604704E-4	-7.071145348423994E-5
-7.498445287702315	2.6504749625169852	3.304248560718305E-4	2.606691039418808E-4	-1.9949427961114908E-4
-7.543394316053332	2.6908233254228815	3.329029885879098E-4	2.548009042831947E-4	-2.089737372967493E-4
-7.714537633122486	2.9137762658493207	3.383170479336344E-4	2.234827519945025E-4	-2.380254291370828E-4
-7.7891268079090406	3.0564766598021276	3.3628012993766474E-4	1.9977204679855193E-4	-2.517483240441791E-4
-7.80527300412054	3.4063802626319237	3.0512961674526067E-4	1.4727824606482236E-4	-2.440177605565029E-4
-7.804324521600502	3.2269612996167556	3.2411113839760997E-4	1.7578388136637744E-4	-2.4955078953176133E-4
-7.758877336072651	3.698244931275473	2.7142814496073086E-4	1.0987570346816477E-4	-2.2549102167185642E-4
-7.751964178591711	3.7286102673963915	2.6690215057268915E-4	1.0547629315832252E-4	-2.2290379786438918E-4
-4.868412953288395	4.489722570165323	2.867668661381413E-4	4.7784101687283575E-5	6.378826890040622E-5
-4.944274103721604	4.221530184777065	3.0569509738453813E-4	6.542487900226409E-5	6.856004506987544E-5
-4.861218645669248	4.514367912389247	2.848610989236142E-4	4.6807734823774604E-5	6.308902659817729E-5
-4.761328567585714	4.872867994409656	2.5676313351653357E-4	2.5939691601938916E-5	5.497364921665372E-5
-7.7347878369548635	3.762505605967378	2.604507831595767E-4	1.0219494109063564E-4	-2.1842567624500632E-4
-7.441188952293851	4.488511996506501	1.617722607636547E-4	5.425772231235793E-5	-1.5181405469220718E-4
-7.462522939780039	4.43043664258904	1.6884471958780397E-4	5.799454647029087E-5	-1.5669372008255927E-4
-7.583988224902736	4.103803156183615	2.053110679537677E-4	7.312152937838055E-5	-1.8044114880405755E-4
-7.428705960551779	4.562167039268793	1.6069417814502043E-4	5.225332251389931E-5	-1.5029659121060964E-4
-7.367225146909923	5.0179675342064245	1.650099988469509E-4	4.233418221183046E-5	-1.4051305888379342E-4
-7.395373926440531	5.510469499667041	2.2245673189296157E-4	5.45344602894832E-5	-1.5967559150375761E-4
-7.396628687854849	5.543415335697084	2.2590317596732533E-4	5.4756242970558755E-5	-1.6083063715976762E-4
-8.951906927477943	9.55517852325179	0.003974901574705004	6.969276312325821E-4	-0.0017551373867210531
-8.732770861641235	9.107630277300872	0.0029076117696138363	3.3832192068108886E-4	-0.0014812238842220264
-8.477149435408428	8.592840803667324	0.0021836998564310345	1.9297809585763697E-4	-0.001201850790750518
-8.352048182285694	8.325615036227727	0.0019113196245105811	2.0169146924908587E-4	-0.0011238993608656102
-8.222367325804308	8.079901469599669	0.0016831626190351601	1.893939478692127E-4	-0.0010268937885579655
-4.558078678429407	5.6727023718291845	1.766145342917129E-4	2.48423854965384E-6	3.1405342390606984E-5
-4.661854211303943	5.2307881209663405	2.244148325022018E-4	1.4265057325838307E-5	4.2579896277201064E-5
-4.6736829568741065	5.179041007331088	2.2930438431952707E-4	1.6306827332083677E-5	4.401175116726824E-5
-4.664862639408369	5.2157017440172675	2.2600438170662486E-4	1.4780433782819122E-5	4.2880428947100546E-5
-7.642518454416541	6.7438038314408955	6.022465088425216E-4	9.529701573828294E-5	-3.568870240465634E-4
-7.72390205946121	6.960130553786359	7.510714683728441E-4	1.1040943824627085E-4	-4.45239850913127E-4
-7.960824009101229	7.5515457825414485	0.001157872929246839	1.5773144826026646E-4	-6.855692660798186E-4
-7.398279738095727	5.568321714484634	2.3091166881036528E-4	5.520233659169868E-5	-1.6402931475214378E-4
-7.486554017062449	6.151026864151781	3.7362991337708045E-4	6.985220088388239E-5	-2.238974462387684E-4
-7.599533786520233	6.612688047526157	5.462592322164327E-4	9.029948056331223E-5	-3.388903711738307E-4
-4.559353287845783	5.783205763653101	1.6128442181018992E-4	-2.3515266363065504E-6	2.712011570562338E-5
-4.539973927898901	6.108340489734484	1.2066560384748856E-4	-8.696833885639909E-6	1.2592806574282769E-5
-4.595870421128182	6.280367827388355	7.418765452259849E-5	-9.404678754455493E-6	4.346012036266002E-6
-11.949523827617073	29.206895619841305	0.957280780731177	-0.2888892173221894	0.879921510872465
-11.807688642858182	29.154031813094953	0.9299136782646131	-0.29512699333673975	0.8596142045553871
-12.00330605669702	29.223330979102066	0.968839229553114	-0.2871040812214201	0.8857887167995746
-11.58017196199464	29.065937130844834	0.8890604667064582	-0.30808851948548166	0.8298144667004856
-11.41683712235142	28.96940271662765	0.8672234888353424	-0.3238198467969218	0.8002097615521337
-11.219350371023808	28.853937987330728	0.841075885999154	-0.34509533383276253	0.7640582786168533
-11.063811648377435	28.68153300927144	0.8384119395183791	-0.38176423541713167	0.728804002703805
-10.947486528223845	28.535037823889105	0.8376697711344814	-0.4115289949637084	0.7014987144154416
-10.899230615467399	28.323819733732066	0.8732837936911497	-0.46083106259683104	0.6857256948620137
-10.868467577029437	28.194812621939796	0.8945456188366012	-0.490614844935027	0.67574078681382
-10.876511202290695	28.109887068149042	0.9252551446634667	-0.5145541029622249	0.6753284068212182
-10.899672074901286	27.854101802332053	1.0074019654903346	-0.580762722043145	0.6693561532949573
-12.412266700730603	28.73183000599365	0.998928662763172	-0.29741832543195595	0.8779850656501877
-12.004390987243811	28.644127827029816	0.934111846358634	-0.3518057714278794	0.8491593165042335
-11.418956634563854	28.353076382645266	0.9150509772793398	-0.4564296934511631	0.7773646995096324
-11.624144095082618	28.483083006210283	0.9078899908387842	-0.41459258599334414	0.8064125897174655
-11.98757052088968	28.638168487186267	0.9324086934373048	-0.3543528224529067	0.8475281261087585
-11.999455430555999	28.643021141499133	0.9332908646908686	-0.352449304529588	0.8488184181889907
-11.11438165555979	28.077094826076056	0.9564031597638039	-0.5299596010177634	0.7187828126219982
-11.390783517603357	28.330385589064328	0.9177030130809533	-0.46305800978637157	0.7724293638473329
-11.018694723095315	27.985290635821798	0.9782037428324931	-0.5527707327293805	0.6975165874703427
-13.471803069018005	28.77445563984976	1.277804323099142	-0.18433534270128063	0.9166551886909037
-13.48260549035852	28.773788416678933	1.2808255273489926	-0.1832839687749149	0.9167812973957152
-12.935354512904492	28.789110493383188	1.1252761716541966	-0.23735440955390233	0.9049209400569975
-12.730299209385468	28.768829272465172	1.075715864994295	-0.2602480229199925	0.8957765101978785
-14.231290469589101	28.525879619960573	1.4869222576321595	-0.13805642229301596	0.9039867272068205
-14.010448775461906	28.63328583652027	1.4293470849572474	-0.14644633562636833	0.9104765882815558
-13.506471729136642	28.767317669153915	1.28747715336405	-0.18165785224496941	0.9164721734738867
-14.460841527293365	28.39408003504012	1.5423053663362982	-0.13099298061966969	0.8934213714170091
-14.783683682753072	28.129965573228738	1.6039003380492582	-0.13187535683270168	0.870994781441128
-14.975465100779633	27.963363652093868	1.639040747568684	-0.13497364683219232	0.8571265827513556
-14.857377166814722	28.070482248494333	1.6181294153214922	-0.13221192711324464	0.8659903344509671
-15.247091508969765	27.723494694946858	1.6876989616473064	-0.13999772402401248	0.8364112768232113
-15.438921475279523	27.548521108541188	1.7208579212479402	-0.14481478203253703	0.8212637898107076
-15.777307067901031	27.23142152114181	1.7755827822021213	-0.15429104600800736	0.7902804085344857
-15.505550048294694	27.4862002405047	1.7321011205708734	-0.14655454563475795	0.815517314543047
-15.95882932927022	27.057658625283377	1.8036224674539736	-0.15983288696154602	0.7713710808680074
-16.071627921968407	26.944874315391413	1.8190708703977818	-0.16444125324422743	0.7582570864779001
-16.348879088595037	26.649360708813276	1.8528906519240365	-0.17888485026541734	0.7181768628512222
-16.427997019937784	26.555959712111072	1.8598627059513146	-0.18472210504550646	0.7051720757229742
-16.656844434007954	26.17623866269756	1.8629887454217553	-0.21924148977521596	0.6501718518875225
-16.696536478621557	26.09508062700545	1.85998733876355	-0.22838717213454177	0.6379351226867154
-16.835749776418716	25.686852448177994	1.8314087372507777	-0.2788298939770342	0.5740166035244678
-16.845061757485475	25.628453285604436	1.8246370199216853	-0.2878785006377618	0.5642750069875352
-16.850433340026893	25.176846057478727	1.7651570697744732	-0.3637019824626536	0.48704300993872074
-16.85038673364371	25.14105029551206	1.76027934000473	-0.3698830309866166	0.48093855444921335
-16.822804208812027	24.752145786172367	1.7085674646072182	-0.43579664401377716	0.4166944040656442
-16.814022621155868	24.619664448408173	1.6908996647875028	-0.458187885692008	0.394818483992729
-16.812945472733826	24.6090037446475	1.6895323734597545	-0.45998650639946814	0.393050000654137
-16.723937840816944	24.10943746964462	1.6217279174409982	-0.5491009530760612	0.3028182387551394
-16.711672631053567	24.055094941481215	1.6145614030798567	-0.558722046602979	0.29317680395182943
-16.289023552988983	22.907733919851253	1.4599591366360376	-0.765935232674316	0.0682349280187791
-16.541701583590093	23.45604246001041	1.537157497512122	-0.6651730281622408	0.18146101209273838
-16.554803726644348	23.499372302025698	1.5426675516088977	-0.6575645924027397	0.18947557682480085
-16.28488538521969	22.898119481008653	1.458676287719258	-0.7676475202758717	0.06626138647197974
-16.26218103763534	22.856454352609262	1.453790167491033	-0.7751622632616074	0.05743843516831061
-15.969194038819062	22.31634337785984	1.3905614788025777	-0.8725085220488111	-0.05722481707876632
-15.890230123807179	22.1925020649246	1.381041901192506	-0.8943667259215273	-0.08356280499108054
-15.611918811164477	21.76175729997115	1.3464740637435895	-0.9696846304720805	-0.17648399804802484
-15.389654649869971	21.467446140267274	1.3349019507364752	-1.0182522730784496	-0.24085874125066753
-15.211472875440649	21.22502075941048	1.3247113561313748	-1.0572362169697422	-0.29491427013854643
-14.852605830718518	20.76860561637889	1.3303680065797363	-1.1248345495194945	-0.39292046737684516
-14.818368111934701	20.727265125728813	1.330397100957318	-1.1311622325499116	-0.4021216040554681
-14.010753868674147	19.956266747716498	1.374548747103711	-1.2310974936289873	-0.5550846834199263
-14.087441807327457	20.012526511232718	1.3689892555031344	-1.224071568366972	-0.5467783593326728
-14.468160486474938	20.371519812579944	1.3436721117001251	-1.1799211412227018	-0.4784113147366029
-14.161164464278139	20.08381166702931	1.3633069099806019	-1.2157712836172754	-0.5338143938772598
-14.781086333771103	20.690256417429	1.3315974328826894	-1.1364453134667851	-0.4103293568635925
-12.566775432145782	19.255877513320883	1.5359242464956289	-1.3625126801663807	-0.6106499632894353
-13.290339014836286	19.46305631769065	1.4348760964419967	-1.293775572368394	-0.6179868389931265
-13.1729303124603	19.418787275288505	1.4504355456898255	-1.30415313278656	-0.6228006552330552
-12.843245224742368	19.28971157894774	1.4943161804956089	-1.3330121816794471	-0.6352948286207368
-13.364979556612642	19.508469790386137	1.4293327146651762	-1.2886604517322013	-0.6136293468043054
-13.714991928392514	19.7215588672211	1.397357070675874	-1.2598981795539215	-0.5917718959084889
-10.73275094914898	27.601566124654774	1.0780959579452893	-0.6211777326850058	0.6248841280326995
-10.621312259153935	27.431657608134955	1.1192678045700895	-0.6460748024885306	0.5936781837677318
-10.494472622804425	27.139762728691487	1.1828583015172578	-0.6837021114630537	0.5421669046900429
-10.440814811578786	26.97290839065918	1.2085236923694722	-0.7019997733898802	0.511874754153975
-10.340010025599554	26.46761329405222	1.2852162680023695	-0.7578678318682782	0.4171631761141436
-10.310942985096554	26.231506882359504	1.307266213509179	-0.7807174156182464	0.371828230307796
-10.254915889396067	25.788604694922874	1.379387555609604	-0.8350345256685031	0.288111805522561
-10.226478276469011	25.49740684588262	1.4204696307137565	-0.8704832727291116	0.23019564713241103
-10.15297056364784	24.454238785309386	1.6133981778408597	-1.016703802582769	0.04160758470596154
-10.148816922605754	23.97207807587904	1.6963978455843942	-1.0833741233892589	-0.042300139745302556
-10.1572747910747	24.735583520367605	1.5646843292367536	-0.9773529607285836	0.09060145535690353
-10.162097597121184	24.830116402868736	1.5485499300822174	-0.9642004262712128	0.10781199890839384
-10.162546766859359	23.84260305188515	1.7138732594316932	-1.1003345485024658	-0.06278146893977828
-10.199764060738538	23.17965757589045	1.8133279392822472	-1.189145119733028	-0.17312501892314566
-10.264133457042867	22.925685144978395	1.8318118217728825	-1.2182682542467624	-0.2108505010101368
-10.334836167150385	22.416165687077918	1.890070307024396	-1.2800121807030282	-0.29386551322976195
-10.491992980100063	22.018023813554393	1.9022313228274825	-1.3229666626636938	-0.35111787143722595
-11.549836964138185	20.072338696358347	1.8591555900774268	-1.4660935688055419	-0.5958062966457487
-11.554967867880773	20.064003427239495	1.8582620091001143	-1.4661435508298435	-0.5965555409464885
-10.551136967279964	21.796553611972193	1.918884927150795	-1.3479855116797972	-0.385961979884116
-10.861109989919282	21.2561808403101	1.9048384203484394	-1.3964617661551255	-0.45693523062202523
-10.944210941660401	21.11696785294288	1.9035955591216238	-1.4098718661015657	-0.4759473599864612
-11.133323225905555	20.800917117156818	1.8932866523788154	-1.4327948418549181	-0.5155446772229426
-11.346534801731305	20.436488911990164	1.8773873662658462	-1.452981475463611	-0.5566785815991762
-11.231518843805489	20.62710766906838	1.8903703347320726	-1.4444616138332287	-0.5366395055778999
-11.741469854730147	19.77949816437784	1.8301897139736298	-1.4688563310016303	-0.6260290042543399
-11.841147224706019	19.661418434931374	1.8051927657028295	-1.46528648678417	-0.6330477438864457
-11.973386913159729	19.52262481256701	1.772816017027063	-1.461357884072682	-0.6403927396047833
-12.17042537041236	19.353881967026794	1.6932004466692583	-1.4350156303965995	-0.6349741598390101
-12.254791953417843	19.298450378205736	1.6398066252691024	-1.4140561840283694	-0.6197933349837356
-12.107678242949614	19.405561627556374	1.7168559739209974	-1.441868624801482	-0.6369323941654107
-4.288326386940742	5.8070230604936794	0.0460579633690598	0.03938142244989249	-0.01698837446582596
-4.307057605244767	5.526002436139832	0.06329547056713514	0.05518926020692965	-0.01850578160075321
-4.180171464701457	5.245978145694322	0.08121533032660035	0.07284733321379723	-0.011499310485148255
-4.162615861022818	5.199209053922773	0.08403361461135456	0.07550152906717554	-0.010545076442542971
-4.143652721141185	5.191949089536986	0.08461393525130798	0.07591776145022514	-0.009574472331439444
-4.014987066173259	6.398560350145364	0.009824721259312542	0.005646314386863361	-0.007390827014795452
-4.102160277057983	6.226155071234556	0.020249745741205204	0.015790169511861993	-0.009683183329188935
-4.158587255864665	6.1200098173878565	0.026853392694815667	0.022289722625618603	-0.01141255771138576
-4.284793079351208	5.824858607178209	0.04490604275616047	0.03828450146760974	-0.016799113464133705
-3.6322745368198053	5.1479752237781815	0.09026811864307833	0.07984073890740803	0.021357842238000392
-3.7520724673596213	5.133869891353276	0.09046602095470832	0.08039684460344486	0.013278949470668261
-4.068810461062704	5.185234828589743	0.08568612479714029	0.07673102377607437	-0.005148122593006152
-3.4079134276844885	5.238028583704212	0.08777872413779307	0.07442804450217833	0.035825771958908494
-3.870611147185512	6.723331704642558	0.009539264789774094	-0.008535792821111133	-0.0011169897119455746
-3.93550508782948	6.569124366309313	0.011491450627018293	-0.004745099543395779	-0.0030066680788996963
-3.083077723553127	5.477621858005871	0.08279015877396202	0.058769344086240974	0.05759592628488335
-3.2016356353304536	5.395281637801698	0.08535574113620055	0.06488681335857537	0.0493616559720619
-2.9250367521464256	5.618751443255416	0.08711979635618199	0.0494854887109862	0.06907995981360618
-2.808073832376915	5.742408533499555	0.08921994034156129	0.04166482607993441	0.07675907095629761
-2.561109083068193	6.012828978318681	0.11014859951729439	0.024347432517238646	0.09569757729901411
-3.6562255957727294	7.214473650128381	0.02686380160187366	-0.022534405965558585	-7.910658404681176E-4
-3.592522873141893	7.34008329807876	0.048730015858919756	-0.039793342663297586	0.0025472193981712975
-3.54328167840365	7.470859406778205	0.05505669524250428	-0.04495999126588675	0.0028785290405108415
-2.1477862434435124	6.617732931249476	0.17567727439698638	-0.023373153863876374	0.13350359058810035
-2.178221292733067	6.571855578800015	0.16944351198285285	-0.01886233709779102	0.13105473328199488
-2.0648331524982755	6.7576354797203635	0.19332380145688915	-0.03687437407466378	0.14057119518489158
-1.8849213199230619	7.066868042911974	0.2320160235010366	-0.06659892731646334	0.1554407866458654
-2.4120263893614973	6.229400814325045	0.1323862858003192	0.008296992844637936	0.10940240080848854
-2.5361866250272955	6.047252036713077	0.1123786573892974	0.022581043454363976	0.0976114814385921
-3.935819787141531	17.984500048599497	1.037508543385182	-0.572793578661634	0.11683226073200026
-3.78336958602557	17.993315823553566	1.028669966315791	-0.5749533700641583	0.11498298929928202
-3.427077741744119	7.766058137175304	0.12569061468001763	-0.10014269711091903	0.007621816184352567
-3.406569881135219	7.832445527304884	0.1349924670347693	-0.10677189722906201	0.008047584938101628
-3.395983191054093	7.883794864942119	0.14220996730015883	-0.1116115841996931	0.008632995929229132
-3.3371281060386737	8.150918617555703	0.18297753762885022	-0.13515596237024008	0.010997820829716645
-1.278169408830863	8.48437433428823	0.4100000325100844	-0.2076336181893422	0.20257670093530616
-1.4540629241815408	8.03470965362341	0.35423511435853317	-0.1623591918121083	0.1921331568894793
-1.8167261401452421	7.208011822579171	0.24882944292695408	-0.08016892039367284	0.16221689428656394
-1.5523830370140876	7.789776732269239	0.32247695043471547	-0.13650528069986523	0.18313338838521925
-0.9410764433027281	9.405038530050247	0.5147119885009144	-0.2939591818340077	0.2162655921134699
-1.0329367331417418	9.151234284338832	0.48683478128335755	-0.27203451904259723	0.2132431249462908
-0.7679094447811552	9.95277965234512	0.5669582776101216	-0.3355302257223039	0.21992145669032218
-0.33002843814312044	12.134348277380695	0.7407953098472114	-0.47578217581220955	0.21838147883000536
-0.3357764586920513	12.078843485378034	0.7370398274284903	-0.47271226125019095	0.21877214673076276
-3.417433509638533	17.827381727176302	1.011251861260095	-0.583099493063266	0.11735079203983512
-3.353382382951112	17.741842308688575	1.0088946662808063	-0.5852101818871251	0.11888731712102044
-3.674832941632539	17.93323560833925	1.023982482718633	-0.5765392518036591	0.11687180263156739
-3.5409307277999584	17.885907081965335	1.017592729245188	-0.5806011258499743	0.1165839354920355
-3.1860561960175433	17.549365365355296	1.0019597219878693	-0.5882714362867562	0.12121749781606368
-2.9981130641699174	17.395321314172424	0.9956109046665134	-0.590375232478432	0.12353796486287386
-3.2165215628928006	17.57820816975883	1.0028942276051416	-0.5873989540274331	0.12107733130473315
-4.1137207324417435	17.95308223849858	1.0510958645703505	-0.5691981941582729	0.11637759239310756
-4.160621080742889	17.795938972454014	1.0573867556265075	-0.5695083086998464	0.11850251061321457
-4.190763877417752	17.70804950350443	1.0608251191235996	-0.5682020469512011	0.11919887524615765
-0.33050020850094985	12.145123827625998	0.7413735930624374	-0.4762305410523278	0.21824422316558112
-1.4343564303268679	16.31909273804294	0.9304488766291625	-0.5958076779804659	0.14719414710003895
-1.3066176526698219	16.0680303809159	0.9217535405582594	-0.5949473935425149	0.1503595813976829
-1.1152979539279455	15.611202681804269	0.9060300504804498	-0.5900026103061615	0.15841367855827007
-2.4474803932797915	17.1585224792057	0.9789718039431223	-0.5943656755588816	0.13109951956419352
-2.055761384167546	17.041296048986602	0.9644472800705394	-0.597164769186941	0.13508446671557475
-1.9984998164489554	17.002629506016117	0.9618474969624754	-0.5969075220656781	0.13639262895053633
-1.5724149375605685	16.580962567434636	0.9404264243552714	-0.5982364312237729	0.14290048583306816
-2.9820955633715815	17.38344915169903	0.9950928319278993	-0.590505913513748	0.12377591577105877
-2.724789042326286	17.256116533629893	0.9872351344897411	-0.5924666266479159	0.12742917511499702
-2.531457869203797	17.190304756335227	0.9814941867863068	-0.5942268882781951	0.1293802478394773
-4.183190145794866	17.56540290424019	1.0601025362212937	-0.5677712901417346	0.12048704951789435
-4.207099313692599	17.371866069837257	1.0628078878783271	-0.5691292912142083	0.12180168164516322
-4.17345519997633	17.089831976884682	1.0568203345097549	-0.5711286060269488	0.12105075910405974
-3.3148310309893363	8.423923301546052	0.2245622087296204	-0.1632727285768239	0.011358302325290885
-3.3001926290874843	8.663118489326514	0.25821480641877326	-0.18785901146220285	0.010738453633260786
-3.2862287614074197	8.915212706658004	0.29262700233937955	-0.21181608262292984	0.012158079780800041
-3.2794829862540458	9.153166440048345	0.3275416719807061	-0.23660734290531957	0.01346643026320422
-0.3805651487088481	12.953841366376702	0.786108491605776	-0.5117082067148307	0.2069552612473185
-0.4307061904896281	13.36924122248353	0.8093372660912952	-0.5304207947005668	0.20053867774006917
-0.5075965103225141	13.744646939005303	0.8263262481918813	-0.541933538480003	0.19450930241698283
-0.5977318219793605	14.096499370658435	0.8438669498552408	-0.5548926392806675	0.18753911882850105
-3.2676731937878696	9.605726412719452	0.38872486873896617	-0.2770902677331255	0.01959783758038366
-3.256429234120413	10.042692132374542	0.4464300682729949	-0.3147584199361827	0.025887923939004763
-3.268410707882346	10.416945356274994	0.49010218660843075	-0.34099158507399846	0.03090006842165735
-0.6591870284780542	10.31262568099423	0.602348805963706	-0.36410063153920436	0.22221398280583704
-0.42285288091859907	11.258976825610697	0.6815117637718303	-0.4273204164087072	0.2243712746398755
-0.42939644071267913	11.215805729165236	0.6779904563297589	-0.42435612655888577	0.22448214325121998
-0.6312573047807166	10.428088654680536	0.6131415610129239	-0.37312385147357396	0.222680542093033
-3.2903234695987535	10.897386429199772	0.5494847687584982	-0.3779591106832197	0.037038524636787945
-2.987291544864133	17.386535233830127	0.9952772924237449	-0.5904809209232516	0.1236921421765318
-4.164359810315925	17.031866286091535	1.0552469183228776	-0.5711581346240819	0.12123087996358571
-0.7097934901376413	14.466809880080852	0.8614461213298874	-0.5672176369414506	0.17964564045196477
-0.8575672753041089	14.969271293498517	0.8807298054139279	-0.5777404976570139	0.17078099500391636
-0.9532329287786547	15.217415294466539	0.8918905047799706	-0.5845166231708472	0.16514555805106182
-4.1386892518049425	16.602845789463966	1.0414697881484996	-0.5706222766407202	0.11817668927111116
-4.159558946386909	16.976159925336383	1.053330269565604	-0.5705601771697482	0.12125913942614458
-4.083322820670365	16.225441788462653	1.0242728233956635	-0.5686986141445973	0.11487102018295745
-4.075875945060494	16.183223288394085	1.0221949732475144	-0.5682880539360816	0.11471790208771171
-3.9528003255732322	15.292784673108926	0.9654886145201241	-0.557802181827747	0.0993599019185356
-3.9992067929440043	15.73055462668215	0.9952974616833548	-0.5647461208309603	0.10777528206789805
-4.068371905853679	16.139351008679608	1.01941749146978	-0.5675849005674959	0.11414916029796061
-3.903746688804401	14.691009127397303	0.9212804036090663	-0.5444918080836065	0.08819696930500792
-3.86987704440043	14.375574603567006	0.895913579813147	-0.5355488311137271	0.0833479252364263
-3.9256796422272324	14.820378173973397	0.9312046924035358	-0.5471392502533874	0.09035617314280267
-3.9497350317267026	15.228464150498013	0.9608174911056946	-0.5562720349824826	0.09820254180186816
-3.7268568443784513	13.894308007070336	0.8543778521676187	-0.5237260523846423	0.07664526510789849
-3.698215854277132	13.779058127098043	0.8441395141574016	-0.5203794262341341	0.07508320838363136
-3.6779639093146645	13.673870011895303	0.8341703705669726	-0.5161541112984545	0.07386836026506527
-3.571181750067259	13.33170586472178	0.8026604936526517	-0.5056779303704046	0.06919338875949958
-3.4835043026903465	12.977876322076302	0.7678682063914215	-0.490238352477061	0.06623172318581322
-3.404126025364066	12.339701968592273	0.7065780381339944	-0.4633002225550277	0.05621049233660973
-3.3488293333994186	11.895449310153229	0.6582047467491381	-0.4376160592293721	0.051179424666863066
-3.300315153385468	11.14083500028607	0.5781876323278692	-0.39512881639137	0.040280143267407184
-3.9511621749674837	15.271050023970451	0.9639626432946706	-0.5573575523679086	0.09906170947042542
-8.244373317370188	14.628658956740194	2.215098221776262E-5	-1.8300451287953836E-5	-1.2227326730619116E-5
-8.208489142862772	14.204433859089825	2.1426737085340857E-5	-1.7490070179655565E-5	-1.2166446424123337E-5
-8.193734077492797	13.966873422743047	2.1026848559455315E-5	-1.702989082104333E-5	-1.2147299677003889E-5
-8.232676222944097	14.462837941075223	2.186572402338994E-5	-1.79873758228827E-5	-1.2200074849269578E-5
-8.19035693955016	13.837323106092928	2.0813900451483822E-5	-1.6768623452909693E-5	-1.2150638687166428E-5
-8.113167709168138	13.369167772280294	1.9999521341219337E-5	-1.5861342971590116E-5	-1.2032819954077952E-5
-8.077142174814208	13.181783020574018	1.9669109436049918E-5	-1.54852610677736E-5	-1.1981031378416161E-5
-7.967407351985131	12.816549861797377	1.9000776558078713E-5	-1.4786046968229497E-5	-1.1798853093152026E-5
-7.4202031915344335	11.241546128091116	1.6045154884425163E-5	-1.1731629479673668E-5	-1.0830774460743899E-5
-7.380855782333087	11.139150568907128	1.5843958765276898E-5	-1.1519228292323577E-5	-1.0757718300249698E-5
-7.603903539139292	11.751642921695533	1.7007961760714358E-5	-1.2727527380906568E-5	-1.1162825152047817E-5
-7.696154479064555	11.994745340563997	1.747040279181144E-5	-1.319375593409182E-5	-1.133174052644345E-5
-7.744684776673163	12.145936214046198	1.774487372275113E-5	-1.3478461327868622E-5	-1.141438968919544E-5
-7.337783016568444	11.036160898112158	1.5636078344295045E-5	-1.1305025625943434E-5	-1.067490776947086E-5
-5.478513842259125	7.328297301269693	8.312596006352034E-6	-4.038686994565744E-6	-7.169623472847417E-6
-5.496335515484936	7.350666297835906	8.363618930111751E-6	-4.075937165560633E-6	-7.202028637289639E-6
-5.513292533723025	7.373441024034741	8.413433684759178E-6	-4.120805388719974E-6	-7.232792361657023E-6
-5.7782594324877365	7.704138241466704	9.235737779214012E-6	-4.740272774344386E-6	-7.769857124629942E-6
-5.226288884072366	6.97442447090005	7.5365154145121525E-6	-3.2798904788868123E-6	-6.694009029885602E-6
-5.1320395346395955	6.880771446866525	7.283369554062707E-6	-3.1123385596904695E-6	-6.51328826557142E-6
-4.981658732436152	6.746084424883188	6.8853283875751994E-6	-2.818633596202706E-6	-6.204872189971557E-6
-4.872230788355059	6.663668971542325	6.5878335991303815E-6	-2.6449344613546326E-6	-5.9725034601701234E-6
-5.95993806317256	8.088641025459268	9.926114305454021E-6	-5.588076231679109E-6	-8.083889223775956E-6
-6.156106083074739	8.43849134717127	1.060511373220529E-5	-6.219601086094295E-6	-8.441626088279961E-6
-6.3622803987511345	8.893710900037291	1.145264548763295E-5	-7.163452503765386E-6	-8.81123629746818E-6
-7.037730777065047	10.279206689455364	1.4171325014119137E-5	-9.815083880606752E-6	-1.0099913795535045E-5
-6.511291309796823	9.166024915663732	1.1990611118981947E-5	-7.624205560582189E-6	-9.102175615227782E-6
-6.961309529005052	10.091919377967345	1.381565756467965E-5	-9.453935796783938E-6	-9.959537082115768E-6
-6.976746835639336	10.11701394282087	1.3865238081730861E-5	-9.495793967109138E-6	-9.987072676951142E-6
-11.149672852779776	19.026028297048256	0.2001724178535419	-0.04816263752011341	-0.1083577300973295
-11.177286946315288	19.099277703541333	0.20134699833829273	-0.04991112180098366	-0.10882783646813393
-9.18227086019565	22.941744559833715	0.19097763810904006	-0.12664474826497477	-0.06849621172969186
-8.933979733519063	23.042297787756027	0.18637269331346484	-0.1285686875144572	-0.06259092369086179
-9.497726748011418	22.723004536194928	0.19507936070298337	-0.1220340022065945	-0.07524126232146716
-11.201816179455392	19.362671115833425	0.2031150988914011	-0.05538078865295688	-0.10878018615240216
-11.022193536741858	18.71762456011473	0.1952761015429873	-0.04132880842249243	-0.10632126568881345
-10.948655511422155	18.634752597804788	0.19244176499590826	-0.03909056406881918	-0.10478752505435773
-10.739200803101152	18.414265673982754	0.18481579277110044	-0.03364209106079298	-0.10062913448393654
-10.426129079411938	18.242868662510936	0.17274019236833488	-0.02839947643803245	-0.09363627093200819
-10.351495060601314	18.19934593348884	0.16987349442116065	-0.02721319239619437	-0.09196194355364151
-10.276659955502009	18.164399203559437	0.16701826600393738	-0.02617876505200524	-0.09036590995675467
-10.051706148564318	18.092298620546728	0.1579681644541326	-0.023630117885123977	-0.08493898414304682
-11.220597943108505	19.547650220008503	0.204356566039519	-0.05916985580208584	-0.10872055119596011
-11.213232813518047	19.613678726955158	0.20447587811196	-0.06029784621252609	-0.10853981190146356
-11.167862918473158	19.983763373685665	0.20527058588118785	-0.06779056459159565	-0.10703683161543735
-11.119734753615504	20.180895538942224	0.20539768931444832	-0.07128786910369778	-0.10618228188083997
-10.889962382093142	20.81510177874138	0.20454726599563416	-0.08341321412278956	-0.10150670195191155
-10.989883259185685	20.57314650704364	0.20499019530879348	-0.07908606036368855	-0.10326024126696967
-10.670647697607485	21.25443563231954	0.2035876331958765	-0.09202656278887306	-0.09729395770209187
-8.656589193032165	23.077778160673812	0.17965281551997064	-0.12872084528800926	-0.056506628816904214
-8.262164632393056	22.97490850022338	0.16712771974407659	-0.12481152019454278	-0.046887613658086316
-8.093510801985081	22.896766634500132	0.1612608547781022	-0.12239756240785092	-0.04322589196416142
-7.68989912608717	22.564207698669875	0.14478071830077704	-0.11226176217068637	-0.0336235529997133
-10.61906467426591	21.352055718189742	0.20337221335582034	-0.09377231747885804	-0.0964924804376903
-9.936768220586934	22.310409278173573	0.19983054722686744	-0.11340940725224878	-0.08412185813405976
-9.627937960973474	22.62487940796674	0.19692672422829205	-0.12009669294319834	-0.07784762387498234
-9.573169961095976	22.676544366109272	0.19632746128734305	-0.12114427883352132	-0.07681172224389389
-10.134279956953314	22.058148587414195	0.20072950044422566	-0.10793281139457195	-0.08800590161844338
-10.304582249602808	21.836678921374176	0.20196647277952667	-0.10353407486973812	-0.09096825154664935
-10.555587977067566	21.45179651669559	0.20297624991580987	-0.095598617579123	-0.09553311874425649
-9.871150253323467	18.04329134881533	0.15085567896224367	-0.021885697185642983	-0.08089112525328179
-9.4491510421968	17.986087424675254	0.13259728102385718	-0.018356314535877667	-0.07038786790063176
-9.39405468440286	17.97674307009461	0.1302458340248844	-0.017939879595326072	-0.06908626622658584
-9.318824933668623	17.968766098777905	0.1267755521750185	-0.017354014947865447	-0.06718868851318105
-8.866655676614846	17.930756511797174	0.1060832014465074	-0.014181076719164937	-0.05549511763247734
-7.460370084706861	22.326890903804703	0.13498896790256615	-0.10587466647897371	-0.029151258171070952
-7.181921823170052	22.004421546653404	0.122014361127112	-0.09614397851138168	-0.023198696812237407
-6.980050576019263	21.793148493492453	0.11354156655185588	-0.09052768558063683	-0.019527010242736315
-6.576542696581086	21.409318391621486	0.09736910788873179	-0.07922522733575808	-0.011570959568384496
-8.591810565175942	17.924390418426363	0.09238104082269971	-0.012145012597448471	-0.0481453549420502
-8.160987566235585	17.895824611247768	0.06851537770812774	-0.008691925350864903	-0.03540615838779334
-8.427526747689353	17.911776804777684	0.08345922899154959	-0.010876630187549792	-0.04340208870242751
-8.540982568507179	17.920050757602066	0.08987184274850153	-0.01179820461801682	-0.046800111036431814
-5.864615339578987	20.755750631962357	0.07232253885590531	-0.061130078622529865	0.0019830884256229774
-5.543802938210256	20.38074487517408	0.060383839643416856	-0.05064864298184196	0.0076589352021148634
-6.504364858334945	21.34437545298176	0.09475766716128096	-0.07757158651351201	-0.010351503475508858
-5.970918121132899	20.87023242852833	0.07618092506311674	-0.06389579032863484	3.4721844496122633E-4
-5.171797381464162	19.89737251545445	0.04715424186475571	-0.03960657289216474	0.01183758645138211
-5.0245480447987125	19.683822661130662	0.04168455252998744	-0.0340641478589127	0.013723966562497407
-4.900152014728899	19.401774462066626	0.03599015588747415	-0.028520599322279065	0.013664139205132708
-8.045165203849148	17.895237150670994	0.059809957507858516	-0.007478957652686155	-0.030577756554913793
-7.828330068792466	17.887207984644846	0.04240423379297824	-0.0054843795041321875	-0.02143195228089015
-7.588389628929521	17.819549385161938	0.01002519387144726	-8.47344896797686E-4	-0.005167234830155814
-4.683175416995011	18.92056128922509	0.0269161952160333	-0.01972318227121834	0.014588024042204686
-4.557131527726211	18.533459102138394	0.021489371347635778	-0.015322414264487357	0.0133950045724358
-4.377707594286538	17.57417867700677	0.01027173392296958	-0.005881426449443763	0.008350563127585881
-4.375950900357417	17.526057226949376	0.009635556975510898	-0.005406832569938836	0.00795253684131032
-4.484941864981501	18.19838652331461	0.01636532465373609	-0.010611802474657638	0.011855737449021818
-4.372825752777866	17.497105804998277	0.00936824825388468	-0.005267776504577865	0.0077308925735362416
-4.260063754969469	16.957122878843833	0.006743904594587477	-0.003215407489892798	0.005423495279981738
-4.2543796491463395	16.88173839584814	0.006295087558697283	-0.0029855721834934927	0.005009442413627016
-4.172479120773178	16.325671413989923	0.004839732275268139	-0.001838810415052474	0.0034238629655223792
-4.151871519508384	16.155447405066244	0.00438156982107956	-0.001455076838486074	0.002908991007298067
-4.144035245207647	16.121454065378032	0.0043599391829761535	-0.0014183334570512915	0.0028623786258779606
-4.072421898747817	15.289956430567175	0.002772101747759785	-3.582900350942651E-4	0.0014007858653184275
-4.095328121705499	15.489697359268533	0.0030756434436992426	-5.496629320903982E-4	0.001616629188734839
-4.118480058777639	15.68595857984359	0.003537985902288868	-8.077343898551941E-4	0.0020000386811165104
-4.140149876500907	16.06180723438685	0.004241773099641657	-0.001346218669651751	0.0027588968846985907
-4.179593610389492	14.862900564725685	0.0018932403974993035	5.472900240813709E-5	8.011045912286866E-4
-4.129583690004605	15.034457843656845	0.002234751896743167	-6.547474615297096E-5	0.0010198415375269445
-4.332504046130264	14.727261534199787	9.839785235932403E-4	-3.0465975138764665E-5	4.567109824721388E-4
-6.864381120883843	17.824925970386563	2.7325267411775862E-5	-2.438140352623293E-5	-9.943300722203137E-6
-7.111456277637915	17.862901719600874	2.752846738376153E-5	-2.447507985177811E-5	-1.0464985071994265E-5
-7.361730330183262	17.815658423143518	2.7552865621984244E-5	-2.4371527689694496E-5	-1.0990579414842763E-5
-6.699631952192596	17.790187728061333	2.716648596325777E-5	-2.4300399453123757E-5	-9.597873905758061E-6
-6.471535900809904	17.65611081898578	2.676106850255398E-5	-2.3993785722494048E-5	-9.121258609372154E-6
-6.01856299486931	16.965651538393175	2.5058354956739355E-5	-2.2547170949484084E-5	-8.19519946520989E-6
-6.018217814642384	16.964954947243214	2.505670374959991E-5	-2.254573591689399E-5	-8.194494197766057E-6
-6.192614293475787	17.31914560580889	2.5891500656380252E-5	-2.3267454215035517E-5	-8.547275650782E-6
-6.358826975092747	17.562077889890872	2.650311182494116E-5	-2.3790692229433155E-5	-8.887443126533785E-6
-6.018066056155799	16.964687362149334	2.5056077068645298E-5	-2.2545205122332238E-5	-8.19417798563997E-6
-4.908304538333134	14.969355025422521	2.0588318405389047E-5	-1.8735606973057993E-5	-5.989763385044517E-6
-4.894965705707698	14.956384548239772	2.055709335724002E-5	-1.8710193391664996E-5	-5.963770520099537E-6
-5.522668475480044	15.89108446419409	2.267795973979288E-5	-2.0485636994958684E-5	-7.2173743602951765E-6
-5.590293973325887	16.02332329799043	2.296723041149045E-5	-2.0731840329668594E-5	-7.351577071154358E-6
-5.62503595550961	16.102423683804165	2.3137711251236244E-5	-2.0879067682862395E-5	-7.416695687550112E-6
-5.79838945170203	16.47567517825189	2.396146568788277E-5	-2.1592154588787503E-5	-7.760888352964776E-6
-5.818300420163335	16.518599132988257	2.405495912893374E-5	-2.167329287131318E-5	-7.797790208144162E-6
-6.016563718580136	16.961325465432818	2.504854051788044E-5	-2.253866030531054E-5	-8.191182557707127E-6
-4.911331118979538	14.97328547513143	2.0597514285990262E-5	-1.8743218821307272E-5	-5.995918651236352E-6
-5.0735700023776875	15.16993664121582	2.1056508761462944E-5	-1.9119851494458213E-5	-6.319482847451292E-6
-5.223708594183212	15.375437594116095	2.1528393677504635E-5	-1.9514196429635107E-5	-6.617068292873006E-6
-5.2244114000787105	15.376332166246335	2.1530446694797968E-5	-1.9515890972142333E-5	-6.61844437749558E-6
-5.424504479191739	15.698092793846305	2.2252552710868105E-5	-2.012112290809791E-5	-7.018982495494214E-6
-5.22565127061393	15.37825402853767	2.1534740833627108E-5	-1.9519505171105628E-5	-6.620861988809959E-6
-4.7077301313837365	14.774519111724057	2.0119727056814563E-5	-1.835299275430877E-5	-5.60057255281573E-6
-4.675015183440867	14.74800878513003	2.005718678595107E-5	-1.8301560876269958E-5	-5.539957557259955E-6
-3.7658512309524754	7.028045440845924	5.298963791513695E-6	-3.671930284261754E-6	-3.81155604297584E-6
